# Supplementary material for: MISATO: machine learning dataset of protein–ligand complexes for structure-based drug discovery
Source: Nat Comput Sci. 2024 May 10;4(5):367–78. doi: 10.1038/s43588-024-00627-2 (PMC11136668; doi:10.1038/s43588-024-00627-2)
Supplement: Supplementary file 4 — RMS of Koopmans ionization potentials compared against experimental data, collected from CCCBDB. RMS in electronvolts. [file 43588_2024_627_MOESM4_ESM.xlsx]

## Sheet: Tabelle1
	n compound	AM1	PM6	B3LYP	M062X	MP2	CCSD(T)
				6-311G**	6-311G**	6-311G**	6-311G**
Alkanes	16	1.9	1.55	2.78	2.23	3.46	0.9
Alkenes	44	2.85	1.84	2.85	3.03	2.26	0.6
Alkyne	9	5.44	2.47	3.42	5.94	4.12	0.51
Diene	21	0.45	0.53	2.47	1.13	0.26	---
Alcohol	16	6.23	4.69	4.75	6.61	5.9	1.36
Ether	17	0.57	1.89	2.86	1.11	1.39	---
Acid	8	0.76	0.63	2.91	1.17	1.46	---
Ester	8	0.85	0.48	2.95	0.87	1.42	---
Ketone	8	3.49	3.04	3.41	1.05	3.88	---
Aldehyde	11	8.48	6.68	6.03	7.49	8.47	1.01
Nitroso	10	7.75	5.52	6.68	8.21	9.46	15.5
Nitro	4	6.47	4.61	5.37	8.2	8	2.59
Amide	7	0.19	2.53	3	1.4	1.15	---
Halogen	118	5.57	3.81	4.27	4.63	5.58	1.55
Amine	22	5.52	4.28	4.07	6.62	5.33	0.73
RCH3	128	3.98	2.68	3.43	4.33	3.77	1.06
RRCH2	110	1.43	0.99	2.85	2.02	1.73	1.07
RRRCH	22	0.69	0.46	2.73	1.03	1.11	---
RRRRC	8	1.36	0.71	2.64	1	1.01	---
“Propyl”	21	4.36	3.2	3.9	3.48	4.64	0.65
“Butyl”	9	0.65	0.59	2.6	1.02	0.81	---
“Pentyl”	34	0.6	1.44	2.58	1.14	0.74	---
“Hexyl”	27	2.75	0.53	2.48	4.27	0.75	---
Aromatic	15	4.69	0.63	2.35	5.93	0.55	---
Bicycle	5	0.81	0.92	2.48	1.07	0.34	---
Phenyls	10	4.69	0.66	2.2	5.93	0.41	---
The ring type within quotation marks means that we only look at the ring extension. Thus for instance an “hexyl” includes benzene and cyclohexane. Reference: NIST Computational Chemistry Comparison and Benchmark Database, NIST Standard Reference Database Number 101 Release 22, May 2022, Editor: Russell D. Johnson III http://cccbdb.nist.gov/.
