# Supplementary material for: MISATO: machine learning dataset of protein–ligand complexes for structure-based drug discovery
Source: Nat Comput Sci. 2024 May 10;4(5):367–78. doi: 10.1038/s43588-024-00627-2 (PMC11136668; doi:10.1038/s43588-024-00627-2)
Supplement: Supplementary file 5 — Table of MISATO binding affinity benchmark. We give the PDB ID, affinity (nM and kcal mol−1), ligand PDB ID, SMILES, experimental method and reference for each of the five sets. [file 43588_2024_627_MOESM5_ESM.xlsx]

## Sheet: SET1
pdb-id	Affinity (kcal/mol)	Affinity (nM)	ligName	SMILES	Method	Reference
1O43	-7.76412	2200	821	CC(=O)N/C(=C\c1ccc(c(c1)C=O)CC(=O)O)/C(=O)N[C@H]2CCCCN(C2=O)Cc3ccc(cc3)c4ccccc4	SPR or Scintillation Proximity Assay	https://doi.org/10.1021/jm020970s
1O45	-13.1773	0.25	687	CC(=O)N[C@@H](Cc1ccc(c(c1)C=O)OP(=O)(O)O)C(=O)N[C@H]2CCCCN(C2=O)Cc3ccc(cc3)c4ccccc4	SPR or Scintillation Proximity Assay	https://doi.org/10.1021/jm020970s
1O46	-10.9787	10	903	CC(=O)N[C@@H](Cc1ccc(c(c1)C(=O)OC)C(C(=O)O)(C(=O)O)F)C(=O)N[C@H]2CCCCN(C2=O)Cc3ccc(cc3)c4ccccc4	SPR or Scintillation Proximity Assay	https://doi.org/10.1021/jm020970s
1O48	-8.70995	450	853	CC(=O)N[C@@H](Cc1ccc(c(c1)C(=O)O)CC(=O)O)C(=O)N[C@H]2CCCCN(C2=O)Cc3ccc(cc3)c4ccccc4	SPR or Scintillation Proximity Assay	https://doi.org/10.1021/jm020970s
1O49	-8.72743	437	493	CC(=O)N[C@@H](Cc1ccc(c(c1)P(=O)(O)O)OCC(=O)O)C(=O)N[C@H]2CCCCN(C2=O)Cc3ccc(cc3)c4ccccc4	SPR or Scintillation Proximity Assay	https://doi.org/10.1021/jm020970s
1O4A	-9.49772	120	197	CC(=O)N[C@@H](Cc1ccc(c(c1)C=O)C(=O)O)C(=O)N[C@H]2CCCCN(C2=O)Cc3ccc(cc3)c4ccccc4	SPR or Scintillation Proximity Assay	https://doi.org/10.1021/jm020970s
1O4B	-7.82093	2000	876	CC(=O)N[C@@H](Cc1ccc(c(c1)P(=O)(O)O)P(=O)(O)O)C(=O)N[C@H]2CCCCN(C2=O)Cc3ccc(cc3)c4ccccc4	SPR or Scintillation Proximity Assay	https://doi.org/10.1021/jm020970s
1O4F	-4.83459	300000	790	c1cc2c(c(c1)OP(=O)(O)O)NCCC2	SPR or Scintillation Proximity Assay	https://doi.org/10.1021/jm020970s
1O4G	-3.1578	5000000	I59	c1ccc2c(c1)cccc2[C@@H](O)P(=O)(O)O	SPR or Scintillation Proximity Assay	https://doi.org/10.1021/jm020970s
1O4H	-3.35359	3600000	772	c1cc2ccc(nc2c(c1)OP(=O)(O)O)C#N	SPR or Scintillation Proximity Assay	https://doi.org/10.1021/jm020970s
1O4I	-3.62061	2300000	219	c1ccc(c(c1)C=O)O[P@@](=O)(O)OCC2CCCCC2	SPR or Scintillation Proximity Assay	https://doi.org/10.1021/jm020970s
1O4J	-3.23399	4400000	IS2	CCc1ccc(cc1)NC(=O)P(=O)(O)O	SPR or Scintillation Proximity Assay	https://doi.org/10.1021/jm020970s
1O4K	-4.00836	1200000	PSN	c1ccc(cc1)CO[P@@](=O)(O)Oc2ccccc2C=O	SPR or Scintillation Proximity Assay	https://doi.org/10.1021/jm020970s
1O4L	-1.91845	40000000	CIT	C(C(=O)O)C(CC(=O)O)(C(=O)O)O	SPR or Scintillation Proximity Assay	https://doi.org/10.1021/jm020970s
1O4M	-1.91845	40000000	MLA	C(C(=O)O)C(=O)O	SPR or Scintillation Proximity Assay	https://doi.org/10.1021/jm020970s
1O4N	-1.91845	40000000	OXD	C(=O)(C(=O)O)O	SPR or Scintillation Proximity Assay	https://doi.org/10.1021/jm020970s
1O4O	-3.37038	3500000	HPS	c1ccc(cc1)OP(=O)(O)O	SPR or Scintillation Proximity Assay	https://doi.org/10.1021/jm020970s
1O4R	-3.30588	3900000	787	c1ccc(cc1)C(P(=O)(O)O)P(=O)(O)O	SPR or Scintillation Proximity Assay	https://doi.org/10.1021/jm020970s

## Sheet: SET2
pdb-id	Affinity (kcal/mol)	Affinity (nM)	ligName	SMILES	Method	Reference
5AI0	-5.05863	206000	JF6	c1ccc(cc1)c2c(non2)N	Rapidfire-MS assay	https://doi.org/10.1016/j.drudis.2015.04.005
5AI4	-4.77418	332000	4VY	CN(CCO)c1ccc(cn1)Br	Rapidfire-MS assay	https://doi.org/10.1016/j.drudis.2015.04.006
5AI6	-6.0325	40200	4XH	c1cc2c(cccn2)c(c1)Br	Rapidfire-MS assay	https://doi.org/10.1016/j.drudis.2015.04.007
5AI8	-5.35162	126000	K2T	Cc1ccc2c(c1)sc(n2)N	Rapidfire-MS assay	https://doi.org/10.1016/j.drudis.2015.04.008
5AI9	-9.07475	244	K78	CC(C)(C)c1cc(c(c(c1)Br)O)CNCCCc2ccccc2	Rapidfire-MS assay	https://doi.org/10.1016/j.drudis.2015.04.009
5AIA	-7.14011	6268	KWB	c1cc(c(cc1C2CCCCC2)C(=O)[O-])O	Rapidfire-MS assay	https://doi.org/10.1016/j.drudis.2015.04.010
5AIB	-5.20924	160000	KJU	c1cc2c(cc1Cl)NC(=O)CO2	Rapidfire-MS assay	https://doi.org/10.1016/j.drudis.2015.04.011
5AIC	-5.90727	49600	TGX	Cc1ccc2c(c1)SCC(=O)N2	Rapidfire-MS assay	https://doi.org/10.1016/j.drudis.2015.04.012
5AK3	-6.95927	8490	XM0	c1ccc2c(c1)CC(C2)N	Rapidfire-MS assay	https://doi.org/10.1016/j.drudis.2015.04.013
5AK4	-5.80182	59200	GVG	Cc1c(c[nH]n1)c2ccccc2	Rapidfire-MS assay	https://doi.org/10.1016/j.drudis.2015.04.014
5AK5	-9.69628	86	V2Z	CCCC1=NC(=CNC1=O)c2cccnc2	Rapidfire-MS assay	https://doi.org/10.1016/j.drudis.2015.04.015
5AK6	-4.78505	326000	YPN	c1cc(ncc1Cl)SCCO	Rapidfire-MS assay	https://doi.org/10.1016/j.drudis.2015.04.016
5AKE	-10.7371	15	6N0	c1ccc2c(c1)-c3cc(ccc3S2(=O)=O)NC(=O)N4CCC(CC4)(F)F	Rapidfire-MS assay	https://doi.org/10.1016/j.drudis.2015.04.017
5AKH	-9.04614	256	6NM	c1cc(cc(c1)C(F)(F)F)c2c(cn[nH]2)c3ccncc3	Rapidfire-MS assay	https://doi.org/10.1016/j.drudis.2015.04.018
5AKI	-8.40233	754	6NF	c1cnccc1c2cc(n[nH]2)NCC3CCCCC3	Rapidfire-MS assay	https://doi.org/10.1016/j.drudis.2015.04.019
5AKJ	-8.04642	1370	6N4	c1ccc2c(c1)[nH]c(n2)SCCO	Rapidfire-MS assay	https://doi.org/10.1016/j.drudis.2015.04.020
5AKK	-5.49355	99300	1P8	c1cc2c(cc1Br)NC(=O)C2	Rapidfire-MS assay	https://doi.org/10.1016/j.drudis.2015.04.021
5AKL	-9.69628	86	6N8	c1ccc(cc1)C(CCNC(=O)n2cccc2)c3ccccc3	Rapidfire-MS assay	https://doi.org/10.1016/j.drudis.2015.04.022
5AKZ	-7.2191	5490	6NX	CNC(=O)NC1CCCCC1	Rapidfire-MS assay	https://doi.org/10.1016/j.drudis.2015.04.023
5ALD	-8.18818	1080	FCW	c1cc2c(cc1C3CCCCC3)CC(=O)N2	Rapidfire-MS assay	https://doi.org/10.1016/j.drudis.2015.04.024
5ALE	-8.16015	1132	ONR	c1cc(c(cc1Cl)c2ccno2)O	Rapidfire-MS assay	https://doi.org/10.1016/j.drudis.2015.04.025
5ALF	-9.18147	204	OE1	CCCN(CCC)S(=O)(=O)c1ccc2c(c1)nc([nH]2)c3ccccc3	Rapidfire-MS assay	https://doi.org/10.1016/j.drudis.2015.04.026
5ALG	-10.324	30	R4N	c1ccc2c(c1)OC[C@@H](O2)CNC(=O)c3ccc4c(c3)N(C(=O)CS4)Cc5cccc(c5)Cl	Rapidfire-MS assay	https://doi.org/10.1016/j.drudis.2015.04.027
5ALH	-9.69628	86	4UA	Cc1ccc(cc1)CNC(=O)N2CCC(CC2)(CNS(=O)(=O)c3cc(ccc3OC)C)c4ccccc4	Rapidfire-MS assay	https://doi.org/10.1016/j.drudis.2015.04.028
5ALI	-9.69628	86	Q3B	COc1ccc(cc1)NC(=O)Nc2cccc(c2)c3c(n(cn3)C[C@@H]4CCCO4)c5nc6c(ncnc6s5)N	Rapidfire-MS assay	https://doi.org/10.1016/j.drudis.2015.04.029
5ALJ	-7.63395	2737	T5J	Cc1ccc(cc1F)Nc2cc(c3c(n2)cccc3O)C	Rapidfire-MS assay	https://doi.org/10.1016/j.drudis.2015.04.030
5ALK	-9.05553	252	WMR	CCCCc1c2c(c3c(n[nH]c3n1)N)CC(SC2)(C)C	Rapidfire-MS assay	https://doi.org/10.1016/j.drudis.2015.04.031
5ALL	-7.64694	2678	II6	C[C@@H]1C[C@@H](C[C@@H](C1)CO)CN	Rapidfire-MS assay	https://doi.org/10.1016/j.drudis.2015.04.032
5ALM	-8.96365	294	7GM	C[C@]1(CCN(C1)CC2CC2)Oc3ccc(cc3)SC	Rapidfire-MS assay	https://doi.org/10.1016/j.drudis.2015.04.033
5ALN	-9.02107	267	5ZM	CC1(c2cc(ccc2NC1=O)c3ccc(cc3)F)C	Rapidfire-MS assay	https://doi.org/10.1016/j.drudis.2015.04.034
5ALO	-8.41512	738	A0J	C[C@]1(c2cc(ccc2NC1=O)c3cnn(c3)C)Cc4ccccc4	Rapidfire-MS assay	https://doi.org/10.1016/j.drudis.2015.04.035
5ALP	-9.69628	86	QYD	c1ccc(cc1)[C@H]2CN(CCS2)C(=O)Nc3ccc(cc3)[N+](=O)[O-]	Rapidfire-MS assay	https://doi.org/10.1016/j.drudis.2015.04.036
5ALT	-6.70077	13100	9XZ	Cn1nc(nn1)c2cc(cnc2N)c3ccsc3	Rapidfire-MS assay	https://doi.org/10.1016/j.drudis.2015.04.037
5ALU	-10.5088	22	HD2	c1c(c(nc(n1)N[C@H]2CCOC2)C3CCCC3)C(=O)NC4[C@@H]5CC6C[C@H]4CC(C5)(C6)O	Rapidfire-MS assay	https://doi.org/10.1016/j.drudis.2015.04.038
5ALV	-5.98548	43500	6TZ	c1cc(cc(c1)F)c2cc[nH]n2	Rapidfire-MS assay	https://doi.org/10.1016/j.drudis.2015.04.039
5ALW	-7.07004	7050	JQN	Cc1ccc(cc1)SCC(=O)c2ccc3c(c2)CC(=O)N3	Rapidfire-MS assay	https://doi.org/10.1016/j.drudis.2015.04.040
5ALX	-7.52663	3277	DUL	CCSc1cccc(c1)c2ccc(s2)C(=O)N	Rapidfire-MS assay	https://doi.org/10.1016/j.drudis.2015.04.041
5ALY	-9.24135	184.5	B7H	Cc1c(n[nH]c1c2cc3c(c(c2)F)NC(=O)C3(C)C)C#N	Rapidfire-MS assay	https://doi.org/10.1016/j.drudis.2015.04.042
5AM0	-8.06858	1320	LWS	CC1(c2cc(cc(c2NC1=O)F)c3cccn3C)C	Rapidfire-MS assay	https://doi.org/10.1016/j.drudis.2015.04.043
5AM1	-11.6963	3	I5T	c1ccc(cc1)[C@H]2C[C@@H]2NC(=O)N3CCC4(CC3)CC(=O)c5ccccc5O4	Rapidfire-MS assay	https://doi.org/10.1016/j.drudis.2015.04.044
5AM2	-6.88078	9685	KUF	Cc1ccc2c(c1)C(=O)NC=C2	Rapidfire-MS assay	https://doi.org/10.1016/j.drudis.2015.04.045
5AM5	-7.87714	1820	6NZ	CCCC1=CC(=CNC1=O)C2CCCCC2	Rapidfire-MS assay	https://doi.org/10.1016/j.drudis.2015.04.046

## Sheet: SET3
pdb-id	Affinity (kcal/mol)	Affinity (nM)	ligName	SMILES	Method	Reference
5NJZ	-10.6767	16.6	8ZH	Cc1cccc(c1NC(=O)c2cnc(s2)Nc3cccc(c3)C(=O)NC4CCNCC4)Cl	Kd, radioactive filter binding assay	https://doi.org/10.1002/cmdc.201700217
5NK2	-9.24948	182	8ZZ	Cc1cccc(c1NC(=O)c2cnc(s2)Nc3cccc(c3)C(=O)N[C@@H]4CCNC[C@H]4F)Cl	Kd, radioactive filter binding assay	https://doi.org/10.1002/cmdc.201700218
5NK3	-10.1828	38.02	92Q	Cc1cccc(c1NC(=O)c2cnc(s2)Nc3cccc(c3)C(=O)N[C@H]4CCNC4)Cl	Kd, radioactive filter binding assay	https://doi.org/10.1002/cmdc.201700219
5NK4	-11.938	2	90E	Cc1cccc(c1NC(=O)c2cnc(s2)Nc3cccc(c3)C(=O)N[C@@H]4CCNCC4(F)F)Cl	Kd, radioactive filter binding assay	https://doi.org/10.1002/cmdc.201700220
5NK6	-9.33376	158	90W	Cc1cccc(c1NC(=O)c2cnc(s2)Nc3cccc(c3)C(=O)NC4CCC(CC4)O)Cl	Kd, radioactive filter binding assay	https://doi.org/10.1002/cmdc.201700221
5NK7	-12.8011	0.47	8ZZ	Cc1cccc(c1NC(=O)c2cnc(s2)Nc3cccc(c3)C(=O)N[C@@H]4CCNC[C@H]4F)Cl	Kd, radioactive filter binding assay	https://doi.org/10.1002/cmdc.201700222
5NK8	-9.11257	229	90Z	Cc1cccc(c1NC(=O)c2cnc(s2)Nc3cccc(c3)C(=O)NC4CC(N(C(C4)(C)C)O)(C)C)Cl	Kd, radioactive filter binding assay	https://doi.org/10.1002/cmdc.201700223
5NK9	-8.42653	724	912	Cc1cccc(c1NC(=O)C2CN/C(=N/c3cccc(c3)C(=O)NC4CCC(CC4)(C)O)/S2)Cl	Kd, radioactive filter binding assay	https://doi.org/10.1002/cmdc.201700224
5NKA	-7.49253	3470	91H	Cc1cccc(c1NC(=O)c2cnc(s2)Nc3cccc(c3)C(=O)NC4CCC(CC4)C(=O)O)Cl	Kd, radioactive filter binding assay	https://doi.org/10.1002/cmdc.201700225
5NKB	-12.5146	0.76	8ZT	Cc1cccc(c1NC(=O)c2cnc(s2)Nc3cc(cc(c3)N4CCOCC4)N5CCOCC5)Cl	Kd, radioactive filter binding assay	https://doi.org/10.1002/cmdc.201700226
5NKC	-10.6082	18.62	90T	Cc1cccc(c1NC(=O)c2cnc(s2)Nc3cccc(c3)C(=O)N4CC[C@@H](C4)C(=O)O)Cl	Kd, radioactive filter binding assay	https://doi.org/10.1002/cmdc.201700227
5NKD	-10.4024	26.3	91K	Cc1cccc(c1NC(=O)c2cnc(s2)Nc3cccc(c3)C(=O)N4CC[C@@H](C4)CC(=O)O)Cl	Kd, radioactive filter binding assay	https://doi.org/10.1002/cmdc.201700228
5NKG	-10.5397	20.89	8ZK	CCc1cc(cc(c1)Nc2ncc(s2)C(=O)Nc3c(cccc3Cl)C)C(=O)NC4CCNCC4	Kd, radioactive filter binding assay	https://doi.org/10.1002/cmdc.201700229
5NKH	-10.4162	25.7	8ZQ	Cc1cccc(c1NC(=O)c2cnc(s2)Nc3cc(cc(c3)C(=O)NC4CCNCC4)c5ccccc5N)Cl	Kd, radioactive filter binding assay	https://doi.org/10.1002/cmdc.201700230
5NKI	-10.6082	18.62	8ZW	Cc1cccc(c1NC(=O)c2cnc(s2)Nc3cc(cc(c3)S(=O)(=O)C)N4CCOCC4)Cl	Kd, radioactive filter binding assay	https://doi.org/10.1002/cmdc.201700231

## Sheet: SET4
pdb-id	Affinity (kcal/mol)	Affinity (nM)	ligName	SMILES	Method	Reference
5Q0I	-5.83387	56100	0X0	Cc1ccc(cc1)S(=O)(=O)[N@@](CC(=O)NC(C(C)C)C(C)C)c2ccc(c(c2)OC)OC	IC50, scintillation proximity radioligand displacement assay	https://doi.org/10.1007/s10822-017-0088-4
5Q0J	-9.08709	239	9KV	c1ccc(cc1)c2ccc(s2)c3nc4ccccc4n3[C@@H](C5CCCCC5)C(=O)NC6CCCCC6	IC50, scintillation proximity radioligand displacement assay	https://doi.org/10.1007/s10822-017-0088-5
5Q0L	-11.4735	4.36	9KY	c1ccc2c(c1)nc(n2[C@@H](C3CCCCC3)C(=O)NC4CCCCC4)c5ccc(cc5)CO	IC50, scintillation proximity radioligand displacement assay	https://doi.org/10.1007/s10822-017-0088-6
5Q0M	-11.1192	7.9	9L1	C[C@H](CCC(=O)Nc1cc(cc(c1)C(=O)O)C(=O)O)[C@H]2CC[C@@H]3[C@@]2(CC[C@H]4[C@H]3CC[C@H]5[C@@]4(CC[C@H](C5)O)C)C	IC50, scintillation proximity radioligand displacement assay	https://doi.org/10.1007/s10822-017-0088-7
5Q0O	-10.4471	24.4	9L7	c1ccc(cc1)C(=O)c2ccc(cc2)c3nc4ccccc4n3[C@@H](C5CCCCC5)C(=O)NC6CCCCC6	IC50, scintillation proximity radioligand displacement assay	https://doi.org/10.1007/s10822-017-0088-8
5Q0P	-10.1676	39	9LA	c1cc(ccc1c2nc3cc(c(cc3n2[C@H](COc4ccc(cc4)C(=O)O)C5CCCCC5)F)F)Cl	IC50, scintillation proximity radioligand displacement assay	https://doi.org/10.1007/s10822-017-0088-9
5Q0Q	-8.37832	785	9LD	CCOC(=O)c1ccc(cc1)NC(=O)c2c3c(nn2c4ccccc4)CCN(C3)S(=O)(=O)c5cccs5	IC50, scintillation proximity radioligand displacement assay	https://doi.org/10.1007/s10822-017-0088-10
5Q0R	-6.26752	27100	9LG	c1ccc(cc1)CNC(=O)c2cc3c(n2Cc4ccccc4)CN(CC3)S(=O)(=O)c5ccccc5F	IC50, scintillation proximity radioligand displacement assay	https://doi.org/10.1007/s10822-017-0088-11
5Q0S	-9.89129	62	9LJ	c1ccc(c(c1)C#N)NC(=O)[C@H](C2CCCCC2)n3c4cc(c(cc4nc3c5ccc(cc5)Cl)F)F	IC50, scintillation proximity radioligand displacement assay	https://doi.org/10.1007/s10822-017-0088-12
5Q0T	-6.22714	29000	9LM	CC(C)NC(=O)n1c(cc2c1CN(CC2)S(=O)(=O)c3cccs3)c4ccccc4	IC50, scintillation proximity radioligand displacement assay	https://doi.org/10.1007/s10822-017-0088-13
5Q0U	-9.27285	175	9LP	c1cc(ccc1c2nc3cc(c(cc3n2[C@@H](C4CCCCC4)C(=O)NC5CCC(CC5)OS(=O)(=O)O)F)F)Cl	IC50, scintillation proximity radioligand displacement assay	https://doi.org/10.1007/s10822-017-0088-14
5Q0V	-10.5509	20.5	9LS	c1ccc(c(c1)NC(=O)[C@H](C2CCCCC2)n3c4cc(c(cc4nc3c5ccc(cc5)Cl)F)F)F	IC50, scintillation proximity radioligand displacement assay	https://doi.org/10.1007/s10822-017-0088-15
5Q0W	-9.93104	58	9LV	c1ccc(c(c1)S(=O)(=O)N2CCC3(CC2)c4cc(ccc4N(C3=O)Cc5ccc(cc5)C(=O)O)Br)Cl	IC50, scintillation proximity radioligand displacement assay	https://doi.org/10.1007/s10822-017-0088-16
5Q0X	-9.64326	94	643	Cc1cc(ccc1c2ccc3c(c2)n(cc3C(=O)O)C)OCc4c(noc4C(C)C)c5c(cncc5Cl)Cl	IC50, scintillation proximity radioligand displacement assay	https://doi.org/10.1007/s10822-017-0088-17
5Q0Y	-7.86098	1870	9LY	c1cnn(c1)c2ccc(cn2)c3nc4cc(c(cc4n3[C@@H](C5CCCCC5)C(=O)NC6CCCCC6)F)F	IC50, scintillation proximity radioligand displacement assay	https://doi.org/10.1007/s10822-017-0088-18
5Q10	-7.13897	6280	9M4	CC(=O)Nc1cccc(c1)N([C@@H](C2CCCCC2)C(=O)NC3CCCCC3)C(=O)c4ccc(cc4)Cl	IC50, scintillation proximity radioligand displacement assay	https://doi.org/10.1007/s10822-017-0088-19
5Q11	-7.05832	7190	9M7	Cc1c(c(no1)c2ccc(cc2Cl)Cl)C(=O)N(C3CCCCC3)C4CCCCC4	IC50, scintillation proximity radioligand displacement assay	https://doi.org/10.1007/s10822-017-0088-20
5Q12	-7.31935	4640	9MA	Cc1cccc(c1Nc2c(nc3n2c(ccc3)C)c4c(cccc4F)F)C	IC50, scintillation proximity radioligand displacement assay	https://doi.org/10.1007/s10822-017-0088-21
5Q13	-9.66259	91	9MD	c1cc(ccc1c2nc3cc(c(cc3n2[C@@H]([C@@H]4CCCCO4)C(=O)NC5CCCCC5)Cl)F)Cl	IC50, scintillation proximity radioligand displacement assay	https://doi.org/10.1007/s10822-017-0088-22
5Q14	-10.5365	21	9MM	c1cc(ccc1c2nc3cc(c(cc3n2[C@H](COc4ccc(cc4F)C(=O)O)C5CCCCC5)F)F)Cl	IC50, scintillation proximity radioligand displacement assay	https://doi.org/10.1007/s10822-017-0088-23
5Q15	-11.0482	8.9	9MP	CO[C@H](c1ccccc1)c2nc3cc(c(cc3n2[C@@H](C4CCCCC4)C(=O)NC5CCCCC5)F)F	IC50, scintillation proximity radioligand displacement assay	https://doi.org/10.1007/s10822-017-0088-24
5Q16	-10.7999	13.5	9MS	Cc1cc(ccc1OCc2nc3ccc(cc3n2[C@@H](C4CCCCC4)C(=O)NC5CCCCC5)F)Cl	IC50, scintillation proximity radioligand displacement assay	https://doi.org/10.1007/s10822-017-0088-25
5Q17	-7.20303	5640	9MV	c1cc(sc1)S(=O)(=O)N2CCC3(CC2)c4cc(ccc4N(C3=O)Cc5ccc(cc5)C(=O)O)Br	IC50, scintillation proximity radioligand displacement assay	https://doi.org/10.1007/s10822-017-0088-26
5Q18	-9.84064	67.5	9MY	CO[C@H](c1ccccc1)c2nc3cc(c(cc3n2[C@@H](C4CCCCC4)C(=O)NC5CCC(CC5)O)F)F	IC50, scintillation proximity radioligand displacement assay	https://doi.org/10.1007/s10822-017-0088-27
5Q19	-10.0438	48	9N1	COc1ccc(c(c1)OC)c2nc3ccccc3n2[C@@H](C4CCCCC4)C(=O)NC5CCCCC5	IC50, scintillation proximity radioligand displacement assay	https://doi.org/10.1007/s10822-017-0088-28
5Q1A	-11.0031	9.6	9N4	Cc1cccc(c1NC(=O)[C@H](C2CCCCC2)n3c4ccccc4nc3c5ccc(cc5OC)OC)C	IC50, scintillation proximity radioligand displacement assay	https://doi.org/10.1007/s10822-017-0088-29
5Q1B	-10.0352	48.7	9N7	c1cc(ccc1c2nc3cc(c(cc3n2[C@@H](C4CCCCC4)C(=O)Nc5ccc(cc5)C(=O)O)F)F)c6nccs6	IC50, scintillation proximity radioligand displacement assay	https://doi.org/10.1007/s10822-017-0088-30
5Q1C	-11.0826	8.4	9NA	COc1ccc(c(n1)OC)c2nc3cc(c(cc3n2[C@@H](C4CCCCC4)C(=O)NC5CCC(CC5)O)F)F	IC50, scintillation proximity radioligand displacement assay	https://doi.org/10.1007/s10822-017-0088-31
5Q1D	-8.39761	760	9ND	c1ccc(cc1)NC(=O)[C@H](C2CCCCC2)n3c4cc(c(cc4nc3c5ccc(cc5)Cl)F)F	IC50, scintillation proximity radioligand displacement assay	https://doi.org/10.1007/s10822-017-0088-32
5Q1F	-9.79805	72.5	9NJ	COc1ccc(c(n1)OC)c2nc3cc(ccc3n2[C@@H](C4CCCCC4)C(=O)NC5CCC(CC5)C(=O)O)F	IC50, scintillation proximity radioligand displacement assay	https://doi.org/10.1007/s10822-017-0088-33
5Q1G	-4.91304	263000	9NM	c1cc(ccc1/C=C/C(=O)N(C2CCCCC2)C(=O)NC3CCCCC3)F	IC50, scintillation proximity radioligand displacement assay	https://doi.org/10.1007/s10822-017-0088-34
5Q1H	-11.1155	7.95	9NP	c1ccc2c(c1)nc(n2[C@@H](C3CCCCC3)C(=O)NC4CCCCC4)c5ccc(cc5)c6[nH]nnn6	IC50, scintillation proximity radioligand displacement assay	https://doi.org/10.1007/s10822-017-0088-35
5Q1I	-8.56907	570	9O1	C[C@H](c1ccc2ccccc2c1)NC(=O)c3c(noc3C(C)C)c4ccccc4Cl	IC50, scintillation proximity radioligand displacement assay	https://doi.org/10.1007/s10822-017-0088-36

## Sheet: SET5
pdb-id	Affinity (kcal/mol)	Affinity (nM)	ligName	SMILES	Method	Reference
6QQQ	-7.10039	6700	JDE	COc1cc(cc(c1)c2cccnc2)COC(=O)c3c[nH]nc3	Kd, ITC	https://doi.org/10.1021/acs.jmedchem.9b00809
6QQT	-5.80383	59000	JCH	COc1ccc(cc1)Cn2ccc3c2cc(cc3)c4cc([nH]n4)N	Kd, ITC	https://doi.org/10.1021/acs.jmedchem.9b00810
6QQU	-7.27482	5000	JF8	c1cc(cc2c1cc[nH]2)c3c(c([nH]n3)N)C#N	Kd, ITC	https://doi.org/10.1021/acs.jmedchem.9b00811
6QQV	-6.75304	12000	JEW	c1ccc(c(c1)Cn2ccc3c2cc(cc3)c4cc([nH]n4)N)C#N	Kd, ITC	https://doi.org/10.1021/acs.jmedchem.9b00812
6QQW	-6.47916	19000	JDQ	c1ccc(cc1)Cn2ccc3c2cc(cc3)c4cc([nH]n4)N	Kd, ITC	https://doi.org/10.1021/acs.jmedchem.9b00813
6QQZ	-9.25606	180	JEB	c1cc(cnc1)Cn2ccc3c2cc(cc3)c4c(c([nH]n4)N)C#N	Kd, ITC	https://doi.org/10.1021/acs.jmedchem.9b00814
6QR0	-9.49772	120	JFB	c1cc(cc2c1ccn2Cc3ccncc3)c4c(c([nH]n4)N)C#N	Kd, ITC	https://doi.org/10.1021/acs.jmedchem.9b00815
6QR1	-6.95856	8500	JFT	c1cc(cnc1)Cn2cc(c3c2cc(cc3)c4c(c(n[nH]4)N)C#N)Cl	Kd, ITC	https://doi.org/10.1021/acs.jmedchem.9b00816
6QR2	-7.54081	3200	JQB	c1cc(c(nc1)O)Cn2ccc3c2cc(cc3)c4c(c([nH]n4)N)C#N	Kd, ITC	https://doi.org/10.1021/acs.jmedchem.9b00817
6QR3	-8.84295	360	JE8	CN1CCC[C@@H](C1)Cn2ccc3c2cc(cc3)c4c(c([nH]n4)N)C#N	Kd, ITC	https://doi.org/10.1021/acs.jmedchem.9b00818
6QR4	-8.54851	590	JD8	CN1CCCC[C@@H]1Cn2ccc3c2cc(cc3)c4c(c([nH]n4)N)C#N	Kd, ITC	https://doi.org/10.1021/acs.jmedchem.9b00819
6QR7	-9.81896	70	JEK	c1cc(ccc1Cn2ccc3c2cc(cc3)c4c(c([nH]n4)N)C#N)CN5CCCCC5	Kd, ITC	https://doi.org/10.1021/acs.jmedchem.9b00820
6QR9	-9.22384	190	JEE	c1cc(ccc1Cn2ccc3c2cc(cc3)c4c(c([nH]n4)N)C#N)CN5CCOCC5	Kd, ITC	https://doi.org/10.1021/acs.jmedchem.9b00821
6QRA	-8.43817	710	JDK	c1cc(ccc1Cn2ccc3c2cc(cc3)c4cc([nH]n4)N)CN5CCCCC5	Kd, ITC	https://doi.org/10.1021/acs.jmedchem.9b00822
6QRC	-6.70533	13000	JFE	COc1cccc(c1)Cn2ccc3c2cc(cc3)c4cc([nH]n4)N	Kd, ITC	https://doi.org/10.1021/acs.jmedchem.9b00823
6QRD	-9.60639	100	JEH	CC(C)N1CCN(CC1)Cc2ccc(cc2)Cn3ccc4c3cc(cc4)c5c(c([nH]n5)N)C#N	Kd, ITC	https://doi.org/10.1021/acs.jmedchem.9b00824
6QRE	-6.66117	14000	JCQ	COc1cccc(c1)COC(=O)c2c[nH]nc2	Kd, ITC	https://doi.org/10.1021/acs.jmedchem.9b00825
6QRF	-6.15013	33000	JF5	c1ccc(cc1)COC(=O)c2c[nH]nc2	Kd, ITC	https://doi.org/10.1021/acs.jmedchem.9b00826
6QRG	-6.8617	10000	JET	COC(=O)COc1cccc(c1)COC(=O)c2c[nH]nc2	Kd, ITC	https://doi.org/10.1021/acs.jmedchem.9b00827
