# Supplementary material for: MISATO: machine learning dataset of protein–ligand complexes for structure-based drug discovery
Source: Nat Comput Sci. 2024 May 10;4(5):367–78. doi: 10.1038/s43588-024-00627-2 (PMC11136668; doi:10.1038/s43588-024-00627-2)
Supplement: Supplementary file 6 — Statistical source data for Fig. 2 showing electronic densities, structures, and data on halogens and for spider plot. [file 43588_2024_627_MOESM6_ESM.zip]

Archive with 14 entries (14 files):
- Figure2/2a_spider_plot.xlsx
- Figure2/2b_Br_halogens.txt
- Figure2/2b_Cl_halogens.txt
- Figure2/2b_F_halogens.txt
- Figure2/2b_I_halogens.txt
- Figure2/2c_1wug.pdb.txt
- Figure2/2c_4mdn.pdb.txt
- Figure2/2c_5gtr.pdb.txt
- Figure2/2d_tramadol.txt
- Figure2/2d_tramadol.xyz.txt
- Figure2/2d_tramadol_dens.cub.txt
- Figure2/2e_ketamine.txt
- Figure2/2e_ketamine.xyz.txt
- Figure2/2e_ketamine_dens.cub.txt
