# Supplementary material for: MISATO: machine learning dataset of protein–ligand complexes for structure-based drug discovery
Source: Nat Comput Sci. 2024 May 10;4(5):367–78. doi: 10.1038/s43588-024-00627-2 (PMC11136668; doi:10.1038/s43588-024-00627-2)
Supplement: Supplementary file 6 — Statistical source data for Fig. 2 showing electronic densities, structures, and data on halogens and for spider plot. [file 43588_2024_627_MOESM6_ESM.zip › Figure2/2a_spider_plot.xlsx]

## Sheet: Tabelle1
Natoms	20.2
Nadd_atoms	26.9
Nrem_atoms	73.1
N_protons	20.1
Nadd_hydrogens	26.8
Nrem_hydrogens	73.2
