# Supplementary material for: MISATO: machine learning dataset of protein–ligand complexes for structure-based drug discovery
Source: Nat Comput Sci. 2024 May 10;4(5):367–78. doi: 10.1038/s43588-024-00627-2 (PMC11136668; doi:10.1038/s43588-024-00627-2)
Supplement: Supplementary file 6 — Statistical source data for Fig. 2 showing electronic densities, structures, and data on halogens and for spider plot. [file 43588_2024_627_MOESM6_ESM.zip › Figure2/2b_Br_halogens.txt]

Br
-0.096003;22.09
-0.099391;22.095
-0.10236;22.1
-0.090515;22.081
-0.16274;22.199
-0.16314;22.2
-0.18821;22.24
-0.18466;22.235
-0.19302;22.249
-0.11063;22.111
-0.16142;22.197
-0.085525;22.072
-0.11253;22.117
-0.14739;22.174
-0.14453;22.169
-0.1959;22.254
-0.20149;22.262
-0.13186;22.147
-0.14792;22.175
-0.15376;22.185
-0.15126;22.181
-0.1458;22.172
-0.18232;22.229
-0.21991;22.293
-0.21185;22.28
-0.16805;22.207
-0.16306;22.198
-0.1341;22.149
-0.14008;22.161
-0.18329;22.23
-0.24934;22.342
-0.20847;22.275
-0.18305;22.232
-0.20367;22.267
-0.16574;22.202
-0.13575;22.153
-0.1675;22.206
-0.21556;22.285
-0.079974;22.061
-0.14354;22.167
-0.13455;22.149
-0.23104;22.313
-0.14803;22.174
-0.16304;22.2
-0.20422;22.267
-0.12762;22.142
-0.17323;22.216
-0.2483;22.341
-0.1945;22.248
-0.17505;22.219
-0.15651;22.189
-0.12087;22.13
-0.18604;22.238
-0.15105;22.179
-0.16749;22.206
-0.079963;22.062
-0.18927;22.24015
-0.16096;22.19604
-0.17799;22.224
-0.189;22.242
-0.20603;22.27
-0.19291;22.248
-0.17573;22.221
-0.19857;22.256
-0.18643;22.238
-0.19788;22.257
-0.19313;22.25
-0.19738;22.256
-0.17962;22.226
-0.11523;22.12
-0.23297;22.315
-0.18839;22.241
-0.1829;22.232
-0.15298;22.183
-0.26587;22.369
-0.15324;22.184
-0.1595;22.194
-0.14574;22.171
-0.14554;22.171
-0.1155;22.119
-0.10387;22.101
-0.12076;22.127
-0.1327;22.148
-0.14731;22.173
-0.18421;22.235
-0.187;22.237
-0.16859;22.209
-0.16563;22.203
-0.14445;22.169
-0.19605;22.254
-0.18494;22.233
-0.16964;22.209
-0.15869;22.193
-0.14023;22.161
-0.12337;22.132
-0.20244;22.264
-0.24896;22.342
-0.19641;22.255
-0.15879;22.191
-0.27569;22.385
-0.16443;22.201
-0.15975;22.194
-0.16065;22.195
-0.24259;22.329
-0.17224;22.212
-0.14236;22.166
-0.19108;22.246
-0.18297;22.232
-0.16739;22.206
-0.18021;22.228
-0.16241;22.199
-0.1999;22.261
-0.13353;22.15
-0.16066;22.195
-0.16874;22.207
-0.22764;22.306
-0.17211;22.215
-0.18124;22.229
-0.15359;22.183
-0.15223;22.181
-0.13631;22.155
-0.18731;22.239
-0.20212;22.264
-0.22769;22.308
-0.23183;22.314
-0.23954;22.325
-0.22812;22.307
-0.2081;22.273
-0.19086;22.245
-0.19429;22.25
-0.15141;22.18
-0.15233;22.181
-0.26509;22.365
-0.16033;22.196
-0.18983;22.242
-0.15936;22.193
-0.21148;22.279
-0.14506;22.168
-0.13906;22.16
-0.096163;22.09
-0.1694;22.21
-0.18655;22.238
-0.17404;22.218
-0.21922;22.293
-0.17095;22.212
-0.094733;22.087
-0.091191;22.082
-0.087951;22.076
-0.099103;22.095
-0.19134;22.245
-0.21027;22.275
-0.1915;22.247
-0.18592;22.237
-0.20371;22.266
-0.18401;22.234
-0.19793;22.257
-0.22138;22.296
-0.19982;22.26
-0.15997;22.195
-0.18536;22.236
-0.16256;22.1943
-0.13263;22.149
-0.13897;22.158
-0.15519;22.186
-0.1962;22.254
-0.20521;22.268
-0.22814;22.308
-0.22489;22.302
-0.16506;22.202
-0.21036;22.277
-0.21882;22.292
-0.21629;22.288
-0.15554;22.186
-0.20919;22.273
-0.10042;22.096
-0.20417;22.267
-0.20838;22.275
-0.22359;22.299
-0.13078;22.146
-0.1197;22.127
-0.12852;22.142
-0.12814;22.142
-0.23833;22.325
-0.16307;22.199
-0.11985;22.129
-0.12816;22.143
-0.13095;22.147
-0.11869;22.127
-0.1813;22.226
-0.17834;22.225
-0.14886;22.175
-0.14935;22.176
-0.17417;22.218
-0.17856;22.225
-0.1979;22.257
-0.18231;22.229
-0.19902;22.259
-0.17747;22.223
-0.17142;22.213
-0.21353;22.282
-0.12387;22.135
-0.12693;22.14
-0.12589;22.139
-0.11191;22.116
-0.11295;22.117
-0.19018;22.243
-0.18773;22.239
-0.20549;22.27
-0.20883;22.274
-0.16064;22.196
-0.2004;22.261
-0.11481;22.12
-0.13063;22.147
-0.12485;22.137
-0.12888;22.144
-0.19168;22.247
-0.2004;22.261
-0.15787;22.191
-0.18196;22.231
-0.15846;22.191
-0.13805;22.158
-0.20357;22.266
-0.17965;22.225
-0.17691;22.221
-0.16939;22.209
-0.18654;22.237
-0.20406;22.266
-0.15631;22.188
-0.24387;22.333
-0.14375;22.168
-0.16713;22.204
-0.17336;22.217
-0.19572;22.255
-0.20206;22.263
-0.075066;22.055
-0.080838;22.065
-0.092084;22.083
-0.083213;22.068
-0.086838;22.074
-0.18069;22.229
-0.16321;22.198
-0.19065;22.246
-0.17986;22.228
-0.20089;22.262
-0.15388;22.184
-0.14905;22.175
-0.18725;22.239
-0.099044;22.094
-0.14469;22.17
-0.1088;22.11
-0.093009;22.083
-0.2132;22.281
-0.14871;22.174
-0.12193;22.13
-0.21714;22.289
-0.14942;22.177
-0.2031;22.266
-0.12748;22.141
-0.13509;22.152
-0.18709;22.238
-0.19896;22.259
-0.18041;22.228
-0.15048;22.179
-0.22687;22.306
-0.17216;22.214
-0.14995;22.177
-0.15022;22.178
-0.27054;22.373
-0.20838;22.274
-0.18512;22.236
-0.17151;22.213
-0.13894;22.159
-0.14135;22.163
-0.19969;22.259
-0.20433;22.267
-0.21682;22.288
-0.23226;22.313
-0.14242;22.165
-0.1976;22.257
-0.17939;22.226
-0.19728;22.256
-0.19891;22.258
-0.19775;22.256
0.49701;6.35791
-0.18526;22.236
-0.17872;22.226
-0.17153;22.211
-0.2677;22.373
-0.1937;22.249
-0.14721;22.174
-0.23394;22.317
-0.13641;22.155
-0.15001;22.178
-0.16277;22.198
-0.14058;22.162
-0.1145;22.117
-0.041471;22.0
-0.1277;22.139
-0.15753;22.188
-0.1721;22.212
-0.20167;22.263
-0.20762;22.273
-0.15453;22.185
-0.18369;22.232
-0.16415;22.202
-0.20822;22.274
-0.18887;22.242
-0.17857;22.226
-0.23888;22.32495
-0.22601;22.30437
-0.16008;22.195
-0.26526;22.365
-0.1907;22.246
-0.13404;22.15
-0.12841;22.141
-0.21268;22.282
-0.13642;22.156
-0.18404;22.234
-0.16312;22.2
-0.18446;22.235
-0.15641;22.188
-0.15363;22.179
-0.17251;22.211
-0.17454;22.214
-0.15977;22.195
-0.14194;22.164
-0.13243;22.148
-0.21946;22.294
-0.20029;22.26
-0.16012;22.193
-0.19793;22.257
-0.21606;22.287
-0.12452;22.136
-0.18674;22.239
-0.17043;22.211
-0.16789;22.205
-0.11175;22.115
-0.13886;22.16
-0.14967;22.178
-0.13452;22.153
-0.16365;22.2
-0.16236;22.198
-0.22258;22.297
-0.15204;22.181
-0.15264;22.182
-0.19722;22.256
-0.064359;22.037
-0.17927;22.226
-0.20591;22.27
-0.20909;22.274
-0.19471;22.25
-0.24532;22.336
-0.18681;22.239
-0.26319;22.368
-0.31101;22.448
-0.19655;22.254
-0.17926;22.226
-0.14699;22.173
-0.18555;22.236
-0.1265;22.138
-0.10375;22.102
-0.14645;22.171
-0.13038;22.145
-0.10779;22.109
-0.12266;22.134
-0.12385;22.135
-0.12733;22.141
-0.12813;22.142
-0.11778;22.125
-0.14296;22.165
-0.13799;22.157
-0.10765;22.107
-0.18957;22.243
-0.1988;22.258
-0.18881;22.242
-0.20158;22.264
-0.14173;22.163
-0.21661;22.286
-0.16689;22.206
-0.18999;22.24031
-0.18428;22.234
-0.089098;22.078
-0.082553;22.067
-0.095518;22.089
-0.083219;22.068
-0.18593;22.236
-0.17348;22.216
-0.18646;22.238
-0.1843;22.234
-0.19587;22.254
-0.19153;22.247
-0.21349;22.284
-0.18546;22.236
-0.19001;22.244
-0.18962;22.244
-0.23314;22.316
-0.16499;22.20348
-0.19034;22.243
-0.2272;22.304
-0.1226;22.126
-0.13629;22.154
-0.19685;22.255
-0.2032;22.266
-0.25125;22.346
-0.16584;22.204
-0.15775;22.191
-0.19624;22.254
-0.19666;22.25274
-0.19731;22.256
-0.21825;22.291
-0.18054;22.229
-0.18898;22.242
-0.14694;22.172
-0.15036;22.178
-0.10722;22.106
-0.13979;22.161
-0.1679;22.207
-0.16179;22.195
-0.13505;22.154
-0.20783;22.274
-0.19779;22.257
-0.22172;22.297
-0.15505;22.187
-0.16442;22.202
-0.13759;22.156
-0.18437;22.235
-0.17892;22.225
-0.00050817;21.933
-0.21465;22.285
-0.23116;22.313
-0.18853;22.242
-0.20293;22.265
-0.19744;22.255
-0.20142;22.264
-0.22397;22.3
-0.16447;22.202
-0.19301;22.248
-0.17417;22.218
-0.19807;22.256
-0.16845;22.207
-0.21691;22.288
-0.19935;22.258
-0.2236;22.3
-0.19626;22.253
-0.1712;22.213
-0.083816;22.069
-0.080531;22.064
-0.18953;22.242
-0.19413;22.251
-0.1718;22.211
-0.17383;22.217
-0.14081;22.163
-0.19453;22.25
-0.1715;22.214
-0.18673;22.237
-0.21798;22.29
-0.20305;22.266
-0.18398;22.233
-0.14636;22.172
-0.15151;22.18
-0.14824;22.174
-0.21584;22.285
-0.18935;22.242
-0.16962;22.211
-0.19044;22.244
-0.23475;22.313
-0.18309;22.233
-0.19702;22.256
-0.13838;22.159
-0.14712;22.171
-0.14817;22.174
-0.1307;22.145
-0.18872;22.243
-0.13147;22.148
-0.18876;22.242
-0.19391;22.251
-0.20653;22.271
-0.18015;22.228
-0.17274;22.214
-0.22375;22.3
-0.205;22.269
-0.18373;22.233
-0.15378;22.183
-0.16698;22.204
-0.23521;22.32
-0.20374;22.266
-0.20842;22.276
-0.16921;22.21
-0.19954;22.26
-0.21012;22.277
-0.15287;22.181
-0.14161;22.163
-0.19072;22.245
-0.22522;22.302
-0.15093;22.179
-0.17391;22.218
-0.1969;22.256
-0.10063;22.097
-0.20793;22.271
-0.2191;22.292
-0.18212;22.228
-0.16953;22.211
-0.12733;22.141
-0.18262;22.231
-0.20955;22.275
-0.17423;22.218
-0.19842;22.258
-0.17329;22.212
-0.17529;22.22
-0.1799;22.227
-0.18333;22.23
-0.096979;22.089
-0.098878;22.094
-0.098488;22.091
-0.10067;22.096
-0.18007;22.225
-0.18011;22.225
-0.15581;22.184
-0.18955;22.24
-0.1106;22.114
-0.16646;22.205
-0.106;22.104
-0.19878;22.258
-0.16608;22.204
-0.20145;22.259
-0.19945;22.256
-0.2033;22.263
-0.19648;22.251
-0.14324;22.167
-0.15021;22.178
-0.15334;22.183
-0.15541;22.186
-0.1578;22.192
-0.19808;22.254
-0.20801;22.274
-0.20784;22.274
-0.18714;22.24
-0.16052;22.196
-0.21076;22.278
-0.21881;22.292
0.057862;21.838
-0.059245;22.029
-0.16683;22.205
-0.16488;22.202
-0.2231;22.3
-0.12405;22.133
-0.18878;22.242
-0.19793;22.256
-0.23185;22.312
-0.16329;22.2
-0.21243;22.281
-0.15439;22.185
-0.12297;22.133
-0.16647;22.204
-0.1421;22.165
-0.14485;22.169
-0.15938;22.193
-0.16663;22.205
