# Supplementary material for: MISATO: machine learning dataset of protein–ligand complexes for structure-based drug discovery
Source: Nat Comput Sci. 2024 May 10;4(5):367–78. doi: 10.1038/s43588-024-00627-2 (PMC11136668; doi:10.1038/s43588-024-00627-2)
Supplement: Supplementary file 6 — Statistical source data for Fig. 2 showing electronic densities, structures, and data on halogens and for spider plot. [file 43588_2024_627_MOESM6_ESM.zip › Figure2/2b_Cl_halogens.txt]

-0.2137	15.744
-0.21831	15.755
-0.15527	15.603
-0.17321	15.647
-0.22232	15.763
-0.24253	15.812
-0.20304	15.717
-0.20421	15.72
-0.21864	15.755
-0.20702	15.727
-0.18334	15.669
-0.19628	15.701
-0.19568	15.7
-0.23824	15.804
-0.20202	15.715
-0.22536	15.772
-0.24922	15.829
-0.15079	15.594
-0.15606	15.605
-0.16447	15.625
-0.16373	15.624
-0.18734	15.68
-0.19847	15.706
-0.16803	15.633
-0.20508	15.722
-0.19628	15.702
-0.1478	15.587
-0.25234	15.838
-0.20221	15.715
-0.15827	15.611
-0.19374	15.696
-0.12764	15.538
-0.11615	15.51
-0.23604	15.798
-0.20781	15.729
-0.2089	15.731
-0.21298	15.742
-0.14291	15.574
-0.17791	15.657
-0.17564	15.652
-0.22808	15.777
-0.17161	15.642
-0.20009	15.711
-0.18266	15.668
-0.182	15.667
-0.21267	15.74
-0.18206	15.667
-0.14762	15.585
-0.14527	15.579
-0.15587	15.605
-0.14761	15.585
-0.19207	15.692
-0.22654	15.773
-0.20744	15.729
-0.14048	15.568
-0.15084	15.592
-0.20275	15.717
-0.18671	15.679
-0.25773	15.849
-0.20097	15.712
-0.15787	15.608
-0.25024	15.832
-0.21893	15.756
-0.19352	15.696
-0.19952	15.711
-0.20354	15.719
-0.15523	15.603
-0.16677	15.631
-0.15389	15.6
-0.18945	15.685
-0.064107	15.389
-0.20797	15.73
-0.18163	15.665
-0.1676	15.631
-0.21096	15.737
-0.19383	15.696
-0.17014	15.639
-0.16786	15.634
-0.21377	15.744
-0.16986	15.639
-0.1988	15.707
-0.20233	15.716
-0.17214	15.644
-0.18173	15.667
-0.14527	15.579
-0.1827	15.669
-0.17797	15.657
-0.17731	15.656
-0.20845	15.732
-0.20796	15.729
-0.19847	15.707
-0.18405	15.674
-0.18034	15.665
-0.19759	15.704
-0.20176	15.715
-0.16639	15.62919
-0.18142	15.66489
-0.20634	15.726
-0.19838	15.708
-0.20383	15.72
-0.18614	15.677
-0.28412	15.906
-0.20609	15.725
-0.20705	15.728
-0.18216	15.669
-0.17613	15.653
-0.19599	15.7
-0.18445	15.673
-0.21257	15.741
-0.16337	15.622
-0.17913	15.661
-0.245	15.82
-0.18074	15.666
-0.14189	15.571
-0.1179	15.514
-0.1921	15.692
-0.18231	15.668
-0.23733	15.801
-0.20356	15.719
-0.24503	15.82
-0.19736	15.703
-0.17744	15.656
-0.20903	15.732
-0.22621	15.773
-0.18531	15.676
-0.18455	15.674
-0.1596	15.612
-0.17548	15.651
0.019496	15.195
-0.082771	15.431
-0.16614	15.629
-0.1824	15.666
-0.19498	15.697
-0.20943	15.733
-0.21065	15.737
-0.20443	15.721
-0.029056	15.308
-0.026174	15.301
-0.027794	15.305
-0.035897	15.324
-0.025386	15.299
-0.18063	15.664
-0.17603	15.653
-0.21042	15.736
-0.18892	15.684
-0.17314	15.647
-0.22364	15.768
-0.20218	15.715
-0.19206	15.692
-0.21025	15.736
-0.20021	15.711
-0.1425	15.573
-0.14381	15.575
-0.20913	15.734
-0.17032	15.639
-0.19875	15.708
-0.23051	15.785
-0.23656	15.798
-0.21637	15.749
-0.20655	15.726
-0.19497	15.698
-0.2118	15.739
-0.21463	15.744
-0.20692	15.727
-0.21078	15.737
-0.21859	15.755
-0.2031	15.718
-0.19261	15.692
-0.24209	15.809
-0.17926	15.661
-0.11808	15.517
-0.20426	15.72
-0.15578	15.604
-0.17072	15.641
-0.19014	15.686
-0.20968	15.733
-0.47275	16.379
-0.12299	15.526
-0.095405	15.461
-0.10847	15.492
-0.2211	15.761
-0.1757	15.653
-0.18983	15.687
-0.24319	15.816
-0.19868	15.708
-0.21359	15.743
-0.20262	15.717
-0.18035	15.663
-0.21404	15.745
-0.22114	15.762
-0.20633	15.726
-0.21858	15.756
-0.22973	15.783
-0.20053	15.712
-0.14776	15.584
-0.13902	15.563
-0.22034	15.76
-0.1991	15.707
-0.15335	15.597
-0.179	15.66
-0.22142	15.763
-0.15965	15.615
-0.16046	15.616
-0.17827	15.658
-0.16509	15.627
-0.19881	15.709
-0.19352	15.696
-0.19591	15.701
-0.21149	15.738
-0.16692	15.63
-0.2124	15.739
-0.19069	15.687
-0.22351	15.768
-0.21428	15.745
-0.18976	15.686
-0.20727	15.728
-0.197	15.703
-0.1903	15.686
-0.25241	15.838
-0.17222	15.645
-0.1071	15.488
-0.11726	15.512
-0.20942	15.732
-0.20291	15.716
-0.16444	15.625
-0.21535	15.748
-0.067791	15.398
-0.16262	15.62
-0.15253	15.597
-0.040677	15.335
-0.17066	15.64
-0.19428	15.697
-0.21322	15.742
-0.192	15.692
-0.21964	15.757
-0.17975	15.662
-0.14195	15.572
-0.15432	15.601
-0.1552	15.603
-0.21643	15.749
-0.17112	15.641
-0.17354	15.647
-0.17821	15.658
-0.11253	15.503
-0.14903	15.588
-0.17517	15.651
-0.18207	15.667
-0.080645	15.427
-0.20656	15.727
-0.21117	15.738
-0.20501	15.723
-0.19099	15.689
-0.22873	15.78
-0.26126	15.858
-0.15471	15.601
-0.20982	15.733
-0.21981	15.758
-0.15637	15.605
-0.15227	15.595
-0.20887	15.732
-0.21775	15.753
-0.18105	15.665
-0.18766	15.681
-0.14392	15.577
-0.20465	15.722
-0.20957	15.733
-0.21429	15.745
0.1138	14.98
-0.17227	15.645
-0.20982	15.735
-0.20031	15.711
-0.22827	15.778
-0.20906	15.732
-0.17013	15.638
-0.17521	15.651
-0.18901	15.684
-0.20733	15.728
-0.19102	15.689
-0.16494	15.626
-0.1959	15.7
-0.19423	15.698
-0.16181	15.619
-0.20948	15.734
-0.20612	15.725
-0.18312	15.669
-0.11485	15.507
-0.17714	15.656
-0.18243	15.668
-0.21814	15.753
-0.22075	15.761
-0.22509	15.772
-0.2034	15.72
-0.21333	15.743
-0.1971	15.704
-0.19581	15.7
-0.1905	15.687
-0.19827	15.706
-0.21564	15.748
-0.21117	15.73836
-0.16029	15.61733
-0.19875	15.707
-0.19309	15.696
-0.26397	15.865
-0.19162	15.691
-0.14913	15.588
-0.13462	15.553
-0.15684	15.607
-0.20361	15.72
-0.21266	15.741
-0.18558	15.676
-0.22757	15.777
-0.22694	15.775
-0.22704	15.775
-0.17982	15.661
-0.21586	15.748
-0.21886	15.755
-0.15906	15.613
-0.22917	15.781
-0.25572	15.845
-0.17569	15.652
-0.24387	15.817
-0.17277	15.646
-0.19151	15.691
-0.20106	15.713
-0.17607	15.654
-0.15612	15.606
-0.19482	15.699
-0.2094	15.733
-0.17731	15.656
-0.21312	15.742
-0.13266	15.547
-0.18246	15.666
-0.14479	15.578
-0.17503	15.649
-0.16265	15.62
-0.23649	15.798
-0.19612	15.7
-0.18861	15.683
-0.21028	15.735
-0.22261	15.765
-0.18581	15.675
-0.18564	15.675
-0.23149	15.787
-0.15901	15.612
-0.14395	15.576
-0.18811	15.683
-0.23486	15.794
-0.21735	15.751
-0.19909	15.709
-0.21639	15.751
-0.24411	15.815
-0.13819	15.564
-0.18129	15.665
-0.2304	15.783
-0.2298	15.782
-0.24151	15.81
-0.18374	15.671
-0.18367	15.671
-0.21419	15.745
-0.20584	15.725
-0.20503	15.724
-0.21244	15.741
-0.21429	15.745
-0.21329	15.742
-0.18026	15.662
-0.22307	15.766
-0.212	15.74
-0.15059	15.592
-0.21171	15.738
-0.17829	15.658
-0.17572	15.653
-0.16368	15.623
-0.082531	15.429
-0.066602	15.391
-0.071541	15.402
-0.067935	15.394
-0.080333	15.424
-0.072613	15.405
-0.065827	15.389
-0.086457	15.441
-0.098913	15.471
-0.17055	15.64
-0.20324	15.718
-0.26354	15.865
-0.20783	15.729
-0.204	15.72
-0.17963	15.661
-0.18752	15.68
-0.1697	15.638
-0.2328	15.79
-0.17449	15.649
-0.21811	15.754
-0.17874	15.659
-0.27239	15.885
-0.15225	15.597
-0.22474	15.77
-0.19214	15.692
-0.20867	15.731
-0.20788	15.729
-0.19699	15.703
-0.15652	15.606
-0.18156	15.667
-0.20605	15.725
-0.13671	15.559
-0.17719	15.655
-0.215	15.746
-0.18047	15.663
-0.15696	15.605
-0.20416	15.719
-0.20294	15.717
-0.22414	15.769
-0.23894	15.804
-0.21646	15.751
-0.20853	15.732
-0.20059	15.712
-0.19216	15.692
-0.20252	15.717
-0.2564	15.846
-0.19637	15.7
-0.20213	15.715
-0.1235	15.529
-0.16012	15.615
-0.23365	15.792
-0.1873	15.68
-0.22339	15.766
-0.20902	15.732
-0.22075	15.761
-0.29546	15.944
-0.21609	15.749
-0.2412	15.809
-0.22532	15.772
-0.1572	15.608
-0.17144	15.643
-0.1695	15.636
-0.19534	15.698
-0.19206	15.691
-0.17724	15.656
-0.22837	15.779
-0.21695	15.752
-0.15209	15.596
-0.13361	15.551
-0.20053	15.712
-0.16559	15.627
-0.17361	15.647
-0.17103	15.642
-0.16864	15.635
-0.21472	15.747
-0.15747	15.61
-0.1992	15.709
-0.17056	15.638
-0.11075	15.499
-0.19676	15.704
-0.18292	15.669
-0.15901	15.613
-0.20589	15.724
-0.17872	15.659
-0.21697	15.752
-0.26853	15.877
-0.1945	15.698
-0.22512	15.769
-0.21702	15.751
-0.15031	15.593
-0.21262	15.74
-0.1988	15.709
-0.21151	15.737
-0.21917	15.757
-0.18755	15.679
-0.19972	15.71
-0.18764	15.681
-0.18055	15.664
-0.19083	15.688
-0.15142	15.592
-0.11711	15.51
-0.20369	15.719
-0.17713	15.656
-0.18545	15.675
-0.20715	15.726
-0.23022	15.783
-0.17581	15.653
-0.20497	15.722
-0.21412	15.745
-0.20501	15.722
-0.19163	15.691
-0.20961	15.734
-0.15584	15.60463
-0.17471	15.64919
-0.1674	15.633
-0.17479	15.65
-0.19294	15.693
-0.20287	15.717
-0.1835	15.671
-0.21326	15.741
-0.19698	15.703
-0.14894	15.59
-0.19746	15.703
-0.1981	15.705
-0.21111	15.737
-0.24532	15.82
-0.17922	15.661
-0.14653	15.581
-0.20484	15.723
-0.15821	15.61
-0.19204	15.692
-0.17535	15.652
-0.21204	15.74
-0.23853	15.803
-0.19154	15.69
-0.20774	15.73
-0.20901	15.732
-0.2152	15.747
-0.21792	15.754
-0.26326	15.863
-0.19397	15.696
-0.18978	15.686
-0.21312	15.742
-0.21189	15.739
-0.19376	15.695
-0.1705	15.64
-0.15817	15.611
-0.19729	15.703
-0.20977	15.732
-0.2487	15.83
-0.18236	15.668
-0.18424	15.671
-0.1869	15.678
-0.20536	15.722
-0.15442	15.601
-0.14084	15.568
-0.1969	15.703
-0.19593	15.7
-0.16804	15.635
-0.12897	15.539
-0.19311	15.693
-0.25186	15.836
-0.20342	15.718
-0.26031	15.856
-0.19349	15.695
-0.068922	15.399
-0.2357	15.796
-0.15304	15.597
-0.14345	15.575
-0.16876	15.634
-0.20793	15.73
-0.14719	15.584
-0.21637	15.75
-0.20127	15.712
-0.21007	15.735
-0.21893	15.757
-0.25397	15.841
-0.20568	15.724
-0.18637	15.678
-0.20537	15.723
-0.19908	15.706
-0.17293	15.645
-0.15105	15.593
-0.14928	15.589
-0.18218	15.668
-0.21674	15.75
-0.19163	15.691
-0.1701	15.636
-0.13456	15.553
-0.15437	15.599
-0.1703	15.639
-0.15905	15.612
-0.15945	15.613
-0.25564	15.846
-0.21634	15.75
-0.13538	15.556
-0.15692	15.607
-0.2302	15.784
-0.16625	15.63
-0.23173	15.787
-0.22414	15.768
-0.2192	15.758
-0.22968	15.783
-0.23938	15.805
-0.11248	15.50176
-0.21548	15.748
-0.07003	15.401
-0.17788	15.658
-0.2288	15.78
-0.1892	15.685
-0.19656	15.701
-0.1584	15.61
-0.16273	15.62
-0.19088	15.689
-0.16021	15.615
-0.073763	15.412
-0.20581	15.724
-0.24162	15.812
-0.20925	15.734
-0.22348	15.767
-0.193	15.694
-0.1909	15.688
-0.24949	15.83
-0.19902	15.708
-0.15054	15.594
-0.23097	15.786
-0.22699	15.777
-0.22494	15.77
-0.21359	15.744
-0.17908	15.66
-0.22693	15.775
-0.19699	15.703
-0.19984	15.71
-0.19725	15.704
-0.17156	15.642
-0.24253	15.812
-0.2307	15.785
-0.22848	15.78
-0.19931	15.709
-0.19789	15.705
-0.14782	15.585
-0.22428	15.77
-0.20246	15.718
-0.22563	15.773
-0.40747	16.217
-0.18436	15.673
-0.18154	15.665
-0.16818	15.634
-0.17967	15.662
-0.15121	15.595
-0.1981	15.706
-0.19862	15.706
-0.15847	15.611
-0.13145	15.546
-0.18553	15.676
-0.19998	15.709
-0.2116	15.738
-0.17289	15.646
-0.193	15.694
-0.23661	15.799
-0.20114	15.713
-0.2192	15.757
-0.2366	15.798
-0.20392	15.72
-0.22973	15.782
-0.21425	15.745
-0.21693	15.75
-0.22797	15.777
-0.20574	15.723
-0.16152	15.618
-0.169	15.635
-0.20258	15.717
-0.16461	15.626
-0.14834	15.586
-0.14091	15.567
-0.20219	15.715
-0.14061	15.568
-0.16758	15.633
-0.16587	15.628
-0.22968	15.783
-0.17403	15.649
-0.23029	15.784
-0.17993	15.662
-0.21641	15.75
-0.21457	15.746
-0.20247	15.716
-0.17153	15.642
-0.2024	15.716
-0.14031	15.568
-0.16818	15.634
-0.16828	15.634
-0.17508	15.65
-0.2121	15.74
-0.16932	15.636
-0.16697	15.633
-0.1804	15.663
-0.18497	15.674
-0.20398	15.72
-0.18149	15.666
-0.23779	15.802
-0.15338	15.598
-0.19126	15.69
-0.17863	15.659
-0.20655	15.726
-0.22234	15.764
-0.20551	15.724
-0.21748	15.752
-0.2221	15.763
-0.20144	15.714
-0.17002	15.638
-0.125	15.53
-0.14271	15.572
-0.17852	15.659
-0.17803	15.658
-0.21727	15.752
-0.15628	15.606
-0.13985	15.567
-0.16612	15.63
-0.23917	15.805
-0.23195	15.787
-0.13581	15.558
-0.15532	15.604
-0.1545	15.602
-0.20006	15.711
-0.18375	15.671
-0.1553	15.603
-0.21774	15.753
-0.53835	16.549
-0.18529	15.675
-0.18355	15.671
-0.23436	15.793
-0.14593	15.581
-0.19424	15.698
-0.15885	15.612
-0.16649	15.63
-0.17422	15.649
-0.18356	15.671
-0.19356	15.695
-0.19574	15.699
-0.18657	15.676
-0.19263	15.693
-0.23826	15.803
-0.21406	15.743
-0.21573	15.747
-0.192	15.691
-0.23134	15.786
-0.24299	15.814
-0.19729	15.704
-0.15122	15.593
-0.17493	15.651
-0.21549	15.747
-0.14883	15.589
-0.1185	15.518
-0.18972	15.686
-0.20893	15.732
-0.21399	15.744
-0.18399	15.672
-0.21406	15.744
-0.21875	15.756
-0.16471	15.626
-0.18555	15.676
-0.19642	15.703
-0.19784	15.706
-0.16884	15.637
-0.21835	15.757
-0.2197	15.76
-0.18533	15.675
-0.18602	15.677
-0.18627	15.678
-0.19128	15.689
-0.1959	15.7
-0.19828	15.706
-0.17365	15.647
-0.16775	15.632
-0.16684	15.631
-0.17131	15.641
-0.22672	15.776
-0.056306	15.371
-0.22892	15.78
-0.23056	15.785
-0.22058	15.761
-0.13623	15.557
-0.24364	15.815
-0.24001	15.808
-0.17319	15.646
-0.18668	15.678
-0.19712	15.704
-0.2408	15.809
-0.1792	15.66
-0.21619	15.749
-0.19097	15.69
-0.20499	15.722
-0.20145	15.714
-0.20518	15.722
-0.24284	15.813
-0.21794	15.753
-0.16173	15.619
-0.20795	15.73
-0.19041	15.687
-0.17826	15.658
-0.2235	15.767
-0.1943	15.696
-0.18729	15.681
-0.13675	15.56
-0.18927	15.685
-0.22888	15.781
-0.16534	15.628
-0.17333	15.647
-0.20894	15.733
-0.20593	15.725
-0.15331	15.599
-0.17506	15.65
-0.13457	15.554
-0.19251	15.692
-0.17476	15.65
-0.23524	15.796
-0.2261	15.773
-0.22162	15.761
-0.19092	15.689
-0.21984	15.759
-0.20293	15.718
-0.14349	15.576
-0.13043	15.545
-0.1936	15.695
-0.20227	15.716
-0.21045	15.735
-0.23898	15.805
-0.18613	15.678
-0.11404	15.504
-0.2068	15.726
-0.21067	15.736
-0.22945	15.782
-0.20251	15.717
-0.19587	15.701
-0.17183	15.641
-0.17979	15.662
-0.22265	15.764
-0.15953	15.614
-0.1935	15.695
-0.20257	15.717
-0.16268	15.62
-0.1897	15.686
-0.21039	15.736
-0.15486	15.603
-0.1655	15.628
-0.18716	15.68
-0.19862	15.707
-0.10218	15.477
-0.17904	15.658
-0.1764	15.652
-0.23029	15.783
-0.20371	15.719
-0.21574	15.749
-0.19415	15.697
-0.18718	15.679
-0.19399	15.696
-0.2347	15.795
-0.12796	15.536
-0.22012	15.759
-0.21389	15.744
-0.14918	15.588
-0.14309	15.573
-0.20755	15.729
-0.20649	15.726
-0.20278	15.717
-0.20771	15.729
-0.23216	15.788
-0.21436	15.743
-0.19811	15.704
-0.20855	15.731
-0.16235	15.621
-0.17772	15.657
-0.19738	15.704
-0.24922	15.829
-0.18646	15.677
-0.18512	15.674
-0.20955	15.733
-0.19553	15.7
-0.20866	15.731
-0.19665	15.702
-0.19862	15.706
-0.17694	15.654
-0.22301	15.765
-0.1716	15.642
-0.17313	15.646
-0.2344	15.792
-0.19104	15.689
-0.15392	15.6
-0.1906	15.688
-0.1934	15.695
-0.18413	15.673
-0.22416	15.769
-0.21186	15.74
-0.17496	15.652
-0.17644	15.654
-0.18055	15.663
-0.17482	15.652
-0.21339	15.743
-0.19569	15.7
-0.19409	15.697
-0.21337	15.743
-0.21019	15.735
-0.24942	15.83
-0.20284	15.718
-0.20195	15.716
-0.18926	15.684
-0.20537	15.724
-0.17747	15.657
-0.20554	15.724
-0.20924	15.733
-0.20412	15.72
-0.18689	15.679
-0.18187	15.667
-0.17393	15.648
-0.16567	15.627
-0.17075	15.64
-0.17563	15.651
-0.16675	15.632
-0.17242	15.644
-0.18258	15.668
-0.17902	15.659
-0.19427	15.697
-0.17597	15.653
-0.076549	15.419
-0.15448	15.601
-0.18473	15.673
-0.17608	15.653
-0.19566	15.7
-0.20367	15.719
-0.15994	15.614
-0.17289	15.645
-0.18493	15.673
-0.20022	15.71
-0.16103	15.618
-0.17401	15.648
-0.17359	15.647
-0.18016	15.663
-0.23127	15.785
-0.19509	15.699
-0.23327	15.791
-0.18164	15.664
-0.20231	15.715
-0.21114	15.737
-0.18893	15.682
-0.14659	15.582
-0.1469	15.582
-0.16618	15.628
-0.15907	15.612
-0.20922	15.732
-0.23581	15.797
-0.25576	15.845
-0.26671	15.872
-0.24068	15.808
-0.23883	15.804
-0.1329	15.55
-0.14429	15.576
-0.17982	15.661
-0.15772	15.61
-0.18156	15.666
-0.19297	15.694
-0.20531	15.723
-0.21021	15.735
-0.21532	15.745
-0.10291	15.478
-0.10612	15.485
-0.22943	15.782
-0.15875	15.612
-0.16336	15.622
-0.1925	15.693
-0.23009	15.782
-0.24243	15.814
-0.21784	15.753
-0.25825	15.852
-0.20305	15.718
-0.20815	15.729
-0.23686	15.8
-0.22213	15.763
-0.14719	15.583
-0.15677	15.606
-0.18621	15.677
-0.22754	15.777
-0.20055	15.712
-0.22296	15.766
-0.21569	15.748
-0.21938	15.757
-0.19899	15.708
-0.23486	15.794
-0.1436	15.575
-0.13818	15.562
-0.20685	15.728
-0.22956	15.782
-0.18801	15.682
-0.16733	15.632
-0.21138	15.737
-0.1576	15.609
-0.15364	15.601
-0.22905	15.78
-0.22091	15.761
-0.22589	15.773
-0.22074	15.76
-0.18513	15.675
-0.19041	15.688
-0.18922	15.683
-0.20013	15.712
-0.18322	15.669
-0.18943	15.685
-0.1933	15.695
-0.23035	15.784
-0.22615	15.773
-0.22056	15.76
-0.20785	15.729
-0.18904	15.684
-0.21304	15.741
-0.21651	15.75
-0.12349	15.528
-0.11213	15.501
-0.19128	15.69
-0.23084	15.786
-0.20936	15.732
-0.18008	15.663
-0.2412	15.81
-0.12184	15.524
-0.24464	15.818
-0.21614	15.75
-0.19802	15.707
-0.19914	15.708
-0.1915	15.69
-0.2177	15.753
-0.19962	15.71
-0.23306	15.789
-0.19631	15.702
-0.1676	15.632
-0.22544	15.772
-0.15919	15.613
-0.18346	15.672
-0.15909	15.613
-0.17043	15.639
-0.20869	15.732
-0.17544	15.652
-0.18765	15.681
-0.18925	15.685
-0.19688	15.703
-0.15362	15.597
-0.20132	15.713
-0.17348	15.646
-0.24716	15.822
-0.2103	15.735
-0.21357	15.743
-0.20195	15.714
-0.21041	15.735
-0.22864	15.78
-0.11862	15.517
-0.21272	15.741
-0.17436	15.65
-0.20859	15.731
-0.15959	15.613
-0.15353	15.599
-0.18136	15.665
-0.20757	15.729
-0.23725	15.803
-0.22886	15.781
-0.16947	15.637
-0.21622	15.75
-0.19074	15.689
-0.20073	15.714
-0.22824	15.779
-0.25104	15.832
-0.18583	15.678
-0.082701	15.431
-0.16997	15.638
-0.18456	15.674
-0.21815	15.754
-0.15994	15.613
-0.15685	15.605
-0.21214	15.74
-0.17934	15.661
-0.1842	15.673
-0.13218	15.546
-0.21764	15.753
-0.10319	15.481
-0.11964	15.52
-0.20716	15.728
-0.16905	15.636
-0.13859	15.563
-0.11849	15.515
-0.1695	15.637
-0.17089	15.64
-0.17326	15.647
-0.18248	15.669
-0.21925	15.757
-0.15075	15.592
-0.18393	15.672
-0.1743	15.649
-0.1759	15.653
-0.18643	15.677
-0.14473	15.579
0.037922	15.153
-0.21711	15.752
-0.22873	15.779
-0.17903	15.661
-0.16745	15.632
-0.17448	15.649
-0.18531	15.675
-0.18837	15.682
-0.1751	15.651
-0.09852	15.47
-0.030053	15.31
-0.24279	15.814
-0.20441	15.721
-0.15668	15.606
-0.10532	15.483
-0.17845	15.658
-0.18747	15.68
-0.21527	15.747
-0.20193	15.715
-0.23221	15.788
-0.23302	15.79
-0.21759	15.75365
-0.18809	15.682
-0.17232	15.644
-0.21431	15.745
-0.21194	15.739
-0.20473	15.722
-0.1957	15.7
-0.19433	15.697
-0.18757	15.681
-0.18879	15.683
-0.19689	15.703
-0.19209	15.691
-0.23695	15.799
-0.19005	15.685
-0.17903	15.658
-0.20994	15.735
-0.26229	15.862
-0.21792	15.754
-0.19008	15.68544
-0.20102	15.713
-0.20591	15.724
-0.15366	15.599
-0.21543	15.748
-0.20408	15.72
-0.21333	15.742
-0.21942	15.757
-0.17923	15.661
-0.20236	15.716
-0.17199	15.644
-0.20636	15.726
-0.19599	15.69998
-0.15092	15.593
-0.20558	15.723
-0.16997	15.637
-0.19017	15.687
-0.15236	15.595
-0.21163	15.738
-0.16029	15.616
-0.18186	15.667
-0.17879	15.66
-0.21077	15.736
-0.22293	15.76399
-0.263	15.863
-0.20953	15.733
-0.16877	15.635
-0.20719	15.728
-0.20914	15.733
-0.23636	15.799
-0.16328	15.623
-0.20654	15.726
-0.20266	15.717
-0.17615	15.654
-0.19092	15.687
-0.2009	15.714
-0.21448	15.746
-0.205	15.723
-0.17866	15.659
-0.2224	15.763
-0.20851	15.73
-0.19633	15.7
-0.19677	15.702
-0.22405	15.769
-0.21665	15.751
-0.21212	15.74
-0.18483	15.674
-0.17363	15.648
-0.18181	15.666
-0.15361	15.6
-0.20571	15.724
-0.19128	15.688
-0.20939	15.734
-0.19325	15.694
-0.17823	15.659
-0.21087	15.737
-0.18781	15.68
-0.16942	15.636
-0.19924	15.708
-0.21476	15.746
-0.16405	15.624
-0.14378	15.576
-0.18684	15.679
-0.17331	15.646
-0.15005	15.59
-0.15896	15.611
-0.14683	15.582
-0.14093	15.568
-0.22429	15.77
-0.12549	15.533
-0.22476	15.771
-0.16069	15.616
-0.14512	15.579
-0.21193	15.739
-0.23332	15.791
-0.21152	15.738
-0.10225	15.479
-0.15619	15.605
-0.20925	15.732
-0.20708	15.728
-0.21901	15.756
-0.2251	15.772
-0.20145	15.714
-0.20522	15.723
-0.19474	15.697
-0.21047	15.736
-0.18656	15.677
-0.16385	15.624
-0.17704	15.656
-0.16147	15.619
-0.18765	15.682
-0.23945	15.806
-0.13676	15.56
-0.097973	15.469
-0.17884	15.66
-0.20612	15.725
-0.20993	15.735
-0.19214	15.692
-0.19321	15.694
-0.19801	15.705
-0.18022	15.663
-0.18362	15.672
-0.14675	15.582
-0.15854	15.611
-0.14984	15.59
-0.20123	15.713
-0.20932	15.733
-0.22493	15.77
-0.22797	15.779
-0.18159	15.666
-0.18543	15.676
-0.16013	15.615
-0.14494	15.579
-0.18073	15.665
-0.19813	15.706
-0.20866	15.731
-0.17176	15.643
-0.18033	15.663
-0.1447	15.578
-0.22293	15.765
-0.19061	15.687
-0.19326	15.695
-0.18839	15.683
-0.19741	15.704
-0.21396	15.745
-0.19341	15.695
-0.18096	15.664
-0.19789	15.705
-0.14617	15.582
-0.17065	15.641
-0.20075	15.712
-0.20322	15.719
-0.20529	15.724
-0.21833	15.755
-0.18456	15.674
-0.1822	15.668
-0.23712	15.8
-0.23733	15.801
-0.17777	15.658
-0.19341	15.694
-0.24621	15.822
-0.20402	15.721
-0.17805	15.658
-0.21635	15.75
-0.18875	15.684
-0.20575	15.725
-0.11718	15.515
-0.14734	15.586
-0.13485	15.557
-0.22586	15.773
-0.20229	15.716
-0.14287	15.573
-0.16009	15.614
-0.22261	15.764
-0.18694	15.678
-0.19749	15.703
-0.20621	15.726
-0.20966	15.733
-0.19288	15.693
-0.17745	15.655
-0.19366	15.696
-0.20655	15.726
-0.17187	15.642
-0.20482	15.723
-0.20119	15.713
-0.17421	15.648
-0.24202	15.811
-0.19731	15.704
-0.20878	15.732
-0.18221	15.666
-0.19899	15.708
-0.21722	15.751
-0.22944	15.782
-0.16724	15.632
-0.18988	15.686
-0.18766	15.681
-0.22385	15.769
-0.23982	15.807
-0.21566	15.749
-0.24283	15.813
-0.20687	15.727
-0.20293	15.718
-0.22779	15.777
-0.25094	15.834
-0.17331	15.647
-0.20729	15.728
-0.1608	15.61579
-0.20596	15.724
-0.20215	15.716
-0.20709	15.728
-0.21619	15.75
-0.19311	15.694
-0.21019	15.735
-0.24328	15.816
-0.11349	15.503
-0.22277	15.766
-0.20746	15.728
-0.22329	15.767
-0.22822	15.779
-0.22743	15.777
-0.19447	15.698
-0.2082	15.731
-0.15991	15.614
-0.17651	15.653
-0.16731	15.631
-0.17703	15.655
-0.24422	15.818
-0.21811	15.754
-0.19635	15.702
-0.17506	15.65
-0.17001	15.639
-0.10792	15.492
-0.14912	15.591
-0.19285	15.695
-0.20247	15.716
-0.18839	15.683
-0.1844	15.673
-0.19751	15.703
-0.22316	15.767
-0.1496	15.589
-0.17577	15.651
-0.16649	15.629
-0.17852	15.659
-0.20745	15.728
-0.2387	15.804
-0.18295	15.669
-0.15747	15.606
-0.14851	15.585
-0.19117	15.69
-0.20275	15.716
-0.17372	15.647
-0.21177	15.739
-0.18613	15.677
-0.23158	15.785
-0.1711	15.642
-0.15965	15.614
-0.16244	15.621
-0.15137	15.594
-0.18356	15.671
-0.21705	15.751
-0.13823	15.562
-0.1364	15.558
-0.14389	15.576
-0.20554	15.723
-0.17607	15.652
-0.15097	15.594
-0.19563	15.7
-0.17959	15.661
-0.18895	15.684
-0.20412	15.72
-0.64469	16.828
-0.14134	15.569
-0.20564	15.725
-0.22821	15.778
-0.1292	15.543
-0.17661	15.655
-0.22947	15.782
-0.18287	15.668
-0.19678	15.701
-0.18204	15.667
-0.15813	15.61
-0.18046	15.664
-0.18663	15.678
-0.18021	15.663
-0.1803	15.663
-0.18327	15.671
-0.18981	15.685
-0.18436	15.672
-0.21434	15.745
-0.18364	15.671
-0.22074	15.761
-0.20267	15.718
-0.24122	15.808
-0.22759	15.777
-0.16324	15.624
-0.24155	15.812
-0.23488	15.795
-0.21203	15.74
-0.21346	15.743
-0.19068	15.688
-0.23894	15.805
-0.11406	15.505
-0.17691	15.655
-0.23118	15.786
-0.2393	15.805
-0.19811	15.706
-0.19697	15.703
-0.17903	15.66
-0.19241	15.692
-0.23037	15.784
-0.23817	15.802
-0.20825	15.729
-0.15862	15.611
-0.14603	15.581
-0.17083	15.641
-0.17772	15.657
-0.1809	15.666
-0.18611	15.678
-0.14381	15.578
-0.13599	15.559
-0.23347	15.793
-0.24702	15.822
-0.174	15.649
-0.16596	15.63
-0.18611	15.676
-0.21348	15.743
-0.15288	15.596
-0.18645	15.677
-0.23945	15.806
-0.20004	15.71
-0.20801	15.73
-0.21201	15.74
-0.17936	15.662
-0.17162	15.643
-0.18777	15.682
-0.19711	15.704
-0.21068	15.737
-0.1885	15.683
-0.20879	15.732
-0.26421	15.865
-0.22631	15.774
-0.21238	15.739
-0.17856	15.659
-0.18581	15.675
-0.21256	15.74
-0.23849	15.803
-0.14971	15.589
-0.24172	15.812
-0.18765	15.679
-0.21205	15.738
-0.16761	15.632
-0.15502	15.602
-0.16026	15.614
-0.16615	15.629
-0.043066	15.34
-0.1972	15.704
-0.19135	15.689
-0.19059	15.688
-0.14857	15.587
-0.13806	15.562
-0.14898	15.588
-0.13836	15.563
-0.21351	15.743
-0.19017	15.686
-0.22842	15.78
-0.22219	15.763
-0.22627	15.774
-0.2288	15.781
-0.20368	15.72
-0.22529	15.772
-0.19139	15.689
-0.17646	15.653
-0.22722	15.776
-0.20836	15.73
-0.17582	15.652
-0.16547	15.628
-0.14887	15.589
-0.18836	15.683
-0.15132	15.593
-0.1267	15.537
-0.12846	15.54
-0.23926	15.805
-0.20752	15.729
-0.19466	15.698
-0.21263	15.74
-0.23981	15.807
-0.21518	15.746
-0.20125	15.714
-0.22793	15.777
-0.25174	15.836
-0.08629	15.44065
-0.20232	15.716
-0.20462	15.722
-0.15936	15.613
-0.17026	15.639
-0.21054	15.735
-0.20156	15.714
-0.14448	15.577
-0.15092	15.592
-0.1417	15.572
-0.19561	15.7
-0.19389	15.696
-0.1953	15.7
-0.22171	15.763
-0.15227	15.595
-0.18479	15.674
-0.21339	15.743
-0.16493	15.625
-0.17444	15.649
-0.19248	15.693
-0.21753	15.753
-0.18434	15.673
-0.18855	15.682
-0.22592	15.774
-0.19202	15.69
-0.15712	15.608
-0.18022	15.661
-0.18122	15.665
-0.18101	15.665
-0.14982	15.59
-0.1908	15.686
-0.19734	15.704
-0.19421	15.696
-0.20199	15.715
-0.18195	15.667
-0.18762	15.681
-0.20842	15.73
-0.19571	15.7
-0.22987	15.782
-0.20908	15.732
-0.21719	15.751
-0.16666	15.631
-0.19639	15.702
-0.20008	15.711
-0.19871	15.708
-0.22508	15.771
-0.22652	15.773
-0.24234	15.811
-0.16742	15.632
-0.19215	15.693
-0.22022	15.759
-0.17639	15.655
-0.24941	15.831
-0.25352	15.839
-0.18296	15.669
-0.16938	15.637
-0.16579	15.628
-0.23025	15.784
-0.19412	15.697
-0.18254	15.669
-0.17955	15.66
-0.20865	15.73
-0.19231	15.692
-0.18191	15.667
-0.1797	15.662
-0.14885	15.587
-0.18606	15.677
-0.14535	15.579
-0.23867	15.804
-0.21473	15.746
-0.21017	15.735
-0.18865	15.684
-0.174	15.649
-0.23931	15.805
-0.062235	15.385
-0.17258	15.645
-0.2233	15.767
-0.14818	15.586
-0.17909	15.66
-0.19368	15.694
-0.15921	15.614
-0.20611	15.727
-0.2116	15.738
-0.15145	15.594
-0.15653	15.606
-0.16718	15.631
-0.17615	15.653
-0.20862	15.732
-0.1541	15.601
-0.14357	15.577
-0.19088	15.689
-0.1842	15.672
-0.16856	15.635
-0.17054	15.64
-0.20438	15.722
-0.1926	15.693
-0.2525	15.838
-0.17781	15.659
-0.20414	15.72
-0.2603	15.857
-0.2217	15.763
-0.22229	15.764
-0.20481	15.723
-0.2027	15.718
-0.22743	15.776
-0.16288	15.622
-0.14873	15.588
-0.21925	15.757
-0.16087	15.618
-0.18305	15.67
-0.128	15.539
-0.16436	15.625
-0.19031	15.686
-0.1666	15.63
-0.20295	15.718
-0.1891	15.685
-0.20127	15.714
-0.23313	15.791
-0.19672	15.703
-0.14826	15.586
-0.15434	15.601
-0.21647	15.75
-0.21004	15.734
-0.22801	15.779
-0.18882	15.684
-0.17899	15.659
-0.22395	15.769
-0.21256	15.741
-0.15069	15.592
-0.13653	15.559
-0.17707	15.655
-0.17768	15.657
-0.18071	15.664
-0.21333	15.742
-0.23288	15.79
-0.14755	15.584
-0.24567	15.82
-0.21065	15.736
-0.095627	15.461
-0.10089	15.475
-0.10456	15.483
-0.10161	15.476
-0.094884	15.46
-0.15142	15.593
-0.18778	15.681
-0.23454	15.794
-0.18485	15.676
-0.22673	15.775
-0.2083	15.731
-0.1839	15.672
-0.15902	15.612
-0.19017	15.688
-0.2069	15.727
-0.22524	15.77
-0.22526	15.771
-0.14911	15.588
-0.14728	15.583
-0.10698	15.489
-0.095439	15.462
-0.14425	15.577
-0.1611	15.617
-0.17573	15.653
-0.19523	15.7
-0.18061	15.663
-0.16583	15.63
-0.22846	15.779
-0.20584	15.725
-0.20227	15.716
-0.23735	15.8
-0.21442	15.746
-0.18511	15.674
-0.19877	15.707
-0.19706	15.703
-0.204	15.72
-0.20508	15.723
-0.23993	15.807
-0.23569	15.797
-0.20217	15.715
-0.20679	15.728
-0.18761	15.679
-0.24546	15.821
-0.19665	15.703
-0.21967	15.758
-0.21428	15.745
-0.21757	15.754
-0.21319	15.743
-0.15603	15.605
-0.16771	15.633
-0.16642	15.63
-0.16289	15.621
-0.15311	15.598
-0.1415	15.57
-0.18842	15.683
-0.16477	15.626
-0.17081	15.641
-0.13353	15.552
-0.2058	15.726
-0.18569	15.676
-0.2283	15.779
-0.17277	15.645
-0.18909	15.684
-0.17352	15.647
-0.16608	15.629
-0.17814	15.658
-0.17726	15.655
-0.17926	15.661
-0.2115	15.739
-0.20612	15.726
-0.22503	15.771
-0.16914	15.638
-0.1866	15.678
-0.18874	15.684
-0.18921	15.685
-0.20587	15.722
-0.20289	15.717
-0.18101	15.665
-0.17189	15.643
-0.1984	15.706
-0.15913	15.613
-0.19296	15.694
-0.18012	15.664
-0.20825	15.729
-0.17883	15.66
-0.17244	15.645
-0.17694	15.655
-0.23333	15.79
-0.17362	15.647
-0.20789	15.73
-0.2374	15.802
-0.17263	15.645
-0.062273	15.385
-0.17824	15.657
-0.18162	15.665
-0.1698	15.638
-0.1827	15.666
-0.23073	15.785
-0.18304	15.67
-0.19675	15.703
-0.24451	15.818
-0.19131	15.692
-0.18889	15.686
-0.17468	15.649
-0.35015	16.078
-0.24843	15.828
-0.1665	15.629
-0.12585	15.534
-0.1651	15.627
-0.25561	15.844
-0.2399	15.806
-0.24666	15.823
-0.18649	15.677
-0.15677	15.606
-0.14984	15.59
-0.15422	15.599
-0.16245	15.62
-0.22484	15.771
-0.26837	15.877
-0.18625	15.676
-0.19991	15.71
-0.18843	15.682
-0.17594	15.653
-0.16726	15.632
-0.20338	15.718
-0.16724	15.632
-0.2219	15.764
-0.26403	15.863
-0.16903	15.636
-0.23973	15.806
-0.23049	15.783
-0.12798	15.539
-0.1277	15.538
-0.10246	15.48
-0.17101	15.641
-0.20879	15.731
-0.1622	15.621
-0.22636	15.774
-0.12139	15.521
-0.1862	15.677
-0.16324	15.623
-0.18108	15.663
-0.21322	15.744
-0.14331	15.575
-0.19233	15.692
-0.18588	15.676
-0.21137	15.737
-0.19437	15.697
-0.20108	15.713
-0.18848	15.682
-0.18693	15.678
-0.23869	15.802
-0.15172	15.593
-0.14352	15.575
-0.12569	15.533
-0.13793	15.561
-0.1465	15.583
-0.17419	15.65
-0.16731	15.634
-0.17549	15.651
-0.16548	15.627
-0.19585	15.701
-0.21941	15.757
-0.2117	15.739
-0.18781	15.681
-0.14848	15.586
-0.14607	15.58
-0.1629	15.62
-0.15918	15.612
-0.21342	15.743
-0.1843	15.673
-0.2168	15.752
-0.18884	15.683
-0.18813	15.681
-0.19525	15.697
-0.11459	15.508
-0.22694	15.776
-0.19198	15.691
-0.19061	15.688
-0.076107	15.416
-0.063268	15.386
-0.12947	15.542
-0.23702	15.8
-0.24	15.807
-0.1671	15.631
-0.18509	15.675
-0.20143	15.713
-0.11932	15.518
-0.14679	15.584
-0.19938	15.709
-0.17172	15.643
-0.21667	15.751
-0.18324	15.67
-0.20002	15.711
-0.1635	15.622
-0.13596	15.558
-0.11867	15.516
-0.1417	15.571
-0.12102	15.522
-0.16776	15.633
-0.17858	15.659
-0.20965	15.734
-0.23113	15.786
-0.17549	15.65
-0.19129	15.691
-0.21036	15.736
-0.19979	15.71
-0.21132	15.737
-0.11258	15.501
-0.19126	15.69
-0.18268	15.67
-0.21248	15.74
-0.18181	15.666
-0.1574	15.609
-0.1443	15.577
-0.17693	15.655
-0.16393	15.623
-0.17324	15.646
-0.21091	15.737
-0.19242	15.692
-0.14415	15.575
-0.20308	15.719
-0.12334	15.526
-0.14673	15.582
-0.209	15.732
-0.21714	15.751
-0.18387	15.672
-0.18172	15.667
-0.23356	15.792
-0.18097	15.663
-0.14516	15.578
-0.14907	15.588
-0.19793	15.706
-0.20896	15.732
-0.20236	15.717
-0.19069	15.687
-0.21124	15.737
-0.18252	15.668
-0.22275	15.765
-0.20568	15.724
-0.16232	15.619
-0.20334	15.718
-0.24383	15.816
-0.20462	15.721
-0.17052	15.641
-0.19242	15.692
-0.2086	15.732
-0.17641	15.654
-0.17944	15.661
-0.1398	15.569
-0.22616	15.772
-0.21645	15.751
-0.17285	15.645
-0.21143	15.739
-0.19326	15.694
-0.21413	15.745
-0.20106	15.713
-0.21388	15.745
-0.17334	15.647
-0.2469	15.824
-0.12359	15.527
-0.23405	15.793
-0.22505	15.772
-0.21506	15.748
-0.19567	15.7
-0.21002	15.734
-0.20731	15.727
-0.19474	15.697
-0.14396	15.578
-0.21284	15.741
-0.22706	15.776
-0.1679	15.634
-0.17557	15.653
-0.19601	15.701
-0.16616	15.63
-0.17342	15.647
-0.2387	15.803
-0.18533	15.675
-0.24022	15.807
-0.24517	15.819
-0.15939	15.613
-0.15814	15.61
-0.16991	15.638
-0.17026	15.639
-0.10922	15.493
-0.11656	15.511
-0.21777	15.753
-0.15775	15.609
-0.16191	15.619
-0.19086	15.687
-0.20242	15.716
-0.20232	15.717
-0.25701	15.846
-0.17483	15.65
-0.20077	15.713
-0.24998	15.831
-0.22161	15.763
-0.19421	15.697
-0.16579	15.629
-0.17587	15.653
-0.22985	15.783
-0.21133	15.738
-0.16359	15.622
-0.19498	15.698
-0.22314	15.767
-0.1581	15.609
-0.19204	15.691
-0.21521	15.747
-0.20282	15.717
-0.1983	15.706
-0.18625	15.677
-0.20785	15.729
-0.20034	15.711
-0.22224	15.764
-0.16667	15.631
-0.17914	15.661
-0.20118	15.714
-0.21212	15.739
-0.063968	15.389
-0.19146	15.691
-0.22268	15.765
-0.1937	15.696
-0.26168	15.859
-0.19817	15.707
-0.20163	15.715
-0.21188	15.739
-0.26751	15.873
-0.20124	15.715
-0.17398	15.649
-0.21127	15.738
-0.20948	15.734
-0.22356	15.768
-0.1955	15.7
-0.14901	15.588
-0.20162	15.715
-0.18982	15.687
-0.26152	15.859
-0.19159	15.69
-0.23405	15.793
-0.2008	15.712
-0.23962	15.805
-0.16344	15.623
-0.15619	15.605
-0.21041	15.737
-0.17662	15.654
-0.19224	15.692
-0.14108	15.569
-0.16075	15.616
-0.16076	15.61769
-0.17651	15.65561
-0.18866	15.683
-0.13929	15.564
-0.14684	15.582
-0.14649	15.582
-0.18279	15.669
-0.20271	15.717
-0.18107	15.666
-0.18121	15.666
-0.14683	15.585
-0.16483	15.628
-0.17235	15.643
-0.21264	15.741
-0.19792	15.706
-0.17866	15.659
-0.17598	15.653
-0.17877	15.659
-0.20253	15.718
-0.19296	15.693
-0.21195	15.74
-0.14328	15.577
-0.2042	15.72
-0.19092	15.688
-0.20373	15.719
-0.22808	15.779
-0.17994	15.664
-0.1272	15.538
-0.18057	15.663
-0.18124	15.665
-0.14773	15.584
-0.13974	15.565
-0.20295	15.717
-0.14115	15.569
-0.20618	15.725
-0.21147	15.737
-0.17625	15.654
[truncated: 976 more rows]
