# Supplementary material for: MISATO: machine learning dataset of protein–ligand complexes for structure-based drug discovery
Source: Nat Comput Sci. 2024 May 10;4(5):367–78. doi: 10.1038/s43588-024-00627-2 (PMC11136668; doi:10.1038/s43588-024-00627-2)
Supplement: Supplementary file 6 — Statistical source data for Fig. 2 showing electronic densities, structures, and data on halogens and for spider plot. [file 43588_2024_627_MOESM6_ESM.zip › Figure2/2b_F_halogens.txt]

F
-0.26685;4.0832
-0.22193;3.9995
-0.22323;4.0019
-0.21948;3.995
-0.12802;3.8309
-0.12201;3.8204
-0.065559;3.7233
-0.069588;3.7302
-0.25154;4.0545
-0.20157;3.9623
-0.2101;3.9778
-0.20703;3.9722
-0.25483;4.0606
-0.24202;4.0367
-0.24831;4.0484
-0.22735;4.0095
-0.229;4.0126
-0.22664;4.0082
-0.284;4.1157
-0.21324;3.9836
-0.22564;4.0064
-0.22938;4.0133
-0.23323;4.0203
-0.21984;3.9957
-0.21725;3.9909
-0.25638;4.0636
-0.24561;4.0434
-0.21698;3.9904
-0.22127;3.9983
-0.21587;3.9884
-0.26227;4.0746
-0.2791;4.1064
-0.26809;4.0856
-0.25666;4.0641
-0.20499;3.9683
-0.21411;3.985
-0.20107;3.9612
-0.2085;3.9749
-0.24605;4.0442
-0.23624;4.026
-0.24594;4.044
-0.2317;4.0176
-0.29526;4.1372
-0.21922;3.9946
-0.2194;3.9949
-0.21324;3.9836
-0.25432;4.0597
-0.26745;4.0844
-0.27996;4.108
-0.24538;4.043
-0.23594;4.0254
-0.22432;4.0039
-0.27036;4.0899
-0.26796;4.0853
-0.31373;4.1728
-0.25058;4.0527
-0.26724;4.084
-0.23848;4.0301
-0.22884;4.0123
-0.21608;3.9888
-0.21036;3.9783
-0.21145;3.9803
-0.25467;4.0604
-0.2533;4.0578
-0.23923;4.0315
-0.23928;4.0316
-0.21305;3.9832
-0.23657;4.0266
-0.23721;4.0278
-0.24991;4.0514
-0.2496;4.0509
-0.2639;4.0777
-0.24855;4.0487
-0.28055;4.1089
-0.26161;4.0734
-0.14199;3.8554
-0.24948;4.0506
-0.26803;4.0853
-0.29861;4.1437
-0.23827;4.0297
-0.20707;3.9723
-0.21486;3.9866
-0.22102;3.9979
-0.2434;4.0393
-0.24388;4.0402
-0.25265;4.0566
-0.22203;3.9997
-0.23603;4.0256
-0.28318;4.1142
-0.25477;4.0605
-0.64545;4.876
-0.65005;4.8867
-0.66792;4.9284
-0.21527;3.9873
-0.21837;3.993
-0.21301;3.9832
-0.23261;4.0193
-0.2429;4.0384
-0.22704;4.009
-0.23569;4.025
-0.24798;4.0478
-0.22326;4.002
-0.24858;4.0489
-0.23926;4.0316
-0.19068;3.9425
-0.19625;3.9526
-0.23697;4.0273
-0.25194;4.0552
-0.24131;4.0354
-0.23578;4.0251
-0.24723;4.0464
-0.2424;4.0374
-0.18578;3.9336
-0.22508;4.0054
-0.22646;4.0079
-0.25033;4.0522
-0.21743;3.9913
-0.22056;3.997
-0.23293;4.0198
-0.23758;4.0285
-0.22252;4.0006
-0.19955;3.9586
-0.22817;4.0111
-0.22643;4.0078
-0.22155;3.9988
-0.24756;4.047
-0.26705;4.0836
-0.24835;4.0485
-0.27654;4.1016
-0.22545;4.00604
-0.22961;4.0137
-0.1977;3.9552
-0.20723;3.9725
-0.20385;3.9664
-0.23445;4.0226
-0.21046;3.9785
-0.21487;3.9865
-0.21326;3.9836
-0.19945;3.9584
-0.22066;3.9972
-0.21338;3.9838
-0.21364;3.9843
-0.21761;3.9916
-0.21521;3.9872
-0.2539;4.0589
-0.23863;4.0304
-0.23058;4.0155
-0.20393;3.9666
-0.25488;4.0608
-0.25222;4.0558
-0.24934;4.0504
-0.25776;4.0661
-0.20376;3.9662
-0.21325;3.9836
-0.24272;4.038
-0.33071;4.2059
-0.21253;3.9823
-0.2135;3.9841
-0.20142;3.962
-0.23205;4.0182
-0.21683;3.9902
-0.22735;4.0096
-0.23639;4.0263
-0.23262;4.0193
-0.23869;4.0305
-0.22621;4.0074
-0.2222;4.0
-0.23026;4.0149
-0.2216;3.9989
-0.23175;4.0177
-0.21794;3.9922
-0.20522;3.9691
-0.2472;4.0467
-0.22902;4.0128
-0.23514;4.024
-0.18163;3.9262
-0.18731;3.9364
-0.18179;3.9265
-0.25341;4.058
-0.20846;3.9748
-0.21489;3.9866
-0.22703;4.0089
-0.23775;4.0288
-0.21789;3.9921
-0.27706;4.1025
-0.2313;4.0168
-0.21777;3.9919
-0.2172;3.9908
-0.21391;3.9848
-0.21121;3.9799
-0.22034;3.9966
-0.20808;3.9741
-0.25703;4.0648
-0.20379;3.9663
-0.22201;3.9996
-0.22393;4.0032
-0.22676;4.0084
-0.22895;4.0125
-0.22386;4.0031
-0.29168;4.1304
-0.28442;4.1165
-0.25319;4.0576
-0.27343;4.0957
-0.1875;3.9367
-0.19123;3.9435
-0.18571;3.9335
-0.22239;4.0004
-0.21291;3.983
-0.22319;4.0019
-0.27509;4.0988
-0.25358;4.0583
-0.20769;3.9734
-0.20899;3.9758
-0.23342;4.0207
-0.22412;4.0036
-0.19215;3.9452
-0.16829;3.9022
-0.1717;3.908
-0.24715;4.0463
-0.24779;4.0475
-0.26293;4.0759
-0.2276;4.01
-0.22904;4.0126
-0.19668;3.9533
-0.2239;4.0032
-0.20873;3.9753
-0.27188;4.0927
-0.19031;3.9418
-0.19729;3.9545
-0.19693;3.9538
-0.2135;3.984
-0.24698;4.0459
-0.20398;3.9666
-0.22804;4.0108
-0.22019;3.9963
-0.22235;4.0003
-0.25442;4.0597
-0.26708;4.0834
-0.26914;4.0876
-0.23439;4.0226
-0.24172;4.0362
-0.1933;3.9472
-0.21231;3.9818
-0.22604;4.0071
-0.20836;3.9747
-0.19813;3.956
-0.21209;3.9815
-0.20624;3.9708
-0.20629;3.9709
-0.20609;3.9705
-0.24694;4.0459
-0.21763;3.9916
-0.21715;3.9908
-0.23363;4.0212
-0.21229;3.9818
-0.22571;4.0064
-0.24073;4.0343
-0.2123;3.9819
-0.21362;3.9843
-0.21995;3.9959
-0.26915;4.0876
-0.26907;4.0874
-0.21131;3.98
-0.21352;3.9841
-0.19801;3.9558
-0.20184;3.9628
-0.18991;3.9411
-0.19526;3.9508
-0.19984;3.9591
-0.19621;3.9525
-0.19336;3.9474
-0.25764;4.0659
-0.21293;3.983
-0.22305;4.0016
-0.2128;3.9827
-0.21491;3.9866
-0.21612;3.9888
-0.21988;3.9957
-0.26051;4.0713
-0.21986;3.9957
-0.22052;3.9969
-0.22437;4.004
-0.26061;4.0715
-0.23789;4.029
-0.22921;4.013
-0.22635;4.0077
-0.18534;3.9328
-0.18809;3.9378
-0.18741;3.9366
-0.20863;3.9751
-0.20808;3.9741
-0.22432;4.0039
-0.23161;4.0174
-0.26061;4.0715
-0.22007;3.9961
-0.22795;4.0106
-0.22703;4.0089
-0.26491;4.0796
-0.23386;4.0216
-0.22355;4.0025
-0.25082;4.0531
-0.22521;4.0056
-0.22355;4.0025
-0.21646;3.9895
-0.24963;4.0509
-0.26006;4.0704
-0.20724;3.9726
-0.21165;3.9807
-0.21218;3.9816
-0.24508;4.0424
-0.18784;3.9374
-0.20634;3.971
-0.18384;3.9301
-0.2137;3.9844
-0.20469;3.9679
-0.2018;3.9627
-0.21657;3.9897
-0.221;3.9978
-0.22364;4.0027
-0.22309;4.0017
-0.21885;3.9939
-0.23116;4.0166
-0.26263;4.0753
-0.20699;3.9721
-0.21246;3.9821
-0.20719;3.9725
-0.22037;3.9967
-0.22676;4.0085
-0.24103;4.0349
-0.22422;4.0037
-0.21539;3.9875
-0.21315;3.9834
-0.23008;4.0146
-0.20294;3.9648
-0.25781;4.0662
-0.251;4.0535
-0.2472;4.0464
-0.25125;4.0539
-0.25365;4.0584
-0.24631;4.0447
-0.23283;4.0197
-0.23959;4.0322
-0.21465;3.9862
-0.19166;3.9443
-0.2021;3.9633
-0.22542;4.006
-0.26729;4.0841
-0.24205;4.0368
-0.1889;3.9393
-0.21497;3.9867
-0.20882;3.9755
-0.2053;3.969
-0.22189;3.9995
-0.20648;3.9712
-0.26486;4.0795
-0.21354;3.9842
-0.21387;3.9847
-0.21849;3.9932
-0.21748;3.9913
-0.21646;3.9895
-0.26899;4.0873
-0.25855;4.0676
-0.26628;4.0822
-0.23818;4.0296
-0.25632;4.0634
-0.23624;4.026
-0.22973;4.0139
-0.36244;4.2683
-0.25058;4.0527
-0.20148;3.9621
-0.24684;4.0457
-0.21934;3.9947
-0.20852;3.9749
-0.20634;3.9709
-0.20938;3.9765
-0.2592;4.0688
-0.20083;3.9609
-0.19133;3.9437
-0.17738;3.9185
-0.19853;3.9568
-0.16095;3.8891
-0.19478;3.9499
-0.25288;4.057
-0.25076;4.053
-0.2368;4.027
-0.19397;3.9484
-0.21642;3.9894
-0.21134;3.9801
-0.2633;4.0765
-0.25984;4.07
-0.265;4.0797
-0.23773;4.0288
-0.23879;4.0307
-0.26304;4.0761
-0.21129;3.98
-0.22233;4.0003
-0.21437;3.9857
-0.26706;4.0836
-0.27125;4.0916
-0.2555;4.0619
-0.26821;4.0858
-0.24836;4.0486
-0.25325;4.0577
-0.28037;4.1088
-0.22859;4.0118
-0.26089;4.072
-0.2655;4.0807
-0.19194;3.9448
-0.22956;4.0136
-0.25703;4.0648
-0.22016;3.9963
-0.2326;4.0192
-0.22774;4.0102
-0.23089;4.0161
-0.27675;4.102
-0.24148;4.0357
-0.23025;4.0149
-0.24178;4.0363
-0.2435;4.0395
-0.23411;4.022
-0.20845;3.9748
-0.2199;3.9958
-0.21776;3.9919
-0.21604;3.9887
-0.23953;4.0321
-0.23279;4.0196
-0.2319;4.0179
-0.21726;3.9909
-0.21123;3.9799
-0.23818;4.0295
-0.22086;3.9975
-0.22291;4.0013
-0.21872;3.9936
-0.21818;3.9926
-0.22069;3.9972
-0.26471;4.079
-0.16352;3.8933
-0.17479;3.9135
-0.21246;3.9821
-0.21394;3.9848
-0.20675;3.9717
-0.22169;3.9991
-0.21424;3.9854
-0.2194;3.9949
-0.24634;4.0448
-0.214;3.985
-0.2616;4.0733
-0.26724;4.0839
-0.2161;3.9888
-0.22145;3.9987
-0.22262;4.0008
-0.22782;4.0104
-0.22214;3.9999
-0.19758;3.955
-0.19055;3.9423
-0.21387;3.9847
-0.21458;3.986
-0.17711;3.918
-0.17877;3.921
-0.17159;3.9081
-0.1765;3.9166
-0.17727;3.9183
-0.16191;3.8908
-0.16235;3.8916
-0.17659;3.9171
-0.15127;3.8719
-0.17497;3.9139
-0.16423;3.895
-0.20784;3.9737
-0.20828;3.9745
-0.20508;3.9686
-0.1921;3.9451
-0.20683;3.9719
-0.20319;3.9652
-0.18154;3.926
-0.1931;3.9469
-0.19478;3.9499
-0.18399;3.9304
-0.20431;3.9672
-0.19993;3.9593
-0.2516;4.0546
-0.25386;4.0588
-0.21385;3.9846
-0.22584;4.0067
-0.22061;3.9971
-0.25842;4.0674
-0.22273;4.001
-0.21485;3.9865
-0.24364;4.0397
-0.22718;4.0092
-0.20069;3.9606
-0.21459;3.9861
-0.2357;4.025
-0.25955;4.0695
-0.21427;3.9855
-0.20989;3.9774
-0.20908;3.976
-0.22849;4.0116
-0.22756;4.0099
-0.28693;4.1213
-0.23207;4.0182
-0.22326;4.002
-0.24296;4.0385
-0.22529;4.0057
-0.21982;3.9957
-0.22367;4.0027
-0.22664;4.0082
-0.22191;3.9995
-0.22172;3.9991
-0.24135;4.0355
-0.21666;3.9898
-0.2145;3.9859
-0.213;3.9831
-0.25371;4.0586
-0.25286;4.057
-0.26597;4.0816
-0.26603;4.0817
-0.27644;4.1014
-0.261;4.0722
-0.24926;4.0502
-0.25682;4.0644
0.025258;3.573
-0.27566;4.0999
-0.21543;3.9876
-0.2127;3.9826
-0.21885;3.9939
-0.21575;3.9882
-0.21781;3.992
-0.24012;4.0332
-0.28302;4.1139
-0.23572;4.025
-0.2259;4.0069
-0.23877;4.0307
-0.23539;4.0244
-0.23814;4.0295
-0.23506;4.0238
-0.24441;4.0412
-0.21074;3.979
-0.22406;4.0035
-0.21537;3.9875
-0.23042;4.0152
-0.22557;4.0062
-0.23069;4.0157
-0.22034;3.9966
-0.22493;4.0051
-0.2336;4.0211
-0.24068;4.0342
-0.18605;3.9341
-0.18934;3.9401
-0.19969;3.9588
-0.26387;4.0776
-0.25071;4.0529
-0.21591;3.9885
-0.18969;3.9406
-0.19089;3.9429
-0.19399;3.9484
-0.23598;4.0255
-0.23486;4.0234
-0.22187;3.9994
-0.22225;4.0001
-0.2202;3.9964
-0.22109;3.9979
-0.26816;4.0857
-0.2486;4.049
-0.21919;3.9944
-0.22802;4.0107
-0.2215;3.9987
-0.26855;4.0864
-0.26213;4.0743
-0.25283;4.0569
-0.19027;3.9418
-0.2598;4.07
-0.21002;3.9777
-0.21718;3.9908
-0.18243;3.9276
-0.22943;4.0134
-0.21761;3.9916
-0.22633;4.0076
-0.22765;4.0101
-0.23243;4.0189
-0.26679;4.0831
-0.25679;4.0643
-0.2314;4.017
-0.23328;4.0205
-0.23727;4.0279
-0.20667;3.9716
-0.18617;3.9344
-0.19965;3.9588
-0.22226;4.0001
-0.25553;4.062
-0.064631;3.7216
-0.047749;3.6932
-0.2877;4.1228
-0.25523;4.0614
-0.2141;3.9852
-0.2344;4.0226
-0.2859;4.1193
-0.20855;3.975
-0.21564;3.988
-0.20505;3.9686
-0.21671;3.9899
-0.25597;4.0628
-0.24495;4.0422
-0.20252;3.964
-0.20018;3.9598
-0.20065;3.9606
-0.21069;3.9789
-0.24864;4.0491
-0.2861;4.1197
-0.25617;4.0632
-0.22437;4.004
-0.26646;4.0825
-0.20713;3.9724
-0.21161;3.9806
-0.20956;3.9769
-0.26353;4.077
-0.27825;4.1048
-0.28595;4.1194
-0.21953;3.9951
-0.21009;3.9778
-0.2213;3.9984
-0.19082;3.9428
-0.19526;3.9508
-0.1894;3.9402
-0.24561;4.0434
-0.26516;4.0801
-0.20517;3.9688
-0.2141;3.9851
-0.21312;3.9833
-0.24526;4.0428
-0.23216;4.0184
-0.24655;4.0452
-0.27787;4.1041
-0.27615;4.1008
-0.24772;4.0474
-0.28394;4.1156
-0.19657;3.9532
-0.18496;3.9322
-0.20007;3.9595
-0.26471;4.0792
-0.22439;4.0041
-0.25071;4.0529
-0.25527;4.0615
-0.2406;4.0341
-0.24499;4.0423
-0.24674;4.0455
-0.26989;4.089
-0.21829;3.9928
-0.21155;3.9805
-0.21765;3.9917
-0.19317;3.947
-0.19504;3.9504
-0.18847;3.9385
-0.23506;4.0238
-0.23298;4.0199
-0.23759;4.0285
-0.23605;4.0256
-0.2461;4.0443
-0.2368;4.027
-0.25141;4.0542
-0.21189;3.9811
-0.2143;3.9855
-0.21441;3.9857
-0.2134;3.9839
-0.20823;3.9744
-0.20933;3.9764
-0.27507;4.0988
-0.26963;4.0885
-0.22926;4.0131
-0.23743;4.0282
-0.22179;3.9993
-0.23045;4.0153
-0.22671;4.0083
-0.25183;4.055
-0.20184;3.9628
-0.20704;3.9722
-0.21792;3.9922
-0.23072;4.0158
-0.23872;4.0306
-0.23669;4.0268
-0.25353;4.0582
-0.23459;4.0229
-0.26153;4.0732
-0.2527;4.0566
-0.22012;3.9962
-0.22663;4.0082
-0.22466;4.0046
-0.23169;4.0176
-0.23358;4.0211
-0.24797;4.0478
-0.26031;4.0709
-0.26802;4.0855
-0.25559;4.0621
-0.2757;4.1
-0.25952;4.0694
-0.21915;3.9944
-0.20229;3.9636
-0.22439;4.0041
-0.25861;4.0677
-0.26586;4.0814
-0.22322;4.0019
-0.20184;3.9628
-0.22054;3.997
-0.26635;4.0823
-0.23416;4.0221
-0.24292;4.0384
-0.26923;4.0877
-0.21459;3.986
-0.21614;3.9889
-0.20894;3.9757
-0.24578;4.0437
-0.26026;4.0708
-0.24723;4.0464
-0.23036;4.0151
-0.24087;4.0346
-0.26511;4.0799
-0.2323;4.0187
-0.2469;4.0458
-0.21275;3.9827
-0.18714;3.9361
-0.22595;4.0069
-0.22551;4.0061
-0.22824;4.0112
-0.24255;4.0377
-0.26949;4.0882
-0.24204;4.0368
-0.23153;4.0172
-0.23002;4.0145
-0.20087;3.961
-0.19862;3.9569
-0.20002;3.9594
-0.22694;4.0088
-0.22065;3.9972
-0.23999;4.0329
-0.21931;3.9947
-0.22139;3.9985
-0.27141;4.0918
-0.29357;4.134
-0.26828;4.0859
-0.26645;4.0825
-0.2357;4.025
-0.21096;3.9794
-0.2136;3.9842
-0.20513;3.9687
-0.20831;3.9746
-0.2343;4.0224
-0.22066;3.9972
-0.20298;3.9649
-0.27633;4.1012
-0.22888;4.01237
-0.24805;4.048
-0.26269;4.0754
-0.2404;4.0337
-0.24298;4.0385
-0.26482;4.0794
-0.23659;4.0266
-0.24592;4.044
-0.23227;4.0186
-0.19747;3.9548
-0.22145;3.9986
-0.20956;3.9768
-0.2383;4.0298
-0.26263;4.0753
-0.22738;4.0096
-0.26209;4.0743
-0.25787;4.0664
-0.243;4.0386
-0.21325;3.9836
-0.20548;3.9694
-0.23209;4.0183
-0.23741;4.0282
-0.2316;4.0174
-0.24914;4.05
-0.19346;3.9475
-0.20598;3.9703
-0.19162;3.9442
-0.24874;4.0492
-0.21826;3.9928
-0.21725;3.9909
-0.21716;3.9908
-0.24261;4.0378
-0.23162;4.0174
-0.2325;4.0191
-0.26549;4.0807
-0.27317;4.0952
-0.28266;4.1132
-0.21351;3.9841
-0.22003;3.996
-0.21598;3.9886
-0.25618;4.0632
-0.22126;3.9983
-0.24609;4.0443
-0.24223;4.0371
-0.22614;4.0073
-0.2289;4.0124
-0.21941;3.9948
-0.21814;3.9925
-0.22616;4.0073
-0.13182;3.8375
-0.24606;4.0442
-0.26047;4.0712
-0.23766;4.0286
-0.29621;4.1391
-0.22756;4.0098
-0.22911;4.0127
-0.21634;3.9892
-0.20388;3.9665
-0.23189;4.0179
-0.22732;4.0095
-0.24161;4.036
-0.21253;3.9823
-0.21855;3.9933
-0.2221;3.9999
-0.22513;4.0054
-0.21673;3.99
-0.22731;4.0094
-0.25594;4.0627
-0.2817;4.1114
-0.21225;3.9817
-0.21543;3.9875
-0.21098;3.9794
-0.25785;4.0663
-0.261;4.0722
-0.26706;4.0836
-0.24822;4.0483
-0.2292;4.0128
-0.22816;4.0109
-0.22562;4.0062
-0.25702;4.0647
-0.22997;4.0144
-0.25795;4.0665
-0.21005;3.9777
-0.23412;4.022
-0.21744;3.9913
-0.27629;4.1011
-0.21981;3.9956
-0.21554;3.9878
-0.21598;3.9886
-0.22371;4.0028
-0.22398;4.0033
-0.22893;4.0124
-0.12941;3.8331
-0.19648;3.9527
-0.23289;4.0196
-0.13562;3.8441
-0.22497;4.005
-0.19703;3.9539
-0.20545;3.9693
-0.19228;3.9454
-0.20424;3.9671
-0.25161;4.0546
-0.22076;3.9974
-0.21735;3.9911
-0.22403;4.0034
-0.259;4.0685
-0.25418;4.0594
-0.1928;3.9463
-0.19536;3.951
-0.21255;3.9823
-0.303;4.1521
-0.22415;4.0036
-0.23081;4.0159
-0.2112;3.9799
-0.25541;4.0617
-0.26305;4.0761
-0.21706;3.9906
-0.22136;3.9985
-0.23165;4.0175
-0.29792;4.1423
-0.25152;4.0545
-0.24724;4.0465
-0.23741;4.0282
-0.20712;3.9724
-0.21478;3.9864
-0.2097;3.9771
-0.22578;4.0066
-0.21034;3.9782
-0.22561;4.0063
-0.22315;4.0018
-0.21812;3.9925
-0.21929;3.9947
-0.22889;4.0124
-0.20477;3.9681
-0.21703;3.9906
-0.20412;3.9669
-0.1961;3.9523
-0.18419;3.9308
-0.2;3.9594
-0.19238;3.9456
-0.19321;3.9471
-0.20459;3.9678
-0.22329;4.002
-0.22151;3.9988
-0.20958;3.9769
-0.2296;4.0137
-0.22678;4.0085
-0.25757;4.0658
-0.23558;4.02476
-0.24345;4.03938
-0.22519;4.0056
-0.23835;4.0299
-0.24379;4.04
-0.25761;4.0656
-0.24948;4.0505
-0.20876;3.9754
-0.22129;3.9984
-0.22732;4.0095
-0.22393;4.0032
-0.22759;4.01
-0.2489;4.0496
-0.19733;3.9545
-0.20068;3.9606
-0.20876;3.9753
-0.20406;3.9668
-0.19848;3.9566
-0.19519;3.9507
-0.24688;4.0458
-0.24245;4.0375
-0.20748;3.973
-0.21538;3.9875
-0.20942;3.9766
-0.23266;4.0194
-0.23176;4.0177
-0.20897;3.9758
-0.22871;4.012
-0.19296;3.9466
-0.18825;3.9381
-0.20395;3.9666
-0.21791;3.9921
-0.22146;3.9986
-0.21941;3.9949
-0.24327;4.0391
-0.28155;4.111
-0.27534;4.0992
-0.25492;4.0608
-0.22586;4.0068
-0.21017;3.9779
-0.23578;4.0251
-0.26287;4.0757
-0.20204;3.9631
-0.20089;3.961
-0.20049;3.9603
-0.20059;3.9605
-0.1862;3.9344
-0.20322;3.9653
-0.26271;4.0754
-0.23091;4.0161
-0.22899;4.0126
-0.29379;4.1344
-0.2617;4.0735
-0.26836;4.0861
-0.24066;4.0342
-0.24006;4.0331
-0.28482;4.1173
-0.27098;4.091
-0.22343;4.0023
-0.22969;4.0138
-0.23057;4.0155
-0.27002;4.0892
-0.26464;4.0791
-0.27095;4.091
-0.23804;4.0293
-0.20409;3.9668
-0.2121;3.9815
-0.23262;4.0192
-0.22188;3.9995
-0.24231;4.0373
-0.21392;3.9848
-0.28765;4.1227
-0.25841;4.0673
-0.21709;3.9906
-0.22666;4.0082
-0.20387;3.9664
-0.26653;4.0826
-0.2535;4.0582
-0.27208;4.0931
-0.2494;4.0505
-0.24883;4.0494
-0.23048;4.0153
-0.22815;4.011
-0.23227;4.0186
-0.27029;4.0897
-0.21031;3.9782
-0.18805;3.9377
-0.18233;3.9274
-0.18164;3.9262
-0.18051;3.9241
-0.17886;3.9211
-0.17959;3.9224
-0.18085;3.9247
-0.18218;3.9271
-0.18931;3.94
-0.20448;3.9675
-0.19462;3.9496
-0.26505;4.0799
-0.24436;4.0411
-0.24023;4.0334
-0.24046;4.0338
-0.27673;4.1019
-0.2655;4.0807
-0.2166;3.9898
-0.19969;3.9589
-0.19253;3.9459
-0.2073;3.9727
-0.22353;4.0025
-0.21852;3.9932
-0.25759;4.0658
-0.24036;4.0336
-0.23694;4.0273
-0.28648;4.1205
-0.23815;4.0295
-0.22547;4.0061
-0.19469;3.9497
-0.2122;3.9817
-0.22222;4.0001
-0.24195;4.0366
-0.25863;4.0678
-0.25975;4.0699
-0.21812;3.9925
-0.22056;3.997
-0.22617;4.0073
-0.23747;4.0283
-0.24527;4.0428
-0.24991;4.0514
-0.25087;4.0532
-0.234;4.0218
-0.19238;3.9456
-0.20793;3.9739
-0.20445;3.9675
-0.23563;4.0249
-0.22906;4.0127
-0.27039;4.0899
-0.25808;4.0667
-0.17762;3.91896
-0.19174;3.94444
-0.19149;3.94397
-0.20052;3.96038
-0.18968;3.9407
-0.23799;4.0292
-0.23756;4.0284
-0.24589;4.0439
-0.20784;3.9736
-0.22068;3.9972
0.007554;3.6017
-0.20775;3.9735
-0.20748;3.973
-0.21038;3.9783
-0.26157;4.0733
-0.22616;4.0073
-0.21881;3.9938
-0.21546;3.9876
-0.22458;4.0044
-0.22758;4.01
-0.22033;3.9966
-0.21166;3.9807
-0.21611;3.9888
-0.21674;3.99
-0.21586;3.9883
-0.2145;3.9859
-0.21516;3.9871
-0.19854;3.9567
-0.22604;4.0071
-0.23139;4.017
-0.25246;4.0562
-0.26743;4.0843
-0.25193;4.0552
-0.2409;4.0346
-0.22578;4.0066
-0.22123;3.9982
-0.22525;4.0056
-0.27671;4.1019
-0.2179;3.9921
-0.19812;3.956
-0.22508;4.0053
-0.23756;4.0284
-0.22322;4.0019
-0.22407;4.0035
-0.21987;3.9957
-0.2575;4.0656
-0.2182;3.9927
-0.20751;3.9731
-0.19605;3.9522
-0.20602;3.9704
-0.21177;3.9809
-0.21645;3.9895
-0.21903;3.9942
-0.21906;3.9942
-0.21685;3.9902
-0.071329;3.7329
-0.23442;4.0226
-0.24069;4.0342
-0.22495;4.0051
-0.22726;4.0094
-0.21047;3.9785
-0.24098;4.0348
-0.21709;3.9906
-0.21728;3.991
-0.19476;3.9499
-0.19714;3.9542
-0.20299;3.9649
-0.19167;3.9443
-0.21088;3.9792
-0.214;3.9849
-0.19953;3.9585
-0.22467;4.0046
-0.25821;4.067
-0.22276;4.001
-0.22841;4.0115
-0.22784;4.0104
-0.22491;4.005
-0.28643;4.1204
-0.24292;4.0384
-0.26071;4.0717
-0.21858;3.9934
-0.22409;4.0035
-0.22487;4.005
-0.23213;4.0184
-0.22436;4.004
-0.22766;4.0101
-0.24644;4.045
-0.23625;4.026
-0.19948;3.9585
-0.20641;3.971
-0.19266;3.9461
-0.26868;4.0867
-0.2115;3.9804
-0.22121;3.9982
-0.23208;4.0182
-0.22252;4.0006
-0.21689;3.9903
-0.24119;4.0351
-0.16299;3.8927
-0.28451;4.1167
-0.24124;4.0353
-0.2337;4.0213
-0.24375;4.0399
-0.23698;4.0274
-0.28389;4.1155
-0.22838;4.0114
-0.21704;3.9905
-0.21184;3.981
-0.27479;4.0982
-0.19277;3.9463
-0.20291;3.9647
-0.21458;3.986
-0.21133;3.9801
-0.22508;4.0054
-0.2121;3.9815
-0.28313;4.1141
-0.25947;4.0694
-0.2209;3.9976
-0.20047;3.9603
-0.20977;3.9772
-0.23435;4.0222
-0.29808;4.1424
-0.21346;3.984
-0.20265;3.9642
-0.21537;3.9875
-0.16511;3.8961
-0.15796;3.8834
-0.22049;3.9969
-0.223;4.0015
-0.2474;4.0467
-0.25959;4.0696
-0.26128;4.0727
-0.21863;3.9935
-0.22302;4.0016
-0.21886;3.9939
-0.21803;3.9924
-0.22562;4.0063
-0.22412;4.0036
-0.26827;4.0859
-0.26422;4.0783
-0.18834;3.9382
-0.22143;3.9986
-0.17736;3.9185
-0.19089;3.9429
-0.26248;4.075
-0.21964;3.9953
-0.2398;4.0326
-0.22518;4.0055
-0.22423;4.0038
-0.21385;3.9847
-0.18653;3.935
-0.25291;4.057
-0.25577;4.0624
-0.24815;4.0481
-0.22034;3.9966
-0.20469;3.9679
-0.222;3.9997
-0.24005;4.0331
-0.2487;4.0492
-0.22563;4.0064
-0.20076;3.9607
-0.18857;3.9387
-0.22261;4.0008
-0.22172;3.9991
-0.2211;3.998
-0.19385;3.9482
-0.21611;3.9888
-0.19906;3.9577
-0.21825;3.9928
-0.2149;3.9866
-0.21125;3.9799
-0.22908;4.0127
-0.22853;4.0117
-0.22389;4.0032
-0.2058;3.97
-0.23762;4.0285
-0.2372;4.0278
-0.27279;4.0945
-0.22111;3.9981
-0.22246;4.0005
-0.23107;4.0164
-0.23597;4.0255
-0.23752;4.0284
-0.25985;4.0701
-0.20531;3.9691
-0.25183;4.055
-0.24471;4.0417
-0.21676;3.99
-0.23065;4.0156
-0.23874;4.0306
-0.23667;4.0268
-0.23058;4.0155
-0.25221;4.0557
-0.19826;3.9562
-0.22064;3.9971
-0.21206;3.9814
-0.24559;4.0434
-0.23968;4.0324
-0.24183;4.0364
-0.2453;4.0428
-0.2496;4.0509
-0.23831;4.0298
-0.24024;4.0334
-0.25461;4.0602
-0.24355;4.0396
-0.24784;4.0476
-0.25091;4.0533
-0.23989;4.0328
-0.26402;4.0779
-0.24365;4.0398
-0.24052;4.0339
-0.22415;4.0036
-0.38771;4.3186
-0.12863;3.8316
-0.39552;4.3344
-0.11575;3.8091
-0.28862;4.1245
-0.27639;4.1013
-0.24225;4.0372
-0.234;4.0218
-0.22326;4.002
-0.21826;3.9928
-0.21342;3.9839
-0.27577;4.1001
-0.23506;4.0238
-0.24188;4.0365
-0.24625;4.0446
-0.24853;4.0489
-0.27878;4.1058
-0.22216;4.0
-0.22488;4.005
-0.22601;4.0071
-0.20314;3.9651
-0.21922;3.9946
-0.20674;3.9717
-0.24622;4.0445
-0.24971;4.0511
-0.26378;4.0775
-0.27035;4.0898
-0.2647;4.0792
-0.2082;3.9743
-0.21818;3.9926
-0.21988;3.9958
-0.19694;3.9538
-0.20325;3.9653
-0.20738;3.9729
-0.24315;4.0388
-0.18723;3.9363
-0.20128;3.9618
-0.20066;3.9606
-0.22435;4.004
-0.20752;3.9731
-0.19283;3.9464
-0.17159;3.908
-0.21547;3.9876
-0.21125;3.9799
-0.26667;4.0829
-0.26067;4.0716
-0.23366;4.0212
-0.23623;4.026
-0.22344;4.0023
-0.25819;4.0669
-0.22196;3.9996
-0.22851;4.0117
-0.22235;4.0003
-0.20678;3.9717
-0.20835;3.9746
-0.20879;3.9754
-0.27972;4.1076
-0.19325;3.9471
-0.18204;3.9268
-0.18492;3.9321
-0.21703;3.9905
-0.23484;4.0234
-0.2256;4.0063
-0.21783;3.992
-0.22418;4.0037
-0.21276;3.9827
-0.22586;4.0068
-0.23811;4.0295
-0.30027;4.1468
-0.24351;4.0395
-0.22278;4.0012
-0.1541;3.8769
-0.20382;3.9664
-0.20998;3.9776
-0.21669;3.9899
-0.22792;4.0106
-0.24523;4.0427
-0.24533;4.0429
-0.24744;4.0468
-0.23576;4.0251
-0.22025;3.9964
-0.21622;3.989
-0.21487;3.9865
-0.26007;4.0705
-0.2594;4.0692
-0.27992;4.108
-0.28613;4.1198
-0.31168;4.1689
-0.29608;4.1389
-0.23444;4.0226
-0.19599;3.9521
-0.23373;4.0213
-0.21434;3.9856
-0.23352;4.0209
-0.25822;4.067
-0.22596;4.007
-0.17966;3.9226
-0.1814;3.9258
-0.18297;3.9286
-0.18048;3.9241
-0.1754;3.915
-0.2855;4.1186
-0.27568;4.0999
-0.22969;4.0139
-0.22532;4.0058
-0.23165;4.0175
-0.22035;3.9966
-0.21659;3.9897
-0.22074;3.9974
-0.21417;3.9853
-0.18311;3.9287
-0.19997;3.9593
-0.16764;3.901
-0.25361;4.0584
-0.23125;4.0168
-0.22052;3.997
-0.272;4.093
-0.22743;4.0097
-0.27126;4.0916
-0.27128;4.0916
-0.22456;4.0044
-0.24446;4.0413
-0.2238;4.003
-0.23112;4.0165
-0.22638;4.0078
-0.24007;4.0331
-0.25347;4.0581
-0.24639;4.0449
-0.24829;4.0484
-0.23911;4.0313
-0.23916;4.0314
-0.21616;3.9889
-0.22134;3.9985
-0.21857;3.9933
-0.24509;4.0424
-0.2454;4.043
-0.24658;4.0452
-0.2136;3.9842
-0.21001;3.9776
-0.20323;3.9653
-0.24935;4.0504
-0.2284;4.0115
-0.20976;3.9772
-0.22344;4.0023
-0.2246;4.0044
-0.22574;4.0065
-0.27063;4.0904
-0.26598;4.0816
-0.20761;3.9733
-0.2054;3.9692
-0.20982;3.9773
-0.20338;3.9656
-0.18491;3.932
-0.19527;3.9508
-0.26147;4.0731
-0.26257;4.0752
-0.2087;3.9753
-0.28328;4.1144
-0.32562;4.1959
-0.26323;4.0764
-0.26386;4.0776
-0.24268;4.038
-0.26013;4.0706
-0.27286;4.0946
-0.23622;4.0259
-0.27375;4.0963
-0.19811;3.956
-0.17814;3.9199
-0.20084;3.9609
-0.23432;4.0224
-0.23956;4.0322
-0.24905;4.0498
-0.19047;3.9421
-0.23824;4.0297
-0.19357;3.9477
-0.25749;4.0656
-0.27826;4.1048
-0.27769;4.1037
-0.27086;4.0908
-0.254;4.0591
-0.19566;3.9515
-0.23567;4.0249
-0.2529;4.057
-0.21352;3.9841
-0.21525;3.9873
-0.2051;3.9687
-0.21267;3.9825
-0.21186;3.9811
-0.2141;3.9852
-0.21368;3.9844
-0.20762;3.9733
-0.20886;3.9756
-0.20773;3.9735
-0.21646;3.9895
-0.21458;3.986
-0.24949;4.0507
-0.2152;3.9872
-0.20494;3.9684
-0.18881;3.9391
-0.2041;3.9669
-0.20362;3.966
-0.2032;3.9652
-0.24121;4.035
-0.22098;3.9975
-0.24627;4.0444
-0.23678;4.0267
-0.21158;3.9805
-0.26006;4.0704
-0.17656;3.917
-0.25102;4.0535
-0.24867;4.0491
-0.25921;4.0688
-0.2163;3.9892
-0.21278;3.9827
-0.2104;3.9784
-0.23519;4.024
-0.24804;4.048
-0.24849;4.0488
-0.22186;3.9994
-0.23998;4.0329
-0.26389;4.0777
-0.24166;4.036
-0.26483;4.0794
-0.23899;4.0311
-0.20657;3.9714
-0.19861;3.9569
-0.2128;3.9828
-0.25397;4.059
-0.23715;4.0277
-0.24068;4.0342
-0.23988;4.0328
-0.24549;4.0432
-0.21925;3.9946
-0.21527;3.9873
-0.22229;4.0002
-0.21498;3.9868
-0.22062;3.9971
-0.21822;3.9927
-0.23909;4.0313
-0.25131;4.0541
-0.24945;4.0506
-0.19541;3.9511
-0.24721;4.0464
-0.24665;4.0454
-0.20175;3.9626
-0.20592;3.9702
-0.20873;3.9753
-0.2015;3.9621
-0.25082;4.0531
-0.26734;4.0842
-0.23349;4.0209
-0.23684;4.0271
-0.20099;3.9612
-0.19987;3.9592
-0.18594;3.934
-0.26512;4.08
-0.23969;4.0324
-0.17638;3.9167
-0.35044;4.2447
-0.27291;4.0947
-0.26628;4.0822
-0.22277;4.0011
-0.21917;3.9945
-0.22509;4.0053
-0.21221;3.9816
-0.2268;4.0084
-0.22806;4.0108
-0.24368;4.0398
-0.25683;4.0644
-0.23634;4.0262
-0.23156;4.0173
-0.24803;4.0479
-0.2459;4.044
-0.25475;4.0605
-0.26185;4.0738
-0.19757;3.955
-0.19594;3.952
-0.20889;3.9756
-0.22285;4.0012
-0.20446;3.9675
-0.21066;3.9788
-0.25169;4.0548
-0.22401;4.0033
-0.22085;3.9975
-0.22093;3.9977
-0.24984;4.0513
-0.19612;3.9524
-0.21292;3.983
-0.20644;3.9712
-0.27109;4.0912
-0.22774;4.0103
-0.22808;4.0109
-0.23513;4.0239
-0.25594;4.0627
-0.26091;4.072
-0.24921;4.0501
-0.22254;4.0007
-0.21954;3.9951
-0.22163;3.999
-0.25999;4.0703
-0.21779;3.9919
-0.21701;3.9905
-0.23301;4.02
-0.23403;4.0219
-0.21428;3.9854
-0.22162;3.9989
-0.21837;3.9929
-0.21811;3.9925
-0.21488;3.9866
-0.22452;4.0043
-0.26725;4.084
-0.22271;4.0009
-0.21219;3.9816
-0.21819;3.9926
-0.22655;4.0081
-0.23359;4.0211
-0.22219;4.0
-0.25023;4.052
-0.25406;4.0592
-0.23383;4.0215
-0.23999;4.033
-0.24165;4.036
-0.23782;4.0289
-0.22072;3.9973
-0.1943;3.949
-0.24008;4.0331
-0.22453;4.0043
-0.22137;3.9985
-0.24413;4.0407
-0.23774;4.0288
-0.23363;4.0211
-0.28813;4.1236
-0.23675;4.0269
-0.18867;3.9389
-0.17975;3.9228
-0.19271;3.9462
-0.17031;3.9058
-0.24998;4.0516
-0.20837;3.9746
-0.20385;3.9664
-0.20633;3.9709
-0.26307;4.0761
-0.19893;3.9575
-0.22231;4.0003
-0.20589;3.9701
-0.23293;4.0199
-0.24435;4.0411
-0.20605;3.9704
-0.19512;3.9505
-0.20482;3.9682
-0.19844;3.9565
-0.18317;3.9289
-0.18962;3.9405
-0.17573;3.9155
-0.21844;3.993
-0.17474;3.9137
-0.16687;3.8997
-0.15805;3.8839
-0.17246;3.9097
-0.19141;3.9438
-0.1879;3.9375
-0.15452;3.8777
-0.22562;4.0063
-0.23004;4.0145
-0.22955;4.0136
-0.25639;4.0636
-0.25832;4.0672
-0.2407;4.0343
-0.23605;4.0256
-0.26799;4.0854
-0.26377;4.0774
-0.22881;4.0122
-0.20969;3.9771
-0.21591;3.9885
-0.23434;4.0224
-0.22305;4.0016
-0.20992;3.9774
-0.23196;4.018
-0.22563;4.0063
-0.22548;4.006
-0.19975;3.959
-0.21896;3.9941
-0.22988;4.0142
-0.22325;4.002
-0.25828;4.0671
-0.23886;4.0308
-0.24377;4.04
-0.26009;4.0705
-0.26117;4.0725
-0.25727;4.0652
-0.22313;4.0018
-0.22718;4.0092
-0.22608;4.0072
-0.2222;4.0001
-0.22558;4.0063
-0.22303;4.0016
-0.26362;4.0772
-0.24666;4.0454
-0.19718;3.9542
-0.20081;3.9607
-0.20749;3.9729
-0.27493;4.0985
-0.26025;4.0708
-0.26382;4.0775
-0.20224;3.9635
-0.20394;3.9666
-0.18669;3.9353
-0.17544;3.915
-0.19592;3.952
-0.19607;3.9523
-0.2078;3.9736
-0.21001;3.9777
-0.23784;4.0289
-0.25334;4.0578
-0.27408;4.0969
-0.25526;4.0614
-0.27001;4.0892
-0.21754;3.9915
-0.21285;3.9828
-0.23073;4.0158
-0.23597;4.0255
-0.27963;4.1074
-0.244;4.0404
-0.23563;4.0249
-0.22974;4.014
-0.22381;4.003
-0.25414;4.0593
-0.23986;4.0327
-0.23956;4.0322
-0.22782;4.0104
-0.24724;4.0464
-0.2089;3.9753
-0.19066;3.9422
-0.30045;4.147
-0.030822;3.665
-0.24269;4.038
-0.21397;3.9849
-0.28937;4.126
-0.29165;4.1303
-0.23731;4.028
-0.24592;4.044
-0.24567;4.0435
-0.25994;4.0702
-0.22406;4.0035
-0.22513;4.0054
-0.22349;4.0024
-0.21602;3.9887
-0.22354;4.0025
-0.21984;3.9957
-0.28347;4.1147
-0.21289;3.9829
-0.22446;4.0042
-0.21649;3.9895
-0.21047;3.9785
-0.20636;3.9709
-0.20103;3.9612
-0.21225;3.9817
-0.1816;3.926
-0.20929;3.9763
-0.20025;3.9599
-0.20014;3.9597
-0.19355;3.9477
-0.25202;4.0554
-0.24369;4.0398
-0.25383;4.0588
-0.27265;4.0942
-0.25194;4.0552
-0.28028;4.1087
-0.25364;4.0584
-0.23978;4.0326
-0.20185;3.9628
-0.20869;3.9752
-0.20768;3.9734
-0.25819;4.0669
-0.24863;4.049
-0.21716;3.9908
-0.21498;3.9868
-0.24282;4.0382
-0.26726;4.084
-0.24602;4.0442
-0.22873;4.0119
-0.21468;3.9862
-0.21863;3.9935
-0.21069;3.9789
-0.22413;4.0036
-0.26025;4.0708
-0.28419;4.1161
-0.2798;4.1078
-0.23243;4.0189
-0.23072;4.0158
-0.29787;4.1422
-0.21848;3.9932
-0.22272;4.001
-0.21525;3.9873
-0.2481;4.0481
-0.23861;4.0304
-0.21911;3.9943
-0.22638;4.0077
-0.23365;4.0212
-0.17705;3.9179
-0.21166;3.9807
-0.21453;3.986
-0.21614;3.9889
-0.22172;3.9991
-0.23151;4.0172
-0.25673;4.0642
-0.24363;4.0397
-0.25667;4.0641
-0.24207;4.0368
-0.25479;4.0606
-0.22867;4.012
-0.21224;3.9817
-0.21693;3.9903
-0.22018;3.9963
-0.17796;3.9195
-0.22734;4.0095
-0.22769;4.0102
-0.25058;4.0527
-0.23033;4.0151
-0.25029;4.0522
-0.23402;4.0219
-0.24128;4.0353
-0.219;3.9941
-0.2266;4.0081
-0.23189;4.0179
-0.23419;4.0222
-0.22966;4.0138
-0.22688;4.0086
-0.23899;4.0311
-0.24737;4.0467
-0.26739;4.0843
-0.21079;3.979
-0.21123;3.9798
-0.20554;3.9693
-0.21736;3.9911
-0.23146;4.0171
-0.21821;3.9927
-0.22436;4.004
-0.20986;3.9774
-0.25638;4.0635
-0.38232;4.3085
-0.2516;4.0546
-0.20466;3.9679
-0.20426;3.9672
-0.22641;4.0078
-0.33965;4.2233
-0.29789;4.1423
-0.25137;4.0542
-0.24114;4.0351
-0.24859;4.049
-0.22708;4.009
-0.25316;4.0575
-0.21301;3.9832
-0.24397;4.0403
-0.24526;4.0427
-0.19664;3.9533
-0.20271;3.9643
-0.26752;4.0845
-0.24444;4.0412
-0.23646;4.0264
-0.25225;4.0558
-0.22169;3.9991
-0.2453;4.0428
-0.21795;3.9922
-0.22117;3.9981
-0.22029;3.9965
-0.25201;4.0551
-0.25612;4.0628
-0.25752;4.0657
-0.25258;4.0564
-0.27126;4.0916
-0.24683;4.0457
-0.24351;4.0395
-0.25959;4.0696
-0.21228;3.9818
-0.26621;4.082
-0.25559;4.0621
-0.2223;4.0002
-0.20926;3.9763
-0.21197;3.9812
-0.28124;4.1105
-0.2471;4.0462
-0.29117;4.1294
-0.22643;4.0078
-0.22645;4.0078
-0.23008;4.0146
-0.24809;4.0481
-0.19013;3.9415
-0.20341;3.9656
-0.2176;3.9916
-0.24147;4.0357
-0.20098;3.9612
-0.22371;4.0028
-0.23742;4.0282
-0.25027;4.0521
-0.26918;4.0876
-0.21418;3.9853
-0.22479;4.0048
-0.22716;4.0092
-0.24839;4.0486
-0.20488;3.9683
-0.21652;3.9896
-0.20722;3.9726
-0.25187;4.0551
-0.28287;4.1136
-0.27503;4.0987
-0.21703;3.9905
-0.21271;3.9826
-0.21013;3.9779
-0.21972;3.9955
-0.22254;4.0006
-0.22028;3.9965
-0.24303;4.0385
-0.24935;4.0503
-0.16713;3.9
-0.22751;4.0098
-0.18083;3.9247
-0.20729;3.9727
-0.19563;3.9515
-0.25267;4.0565
-0.24536;4.0428
-0.25769;4.066
-0.23453;4.0228
-0.21979;3.9956
-0.21816;3.9926
-0.22276;4.001
-0.28256;4.113
-0.20595;3.9702
-0.20025;3.9599
-0.20465;3.9679
-0.19705;3.954
-0.25175;4.0549
-0.27741;4.1032
-0.25271;4.0567
-0.25401;4.0591
-0.24098;4.0348
-0.24339;4.0393
-0.27463;4.0979
-0.25647;4.0637
-0.22741;4.0096
-0.22771;4.0102
-0.22479;4.0048
-0.26719;4.0839
-0.27215;4.0932
-0.27433;4.0974
-0.22761;4.01
-0.23332;4.0206
-0.22722;4.0093
-0.22283;4.0012
-0.22552;4.0062
-0.22516;4.0055
-0.24975;4.0511
-0.2508;4.0531
-0.18633;3.9346
-0.22271;4.001
-0.15981;3.8871
-0.16834;3.9023
-0.25542;4.0617
-0.236;4.0255
-0.23707;4.0275
-0.2001;3.9596
-0.21669;3.9899
-0.21048;3.9785
-0.24107;4.0349
-0.24199;4.0366
-0.22404;4.0034
-0.21653;3.9896
-0.22977;4.014
-0.2241;4.0035
-0.22271;4.001
-0.22999;4.0144
-0.25797;4.0665
-0.22245;4.0005
-0.22344;4.0023
-0.21626;3.9891
-0.21389;3.9848
-0.22864;4.0119
-0.22945;4.0134
-0.22856;4.0117
-0.2021;3.9632
-0.23897;4.031
-0.28646;4.1204
-0.25995;4.0702
-0.21948;3.995
-0.21233;3.9819
-0.22004;3.996
-0.18869;3.9389
-0.19254;3.9459
-0.19726;3.9544
-0.24816;4.0482
-0.19484;3.95
-0.18291;3.9285
-0.19294;3.9466
-0.13557;3.8441
-0.20875;3.9753
-0.23624;4.0259
-0.2307;4.0157
-0.21992;3.9958
-0.22325;4.002
-0.25794;4.0665
-0.21566;3.988
-0.24329;4.0391
-0.25966;4.0697
-0.25116;4.0538
-0.23413;4.0221
-0.2318;4.0178
-0.22663;4.0082
-0.22735;4.0095
-0.21099;3.9794
-0.20652;3.9713
-0.20972;3.9771
-0.22999;4.0144
-0.25033;4.0522
-0.23818;4.0296
-0.21881;3.9938
-0.25684;4.0644
-0.2583;4.0671
-0.24521;4.0427
-0.27133;4.0917
-0.21566;3.988
-0.22841;4.0114
-0.23565;4.0248
-0.2568;4.0643
-0.22112;3.9981
-0.21919;3.9945
-0.21383;3.9847
-0.21338;3.9838
-0.25174;4.0548
-0.26676;4.0831
-0.24018;4.0333
-0.2583;4.0671
-0.22908;4.0127
-0.2332;4.0203
-0.26718;4.0839
-0.25059;4.0527
-0.23486;4.0234
-0.23439;4.0225
-0.21131;3.98
-0.254;4.0591
-0.28516;4.1179
-0.2399;4.0328
-0.23128;4.0168
-0.2231;4.0017
-0.25955;4.0695
-0.24883;4.0494
-0.2254;4.0059
-0.26379;4.0775
-0.24968;4.051
-0.2597;4.0698
-0.22717;4.0092
-0.22847;4.0116
-0.19706;3.9541
-0.17881;3.9211
-0.20311;3.9651
-0.24293;4.03843
-0.23505;4.02378
-0.23397;4.0218
-0.21939;3.9949
-0.2202;3.9963
-0.18789;3.9375
-0.19138;3.9438
-0.19409;3.9487
-0.26702;4.0836
-0.25855;4.0676
-0.22798;4.0107
-0.22633;4.0076
-0.21102;3.9795
-0.26172;4.0736
-0.22217;4.0
-0.22701;4.0089
-0.23397;4.0218
-0.25888;4.0682
-0.23994;4.0329
-0.23755;4.0284
-0.2712;4.0914
-0.16744;3.9006
-0.16617;3.8983
-0.17347;3.9114
-0.22781;4.0103
-0.22558;4.0062
-0.2228;4.0011
-0.28165;4.1113
-0.2332;4.0204
-0.24786;4.0476
-0.22711;4.0091
-0.21895;3.994
-0.22964;4.01372
-0.22078;3.99738
-0.28251;4.1129
-0.24922;4.0501
-0.24439;4.0411
-0.25108;4.0536
-0.26679;4.0831
-0.25889;4.0683
-0.26326;4.0765
-0.24296;4.0385
-0.26978;4.0888
-0.22565;4.0064
-0.22467;4.0046
-0.22475;4.0047
-0.20866;3.9752
-0.20418;3.967
-0.21129;3.98
-0.2769;4.1022
-0.22072;3.9973
-0.20265;3.9642
-0.22466;4.0046
-0.22652;4.008
-0.22328;4.002
-0.20287;3.9646
-0.2411;4.035
-0.23371;4.0213
-0.23805;4.0293
-0.21939;3.9949
-0.22524;4.0056
-0.22096;3.9978
-0.23657;4.0266
-0.23786;4.029
-0.25371;4.0585
-0.2961;4.1388
-0.27262;4.0941
-0.29242;4.1318
-0.2748;4.0983
-0.25294;4.0571
-0.25349;4.0581
-0.20996;3.9775
-0.23698;4.0273
-0.2019;3.9628
-0.26927;4.0878
-0.25484;4.0607
-0.24334;4.0392
-0.24168;4.03611
-0.19176;3.9445
-0.17373;3.912
-0.16746;3.9007
-0.17147;3.9079
-0.18139;3.9257
-0.20903;3.9759
-0.22668;4.0083
-0.192;3.9449
-0.22199;3.9997
-0.20183;3.9627
-0.18409;3.9306
-0.18919;3.9398
-0.2158;3.9883
-0.21362;3.9843
-0.18143;3.9258
-0.18099;3.925
-0.17012;3.9055
-0.18007;3.9233
-0.17951;3.9223
-0.16144;3.89
-0.15941;3.8864
-0.17002;3.9053
-0.15318;3.8753
-0.18433;3.931
-0.15679;3.8817
-0.22504;4.0053
-0.23026;4.0149
-0.20553;3.9695
-0.23401;4.0218
-0.20559;3.9696
-0.22684;4.0085
-0.21278;3.9827
-0.21134;3.9801
-0.20508;3.9686
-0.24253;4.0377
-0.24813;4.0481
-0.20501;3.9685
-0.21372;3.9844
-0.20754;3.9731
-0.17936;3.922
-0.18392;3.9303
-0.18707;3.936
-0.21506;3.9869
-0.20675;3.9717
-0.20396;3.9666
-0.24712;4.0462
-0.24365;4.03976
-0.25659;4.0639
-0.20907;3.9759
-0.21783;3.992
-0.21796;3.9922
-0.20709;3.9723
-0.21763;3.9916
-0.20311;3.965
-0.22583;4.0067
-0.234;4.0218
-0.22724;4.0093
-0.22056;3.997
-0.21292;3.9829
-0.22108;3.998
-0.23011;4.0146
-0.25107;4.0536
-0.24124;4.0353
-0.28472;4.1171
-0.22361;4.0026
-0.24032;4.0335
-0.25097;4.0534
-0.2616;4.0734
-0.24477;4.0419
-0.22114;3.9981
-0.2753;4.0992
-0.20557;3.9696
-0.20593;3.9702
-0.19843;3.9565
-0.23547;4.0246
-0.21962;3.9953
-0.22075;3.9974
-0.20717;3.9725
-0.20733;3.9728
-0.19707;3.9541
-0.21645;3.9894
-0.21547;3.9877
-0.22005;3.9961
-0.22538;4.0059
-0.20951;3.9767
-0.25472;4.0604
-0.29171;4.1304
-0.21551;3.9878
-0.24048;4.0338
-0.22772;4.0102
-0.22189;3.9995
-0.22345;4.0023
-0.27047;4.0901
-0.29459;4.1359
-0.2638;4.0775
-0.22431;4.0039
-0.2283;4.0113
-0.22384;4.003
-0.24457;4.0415
-0.25833;4.0672
-0.2212;3.9982
-0.21834;3.9929
-0.20768;3.9734
-0.23909;4.0313
-0.22675;4.0084
-0.2289;4.0124
-0.24333;4.0392
-0.23446;4.0227
-0.19585;3.9518
-0.22691;4.0087
-0.2403;4.0335
-0.23448;4.0227
-0.23828;4.0298
-0.25385;4.0588
-0.22686;4.0086
-0.25325;4.0577
-0.2021;3.9632
-0.22014;3.9962
-0.22048;3.9969
-0.21576;3.9882
-0.26284;4.0755
-0.26427;4.0782
0.039601;3.5499
-0.21566;3.988
-0.21488;3.9866
-0.22587;4.0068
-0.2496;4.0509
-0.25269;4.0566
-0.2385;4.0302
-0.21985;3.9957
-0.22302;4.0016
-0.22718;4.0092
-0.25651;4.0638
-0.21819;3.9927
-0.24165;4.036
-0.21193;3.9812
-0.18624;3.9344
-0.24101;4.0349
-0.24111;4.035
-0.23736;4.0281
-0.23452;4.0228
-0.26169;4.0735
-0.25203;4.0554
-0.20421;3.9671
-0.2267;4.0083
-0.2346;4.023
-0.23458;4.0229
-0.21222;3.9817
-0.21231;3.9819
-0.23755;4.0284
-0.23786;4.029
-0.23866;4.0305
-0.23241;4.0189
-0.21307;3.9833
-0.2664;4.0824
-0.23704;4.0275
-0.22262;4.0008
-0.23687;4.0271
-0.22108;3.998
-0.22844;4.0115
-0.22386;4.0031
-0.22096;3.9978
-0.23575;4.0251
-0.2325;4.019
-0.20522;3.9689
-0.22269;4.0009
-0.21276;3.9827
-0.2605;4.0713
-0.21984;3.9957
-0.20622;3.9708
-0.24027;4.0335
-0.24277;4.0381
-0.21664;3.9898
-0.2244;4.0041
-0.22228;4.0002
-0.30081;4.1479
-0.24;4.033
-0.24072;4.0343
-0.25558;4.062
-0.21958;3.9952
-0.22592;4.0069
-0.2062;3.9707
-0.22973;4.0139
-0.24156;4.0359
-0.24525;4.0427
-0.20861;3.9751
-0.20623;3.9708
-0.20272;3.9644
-0.22677;4.0084
-0.21843;3.9931
-0.23906;4.0312
-0.25341;4.058
-0.21428;3.9855
-0.20556;3.9695
-0.21415;3.9852
-0.23217;4.0184
-0.23301;4.02
-0.24238;4.0374
-0.29005;4.1273
-0.23682;4.0271
-0.21289;3.983
-0.17581;3.9157
-0.18161;3.9261
-0.18481;3.9319
-0.18486;3.932
-0.17766;3.919
-0.24256;4.0377
-0.24683;4.0457
-0.23661;4.0267
-0.48596;4.5286
-0.31474;4.1748
-0.28017;4.1084
-0.27481;4.0983
-0.28449;4.1167
-0.25365;4.0584
-0.24045;4.0338
-0.22218;4.0
-0.22761;4.01
-0.22058;3.9971
-0.24536;4.043
-0.23189;4.0179
-0.22964;4.0138
-0.22253;4.0006
-0.23252;4.0191
-0.22205;3.9997
-0.22791;4.0105
-0.1671;3.9001
-0.20243;3.9638
-0.19888;3.9574
-0.21893;3.994
-0.2283;4.0113
-0.20515;3.9688
-0.25899;4.0684
-0.25353;4.0582
-0.23052;4.0154
-0.20582;3.97
-0.2332;4.0204
-0.20952;3.9768
-0.20751;3.9731
-0.21742;3.9912
-0.2452;4.0427
-0.24438;4.0411
-0.24091;4.0347
-0.24311;4.0388
-0.25101;4.0535
-0.22188;3.9994
-0.21777;3.9919
-0.21315;3.9834
-0.26819;4.0858
-0.2487;4.0492
-0.22477;4.0047
-0.19356;3.9476
-0.2318;4.0177
-0.22051;3.9969
-0.22863;4.0119
-0.2197;3.9954
-0.16949;3.9044
-0.17183;3.9085
-0.17997;3.9232
-0.23439;4.0226
-0.22104;3.9979
-0.21007;3.9778
-0.21305;3.9832
-0.22852;4.0117
-0.22284;4.0012
-0.21742;3.9912
-0.23041;4.0152
-0.2607;4.0717
-0.19672;3.9534
-0.19323;3.9471
-0.18983;3.941
-0.20819;3.9743
-0.20401;3.9667
-0.1935;3.9476
-0.19235;3.9455
-0.20934;3.9764
-0.20274;3.9644
-0.22472;4.0047
-0.21931;3.9947
-0.15461;3.8778
-0.2583;4.0672
-0.29657;4.1397
-0.21072;3.9789
-0.21522;3.9872
-0.21361;3.9842
-0.2395;4.032
-0.24154;4.0358
-0.26371;4.0773
-0.24748;4.0469
-0.24256;4.0377
-0.21636;3.9893
-0.21477;3.9864
-0.21822;3.9927
-0.26489;4.0795
-0.21717;3.9908
-0.22237;4.0003
-0.2212;3.9982
-0.20915;3.976
-0.22709;4.009
-0.23791;4.0291
-0.23675;4.0269
-0.23304;4.02
-0.23309;4.0201
-0.28499;4.1176
-0.22398;4.0033
-0.25789;4.0664
-0.2206;3.9971
-0.21311;3.9833
-0.21986;3.9957
-0.21666;3.9898
-0.21293;3.983
-0.21623;3.989
-0.28081;4.1097
-0.24046;4.0338
-0.19647;3.953
-0.25131;4.0541
-0.27352;4.0958
-0.21541;3.9875
-0.20254;3.9639
-0.23282;4.0196
-0.2506;4.0527
-0.26505;4.0798
-0.25418;4.0594
-0.23151;4.0171
-0.21248;3.982
-0.18285;3.9282
-0.24155;4.0359
-0.25241;4.0561
-0.24271;4.038
-0.23329;4.0205
-0.23652;4.0265
-0.24763;4.0472
-0.2164;3.9893
-0.25487;4.0607
-0.18846;3.9384
-0.21338;3.9838
-0.20161;3.9623
-0.17934;3.922
-0.20019;3.9597
-0.22459;4.0044
-0.25798;4.0665
-0.20668;3.9716
-0.19844;3.9566
-0.20831;3.9746
-0.26651;4.0826
-0.22728;4.0094
-0.22775;4.0103
-0.19618;3.9525
-0.1875;3.9368
-0.18383;3.9301
-0.23572;4.025
-0.21552;3.9878
-0.20808;3.9741
-0.24517;4.0426
-0.21188;3.9811
-0.2051;3.9687
-0.209;3.9758
-0.24757;4.0471
-0.26457;4.0789
-0.21316;3.9834
-0.22498;4.0052
-0.23629;4.0261
-0.19901;3.9576
-0.19278;3.9463
-0.19215;3.9452
-0.22467;4.0045
-0.21494;3.9867
-0.22319;4.0018
-0.24248;4.0376
-0.2456;4.0434
-0.27402;4.0968
-0.21444;3.9858
-0.21901;3.9941
-0.2011;3.9614
-0.25838;4.0673
-0.24523;4.0427
-0.25083;4.0532
-0.22721;4.0092
-0.25872;4.0679
-0.20808;3.9741
-0.22731;4.0094
-0.22633;4.0076
-0.24988;4.0514
-0.24913;4.05
-0.23261;4.0193
-0.22974;4.014
-0.23301;4.02
-0.23044;4.0152
-0.23554;4.0246
-0.2226;4.0007
-0.22271;4.001
-0.20625;3.9708
-0.22024;3.9964
-0.20946;3.9767
-0.20599;3.9703
-0.20822;3.9744
-0.20441;3.9674
-0.2615;4.0732
-0.27893;4.1061
-0.20463;3.9678
-0.205;3.9685
-0.20392;3.9665
-0.22785;4.0104
-0.22925;4.013
-0.21704;3.9905
-0.23863;4.0304
-0.23767;4.0286
-0.27972;4.1076
-0.2537;4.0585
-0.24786;4.0476
-0.24658;4.0452
-0.22212;3.9999
-0.19152;3.944
-0.20832;3.9745
-0.22518;4.0055
-0.26461;4.079
-0.22166;3.9991
-0.21583;3.9882
-0.22118;3.998
-0.23996;4.0329
-0.23808;4.0294
-0.23433;4.0224
-0.27304;4.0949
-0.2336;4.0211
-0.25481;4.0606
-0.20955;3.9768
-0.18861;3.9388
-0.20026;3.9599
-0.24948;4.0506
-0.24393;4.0403
-0.2491;4.0499
-0.22373;4.0028
-0.22437;4.004
-0.22342;4.0022
-0.21384;3.9846
-0.21601;3.9886
-0.22558;4.0063
-0.21337;3.9838
-0.23034;4.015
-0.22725;4.0093
-0.21446;3.9857
-0.22604;4.0071
-0.19743;3.9547
-0.18193;3.9267
-0.1981;3.9559
0.085887;3.4768
-0.12737;3.8298
-0.18413;3.9307
-0.1757;3.9155
-0.18101;3.925
-0.23021;4.0148
-0.2301;4.0146
-0.23373;4.0213
-0.24195;4.0366
-0.24422;4.0408
-0.20524;3.969
-0.21755;3.9915
-0.25823;4.067
-0.21211;3.9815
-0.21072;3.979
-0.20457;3.9677
-0.26641;4.0824
-0.20816;3.9743
-0.20928;3.9763
-0.21417;3.9853
-0.23983;4.0326
-0.24028;4.0335
-0.24331;4.0391
-0.22288;4.0013
-0.22334;4.0021
-0.22282;4.0012
-0.14738;3.8648
-0.20418;3.9668
-0.14762;3.8653
-0.2329;4.0198
-0.23741;4.0281
-0.27067;4.0904
-0.28475;4.1172
-0.25887;4.0682
-0.21786;3.992
-0.20972;3.9771
-0.21835;3.9929
-0.21768;3.9917
-0.22768;4.0101
-0.22496;4.0051
-0.22263;4.0008
-0.20868;3.9752
-0.22516;4.0055
-0.24949;4.0507
-0.21236;3.982
-0.24865;4.0491
-0.28414;4.116
-0.25472;4.0604
-0.27828;4.1049
-0.20995;3.9776
-0.20996;3.9776
-0.20621;3.9707
-0.21787;3.9921
-0.20685;3.9719
-0.23473;4.0232
-0.23064;4.0156
-0.24585;4.0439
-0.24282;4.0382
-0.2423;4.0373
-0.21986;3.9957
-0.21655;3.9896
-0.22784;4.0104
-0.25032;4.0522
-0.24971;4.0511
-0.24905;4.0498
-0.25785;4.0663
-0.23441;4.0225
-0.24206;4.0367
-0.24149;4.0357
-0.23072;4.0158
-0.22697;4.0088
-0.25636;4.0635
-0.25733;4.0653
-0.27707;4.1026
-0.21635;3.9892
-0.24142;4.0356
-0.2328;4.0196
-0.24682;4.0457
-0.25036;4.0523
-0.25525;4.0614
-0.20125;3.9617
-0.17757;3.9189
-0.19857;3.9567
-0.16899;3.9034
-0.16443;3.8953
-0.203;3.9648
-0.18336;3.9293
-0.165;3.8963
-0.18206;3.9268
-0.16794;3.9016
-0.15838;3.8845
-0.19795;3.9557
-0.19924;3.958
-0.19201;3.9449
-0.2618;4.0737
-0.2399;4.0328
-0.24292;4.0384
-0.22155;3.9988
-0.21368;3.9844
-0.22582;4.0067
-0.22687;4.0086
-0.23166;4.0175
-0.21411;3.9851
-0.25294;4.0571
-0.23338;4.0207
-0.24175;4.0362
-0.26152;4.0732
-0.2084;3.9747
-0.21893;3.994
-0.19241;3.9456
-0.28294;4.1137
-0.22453;4.0043
-0.22889;4.0124
-0.22749;4.0098
-0.26985;4.0889
-0.22693;4.0087
-0.20215;3.9633
-0.24501;4.0423
-0.19631;3.9527
-0.26486;4.0795
-0.19075;3.9426
-0.20252;3.964
-0.20517;3.9688
-0.22151;3.9988
-0.24985;4.0513
-0.23633;4.0261
-0.28865;4.1246
-0.2652;4.0801
-0.28142;4.1108
-0.19693;3.9538
-0.21078;3.979
-0.20952;3.9768
-0.24453;4.0414
-0.24138;4.0355
-0.26701;4.0835
-0.21217;3.9816
-0.22994;4.0143
-0.21717;3.9908
-0.2065;3.9713
-0.19944;3.9584
-0.19611;3.9523
-0.30394;4.1539
-0.24416;4.0407
-0.25233;4.056
-0.17399;3.9124
-0.1637;3.894
-0.23324;4.0204
-0.2201;3.9962
-0.25996;4.0703
-0.23414;4.0221
-0.21739;3.9912
-0.2188;3.9938
-0.21222;3.9817
-0.18099;3.925
-0.1484;3.8668
-0.1937;3.948
-0.16253;3.8919
-0.25181;4.055
-0.28402;4.1158
-0.22547;4.006
-0.22164;3.9989
-0.21225;3.9817
-0.28622;4.12
-0.24984;4.0513
-0.25417;4.0594
-0.25721;4.0651
-0.24706;4.0461
-0.25435;4.0597
-0.24172;4.0362
-0.25557;4.062
-0.23676;4.027
-0.22057;3.997
-0.21645;3.9895
-0.21906;3.9942
-0.19499;3.9503
-0.2495;4.0507
-0.25882;4.0681
-0.26473;4.0792
-0.26353;4.077
-0.25589;4.0626
-0.27243;4.0938
-0.21855;3.9933
-0.23041;4.0152
-0.22171;3.9991
-0.25357;4.0583
-0.25749;4.0656
-0.22419;4.0037
-0.22837;4.0114
-0.197;3.9539
-0.19308;3.9468
-0.19409;3.9487
-0.2704;4.09
-0.22534;4.0058
-0.20828;3.9745
-0.21965;3.9953
-0.22356;4.0025
-0.24769;4.0473
-0.23395;4.0218
-0.23126;4.0168
-0.22831;4.0113
-0.25305;4.0573
-0.21565;3.988
-0.21914;3.9944
-0.22195;3.9996
-0.26753;4.0845
-0.20525;3.9689
-0.19327;3.9471
-0.20309;3.965
-0.22602;4.0071
-0.21476;3.9864
-0.25356;4.0583
-0.25214;4.0556
-0.23274;4.0195
-0.22916;4.0129
-0.20759;3.9733
-0.22242;4.0004
-0.21181;3.981
-0.22263;4.0008
-0.28472;4.1171
-0.19027;3.9416
-0.21576;3.9882
-0.20433;3.9673
-0.25757;4.0658
-0.27574;4.1
-0.27649;4.1015
-0.20161;3.9624
-0.19507;3.9505
-0.19135;3.9437
-0.19719;3.9543
-0.20329;3.9654
-0.19034;3.9419
-0.25666;4.0641
-0.20966;3.977
-0.21504;3.9869
-0.21534;3.9874
-0.15643;3.8811
-0.15051;3.8706
-0.16029;3.8879
-0.17256;3.9099
-0.23713;4.0276
-0.24481;4.0419
-0.22079;3.9974
-0.22149;3.9987
-0.28081;4.1097
-0.23587;4.0253
-0.20039;3.9601
-0.25941;4.0692
-0.27794;4.1042
-0.20985;3.9774
-0.25778;4.06616
-0.25391;4.05893
-0.21627;3.9892
-0.23462;4.023
-0.21282;3.9828
-0.24592;4.044
-0.24483;4.042
-0.23512;4.0239
-0.22656;4.0081
-0.25455;4.0601
-0.24565;4.0435
-0.24077;4.0344
-0.21562;3.988
-0.22361;4.0026
-0.22042;3.9968
-0.22227;4.0002
-0.23581;4.0252
-0.23709;4.0276
-0.20961;3.9769
-0.20245;3.9639
-0.29546;4.1377
-0.22101;3.9978
-0.22423;4.0037
-0.22365;4.0027
-0.23374;4.0213
-0.22945;4.0134
-0.22244;4.0005
-0.23849;4.0302
-0.24696;4.0459
-0.20845;3.9748
-0.23924;4.0315
-0.24201;4.0367
-0.2607;4.0717
-0.25984;4.0698
-0.2637;4.0771
-0.27138;4.0918
-0.29091;4.1289
-0.22956;4.0136
-0.22632;4.0076
-0.22805;4.0108
-0.21226;3.9818
-0.22026;3.9965
-0.22163;3.999
-0.23871;4.0306
-0.22999;4.0144
-0.23808;4.0294
-0.25451;4.06
-0.23846;4.0301
-0.22138;3.9985
-0.21576;3.9882
-0.21571;3.9881
-0.24499;4.0423
-0.24611;4.0443
-0.24279;4.0382
-0.25663;4.064
-0.26784;4.0851
-0.21258;3.9824
-0.21108;3.9796
-0.20871;3.9752
-0.23535;4.0243
-0.24344;4.0394
-0.26654;4.0826
-0.24693;4.0459
-0.24753;4.047
-0.20129;3.9618
-0.27249;4.0939
-0.19351;3.9476
-0.22707;4.009
-0.26583;4.0813
-0.23075;4.0158
-0.24112;4.035
-0.21883;3.9938
-0.22008;3.9961
-0.21728;3.991
-0.23718;4.0276
-0.23328;4.0204
-0.20558;3.9693
-0.25579;4.0624
-0.22842;4.0115
-0.2311;4.0164
-0.23069;4.0156
-0.242;4.0366
-0.20047;3.9602
-0.24565;4.0435
-0.25246;4.0562
-0.25405;4.0592
-0.26642;4.0824
-0.25929;4.069
-0.23309;4.0201
-0.2723;4.0935
-0.21869;3.9935
-0.23166;4.0175
-0.18693;3.9357
-0.17923;3.9218
-0.16627;3.8986
-0.17134;3.9077
-0.19017;3.9416
-0.25768;4.066
-0.25187;4.0551
-0.21664;3.9898
-0.22137;3.9985
-0.22347;4.0024
-0.21992;3.9958
-0.21325;3.9836
-0.21676;3.99
-0.24759;4.0471
-0.23326;4.0205
-0.22972;4.0139
-0.23848;4.0302
-0.26487;4.0795
-0.2454;4.043
-0.25332;4.0578
-0.2316;4.0174
-0.27066;4.0904
-0.21983;3.9957
-0.25198;4.0553
-0.22203;3.9997
-0.21411;3.9851
-0.22045;3.9968
-0.21299;3.9831
-0.18385;3.9301
-0.23643;4.0263
-0.20666;3.9715
-0.20756;3.9732
-0.21334;3.9837
-0.21128;3.98
-0.21827;3.9928
-0.21517;3.9871
-0.21396;3.9849
-0.2245;4.0043
-0.21907;3.9943
-0.26188;4.0739
-0.23604;4.0256
-0.2295;4.0135
-0.22883;4.0123
-0.20924;3.9762
-0.21554;3.9878
-0.215;3.9868
-0.21051;3.9786
-0.21029;3.9782
-0.24307;4.0387
-0.33285;4.21
-0.35056;4.245
-0.25699;4.0647
-0.25303;4.0573
-0.23677;4.027
-0.26297;4.0759
-0.20959;3.9769
-0.14301;3.8572
-0.26307;4.0761
-0.24965;4.0509
-0.20221;3.9634
-0.23958;4.0322
-0.23357;4.021
-0.23459;4.0229
-0.25677;4.0643
-0.24376;4.04
-0.24657;4.0452
-0.21985;3.9957
-0.21165;3.9806
-0.21402;3.985
-0.25316;4.0572
-0.26093;4.0718
-0.2403;4.0332
-0.27129;4.0913
-0.2375;4.0283
-0.24842;4.0486
-0.23161;4.0174
-0.2381;4.0294
-0.23733;4.028
-0.23569;4.025
-0.22563;4.0064
-0.21655;3.9896
-0.24831;4.0484
-0.2137;3.9844
-0.22286;4.0013
-0.20025;3.9599
-0.1775;3.9187
-0.16629;3.8986
-0.21961;3.9953
-0.24249;4.0376
-0.25807;4.0667
-0.26507;4.0799
-0.25262;4.0565
-0.23661;4.0267
-0.23605;4.0256
-0.23365;4.0212
-0.23019;4.0148
-0.23167;4.0175
-0.22042;3.9968
-0.20965;3.977
-0.21219;3.9816
-0.20745;3.973
-0.26166;4.0732
-0.25561;4.0619
-0.21376;3.9846
-0.2164;3.9894
-0.22199;3.9997
-0.26675;4.083
-0.21509;3.987
-0.22737;4.0096
-0.22874;4.0121
-0.21579;3.9882
-0.22399;4.0033
-0.21019;3.978
-0.22144;3.9987
-0.21725;3.991
-0.21873;3.9937
-0.21413;3.9852
-0.22807;4.0109
-0.21204;3.9814
-0.2445;4.0413
-0.31157;4.1683
-0.2324;4.0187
-0.286;4.1192
-0.23209;4.0181
-0.20951;3.9768
-0.1928;3.9463
-0.19603;3.9522
-0.25762;4.0659
-0.26902;4.0873
-0.25185;4.0551
-0.26297;4.0759
-0.25204;4.0554
-0.24677;4.0456
-0.20248;3.9638
-0.19031;3.9418
-0.21319;3.9834
-0.18255;3.9278
-0.18313;3.9286
-0.23464;4.023
-0.24925;4.0502
-0.19641;3.9528
-0.21656;3.9896
-0.25876;4.068
-0.24478;4.0419
-0.21141;3.9802
-0.2352;4.0241
-0.22726;4.0093
-0.22608;4.0072
-0.21244;3.9821
-0.2288;4.0122
-0.23013;4.0147
-0.23141;4.017
-0.24679;4.0456
-0.26196;4.074
-0.27048;4.0901
-0.25921;4.0689
-0.25781;4.0662
-0.21279;3.9827
-0.22255;4.0007
-0.21155;3.9805
-0.20743;3.9729
-0.2106;3.9787
-0.22684;4.0085
-0.24779;4.0475
-0.25915;4.0688
-0.22446;4.0041
-0.23289;4.0197
-0.21526;3.9872
-0.25373;4.0586
-0.21882;3.9938
-0.22277;4.0011
-0.22311;4.0017
-0.27507;4.0988
-0.26518;4.0801
-0.2704;4.0899
-0.21068;3.9789
-0.22056;3.997
-0.21603;3.9887
-0.27138;4.0918
-0.21966;3.9954
-0.23287;4.0198
-0.27166;4.0923
-0.23897;4.0311
-0.2471;4.0462
-0.22913;4.0128
-0.20747;3.973
-0.19285;3.9464
-0.25132;4.0541
-0.2686;4.0865
-0.26436;4.0785
-0.25742;4.0655
-0.24272;4.038
-0.25168;4.0547
-0.27791;4.1042
-0.2145;3.9859
-0.21165;3.9807
-0.21591;3.9885
-0.24389;4.0402
-0.2382;4.0296
-0.24842;4.0486
-0.24367;4.0398
-0.23033;4.015
-0.20836;3.9746
-0.20962;3.9769
-0.21876;3.9937
-0.22301;4.0015
-0.22236;4.0003
-0.23761;4.0285
-0.23629;4.0261
-0.21991;3.9958
-0.27914;4.1062
-0.27581;4.0999
-0.27756;4.1034
-0.27445;4.0974
-0.25126;4.054
-0.17821;3.92
-0.20605;3.9704
-0.19836;3.9564
-0.20785;3.9733
-0.21712;3.9903
-0.21675;3.9897
-0.24372;4.0399
-0.21188;3.9811
-0.22905;4.0126
-0.2233;4.0021
-0.23242;4.0189
-0.22209;3.9998
-0.25637;4.0635
-0.23022;4.0148
-0.21042;3.9784
-0.2723;4.0935
-0.23347;4.0209
-0.24384;4.0401
-0.23854;4.0303
-0.22056;3.997
-0.22188;3.9995
-0.24443;4.0412
-0.25612;4.0631
-0.23238;4.0188
-0.22546;4.006
-0.25121;4.0539
-0.23651;4.0265
-0.22053;3.9969
-0.22845;4.0115
-0.21291;3.9829
-0.22249;4.0006
-0.23799;4.0292
-0.22633;4.0076
-0.22162;3.9989
-0.23573;4.025
-0.2345;4.0227
-0.24189;4.0365
-0.26143;4.073
-0.37105;4.2855
-0.22551;4.0061
-0.20206;3.9631
-0.20293;3.9646
-0.20706;3.9723
-0.2251;4.0053
-0.20246;3.9638
-0.26005;4.0704
-0.24844;4.0487
-0.25053;4.0526
-0.2264;4.0078
-0.22684;4.0086
-0.22562;4.0063
-0.26458;4.079
-0.21582;3.9883
-0.21291;3.9829
-0.21975;3.9955
-0.21364;3.9843
-0.22523;4.0056
-0.21739;3.9912
-0.26424;4.0783
-0.23169;4.0176
-0.23057;4.0155
-0.19739;3.9546
-0.211;3.9795
-0.21998;3.9959
-0.22918;4.0129
-0.23963;4.0323
-0.25328;4.0577
-0.26176;4.0737
-0.17543;3.915
-0.17849;3.9205
-0.22123;3.9983
-0.21404;3.985
-0.20947;3.9767
-0.22886;4.0123
-0.25153;4.0545
-0.25159;4.0546
-0.24649;4.0451
-0.26312;4.0762
-0.26032;4.0709
-0.25768;4.066
-0.19826;3.9562
-0.21228;3.9818
-0.20791;3.9738
-0.26656;4.0827
-0.25295;4.0571
-0.23759;4.0285
-0.25636;4.0635
-0.24155;4.0359
-0.27512;4.0989
-0.20025;3.9599
-0.24115;4.0351
-0.2739;4.0966
-0.26959;4.0884
-0.29719;4.1409
-0.26268;4.0754
-0.19984;3.9591
-0.25988;4.0699
-0.27215;4.0931
-0.28481;4.11727
-0.22098;3.9978
-0.23585;4.0252
-0.22271;4.001
-0.28508;4.1178
-0.22772;4.0102
-0.22189;3.9995
-0.22345;4.0023
-0.25893;4.0683
-0.23808;4.0294
-0.23991;4.0328
-0.22799;4.0107
-0.22017;3.9963
-0.21934;3.9948
-0.2506;4.0527
-0.23535;4.0243
-0.25395;4.059
-0.24637;4.0448
-0.27457;4.0978
-0.24121;4.0352
-0.21961;3.9953
-0.29701;4.1406
-0.2203;3.9966
-0.23641;4.0263
-0.23212;4.0184
-0.21381;3.9846
-0.2121;3.9815
-0.24397;4.0404
-0.20864;3.9752
-0.20506;3.9686
-0.2806;4.1093
-0.21488;3.9866
-0.20903;3.9759
-0.21549;3.9877
-0.26572;4.0811
-0.2233;4.0021
-0.21449;3.9859
-0.21062;3.9788
-0.2027;3.9643
-0.21229;3.9818
-0.20137;3.9619
-0.18753;3.9368
-0.2038;3.9663
-0.19805;3.9559
-0.18664;3.9352
-0.20694;3.9721
-0.19613;3.9524
-0.21842;3.9931
-0.25464;4.0603
-0.24292;4.0384
-0.25346;4.0581
-0.19548;3.9512
-0.26782;4.0851
-0.24176;4.0362
-0.1791;3.9216
-0.19793;3.9556
-0.20831;3.9745
-0.20771;3.9734
-0.24749;4.0469
-0.26182;4.0737
-0.25187;4.0548
-0.25907;4.0686
-0.22881;4.0122
-0.23062;4.0156
-0.25228;4.0559
-0.252;4.0553
-0.20268;3.9643
-0.22645;4.0079
-0.22614;4.0073
-0.2634;4.0767
-0.24633;4.0447
-0.22941;4.0133
-0.22601;4.0071
-0.26125;4.0727
-0.26014;4.0706
-0.24885;4.0495
-0.24299;4.0385
-0.22499;4.0052
-0.26606;4.0817
-0.30611;4.1581
-0.31076;4.1671
-0.17247;3.9097
-0.16861;3.9028
-0.17209;3.909
-0.16682;3.8996
-0.16991;3.9051
-0.26921;4.0877
-0.20734;3.9728
-0.2655;4.0807
-0.23527;4.0242
-0.21319;3.9835
-0.22342;4.0023
-0.22977;4.014
-0.2349;4.0235
-0.20516;3.9688
-0.20046;3.9602
-0.20665;3.9715
-0.24636;4.0448
-0.22445;4.0042
-0.23429;4.0224
-0.21996;3.9959
-0.21891;3.994
-0.23038;4.0151
-0.26296;4.0759
-0.23147;4.0171
-0.11965;3.8163
-0.27302;4.0949
-0.20454;3.9676
-0.24154;4.0358
-0.2149;3.9866
-0.23858;4.0303
-0.21177;3.9808
-0.20278;3.9644
-0.23293;4.0198
-0.27498;4.0986
-0.21839;3.993
-0.22045;3.9968
-0.21877;3.9937
-0.21976;3.9956
-0.26216;4.0744
-0.20357;3.9659
-0.20132;3.9618
-0.20592;3.9702
-0.26256;4.0751
-0.26901;4.0873
-0.2281;4.0109
-0.21892;3.994
-0.26624;4.0821
-0.19244;3.9456
-0.24886;4.0495
-0.23144;4.0171
-0.19815;3.956
-0.24736;4.0467
-0.31133;4.1683
-0.17334;3.9112
-0.1775;3.9187
-0.25592;4.0627
-0.20854;3.975
-0.2181;3.9925
-0.21334;3.9837
-0.20896;3.9757
-0.20962;3.9769
-0.20618;3.9707
-0.25532;4.0616
-0.29457;4.1359
-0.18964;3.9406
-0.20223;3.9635
-0.20287;3.9646
-0.25664;4.0638
-0.2468;4.0454
-0.25675;4.0642
-0.26137;4.0729
-0.23372;4.0213
-0.26364;4.0772
-0.24181;4.0363
-0.20879;3.9755
-0.20806;3.9741
-0.20795;3.9739
-0.22475;4.0047
-0.22573;4.0065
-0.22025;3.9965
-0.23787;4.029
-0.23438;4.0225
-0.26775;4.0849
-0.21288;3.9829
-0.21896;3.9941
-0.22456;4.0044
-0.23205;4.0182
-0.22865;4.0119
-0.23017;4.0147
-0.19679;3.9536
-0.17533;3.9147
-0.17996;3.923
-0.17726;3.9182
-0.24341;4.0393
-0.24864;4.0491
-0.21754;3.9914
-0.2151;3.987
-0.22258;4.0007
-0.23838;4.03
-0.24818;4.0482
-0.27011;4.0894
-0.22843;4.0115
-0.23945;4.032
-0.21284;3.9828
-0.2226;4.0007
-0.22317;4.0018
-0.23357;4.021
-0.24356;4.0396
-0.14336;3.8578
-0.24877;4.0493
-0.23869;4.0305
-0.24078;4.0344
-0.24673;4.0455
-0.2658;4.0813
-0.2652;4.0801
-0.23173;4.0176
-0.19959;3.9587
-0.22243;4.0005
-0.22852;4.0117
-0.26442;4.0786
-0.25365;4.0584
-0.24379;4.04
-0.23744;4.0282
-0.24868;4.0491
-0.24072;4.0343
-0.24007;4.0331
-0.2324;4.0189
-0.26585;4.0814
-0.20938;3.9765
-0.20171;3.9625
-0.21912;3.9944
-0.21676;3.99
-0.2097;3.9771
-0.21292;3.983
-0.26642;4.0824
-0.25929;4.069
-0.26715;4.0838
-0.23458;4.0229
-0.21946;3.995
-0.23504;4.0237
-0.21885;3.9939
-0.23088;4.0161
-0.2704;4.0899
-0.24144;4.0356
-0.27476;4.0982
-0.23648;4.0264
-0.2358;4.0252
-0.26362;4.0771
-0.26712;4.0838
-0.22623;4.0074
-0.22268;4.0009
-0.22557;4.0062
-0.26684;4.0832
-0.26368;4.0773
-0.2433;4.0391
-0.26716;4.0838
-0.17376;3.912
-0.19507;3.9505
-0.22699;4.0089
-0.25872;4.0679
-0.23987;4.0327
-0.2148;3.9864
-0.22049;3.9969
-0.22297;4.0014
-0.23554;4.0247
-0.22823;4.0111
-0.21787;3.9921
-0.22661;4.0082
-0.21096;3.9794
-0.15045;3.8704
-0.22203;3.9997
-0.23056;4.0155
-0.2052;3.9689
-0.25544;4.0618
-0.24589;4.0439
-0.22737;4.0096
-0.23342;4.0208
-0.22379;4.003
-0.21622;3.989
-0.23804;4.0293
-0.20227;3.9635
-0.19102;3.9431
-0.16414;3.8948
-0.22546;4.0061
-0.21956;3.9952
-0.21552;3.9877
-0.22436;4.004
-0.21261;3.9824
-0.22033;3.9965
-0.19812;3.9559
-0.23134;4.0168
-0.23061;4.0156
-0.21263;3.9824
-0.21404;3.985
-0.21779;3.9919
-0.25526;4.0615
-0.17535;3.9149
-0.18864;3.9388
-0.19058;3.9423
-0.18646;3.9349
-0.17934;3.922
-0.21128;3.98
-0.24252;4.0377
-0.23373;4.0214
-0.19736;3.9546
-0.19175;3.9444
-0.2134;3.9839
-0.21487;3.9866
-0.17699;3.9178
-0.17826;3.9201
-0.17173;3.9084
-0.1782;3.9199
-0.17548;3.9151
-0.16222;3.8914
-0.162;3.891
-0.17602;3.9161
-0.15044;3.8704
-0.171;3.907
-0.16911;3.9037
-0.24176;4.0362
-0.23515;4.024
-0.25992;4.0702
-0.2385;4.0302
-0.23629;4.0261
-0.21888;3.9939
-0.21826;3.9927
-0.2175;3.9914
-0.23018;4.0147
-0.21673;3.99
-0.22363;4.0027
-0.23251;4.0191
-0.24257;4.0377
-0.16259;3.892
-0.1967;3.9534
-0.19633;3.9527
-0.28798;4.1233
-0.27349;4.0958
-0.2596;4.0696
-0.21837;3.993
-0.23236;4.0188
-0.24681;4.0456
-0.21009;3.9778
-0.22679;4.0085
-0.21672;3.99
-0.25685;4.0644
-0.23027;4.0149
-0.22297;4.0014
-0.21741;3.9912
-0.24243;4.0375
-0.22111;3.998
-0.22488;4.005
-0.28622;4.12
-0.24346;4.0394
-0.27377;4.0963
-0.21866;3.9935
-0.2044;3.9674
-0.20808;3.9741
-0.21365;3.9843
-0.22711;4.0091
-0.22093;3.9977
-0.27054;4.0902
-0.2728;4.0945
-0.25616;4.0631
-0.22806;4.0109
-0.2691;4.0875
-0.24021;4.0334
-0.28018;4.1085
-0.26525;4.0802
-0.262;4.0741
-0.31399;4.1733
-0.23425;4.0223
-0.23246;4.019
-0.2503;4.0522
-0.23283;4.0197
-0.22813;4.011
-0.25201;4.0554
-0.26062;4.0715
-0.26727;4.084
-0.22296;4.0015
-0.24319;4.0389
-0.25456;4.0601
-0.24191;4.0365
-0.239;4.0311
-0.2101;3.9778
-0.20622;3.9707
-0.27086;4.0908
-0.25583;4.0625
-0.21765;3.9917
-0.26257;4.0752
-0.22123;3.9983
-0.22678;4.0085
-0.20841;3.9745
-0.21402;3.985
-0.21195;3.9812
-0.2702;4.0896
-0.26916;4.0876
-0.2439;4.0402
-0.26647;4.0825
-0.25425;4.0596
-0.22539;4.0059
-0.20852;3.9749
-0.20711;3.9724
-0.20748;3.9729
-0.24049;4.0337
-0.19926;3.9579
-0.2297;4.0139
-0.26716;4.0838
-0.25694;4.0646
-0.242;4.0367
-0.21766;3.9917
-0.20852;3.9749
-0.21912;3.9944
-0.22019;3.9963
-0.22047;3.9968
-0.27336;4.0955
-0.22774;4.0103
-0.22819;4.0111
-0.22401;4.0034
-0.21658;3.9897
-0.21637;3.9893
-0.26194;4.074
-0.22748;4.0098
-0.22573;4.0066
-0.22583;4.0067
-0.2392;4.0314
-0.22116;3.9981
-0.2143;3.9855
-0.21919;3.9945
-0.16102;3.8893
-0.16742;3.9007
-0.14034;3.8526
-0.15068;3.8709
-0.25601;4.0628
-0.24365;4.0398
-0.25814;4.0668
-0.24657;4.0452
-0.24662;4.0453
-0.21396;3.9849
-0.21176;3.9808
-0.21674;3.99
-0.22341;4.0023
-0.22446;4.0042
-0.22663;4.0082
-0.21953;3.9951
-0.21637;3.9893
-0.21664;3.9898
-0.25711;4.0649
-0.17225;3.9093
-0.18092;3.9249
-0.17965;3.9226
-0.17972;3.9227
-0.17406;3.9126
-0.21718;3.9908
-0.22977;4.014
-0.21388;3.9847
-0.24744;4.0468
-0.2241;4.0035
-0.22703;4.0089
-0.23363;4.0211
-0.26683;4.0832
-0.2588;4.0681
-0.24099;4.0348
-0.25079;4.0531
-0.20597;3.9703
-0.23691;4.0273
-0.23357;4.021
-0.26743;4.0843
-0.24648;4.045
-0.26515;4.08
-0.20217;3.9634
-0.18068;3.9244
-0.22191;3.9995
-0.29258;4.1321
-0.21756;3.9915
-0.25298;4.0572
-0.20675;3.9717
-0.22116;3.9981
-0.22011;3.9962
-0.24118;4.0351
-0.25836;4.067
-0.25791;4.0662
-0.26534;4.0804
-0.26541;4.0805
-0.1951;3.9505
-0.2034;3.9656
-0.18737;3.9365
-0.26581;4.0813
-0.23252;4.0191
-0.23692;4.0272
-0.30381;4.1536
-0.25286;4.057
-0.25686;4.0644
-0.21238;3.982
-0.2097;3.9771
-0.16955;3.9044
-0.16339;3.8933
-0.17527;3.9147
-0.18096;3.9249
-0.18534;3.9328
-0.17976;3.9227
-0.18569;3.9335
-0.18671;3.9353
-0.20513;3.9687
-0.20703;3.9722
-0.19574;3.9517
-0.16961;3.9046
-0.16879;3.9031
-0.1617;3.8904
-0.20954;3.9768
-0.21383;3.9847
-0.21679;3.9901
-0.22921;4.013
-0.23085;4.016
-0.22827;4.0112
-0.25923;4.0689
-0.27041;4.0899
-0.2121;3.9815
-0.17807;3.9194
-0.20857;3.975
-0.19562;3.9514
-0.20646;3.9712
-0.21175;3.9808
-0.218;3.9923
-0.22729;4.0094
-0.2136;3.9842
-0.22539;4.0059
-0.21879;3.9938
-0.13523;3.8435
-0.35557;4.2549
-0.18748;3.9366
-0.2648;4.0794
-0.24686;4.0458
-0.18697;3.9358
-0.19063;3.9424
-0.15221;3.8736
-0.19554;3.9513
-0.19084;3.9428
-0.18777;3.9372
-0.25108;4.0536
-0.27612;4.1008
-0.25908;4.0686
-0.26447;4.0788
-0.22547;4.0061
-0.23123;4.0167
-0.23984;4.0327
-0.20188;3.9628
-0.19408;3.9487
-0.18992;3.9411
-0.18019;3.9236
-0.22586;4.0065
-0.21502;3.9865
-0.24654;4.0451
-0.24363;4.0397
-0.26641;4.0824
-0.24695;4.0459
-0.19735;3.9546
-0.21018;3.978
-0.19893;3.9575
-0.27147;4.092
-0.21439;3.9857
-0.21404;3.985
-0.21859;3.9933
-0.26654;4.0826
-0.24347;4.0394
-0.24223;4.0371
-0.25397;4.059
-0.23914;4.0314
-0.23197;4.0181
-0.24323;4.039
-0.23018;4.0148
-0.2276;4.01
-0.23906;4.0312
-0.22754;4.0099
-0.23027;4.0149
-0.22164;3.999
-0.24825;4.0483
-0.21978;3.9956
-0.20338;3.9656
-0.18629;3.9346
-0.18277;3.9282
-0.22446;4.0042
-0.23047;4.0153
-0.24632;4.0447
-0.23392;4.0217
-0.247;4.046
-0.2437;4.0398
-0.23725;4.0279
-0.23011;4.0146
-0.22996;4.0144
-0.23103;4.0163
-0.19761;3.9551
-0.21816;3.9926
-0.21321;3.9836
-0.26295;4.0759
-0.2555;4.0619
-0.19926;3.958
-0.20521;3.9689
-0.20746;3.973
-0.22366;4.0027
-0.22453;4.0043
-0.22645;4.0079
-0.28922;4.1257
-0.25352;4.0582
-0.21266;3.9826
-0.22886;4.0124
-0.21264;3.9825
-0.22389;4.0032
-0.22837;4.0114
-0.1997;3.9589
-0.17939;3.9221
-0.19772;3.9553
-0.18943;3.9402
-0.19761;3.9551
-0.19725;3.9544
-0.26414;4.0781
-0.25445;4.0599
-0.22;3.996
-0.24377;4.04
-0.24924;4.0502
-0.26321;4.0764
-0.27146;4.0919
-0.25294;4.0571
-0.25735;4.0653
-0.25318;4.0575
-0.23933;4.0317
-0.26055;4.0714
-0.21935;3.9948
-0.21673;3.99
-0.20566;3.9697
-0.23195;4.018
-0.22093;3.9977
-0.22494;4.0051
-0.19309;3.9469
-0.2053;3.9691
-0.19542;3.9511
-0.21837;3.993
-0.22009;3.9961
-0.21476;3.9864
-0.26768;4.0848
-0.25011;4.0514
-0.24236;4.037
-0.24385;4.0401
-0.246;4.0441
-0.18658;3.9351
-0.24202;4.0367
-0.2076;3.9732
-0.2171;3.9906
-0.20103;3.9612
-0.22399;4.0033
-0.22482;4.0048
-0.2265;4.008
-0.22045;3.9968
-0.21854;3.9933
-0.22086;3.9975
-0.24371;4.0399
-0.24272;4.038
-0.27159;4.0922
-0.20252;3.964
-0.18894;3.9393
-0.26003;4.0704
-0.2287;4.012
-0.26035;4.071
-0.26068;4.0715
-0.27419;4.097
-0.24516;4.0425
-0.23341;4.0207
-0.25982;4.07
-0.222;3.9997
-0.21328;3.9837
-0.20615;3.9706
-0.2827;4.1133
-0.27571;4.0998
-0.25565;4.0619
-0.25688;4.0644
-0.27131;4.0916
-0.22982;4.0141
-0.21852;3.9933
-0.22782;4.0104
-0.27292;4.0947
-0.23453;4.0228
-0.23123;4.0167
-0.22634;4.0076
-0.37439;4.2923
-0.24585;4.0439
-0.2523;4.0559
-0.23992;4.0328
-0.23962;4.0323
-0.2061;3.9705
-0.2087;3.9753
-0.20866;3.9752
-0.17179;3.9085
-0.1789;3.9213
-0.17578;3.9157
-0.17307;3.9108
-0.16825;3.9022
-0.24133;4.0354
-0.21266;3.9825
-0.21704;3.9905
-0.20856;3.975
-0.26974;4.0887
-0.21251;3.9822
-0.19411;3.9487
-0.19932;3.9582
-0.18372;3.9299
-0.21123;3.9799
-0.1965;3.953
-0.24385;4.0401
-0.24578;4.0437
-0.21932;3.9947
-0.22257;4.0007
-0.2238;4.003
-0.26128;4.0727
-0.17876;3.921
-0.19171;3.9444
-0.19085;3.9428
-0.23149;4.0172
-0.22452;4.0043
-0.23088;4.0161
-0.22205;3.9997
-0.23147;4.0171
-0.21609;3.9888
-0.2179;3.9921
-0.23267;4.0194
-0.17937;3.9221
-0.18953;3.9404
-0.18332;3.9292
-0.23265;4.0193
-0.24041;4.0337
-0.22426;4.0038
-0.24858;4.049
-0.25867;4.0678
-0.26465;4.0791
-0.25467;4.0603
-0.25201;4.0554
-0.28105;4.1101
-0.25253;4.0563
-0.22501;4.0052
-0.23904;4.0312
-0.25834;4.0672
-0.21614;3.9889
-0.22302;4.0016
-0.22081;3.9975
-0.22257;4.0007
-0.2102;3.978
-0.27495;4.0985
-0.25254;4.0564
-0.20999;3.9776
-0.20034;3.96
-0.19023;3.9417
-0.18731;3.9364
-0.19162;3.9442
-0.18683;3.9355
-0.28737;4.122
-0.29982;4.1459
-0.23746;4.0282
-0.18209;3.927
-0.17254;3.9098
-0.17909;3.9216
-0.17521;3.9146
-0.17383;3.9122
-0.2586;4.0677
-0.2574;4.0655
-0.19101;3.943
-0.23296;4.0199
-0.24268;4.0379
-0.26494;4.0796
-0.20417;3.967
-0.20414;3.9669
-0.22414;4.0035
-0.32087;4.1866
-0.25031;4.0522
-0.2306;4.0155
-0.24781;4.0475
-0.20345;3.9657
-0.20791;3.9738
-0.20164;3.9624
-0.22021;3.9964
-0.2211;3.998
-0.23784;4.0289
-0.21713;3.9906
-0.19335;3.9471
-0.21121;3.9796
-0.21419;3.9851
-0.26527;4.0803
-0.25455;4.0601
-0.27117;4.0914
-0.26346;4.0768
-0.29464;4.1361
-0.26311;4.0762
-0.26483;4.0794
-0.26215;4.0744
-0.21132;3.9801
-0.22348;4.0024
-0.20167;3.9625
-0.23343;4.0205
-0.1836;3.9296
-0.22756;4.0099
-0.23966;4.032
-0.19838;3.9562
-0.24194;4.0365
-0.21357;3.9841
-0.23002;4.0144
-0.20436;3.9673
-0.21085;3.9792
-0.22551;4.0061
-0.20703;3.9722
-0.20502;3.9685
-0.2291;4.0127
-0.24664;4.0453
-0.2441;4.0406
-0.25157;4.0545
-0.23282;4.0196
-0.25901;4.0683
-0.24674;4.0453
-0.2556;4.0621
-0.19778;3.9554
-0.18463;3.9316
-0.1957;3.9516
-0.24567;4.0435
-0.20075;3.9608
-0.18957;3.9405
-0.18258;3.9279
-0.15859;3.8849
-0.15203;3.8733
-0.24443;4.0412
-0.20901;3.9759
-0.20208;3.9632
-0.21393;3.9849
-0.25134;4.0541
-0.24007;4.0331
-0.2464;4.0449
-0.1954;3.9511
-0.20412;3.9669
-0.20506;3.9686
-0.25419;4.0594
-0.23192;4.018
-0.27035;4.0898
-0.21205;3.9814
-0.26489;4.0796
-0.22808;4.0109
-0.22902;4.0126
-0.22984;4.0141
-0.23204;4.0182
-0.24297;4.0385
-0.18957;3.9402
-0.19445;3.9493
-0.19175;3.9444
-0.22434;4.0039
-0.2026;3.9642
-0.22275;4.001
-0.22111;3.998
-0.22646;4.0078
-0.22029;3.9965
-0.26366;4.0772
-0.25638;4.0636
-0.15664;3.8814
-0.17057;3.9063
-0.16606;3.8983
-0.18303;3.9287
-0.15803;3.8839
-0.25148;4.0544
-0.23924;4.0316
-0.24804;4.048
-0.23599;4.0255
-0.22666;4.0082
-0.22373;4.0029
-0.25593;4.0627
-0.22528;4.0057
-0.21636;3.9893
-0.23594;4.0254
-0.25816;4.0669
-0.23424;4.0223
-0.22928;4.0131
-0.23485;4.0234
-0.24445;4.0412
-0.21014;3.9779
-0.17509;3.9144
-0.24973;4.0511
-0.26029;4.07088
-0.27498;4.0986
-0.20712;3.9724
-0.20618;3.9707
-0.21626;3.9892
-0.27173;4.0925
-0.26393;4.0777
-0.16266;3.8921
-0.19864;3.9569
-0.18125;3.9255
-0.22191;3.9995
-0.18775;3.9372
-0.20146;3.9621
-0.20696;3.9721
-0.20645;3.9712
-0.18735;3.9365
-0.20074;3.9607
-0.25041;4.0524
-0.26672;4.083
-0.21098;3.9794
-0.19484;3.95
-0.2845;4.1167
-0.24113;4.0351
-0.22397;4.0033
-0.21702;3.9905
-0.25282;4.0568
-0.24622;4.0445
-0.22109;3.998
-0.22698;4.0088
-0.22076;3.9974
-0.23563;4.0248
-0.23826;4.0297
-0.24099;4.0348
-0.27319;4.0952
-0.24477;4.0418
-0.22945;4.0134
-0.2222;4.0
-0.22774;4.0103
-0.22324;4.0019
-0.19753;3.9549
-0.21042;3.9784
-0.22953;4.0136
-0.21957;3.9952
-0.22451;4.0043
-0.22126;3.9983
-0.15944;3.8864
-0.17415;3.9127
-0.16188;3.8908
-0.14369;3.8585
-0.26409;4.078
-0.1972;3.9543
-0.19291;3.9465
-0.20097;3.9612
-0.27512;4.0989
-0.24345;4.0394
-0.26091;4.072
-0.2127;3.9825
-0.22618;4.0073
-0.21022;3.9781
-0.21333;3.9837
-0.23967;4.0323
-0.23504;4.0237
-0.24236;4.0374
-0.23979;4.0326
-0.24428;4.0406
-0.25541;4.0614
-0.25015;4.0515
-0.25032;4.0518
-0.21847;3.9932
-0.21964;3.9953
-0.25078;4.0531
-0.20893;3.9757
-0.24417;4.0407
-0.24562;4.0434
-0.16675;3.8995
-0.18991;3.9411
-0.1981;3.956
-0.2329;4.0198
-0.23038;4.0151
-0.23141;4.017
-0.24373;4.0399
-0.24776;4.0474
-0.22723;4.0093
-0.25326;4.0577
-0.2382;4.0296
-0.21812;3.9925
-0.23867;4.0305
-0.23149;4.0172
-0.19153;3.944
-0.20728;3.9727
-0.19534;3.951
-0.27461;4.0979
-0.19803;3.9558
-0.26226;4.0746
-0.23614;4.0258
-0.24974;4.0511
-0.33152;4.2074
-0.25613;4.0627
-0.26243;4.0746
-0.2789;4.1058
-0.24323;4.0387
-0.26379;4.0775
-0.24498;4.0422
-0.23407;4.022
-0.23651;4.0265
-0.20412;3.9669
-0.20146;3.9621
-0.2128;3.9828
-0.21264;3.9825
-0.21006;3.9777
-0.2237;4.0028
-0.26709;4.0837
-0.23634;4.0262
-0.23128;4.0168
-0.22958;4.0136
-0.25035;4.0523
-0.22115;3.9981
-0.22028;3.9965
-0.21962;3.9953
-0.27438;4.0975
-0.21611;3.9888
-0.19504;3.9504
-0.20129;3.9617
-0.27199;4.0929
-0.18371;3.9299
-0.24254;4.0377
-0.23323;4.0204
-0.25399;4.0591
-0.26646;4.0825
-0.25551;4.0619
-0.2453;4.0428
-0.22311;4.0015
-0.23762;4.0284
-0.20885;3.9754
-0.24789;4.0477
-0.22259;4.0008
-0.22961;4.0137
-0.26022;4.0708
-0.19272;3.9462
-0.20027;3.9599
-0.18333;3.9292
-0.26665;4.0827
-0.269;4.0871
-0.24944;4.0506
-0.27131;4.0917
-0.23595;4.0254
-0.24481;4.0419
-0.26249;4.075
-0.2652;4.0801
-0.21714;3.9907
-0.2151;3.987
-0.21845;3.9931
-0.23556;4.0247
-0.21496;3.9867
-0.21629;3.9892
-0.25897;4.0684
-0.24431;4.041
-0.24031;4.0335
-0.28852;4.1243
-0.2856;4.1188
-0.074716;3.739
-0.28494;4.1175
-0.28217;4.1123
-0.2236;4.0026
-0.23723;4.0278
-0.23179;4.0177
-0.20016;3.9596
-0.1814;3.9255
-0.22787;4.0103
-0.22635;4.0077
-0.23454;4.0228
-0.25324;4.0577
-0.23445;4.0226
-0.27461;4.0979
-0.21379;3.9845
-0.21489;3.9865
-0.22771;4.0102
-0.19853;3.9568
-0.19818;3.9561
-0.1869;3.9357
-0.22174;3.9992
-0.22698;4.0089
-0.22409;4.0035
-0.26291;4.0758
-0.22833;4.0113
-0.20431;3.9673
-0.23032;4.015
-0.21511;3.987
-0.22335;4.0022
-0.2266;4.0081
-0.25577;4.0624
-0.16184;3.8906
-0.16145;3.8899
-0.16177;3.8905
-0.21195;3.9812
-0.20774;3.9735
-0.18879;3.9391
-0.263;4.076
-0.20733;3.9727
-0.20751;3.9731
-0.20287;3.9646
-0.2886;4.1245
-0.25639;4.0636
-0.21413;3.9852
-0.21815;3.9926
-0.21256;3.9823
-0.23785;4.029
-0.23544;4.0245
-0.23716;4.0277
-0.22033;3.9966
-0.22271;4.001
-0.2323;4.0187
-0.2234;4.0023
-0.21037;3.9784
-0.21049;3.9786
-0.2822;4.1123
-0.25813;4.0666
-0.26678;4.0829
-0.22799;4.0108
-0.22213;4.0
-0.23466;4.0231
-0.29535;4.1374
-0.3184;4.1819
-0.25006;4.0517
-0.25541;4.0617
-0.22488;4.005
-0.23162;4.0174
-0.23886;4.0309
-0.23899;4.0311
-0.22803;4.0108
-0.22862;4.0119
-0.22039;3.9967
-0.21907;3.9941
-0.21871;3.9933
-0.22132;3.9982
-0.21956;3.9952
-0.22254;4.0006
-0.22052;3.9969
-0.22858;4.0118
-0.24067;4.0342
-0.22162;3.999
-0.27066;4.0904
-0.23359;4.0211
-0.24392;4.0403
-0.21066;3.9788
-0.2286;4.0118
-0.20776;3.9735
-0.22678;4.0083
-0.2212;3.9982
-0.22878;4.012
-0.23788;4.029
-0.23387;4.0216
-0.2156;3.9879
-0.2154;3.9875
-0.2208;3.9975
-0.25295;4.0571
-0.28854;4.1244
-0.22638;4.0076
-0.21379;3.9845
-0.22457;4.0044
-0.26238;4.0748
-0.25631;4.0634
-0.26078;4.0718
-0.15073;3.8709
-0.21046;3.9785
-0.21568;3.988
-0.21956;3.9952
-0.21669;3.9899
-0.19285;3.9464
-0.21051;3.9786
-0.20653;3.9713
-0.20974;3.9772
-0.21428;3.9855
-0.22667;4.0083
-0.20957;3.9768
-0.29186;4.1307
-0.26166;4.0734
-0.25381;4.0587
-0.25773;4.0661
-0.2159;3.9884
-0.20392;3.9665
-0.21907;3.9943
-0.21351;3.9841
-0.2316;4.0174
-0.23412;4.0221
-0.2749;4.0984
-0.17648;3.9169
-0.19551;3.9512
-0.18959;3.9405
-0.23816;4.0296
-0.24223;4.0371
-0.25212;4.0556
-0.25983;4.07
-0.24633;4.0448
-0.2224;4.0004
-0.22282;4.0012
-0.22823;4.0111
-0.22041;3.9967
-0.22105;3.9979
-0.21231;3.9819
-0.21369;3.9844
-0.25023;4.052
-0.23937;4.0318
-0.21725;3.9909
-0.18591;3.9339
-0.19016;3.9415
-0.20403;3.9667
-0.19773;3.9553
-0.26815;4.0857
-0.19238;3.9456
-0.18918;3.9398
-0.18334;3.9293
-0.25877;4.068
-0.22089;3.9976
-0.20531;3.9691
-0.21519;3.9871
-0.27767;4.1037
-0.22577;4.0066
-0.27676;4.102
-0.23988;4.0327
-0.21777;3.9919
-0.23362;4.0211
-0.21842;3.9931
-0.23498;4.0236
-0.22388;4.0031
-0.23012;4.0147
-0.22689;4.0087
-0.22559;4.0063
-0.22503;4.0053
-0.21634;3.9893
-0.2285;4.0117
-0.23134;4.0169
-0.27608;4.1007
-0.26268;4.0754
-0.21552;3.9877
-0.21426;3.9854
-0.23089;4.0161
-0.26661;4.0828
-0.21078;3.9789
-0.19209;3.945
-0.16746;3.9007
-0.21045;3.9783
-0.17757;3.9188
-0.17283;3.9103
-0.18487;3.9319
-0.22531;4.0056
-0.18712;3.9358
-0.23658;4.0265
-0.27371;4.0962
-0.28262;4.1131
-0.24753;4.047
-0.25685;4.0644
-0.1775;3.9187
-0.32709;4.1988
-0.14282;3.857
-0.2203;3.9965
-0.22598;4.007
-0.22051;3.9969
-0.27364;4.0961
-0.23034;4.015
-0.21846;3.9931
-0.21187;3.9811
-0.23206;4.0182
-0.21858;3.9934
-0.22893;4.0124
-0.20283;3.9646
-0.20468;3.9679
-0.18943;3.9402
-0.26679;4.0831
-0.23521;4.0241
-0.22405;4.0034
-0.22097;3.9978
-0.24092;4.0346
-0.25257;4.0564
-0.28621;4.1199
-0.27918;4.1066
-0.21753;3.9915
-0.23539;4.0244
-0.20555;3.9695
-0.27605;4.1006
-0.25685;4.0641
-0.25279;4.0565
-0.21871;3.9936
-0.21894;3.9941
-0.21813;3.9924
-0.24048;4.0339
-0.22857;4.0118
-0.23057;4.0155
-0.22842;4.0115
-0.24657;4.0452
-0.24376;4.04
-0.25279;4.0568
-0.25241;4.0561
-0.27484;4.0983
-0.26194;4.074
-0.25565;4.0622
-0.21878;3.9937
-0.21626;3.9891
-0.21932;3.9947
-0.26753;4.0845
-0.25434;4.0597
-0.25207;4.0555
-0.26225;4.0746
-0.19828;3.9562
-0.21163;3.9806
-0.21402;3.985
-0.24056;4.034
-0.20985;3.9773
-0.22233;4.0002
-0.25723;4.0651
-0.22789;4.0105
-0.19135;3.9437
-0.23824;4.0297
-0.27535;4.0993
-0.23728;4.0279
-0.23482;4.0233
-0.22809;4.0109
-0.2485;4.0488
-0.19684;3.9537
-0.22501;4.0052
-0.21638;3.9893
-0.23391;4.0217
-0.23245;4.019
-0.28482;4.1173
-0.29806;4.1426
-0.26573;4.0812
-0.25436;4.0598
-0.25291;4.0571
-0.25229;4.0559
-0.25958;4.0696
-0.15215;3.8735
-0.17287;3.9104
-0.15804;3.8839
-0.17946;3.9222
-0.22797;4.0107
-0.23375;4.0214
-0.19231;3.9455
-0.18825;3.9381
-0.19182;3.9446
-0.23695;4.0273
-0.23169;4.0176
-0.21156;3.9804
-0.21226;3.9818
-0.20688;3.9719
-0.23673;4.0269
-0.22625;4.0075
-0.20026;3.9599
-0.19904;3.9577
-0.22033;3.9966
-0.21113;3.9796
-0.2226;4.0007
-0.22049;3.9968
-0.23884;4.0307
-0.21069;3.9789
-0.20561;3.9696
-0.19079;3.9427
-0.20732;3.9728
-0.20867;3.9752
-0.18527;3.9327
-0.19347;3.9475
-0.24897;4.0497
-0.25463;4.0603
-0.22776;4.0103
-0.24765;4.0472
-0.18826;3.9381
-0.18068;3.9244
-0.19068;3.9425
-0.22315;4.0018
-0.22506;4.0053
-0.22119;3.9982
-0.21901;3.9942
-0.21684;3.9902
-0.21639;3.9894
-0.22108;3.998
-0.22166;3.999
-0.21297;3.9831
-0.23759;4.0285
-0.23482;4.0233
-0.1697;3.9048
-0.21093;3.9793
-0.20854;3.975
-0.2383;4.0298
-0.24008;4.0331
-0.17724;3.9183
-0.19284;3.9464
-0.19302;3.9467
-0.2157;3.9881
-0.21824;3.9928
-0.21871;3.9936
-0.15878;3.8852
-0.18728;3.9364
-0.19947;3.9585
-0.25714;4.065
-0.24733;4.0466
-0.22205;3.9997
-0.21357;3.9842
-0.21922;3.9945
-0.26461;4.079
-0.24644;4.045
-0.25917;4.0688
-0.21769;3.9918
-0.23043;4.0152
-0.21879;3.9938
-0.24329;4.0391
-0.27117;4.0914
-0.19179;3.9445
-0.24311;4.0388
-0.2444;4.0412
-0.2192;3.9945
-0.22164;3.999
-0.20825;3.9744
-0.22246;4.0005
-0.25789;4.0664
-0.24666;4.0454
-0.25517;4.0613
-0.27111;4.0913
-0.23497;4.0236
-0.23512;4.0239
-0.22242;4.0005
-0.25981;4.07
-0.24167;4.0361
-0.24439;4.0411
-0.23262;4.0193
-0.23523;4.0241
-0.22326;4.002
-0.21918;3.9945
-0.22207;3.9998
-0.26659;4.0827
-0.23223;4.0185
-0.23702;4.0274
-0.2206;3.9971
-0.21614;3.9889
-0.23069;4.0157
-0.16502;3.8964
-0.14926;3.8683
-0.18387;3.9302
-0.1548;3.8782
-0.16521;3.8967
-0.17622;3.9164
-0.15838;3.8845
-0.17008;3.9054
-0.16987;3.9049
-0.16645;3.8989
-0.17657;3.917
-0.16724;3.9003
-0.18057;3.9242
-0.19275;3.9462
-0.18325;3.9291
-0.19159;3.944
-0.18868;3.9388
-0.23021;4.0148
-0.19826;3.9562
-0.21731;3.991
-0.20981;3.9773
-0.23597;4.0255
-0.23244;4.0189
-0.20467;3.9679
-0.20566;3.9697
-0.20435;3.9673
-0.19926;3.9581
-0.202;3.963
-0.21364;3.9843
-0.22209;3.9998
-0.22006;3.9961
-0.21339;3.9839
-0.24868;4.0491
-0.2385;4.0301
-0.22346;4.0023
-0.1907;3.9426
-0.19547;3.9512
-0.18805;3.9378
-0.21951;3.9951
-0.2244;4.0041
-0.22351;4.0024
-0.25471;4.0604
-0.26188;4.0739
-0.21343;3.9839
-0.22385;4.0031
-0.21853;3.9933
-0.22059;3.9971
-0.2462;4.0445
-0.22795;4.0106
-0.20832;3.9746
-0.19911;3.9578
-0.20777;3.9735
-0.22238;4.0003
-0.22642;4.0078
-0.22417;4.0036
-0.22418;4.0037
-0.21795;3.9922
-0.2603;4.0709
-0.23152;4.0172
-0.18655;3.935
-0.18628;3.9345
-0.18314;3.9289
-0.20866;3.9752
-0.21279;3.9828
-0.28897;4.1252
-0.21692;3.9903
-0.21885;3.9939
-0.22041;3.9967
-0.24501;4.0423
-0.24487;4.042
-0.24703;4.0461
-0.22353;4.0025
-0.20614;3.9706
-0.20966;3.977
-0.2246;4.0044
-0.22478;4.0048
-0.22406;4.0035
-0.25416;4.0594
-0.25744;4.0655
-0.23668;4.0268
-0.23156;4.0173
-0.22622;4.0074
-0.24153;4.0358
-0.25607;4.063
-0.2386;4.0304
-0.24611;4.0443
-0.23561;4.0248
-0.24899;4.0497
-0.28191;4.1118
-0.24272;4.038
-0.27131;4.0916
-0.19103;3.9431
-0.19604;3.9522
-0.26906;4.0874
-0.24779;4.0475
-0.24654;4.0452
-0.17868;3.9209
-0.1863;3.9346
-0.18307;3.9288
-0.17828;3.9201
-0.25197;4.0553
-0.20489;3.9683
-0.20915;3.9761
-0.18809;3.9378
-0.19166;3.9443
-0.17893;3.9213
-0.22603;4.0071
-0.22472;4.0047
-0.24897;4.0497
-0.22468;4.0046
-0.21943;3.9949
-0.24839;4.0486
-0.24284;4.03825
-0.29275;4.1324
-0.23053;4.0154
-0.25969;4.0698
-0.16803;3.9017
-0.28751;4.1224
-0.27413;4.097
-0.25671;4.0642
-0.21018;3.978
-0.2264;4.0078
-0.21427;3.9855
-0.2679;4.0852
-0.25554;4.062
-0.22294;4.0014
-0.21221;3.9816
-0.2146;3.986
-0.22531;4.0058
-0.22772;4.0102
-0.19648;3.953
-0.18109;3.9252
-0.20008;3.9596
-0.19037;3.9419
-0.19671;3.9534
-0.1987;3.9571
-0.21429;3.9855
-0.20521;3.9689
-0.19396;3.9485
-0.19586;3.9519
-0.19471;3.9498
-0.2044;3.9674
-0.19601;3.9521
-0.20607;3.9705
-0.24925;4.0502
-0.20367;3.9661
-0.20103;3.9612
-0.21086;3.9792
-0.32552;4.1957
-0.22688;4.0087
-0.20602;3.9704
-0.24257;4.0378
-0.25098;4.0534
-0.22962;4.0137
-0.22351;4.0025
-0.21646;3.9895
-0.21614;3.9889
-0.2038;3.9663
-0.21041;3.9784
-0.25283;4.0569
-0.26726;4.084
-0.23126;4.0168
-0.24179;4.0363
-0.23026;4.0149
-0.25146;4.0543
-0.25201;4.0554
-0.28785;4.1231
-0.25525;4.0614
-0.17432;3.913
-0.16952;3.9044
-0.18638;3.9347
-0.24448;4.0413
-0.19838;3.9565
-0.18236;3.9274
-0.20426;3.9672
-0.19293;3.9465
-0.19031;3.9418
-0.21302;3.9831
-0.19825;3.9562
-0.20303;3.9649
-0.21038;3.9783
-0.25194;4.0552
-0.20003;3.9595
-0.23748;4.0283
-0.23999;4.033
-0.23213;4.0184
-0.1942;3.9489
-0.18474;3.9318
-0.20281;3.9645
-0.19608;3.9523
-0.19873;3.9571
-0.19811;3.956
-0.22679;4.0085
-0.2163;3.9892
-0.22653;4.008
-0.2605;4.0713
-0.25144;4.0543
-0.21799;3.9922
-0.22937;4.0132
-0.21781;3.9919
-0.21048;3.9785
-0.25427;4.0596
-0.25482;4.0606
-0.2195;3.9951
-0.22466;4.0046
-0.25679;4.0643
-0.24624;4.0445
-0.28361;4.115
-0.19511;3.9505
-0.22189;3.9995
-0.23306;4.0201
-0.24629;4.0447
-0.19332;3.9472
-0.22201;3.9997
-0.21303;3.9832
-0.22911;4.0128
-0.20266;3.9642
-0.20272;3.9643
-0.20748;3.973
-0.25175;4.0549
-0.27221;4.0932
-0.24575;4.0435
-0.25797;4.0665
-0.2152;3.9872
-0.2236;4.0026
-0.21906;3.9942
-0.19228;3.9453
-0.24529;4.0428
-0.18877;3.939
-0.22217;4.0
-0.21254;3.9823
-0.22115;3.9981
-0.25347;4.0581
-0.21806;3.9924
-0.2258;4.0067
-0.20904;3.9759
-0.1863;3.9346
-0.2029;3.9647
-0.19827;3.9563
-0.24787;4.0476
-0.20871;3.9753
-0.22322;4.0019
-0.20512;3.9687
-0.27724;4.1029
-0.23047;4.0153
-0.23179;4.0177
-0.22326;4.002
-0.2204;3.9967
-0.22652;4.008
-0.26524;4.0802
-0.23064;4.0156
-0.22986;4.0142
-0.23024;4.0149
-0.22905;4.0127
-0.23712;4.0276
-0.24953;4.0507
-0.21556;3.9878
-0.22445;4.0042
-0.26363;4.0772
-0.2433;4.0391
-0.24536;4.0429
-0.22915;4.0129
-0.24275;4.0381
-0.24394;4.0403
-0.22173;3.9992
-0.23648;4.0264
-0.24786;4.0476
-0.22456;4.0044
-0.2652;4.0801
-0.22681;4.0085
-0.21312;3.9833
-0.21128;3.9799
-0.21092;3.9792
-0.21018;3.978
-0.21601;3.9885
-0.22328;4.002
-0.23629;4.0261
-0.29434;4.1355
-0.23058;4.0155
-0.19886;3.9573
-0.20838;3.9747
-0.2108;3.9791
-0.22921;4.013
-0.2227;4.001
-0.22188;3.9995
-0.24246;4.0375
-0.25359;4.0583
-0.2173;3.991
-0.23429;4.0224
-0.21036;3.9783
-0.24044;4.0338
-0.17583;3.9156
-0.20757;3.9731
-0.26234;4.0747
-0.2217;3.9991
-0.19727;3.9544
-0.22419;4.0037
-0.23127;4.0168
-0.22547;4.006
-0.21277;3.9827
-0.26253;4.0751
-0.22901;4.0126
-0.22787;4.0105
-0.21517;3.9871
-0.21815;3.9926
-0.2186;3.9934
-0.24527;4.0428
-0.25956;4.0695
-0.18596;3.934
-0.20227;3.9635
-0.15795;3.8838
-0.18268;3.9281
-0.16055;3.8884
-0.18063;3.9244
-0.19224;3.9453
-0.17179;3.9085
-0.18649;3.9349
-0.17817;3.9199
-0.185;3.9322
-0.181;3.925
-0.19413;3.9488
-0.18466;3.9316
-0.19962;3.9587
-0.17527;3.9147
-0.20237;3.9637
-0.16703;3.9
-0.1919;3.9447
-0.17275;3.9102
-0.18745;3.9367
-0.20169;3.9625
-0.15914;3.8859
-0.18098;3.925
-0.16179;3.8906
-0.17885;3.9212
-0.19;3.9413
-0.17375;3.912
-0.1888;3.9391
-0.18042;3.924
-0.18305;3.9287
-0.18219;3.9272
-0.18766;3.937
-0.19013;3.9415
-0.20102;3.9613
-0.17545;3.915
-0.20177;3.9626
-0.16797;3.9017
-0.18966;3.9407
-0.17322;3.9111
-0.22631;4.0076
-0.2108;3.9791
-0.27043;4.09
-0.24641;4.0449
-0.23862;4.0304
-0.24681;4.0457
-0.24006;4.0331
-0.26995;4.0891
-0.2631;4.0762
-0.2198;3.9956
-0.23266;4.0193
-0.22378;4.0029
-0.22253;4.0006
-0.2118;3.9809
-0.20743;3.973
-0.24578;4.0437
-0.22638;4.0077
-0.22249;4.0006
-0.22114;3.9981
-0.27311;4.0951
-0.25187;4.0551
-0.26442;4.0786
-0.2623;4.0747
-0.25191;4.0552
-0.24045;4.0338
-0.34917;4.2417
-0.15052;3.8702
-0.12878;3.8319
-0.23265;4.0193
-0.19183;3.9445
-0.25005;4.0517
-0.28176;4.1115
-0.26366;4.0772
-0.2319;4.0179
-0.23292;4.0198
-0.23222;4.0185
-0.24586;4.0439
-0.2102;3.978
-0.22008;3.9961
-0.2108;3.9791
-0.27259;4.094
-0.23165;4.0174
-0.21419;3.9853
-0.21788;3.9921
-0.20402;3.9667
-0.20595;3.9702
-0.26556;4.0808
-0.2711;4.0913
-0.13584;3.8446
-0.19881;3.9572
-0.20613;3.9706
-0.1938;3.9482
-0.18655;3.935
-0.18478;3.9318
-0.18789;3.9375
-0.18438;3.9311
-0.18532;3.9328
-0.23397;4.0218
-0.2144;3.9857
-0.25653;4.0638
-0.25276;4.0568
-0.24949;4.0506
-0.24403;4.0405
-0.28058;4.1092
-0.2609;4.072
-0.31841;4.1819
-0.321;4.1869
-0.24591;4.044
-0.27082;4.0907
-0.26828;4.0859
-0.23684;4.0271
-0.25094;4.0534
-0.27305;4.0949
-0.28236;4.1126
-0.25165;4.0547
-0.18939;3.9402
-0.20465;3.9679
-0.20079;3.9609
-0.2042;3.9671
-0.1901;3.9415
-0.20228;3.9636
-0.24745;4.04684
-0.23303;4.02004
-0.24598;4.0441
-0.23644;4.0264
-0.26391;4.0777
-0.27075;4.0906
-0.26267;4.0754
-0.2161;3.9888
-0.22798;4.0107
-0.22237;4.0003
-0.32117;4.1872
-0.26836;4.0861
-0.2616;4.0733
-0.28706;4.1216
-0.26626;4.0821
-0.27621;4.1009
-0.21469;3.9862
-0.22391;4.0032
-0.2237;4.0028
-0.21683;3.9902
-0.20371;3.9662
-0.17637;3.9167
-0.17928;3.9219
-0.14684;3.8641
-0.17711;3.918
-0.18165;3.9262
-0.18911;3.9396
-0.19064;3.9424
-0.19795;3.9557
-0.19091;3.9429
-0.19021;3.9417
-0.20567;3.9698
-0.19252;3.9458
-0.19514;3.9506
-0.19261;3.946
-0.21238;3.982
-0.21745;3.9913
-0.19905;3.9577
-0.2014;3.962
-0.19902;3.9576
-0.20276;3.9644
-0.19544;3.9511
-0.23464;4.023
-0.22634;4.0077
-0.23463;4.023
-0.22428;4.0039
-0.28716;4.1218
-0.25267;4.0566
-0.24974;4.0511
-0.20168;3.9625
-0.20001;3.9594
-0.19158;3.9441
-0.20016;3.9597
-0.19869;3.957
-0.19097;3.943
-0.21458;3.9861
-0.20653;3.9713
-0.21318;3.9835
-0.27654;4.1016
-0.27464;4.098
-0.26568;4.081
-0.24904;4.0498
-0.26317;4.0763
-0.23934;4.0318
-0.24814;4.0481
-0.25042;4.0524
-0.26956;4.0884
-0.25326;4.0577
-0.27435;4.0974
-0.27226;4.0935
-0.24607;4.0443
-0.2648;4.0794
-0.22806;4.0108
-0.22384;4.0031
-0.21851;3.9933
-0.22717;4.0092
-0.21904;3.9942
-0.2301;4.0146
-0.24284;4.0383
-0.23605;4.0256
-0.27526;4.0991
-0.20474;3.968
-0.21174;3.9808
-0.22224;4.0001
-0.2441;4.0406
-0.24572;4.0436
-0.22874;4.0121
-0.22741;4.0096
-0.23478;4.0233
-0.25809;4.0668
-0.25817;4.0669
-0.2472;4.0464
-0.23349;4.0209
-0.23791;4.0291
-0.24832;4.0485
-0.26035;4.071
-0.25689;4.0645
-0.24636;4.0448
-0.25484;4.0607
-0.26078;4.0718
-0.25932;4.0691
-0.25568;4.0622
-0.2563;4.0634
-0.25988;4.0701
-0.21462;3.9861
-0.22137;3.9985
-0.20894;3.9757
-0.22172;3.9991
-0.22352;4.0025
-0.2295;4.0135
-0.23781;4.0289
-0.25703;4.0648
-0.23256;4.0191
-0.21917;3.9944
-0.2363;4.0261
-0.23792;4.0291
-0.23358;4.021
-0.22651;4.008
-0.22953;4.0136
-0.20255;3.964
-0.19783;3.9555
-0.20271;3.9644
-0.11061;3.8004
-0.21864;3.9935
-0.2235;4.0024
-0.26045;4.0711
-0.24188;4.0364
-0.20279;3.9645
-0.20289;3.9647
-0.19737;3.9546
-0.20919;3.9762
-0.2165;3.9896
-0.20973;3.9771
-0.23053;4.0154
-0.22682;4.0085
-0.22448;4.0042
-0.24165;4.036
-0.23723;4.0278
-0.26655;4.0827
-0.20457;3.9677
-0.22977;4.014
-0.22948;4.0135
-0.22009;3.9962
-0.19874;3.9571
-0.22123;3.9983
-0.25034;4.0522
-0.26606;4.0818
-0.25345;4.0581
-0.25674;4.0642
-0.27516;4.0989
-0.20733;3.9727
-0.21219;3.9816
-0.20968;3.977
-0.24295;4.0385
-0.21002;3.9777
-0.28559;4.1188
-0.24252;4.0377
-0.24658;4.0452
-0.25288;4.057
-0.28103;4.1101
-0.21086;3.9792
-0.27331;4.0954
-0.26943;4.0881
-0.24901;4.0497
-0.26455;4.0789
-0.2595;4.0694
-0.25178;4.0549
-0.24951;4.0507
-0.24372;4.0399
-0.2494;4.0505
-0.26699;4.0835
-0.23097;4.0162
-0.23059;4.0155
-0.27307;4.095
-0.23898;4.0311
-0.26313;4.0762
-0.26787;4.0852
-0.25583;4.0625
-0.24822;4.0483
-0.25093;4.0534
-0.24538;4.043
-0.25183;4.055
-0.27209;4.0931
-0.26577;4.0812
-0.24118;4.0352
-0.25046;4.0525
-0.26433;4.0785
-0.23939;4.0318
-0.30268;4.1515
-0.26361;4.0771
-0.25117;4.0538
-0.26013;4.0706
-0.26191;4.0739
-0.17536;3.91448
-0.26602;4.0817
-0.24476;4.0418
-0.21155;3.9805
-0.22032;3.9965
-0.21212;3.9815
-0.26396;4.0778
-0.26558;4.0808
-0.26907;4.0874
-0.25198;4.0553
-0.20496;3.9684
-0.204;3.9667
-0.20274;3.9644
-0.20108;3.9614
-0.23187;4.0179
-0.2467;4.0454
-0.26148;4.0731
-0.25132;4.0541
-0.21909;3.9943
-0.21726;3.9909
-0.22609;4.0072
-0.21973;3.9955
-0.22728;4.0094
-0.23109;4.0164
-0.23789;4.029
-0.23789;4.0291
-0.24995;4.0515
-0.25749;4.0656
-0.23706;4.0275
-0.24922;4.0502
-0.27969;4.1075
-0.21661;3.9898
-0.21701;3.9905
-0.21612;3.9889
-0.27777;4.1039
-0.22177;3.9993
-0.21727;3.991
-0.22309;4.0017
-0.28106;4.1101
-0.21853;3.9933
-0.22061;3.9971
-0.21853;3.9933
-0.22007;3.9961
-0.2353;4.0242
-0.22613;4.0072
-0.21962;3.9953
-0.23243;4.0189
-0.23802;4.0293
-0.24765;4.0472
-0.25805;4.0667
-0.25758;4.0658
-0.26749;4.0844
-0.25977;4.0699
-0.19328;3.9471
-0.1742;3.9127
-0.16671;3.8993
-0.15455;3.8775
-0.18885;3.9391
-0.16716;3.9002
-0.18323;3.929
-0.15917;3.8859
-0.16803;3.9017
-0.18263;3.928
-0.20645;3.9712
-0.19009;3.9414
-0.19972;3.9589
-0.28959;4.1264
-0.21962;3.9953
-0.20526;3.969
-0.2158;3.9883
-0.21422;3.9854
-0.21738;3.9912
-0.23938;4.0318
-0.21687;3.9902
-0.2282;4.0111
-0.24994;4.0515
-0.27773;4.1038
-0.25871;4.0679
-0.25517;4.0613
-0.22242;4.0005
-0.22593;4.0069
-0.23402;4.0219
-0.25402;4.0591
-0.2582;4.067
-0.20255;3.9641
-0.19509;3.9505
-0.20211;3.9633
-0.1898;3.9409
-0.1961;3.9523
-0.20593;3.9702
-0.1998;3.9591
-0.18796;3.9376
-0.20052;3.9604
-0.2022;3.9634
-0.20476;3.9681
-0.19426;3.949
-0.27617;4.1009
-0.26095;4.0721
-0.24303;4.0386
-0.24004;4.033
-0.28176;4.1115
-0.26344;4.0768
-0.22644;4.0079
-0.2237;4.0028
-0.22101;3.9979
-0.2531;4.0574
-0.20859;3.975
-0.21805;3.9924
-0.22784;4.0104
-0.20986;3.9774
-0.21297;3.9831
-0.20694;3.972
-0.25165;4.0547
-0.26531;4.0803
-0.25385;4.0588
-0.2651;4.0799
-0.26135;4.0729
-0.25298;4.0572
-0.21142;3.9802
-0.23217;4.0184
-0.19841;3.9565
-0.25115;4.0538
-0.25148;4.0544
-0.28961;4.1264
-0.23718;4.0277
-0.23809;4.0294
-0.22334;4.0021
-0.22383;4.003
-0.28757;4.1225
-0.20963;3.977
-0.22246;4.0005
-0.20903;3.9759
-0.21737;3.9912
-0.51912;4.593
-0.52939;4.6153
-0.5221;4.5995
-0.48207;4.5137
-0.51905;4.5929
-0.23987;4.0327
-0.26033;4.071
-0.2253;4.0058
-0.22616;4.0073
-0.20791;3.9738
-0.21821;3.9927
-0.19929;3.958
-0.24042;4.0338
-0.23855;4.0303
-0.23071;4.0157
-0.22297;4.0014
-0.21687;3.9902
-0.23198;4.0181
