# Supplementary material for: MISATO: machine learning dataset of protein–ligand complexes for structure-based drug discovery
Source: Nat Comput Sci. 2024 May 10;4(5):367–78. doi: 10.1038/s43588-024-00627-2 (PMC11136668; doi:10.1038/s43588-024-00627-2)
Supplement: Supplementary file 6 — Statistical source data for Fig. 2 showing electronic densities, structures, and data on halogens and for spider plot. [file 43588_2024_627_MOESM6_ESM.zip › Figure2/2b_I_halogens.txt]

-0.097868	33.615
-0.10678	33.644
-0.1075	33.647
-0.10931	33.653
-0.19696	33.946
-0.14813	33.782
-0.1481	33.782
-0.14561	33.774
-0.14486	33.771
-0.11902	33.685
-0.12927	33.719
-0.12405	33.702
-0.15046	33.79
-0.13331	33.733
-0.11782	33.681
-0.11741	33.679
-0.105	33.638
-0.096957	33.612
-0.093125	33.599
-0.17335	33.867
-0.16342	33.833
-0.12546	33.707
-0.078852	33.551
-0.17327	33.866
-0.15089	33.791
-0.12433	33.702
-0.14141	33.759
-0.11752	33.68
-0.11398	33.668
-0.10354	33.633
-0.12235	33.696
-0.16441	33.837
-0.17674	33.877
-0.11642	33.676
-0.14962	33.785
-0.14483	33.771
-0.1186	33.684
-0.11248	33.663
-0.12493	33.705
-0.16224	33.829
-0.13689	33.744
-0.1062	33.642
-0.16355	33.834
-0.11034	33.656
-0.11525	33.672
-0.12176	33.694
-0.16123	33.826
-0.1456	33.773
-0.12493	33.704
-0.15913	33.819
-0.12713	33.711
-0.13425	33.735
-0.15511	33.806
-0.041631	33.428
-0.09936	33.61926
-0.10876	33.65088
-0.08634	33.57613
-0.10764	33.647
-0.10925	33.653
-0.11079	33.658
-0.10577	33.641
-0.15951	33.82
-0.1484	33.783
-0.11858	33.683
-0.1503	33.789
-0.10437	33.636
-0.096673	33.611
-0.10978	33.654
-0.087338	33.58
-0.07646	33.544
-0.085476	33.573
-0.023668	33.37
-0.13586	33.741
-0.11309	33.665
-0.14868	33.784
-0.13804	33.748
-0.16106	33.825
-0.14502	33.771
-0.12417	33.702
-0.11654	33.677
-0.10107	33.625
-0.083368	33.567
-0.11301	33.665
-0.10917	33.652
-0.125	33.705
-0.1533	33.799
-0.10786	33.647
-0.14688	33.778
-0.1627	33.831
-0.10863	33.65
-0.13367	33.734
-0.1746	33.871
-0.17743	33.88
-0.16428	33.836
-0.10482	33.638
-0.11056	33.657
-0.10513	33.639
-0.095211	33.606
-0.11232	33.663
-0.11895	33.685
-0.14995	33.786
-0.15901	33.818
-0.12971	33.721
-0.11681	33.678
-0.092137	33.596
-0.10429	33.636
-0.11038	33.656
-0.11098	33.658
-0.1117	33.661
-0.10289	33.631
-0.14976	33.787
-0.12862	33.717
-0.096438	33.61
-0.11674	33.677
-0.11416	33.669
-0.14118	33.758
-0.14347	33.764
-0.12715	33.712
-0.12913	33.719
-0.1341	33.735
-0.10779	33.647
-0.14644	33.776
-0.08224	33.56275
-0.14653	33.775
-0.11036	33.656
-0.14129	33.759
-0.10076	33.624
-0.082274	33.563
-0.091244	33.593
-0.10759	33.647
-0.14886	33.785
-0.09436	33.603
-0.093501	33.6
-0.10423	33.636
-0.114	33.668
-0.014414	33.339
-0.14255	33.763
-0.12822	33.716
-0.14452	33.77
-0.10818	33.649
-0.074161	33.536
-0.11684	33.678
-0.09889	33.618
-0.15144	33.793
-0.093864	33.601
-0.11518	33.672
-0.17963	33.888
-0.12433	33.703
-0.085522	33.574
-0.1042	33.636
-0.11272	33.664
-0.096418	33.61
-0.11782	33.681
-0.11361	33.667
-0.11765	33.68
-0.11183	33.661
-0.10663	33.644
-0.11405	33.668
-0.13575	33.741
-0.095048	33.605
-0.1219	33.694
-0.16277	33.831
-0.12524	33.706
-0.16534	33.84
-0.11346	33.666
-0.13712	33.745
-0.10161	33.627
-0.063838	33.502
-0.16006	33.822
-0.10201	33.628
-0.14781	33.78
-0.20375	33.967
-0.15671	33.811
-0.063797	33.502
-0.10382	33.634
-0.10904	33.652
-0.10779	33.647
-0.12332	33.699
-0.098809	33.618
-0.15654	33.81
-0.16582	33.841
-0.14514	33.772
-0.13605	33.741
-0.14731	33.779
-0.13059	33.724
-0.13383	33.733
-0.15008	33.789
