# Supplementary material for: MISATO: machine learning dataset of protein–ligand complexes for structure-based drug discovery
Source: Nat Comput Sci. 2024 May 10;4(5):367–78. doi: 10.1038/s43588-024-00627-2 (PMC11136668; doi:10.1038/s43588-024-00627-2)
Supplement: Supplementary file 6 — Statistical source data for Fig. 2 showing electronic densities, structures, and data on halogens and for spider plot. [file 43588_2024_627_MOESM6_ESM.zip › Figure2/2c_1wug.pdb.txt]

HEADER    TRANSFERASE                             07-DEC-04   1WUG              
TITLE     COMPLEX STRUCTURE OF PCAF BROMODOMAIN WITH SMALL CHEMICAL LIGAND NP1  
COMPND    MOL_ID: 1;                                                            
COMPND   2 MOLECULE: HISTONE ACETYLTRANSFERASE PCAF;                            
COMPND   3 CHAIN: A;                                                            
COMPND   4 FRAGMENT: BROMODOMAIN;                                               
COMPND   5 SYNONYM: P300/CBP-ASSOCIATED FACTOR, P/CAF, HISTONE ACETYLASE PCAF;  
COMPND   6 EC: 2.3.1.48;                                                        
COMPND   7 ENGINEERED: YES                                                      
SOURCE    MOL_ID: 1;                                                            
SOURCE   2 ORGANISM_SCIENTIFIC: HOMO SAPIENS;                                   
SOURCE   3 ORGANISM_COMMON: HUMAN;                                              
SOURCE   4 ORGANISM_TAXID: 9606;                                                
SOURCE   5 GENE: PCAF;                                                          
SOURCE   6 EXPRESSION_SYSTEM: ESCHERICHIA COLI BL21(DE3);                       
SOURCE   7 EXPRESSION_SYSTEM_TAXID: 469008;                                     
SOURCE   8 EXPRESSION_SYSTEM_STRAIN: BL21(DE3);                                 
SOURCE   9 EXPRESSION_SYSTEM_VECTOR_TYPE: PLASMID;                              
SOURCE  10 EXPRESSION_SYSTEM_PLASMID: PET14B                                    
KEYWDS    BROMODOMAIN, HISTONE-ACETYLTRANSFERASE, NMR-STRUCTURE, CHEMICAL       
KEYWDS   2 LIGAND, TRANSFERASE                                                  
EXPDTA    SOLUTION NMR                                                          
AUTHOR    L.ZENG,J.LI,M.MULLER,S.YAN,S.MUJTABA,C.PAN,Z.WANG,M.M.ZHOU            
REVDAT   3   02-MAR-22 1WUG    1       REMARK SEQADV                            
REVDAT   2   24-FEB-09 1WUG    1       VERSN                                    
REVDAT   1   16-AUG-05 1WUG    0                                                
JRNL        AUTH   L.ZENG,J.LI,M.MULLER,S.YAN,S.MUJTABA,C.PAN,Z.WANG,M.M.ZHOU   
JRNL        TITL   SELECTIVE SMALL MOLECULES BLOCKING HIV-1 TAT AND COACTIVATOR 
JRNL        TITL 2 PCAF ASSOCIATION                                             
JRNL        REF    J.AM.CHEM.SOC.                V. 127  2376 2005              
JRNL        REFN                   ISSN 0002-7863                               
JRNL        PMID   15724976                                                     
JRNL        DOI    10.1021/JA044885G                                            
REMARK   2                                                                      
REMARK   2 RESOLUTION. NOT APPLICABLE.                                          
REMARK   3                                                                      
REMARK   3 REFINEMENT.                                                          
REMARK   3   PROGRAM     : X-PLOR 3.851                                         
REMARK   3   AUTHORS     : BRUNGER                                              
REMARK   3                                                                      
REMARK   3  OTHER REFINEMENT REMARKS: NULL                                      
REMARK   4                                                                      
REMARK   4 1WUG COMPLIES WITH FORMAT V. 3.30, 13-JUL-11                         
REMARK 100                                                                      
REMARK 100 THIS ENTRY HAS BEEN PROCESSED BY PDBJ ON 08-DEC-04.                  
REMARK 100 THE DEPOSITION ID IS D_1000024012.                                   
REMARK 210                                                                      
REMARK 210 EXPERIMENTAL DETAILS                                                 
REMARK 210  EXPERIMENT TYPE                : NMR                                
REMARK 210  TEMPERATURE           (KELVIN) : 303                                
REMARK 210  PH                             : 6.5                                
REMARK 210  IONIC STRENGTH                 : NULL                               
REMARK 210  PRESSURE                       : NULL                               
REMARK 210  SAMPLE CONTENTS                : 0.5MM SAMPLE IN 100MM PHOSPHATE    
REMARK 210                                   BUFFER CONTAINING 5MM              
REMARK 210                                   PERDEUTERATED DTT                  
REMARK 210                                                                      
REMARK 210  NMR EXPERIMENTS CONDUCTED      : 3D_13C-SEPARATED_NOESY; 3D_15N     
REMARK 210                                   -SEPARATED_NOESY; 3D_13C_          
REMARK 210                                   SEPARATED_FILTERED_NOESY           
REMARK 210  SPECTROMETER FIELD STRENGTH    : 500 MHZ; 600 MHZ                   
REMARK 210  SPECTROMETER MODEL             : DRX500; DRX600                     
REMARK 210  SPECTROMETER MANUFACTURER      : BRUKER                             
REMARK 210                                                                      
REMARK 210  STRUCTURE DETERMINATION.                                            
REMARK 210   SOFTWARE USED                 : NULL                               
REMARK 210   METHOD USED                   : DISTANCE GEOMETRY, SIMULATED       
REMARK 210                                   ANNEALING                          
REMARK 210                                                                      
REMARK 210 CONFORMERS, NUMBER CALCULATED   : 200                                
REMARK 210 CONFORMERS, NUMBER SUBMITTED    : 1                                  
REMARK 210 CONFORMERS, SELECTION CRITERIA  : STRUCTURES WITH THE LEAST          
REMARK 210                                   RESTRAINT VIOLATIONS               
REMARK 210                                                                      
REMARK 210 BEST REPRESENTATIVE CONFORMER IN THIS ENSEMBLE : NULL                
REMARK 210                                                                      
REMARK 210 REMARK: HNCACB, HN(CO)CACB, HCCH_TOCSY, (H)C(CO)NH_TOCSY, HNHA,      
REMARK 210  2D_1H_ROESY, 2D_1H_TOCSY                                            
REMARK 215                                                                      
REMARK 215 NMR STUDY                                                            
REMARK 215 THE COORDINATES IN THIS ENTRY WERE GENERATED FROM SOLUTION           
REMARK 215 NMR DATA.  PROTEIN DATA BANK CONVENTIONS REQUIRE THAT                
REMARK 215 CRYST1 AND SCALE RECORDS BE INCLUDED, BUT THE VALUES ON              
REMARK 215 THESE RECORDS ARE MEANINGLESS.                                       
REMARK 300                                                                      
REMARK 300 BIOMOLECULE: 1                                                       
REMARK 300 SEE REMARK 350 FOR THE AUTHOR PROVIDED AND/OR PROGRAM                
REMARK 300 GENERATED ASSEMBLY INFORMATION FOR THE STRUCTURE IN                  
REMARK 300 THIS ENTRY. THE REMARK MAY ALSO PROVIDE INFORMATION ON               
REMARK 300 BURIED SURFACE AREA.                                                 
REMARK 350                                                                      
REMARK 350 COORDINATES FOR A COMPLETE MULTIMER REPRESENTING THE KNOWN           
REMARK 350 BIOLOGICALLY SIGNIFICANT OLIGOMERIZATION STATE OF THE                
REMARK 350 MOLECULE CAN BE GENERATED BY APPLYING BIOMT TRANSFORMATIONS          
REMARK 350 GIVEN BELOW.  BOTH NON-CRYSTALLOGRAPHIC AND                          
REMARK 350 CRYSTALLOGRAPHIC OPERATIONS ARE GIVEN.                               
REMARK 350                                                                      
REMARK 350 BIOMOLECULE: 1                                                       
REMARK 350 AUTHOR DETERMINED BIOLOGICAL UNIT: MONOMERIC                         
REMARK 350 APPLY THE FOLLOWING TO CHAINS: A                                     
REMARK 350   BIOMT1   1  1.000000  0.000000  0.000000        0.00000            
REMARK 350   BIOMT2   1  0.000000  1.000000  0.000000        0.00000            
REMARK 350   BIOMT3   1  0.000000  0.000000  1.000000        0.00000            
REMARK 500                                                                      
REMARK 500 GEOMETRY AND STEREOCHEMISTRY                                         
REMARK 500 SUBTOPIC: TORSION ANGLES                                             
REMARK 500                                                                      
REMARK 500 TORSION ANGLES OUTSIDE THE EXPECTED RAMACHANDRAN REGIONS:            
REMARK 500 (M=MODEL NUMBER; RES=RESIDUE NAME; C=CHAIN IDENTIFIER;               
REMARK 500 SSEQ=SEQUENCE NUMBER; I=INSERTION CODE).                             
REMARK 500                                                                      
REMARK 500 STANDARD TABLE:                                                      
REMARK 500 FORMAT:(10X,I3,1X,A3,1X,A1,I4,A1,4X,F7.2,3X,F7.2)                    
REMARK 500                                                                      
REMARK 500 EXPECTED VALUES: GJ KLEYWEGT AND TA JONES (1996). PHI/PSI-           
REMARK 500 CHOLOGY: RAMACHANDRAN REVISITED. STRUCTURE 4, 1395 - 1400            
REMARK 500                                                                      
REMARK 500  M RES CSSEQI        PSI       PHI                                   
REMARK 500    HIS A 717      159.85     58.15                                   
REMARK 500    LYS A 720       87.76    -58.03                                   
REMARK 500    GLU A 721      128.39   -175.74                                   
REMARK 500    ARG A 723      -87.07     54.83                                   
REMARK 500    HIS A 742      173.16    -52.37                                   
REMARK 500    GLU A 762      -60.87   -139.46                                   
REMARK 500    PRO A 767      101.73    -59.91                                   
REMARK 500    MET A 773      -76.20    -52.67                                   
REMARK 500    ASN A 779       47.41   -105.77                                   
REMARK 500    ARG A 780       34.79     31.67                                   
REMARK 500    VAL A 783       53.71   -141.58                                   
REMARK 500    LYS A 785      -78.98    -65.48                                   
REMARK 500    ASP A 791      -71.10    -50.62                                   
REMARK 500    PRO A 805       64.27    -66.75                                   
REMARK 500    GLU A 806       42.58   -176.14                                   
REMARK 500    LYS A 811      -72.66    -46.90                                   
REMARK 500    LEU A 829     -121.06   -106.51                                   
REMARK 500    ILE A 830      100.27     53.70                                   
REMARK 500                                                                      
REMARK 500 REMARK: NULL                                                         
REMARK 800                                                                      
REMARK 800 SITE                                                                 
REMARK 800 SITE_IDENTIFIER: AC1                                                 
REMARK 800 EVIDENCE_CODE: SOFTWARE                                              
REMARK 800 SITE_DESCRIPTION: BINDING SITE FOR RESIDUE NP1 A 201                 
REMARK 900                                                                      
REMARK 900 RELATED ENTRIES                                                      
REMARK 900 RELATED ID: 1B91   RELATED DB: PDB                                   
REMARK 900 STRUCTURE AND LIGAND OF A HISTONE ACETYLTRANSFERASE BROMODOMAIN      
REMARK 900 RELATED ID: 1JM4   RELATED DB: PDB                                   
REMARK 900 RECOGNITION OF HIV-1 TAT BY PCAF BROMODOMAIN                         
REMARK 900 RELATED ID: 1WUM   RELATED DB: PDB                                   
REMARK 900 THE SAME PROTEIN WITH SMALL CHEMICAL LIGAND NP2                      
DBREF  1WUG A  719   832  UNP    Q92831   PCAF_HUMAN     719    832             
SEQADV 1WUG GLY A  715  UNP  Q92831              EXPRESSION TAG                 
SEQADV 1WUG SER A  716  UNP  Q92831              EXPRESSION TAG                 
SEQADV 1WUG HIS A  717  UNP  Q92831              EXPRESSION TAG                 
SEQADV 1WUG MET A  718  UNP  Q92831              EXPRESSION TAG                 
SEQADV 1WUG PRO A  804  UNP  Q92831    ALA   804 CONFLICT                       
SEQADV 1WUG PRO A  805  UNP  Q92831    ALA   805 CONFLICT                       
SEQRES   1 A  118  GLY SER HIS MET SER LYS GLU PRO ARG ASP PRO ASP GLN          
SEQRES   2 A  118  LEU TYR SER THR LEU LYS SER ILE LEU GLN GLN VAL LYS          
SEQRES   3 A  118  SER HIS GLN SER ALA TRP PRO PHE MET GLU PRO VAL LYS          
SEQRES   4 A  118  ARG THR GLU ALA PRO GLY TYR TYR GLU VAL ILE ARG PHE          
SEQRES   5 A  118  PRO MET ASP LEU LYS THR MET SER GLU ARG LEU LYS ASN          
SEQRES   6 A  118  ARG TYR TYR VAL SER LYS LYS LEU PHE MET ALA ASP LEU          
SEQRES   7 A  118  GLN ARG VAL PHE THR ASN CYS LYS GLU TYR ASN PRO PRO          
SEQRES   8 A  118  GLU SER GLU TYR TYR LYS CYS ALA ASN ILE LEU GLU LYS          
SEQRES   9 A  118  PHE PHE PHE SER LYS ILE LYS GLU ALA GLY LEU ILE ASP          
SEQRES  10 A  118  LYS                                                          
HET    NP1  A 201      30                                                       
HETNAM     NP1 N-(3-AMINOPROPYL)-4-METHYL-2-NITROBENZENAMINE                    
FORMUL   2  NP1    C10 H15 N3 O2                                                
HELIX    1   1 ASP A  724  HIS A  742  1                                  19    
HELIX    2   2 ALA A  745  GLU A  750  1                                   6    
HELIX    3   3 ASP A  769  ASN A  779  1                                  11    
HELIX    4   4 SER A  784  ASN A  803  1                                  20    
HELIX    5   5 SER A  807  GLY A  828  1                                  22    
SITE     1 AC1  7 GLU A 750  VAL A 752  GLU A 756  ALA A 757                    
SITE     2 AC1  7 PRO A 758  TYR A 802  TYR A 809                               
CRYST1    1.000    1.000    1.000  90.00  90.00  90.00 P 1           1          
ORIGX1      1.000000  0.000000  0.000000        0.00000                         
ORIGX2      0.000000  1.000000  0.000000        0.00000                         
ORIGX3      0.000000  0.000000  1.000000        0.00000                         
SCALE1      1.000000  0.000000  0.000000        0.00000                         
SCALE2      0.000000  1.000000  0.000000        0.00000                         
SCALE3      0.000000  0.000000  1.000000        0.00000                         
ATOM      1  N   GLY A 715      10.899 -23.896   8.326  1.00  0.00           N  
ATOM      2  CA  GLY A 715      11.126 -23.570   9.762  1.00  0.00           C  
ATOM      3  C   GLY A 715      10.116 -24.331  10.624  1.00  0.00           C  
ATOM      4  O   GLY A 715       9.396 -25.185  10.146  1.00  0.00           O  
ATOM      5  H1  GLY A 715      10.895 -24.928   8.201  1.00  0.00           H  
ATOM      6  H2  GLY A 715      11.659 -23.479   7.752  1.00  0.00           H  
ATOM      7  H3  GLY A 715       9.983 -23.506   8.023  1.00  0.00           H  
ATOM      8  HA2 GLY A 715      12.128 -23.859  10.043  1.00  0.00           H  
ATOM      9  HA3 GLY A 715      11.001 -22.508   9.915  1.00  0.00           H  
ATOM     10  N   SER A 716      10.058 -24.028  11.892  1.00  0.00           N  
ATOM     11  CA  SER A 716       9.094 -24.733  12.783  1.00  0.00           C  
ATOM     12  C   SER A 716       8.241 -23.720  13.549  1.00  0.00           C  
ATOM     13  O   SER A 716       8.721 -23.027  14.425  1.00  0.00           O  
ATOM     14  CB  SER A 716       9.968 -25.534  13.751  1.00  0.00           C  
ATOM     15  OG  SER A 716      10.117 -26.860  13.266  1.00  0.00           O  
ATOM     16  H   SER A 716      10.647 -23.336  12.258  1.00  0.00           H  
ATOM     17  HA  SER A 716       8.465 -25.396  12.207  1.00  0.00           H  
ATOM     18  HB2 SER A 716      10.939 -25.067  13.829  1.00  0.00           H  
ATOM     19  HB3 SER A 716       9.500 -25.556  14.724  1.00  0.00           H  
ATOM     20  HG  SER A 716      10.883 -26.880  12.688  1.00  0.00           H  
ATOM     21  N   HIS A 717       6.973 -23.640  13.237  1.00  0.00           N  
ATOM     22  CA  HIS A 717       6.080 -22.670  13.942  1.00  0.00           C  
ATOM     23  C   HIS A 717       6.604 -21.242  13.777  1.00  0.00           C  
ATOM     24  O   HIS A 717       7.759 -21.025  13.466  1.00  0.00           O  
ATOM     25  CB  HIS A 717       6.116 -23.085  15.417  1.00  0.00           C  
ATOM     26  CG  HIS A 717       4.804 -22.743  16.069  1.00  0.00           C  
ATOM     27  ND1 HIS A 717       4.594 -22.896  17.430  1.00  0.00           N  
ATOM     28  CD2 HIS A 717       3.626 -22.256  15.560  1.00  0.00           C  
ATOM     29  CE1 HIS A 717       3.333 -22.507  17.692  1.00  0.00           C  
ATOM     30  NE2 HIS A 717       2.698 -22.108  16.587  1.00  0.00           N  
ATOM     31  H   HIS A 717       6.609 -24.210  12.528  1.00  0.00           H  
ATOM     32  HA  HIS A 717       5.073 -22.745  13.559  1.00  0.00           H  
ATOM     33  HB2 HIS A 717       6.285 -24.150  15.487  1.00  0.00           H  
ATOM     34  HB3 HIS A 717       6.915 -22.560  15.919  1.00  0.00           H  
ATOM     35  HD1 HIS A 717       5.245 -23.226  18.083  1.00  0.00           H  
ATOM     36  HD2 HIS A 717       3.446 -22.023  14.521  1.00  0.00           H  
ATOM     37  HE1 HIS A 717       2.888 -22.516  18.676  1.00  0.00           H  
ATOM     38  N   MET A 718       5.761 -20.265  13.971  1.00  0.00           N  
ATOM     39  CA  MET A 718       6.208 -18.849  13.828  1.00  0.00           C  
ATOM     40  C   MET A 718       6.930 -18.644  12.493  1.00  0.00           C  
ATOM     41  O   MET A 718       7.891 -17.906  12.404  1.00  0.00           O  
ATOM     42  CB  MET A 718       7.173 -18.625  14.995  1.00  0.00           C  
ATOM     43  CG  MET A 718       6.376 -18.373  16.276  1.00  0.00           C  
ATOM     44  SD  MET A 718       6.014 -16.606  16.425  1.00  0.00           S  
ATOM     45  CE  MET A 718       5.823 -16.565  18.225  1.00  0.00           C  
ATOM     46  H   MET A 718       4.834 -20.462  14.221  1.00  0.00           H  
ATOM     47  HA  MET A 718       5.364 -18.180  13.906  1.00  0.00           H  
ATOM     48  HB2 MET A 718       7.792 -19.501  15.122  1.00  0.00           H  
ATOM     49  HB3 MET A 718       7.798 -17.770  14.785  1.00  0.00           H  
ATOM     50  HG2 MET A 718       5.450 -18.929  16.240  1.00  0.00           H  
ATOM     51  HG3 MET A 718       6.954 -18.695  17.130  1.00  0.00           H  
ATOM     52  HE1 MET A 718       5.311 -17.457  18.554  1.00  0.00           H  
ATOM     53  HE2 MET A 718       5.248 -15.695  18.506  1.00  0.00           H  
ATOM     54  HE3 MET A 718       6.797 -16.517  18.689  1.00  0.00           H  
ATOM     55  N   SER A 719       6.474 -19.289  11.454  1.00  0.00           N  
ATOM     56  CA  SER A 719       7.136 -19.130  10.128  1.00  0.00           C  
ATOM     57  C   SER A 719       6.723 -17.807   9.480  1.00  0.00           C  
ATOM     58  O   SER A 719       7.539 -17.089   8.938  1.00  0.00           O  
ATOM     59  CB  SER A 719       6.634 -20.311   9.295  1.00  0.00           C  
ATOM     60  OG  SER A 719       6.681 -21.496  10.075  1.00  0.00           O  
ATOM     61  H   SER A 719       5.698 -19.881  11.546  1.00  0.00           H  
ATOM     62  HA  SER A 719       8.210 -19.177  10.236  1.00  0.00           H  
ATOM     63  HB2 SER A 719       5.616 -20.124   8.984  1.00  0.00           H  
ATOM     64  HB3 SER A 719       7.260 -20.428   8.423  1.00  0.00           H  
ATOM     65  HG  SER A 719       5.866 -21.981   9.927  1.00  0.00           H  
ATOM     66  N   LYS A 720       5.460 -17.481   9.530  1.00  0.00           N  
ATOM     67  CA  LYS A 720       4.992 -16.205   8.918  1.00  0.00           C  
ATOM     68  C   LYS A 720       5.726 -15.013   9.539  1.00  0.00           C  
ATOM     69  O   LYS A 720       5.266 -14.419  10.494  1.00  0.00           O  
ATOM     70  CB  LYS A 720       3.498 -16.144   9.247  1.00  0.00           C  
ATOM     71  CG  LYS A 720       2.920 -14.803   8.788  1.00  0.00           C  
ATOM     72  CD  LYS A 720       1.858 -15.048   7.715  1.00  0.00           C  
ATOM     73  CE  LYS A 720       0.650 -15.745   8.345  1.00  0.00           C  
ATOM     74  NZ  LYS A 720      -0.123 -14.651   8.996  1.00  0.00           N  
ATOM     75  H   LYS A 720       4.819 -18.076   9.972  1.00  0.00           H  
ATOM     76  HA  LYS A 720       5.139 -16.224   7.850  1.00  0.00           H  
ATOM     77  HB2 LYS A 720       2.986 -16.949   8.741  1.00  0.00           H  
ATOM     78  HB3 LYS A 720       3.363 -16.247  10.312  1.00  0.00           H  
ATOM     79  HG2 LYS A 720       2.472 -14.297   9.630  1.00  0.00           H  
ATOM     80  HG3 LYS A 720       3.711 -14.191   8.379  1.00  0.00           H  
ATOM     81  HD2 LYS A 720       1.549 -14.104   7.291  1.00  0.00           H  
ATOM     82  HD3 LYS A 720       2.270 -15.674   6.937  1.00  0.00           H  
ATOM     83  HE2 LYS A 720       0.054 -16.225   7.583  1.00  0.00           H  
ATOM     84  HE3 LYS A 720       0.975 -16.466   9.081  1.00  0.00           H  
ATOM     85  HZ1 LYS A 720      -1.026 -15.028   9.349  1.00  0.00           H  
ATOM     86  HZ2 LYS A 720      -0.309 -13.898   8.304  1.00  0.00           H  
ATOM     87  HZ3 LYS A 720       0.425 -14.265   9.791  1.00  0.00           H  
ATOM     88  N   GLU A 721       6.862 -14.656   9.003  1.00  0.00           N  
ATOM     89  CA  GLU A 721       7.620 -13.502   9.566  1.00  0.00           C  
ATOM     90  C   GLU A 721       8.863 -13.206   8.711  1.00  0.00           C  
ATOM     91  O   GLU A 721       9.647 -14.095   8.444  1.00  0.00           O  
ATOM     92  CB  GLU A 721       8.041 -13.957  10.965  1.00  0.00           C  
ATOM     93  CG  GLU A 721       7.950 -12.776  11.934  1.00  0.00           C  
ATOM     94  CD  GLU A 721       7.965 -13.296  13.373  1.00  0.00           C  
ATOM     95  OE1 GLU A 721       8.988 -13.818  13.784  1.00  0.00           O  
ATOM     96  OE2 GLU A 721       6.952 -13.164  14.040  1.00  0.00           O  
ATOM     97  H   GLU A 721       7.217 -15.147   8.233  1.00  0.00           H  
ATOM     98  HA  GLU A 721       6.983 -12.634   9.631  1.00  0.00           H  
ATOM     99  HB2 GLU A 721       7.386 -14.748  11.299  1.00  0.00           H  
ATOM    100  HB3 GLU A 721       9.058 -14.320  10.935  1.00  0.00           H  
ATOM    101  HG2 GLU A 721       8.793 -12.118  11.781  1.00  0.00           H  
ATOM    102  HG3 GLU A 721       7.033 -12.234  11.757  1.00  0.00           H  
ATOM    103  N   PRO A 722       9.015 -11.962   8.313  1.00  0.00           N  
ATOM    104  CA  PRO A 722      10.194 -11.573   7.499  1.00  0.00           C  
ATOM    105  C   PRO A 722      11.454 -11.572   8.368  1.00  0.00           C  
ATOM    106  O   PRO A 722      12.498 -12.044   7.965  1.00  0.00           O  
ATOM    107  CB  PRO A 722       9.855 -10.157   7.034  1.00  0.00           C  
ATOM    108  CG  PRO A 722       8.896  -9.633   8.055  1.00  0.00           C  
ATOM    109  CD  PRO A 722       8.134 -10.817   8.590  1.00  0.00           C  
ATOM    110  HA  PRO A 722      10.312 -12.235   6.654  1.00  0.00           H  
ATOM    111  HB2 PRO A 722      10.743  -9.545   7.006  1.00  0.00           H  
ATOM    112  HB3 PRO A 722       9.387 -10.184   6.061  1.00  0.00           H  
ATOM    113  HG2 PRO A 722       9.438  -9.151   8.855  1.00  0.00           H  
ATOM    114  HG3 PRO A 722       8.215  -8.933   7.596  1.00  0.00           H  
ATOM    115  HD2 PRO A 722       7.971 -10.713   9.652  1.00  0.00           H  
ATOM    116  HD3 PRO A 722       7.195 -10.928   8.070  1.00  0.00           H  
ATOM    117  N   ARG A 723      11.353 -11.056   9.564  1.00  0.00           N  
ATOM    118  CA  ARG A 723      12.528 -11.036  10.485  1.00  0.00           C  
ATOM    119  C   ARG A 723      13.737 -10.356   9.827  1.00  0.00           C  
ATOM    120  O   ARG A 723      13.962  -9.175  10.002  1.00  0.00           O  
ATOM    121  CB  ARG A 723      12.825 -12.509  10.776  1.00  0.00           C  
ATOM    122  CG  ARG A 723      11.867 -13.019  11.854  1.00  0.00           C  
ATOM    123  CD  ARG A 723      12.499 -12.825  13.233  1.00  0.00           C  
ATOM    124  NE  ARG A 723      13.305 -14.061  13.460  1.00  0.00           N  
ATOM    125  CZ  ARG A 723      14.250 -14.092  14.372  1.00  0.00           C  
ATOM    126  NH1 ARG A 723      14.512 -13.041  15.109  1.00  0.00           N  
ATOM    127  NH2 ARG A 723      14.937 -15.187  14.547  1.00  0.00           N  
ATOM    128  H   ARG A 723      10.494 -10.693   9.866  1.00  0.00           H  
ATOM    129  HA  ARG A 723      12.270 -10.524  11.400  1.00  0.00           H  
ATOM    130  HB2 ARG A 723      12.694 -13.089   9.874  1.00  0.00           H  
ATOM    131  HB3 ARG A 723      13.843 -12.610  11.123  1.00  0.00           H  
ATOM    132  HG2 ARG A 723      10.940 -12.467  11.802  1.00  0.00           H  
ATOM    133  HG3 ARG A 723      11.670 -14.069  11.693  1.00  0.00           H  
ATOM    134  HD2 ARG A 723      13.138 -11.954  13.235  1.00  0.00           H  
ATOM    135  HD3 ARG A 723      11.733 -12.732  13.989  1.00  0.00           H  
ATOM    136  HE  ARG A 723      13.127 -14.860  12.921  1.00  0.00           H  
ATOM    137 HH11 ARG A 723      13.995 -12.196  14.987  1.00  0.00           H  
ATOM    138 HH12 ARG A 723      15.235 -13.086  15.798  1.00  0.00           H  
ATOM    139 HH21 ARG A 723      14.744 -15.994  13.989  1.00  0.00           H  
ATOM    140 HH22 ARG A 723      15.658 -15.219  15.240  1.00  0.00           H  
ATOM    141  N   ASP A 724      14.534 -11.092   9.097  1.00  0.00           N  
ATOM    142  CA  ASP A 724      15.733 -10.482   8.456  1.00  0.00           C  
ATOM    143  C   ASP A 724      15.345  -9.223   7.665  1.00  0.00           C  
ATOM    144  O   ASP A 724      14.524  -9.291   6.773  1.00  0.00           O  
ATOM    145  CB  ASP A 724      16.256 -11.561   7.506  1.00  0.00           C  
ATOM    146  CG  ASP A 724      17.244 -12.461   8.250  1.00  0.00           C  
ATOM    147  OD1 ASP A 724      16.844 -13.059   9.235  1.00  0.00           O  
ATOM    148  OD2 ASP A 724      18.384 -12.535   7.823  1.00  0.00           O  
ATOM    149  H   ASP A 724      14.345 -12.044   8.969  1.00  0.00           H  
ATOM    150  HA  ASP A 724      16.477 -10.253   9.202  1.00  0.00           H  
ATOM    151  HB2 ASP A 724      15.429 -12.155   7.145  1.00  0.00           H  
ATOM    152  HB3 ASP A 724      16.755 -11.093   6.669  1.00  0.00           H  
ATOM    153  N   PRO A 725      15.955  -8.109   8.006  1.00  0.00           N  
ATOM    154  CA  PRO A 725      15.662  -6.844   7.287  1.00  0.00           C  
ATOM    155  C   PRO A 725      16.182  -6.907   5.847  1.00  0.00           C  
ATOM    156  O   PRO A 725      15.893  -6.047   5.038  1.00  0.00           O  
ATOM    157  CB  PRO A 725      16.421  -5.783   8.083  1.00  0.00           C  
ATOM    158  CG  PRO A 725      17.484  -6.531   8.824  1.00  0.00           C  
ATOM    159  CD  PRO A 725      16.966  -7.924   9.057  1.00  0.00           C  
ATOM    160  HA  PRO A 725      14.600  -6.638   7.298  1.00  0.00           H  
ATOM    161  HB2 PRO A 725      16.868  -5.062   7.415  1.00  0.00           H  
ATOM    162  HB3 PRO A 725      15.757  -5.290   8.778  1.00  0.00           H  
ATOM    163  HG2 PRO A 725      18.387  -6.568   8.233  1.00  0.00           H  
ATOM    164  HG3 PRO A 725      17.682  -6.048   9.770  1.00  0.00           H  
ATOM    165  HD2 PRO A 725      17.762  -8.646   8.948  1.00  0.00           H  
ATOM    166  HD3 PRO A 725      16.514  -8.001  10.035  1.00  0.00           H  
ATOM    167  N   ASP A 726      16.961  -7.906   5.520  1.00  0.00           N  
ATOM    168  CA  ASP A 726      17.466  -8.026   4.125  1.00  0.00           C  
ATOM    169  C   ASP A 726      16.469  -8.834   3.303  1.00  0.00           C  
ATOM    170  O   ASP A 726      16.250  -8.580   2.136  1.00  0.00           O  
ATOM    171  CB  ASP A 726      18.794  -8.775   4.247  1.00  0.00           C  
ATOM    172  CG  ASP A 726      19.624  -8.547   2.983  1.00  0.00           C  
ATOM    173  OD1 ASP A 726      20.166  -7.464   2.841  1.00  0.00           O  
ATOM    174  OD2 ASP A 726      19.702  -9.460   2.177  1.00  0.00           O  
ATOM    175  H   ASP A 726      17.168  -8.605   6.173  1.00  0.00           H  
ATOM    176  HA  ASP A 726      17.618  -7.049   3.690  1.00  0.00           H  
ATOM    177  HB2 ASP A 726      19.337  -8.409   5.106  1.00  0.00           H  
ATOM    178  HB3 ASP A 726      18.601  -9.831   4.366  1.00  0.00           H  
ATOM    179  N   GLN A 727      15.846  -9.794   3.923  1.00  0.00           N  
ATOM    180  CA  GLN A 727      14.827 -10.606   3.213  1.00  0.00           C  
ATOM    181  C   GLN A 727      13.583  -9.759   2.961  1.00  0.00           C  
ATOM    182  O   GLN A 727      13.005  -9.780   1.893  1.00  0.00           O  
ATOM    183  CB  GLN A 727      14.505 -11.743   4.184  1.00  0.00           C  
ATOM    184  CG  GLN A 727      15.567 -12.822   4.092  1.00  0.00           C  
ATOM    185  CD  GLN A 727      15.634 -13.360   2.661  1.00  0.00           C  
ATOM    186  OE1 GLN A 727      14.664 -13.301   1.932  1.00  0.00           O  
ATOM    187  NE2 GLN A 727      16.747 -13.885   2.225  1.00  0.00           N  
ATOM    188  H   GLN A 727      16.029  -9.963   4.871  1.00  0.00           H  
ATOM    189  HA  GLN A 727      15.224 -10.993   2.286  1.00  0.00           H  
ATOM    190  HB2 GLN A 727      14.471 -11.356   5.192  1.00  0.00           H  
ATOM    191  HB3 GLN A 727      13.561 -12.173   3.937  1.00  0.00           H  
ATOM    192  HG2 GLN A 727      16.516 -12.406   4.367  1.00  0.00           H  
ATOM    193  HG3 GLN A 727      15.312 -13.621   4.766  1.00  0.00           H  
ATOM    194 HE21 GLN A 727      17.529 -13.933   2.812  1.00  0.00           H  
ATOM    195 HE22 GLN A 727      16.799 -14.232   1.310  1.00  0.00           H  
ATOM    196  N   LEU A 728      13.178  -9.000   3.941  1.00  0.00           N  
ATOM    197  CA  LEU A 728      11.972  -8.143   3.782  1.00  0.00           C  
ATOM    198  C   LEU A 728      12.197  -7.090   2.697  1.00  0.00           C  
ATOM    199  O   LEU A 728      11.286  -6.722   1.983  1.00  0.00           O  
ATOM    200  CB  LEU A 728      11.792  -7.480   5.147  1.00  0.00           C  
ATOM    201  CG  LEU A 728      10.590  -6.549   5.103  1.00  0.00           C  
ATOM    202  CD1 LEU A 728       9.325  -7.376   5.261  1.00  0.00           C  
ATOM    203  CD2 LEU A 728      10.683  -5.532   6.241  1.00  0.00           C  
ATOM    204  H   LEU A 728      13.666  -9.002   4.792  1.00  0.00           H  
ATOM    205  HA  LEU A 728      11.110  -8.748   3.543  1.00  0.00           H  
ATOM    206  HB2 LEU A 728      11.633  -8.239   5.895  1.00  0.00           H  
ATOM    207  HB3 LEU A 728      12.664  -6.915   5.393  1.00  0.00           H  
ATOM    208  HG  LEU A 728      10.571  -6.034   4.158  1.00  0.00           H  
ATOM    209 HD11 LEU A 728       8.602  -7.075   4.519  1.00  0.00           H  
ATOM    210 HD12 LEU A 728       8.919  -7.222   6.248  1.00  0.00           H  
ATOM    211 HD13 LEU A 728       9.568  -8.419   5.130  1.00  0.00           H  
ATOM    212 HD21 LEU A 728      10.521  -6.032   7.185  1.00  0.00           H  
ATOM    213 HD22 LEU A 728       9.931  -4.770   6.104  1.00  0.00           H  
ATOM    214 HD23 LEU A 728      11.662  -5.077   6.239  1.00  0.00           H  
ATOM    215  N   TYR A 729      13.400  -6.604   2.556  1.00  0.00           N  
ATOM    216  CA  TYR A 729      13.671  -5.584   1.500  1.00  0.00           C  
ATOM    217  C   TYR A 729      13.126  -6.067   0.152  1.00  0.00           C  
ATOM    218  O   TYR A 729      12.461  -5.340  -0.563  1.00  0.00           O  
ATOM    219  CB  TYR A 729      15.198  -5.470   1.453  1.00  0.00           C  
ATOM    220  CG  TYR A 729      15.607  -4.556   0.322  1.00  0.00           C  
ATOM    221  CD1 TYR A 729      15.527  -3.168   0.479  1.00  0.00           C  
ATOM    222  CD2 TYR A 729      16.065  -5.100  -0.884  1.00  0.00           C  
ATOM    223  CE1 TYR A 729      15.905  -2.322  -0.571  1.00  0.00           C  
ATOM    224  CE2 TYR A 729      16.444  -4.254  -1.933  1.00  0.00           C  
ATOM    225  CZ  TYR A 729      16.364  -2.865  -1.777  1.00  0.00           C  
ATOM    226  OH  TYR A 729      16.737  -2.032  -2.811  1.00  0.00           O  
ATOM    227  H   TYR A 729      14.127  -6.915   3.135  1.00  0.00           H  
ATOM    228  HA  TYR A 729      13.230  -4.636   1.769  1.00  0.00           H  
ATOM    229  HB2 TYR A 729      15.557  -5.066   2.389  1.00  0.00           H  
ATOM    230  HB3 TYR A 729      15.626  -6.449   1.297  1.00  0.00           H  
ATOM    231  HD1 TYR A 729      15.173  -2.749   1.409  1.00  0.00           H  
ATOM    232  HD2 TYR A 729      16.127  -6.171  -1.005  1.00  0.00           H  
ATOM    233  HE1 TYR A 729      15.844  -1.250  -0.450  1.00  0.00           H  
ATOM    234  HE2 TYR A 729      16.797  -4.674  -2.864  1.00  0.00           H  
ATOM    235  HH  TYR A 729      17.230  -1.298  -2.437  1.00  0.00           H  
ATOM    236  N   SER A 730      13.384  -7.299  -0.186  1.00  0.00           N  
ATOM    237  CA  SER A 730      12.871  -7.837  -1.475  1.00  0.00           C  
ATOM    238  C   SER A 730      11.442  -8.352  -1.297  1.00  0.00           C  
ATOM    239  O   SER A 730      10.586  -8.127  -2.129  1.00  0.00           O  
ATOM    240  CB  SER A 730      13.820  -8.980  -1.838  1.00  0.00           C  
ATOM    241  OG  SER A 730      13.368 -10.189  -1.245  1.00  0.00           O  
ATOM    242  H   SER A 730      13.908  -7.872   0.413  1.00  0.00           H  
ATOM    243  HA  SER A 730      12.900  -7.072  -2.236  1.00  0.00           H  
ATOM    244  HB2 SER A 730      13.845  -9.091  -2.912  1.00  0.00           H  
ATOM    245  HB3 SER A 730      14.812  -8.751  -1.477  1.00  0.00           H  
ATOM    246  HG  SER A 730      13.528 -10.135  -0.300  1.00  0.00           H  
ATOM    247  N   THR A 731      11.166  -9.024  -0.206  1.00  0.00           N  
ATOM    248  CA  THR A 731       9.775  -9.515   0.029  1.00  0.00           C  
ATOM    249  C   THR A 731       8.796  -8.354  -0.131  1.00  0.00           C  
ATOM    250  O   THR A 731       7.729  -8.496  -0.694  1.00  0.00           O  
ATOM    251  CB  THR A 731       9.768 -10.029   1.470  1.00  0.00           C  
ATOM    252  OG1 THR A 731      10.870 -10.901   1.668  1.00  0.00           O  
ATOM    253  CG2 THR A 731       8.465 -10.786   1.736  1.00  0.00           C  
ATOM    254  H   THR A 731      11.863  -9.182   0.464  1.00  0.00           H  
ATOM    255  HA  THR A 731       9.534 -10.312  -0.659  1.00  0.00           H  
ATOM    256  HB  THR A 731       9.843  -9.193   2.149  1.00  0.00           H  
ATOM    257  HG1 THR A 731      10.766 -11.651   1.077  1.00  0.00           H  
ATOM    258 HG21 THR A 731       8.647 -11.576   2.450  1.00  0.00           H  
ATOM    259 HG22 THR A 731       8.101 -11.212   0.812  1.00  0.00           H  
ATOM    260 HG23 THR A 731       7.727 -10.105   2.133  1.00  0.00           H  
ATOM    261  N   LEU A 732       9.177  -7.192   0.323  1.00  0.00           N  
ATOM    262  CA  LEU A 732       8.310  -6.002   0.134  1.00  0.00           C  
ATOM    263  C   LEU A 732       8.393  -5.560  -1.327  1.00  0.00           C  
ATOM    264  O   LEU A 732       7.398  -5.287  -1.967  1.00  0.00           O  
ATOM    265  CB  LEU A 732       8.897  -4.921   1.049  1.00  0.00           C  
ATOM    266  CG  LEU A 732       8.726  -5.321   2.518  1.00  0.00           C  
ATOM    267  CD1 LEU A 732       9.232  -4.185   3.411  1.00  0.00           C  
ATOM    268  CD2 LEU A 732       7.249  -5.581   2.823  1.00  0.00           C  
ATOM    269  H   LEU A 732      10.058  -7.094   0.741  1.00  0.00           H  
ATOM    270  HA  LEU A 732       7.292  -6.228   0.411  1.00  0.00           H  
ATOM    271  HB2 LEU A 732       9.948  -4.802   0.832  1.00  0.00           H  
ATOM    272  HB3 LEU A 732       8.388  -3.986   0.872  1.00  0.00           H  
ATOM    273  HG  LEU A 732       9.295  -6.217   2.715  1.00  0.00           H  
ATOM    274 HD11 LEU A 732       8.953  -4.382   4.436  1.00  0.00           H  
ATOM    275 HD12 LEU A 732       8.795  -3.252   3.091  1.00  0.00           H  
ATOM    276 HD13 LEU A 732      10.309  -4.123   3.338  1.00  0.00           H  
ATOM    277 HD21 LEU A 732       7.104  -6.633   3.023  1.00  0.00           H  
ATOM    278 HD22 LEU A 732       6.648  -5.287   1.976  1.00  0.00           H  
ATOM    279 HD23 LEU A 732       6.956  -5.007   3.689  1.00  0.00           H  
ATOM    280  N   LYS A 733       9.585  -5.521  -1.865  1.00  0.00           N  
ATOM    281  CA  LYS A 733       9.754  -5.123  -3.290  1.00  0.00           C  
ATOM    282  C   LYS A 733       8.834  -5.948  -4.192  1.00  0.00           C  
ATOM    283  O   LYS A 733       8.048  -5.414  -4.948  1.00  0.00           O  
ATOM    284  CB  LYS A 733      11.215  -5.446  -3.611  1.00  0.00           C  
ATOM    285  CG  LYS A 733      11.728  -4.475  -4.676  1.00  0.00           C  
ATOM    286  CD  LYS A 733      12.785  -5.171  -5.532  1.00  0.00           C  
ATOM    287  CE  LYS A 733      12.297  -5.255  -6.979  1.00  0.00           C  
ATOM    288  NZ  LYS A 733      12.952  -4.109  -7.670  1.00  0.00           N  
ATOM    289  H   LYS A 733      10.373  -5.753  -1.326  1.00  0.00           H  
ATOM    290  HA  LYS A 733       9.563  -4.068  -3.415  1.00  0.00           H  
ATOM    291  HB2 LYS A 733      11.814  -5.355  -2.717  1.00  0.00           H  
ATOM    292  HB3 LYS A 733      11.284  -6.457  -3.987  1.00  0.00           H  
ATOM    293  HG2 LYS A 733      10.907  -4.166  -5.303  1.00  0.00           H  
ATOM    294  HG3 LYS A 733      12.163  -3.610  -4.197  1.00  0.00           H  
ATOM    295  HD2 LYS A 733      13.707  -4.610  -5.494  1.00  0.00           H  
ATOM    296  HD3 LYS A 733      12.953  -6.166  -5.152  1.00  0.00           H  
ATOM    297  HE2 LYS A 733      12.605  -6.189  -7.426  1.00  0.00           H  
ATOM    298  HE3 LYS A 733      11.222  -5.154  -7.020  1.00  0.00           H  
ATOM    299  HZ1 LYS A 733      12.470  -3.927  -8.573  1.00  0.00           H  
ATOM    300  HZ2 LYS A 733      13.950  -4.338  -7.850  1.00  0.00           H  
ATOM    301  HZ3 LYS A 733      12.892  -3.263  -7.069  1.00  0.00           H  
ATOM    302  N   SER A 734       8.945  -7.249  -4.134  1.00  0.00           N  
ATOM    303  CA  SER A 734       8.096  -8.116  -4.999  1.00  0.00           C  
ATOM    304  C   SER A 734       6.624  -7.725  -4.873  1.00  0.00           C  
ATOM    305  O   SER A 734       5.922  -7.585  -5.855  1.00  0.00           O  
ATOM    306  CB  SER A 734       8.315  -9.533  -4.466  1.00  0.00           C  
ATOM    307  OG  SER A 734       9.263 -10.205  -5.282  1.00  0.00           O  
ATOM    308  H   SER A 734       9.591  -7.656  -3.521  1.00  0.00           H  
ATOM    309  HA  SER A 734       8.417  -8.048  -6.028  1.00  0.00           H  
ATOM    310  HB2 SER A 734       8.683  -9.483  -3.452  1.00  0.00           H  
ATOM    311  HB3 SER A 734       7.379 -10.072  -4.483  1.00  0.00           H  
ATOM    312  HG  SER A 734      10.103 -10.210  -4.817  1.00  0.00           H  
ATOM    313  N   ILE A 735       6.150  -7.551  -3.672  1.00  0.00           N  
ATOM    314  CA  ILE A 735       4.723  -7.172  -3.488  1.00  0.00           C  
ATOM    315  C   ILE A 735       4.430  -5.851  -4.199  1.00  0.00           C  
ATOM    316  O   ILE A 735       3.604  -5.783  -5.086  1.00  0.00           O  
ATOM    317  CB  ILE A 735       4.551  -7.015  -1.976  1.00  0.00           C  
ATOM    318  CG1 ILE A 735       4.783  -8.364  -1.294  1.00  0.00           C  
ATOM    319  CG2 ILE A 735       3.133  -6.526  -1.671  1.00  0.00           C  
ATOM    320  CD1 ILE A 735       4.761  -8.178   0.225  1.00  0.00           C  
ATOM    321  H   ILE A 735       6.731  -7.670  -2.892  1.00  0.00           H  
ATOM    322  HA  ILE A 735       4.079  -7.953  -3.863  1.00  0.00           H  
ATOM    323  HB  ILE A 735       5.267  -6.297  -1.606  1.00  0.00           H  
ATOM    324 HG12 ILE A 735       4.003  -9.053  -1.583  1.00  0.00           H  
ATOM    325 HG13 ILE A 735       5.742  -8.760  -1.594  1.00  0.00           H  
ATOM    326 HG21 ILE A 735       2.891  -5.698  -2.321  1.00  0.00           H  
ATOM    327 HG22 ILE A 735       3.077  -6.204  -0.642  1.00  0.00           H  
ATOM    328 HG23 ILE A 735       2.431  -7.330  -1.836  1.00  0.00           H  
ATOM    329 HD11 ILE A 735       5.759  -7.961   0.575  1.00  0.00           H  
ATOM    330 HD12 ILE A 735       4.404  -9.083   0.693  1.00  0.00           H  
ATOM    331 HD13 ILE A 735       4.104  -7.359   0.477  1.00  0.00           H  
ATOM    332  N   LEU A 736       5.101  -4.798  -3.817  1.00  0.00           N  
ATOM    333  CA  LEU A 736       4.859  -3.484  -4.478  1.00  0.00           C  
ATOM    334  C   LEU A 736       5.000  -3.626  -5.994  1.00  0.00           C  
ATOM    335  O   LEU A 736       4.297  -2.994  -6.756  1.00  0.00           O  
ATOM    336  CB  LEU A 736       5.947  -2.557  -3.927  1.00  0.00           C  
ATOM    337  CG  LEU A 736       5.494  -1.101  -4.037  1.00  0.00           C  
ATOM    338  CD1 LEU A 736       5.283  -0.759  -5.506  1.00  0.00           C  
ATOM    339  CD2 LEU A 736       4.184  -0.902  -3.270  1.00  0.00           C  
ATOM    340  H   LEU A 736       5.766  -4.872  -3.100  1.00  0.00           H  
ATOM    341  HA  LEU A 736       3.879  -3.112  -4.224  1.00  0.00           H  
ATOM    342  HB2 LEU A 736       6.132  -2.794  -2.897  1.00  0.00           H  
ATOM    343  HB3 LEU A 736       6.855  -2.694  -4.495  1.00  0.00           H  
ATOM    344  HG  LEU A 736       6.255  -0.456  -3.623  1.00  0.00           H  
ATOM    345 HD11 LEU A 736       5.932  -1.375  -6.109  1.00  0.00           H  
ATOM    346 HD12 LEU A 736       5.515   0.282  -5.672  1.00  0.00           H  
ATOM    347 HD13 LEU A 736       4.255  -0.948  -5.774  1.00  0.00           H  
ATOM    348 HD21 LEU A 736       4.034   0.150  -3.082  1.00  0.00           H  
ATOM    349 HD22 LEU A 736       4.232  -1.432  -2.331  1.00  0.00           H  
ATOM    350 HD23 LEU A 736       3.361  -1.283  -3.857  1.00  0.00           H  
ATOM    351  N   GLN A 737       5.901  -4.460  -6.435  1.00  0.00           N  
ATOM    352  CA  GLN A 737       6.082  -4.653  -7.900  1.00  0.00           C  
ATOM    353  C   GLN A 737       4.865  -5.370  -8.491  1.00  0.00           C  
ATOM    354  O   GLN A 737       4.362  -5.003  -9.534  1.00  0.00           O  
ATOM    355  CB  GLN A 737       7.335  -5.521  -8.032  1.00  0.00           C  
ATOM    356  CG  GLN A 737       8.454  -4.705  -8.682  1.00  0.00           C  
ATOM    357  CD  GLN A 737       8.569  -5.079 -10.161  1.00  0.00           C  
ATOM    358  OE1 GLN A 737       8.356  -4.254 -11.027  1.00  0.00           O  
ATOM    359  NE2 GLN A 737       8.903  -6.298 -10.489  1.00  0.00           N  
ATOM    360  H   GLN A 737       6.454  -4.963  -5.802  1.00  0.00           H  
ATOM    361  HA  GLN A 737       6.231  -3.702  -8.388  1.00  0.00           H  
ATOM    362  HB2 GLN A 737       7.652  -5.848  -7.052  1.00  0.00           H  
ATOM    363  HB3 GLN A 737       7.115  -6.382  -8.644  1.00  0.00           H  
ATOM    364  HG2 GLN A 737       8.229  -3.652  -8.595  1.00  0.00           H  
ATOM    365  HG3 GLN A 737       9.389  -4.914  -8.184  1.00  0.00           H  
ATOM    366 HE21 GLN A 737       9.076  -6.963  -9.792  1.00  0.00           H  
ATOM    367 HE22 GLN A 737       8.980  -6.547 -11.434  1.00  0.00           H  
ATOM    368  N   GLN A 738       4.378  -6.381  -7.823  1.00  0.00           N  
ATOM    369  CA  GLN A 738       3.188  -7.110  -8.345  1.00  0.00           C  
ATOM    370  C   GLN A 738       1.944  -6.225  -8.248  1.00  0.00           C  
ATOM    371  O   GLN A 738       1.199  -6.080  -9.196  1.00  0.00           O  
ATOM    372  CB  GLN A 738       3.048  -8.338  -7.448  1.00  0.00           C  
ATOM    373  CG  GLN A 738       3.740  -9.523  -8.121  1.00  0.00           C  
ATOM    374  CD  GLN A 738       2.957 -10.805  -7.835  1.00  0.00           C  
ATOM    375  OE1 GLN A 738       3.351 -11.601  -7.006  1.00  0.00           O  
ATOM    376  NE2 GLN A 738       1.859 -11.044  -8.499  1.00  0.00           N  
ATOM    377  H   GLN A 738       4.794  -6.660  -6.980  1.00  0.00           H  
ATOM    378  HA  GLN A 738       3.356  -7.416  -9.366  1.00  0.00           H  
ATOM    379  HB2 GLN A 738       3.512  -8.143  -6.492  1.00  0.00           H  
ATOM    380  HB3 GLN A 738       2.002  -8.564  -7.304  1.00  0.00           H  
ATOM    381  HG2 GLN A 738       3.778  -9.357  -9.187  1.00  0.00           H  
ATOM    382  HG3 GLN A 738       4.743  -9.617  -7.737  1.00  0.00           H  
ATOM    383 HE21 GLN A 738       1.540 -10.400  -9.166  1.00  0.00           H  
ATOM    384 HE22 GLN A 738       1.348 -11.861  -8.324  1.00  0.00           H  
ATOM    385  N   VAL A 739       1.723  -5.613  -7.113  1.00  0.00           N  
ATOM    386  CA  VAL A 739       0.541  -4.715  -6.965  1.00  0.00           C  
ATOM    387  C   VAL A 739       0.517  -3.697  -8.107  1.00  0.00           C  
ATOM    388  O   VAL A 739      -0.495  -3.485  -8.743  1.00  0.00           O  
ATOM    389  CB  VAL A 739       0.745  -4.011  -5.620  1.00  0.00           C  
ATOM    390  CG1 VAL A 739      -0.350  -2.961  -5.418  1.00  0.00           C  
ATOM    391  CG2 VAL A 739       0.675  -5.040  -4.489  1.00  0.00           C  
ATOM    392  H   VAL A 739       2.342  -5.734  -6.364  1.00  0.00           H  
ATOM    393  HA  VAL A 739      -0.372  -5.293  -6.955  1.00  0.00           H  
ATOM    394  HB  VAL A 739       1.711  -3.529  -5.608  1.00  0.00           H  
ATOM    395 HG11 VAL A 739      -0.824  -3.115  -4.460  1.00  0.00           H  
ATOM    396 HG12 VAL A 739      -1.087  -3.053  -6.203  1.00  0.00           H  
ATOM    397 HG13 VAL A 739       0.087  -1.974  -5.449  1.00  0.00           H  
ATOM    398 HG21 VAL A 739       1.028  -4.592  -3.573  1.00  0.00           H  
ATOM    399 HG22 VAL A 739       1.295  -5.889  -4.736  1.00  0.00           H  
ATOM    400 HG23 VAL A 739      -0.346  -5.366  -4.361  1.00  0.00           H  
ATOM    401  N   LYS A 740       1.637  -3.088  -8.389  1.00  0.00           N  
ATOM    402  CA  LYS A 740       1.691  -2.111  -9.510  1.00  0.00           C  
ATOM    403  C   LYS A 740       1.241  -2.781 -10.802  1.00  0.00           C  
ATOM    404  O   LYS A 740       0.388  -2.285 -11.510  1.00  0.00           O  
ATOM    405  CB  LYS A 740       3.163  -1.717  -9.615  1.00  0.00           C  
ATOM    406  CG  LYS A 740       3.355  -0.759 -10.792  1.00  0.00           C  
ATOM    407  CD  LYS A 740       4.593   0.106 -10.548  1.00  0.00           C  
ATOM    408  CE  LYS A 740       5.836  -0.784 -10.498  1.00  0.00           C  
ATOM    409  NZ  LYS A 740       6.946   0.133 -10.113  1.00  0.00           N  
ATOM    410  H   LYS A 740       2.446  -3.288  -7.874  1.00  0.00           H  
ATOM    411  HA  LYS A 740       1.079  -1.248  -9.294  1.00  0.00           H  
ATOM    412  HB2 LYS A 740       3.469  -1.233  -8.706  1.00  0.00           H  
ATOM    413  HB3 LYS A 740       3.762  -2.602  -9.771  1.00  0.00           H  
ATOM    414  HG2 LYS A 740       3.486  -1.327 -11.701  1.00  0.00           H  
ATOM    415  HG3 LYS A 740       2.485  -0.125 -10.886  1.00  0.00           H  
ATOM    416  HD2 LYS A 740       4.695   0.823 -11.350  1.00  0.00           H  
ATOM    417  HD3 LYS A 740       4.488   0.629  -9.609  1.00  0.00           H  
ATOM    418  HE2 LYS A 740       5.714  -1.559  -9.756  1.00  0.00           H  
ATOM    419  HE3 LYS A 740       6.027  -1.219 -11.468  1.00  0.00           H  
ATOM    420  HZ1 LYS A 740       7.787  -0.425  -9.866  1.00  0.00           H  
ATOM    421  HZ2 LYS A 740       6.655   0.703  -9.293  1.00  0.00           H  
ATOM    422  HZ3 LYS A 740       7.169   0.762 -10.911  1.00  0.00           H  
ATOM    423  N   SER A 741       1.813  -3.909 -11.114  1.00  0.00           N  
ATOM    424  CA  SER A 741       1.425  -4.612 -12.362  1.00  0.00           C  
ATOM    425  C   SER A 741      -0.012  -5.125 -12.253  1.00  0.00           C  
ATOM    426  O   SER A 741      -0.692  -5.310 -13.243  1.00  0.00           O  
ATOM    427  CB  SER A 741       2.405  -5.781 -12.476  1.00  0.00           C  
ATOM    428  OG  SER A 741       2.429  -6.250 -13.816  1.00  0.00           O  
ATOM    429  H   SER A 741       2.503  -4.290 -10.529  1.00  0.00           H  
ATOM    430  HA  SER A 741       1.529  -3.947 -13.205  1.00  0.00           H  
ATOM    431  HB2 SER A 741       3.394  -5.450 -12.193  1.00  0.00           H  
ATOM    432  HB3 SER A 741       2.091  -6.580 -11.821  1.00  0.00           H  
ATOM    433  HG  SER A 741       2.149  -7.168 -13.814  1.00  0.00           H  
ATOM    434  N   HIS A 742      -0.483  -5.348 -11.055  1.00  0.00           N  
ATOM    435  CA  HIS A 742      -1.875  -5.849 -10.882  1.00  0.00           C  
ATOM    436  C   HIS A 742      -2.863  -4.955 -11.640  1.00  0.00           C  
ATOM    437  O   HIS A 742      -2.497  -3.936 -12.190  1.00  0.00           O  
ATOM    438  CB  HIS A 742      -2.128  -5.794  -9.372  1.00  0.00           C  
ATOM    439  CG  HIS A 742      -3.254  -6.728  -9.023  1.00  0.00           C  
ATOM    440  ND1 HIS A 742      -4.416  -6.290  -8.407  1.00  0.00           N  
ATOM    441  CD2 HIS A 742      -3.410  -8.081  -9.199  1.00  0.00           C  
ATOM    442  CE1 HIS A 742      -5.212  -7.362  -8.236  1.00  0.00           C  
ATOM    443  NE2 HIS A 742      -4.646  -8.479  -8.702  1.00  0.00           N  
ATOM    444  H   HIS A 742       0.084  -5.195 -10.270  1.00  0.00           H  
ATOM    445  HA  HIS A 742      -1.950  -6.867 -11.234  1.00  0.00           H  
ATOM    446  HB2 HIS A 742      -1.234  -6.099  -8.848  1.00  0.00           H  
ATOM    447  HB3 HIS A 742      -2.388  -4.787  -9.079  1.00  0.00           H  
ATOM    448  HD1 HIS A 742      -4.620  -5.369  -8.144  1.00  0.00           H  
ATOM    449  HD2 HIS A 742      -2.683  -8.736  -9.655  1.00  0.00           H  
ATOM    450  HE1 HIS A 742      -6.188  -7.324  -7.777  1.00  0.00           H  
ATOM    451  N   GLN A 743      -4.108  -5.345 -11.696  1.00  0.00           N  
ATOM    452  CA  GLN A 743      -5.114  -4.542 -12.452  1.00  0.00           C  
ATOM    453  C   GLN A 743      -5.749  -3.470 -11.557  1.00  0.00           C  
ATOM    454  O   GLN A 743      -6.350  -2.530 -12.036  1.00  0.00           O  
ATOM    455  CB  GLN A 743      -6.149  -5.563 -12.909  1.00  0.00           C  
ATOM    456  CG  GLN A 743      -7.414  -4.863 -13.426  1.00  0.00           C  
ATOM    457  CD  GLN A 743      -8.537  -5.015 -12.396  1.00  0.00           C  
ATOM    458  OE1 GLN A 743      -9.065  -6.094 -12.214  1.00  0.00           O  
ATOM    459  NE2 GLN A 743      -8.928  -3.974 -11.708  1.00  0.00           N  
ATOM    460  H   GLN A 743      -4.379  -6.180 -11.260  1.00  0.00           H  
ATOM    461  HA  GLN A 743      -4.662  -4.096 -13.305  1.00  0.00           H  
ATOM    462  HB2 GLN A 743      -5.729  -6.171 -13.697  1.00  0.00           H  
ATOM    463  HB3 GLN A 743      -6.398  -6.183 -12.081  1.00  0.00           H  
ATOM    464  HG2 GLN A 743      -7.207  -3.815 -13.583  1.00  0.00           H  
ATOM    465  HG3 GLN A 743      -7.718  -5.313 -14.359  1.00  0.00           H  
ATOM    466 HE21 GLN A 743      -8.504  -3.102 -11.851  1.00  0.00           H  
ATOM    467 HE22 GLN A 743      -9.646  -4.066 -11.048  1.00  0.00           H  
ATOM    468  N   SER A 744      -5.644  -3.610 -10.266  1.00  0.00           N  
ATOM    469  CA  SER A 744      -6.270  -2.604  -9.364  1.00  0.00           C  
ATOM    470  C   SER A 744      -5.213  -1.669  -8.778  1.00  0.00           C  
ATOM    471  O   SER A 744      -5.310  -1.243  -7.645  1.00  0.00           O  
ATOM    472  CB  SER A 744      -6.923  -3.431  -8.257  1.00  0.00           C  
ATOM    473  OG  SER A 744      -7.909  -4.280  -8.824  1.00  0.00           O  
ATOM    474  H   SER A 744      -5.168  -4.380  -9.891  1.00  0.00           H  
ATOM    475  HA  SER A 744      -7.018  -2.036  -9.897  1.00  0.00           H  
ATOM    476  HB2 SER A 744      -6.172  -4.030  -7.763  1.00  0.00           H  
ATOM    477  HB3 SER A 744      -7.386  -2.770  -7.540  1.00  0.00           H  
ATOM    478  HG  SER A 744      -7.498  -4.777  -9.536  1.00  0.00           H  
ATOM    479  N   ALA A 745      -4.213  -1.328  -9.544  1.00  0.00           N  
ATOM    480  CA  ALA A 745      -3.152  -0.426  -9.016  1.00  0.00           C  
ATOM    481  C   ALA A 745      -3.072   0.870  -9.829  1.00  0.00           C  
ATOM    482  O   ALA A 745      -2.407   1.806  -9.438  1.00  0.00           O  
ATOM    483  CB  ALA A 745      -1.856  -1.224  -9.164  1.00  0.00           C  
ATOM    484  H   ALA A 745      -4.149  -1.683 -10.455  1.00  0.00           H  
ATOM    485  HA  ALA A 745      -3.335  -0.204  -7.975  1.00  0.00           H  
ATOM    486  HB1 ALA A 745      -1.059  -0.563  -9.474  1.00  0.00           H  
ATOM    487  HB2 ALA A 745      -1.991  -1.997  -9.906  1.00  0.00           H  
ATOM    488  HB3 ALA A 745      -1.601  -1.675  -8.216  1.00  0.00           H  
ATOM    489  N   TRP A 746      -3.756   0.946 -10.942  1.00  0.00           N  
ATOM    490  CA  TRP A 746      -3.693   2.188 -11.770  1.00  0.00           C  
ATOM    491  C   TRP A 746      -4.234   3.444 -11.040  1.00  0.00           C  
ATOM    492  O   TRP A 746      -3.831   4.537 -11.382  1.00  0.00           O  
ATOM    493  CB  TRP A 746      -4.519   1.893 -13.031  1.00  0.00           C  
ATOM    494  CG  TRP A 746      -5.918   1.517 -12.670  1.00  0.00           C  
ATOM    495  CD1 TRP A 746      -6.411   0.259 -12.695  1.00  0.00           C  
ATOM    496  CD2 TRP A 746      -7.016   2.378 -12.246  1.00  0.00           C  
ATOM    497  NE1 TRP A 746      -7.738   0.289 -12.307  1.00  0.00           N  
ATOM    498  CE2 TRP A 746      -8.158   1.573 -12.020  1.00  0.00           C  
ATOM    499  CE3 TRP A 746      -7.130   3.764 -12.033  1.00  0.00           C  
ATOM    500  CZ2 TRP A 746      -9.369   2.122 -11.599  1.00  0.00           C  
ATOM    501  CZ3 TRP A 746      -8.349   4.320 -11.610  1.00  0.00           C  
ATOM    502  CH2 TRP A 746      -9.466   3.500 -11.392  1.00  0.00           C  
ATOM    503  H   TRP A 746      -4.285   0.180 -11.247  1.00  0.00           H  
ATOM    504  HA  TRP A 746      -2.668   2.365 -12.058  1.00  0.00           H  
ATOM    505  HB2 TRP A 746      -4.538   2.773 -13.658  1.00  0.00           H  
ATOM    506  HB3 TRP A 746      -4.061   1.080 -13.574  1.00  0.00           H  
ATOM    507  HD1 TRP A 746      -5.857  -0.626 -12.971  1.00  0.00           H  
ATOM    508  HE1 TRP A 746      -8.325  -0.493 -12.239  1.00  0.00           H  
ATOM    509  HE3 TRP A 746      -6.276   4.405 -12.197  1.00  0.00           H  
ATOM    510  HZ2 TRP A 746     -10.226   1.485 -11.433  1.00  0.00           H  
ATOM    511  HZ3 TRP A 746      -8.426   5.386 -11.449  1.00  0.00           H  
ATOM    512  HH2 TRP A 746     -10.400   3.934 -11.066  1.00  0.00           H  
ATOM    513  N   PRO A 747      -5.130   3.296 -10.076  1.00  0.00           N  
ATOM    514  CA  PRO A 747      -5.643   4.489  -9.369  1.00  0.00           C  
ATOM    515  C   PRO A 747      -4.678   4.924  -8.264  1.00  0.00           C  
ATOM    516  O   PRO A 747      -4.861   5.954  -7.645  1.00  0.00           O  
ATOM    517  CB  PRO A 747      -6.961   4.020  -8.747  1.00  0.00           C  
ATOM    518  CG  PRO A 747      -7.023   2.530  -8.931  1.00  0.00           C  
ATOM    519  CD  PRO A 747      -5.719   2.072  -9.523  1.00  0.00           C  
ATOM    520  HA  PRO A 747      -5.819   5.303 -10.063  1.00  0.00           H  
ATOM    521  HB2 PRO A 747      -6.981   4.263  -7.695  1.00  0.00           H  
ATOM    522  HB3 PRO A 747      -7.791   4.487  -9.248  1.00  0.00           H  
ATOM    523  HG2 PRO A 747      -7.174   2.053  -7.975  1.00  0.00           H  
ATOM    524  HG3 PRO A 747      -7.835   2.278  -9.597  1.00  0.00           H  
ATOM    525  HD2 PRO A 747      -5.083   1.662  -8.753  1.00  0.00           H  
ATOM    526  HD3 PRO A 747      -5.894   1.343 -10.295  1.00  0.00           H  
ATOM    527  N   PHE A 748      -3.664   4.147  -7.993  1.00  0.00           N  
ATOM    528  CA  PHE A 748      -2.728   4.521  -6.898  1.00  0.00           C  
ATOM    529  C   PHE A 748      -1.345   4.878  -7.451  1.00  0.00           C  
ATOM    530  O   PHE A 748      -0.516   5.424  -6.750  1.00  0.00           O  
ATOM    531  CB  PHE A 748      -2.637   3.273  -6.010  1.00  0.00           C  
ATOM    532  CG  PHE A 748      -4.023   2.833  -5.592  1.00  0.00           C  
ATOM    533  CD1 PHE A 748      -4.976   3.784  -5.206  1.00  0.00           C  
ATOM    534  CD2 PHE A 748      -4.352   1.472  -5.589  1.00  0.00           C  
ATOM    535  CE1 PHE A 748      -6.258   3.374  -4.821  1.00  0.00           C  
ATOM    536  CE2 PHE A 748      -5.633   1.062  -5.203  1.00  0.00           C  
ATOM    537  CZ  PHE A 748      -6.587   2.013  -4.819  1.00  0.00           C  
ATOM    538  H   PHE A 748      -3.535   3.310  -8.484  1.00  0.00           H  
ATOM    539  HA  PHE A 748      -3.132   5.349  -6.336  1.00  0.00           H  
ATOM    540  HB2 PHE A 748      -2.158   2.476  -6.560  1.00  0.00           H  
ATOM    541  HB3 PHE A 748      -2.053   3.502  -5.131  1.00  0.00           H  
ATOM    542  HD1 PHE A 748      -4.724   4.834  -5.209  1.00  0.00           H  
ATOM    543  HD2 PHE A 748      -3.617   0.739  -5.885  1.00  0.00           H  
ATOM    544  HE1 PHE A 748      -6.993   4.107  -4.526  1.00  0.00           H  
ATOM    545  HE2 PHE A 748      -5.887   0.012  -5.201  1.00  0.00           H  
ATOM    546  HZ  PHE A 748      -7.575   1.697  -4.521  1.00  0.00           H  
ATOM    547  N   MET A 749      -1.077   4.571  -8.693  1.00  0.00           N  
ATOM    548  CA  MET A 749       0.265   4.904  -9.256  1.00  0.00           C  
ATOM    549  C   MET A 749       0.539   6.396  -9.099  1.00  0.00           C  
ATOM    550  O   MET A 749       1.436   6.804  -8.389  1.00  0.00           O  
ATOM    551  CB  MET A 749       0.211   4.544 -10.748  1.00  0.00           C  
ATOM    552  CG  MET A 749      -0.319   3.114 -10.971  1.00  0.00           C  
ATOM    553  SD  MET A 749       0.471   1.930  -9.840  1.00  0.00           S  
ATOM    554  CE  MET A 749       2.183   2.269 -10.311  1.00  0.00           C  
ATOM    555  H   MET A 749      -1.753   4.133  -9.249  1.00  0.00           H  
ATOM    556  HA  MET A 749       1.032   4.328  -8.759  1.00  0.00           H  
ATOM    557  HB2 MET A 749      -0.440   5.240 -11.255  1.00  0.00           H  
ATOM    558  HB3 MET A 749       1.203   4.627 -11.165  1.00  0.00           H  
ATOM    559  HG2 MET A 749      -1.383   3.103 -10.815  1.00  0.00           H  
ATOM    560  HG3 MET A 749      -0.110   2.818 -11.989  1.00  0.00           H  
ATOM    561  HE1 MET A 749       2.846   1.660  -9.715  1.00  0.00           H  
ATOM    562  HE2 MET A 749       2.404   3.313 -10.144  1.00  0.00           H  
ATOM    563  HE3 MET A 749       2.322   2.035 -11.356  1.00  0.00           H  
ATOM    564  N   GLU A 750      -0.223   7.215  -9.770  1.00  0.00           N  
ATOM    565  CA  GLU A 750      -0.010   8.680  -9.661  1.00  0.00           C  
ATOM    566  C   GLU A 750      -0.826   9.241  -8.487  1.00  0.00           C  
ATOM    567  O   GLU A 750      -2.002   8.961  -8.371  1.00  0.00           O  
ATOM    568  CB  GLU A 750      -0.517   9.247 -10.989  1.00  0.00           C  
ATOM    569  CG  GLU A 750      -0.489  10.776 -10.936  1.00  0.00           C  
ATOM    570  CD  GLU A 750      -0.381  11.335 -12.356  1.00  0.00           C  
ATOM    571  OE1 GLU A 750       0.403  10.803 -13.125  1.00  0.00           O  
ATOM    572  OE2 GLU A 750      -1.084  12.289 -12.651  1.00  0.00           O  
ATOM    573  H   GLU A 750      -0.942   6.865 -10.335  1.00  0.00           H  
ATOM    574  HA  GLU A 750       1.038   8.894  -9.540  1.00  0.00           H  
ATOM    575  HB2 GLU A 750       0.116   8.903 -11.793  1.00  0.00           H  
ATOM    576  HB3 GLU A 750      -1.530   8.912 -11.160  1.00  0.00           H  
ATOM    577  HG2 GLU A 750      -1.397  11.133 -10.475  1.00  0.00           H  
ATOM    578  HG3 GLU A 750       0.362  11.100 -10.356  1.00  0.00           H  
ATOM    579  N   PRO A 751      -0.180  10.015  -7.646  1.00  0.00           N  
ATOM    580  CA  PRO A 751      -0.885  10.602  -6.481  1.00  0.00           C  
ATOM    581  C   PRO A 751      -1.980  11.562  -6.949  1.00  0.00           C  
ATOM    582  O   PRO A 751      -1.734  12.477  -7.710  1.00  0.00           O  
ATOM    583  CB  PRO A 751       0.209  11.362  -5.727  1.00  0.00           C  
ATOM    584  CG  PRO A 751       1.323  11.543  -6.709  1.00  0.00           C  
ATOM    585  CD  PRO A 751       1.232  10.414  -7.697  1.00  0.00           C  
ATOM    586  HA  PRO A 751      -1.302   9.824  -5.860  1.00  0.00           H  
ATOM    587  HB2 PRO A 751      -0.161  12.323  -5.402  1.00  0.00           H  
ATOM    588  HB3 PRO A 751       0.548  10.785  -4.880  1.00  0.00           H  
ATOM    589  HG2 PRO A 751       1.215  12.489  -7.220  1.00  0.00           H  
ATOM    590  HG3 PRO A 751       2.274  11.508  -6.197  1.00  0.00           H  
ATOM    591  HD2 PRO A 751       1.494  10.756  -8.688  1.00  0.00           H  
ATOM    592  HD3 PRO A 751       1.869   9.595  -7.397  1.00  0.00           H  
ATOM    593  N   VAL A 752      -3.190  11.363  -6.499  1.00  0.00           N  
ATOM    594  CA  VAL A 752      -4.300  12.268  -6.917  1.00  0.00           C  
ATOM    595  C   VAL A 752      -3.914  13.728  -6.670  1.00  0.00           C  
ATOM    596  O   VAL A 752      -3.108  14.029  -5.813  1.00  0.00           O  
ATOM    597  CB  VAL A 752      -5.482  11.871  -6.031  1.00  0.00           C  
ATOM    598  CG1 VAL A 752      -6.663  12.804  -6.307  1.00  0.00           C  
ATOM    599  CG2 VAL A 752      -5.887  10.428  -6.339  1.00  0.00           C  
ATOM    600  H   VAL A 752      -3.369  10.621  -5.885  1.00  0.00           H  
ATOM    601  HA  VAL A 752      -4.540  12.112  -7.958  1.00  0.00           H  
ATOM    602  HB  VAL A 752      -5.196  11.950  -4.993  1.00  0.00           H  
ATOM    603 HG11 VAL A 752      -6.508  13.313  -7.246  1.00  0.00           H  
ATOM    604 HG12 VAL A 752      -6.741  13.531  -5.512  1.00  0.00           H  
ATOM    605 HG13 VAL A 752      -7.575  12.226  -6.356  1.00  0.00           H  
ATOM    606 HG21 VAL A 752      -5.014   9.864  -6.632  1.00  0.00           H  
ATOM    607 HG22 VAL A 752      -6.607  10.421  -7.145  1.00  0.00           H  
ATOM    608 HG23 VAL A 752      -6.327   9.981  -5.460  1.00  0.00           H  
ATOM    609  N   LYS A 753      -4.474  14.637  -7.420  1.00  0.00           N  
ATOM    610  CA  LYS A 753      -4.130  16.072  -7.224  1.00  0.00           C  
ATOM    611  C   LYS A 753      -4.705  16.580  -5.900  1.00  0.00           C  
ATOM    612  O   LYS A 753      -5.405  15.871  -5.205  1.00  0.00           O  
ATOM    613  CB  LYS A 753      -4.776  16.794  -8.403  1.00  0.00           C  
ATOM    614  CG  LYS A 753      -3.712  17.591  -9.158  1.00  0.00           C  
ATOM    615  CD  LYS A 753      -4.253  18.984  -9.478  1.00  0.00           C  
ATOM    616  CE  LYS A 753      -3.316  20.043  -8.898  1.00  0.00           C  
ATOM    617  NZ  LYS A 753      -4.059  20.615  -7.740  1.00  0.00           N  
ATOM    618  H   LYS A 753      -5.124  14.377  -8.109  1.00  0.00           H  
ATOM    619  HA  LYS A 753      -3.059  16.208  -7.245  1.00  0.00           H  
ATOM    620  HB2 LYS A 753      -5.222  16.070  -9.067  1.00  0.00           H  
ATOM    621  HB3 LYS A 753      -5.537  17.466  -8.039  1.00  0.00           H  
ATOM    622  HG2 LYS A 753      -2.826  17.680  -8.545  1.00  0.00           H  
ATOM    623  HG3 LYS A 753      -3.464  17.080 -10.077  1.00  0.00           H  
ATOM    624  HD2 LYS A 753      -4.317  19.108 -10.549  1.00  0.00           H  
ATOM    625  HD3 LYS A 753      -5.234  19.096  -9.043  1.00  0.00           H  
ATOM    626  HE2 LYS A 753      -2.394  19.589  -8.566  1.00  0.00           H  
ATOM    627  HE3 LYS A 753      -3.117  20.809  -9.631  1.00  0.00           H  
ATOM    628  HZ1 LYS A 753      -4.808  21.247  -8.087  1.00  0.00           H  
ATOM    629  HZ2 LYS A 753      -3.402  21.154  -7.139  1.00  0.00           H  
ATOM    630  HZ3 LYS A 753      -4.483  19.845  -7.185  1.00  0.00           H  
ATOM    631  N   ARG A 754      -4.411  17.800  -5.542  1.00  0.00           N  
ATOM    632  CA  ARG A 754      -4.928  18.343  -4.255  1.00  0.00           C  
ATOM    633  C   ARG A 754      -6.403  18.727  -4.380  1.00  0.00           C  
ATOM    634  O   ARG A 754      -7.159  18.631  -3.434  1.00  0.00           O  
ATOM    635  CB  ARG A 754      -4.079  19.586  -3.985  1.00  0.00           C  
ATOM    636  CG  ARG A 754      -2.786  19.175  -3.279  1.00  0.00           C  
ATOM    637  CD  ARG A 754      -1.748  20.289  -3.430  1.00  0.00           C  
ATOM    638  NE  ARG A 754      -1.629  20.889  -2.068  1.00  0.00           N  
ATOM    639  CZ  ARG A 754      -0.994  20.260  -1.106  1.00  0.00           C  
ATOM    640  NH1 ARG A 754      -0.447  19.087  -1.312  1.00  0.00           N  
ATOM    641  NH2 ARG A 754      -0.907  20.811   0.073  1.00  0.00           N  
ATOM    642  H   ARG A 754      -3.837  18.353  -6.113  1.00  0.00           H  
ATOM    643  HA  ARG A 754      -4.795  17.620  -3.464  1.00  0.00           H  
ATOM    644  HB2 ARG A 754      -3.841  20.070  -4.920  1.00  0.00           H  
ATOM    645  HB3 ARG A 754      -4.631  20.269  -3.356  1.00  0.00           H  
ATOM    646  HG2 ARG A 754      -2.985  19.009  -2.230  1.00  0.00           H  
ATOM    647  HG3 ARG A 754      -2.407  18.266  -3.722  1.00  0.00           H  
ATOM    648  HD2 ARG A 754      -0.799  19.878  -3.743  1.00  0.00           H  
ATOM    649  HD3 ARG A 754      -2.091  21.028  -4.138  1.00  0.00           H  
ATOM    650  HE  ARG A 754      -2.030  21.766  -1.890  1.00  0.00           H  
ATOM    651 HH11 ARG A 754      -0.506  18.652  -2.210  1.00  0.00           H  
ATOM    652 HH12 ARG A 754       0.032  18.624  -0.566  1.00  0.00           H  
ATOM    653 HH21 ARG A 754      -1.321  21.706   0.239  1.00  0.00           H  
ATOM    654 HH22 ARG A 754      -0.425  20.339   0.811  1.00  0.00           H  
ATOM    655  N   THR A 755      -6.820  19.172  -5.533  1.00  0.00           N  
ATOM    656  CA  THR A 755      -8.245  19.571  -5.701  1.00  0.00           C  
ATOM    657  C   THR A 755      -8.981  18.576  -6.601  1.00  0.00           C  
ATOM    658  O   THR A 755     -10.190  18.469  -6.562  1.00  0.00           O  
ATOM    659  CB  THR A 755      -8.190  20.950  -6.361  1.00  0.00           C  
ATOM    660  OG1 THR A 755      -7.579  21.875  -5.474  1.00  0.00           O  
ATOM    661  CG2 THR A 755      -9.610  21.417  -6.686  1.00  0.00           C  
ATOM    662  H   THR A 755      -6.196  19.249  -6.285  1.00  0.00           H  
ATOM    663  HA  THR A 755      -8.731  19.635  -4.737  1.00  0.00           H  
ATOM    664  HB  THR A 755      -7.613  20.890  -7.272  1.00  0.00           H  
ATOM    665  HG1 THR A 755      -7.684  22.754  -5.845  1.00  0.00           H  
ATOM    666 HG21 THR A 755     -10.199  21.435  -5.781  1.00  0.00           H  
ATOM    667 HG22 THR A 755     -10.059  20.735  -7.394  1.00  0.00           H  
ATOM    668 HG23 THR A 755      -9.575  22.408  -7.113  1.00  0.00           H  
ATOM    669  N   GLU A 756      -8.264  17.840  -7.404  1.00  0.00           N  
ATOM    670  CA  GLU A 756      -8.931  16.854  -8.302  1.00  0.00           C  
ATOM    671  C   GLU A 756      -9.861  15.941  -7.496  1.00  0.00           C  
ATOM    672  O   GLU A 756     -10.782  15.355  -8.028  1.00  0.00           O  
ATOM    673  CB  GLU A 756      -7.790  16.039  -8.919  1.00  0.00           C  
ATOM    674  CG  GLU A 756      -8.344  15.179 -10.057  1.00  0.00           C  
ATOM    675  CD  GLU A 756      -7.191  14.635 -10.905  1.00  0.00           C  
ATOM    676  OE1 GLU A 756      -6.118  15.213 -10.855  1.00  0.00           O  
ATOM    677  OE2 GLU A 756      -7.404  13.653 -11.599  1.00  0.00           O  
ATOM    678  H   GLU A 756      -7.290  17.942  -7.423  1.00  0.00           H  
ATOM    679  HA  GLU A 756      -9.485  17.366  -9.074  1.00  0.00           H  
ATOM    680  HB2 GLU A 756      -7.037  16.707  -9.309  1.00  0.00           H  
ATOM    681  HB3 GLU A 756      -7.353  15.404  -8.165  1.00  0.00           H  
ATOM    682  HG2 GLU A 756      -8.907  14.358  -9.645  1.00  0.00           H  
ATOM    683  HG3 GLU A 756      -8.989  15.781 -10.674  1.00  0.00           H  
ATOM    684  N   ALA A 757      -9.635  15.823  -6.213  1.00  0.00           N  
ATOM    685  CA  ALA A 757     -10.503  14.942  -5.381  1.00  0.00           C  
ATOM    686  C   ALA A 757     -11.583  15.760  -4.664  1.00  0.00           C  
ATOM    687  O   ALA A 757     -11.450  16.959  -4.513  1.00  0.00           O  
ATOM    688  CB  ALA A 757      -9.553  14.312  -4.363  1.00  0.00           C  
ATOM    689  H   ALA A 757      -8.884  16.296  -5.802  1.00  0.00           H  
ATOM    690  HA  ALA A 757     -10.957  14.179  -5.991  1.00  0.00           H  
ATOM    691  HB1 ALA A 757      -9.986  13.399  -3.981  1.00  0.00           H  
ATOM    692  HB2 ALA A 757      -9.392  15.002  -3.548  1.00  0.00           H  
ATOM    693  HB3 ALA A 757      -8.609  14.091  -4.840  1.00  0.00           H  
ATOM    694  N   PRO A 758     -12.623  15.082  -4.235  1.00  0.00           N  
ATOM    695  CA  PRO A 758     -13.730  15.769  -3.525  1.00  0.00           C  
ATOM    696  C   PRO A 758     -13.255  16.294  -2.168  1.00  0.00           C  
ATOM    697  O   PRO A 758     -13.846  17.188  -1.595  1.00  0.00           O  
ATOM    698  CB  PRO A 758     -14.783  14.674  -3.337  1.00  0.00           C  
ATOM    699  CG  PRO A 758     -14.039  13.382  -3.467  1.00  0.00           C  
ATOM    700  CD  PRO A 758     -12.866  13.638  -4.373  1.00  0.00           C  
ATOM    701  HA  PRO A 758     -14.124  16.574  -4.127  1.00  0.00           H  
ATOM    702  HB2 PRO A 758     -15.230  14.750  -2.357  1.00  0.00           H  
ATOM    703  HB3 PRO A 758     -15.541  14.748  -4.102  1.00  0.00           H  
ATOM    704  HG2 PRO A 758     -13.692  13.057  -2.498  1.00  0.00           H  
ATOM    705  HG3 PRO A 758     -14.682  12.628  -3.900  1.00  0.00           H  
ATOM    706  HD2 PRO A 758     -12.004  13.076  -4.045  1.00  0.00           H  
ATOM    707  HD3 PRO A 758     -13.115  13.391  -5.395  1.00  0.00           H  
ATOM    708  N   GLY A 759     -12.192  15.743  -1.648  1.00  0.00           N  
ATOM    709  CA  GLY A 759     -11.680  16.207  -0.328  1.00  0.00           C  
ATOM    710  C   GLY A 759     -10.530  15.300   0.113  1.00  0.00           C  
ATOM    711  O   GLY A 759     -10.686  14.458   0.975  1.00  0.00           O  
ATOM    712  H   GLY A 759     -11.731  15.022  -2.126  1.00  0.00           H  
ATOM    713  HA2 GLY A 759     -11.325  17.223  -0.415  1.00  0.00           H  
ATOM    714  HA3 GLY A 759     -12.474  16.163   0.403  1.00  0.00           H  
ATOM    715  N   TYR A 760      -9.377  15.460  -0.477  1.00  0.00           N  
ATOM    716  CA  TYR A 760      -8.220  14.601  -0.098  1.00  0.00           C  
ATOM    717  C   TYR A 760      -7.388  15.275   0.996  1.00  0.00           C  
ATOM    718  O   TYR A 760      -6.634  14.632   1.700  1.00  0.00           O  
ATOM    719  CB  TYR A 760      -7.397  14.472  -1.381  1.00  0.00           C  
ATOM    720  CG  TYR A 760      -6.677  13.144  -1.393  1.00  0.00           C  
ATOM    721  CD1 TYR A 760      -7.383  11.961  -1.142  1.00  0.00           C  
ATOM    722  CD2 TYR A 760      -5.304  13.096  -1.665  1.00  0.00           C  
ATOM    723  CE1 TYR A 760      -6.715  10.730  -1.158  1.00  0.00           C  
ATOM    724  CE2 TYR A 760      -4.637  11.865  -1.682  1.00  0.00           C  
ATOM    725  CZ  TYR A 760      -5.342  10.683  -1.428  1.00  0.00           C  
ATOM    726  OH  TYR A 760      -4.683   9.470  -1.445  1.00  0.00           O  
ATOM    727  H   TYR A 760      -9.274  16.143  -1.174  1.00  0.00           H  
ATOM    728  HA  TYR A 760      -8.564  13.629   0.229  1.00  0.00           H  
ATOM    729  HB2 TYR A 760      -8.052  14.533  -2.235  1.00  0.00           H  
ATOM    730  HB3 TYR A 760      -6.674  15.273  -1.425  1.00  0.00           H  
ATOM    731  HD1 TYR A 760      -8.442  11.997  -0.934  1.00  0.00           H  
ATOM    732  HD2 TYR A 760      -4.760  14.008  -1.861  1.00  0.00           H  
ATOM    733  HE1 TYR A 760      -7.258   9.818  -0.963  1.00  0.00           H  
ATOM    734  HE2 TYR A 760      -3.577  11.828  -1.889  1.00  0.00           H  
ATOM    735  HH  TYR A 760      -4.873   9.041  -2.283  1.00  0.00           H  
ATOM    736  N   TYR A 761      -7.513  16.567   1.141  1.00  0.00           N  
ATOM    737  CA  TYR A 761      -6.719  17.282   2.181  1.00  0.00           C  
ATOM    738  C   TYR A 761      -7.419  17.224   3.545  1.00  0.00           C  
ATOM    739  O   TYR A 761      -7.030  17.899   4.478  1.00  0.00           O  
ATOM    740  CB  TYR A 761      -6.641  18.728   1.685  1.00  0.00           C  
ATOM    741  CG  TYR A 761      -5.363  19.362   2.180  1.00  0.00           C  
ATOM    742  CD1 TYR A 761      -4.140  18.707   1.999  1.00  0.00           C  
ATOM    743  CD2 TYR A 761      -5.402  20.608   2.819  1.00  0.00           C  
ATOM    744  CE1 TYR A 761      -2.955  19.296   2.458  1.00  0.00           C  
ATOM    745  CE2 TYR A 761      -4.217  21.196   3.278  1.00  0.00           C  
ATOM    746  CZ  TYR A 761      -2.994  20.540   3.098  1.00  0.00           C  
ATOM    747  OH  TYR A 761      -1.826  21.121   3.550  1.00  0.00           O  
ATOM    748  H   TYR A 761      -8.121  17.069   0.559  1.00  0.00           H  
ATOM    749  HA  TYR A 761      -5.728  16.858   2.251  1.00  0.00           H  
ATOM    750  HB2 TYR A 761      -6.652  18.739   0.605  1.00  0.00           H  
ATOM    751  HB3 TYR A 761      -7.487  19.283   2.060  1.00  0.00           H  
ATOM    752  HD1 TYR A 761      -4.109  17.746   1.506  1.00  0.00           H  
ATOM    753  HD2 TYR A 761      -6.345  21.114   2.959  1.00  0.00           H  
ATOM    754  HE1 TYR A 761      -2.011  18.789   2.319  1.00  0.00           H  
ATOM    755  HE2 TYR A 761      -4.247  22.157   3.772  1.00  0.00           H  
ATOM    756  HH  TYR A 761      -2.044  21.687   4.294  1.00  0.00           H  
ATOM    757  N   GLU A 762      -8.444  16.424   3.674  1.00  0.00           N  
ATOM    758  CA  GLU A 762      -9.151  16.324   4.981  1.00  0.00           C  
ATOM    759  C   GLU A 762      -9.516  14.866   5.266  1.00  0.00           C  
ATOM    760  O   GLU A 762      -9.074  14.282   6.236  1.00  0.00           O  
ATOM    761  CB  GLU A 762     -10.416  17.168   4.811  1.00  0.00           C  
ATOM    762  CG  GLU A 762     -10.145  18.597   5.285  1.00  0.00           C  
ATOM    763  CD  GLU A 762     -11.465  19.262   5.680  1.00  0.00           C  
ATOM    764  OE1 GLU A 762     -12.488  18.871   5.141  1.00  0.00           O  
ATOM    765  OE2 GLU A 762     -11.432  20.150   6.516  1.00  0.00           O  
ATOM    766  H   GLU A 762      -8.743  15.883   2.916  1.00  0.00           H  
ATOM    767  HA  GLU A 762      -8.536  16.722   5.775  1.00  0.00           H  
ATOM    768  HB2 GLU A 762     -10.702  17.182   3.769  1.00  0.00           H  
ATOM    769  HB3 GLU A 762     -11.216  16.740   5.397  1.00  0.00           H  
ATOM    770  HG2 GLU A 762      -9.484  18.573   6.139  1.00  0.00           H  
ATOM    771  HG3 GLU A 762      -9.683  19.159   4.487  1.00  0.00           H  
ATOM    772  N   VAL A 763     -10.310  14.271   4.419  1.00  0.00           N  
ATOM    773  CA  VAL A 763     -10.689  12.846   4.625  1.00  0.00           C  
ATOM    774  C   VAL A 763      -9.433  11.971   4.690  1.00  0.00           C  
ATOM    775  O   VAL A 763      -9.454  10.875   5.213  1.00  0.00           O  
ATOM    776  CB  VAL A 763     -11.532  12.489   3.395  1.00  0.00           C  
ATOM    777  CG1 VAL A 763     -11.843  10.989   3.394  1.00  0.00           C  
ATOM    778  CG2 VAL A 763     -12.841  13.280   3.430  1.00  0.00           C  
ATOM    779  H   VAL A 763     -10.648  14.759   3.639  1.00  0.00           H  
ATOM    780  HA  VAL A 763     -11.273  12.737   5.527  1.00  0.00           H  
ATOM    781  HB  VAL A 763     -10.984  12.742   2.500  1.00  0.00           H  
ATOM    782 HG11 VAL A 763     -12.801  10.821   2.925  1.00  0.00           H  
ATOM    783 HG12 VAL A 763     -11.871  10.627   4.411  1.00  0.00           H  
ATOM    784 HG13 VAL A 763     -11.075  10.463   2.844  1.00  0.00           H  
ATOM    785 HG21 VAL A 763     -12.666  14.281   3.065  1.00  0.00           H  
ATOM    786 HG22 VAL A 763     -13.207  13.326   4.445  1.00  0.00           H  
ATOM    787 HG23 VAL A 763     -13.573  12.791   2.804  1.00  0.00           H  
ATOM    788  N   ILE A 764      -8.341  12.447   4.158  1.00  0.00           N  
ATOM    789  CA  ILE A 764      -7.088  11.641   4.178  1.00  0.00           C  
ATOM    790  C   ILE A 764      -5.948  12.446   4.804  1.00  0.00           C  
ATOM    791  O   ILE A 764      -5.353  13.295   4.170  1.00  0.00           O  
ATOM    792  CB  ILE A 764      -6.797  11.350   2.704  1.00  0.00           C  
ATOM    793  CG1 ILE A 764      -7.980  10.595   2.092  1.00  0.00           C  
ATOM    794  CG2 ILE A 764      -5.529  10.502   2.591  1.00  0.00           C  
ATOM    795  CD1 ILE A 764      -8.208   9.290   2.859  1.00  0.00           C  
ATOM    796  H   ILE A 764      -8.346  13.331   3.736  1.00  0.00           H  
ATOM    797  HA  ILE A 764      -7.242  10.720   4.720  1.00  0.00           H  
ATOM    798  HB  ILE A 764      -6.654  12.281   2.176  1.00  0.00           H  
ATOM    799 HG12 ILE A 764      -8.868  11.207   2.154  1.00  0.00           H  
ATOM    800 HG13 ILE A 764      -7.770  10.372   1.057  1.00  0.00           H  
ATOM    801 HG21 ILE A 764      -5.041  10.710   1.650  1.00  0.00           H  
ATOM    802 HG22 ILE A 764      -5.789   9.456   2.638  1.00  0.00           H  
ATOM    803 HG23 ILE A 764      -4.860  10.743   3.404  1.00  0.00           H  
ATOM    804 HD11 ILE A 764      -7.282   8.972   3.314  1.00  0.00           H  
ATOM    805 HD12 ILE A 764      -8.554   8.527   2.178  1.00  0.00           H  
ATOM    806 HD13 ILE A 764      -8.950   9.449   3.628  1.00  0.00           H  
ATOM    807  N   ARG A 765      -5.641  12.189   6.047  1.00  0.00           N  
ATOM    808  CA  ARG A 765      -4.546  12.946   6.719  1.00  0.00           C  
ATOM    809  C   ARG A 765      -3.176  12.407   6.296  1.00  0.00           C  
ATOM    810  O   ARG A 765      -2.164  13.056   6.474  1.00  0.00           O  
ATOM    811  CB  ARG A 765      -4.772  12.713   8.215  1.00  0.00           C  
ATOM    812  CG  ARG A 765      -4.314  13.946   8.998  1.00  0.00           C  
ATOM    813  CD  ARG A 765      -5.213  14.137  10.221  1.00  0.00           C  
ATOM    814  NE  ARG A 765      -4.448  15.051  11.119  1.00  0.00           N  
ATOM    815  CZ  ARG A 765      -3.405  14.619  11.790  1.00  0.00           C  
ATOM    816  NH1 ARG A 765      -3.005  13.375  11.692  1.00  0.00           N  
ATOM    817  NH2 ARG A 765      -2.756  15.443  12.568  1.00  0.00           N  
ATOM    818  H   ARG A 765      -6.137  11.503   6.541  1.00  0.00           H  
ATOM    819  HA  ARG A 765      -4.623  13.998   6.488  1.00  0.00           H  
ATOM    820  HB2 ARG A 765      -5.822  12.540   8.398  1.00  0.00           H  
ATOM    821  HB3 ARG A 765      -4.204  11.852   8.535  1.00  0.00           H  
ATOM    822  HG2 ARG A 765      -3.292  13.809   9.320  1.00  0.00           H  
ATOM    823  HG3 ARG A 765      -4.378  14.819   8.364  1.00  0.00           H  
ATOM    824  HD2 ARG A 765      -6.149  14.591   9.932  1.00  0.00           H  
ATOM    825  HD3 ARG A 765      -5.389  13.190  10.710  1.00  0.00           H  
ATOM    826  HE  ARG A 765      -4.727  15.986  11.210  1.00  0.00           H  
ATOM    827 HH11 ARG A 765      -3.492  12.733  11.101  1.00  0.00           H  
ATOM    828 HH12 ARG A 765      -2.209  13.066  12.211  1.00  0.00           H  
ATOM    829 HH21 ARG A 765      -3.053  16.394  12.649  1.00  0.00           H  
ATOM    830 HH22 ARG A 765      -1.960  15.122  13.083  1.00  0.00           H  
ATOM    831  N   PHE A 766      -3.131  11.227   5.738  1.00  0.00           N  
ATOM    832  CA  PHE A 766      -1.822  10.658   5.309  1.00  0.00           C  
ATOM    833  C   PHE A 766      -1.899  10.170   3.857  1.00  0.00           C  
ATOM    834  O   PHE A 766      -1.985   8.983   3.612  1.00  0.00           O  
ATOM    835  CB  PHE A 766      -1.578   9.480   6.254  1.00  0.00           C  
ATOM    836  CG  PHE A 766      -1.481   9.983   7.675  1.00  0.00           C  
ATOM    837  CD1 PHE A 766      -0.402  10.787   8.061  1.00  0.00           C  
ATOM    838  CD2 PHE A 766      -2.468   9.641   8.607  1.00  0.00           C  
ATOM    839  CE1 PHE A 766      -0.311  11.252   9.378  1.00  0.00           C  
ATOM    840  CE2 PHE A 766      -2.377  10.106   9.925  1.00  0.00           C  
ATOM    841  CZ  PHE A 766      -1.298  10.911  10.310  1.00  0.00           C  
ATOM    842  H   PHE A 766      -3.956  10.716   5.603  1.00  0.00           H  
ATOM    843  HA  PHE A 766      -1.039  11.395   5.418  1.00  0.00           H  
ATOM    844  HB2 PHE A 766      -2.396   8.779   6.175  1.00  0.00           H  
ATOM    845  HB3 PHE A 766      -0.655   8.987   5.984  1.00  0.00           H  
ATOM    846  HD1 PHE A 766       0.360  11.050   7.342  1.00  0.00           H  
ATOM    847  HD2 PHE A 766      -3.300   9.020   8.310  1.00  0.00           H  
ATOM    848  HE1 PHE A 766       0.521  11.873   9.676  1.00  0.00           H  
ATOM    849  HE2 PHE A 766      -3.139   9.843  10.644  1.00  0.00           H  
ATOM    850  HZ  PHE A 766      -1.228  11.270  11.327  1.00  0.00           H  
ATOM    851  N   PRO A 767      -1.862  11.102   2.935  1.00  0.00           N  
ATOM    852  CA  PRO A 767      -1.933  10.741   1.498  1.00  0.00           C  
ATOM    853  C   PRO A 767      -0.766   9.828   1.118  1.00  0.00           C  
ATOM    854  O   PRO A 767       0.348  10.274   0.927  1.00  0.00           O  
ATOM    855  CB  PRO A 767      -1.823  12.082   0.768  1.00  0.00           C  
ATOM    856  CG  PRO A 767      -2.131  13.127   1.795  1.00  0.00           C  
ATOM    857  CD  PRO A 767      -1.761  12.554   3.135  1.00  0.00           C  
ATOM    858  HA  PRO A 767      -2.876  10.265   1.274  1.00  0.00           H  
ATOM    859  HB2 PRO A 767      -0.823  12.219   0.385  1.00  0.00           H  
ATOM    860  HB3 PRO A 767      -2.541  12.129  -0.037  1.00  0.00           H  
ATOM    861  HG2 PRO A 767      -1.549  14.016   1.602  1.00  0.00           H  
ATOM    862  HG3 PRO A 767      -3.184  13.364   1.775  1.00  0.00           H  
ATOM    863  HD2 PRO A 767      -0.751  12.830   3.400  1.00  0.00           H  
ATOM    864  HD3 PRO A 767      -2.457  12.882   3.893  1.00  0.00           H  
ATOM    865  N   MET A 768      -1.012   8.551   1.006  1.00  0.00           N  
ATOM    866  CA  MET A 768       0.084   7.610   0.637  1.00  0.00           C  
ATOM    867  C   MET A 768      -0.342   6.747  -0.556  1.00  0.00           C  
ATOM    868  O   MET A 768      -1.387   6.128  -0.547  1.00  0.00           O  
ATOM    869  CB  MET A 768       0.298   6.751   1.892  1.00  0.00           C  
ATOM    870  CG  MET A 768       1.209   5.560   1.569  1.00  0.00           C  
ATOM    871  SD  MET A 768       2.489   5.413   2.840  1.00  0.00           S  
ATOM    872  CE  MET A 768       3.417   6.896   2.382  1.00  0.00           C  
ATOM    873  H   MET A 768      -1.917   8.212   1.163  1.00  0.00           H  
ATOM    874  HA  MET A 768       0.984   8.158   0.401  1.00  0.00           H  
ATOM    875  HB2 MET A 768       0.756   7.354   2.662  1.00  0.00           H  
ATOM    876  HB3 MET A 768      -0.654   6.387   2.244  1.00  0.00           H  
ATOM    877  HG2 MET A 768       0.622   4.654   1.545  1.00  0.00           H  
ATOM    878  HG3 MET A 768       1.674   5.713   0.607  1.00  0.00           H  
ATOM    879  HE1 MET A 768       2.727   7.678   2.103  1.00  0.00           H  
ATOM    880  HE2 MET A 768       4.064   6.671   1.547  1.00  0.00           H  
ATOM    881  HE3 MET A 768       4.012   7.223   3.222  1.00  0.00           H  
ATOM    882  N   ASP A 769       0.467   6.699  -1.578  1.00  0.00           N  
ATOM    883  CA  ASP A 769       0.121   5.871  -2.766  1.00  0.00           C  
ATOM    884  C   ASP A 769       1.320   5.014  -3.175  1.00  0.00           C  
ATOM    885  O   ASP A 769       2.274   4.872  -2.435  1.00  0.00           O  
ATOM    886  CB  ASP A 769      -0.215   6.883  -3.866  1.00  0.00           C  
ATOM    887  CG  ASP A 769       1.015   7.743  -4.175  1.00  0.00           C  
ATOM    888  OD1 ASP A 769       1.997   7.625  -3.460  1.00  0.00           O  
ATOM    889  OD2 ASP A 769       0.952   8.508  -5.124  1.00  0.00           O  
ATOM    890  H   ASP A 769       1.308   7.203  -1.560  1.00  0.00           H  
ATOM    891  HA  ASP A 769      -0.734   5.248  -2.554  1.00  0.00           H  
ATOM    892  HB2 ASP A 769      -0.518   6.355  -4.758  1.00  0.00           H  
ATOM    893  HB3 ASP A 769      -1.023   7.519  -3.534  1.00  0.00           H  
ATOM    894  N   LEU A 770       1.283   4.441  -4.345  1.00  0.00           N  
ATOM    895  CA  LEU A 770       2.426   3.599  -4.796  1.00  0.00           C  
ATOM    896  C   LEU A 770       3.573   4.474  -5.315  1.00  0.00           C  
ATOM    897  O   LEU A 770       4.677   4.009  -5.513  1.00  0.00           O  
ATOM    898  CB  LEU A 770       1.855   2.742  -5.928  1.00  0.00           C  
ATOM    899  CG  LEU A 770       1.039   1.592  -5.333  1.00  0.00           C  
ATOM    900  CD1 LEU A 770       0.396   0.785  -6.463  1.00  0.00           C  
ATOM    901  CD2 LEU A 770       1.959   0.682  -4.517  1.00  0.00           C  
ATOM    902  H   LEU A 770       0.506   4.569  -4.929  1.00  0.00           H  
ATOM    903  HA  LEU A 770       2.769   2.970  -3.988  1.00  0.00           H  
ATOM    904  HB2 LEU A 770       1.218   3.350  -6.553  1.00  0.00           H  
ATOM    905  HB3 LEU A 770       2.664   2.341  -6.520  1.00  0.00           H  
ATOM    906  HG  LEU A 770       0.267   1.992  -4.692  1.00  0.00           H  
ATOM    907 HD11 LEU A 770       1.169   0.350  -7.079  1.00  0.00           H  
ATOM    908 HD12 LEU A 770      -0.221   1.435  -7.065  1.00  0.00           H  
ATOM    909 HD13 LEU A 770      -0.214  -0.001  -6.041  1.00  0.00           H  
ATOM    910 HD21 LEU A 770       1.563  -0.322  -4.516  1.00  0.00           H  
ATOM    911 HD22 LEU A 770       2.017   1.047  -3.502  1.00  0.00           H  
ATOM    912 HD23 LEU A 770       2.945   0.681  -4.956  1.00  0.00           H  
ATOM    913  N   LYS A 771       3.324   5.740  -5.529  1.00  0.00           N  
ATOM    914  CA  LYS A 771       4.396   6.636  -6.043  1.00  0.00           C  
ATOM    915  C   LYS A 771       5.503   6.825  -5.001  1.00  0.00           C  
ATOM    916  O   LYS A 771       6.574   7.309  -5.308  1.00  0.00           O  
ATOM    917  CB  LYS A 771       3.688   7.965  -6.299  1.00  0.00           C  
ATOM    918  CG  LYS A 771       4.552   8.835  -7.207  1.00  0.00           C  
ATOM    919  CD  LYS A 771       4.374  10.297  -6.810  1.00  0.00           C  
ATOM    920  CE  LYS A 771       5.715  11.022  -6.924  1.00  0.00           C  
ATOM    921  NZ  LYS A 771       5.401  12.300  -7.622  1.00  0.00           N  
ATOM    922  H   LYS A 771       2.427   6.100  -5.372  1.00  0.00           H  
ATOM    923  HA  LYS A 771       4.806   6.247  -6.963  1.00  0.00           H  
ATOM    924  HB2 LYS A 771       2.737   7.783  -6.775  1.00  0.00           H  
ATOM    925  HB3 LYS A 771       3.528   8.474  -5.360  1.00  0.00           H  
ATOM    926  HG2 LYS A 771       5.589   8.554  -7.096  1.00  0.00           H  
ATOM    927  HG3 LYS A 771       4.248   8.699  -8.234  1.00  0.00           H  
ATOM    928  HD2 LYS A 771       3.653  10.760  -7.465  1.00  0.00           H  
ATOM    929  HD3 LYS A 771       4.020  10.350  -5.791  1.00  0.00           H  
ATOM    930  HE2 LYS A 771       6.120  11.220  -5.943  1.00  0.00           H  
ATOM    931  HE3 LYS A 771       6.410  10.436  -7.507  1.00  0.00           H  
ATOM    932  HZ1 LYS A 771       6.284  12.750  -7.938  1.00  0.00           H  
ATOM    933  HZ2 LYS A 771       4.901  12.938  -6.970  1.00  0.00           H  
ATOM    934  HZ3 LYS A 771       4.797  12.105  -8.447  1.00  0.00           H  
ATOM    935  N   THR A 772       5.256   6.466  -3.771  1.00  0.00           N  
ATOM    936  CA  THR A 772       6.300   6.652  -2.722  1.00  0.00           C  
ATOM    937  C   THR A 772       6.785   5.301  -2.192  1.00  0.00           C  
ATOM    938  O   THR A 772       7.909   5.164  -1.751  1.00  0.00           O  
ATOM    939  CB  THR A 772       5.603   7.438  -1.609  1.00  0.00           C  
ATOM    940  OG1 THR A 772       4.396   6.782  -1.252  1.00  0.00           O  
ATOM    941  CG2 THR A 772       5.288   8.852  -2.101  1.00  0.00           C  
ATOM    942  H   THR A 772       4.384   6.085  -3.535  1.00  0.00           H  
ATOM    943  HA  THR A 772       7.130   7.219  -3.118  1.00  0.00           H  
ATOM    944  HB  THR A 772       6.251   7.493  -0.747  1.00  0.00           H  
ATOM    945  HG1 THR A 772       4.482   6.474  -0.347  1.00  0.00           H  
ATOM    946 HG21 THR A 772       4.361   9.189  -1.659  1.00  0.00           H  
ATOM    947 HG22 THR A 772       5.193   8.846  -3.176  1.00  0.00           H  
ATOM    948 HG23 THR A 772       6.087   9.520  -1.814  1.00  0.00           H  
ATOM    949  N   MET A 773       5.946   4.303  -2.221  1.00  0.00           N  
ATOM    950  CA  MET A 773       6.357   2.969  -1.701  1.00  0.00           C  
ATOM    951  C   MET A 773       7.667   2.514  -2.349  1.00  0.00           C  
ATOM    952  O   MET A 773       8.718   2.556  -1.740  1.00  0.00           O  
ATOM    953  CB  MET A 773       5.216   2.029  -2.091  1.00  0.00           C  
ATOM    954  CG  MET A 773       4.243   1.896  -0.917  1.00  0.00           C  
ATOM    955  SD  MET A 773       5.011   0.914   0.395  1.00  0.00           S  
ATOM    956  CE  MET A 773       3.592  -0.156   0.739  1.00  0.00           C  
ATOM    957  H   MET A 773       5.041   4.434  -2.574  1.00  0.00           H  
ATOM    958  HA  MET A 773       6.462   3.003  -0.627  1.00  0.00           H  
ATOM    959  HB2 MET A 773       4.695   2.431  -2.948  1.00  0.00           H  
ATOM    960  HB3 MET A 773       5.618   1.057  -2.338  1.00  0.00           H  
ATOM    961  HG2 MET A 773       4.003   2.876  -0.537  1.00  0.00           H  
ATOM    962  HG3 MET A 773       3.340   1.408  -1.251  1.00  0.00           H  
ATOM    963  HE1 MET A 773       3.873  -0.903   1.466  1.00  0.00           H  
ATOM    964  HE2 MET A 773       3.278  -0.642  -0.173  1.00  0.00           H  
ATOM    965  HE3 MET A 773       2.779   0.439   1.128  1.00  0.00           H  
ATOM    966  N   SER A 774       7.613   2.068  -3.575  1.00  0.00           N  
ATOM    967  CA  SER A 774       8.854   1.592  -4.254  1.00  0.00           C  
ATOM    968  C   SER A 774       9.972   2.631  -4.136  1.00  0.00           C  
ATOM    969  O   SER A 774      11.095   2.309  -3.802  1.00  0.00           O  
ATOM    970  CB  SER A 774       8.454   1.413  -5.718  1.00  0.00           C  
ATOM    971  OG  SER A 774       9.617   1.189  -6.502  1.00  0.00           O  
ATOM    972  H   SER A 774       6.754   2.034  -4.045  1.00  0.00           H  
ATOM    973  HA  SER A 774       9.172   0.649  -3.835  1.00  0.00           H  
ATOM    974  HB2 SER A 774       7.789   0.566  -5.810  1.00  0.00           H  
ATOM    975  HB3 SER A 774       7.953   2.303  -6.064  1.00  0.00           H  
ATOM    976  HG  SER A 774       9.372   1.271  -7.427  1.00  0.00           H  
ATOM    977  N   GLU A 775       9.678   3.875  -4.410  1.00  0.00           N  
ATOM    978  CA  GLU A 775      10.732   4.927  -4.311  1.00  0.00           C  
ATOM    979  C   GLU A 775      11.431   4.850  -2.952  1.00  0.00           C  
ATOM    980  O   GLU A 775      12.642   4.898  -2.863  1.00  0.00           O  
ATOM    981  CB  GLU A 775       9.980   6.253  -4.450  1.00  0.00           C  
ATOM    982  CG  GLU A 775       9.452   6.394  -5.877  1.00  0.00           C  
ATOM    983  CD  GLU A 775      10.589   6.830  -6.803  1.00  0.00           C  
ATOM    984  OE1 GLU A 775      10.795   8.025  -6.934  1.00  0.00           O  
ATOM    985  OE2 GLU A 775      11.234   5.960  -7.365  1.00  0.00           O  
ATOM    986  H   GLU A 775       8.767   4.116  -4.678  1.00  0.00           H  
ATOM    987  HA  GLU A 775      11.450   4.816  -5.111  1.00  0.00           H  
ATOM    988  HB2 GLU A 775       9.152   6.273  -3.759  1.00  0.00           H  
ATOM    989  HB3 GLU A 775      10.651   7.071  -4.232  1.00  0.00           H  
ATOM    990  HG2 GLU A 775       9.058   5.446  -6.211  1.00  0.00           H  
ATOM    991  HG3 GLU A 775       8.669   7.135  -5.894  1.00  0.00           H  
ATOM    992  N   ARG A 776      10.679   4.716  -1.895  1.00  0.00           N  
ATOM    993  CA  ARG A 776      11.305   4.608  -0.549  1.00  0.00           C  
ATOM    994  C   ARG A 776      11.999   3.253  -0.409  1.00  0.00           C  
ATOM    995  O   ARG A 776      13.066   3.147   0.163  1.00  0.00           O  
ATOM    996  CB  ARG A 776      10.142   4.716   0.438  1.00  0.00           C  
ATOM    997  CG  ARG A 776      10.105   6.126   1.031  1.00  0.00           C  
ATOM    998  CD  ARG A 776       9.565   7.107  -0.011  1.00  0.00           C  
ATOM    999  NE  ARG A 776       9.919   8.457   0.520  1.00  0.00           N  
ATOM   1000  CZ  ARG A 776       9.301   9.534   0.091  1.00  0.00           C  
ATOM   1001  NH1 ARG A 776       8.358   9.456  -0.815  1.00  0.00           N  
ATOM   1002  NH2 ARG A 776       9.632  10.699   0.576  1.00  0.00           N  
ATOM   1003  H   ARG A 776       9.705   4.666  -1.988  1.00  0.00           H  
ATOM   1004  HA  ARG A 776      12.008   5.413  -0.394  1.00  0.00           H  
ATOM   1005  HB2 ARG A 776       9.214   4.517  -0.077  1.00  0.00           H  
ATOM   1006  HB3 ARG A 776      10.275   3.995   1.231  1.00  0.00           H  
ATOM   1007  HG2 ARG A 776       9.463   6.134   1.900  1.00  0.00           H  
ATOM   1008  HG3 ARG A 776      11.103   6.420   1.320  1.00  0.00           H  
ATOM   1009  HD2 ARG A 776      10.042   6.941  -0.966  1.00  0.00           H  
ATOM   1010  HD3 ARG A 776       8.494   7.008  -0.102  1.00  0.00           H  
ATOM   1011  HE  ARG A 776      10.621   8.541   1.199  1.00  0.00           H  
ATOM   1012 HH11 ARG A 776       8.094   8.571  -1.196  1.00  0.00           H  
ATOM   1013 HH12 ARG A 776       7.900  10.289  -1.128  1.00  0.00           H  
ATOM   1014 HH21 ARG A 776      10.351  10.767   1.269  1.00  0.00           H  
ATOM   1015 HH22 ARG A 776       9.168  11.525   0.256  1.00  0.00           H  
ATOM   1016  N   LEU A 777      11.406   2.217  -0.938  1.00  0.00           N  
ATOM   1017  CA  LEU A 777      12.041   0.873  -0.854  1.00  0.00           C  
ATOM   1018  C   LEU A 777      13.373   0.877  -1.604  1.00  0.00           C  
ATOM   1019  O   LEU A 777      14.315   0.214  -1.218  1.00  0.00           O  
ATOM   1020  CB  LEU A 777      11.056  -0.076  -1.534  1.00  0.00           C  
ATOM   1021  CG  LEU A 777      11.231  -1.487  -0.966  1.00  0.00           C  
ATOM   1022  CD1 LEU A 777       9.915  -1.954  -0.346  1.00  0.00           C  
ATOM   1023  CD2 LEU A 777      11.634  -2.444  -2.090  1.00  0.00           C  
ATOM   1024  H   LEU A 777      10.550   2.326  -1.403  1.00  0.00           H  
ATOM   1025  HA  LEU A 777      12.188   0.589   0.178  1.00  0.00           H  
ATOM   1026  HB2 LEU A 777      10.045   0.263  -1.358  1.00  0.00           H  
ATOM   1027  HB3 LEU A 777      11.250  -0.090  -2.593  1.00  0.00           H  
ATOM   1028  HG  LEU A 777      12.000  -1.480  -0.208  1.00  0.00           H  
ATOM   1029 HD11 LEU A 777       9.292  -1.098  -0.138  1.00  0.00           H  
ATOM   1030 HD12 LEU A 777      10.120  -2.483   0.573  1.00  0.00           H  
ATOM   1031 HD13 LEU A 777       9.407  -2.612  -1.035  1.00  0.00           H  
ATOM   1032 HD21 LEU A 777      11.459  -1.971  -3.045  1.00  0.00           H  
ATOM   1033 HD22 LEU A 777      11.046  -3.347  -2.023  1.00  0.00           H  
ATOM   1034 HD23 LEU A 777      12.682  -2.688  -1.996  1.00  0.00           H  
ATOM   1035  N   LYS A 778      13.463   1.626  -2.676  1.00  0.00           N  
ATOM   1036  CA  LYS A 778      14.753   1.715  -3.425  1.00  0.00           C  
ATOM   1037  C   LYS A 778      15.894   1.993  -2.443  1.00  0.00           C  
ATOM   1038  O   LYS A 778      16.963   1.421  -2.530  1.00  0.00           O  
ATOM   1039  CB  LYS A 778      14.569   2.893  -4.382  1.00  0.00           C  
ATOM   1040  CG  LYS A 778      14.686   2.371  -5.818  1.00  0.00           C  
ATOM   1041  CD  LYS A 778      16.154   2.322  -6.288  1.00  0.00           C  
ATOM   1042  CE  LYS A 778      17.109   1.995  -5.134  1.00  0.00           C  
ATOM   1043  NZ  LYS A 778      18.459   1.916  -5.759  1.00  0.00           N  
ATOM   1044  H   LYS A 778      12.697   2.170  -2.957  1.00  0.00           H  
ATOM   1045  HA  LYS A 778      14.943   0.807  -3.986  1.00  0.00           H  
ATOM   1046  HB2 LYS A 778      13.595   3.335  -4.233  1.00  0.00           H  
ATOM   1047  HB3 LYS A 778      15.336   3.632  -4.200  1.00  0.00           H  
ATOM   1048  HG2 LYS A 778      14.278   1.374  -5.858  1.00  0.00           H  
ATOM   1049  HG3 LYS A 778      14.123   3.013  -6.478  1.00  0.00           H  
ATOM   1050  HD2 LYS A 778      16.244   1.551  -7.033  1.00  0.00           H  
ATOM   1051  HD3 LYS A 778      16.425   3.273  -6.721  1.00  0.00           H  
ATOM   1052  HE2 LYS A 778      17.084   2.781  -4.396  1.00  0.00           H  
ATOM   1053  HE3 LYS A 778      16.840   1.049  -4.688  1.00  0.00           H  
ATOM   1054  HZ1 LYS A 778      18.565   1.001  -6.242  1.00  0.00           H  
ATOM   1055  HZ2 LYS A 778      19.188   2.006  -5.023  1.00  0.00           H  
ATOM   1056  HZ3 LYS A 778      18.567   2.687  -6.449  1.00  0.00           H  
ATOM   1057  N   ASN A 779      15.649   2.837  -1.480  1.00  0.00           N  
ATOM   1058  CA  ASN A 779      16.685   3.121  -0.452  1.00  0.00           C  
ATOM   1059  C   ASN A 779      16.303   2.433   0.859  1.00  0.00           C  
ATOM   1060  O   ASN A 779      16.382   3.020   1.918  1.00  0.00           O  
ATOM   1061  CB  ASN A 779      16.671   4.642  -0.284  1.00  0.00           C  
ATOM   1062  CG  ASN A 779      17.855   5.248  -1.040  1.00  0.00           C  
ATOM   1063  OD1 ASN A 779      18.867   5.570  -0.449  1.00  0.00           O  
ATOM   1064  ND2 ASN A 779      17.772   5.418  -2.331  1.00  0.00           N  
ATOM   1065  H   ASN A 779      14.769   3.264  -1.418  1.00  0.00           H  
ATOM   1066  HA  ASN A 779      17.655   2.786  -0.789  1.00  0.00           H  
ATOM   1067  HB2 ASN A 779      15.748   5.039  -0.682  1.00  0.00           H  
ATOM   1068  HB3 ASN A 779      16.747   4.889   0.764  1.00  0.00           H  
ATOM   1069 HD21 ASN A 779      16.956   5.158  -2.807  1.00  0.00           H  
ATOM   1070 HD22 ASN A 779      18.525   5.805  -2.824  1.00  0.00           H  
ATOM   1071  N   ARG A 780      15.932   1.170   0.782  1.00  0.00           N  
ATOM   1072  CA  ARG A 780      15.505   0.377   1.992  1.00  0.00           C  
ATOM   1073  C   ARG A 780      14.820   1.251   3.050  1.00  0.00           C  
ATOM   1074  O   ARG A 780      14.922   1.005   4.235  1.00  0.00           O  
ATOM   1075  CB  ARG A 780      16.772  -0.304   2.553  1.00  0.00           C  
ATOM   1076  CG  ARG A 780      17.886   0.706   2.873  1.00  0.00           C  
ATOM   1077  CD  ARG A 780      17.536   1.496   4.137  1.00  0.00           C  
ATOM   1078  NE  ARG A 780      18.835   2.070   4.596  1.00  0.00           N  
ATOM   1079  CZ  ARG A 780      19.778   1.299   5.085  1.00  0.00           C  
ATOM   1080  NH1 ARG A 780      19.607   0.004   5.189  1.00  0.00           N  
ATOM   1081  NH2 ARG A 780      20.903   1.831   5.477  1.00  0.00           N  
ATOM   1082  H   ARG A 780      15.877   0.747  -0.100  1.00  0.00           H  
ATOM   1083  HA  ARG A 780      14.811  -0.389   1.676  1.00  0.00           H  
ATOM   1084  HB2 ARG A 780      16.512  -0.834   3.457  1.00  0.00           H  
ATOM   1085  HB3 ARG A 780      17.140  -1.012   1.825  1.00  0.00           H  
ATOM   1086  HG2 ARG A 780      18.808   0.169   3.039  1.00  0.00           H  
ATOM   1087  HG3 ARG A 780      18.020   1.381   2.048  1.00  0.00           H  
ATOM   1088  HD2 ARG A 780      16.838   2.287   3.909  1.00  0.00           H  
ATOM   1089  HD3 ARG A 780      17.128   0.839   4.890  1.00  0.00           H  
ATOM   1090  HE  ARG A 780      18.988   3.036   4.528  1.00  0.00           H  
ATOM   1091 HH11 ARG A 780      18.751  -0.418   4.894  1.00  0.00           H  
ATOM   1092 HH12 ARG A 780      20.338  -0.565   5.565  1.00  0.00           H  
ATOM   1093 HH21 ARG A 780      21.043   2.819   5.402  1.00  0.00           H  
ATOM   1094 HH22 ARG A 780      21.627   1.251   5.852  1.00  0.00           H  
ATOM   1095  N   TYR A 781      14.082   2.241   2.625  1.00  0.00           N  
ATOM   1096  CA  TYR A 781      13.367   3.107   3.603  1.00  0.00           C  
ATOM   1097  C   TYR A 781      12.232   2.325   4.268  1.00  0.00           C  
ATOM   1098  O   TYR A 781      11.768   2.675   5.335  1.00  0.00           O  
ATOM   1099  CB  TYR A 781      12.802   4.261   2.773  1.00  0.00           C  
ATOM   1100  CG  TYR A 781      12.756   5.511   3.619  1.00  0.00           C  
ATOM   1101  CD1 TYR A 781      13.905   6.295   3.772  1.00  0.00           C  
ATOM   1102  CD2 TYR A 781      11.564   5.883   4.254  1.00  0.00           C  
ATOM   1103  CE1 TYR A 781      13.863   7.453   4.557  1.00  0.00           C  
ATOM   1104  CE2 TYR A 781      11.522   7.041   5.039  1.00  0.00           C  
ATOM   1105  CZ  TYR A 781      12.671   7.826   5.191  1.00  0.00           C  
ATOM   1106  OH  TYR A 781      12.630   8.969   5.965  1.00  0.00           O  
ATOM   1107  H   TYR A 781      13.997   2.412   1.664  1.00  0.00           H  
ATOM   1108  HA  TYR A 781      14.054   3.480   4.348  1.00  0.00           H  
ATOM   1109  HB2 TYR A 781      13.435   4.430   1.914  1.00  0.00           H  
ATOM   1110  HB3 TYR A 781      11.805   4.012   2.442  1.00  0.00           H  
ATOM   1111  HD1 TYR A 781      14.824   6.007   3.283  1.00  0.00           H  
ATOM   1112  HD2 TYR A 781      10.678   5.278   4.136  1.00  0.00           H  
ATOM   1113  HE1 TYR A 781      14.749   8.059   4.675  1.00  0.00           H  
ATOM   1114  HE2 TYR A 781      10.603   7.329   5.528  1.00  0.00           H  
ATOM   1115  HH  TYR A 781      12.538   8.703   6.883  1.00  0.00           H  
ATOM   1116  N   TYR A 782      11.777   1.271   3.645  1.00  0.00           N  
ATOM   1117  CA  TYR A 782      10.690   0.459   4.257  1.00  0.00           C  
ATOM   1118  C   TYR A 782      11.217  -0.932   4.590  1.00  0.00           C  
ATOM   1119  O   TYR A 782      11.424  -1.754   3.719  1.00  0.00           O  
ATOM   1120  CB  TYR A 782       9.604   0.372   3.187  1.00  0.00           C  
ATOM   1121  CG  TYR A 782       8.791   1.644   3.190  1.00  0.00           C  
ATOM   1122  CD1 TYR A 782       8.289   2.149   4.395  1.00  0.00           C  
ATOM   1123  CD2 TYR A 782       8.538   2.317   1.989  1.00  0.00           C  
ATOM   1124  CE1 TYR A 782       7.534   3.327   4.400  1.00  0.00           C  
ATOM   1125  CE2 TYR A 782       7.782   3.495   1.994  1.00  0.00           C  
ATOM   1126  CZ  TYR A 782       7.280   4.001   3.199  1.00  0.00           C  
ATOM   1127  OH  TYR A 782       6.536   5.163   3.203  1.00  0.00           O  
ATOM   1128  H   TYR A 782      12.175   0.992   2.791  1.00  0.00           H  
ATOM   1129  HA  TYR A 782      10.310   0.943   5.144  1.00  0.00           H  
ATOM   1130  HB2 TYR A 782      10.064   0.237   2.221  1.00  0.00           H  
ATOM   1131  HB3 TYR A 782       8.959  -0.467   3.399  1.00  0.00           H  
ATOM   1132  HD1 TYR A 782       8.484   1.629   5.322  1.00  0.00           H  
ATOM   1133  HD2 TYR A 782       8.925   1.927   1.059  1.00  0.00           H  
ATOM   1134  HE1 TYR A 782       7.146   3.717   5.329  1.00  0.00           H  
ATOM   1135  HE2 TYR A 782       7.587   4.015   1.067  1.00  0.00           H  
ATOM   1136  HH  TYR A 782       6.818   5.693   3.953  1.00  0.00           H  
ATOM   1137  N   VAL A 783      11.461  -1.197   5.839  1.00  0.00           N  
ATOM   1138  CA  VAL A 783      12.008  -2.524   6.217  1.00  0.00           C  
ATOM   1139  C   VAL A 783      11.383  -3.006   7.528  1.00  0.00           C  
ATOM   1140  O   VAL A 783      12.071  -3.350   8.468  1.00  0.00           O  
ATOM   1141  CB  VAL A 783      13.508  -2.277   6.382  1.00  0.00           C  
ATOM   1142  CG1 VAL A 783      13.738  -1.276   7.515  1.00  0.00           C  
ATOM   1143  CG2 VAL A 783      14.214  -3.592   6.704  1.00  0.00           C  
ATOM   1144  H   VAL A 783      11.303  -0.516   6.526  1.00  0.00           H  
ATOM   1145  HA  VAL A 783      11.830  -3.242   5.430  1.00  0.00           H  
ATOM   1146  HB  VAL A 783      13.907  -1.873   5.463  1.00  0.00           H  
ATOM   1147 HG11 VAL A 783      13.603  -1.771   8.466  1.00  0.00           H  
ATOM   1148 HG12 VAL A 783      13.029  -0.465   7.427  1.00  0.00           H  
ATOM   1149 HG13 VAL A 783      14.742  -0.885   7.452  1.00  0.00           H  
ATOM   1150 HG21 VAL A 783      14.815  -3.891   5.858  1.00  0.00           H  
ATOM   1151 HG22 VAL A 783      13.478  -4.354   6.910  1.00  0.00           H  
ATOM   1152 HG23 VAL A 783      14.847  -3.459   7.568  1.00  0.00           H  
ATOM   1153  N   SER A 784      10.080  -3.038   7.591  1.00  0.00           N  
ATOM   1154  CA  SER A 784       9.401  -3.508   8.830  1.00  0.00           C  
ATOM   1155  C   SER A 784       8.019  -4.072   8.492  1.00  0.00           C  
ATOM   1156  O   SER A 784       7.445  -3.760   7.468  1.00  0.00           O  
ATOM   1157  CB  SER A 784       9.269  -2.261   9.706  1.00  0.00           C  
ATOM   1158  OG  SER A 784      10.368  -2.192  10.603  1.00  0.00           O  
ATOM   1159  H   SER A 784       9.547  -2.760   6.817  1.00  0.00           H  
ATOM   1160  HA  SER A 784      10.002  -4.255   9.328  1.00  0.00           H  
ATOM   1161  HB2 SER A 784       9.260  -1.381   9.080  1.00  0.00           H  
ATOM   1162  HB3 SER A 784       8.348  -2.311  10.268  1.00  0.00           H  
ATOM   1163  HG  SER A 784      10.886  -1.417  10.377  1.00  0.00           H  
ATOM   1164  N   LYS A 785       7.484  -4.904   9.342  1.00  0.00           N  
ATOM   1165  CA  LYS A 785       6.145  -5.495   9.063  1.00  0.00           C  
ATOM   1166  C   LYS A 785       5.064  -4.411   9.068  1.00  0.00           C  
ATOM   1167  O   LYS A 785       4.619  -3.958   8.032  1.00  0.00           O  
ATOM   1168  CB  LYS A 785       5.911  -6.484  10.207  1.00  0.00           C  
ATOM   1169  CG  LYS A 785       6.861  -7.674  10.055  1.00  0.00           C  
ATOM   1170  CD  LYS A 785       7.479  -8.010  11.413  1.00  0.00           C  
ATOM   1171  CE  LYS A 785       6.372  -8.401  12.395  1.00  0.00           C  
ATOM   1172  NZ  LYS A 785       6.884  -7.986  13.731  1.00  0.00           N  
ATOM   1173  H   LYS A 785       7.965  -5.147  10.160  1.00  0.00           H  
ATOM   1174  HA  LYS A 785       6.154  -6.013   8.115  1.00  0.00           H  
ATOM   1175  HB2 LYS A 785       6.097  -5.993  11.151  1.00  0.00           H  
ATOM   1176  HB3 LYS A 785       4.889  -6.833  10.178  1.00  0.00           H  
ATOM   1177  HG2 LYS A 785       6.312  -8.528   9.687  1.00  0.00           H  
ATOM   1178  HG3 LYS A 785       7.644  -7.421   9.355  1.00  0.00           H  
ATOM   1179  HD2 LYS A 785       8.168  -8.834  11.301  1.00  0.00           H  
ATOM   1180  HD3 LYS A 785       8.007  -7.148  11.792  1.00  0.00           H  
ATOM   1181  HE2 LYS A 785       5.459  -7.874  12.162  1.00  0.00           H  
ATOM   1182  HE3 LYS A 785       6.208  -9.468  12.370  1.00  0.00           H  
ATOM   1183  HZ1 LYS A 785       7.110  -6.971  13.716  1.00  0.00           H  
ATOM   1184  HZ2 LYS A 785       7.743  -8.529  13.957  1.00  0.00           H  
ATOM   1185  HZ3 LYS A 785       6.158  -8.169  14.453  1.00  0.00           H  
ATOM   1186  N   LYS A 786       4.635  -3.998  10.228  1.00  0.00           N  
ATOM   1187  CA  LYS A 786       3.570  -2.958  10.307  1.00  0.00           C  
ATOM   1188  C   LYS A 786       3.944  -1.729   9.474  1.00  0.00           C  
ATOM   1189  O   LYS A 786       3.091  -0.971   9.057  1.00  0.00           O  
ATOM   1190  CB  LYS A 786       3.497  -2.590  11.791  1.00  0.00           C  
ATOM   1191  CG  LYS A 786       2.145  -1.940  12.089  1.00  0.00           C  
ATOM   1192  CD  LYS A 786       1.770  -2.188  13.551  1.00  0.00           C  
ATOM   1193  CE  LYS A 786       2.469  -1.156  14.439  1.00  0.00           C  
ATOM   1194  NZ  LYS A 786       1.851  -1.328  15.784  1.00  0.00           N  
ATOM   1195  H   LYS A 786       5.002  -4.384  11.051  1.00  0.00           H  
ATOM   1196  HA  LYS A 786       2.626  -3.363   9.975  1.00  0.00           H  
ATOM   1197  HB2 LYS A 786       3.607  -3.483  12.388  1.00  0.00           H  
ATOM   1198  HB3 LYS A 786       4.290  -1.897  12.029  1.00  0.00           H  
ATOM   1199  HG2 LYS A 786       2.210  -0.877  11.910  1.00  0.00           H  
ATOM   1200  HG3 LYS A 786       1.390  -2.368  11.446  1.00  0.00           H  
ATOM   1201  HD2 LYS A 786       0.700  -2.100  13.669  1.00  0.00           H  
ATOM   1202  HD3 LYS A 786       2.083  -3.181  13.839  1.00  0.00           H  
ATOM   1203  HE2 LYS A 786       3.529  -1.356  14.484  1.00  0.00           H  
ATOM   1204  HE3 LYS A 786       2.288  -0.158  14.068  1.00  0.00           H  
ATOM   1205  HZ1 LYS A 786       2.045  -0.487  16.364  1.00  0.00           H  
ATOM   1206  HZ2 LYS A 786       2.256  -2.168  16.246  1.00  0.00           H  
ATOM   1207  HZ3 LYS A 786       0.824  -1.450  15.681  1.00  0.00           H  
ATOM   1208  N   LEU A 787       5.209  -1.518   9.233  1.00  0.00           N  
ATOM   1209  CA  LEU A 787       5.620  -0.326   8.439  1.00  0.00           C  
ATOM   1210  C   LEU A 787       5.092  -0.425   7.006  1.00  0.00           C  
ATOM   1211  O   LEU A 787       4.236   0.336   6.598  1.00  0.00           O  
ATOM   1212  CB  LEU A 787       7.150  -0.349   8.449  1.00  0.00           C  
ATOM   1213  CG  LEU A 787       7.684   0.948   7.835  1.00  0.00           C  
ATOM   1214  CD1 LEU A 787       7.166   2.145   8.637  1.00  0.00           C  
ATOM   1215  CD2 LEU A 787       9.213   0.938   7.866  1.00  0.00           C  
ATOM   1216  H   LEU A 787       5.886  -2.134   9.582  1.00  0.00           H  
ATOM   1217  HA  LEU A 787       5.259   0.577   8.908  1.00  0.00           H  
ATOM   1218  HB2 LEU A 787       7.502  -0.436   9.467  1.00  0.00           H  
ATOM   1219  HB3 LEU A 787       7.503  -1.192   7.874  1.00  0.00           H  
ATOM   1220  HG  LEU A 787       7.346   1.027   6.812  1.00  0.00           H  
ATOM   1221 HD11 LEU A 787       6.165   2.388   8.314  1.00  0.00           H  
ATOM   1222 HD12 LEU A 787       7.813   2.994   8.474  1.00  0.00           H  
ATOM   1223 HD13 LEU A 787       7.156   1.896   9.688  1.00  0.00           H  
ATOM   1224 HD21 LEU A 787       9.556   1.268   8.836  1.00  0.00           H  
ATOM   1225 HD22 LEU A 787       9.593   1.603   7.105  1.00  0.00           H  
ATOM   1226 HD23 LEU A 787       9.571  -0.064   7.680  1.00  0.00           H  
ATOM   1227  N   PHE A 788       5.592  -1.352   6.233  1.00  0.00           N  
ATOM   1228  CA  PHE A 788       5.110  -1.480   4.829  1.00  0.00           C  
ATOM   1229  C   PHE A 788       3.619  -1.817   4.810  1.00  0.00           C  
ATOM   1230  O   PHE A 788       2.849  -1.223   4.080  1.00  0.00           O  
ATOM   1231  CB  PHE A 788       5.922  -2.627   4.225  1.00  0.00           C  
ATOM   1232  CG  PHE A 788       5.787  -2.583   2.722  1.00  0.00           C  
ATOM   1233  CD1 PHE A 788       6.680  -1.817   1.964  1.00  0.00           C  
ATOM   1234  CD2 PHE A 788       4.755  -3.286   2.091  1.00  0.00           C  
ATOM   1235  CE1 PHE A 788       6.551  -1.768   0.571  1.00  0.00           C  
ATOM   1236  CE2 PHE A 788       4.625  -3.235   0.698  1.00  0.00           C  
ATOM   1237  CZ  PHE A 788       5.522  -2.475  -0.061  1.00  0.00           C  
ATOM   1238  H   PHE A 788       6.282  -1.958   6.574  1.00  0.00           H  
ATOM   1239  HA  PHE A 788       5.295  -0.565   4.287  1.00  0.00           H  
ATOM   1240  HB2 PHE A 788       6.961  -2.518   4.499  1.00  0.00           H  
ATOM   1241  HB3 PHE A 788       5.547  -3.569   4.595  1.00  0.00           H  
ATOM   1242  HD1 PHE A 788       7.472  -1.270   2.452  1.00  0.00           H  
ATOM   1243  HD2 PHE A 788       4.064  -3.873   2.677  1.00  0.00           H  
ATOM   1244  HE1 PHE A 788       7.241  -1.180  -0.015  1.00  0.00           H  
ATOM   1245  HE2 PHE A 788       3.834  -3.784   0.209  1.00  0.00           H  
ATOM   1246  HZ  PHE A 788       5.420  -2.432  -1.134  1.00  0.00           H  
ATOM   1247  N   MET A 789       3.200  -2.758   5.615  1.00  0.00           N  
ATOM   1248  CA  MET A 789       1.752  -3.117   5.656  1.00  0.00           C  
ATOM   1249  C   MET A 789       0.903  -1.858   5.819  1.00  0.00           C  
ATOM   1250  O   MET A 789       0.103  -1.530   4.970  1.00  0.00           O  
ATOM   1251  CB  MET A 789       1.605  -4.024   6.879  1.00  0.00           C  
ATOM   1252  CG  MET A 789       1.629  -5.486   6.431  1.00  0.00           C  
ATOM   1253  SD  MET A 789       3.343  -6.021   6.208  1.00  0.00           S  
ATOM   1254  CE  MET A 789       3.139  -6.749   4.563  1.00  0.00           C  
ATOM   1255  H   MET A 789       3.835  -3.218   6.202  1.00  0.00           H  
ATOM   1256  HA  MET A 789       1.464  -3.646   4.759  1.00  0.00           H  
ATOM   1257  HB2 MET A 789       2.421  -3.843   7.562  1.00  0.00           H  
ATOM   1258  HB3 MET A 789       0.668  -3.813   7.373  1.00  0.00           H  
ATOM   1259  HG2 MET A 789       1.154  -6.101   7.182  1.00  0.00           H  
ATOM   1260  HG3 MET A 789       1.096  -5.585   5.497  1.00  0.00           H  
ATOM   1261  HE1 MET A 789       4.091  -7.115   4.211  1.00  0.00           H  
ATOM   1262  HE2 MET A 789       2.767  -5.998   3.882  1.00  0.00           H  
ATOM   1263  HE3 MET A 789       2.436  -7.567   4.616  1.00  0.00           H  
ATOM   1264  N   ALA A 790       1.110  -1.122   6.878  1.00  0.00           N  
ATOM   1265  CA  ALA A 790       0.324   0.128   7.086  1.00  0.00           C  
ATOM   1266  C   ALA A 790       0.326   0.983   5.815  1.00  0.00           C  
ATOM   1267  O   ALA A 790      -0.710   1.388   5.332  1.00  0.00           O  
ATOM   1268  CB  ALA A 790       1.045   0.860   8.221  1.00  0.00           C  
ATOM   1269  H   ALA A 790       1.772  -1.401   7.546  1.00  0.00           H  
ATOM   1270  HA  ALA A 790      -0.688  -0.110   7.377  1.00  0.00           H  
ATOM   1271  HB1 ALA A 790       0.935   0.298   9.137  1.00  0.00           H  
ATOM   1272  HB2 ALA A 790       0.614   1.842   8.347  1.00  0.00           H  
ATOM   1273  HB3 ALA A 790       2.093   0.954   7.980  1.00  0.00           H  
ATOM   1274  N   ASP A 791       1.477   1.223   5.245  1.00  0.00           N  
ATOM   1275  CA  ASP A 791       1.538   2.044   4.000  1.00  0.00           C  
ATOM   1276  C   ASP A 791       0.546   1.523   2.955  1.00  0.00           C  
ATOM   1277  O   ASP A 791      -0.454   2.151   2.672  1.00  0.00           O  
ATOM   1278  CB  ASP A 791       2.972   1.884   3.497  1.00  0.00           C  
ATOM   1279  CG  ASP A 791       3.948   2.377   4.567  1.00  0.00           C  
ATOM   1280  OD1 ASP A 791       3.590   3.290   5.293  1.00  0.00           O  
ATOM   1281  OD2 ASP A 791       5.037   1.832   4.643  1.00  0.00           O  
ATOM   1282  H   ASP A 791       2.304   0.880   5.647  1.00  0.00           H  
ATOM   1283  HA  ASP A 791       1.335   3.081   4.226  1.00  0.00           H  
ATOM   1284  HB2 ASP A 791       3.161   0.844   3.289  1.00  0.00           H  
ATOM   1285  HB3 ASP A 791       3.103   2.462   2.594  1.00  0.00           H  
ATOM   1286  N   LEU A 792       0.810   0.382   2.373  1.00  0.00           N  
ATOM   1287  CA  LEU A 792      -0.132  -0.166   1.352  1.00  0.00           C  
ATOM   1288  C   LEU A 792      -1.553  -0.210   1.921  1.00  0.00           C  
ATOM   1289  O   LEU A 792      -2.497   0.254   1.307  1.00  0.00           O  
ATOM   1290  CB  LEU A 792       0.374  -1.581   1.063  1.00  0.00           C  
ATOM   1291  CG  LEU A 792       0.552  -1.764  -0.447  1.00  0.00           C  
ATOM   1292  CD1 LEU A 792       1.696  -2.743  -0.709  1.00  0.00           C  
ATOM   1293  CD2 LEU A 792      -0.741  -2.318  -1.051  1.00  0.00           C  
ATOM   1294  H   LEU A 792       1.619  -0.117   2.613  1.00  0.00           H  
ATOM   1295  HA  LEU A 792      -0.104   0.434   0.454  1.00  0.00           H  
ATOM   1296  HB2 LEU A 792       1.323  -1.731   1.557  1.00  0.00           H  
ATOM   1297  HB3 LEU A 792      -0.341  -2.301   1.430  1.00  0.00           H  
ATOM   1298  HG  LEU A 792       0.782  -0.811  -0.902  1.00  0.00           H  
ATOM   1299 HD11 LEU A 792       2.543  -2.208  -1.111  1.00  0.00           H  
ATOM   1300 HD12 LEU A 792       1.374  -3.492  -1.417  1.00  0.00           H  
ATOM   1301 HD13 LEU A 792       1.978  -3.221   0.217  1.00  0.00           H  
ATOM   1302 HD21 LEU A 792      -0.838  -3.362  -0.796  1.00  0.00           H  
ATOM   1303 HD22 LEU A 792      -0.711  -2.211  -2.126  1.00  0.00           H  
ATOM   1304 HD23 LEU A 792      -1.585  -1.770  -0.658  1.00  0.00           H  
ATOM   1305  N   GLN A 793      -1.709  -0.742   3.103  1.00  0.00           N  
ATOM   1306  CA  GLN A 793      -3.059  -0.778   3.726  1.00  0.00           C  
ATOM   1307  C   GLN A 793      -3.620   0.643   3.800  1.00  0.00           C  
ATOM   1308  O   GLN A 793      -4.816   0.854   3.767  1.00  0.00           O  
ATOM   1309  CB  GLN A 793      -2.835  -1.351   5.128  1.00  0.00           C  
ATOM   1310  CG  GLN A 793      -4.072  -2.134   5.562  1.00  0.00           C  
ATOM   1311  CD  GLN A 793      -3.642  -3.462   6.190  1.00  0.00           C  
ATOM   1312  OE1 GLN A 793      -4.165  -4.505   5.850  1.00  0.00           O  
ATOM   1313  NE2 GLN A 793      -2.705  -3.469   7.099  1.00  0.00           N  
ATOM   1314  H   GLN A 793      -0.934  -1.094   3.588  1.00  0.00           H  
ATOM   1315  HA  GLN A 793      -3.720  -1.416   3.158  1.00  0.00           H  
ATOM   1316  HB2 GLN A 793      -1.984  -2.013   5.114  1.00  0.00           H  
ATOM   1317  HB3 GLN A 793      -2.655  -0.545   5.824  1.00  0.00           H  
ATOM   1318  HG2 GLN A 793      -4.627  -1.558   6.285  1.00  0.00           H  
ATOM   1319  HG3 GLN A 793      -4.692  -2.328   4.701  1.00  0.00           H  
ATOM   1320 HE21 GLN A 793      -2.283  -2.628   7.374  1.00  0.00           H  
ATOM   1321 HE22 GLN A 793      -2.424  -4.315   7.507  1.00  0.00           H  
ATOM   1322  N   ARG A 794      -2.758   1.624   3.869  1.00  0.00           N  
ATOM   1323  CA  ARG A 794      -3.236   3.034   3.892  1.00  0.00           C  
ATOM   1324  C   ARG A 794      -3.758   3.413   2.507  1.00  0.00           C  
ATOM   1325  O   ARG A 794      -4.709   4.155   2.369  1.00  0.00           O  
ATOM   1326  CB  ARG A 794      -2.005   3.876   4.240  1.00  0.00           C  
ATOM   1327  CG  ARG A 794      -2.457   5.254   4.723  1.00  0.00           C  
ATOM   1328  CD  ARG A 794      -1.261   6.012   5.299  1.00  0.00           C  
ATOM   1329  NE  ARG A 794      -0.719   5.119   6.366  1.00  0.00           N  
ATOM   1330  CZ  ARG A 794      -1.325   5.011   7.526  1.00  0.00           C  
ATOM   1331  NH1 ARG A 794      -2.422   5.681   7.781  1.00  0.00           N  
ATOM   1332  NH2 ARG A 794      -0.827   4.224   8.440  1.00  0.00           N  
ATOM   1333  H   ARG A 794      -1.797   1.433   3.870  1.00  0.00           H  
ATOM   1334  HA  ARG A 794      -4.005   3.163   4.638  1.00  0.00           H  
ATOM   1335  HB2 ARG A 794      -1.442   3.389   5.021  1.00  0.00           H  
ATOM   1336  HB3 ARG A 794      -1.384   3.987   3.364  1.00  0.00           H  
ATOM   1337  HG2 ARG A 794      -2.868   5.808   3.892  1.00  0.00           H  
ATOM   1338  HG3 ARG A 794      -3.212   5.139   5.487  1.00  0.00           H  
ATOM   1339  HD2 ARG A 794      -0.517   6.178   4.534  1.00  0.00           H  
ATOM   1340  HD3 ARG A 794      -1.582   6.951   5.722  1.00  0.00           H  
ATOM   1341  HE  ARG A 794       0.101   4.609   6.199  1.00  0.00           H  
ATOM   1342 HH11 ARG A 794      -2.816   6.288   7.091  1.00  0.00           H  
ATOM   1343 HH12 ARG A 794      -2.868   5.585   8.670  1.00  0.00           H  
ATOM   1344 HH21 ARG A 794       0.010   3.709   8.253  1.00  0.00           H  
ATOM   1345 HH22 ARG A 794      -1.282   4.135   9.326  1.00  0.00           H  
ATOM   1346  N   VAL A 795      -3.141   2.894   1.481  1.00  0.00           N  
ATOM   1347  CA  VAL A 795      -3.588   3.208   0.097  1.00  0.00           C  
ATOM   1348  C   VAL A 795      -5.005   2.683  -0.137  1.00  0.00           C  
ATOM   1349  O   VAL A 795      -5.858   3.380  -0.650  1.00  0.00           O  
ATOM   1350  CB  VAL A 795      -2.592   2.477  -0.806  1.00  0.00           C  
ATOM   1351  CG1 VAL A 795      -2.992   2.670  -2.270  1.00  0.00           C  
ATOM   1352  CG2 VAL A 795      -1.189   3.044  -0.581  1.00  0.00           C  
ATOM   1353  H   VAL A 795      -2.378   2.296   1.623  1.00  0.00           H  
ATOM   1354  HA  VAL A 795      -3.546   4.273  -0.080  1.00  0.00           H  
ATOM   1355  HB  VAL A 795      -2.597   1.424  -0.568  1.00  0.00           H  
ATOM   1356 HG11 VAL A 795      -2.818   3.696  -2.559  1.00  0.00           H  
ATOM   1357 HG12 VAL A 795      -4.039   2.434  -2.392  1.00  0.00           H  
ATOM   1358 HG13 VAL A 795      -2.401   2.015  -2.893  1.00  0.00           H  
ATOM   1359 HG21 VAL A 795      -0.479   2.232  -0.512  1.00  0.00           H  
ATOM   1360 HG22 VAL A 795      -1.173   3.615   0.335  1.00  0.00           H  
ATOM   1361 HG23 VAL A 795      -0.923   3.685  -1.409  1.00  0.00           H  
ATOM   1362  N   PHE A 796      -5.267   1.458   0.234  1.00  0.00           N  
ATOM   1363  CA  PHE A 796      -6.632   0.898   0.017  1.00  0.00           C  
ATOM   1364  C   PHE A 796      -7.655   1.618   0.901  1.00  0.00           C  
ATOM   1365  O   PHE A 796      -8.667   2.093   0.427  1.00  0.00           O  
ATOM   1366  CB  PHE A 796      -6.529  -0.583   0.403  1.00  0.00           C  
ATOM   1367  CG  PHE A 796      -5.468  -1.271  -0.436  1.00  0.00           C  
ATOM   1368  CD1 PHE A 796      -5.275  -0.908  -1.778  1.00  0.00           C  
ATOM   1369  CD2 PHE A 796      -4.693  -2.292   0.127  1.00  0.00           C  
ATOM   1370  CE1 PHE A 796      -4.294  -1.549  -2.543  1.00  0.00           C  
ATOM   1371  CE2 PHE A 796      -3.718  -2.939  -0.643  1.00  0.00           C  
ATOM   1372  CZ  PHE A 796      -3.520  -2.568  -1.978  1.00  0.00           C  
ATOM   1373  H   PHE A 796      -4.565   0.905   0.642  1.00  0.00           H  
ATOM   1374  HA  PHE A 796      -6.911   0.993  -1.022  1.00  0.00           H  
ATOM   1375  HB2 PHE A 796      -6.268  -0.665   1.446  1.00  0.00           H  
ATOM   1376  HB3 PHE A 796      -7.482  -1.063   0.235  1.00  0.00           H  
ATOM   1377  HD1 PHE A 796      -5.872  -0.123  -2.217  1.00  0.00           H  
ATOM   1378  HD2 PHE A 796      -4.844  -2.579   1.157  1.00  0.00           H  
ATOM   1379  HE1 PHE A 796      -4.145  -1.266  -3.575  1.00  0.00           H  
ATOM   1380  HE2 PHE A 796      -3.117  -3.722  -0.205  1.00  0.00           H  
ATOM   1381  HZ  PHE A 796      -2.768  -3.066  -2.573  1.00  0.00           H  
ATOM   1382  N   THR A 797      -7.402   1.713   2.178  1.00  0.00           N  
ATOM   1383  CA  THR A 797      -8.369   2.414   3.070  1.00  0.00           C  
ATOM   1384  C   THR A 797      -8.501   3.881   2.652  1.00  0.00           C  
ATOM   1385  O   THR A 797      -9.583   4.434   2.626  1.00  0.00           O  
ATOM   1386  CB  THR A 797      -7.774   2.303   4.476  1.00  0.00           C  
ATOM   1387  OG1 THR A 797      -8.659   2.900   5.412  1.00  0.00           O  
ATOM   1388  CG2 THR A 797      -6.425   3.022   4.521  1.00  0.00           C  
ATOM   1389  H   THR A 797      -6.579   1.328   2.548  1.00  0.00           H  
ATOM   1390  HA  THR A 797      -9.332   1.926   3.033  1.00  0.00           H  
ATOM   1391  HB  THR A 797      -7.635   1.262   4.726  1.00  0.00           H  
ATOM   1392  HG1 THR A 797      -9.370   2.279   5.585  1.00  0.00           H  
ATOM   1393 HG21 THR A 797      -6.587   4.089   4.565  1.00  0.00           H  
ATOM   1394 HG22 THR A 797      -5.858   2.780   3.635  1.00  0.00           H  
ATOM   1395 HG23 THR A 797      -5.878   2.704   5.397  1.00  0.00           H  
ATOM   1396  N   ASN A 798      -7.410   4.513   2.309  1.00  0.00           N  
ATOM   1397  CA  ASN A 798      -7.481   5.933   1.863  1.00  0.00           C  
ATOM   1398  C   ASN A 798      -8.392   6.042   0.641  1.00  0.00           C  
ATOM   1399  O   ASN A 798      -9.307   6.843   0.600  1.00  0.00           O  
ATOM   1400  CB  ASN A 798      -6.040   6.297   1.492  1.00  0.00           C  
ATOM   1401  CG  ASN A 798      -5.986   7.725   0.944  1.00  0.00           C  
ATOM   1402  OD1 ASN A 798      -7.005   8.320   0.654  1.00  0.00           O  
ATOM   1403  ND2 ASN A 798      -4.828   8.307   0.793  1.00  0.00           N  
ATOM   1404  H   ASN A 798      -6.549   4.045   2.320  1.00  0.00           H  
ATOM   1405  HA  ASN A 798      -7.838   6.565   2.662  1.00  0.00           H  
ATOM   1406  HB2 ASN A 798      -5.415   6.226   2.370  1.00  0.00           H  
ATOM   1407  HB3 ASN A 798      -5.679   5.610   0.740  1.00  0.00           H  
ATOM   1408 HD21 ASN A 798      -4.005   7.829   1.026  1.00  0.00           H  
ATOM   1409 HD22 ASN A 798      -4.780   9.220   0.442  1.00  0.00           H  
ATOM   1410  N   CYS A 799      -8.156   5.226  -0.349  1.00  0.00           N  
ATOM   1411  CA  CYS A 799      -9.018   5.250  -1.561  1.00  0.00           C  
ATOM   1412  C   CYS A 799     -10.483   5.083  -1.159  1.00  0.00           C  
ATOM   1413  O   CYS A 799     -11.337   5.857  -1.541  1.00  0.00           O  
ATOM   1414  CB  CYS A 799      -8.551   4.050  -2.386  1.00  0.00           C  
ATOM   1415  SG  CYS A 799      -9.562   3.912  -3.880  1.00  0.00           S  
ATOM   1416  H   CYS A 799      -7.421   4.580  -0.285  1.00  0.00           H  
ATOM   1417  HA  CYS A 799      -8.875   6.169  -2.111  1.00  0.00           H  
ATOM   1418  HB2 CYS A 799      -7.516   4.185  -2.662  1.00  0.00           H  
ATOM   1419  HB3 CYS A 799      -8.652   3.149  -1.799  1.00  0.00           H  
ATOM   1420  HG  CYS A 799      -9.091   3.358  -4.507  1.00  0.00           H  
ATOM   1421  N   LYS A 800     -10.773   4.082  -0.376  1.00  0.00           N  
ATOM   1422  CA  LYS A 800     -12.174   3.868   0.078  1.00  0.00           C  
ATOM   1423  C   LYS A 800     -12.617   5.020   0.983  1.00  0.00           C  
ATOM   1424  O   LYS A 800     -13.793   5.252   1.177  1.00  0.00           O  
ATOM   1425  CB  LYS A 800     -12.129   2.559   0.868  1.00  0.00           C  
ATOM   1426  CG  LYS A 800     -13.364   1.721   0.539  1.00  0.00           C  
ATOM   1427  CD  LYS A 800     -13.630   0.737   1.680  1.00  0.00           C  
ATOM   1428  CE  LYS A 800     -12.474  -0.261   1.773  1.00  0.00           C  
ATOM   1429  NZ  LYS A 800     -12.266  -0.469   3.233  1.00  0.00           N  
ATOM   1430  H   LYS A 800     -10.064   3.477  -0.072  1.00  0.00           H  
ATOM   1431  HA  LYS A 800     -12.836   3.776  -0.771  1.00  0.00           H  
ATOM   1432  HB2 LYS A 800     -11.239   2.009   0.601  1.00  0.00           H  
ATOM   1433  HB3 LYS A 800     -12.113   2.778   1.925  1.00  0.00           H  
ATOM   1434  HG2 LYS A 800     -14.218   2.371   0.417  1.00  0.00           H  
ATOM   1435  HG3 LYS A 800     -13.195   1.174  -0.377  1.00  0.00           H  
ATOM   1436  HD2 LYS A 800     -13.713   1.279   2.610  1.00  0.00           H  
ATOM   1437  HD3 LYS A 800     -14.550   0.205   1.490  1.00  0.00           H  
ATOM   1438  HE2 LYS A 800     -12.743  -1.192   1.295  1.00  0.00           H  
ATOM   1439  HE3 LYS A 800     -11.584   0.151   1.321  1.00  0.00           H  
ATOM   1440  HZ1 LYS A 800     -11.934   0.416   3.666  1.00  0.00           H  
ATOM   1441  HZ2 LYS A 800     -11.556  -1.215   3.379  1.00  0.00           H  
ATOM   1442  HZ3 LYS A 800     -13.164  -0.755   3.674  1.00  0.00           H  
ATOM   1443  N   GLU A 801     -11.682   5.742   1.541  1.00  0.00           N  
ATOM   1444  CA  GLU A 801     -12.050   6.872   2.437  1.00  0.00           C  
ATOM   1445  C   GLU A 801     -12.686   8.008   1.635  1.00  0.00           C  
ATOM   1446  O   GLU A 801     -13.810   8.399   1.883  1.00  0.00           O  
ATOM   1447  CB  GLU A 801     -10.728   7.334   3.050  1.00  0.00           C  
ATOM   1448  CG  GLU A 801     -10.907   7.531   4.556  1.00  0.00           C  
ATOM   1449  CD  GLU A 801     -11.040   6.168   5.236  1.00  0.00           C  
ATOM   1450  OE1 GLU A 801     -10.301   5.270   4.867  1.00  0.00           O  
ATOM   1451  OE2 GLU A 801     -11.879   6.045   6.113  1.00  0.00           O  
ATOM   1452  H   GLU A 801     -10.739   5.537   1.375  1.00  0.00           H  
ATOM   1453  HA  GLU A 801     -12.724   6.534   3.211  1.00  0.00           H  
ATOM   1454  HB2 GLU A 801      -9.968   6.588   2.871  1.00  0.00           H  
ATOM   1455  HB3 GLU A 801     -10.430   8.268   2.598  1.00  0.00           H  
ATOM   1456  HG2 GLU A 801     -10.048   8.051   4.955  1.00  0.00           H  
ATOM   1457  HG3 GLU A 801     -11.798   8.114   4.739  1.00  0.00           H  
ATOM   1458  N   TYR A 802     -11.977   8.550   0.682  1.00  0.00           N  
ATOM   1459  CA  TYR A 802     -12.552   9.667  -0.119  1.00  0.00           C  
ATOM   1460  C   TYR A 802     -13.567   9.118  -1.136  1.00  0.00           C  
ATOM   1461  O   TYR A 802     -14.633   9.669  -1.327  1.00  0.00           O  
ATOM   1462  CB  TYR A 802     -11.329  10.357  -0.784  1.00  0.00           C  
ATOM   1463  CG  TYR A 802     -11.120   9.927  -2.230  1.00  0.00           C  
ATOM   1464  CD1 TYR A 802     -12.008  10.360  -3.224  1.00  0.00           C  
ATOM   1465  CD2 TYR A 802     -10.015   9.141  -2.577  1.00  0.00           C  
ATOM   1466  CE1 TYR A 802     -11.816   9.973  -4.554  1.00  0.00           C  
ATOM   1467  CE2 TYR A 802      -9.817   8.761  -3.912  1.00  0.00           C  
ATOM   1468  CZ  TYR A 802     -10.719   9.175  -4.901  1.00  0.00           C  
ATOM   1469  OH  TYR A 802     -10.519   8.806  -6.218  1.00  0.00           O  
ATOM   1470  H   TYR A 802     -11.068   8.225   0.497  1.00  0.00           H  
ATOM   1471  HA  TYR A 802     -13.043  10.369   0.540  1.00  0.00           H  
ATOM   1472  HB2 TYR A 802     -11.476  11.427  -0.758  1.00  0.00           H  
ATOM   1473  HB3 TYR A 802     -10.442  10.113  -0.218  1.00  0.00           H  
ATOM   1474  HD1 TYR A 802     -12.861  10.967  -2.957  1.00  0.00           H  
ATOM   1475  HD2 TYR A 802      -9.320   8.820  -1.816  1.00  0.00           H  
ATOM   1476  HE1 TYR A 802     -12.515  10.291  -5.312  1.00  0.00           H  
ATOM   1477  HE2 TYR A 802      -8.969   8.147  -4.177  1.00  0.00           H  
ATOM   1478  HH  TYR A 802     -11.374   8.604  -6.608  1.00  0.00           H  
ATOM   1479  N   ASN A 803     -13.225   8.049  -1.803  1.00  0.00           N  
ATOM   1480  CA  ASN A 803     -14.143   7.480  -2.831  1.00  0.00           C  
ATOM   1481  C   ASN A 803     -15.392   6.873  -2.181  1.00  0.00           C  
ATOM   1482  O   ASN A 803     -15.309   5.844  -1.543  1.00  0.00           O  
ATOM   1483  CB  ASN A 803     -13.329   6.378  -3.512  1.00  0.00           C  
ATOM   1484  CG  ASN A 803     -13.794   6.226  -4.961  1.00  0.00           C  
ATOM   1485  OD1 ASN A 803     -14.068   5.132  -5.413  1.00  0.00           O  
ATOM   1486  ND2 ASN A 803     -13.895   7.287  -5.715  1.00  0.00           N  
ATOM   1487  H   ASN A 803     -12.353   7.632  -1.642  1.00  0.00           H  
ATOM   1488  HA  ASN A 803     -14.415   8.238  -3.549  1.00  0.00           H  
ATOM   1489  HB2 ASN A 803     -12.283   6.638  -3.495  1.00  0.00           H  
ATOM   1490  HB3 ASN A 803     -13.477   5.446  -2.988  1.00  0.00           H  
ATOM   1491 HD21 ASN A 803     -13.674   8.169  -5.351  1.00  0.00           H  
ATOM   1492 HD22 ASN A 803     -14.191   7.200  -6.645  1.00  0.00           H  
ATOM   1493  N   PRO A 804     -16.523   7.506  -2.389  1.00  0.00           N  
ATOM   1494  CA  PRO A 804     -17.788   6.968  -1.836  1.00  0.00           C  
ATOM   1495  C   PRO A 804     -18.078   5.591  -2.447  1.00  0.00           C  
ATOM   1496  O   PRO A 804     -17.490   5.231  -3.446  1.00  0.00           O  
ATOM   1497  CB  PRO A 804     -18.849   7.985  -2.267  1.00  0.00           C  
ATOM   1498  CG  PRO A 804     -18.224   8.772  -3.376  1.00  0.00           C  
ATOM   1499  CD  PRO A 804     -16.736   8.740  -3.158  1.00  0.00           C  
ATOM   1500  HA  PRO A 804     -17.736   6.905  -0.759  1.00  0.00           H  
ATOM   1501  HB2 PRO A 804     -19.732   7.476  -2.622  1.00  0.00           H  
ATOM   1502  HB3 PRO A 804     -19.099   8.636  -1.442  1.00  0.00           H  
ATOM   1503  HG2 PRO A 804     -18.466   8.323  -4.328  1.00  0.00           H  
ATOM   1504  HG3 PRO A 804     -18.578   9.792  -3.349  1.00  0.00           H  
ATOM   1505  HD2 PRO A 804     -16.216   8.696  -4.103  1.00  0.00           H  
ATOM   1506  HD3 PRO A 804     -16.418   9.601  -2.588  1.00  0.00           H  
ATOM   1507  N   PRO A 805     -18.975   4.861  -1.828  1.00  0.00           N  
ATOM   1508  CA  PRO A 805     -19.317   3.503  -2.322  1.00  0.00           C  
ATOM   1509  C   PRO A 805     -20.013   3.578  -3.684  1.00  0.00           C  
ATOM   1510  O   PRO A 805     -21.162   3.207  -3.822  1.00  0.00           O  
ATOM   1511  CB  PRO A 805     -20.280   2.954  -1.264  1.00  0.00           C  
ATOM   1512  CG  PRO A 805     -20.155   3.865  -0.087  1.00  0.00           C  
ATOM   1513  CD  PRO A 805     -19.716   5.203  -0.610  1.00  0.00           C  
ATOM   1514  HA  PRO A 805     -18.431   2.889  -2.382  1.00  0.00           H  
ATOM   1515  HB2 PRO A 805     -21.293   2.967  -1.640  1.00  0.00           H  
ATOM   1516  HB3 PRO A 805     -19.999   1.952  -0.985  1.00  0.00           H  
ATOM   1517  HG2 PRO A 805     -21.108   3.954   0.407  1.00  0.00           H  
ATOM   1518  HG3 PRO A 805     -19.417   3.479   0.601  1.00  0.00           H  
ATOM   1519  HD2 PRO A 805     -20.571   5.820  -0.845  1.00  0.00           H  
ATOM   1520  HD3 PRO A 805     -19.072   5.698   0.102  1.00  0.00           H  
ATOM   1521  N   GLU A 806     -19.330   4.048  -4.693  1.00  0.00           N  
ATOM   1522  CA  GLU A 806     -19.960   4.135  -6.042  1.00  0.00           C  
ATOM   1523  C   GLU A 806     -18.948   4.623  -7.082  1.00  0.00           C  
ATOM   1524  O   GLU A 806     -19.259   5.438  -7.928  1.00  0.00           O  
ATOM   1525  CB  GLU A 806     -21.091   5.155  -5.885  1.00  0.00           C  
ATOM   1526  CG  GLU A 806     -22.436   4.425  -5.870  1.00  0.00           C  
ATOM   1527  CD  GLU A 806     -23.310   4.944  -7.013  1.00  0.00           C  
ATOM   1528  OE1 GLU A 806     -23.769   6.070  -6.917  1.00  0.00           O  
ATOM   1529  OE2 GLU A 806     -23.506   4.206  -7.965  1.00  0.00           O  
ATOM   1530  H   GLU A 806     -18.403   4.340  -4.565  1.00  0.00           H  
ATOM   1531  HA  GLU A 806     -20.360   3.174  -6.331  1.00  0.00           H  
ATOM   1532  HB2 GLU A 806     -20.964   5.694  -4.959  1.00  0.00           H  
ATOM   1533  HB3 GLU A 806     -21.067   5.849  -6.713  1.00  0.00           H  
ATOM   1534  HG2 GLU A 806     -22.271   3.365  -5.995  1.00  0.00           H  
ATOM   1535  HG3 GLU A 806     -22.932   4.604  -4.927  1.00  0.00           H  
ATOM   1536  N   SER A 807     -17.741   4.126  -7.035  1.00  0.00           N  
ATOM   1537  CA  SER A 807     -16.721   4.560  -8.032  1.00  0.00           C  
ATOM   1538  C   SER A 807     -15.719   3.437  -8.300  1.00  0.00           C  
ATOM   1539  O   SER A 807     -15.655   2.463  -7.578  1.00  0.00           O  
ATOM   1540  CB  SER A 807     -16.013   5.751  -7.386  1.00  0.00           C  
ATOM   1541  OG  SER A 807     -16.628   6.958  -7.813  1.00  0.00           O  
ATOM   1542  H   SER A 807     -17.508   3.466  -6.350  1.00  0.00           H  
ATOM   1543  HA  SER A 807     -17.200   4.863  -8.952  1.00  0.00           H  
ATOM   1544  HB2 SER A 807     -16.081   5.672  -6.311  1.00  0.00           H  
ATOM   1545  HB3 SER A 807     -14.973   5.752  -7.683  1.00  0.00           H  
ATOM   1546  HG  SER A 807     -16.195   7.687  -7.363  1.00  0.00           H  
ATOM   1547  N   GLU A 808     -14.926   3.577  -9.326  1.00  0.00           N  
ATOM   1548  CA  GLU A 808     -13.919   2.526  -9.646  1.00  0.00           C  
ATOM   1549  C   GLU A 808     -12.828   2.486  -8.574  1.00  0.00           C  
ATOM   1550  O   GLU A 808     -12.274   1.447  -8.273  1.00  0.00           O  
ATOM   1551  CB  GLU A 808     -13.322   2.961 -10.985  1.00  0.00           C  
ATOM   1552  CG  GLU A 808     -14.399   2.909 -12.071  1.00  0.00           C  
ATOM   1553  CD  GLU A 808     -14.375   1.537 -12.748  1.00  0.00           C  
ATOM   1554  OE1 GLU A 808     -13.289   1.051 -13.019  1.00  0.00           O  
ATOM   1555  OE2 GLU A 808     -15.442   0.996 -12.985  1.00  0.00           O  
ATOM   1556  H   GLU A 808     -14.994   4.374  -9.891  1.00  0.00           H  
ATOM   1557  HA  GLU A 808     -14.395   1.561  -9.739  1.00  0.00           H  
ATOM   1558  HB2 GLU A 808     -12.947   3.970 -10.900  1.00  0.00           H  
ATOM   1559  HB3 GLU A 808     -12.513   2.298 -11.248  1.00  0.00           H  
ATOM   1560  HG2 GLU A 808     -15.368   3.075 -11.626  1.00  0.00           H  
ATOM   1561  HG3 GLU A 808     -14.205   3.676 -12.807  1.00  0.00           H  
ATOM   1562  N   TYR A 809     -12.506   3.615  -8.009  1.00  0.00           N  
ATOM   1563  CA  TYR A 809     -11.441   3.656  -6.968  1.00  0.00           C  
ATOM   1564  C   TYR A 809     -11.738   2.650  -5.856  1.00  0.00           C  
ATOM   1565  O   TYR A 809     -10.874   1.912  -5.427  1.00  0.00           O  
ATOM   1566  CB  TYR A 809     -11.484   5.083  -6.418  1.00  0.00           C  
ATOM   1567  CG  TYR A 809     -10.235   5.823  -6.835  1.00  0.00           C  
ATOM   1568  CD1 TYR A 809      -9.902   5.923  -8.190  1.00  0.00           C  
ATOM   1569  CD2 TYR A 809      -9.411   6.410  -5.867  1.00  0.00           C  
ATOM   1570  CE1 TYR A 809      -8.747   6.612  -8.578  1.00  0.00           C  
ATOM   1571  CE2 TYR A 809      -8.258   7.101  -6.255  1.00  0.00           C  
ATOM   1572  CZ  TYR A 809      -7.925   7.199  -7.611  1.00  0.00           C  
ATOM   1573  OH  TYR A 809      -6.790   7.881  -7.995  1.00  0.00           O  
ATOM   1574  H   TYR A 809     -12.964   4.439  -8.274  1.00  0.00           H  
ATOM   1575  HA  TYR A 809     -10.476   3.454  -7.410  1.00  0.00           H  
ATOM   1576  HB2 TYR A 809     -12.350   5.593  -6.811  1.00  0.00           H  
ATOM   1577  HB3 TYR A 809     -11.541   5.052  -5.340  1.00  0.00           H  
ATOM   1578  HD1 TYR A 809     -10.537   5.469  -8.937  1.00  0.00           H  
ATOM   1579  HD2 TYR A 809      -9.671   6.338  -4.821  1.00  0.00           H  
ATOM   1580  HE1 TYR A 809      -8.490   6.689  -9.624  1.00  0.00           H  
ATOM   1581  HE2 TYR A 809      -7.624   7.556  -5.509  1.00  0.00           H  
ATOM   1582  HH  TYR A 809      -7.066   8.669  -8.469  1.00  0.00           H  
ATOM   1583  N   TYR A 810     -12.948   2.622  -5.373  1.00  0.00           N  
ATOM   1584  CA  TYR A 810     -13.291   1.648  -4.304  1.00  0.00           C  
ATOM   1585  C   TYR A 810     -13.165   0.229  -4.855  1.00  0.00           C  
ATOM   1586  O   TYR A 810     -12.511  -0.619  -4.281  1.00  0.00           O  
ATOM   1587  CB  TYR A 810     -14.743   1.966  -3.941  1.00  0.00           C  
ATOM   1588  CG  TYR A 810     -15.218   1.025  -2.859  1.00  0.00           C  
ATOM   1589  CD1 TYR A 810     -15.482  -0.316  -3.163  1.00  0.00           C  
ATOM   1590  CD2 TYR A 810     -15.406   1.497  -1.555  1.00  0.00           C  
ATOM   1591  CE1 TYR A 810     -15.927  -1.186  -2.160  1.00  0.00           C  
ATOM   1592  CE2 TYR A 810     -15.851   0.627  -0.553  1.00  0.00           C  
ATOM   1593  CZ  TYR A 810     -16.111  -0.714  -0.855  1.00  0.00           C  
ATOM   1594  OH  TYR A 810     -16.550  -1.572   0.133  1.00  0.00           O  
ATOM   1595  H   TYR A 810     -13.639   3.210  -5.741  1.00  0.00           H  
ATOM   1596  HA  TYR A 810     -12.648   1.782  -3.447  1.00  0.00           H  
ATOM   1597  HB2 TYR A 810     -14.808   2.986  -3.586  1.00  0.00           H  
ATOM   1598  HB3 TYR A 810     -15.365   1.851  -4.817  1.00  0.00           H  
ATOM   1599  HD1 TYR A 810     -15.339  -0.681  -4.170  1.00  0.00           H  
ATOM   1600  HD2 TYR A 810     -15.205   2.533  -1.321  1.00  0.00           H  
ATOM   1601  HE1 TYR A 810     -16.128  -2.222  -2.394  1.00  0.00           H  
ATOM   1602  HE2 TYR A 810     -15.994   0.992   0.454  1.00  0.00           H  
ATOM   1603  HH  TYR A 810     -17.129  -2.221  -0.273  1.00  0.00           H  
ATOM   1604  N   LYS A 811     -13.747  -0.012  -5.998  1.00  0.00           N  
ATOM   1605  CA  LYS A 811     -13.657  -1.362  -6.630  1.00  0.00           C  
ATOM   1606  C   LYS A 811     -12.211  -1.876  -6.613  1.00  0.00           C  
ATOM   1607  O   LYS A 811     -11.867  -2.764  -5.858  1.00  0.00           O  
ATOM   1608  CB  LYS A 811     -14.117  -1.144  -8.076  1.00  0.00           C  
ATOM   1609  CG  LYS A 811     -15.576  -0.684  -8.098  1.00  0.00           C  
ATOM   1610  CD  LYS A 811     -16.054  -0.600  -9.548  1.00  0.00           C  
ATOM   1611  CE  LYS A 811     -17.280   0.310  -9.631  1.00  0.00           C  
ATOM   1612  NZ  LYS A 811     -17.063   1.132 -10.856  1.00  0.00           N  
ATOM   1613  H   LYS A 811     -14.254   0.698  -6.439  1.00  0.00           H  
ATOM   1614  HA  LYS A 811     -14.311  -2.059  -6.126  1.00  0.00           H  
ATOM   1615  HB2 LYS A 811     -13.500  -0.389  -8.539  1.00  0.00           H  
ATOM   1616  HB3 LYS A 811     -14.025  -2.070  -8.625  1.00  0.00           H  
ATOM   1617  HG2 LYS A 811     -16.185  -1.388  -7.554  1.00  0.00           H  
ATOM   1618  HG3 LYS A 811     -15.658   0.288  -7.640  1.00  0.00           H  
ATOM   1619  HD2 LYS A 811     -15.262  -0.192 -10.161  1.00  0.00           H  
ATOM   1620  HD3 LYS A 811     -16.312  -1.587  -9.901  1.00  0.00           H  
ATOM   1621  HE2 LYS A 811     -18.180  -0.279  -9.728  1.00  0.00           H  
ATOM   1622  HE3 LYS A 811     -17.337   0.944  -8.759  1.00  0.00           H  
ATOM   1623  HZ1 LYS A 811     -16.064   1.415 -10.910  1.00  0.00           H  
ATOM   1624  HZ2 LYS A 811     -17.662   1.981 -10.814  1.00  0.00           H  
ATOM   1625  HZ3 LYS A 811     -17.311   0.573 -11.697  1.00  0.00           H  
ATOM   1626  N   CYS A 812     -11.361  -1.315  -7.433  1.00  0.00           N  
ATOM   1627  CA  CYS A 812      -9.940  -1.768  -7.468  1.00  0.00           C  
ATOM   1628  C   CYS A 812      -9.343  -1.798  -6.056  1.00  0.00           C  
ATOM   1629  O   CYS A 812      -8.579  -2.680  -5.719  1.00  0.00           O  
ATOM   1630  CB  CYS A 812      -9.210  -0.741  -8.345  1.00  0.00           C  
ATOM   1631  SG  CYS A 812      -9.513   0.936  -7.730  1.00  0.00           S  
ATOM   1632  H   CYS A 812     -11.657  -0.604  -8.036  1.00  0.00           H  
ATOM   1633  HA  CYS A 812      -9.876  -2.748  -7.917  1.00  0.00           H  
ATOM   1634  HB2 CYS A 812      -8.149  -0.941  -8.324  1.00  0.00           H  
ATOM   1635  HB3 CYS A 812      -9.569  -0.819  -9.361  1.00  0.00           H  
ATOM   1636  HG  CYS A 812     -10.279   0.906  -7.151  1.00  0.00           H  
ATOM   1637  N   ALA A 813      -9.683  -0.850  -5.224  1.00  0.00           N  
ATOM   1638  CA  ALA A 813      -9.129  -0.855  -3.840  1.00  0.00           C  
ATOM   1639  C   ALA A 813      -9.448  -2.187  -3.158  1.00  0.00           C  
ATOM   1640  O   ALA A 813      -8.611  -2.781  -2.508  1.00  0.00           O  
ATOM   1641  CB  ALA A 813      -9.832   0.297  -3.121  1.00  0.00           C  
ATOM   1642  H   ALA A 813     -10.308  -0.149  -5.501  1.00  0.00           H  
ATOM   1643  HA  ALA A 813      -8.062  -0.690  -3.862  1.00  0.00           H  
ATOM   1644  HB1 ALA A 813      -9.732   1.200  -3.705  1.00  0.00           H  
ATOM   1645  HB2 ALA A 813      -9.380   0.445  -2.151  1.00  0.00           H  
ATOM   1646  HB3 ALA A 813     -10.878   0.061  -2.998  1.00  0.00           H  
ATOM   1647  N   ASN A 814     -10.650  -2.669  -3.319  1.00  0.00           N  
ATOM   1648  CA  ASN A 814     -11.018  -3.974  -2.704  1.00  0.00           C  
ATOM   1649  C   ASN A 814     -10.289  -5.110  -3.422  1.00  0.00           C  
ATOM   1650  O   ASN A 814      -9.865  -6.074  -2.815  1.00  0.00           O  
ATOM   1651  CB  ASN A 814     -12.529  -4.093  -2.920  1.00  0.00           C  
ATOM   1652  CG  ASN A 814     -13.146  -4.899  -1.776  1.00  0.00           C  
ATOM   1653  OD1 ASN A 814     -12.505  -5.143  -0.774  1.00  0.00           O  
ATOM   1654  ND2 ASN A 814     -14.375  -5.324  -1.884  1.00  0.00           N  
ATOM   1655  H   ASN A 814     -11.306  -2.179  -3.858  1.00  0.00           H  
ATOM   1656  HA  ASN A 814     -10.784  -3.976  -1.650  1.00  0.00           H  
ATOM   1657  HB2 ASN A 814     -12.968  -3.106  -2.944  1.00  0.00           H  
ATOM   1658  HB3 ASN A 814     -12.719  -4.594  -3.857  1.00  0.00           H  
ATOM   1659 HD21 ASN A 814     -14.893  -5.127  -2.692  1.00  0.00           H  
ATOM   1660 HD22 ASN A 814     -14.780  -5.842  -1.157  1.00  0.00           H  
ATOM   1661  N   ILE A 815     -10.135  -4.997  -4.712  1.00  0.00           N  
ATOM   1662  CA  ILE A 815      -9.431  -6.062  -5.478  1.00  0.00           C  
ATOM   1663  C   ILE A 815      -7.954  -6.114  -5.081  1.00  0.00           C  
ATOM   1664  O   ILE A 815      -7.471  -7.114  -4.588  1.00  0.00           O  
ATOM   1665  CB  ILE A 815      -9.579  -5.648  -6.943  1.00  0.00           C  
ATOM   1666  CG1 ILE A 815     -11.060  -5.649  -7.326  1.00  0.00           C  
ATOM   1667  CG2 ILE A 815      -8.825  -6.637  -7.832  1.00  0.00           C  
ATOM   1668  CD1 ILE A 815     -11.266  -4.769  -8.561  1.00  0.00           C  
ATOM   1669  H   ILE A 815     -10.483  -4.208  -5.179  1.00  0.00           H  
ATOM   1670  HA  ILE A 815      -9.901  -7.019  -5.309  1.00  0.00           H  
ATOM   1671  HB  ILE A 815      -9.172  -4.657  -7.081  1.00  0.00           H  
ATOM   1672 HG12 ILE A 815     -11.374  -6.658  -7.546  1.00  0.00           H  
ATOM   1673 HG13 ILE A 815     -11.644  -5.260  -6.505  1.00  0.00           H  
ATOM   1674 HG21 ILE A 815      -7.813  -6.290  -7.978  1.00  0.00           H  
ATOM   1675 HG22 ILE A 815      -9.321  -6.713  -8.788  1.00  0.00           H  
ATOM   1676 HG23 ILE A 815      -8.807  -7.607  -7.357  1.00  0.00           H  
ATOM   1677 HD11 ILE A 815     -11.935  -5.265  -9.248  1.00  0.00           H  
ATOM   1678 HD12 ILE A 815     -10.315  -4.598  -9.044  1.00  0.00           H  
ATOM   1679 HD13 ILE A 815     -11.694  -3.824  -8.262  1.00  0.00           H  
ATOM   1680  N   LEU A 816      -7.231  -5.043  -5.282  1.00  0.00           N  
ATOM   1681  CA  LEU A 816      -5.789  -5.043  -4.904  1.00  0.00           C  
ATOM   1682  C   LEU A 816      -5.631  -5.450  -3.439  1.00  0.00           C  
ATOM   1683  O   LEU A 816      -4.830  -6.298  -3.106  1.00  0.00           O  
ATOM   1684  CB  LEU A 816      -5.316  -3.600  -5.104  1.00  0.00           C  
ATOM   1685  CG  LEU A 816      -3.998  -3.580  -5.894  1.00  0.00           C  
ATOM   1686  CD1 LEU A 816      -3.464  -2.147  -5.951  1.00  0.00           C  
ATOM   1687  CD2 LEU A 816      -2.953  -4.476  -5.221  1.00  0.00           C  
ATOM   1688  H   LEU A 816      -7.637  -4.243  -5.676  1.00  0.00           H  
ATOM   1689  HA  LEU A 816      -5.233  -5.713  -5.543  1.00  0.00           H  
ATOM   1690  HB2 LEU A 816      -6.068  -3.050  -5.649  1.00  0.00           H  
ATOM   1691  HB3 LEU A 816      -5.164  -3.139  -4.141  1.00  0.00           H  
ATOM   1692  HG  LEU A 816      -4.177  -3.934  -6.895  1.00  0.00           H  
ATOM   1693 HD11 LEU A 816      -4.247  -1.459  -5.669  1.00  0.00           H  
ATOM   1694 HD12 LEU A 816      -3.134  -1.925  -6.955  1.00  0.00           H  
ATOM   1695 HD13 LEU A 816      -2.632  -2.045  -5.269  1.00  0.00           H  
ATOM   1696 HD21 LEU A 816      -2.563  -3.980  -4.345  1.00  0.00           H  
ATOM   1697 HD22 LEU A 816      -2.147  -4.667  -5.917  1.00  0.00           H  
ATOM   1698 HD23 LEU A 816      -3.406  -5.412  -4.934  1.00  0.00           H  
ATOM   1699  N   GLU A 817      -6.393  -4.858  -2.558  1.00  0.00           N  
ATOM   1700  CA  GLU A 817      -6.286  -5.228  -1.117  1.00  0.00           C  
ATOM   1701  C   GLU A 817      -6.431  -6.742  -0.953  1.00  0.00           C  
ATOM   1702  O   GLU A 817      -5.744  -7.360  -0.164  1.00  0.00           O  
ATOM   1703  CB  GLU A 817      -7.443  -4.497  -0.431  1.00  0.00           C  
ATOM   1704  CG  GLU A 817      -7.353  -4.712   1.082  1.00  0.00           C  
ATOM   1705  CD  GLU A 817      -8.762  -4.762   1.676  1.00  0.00           C  
ATOM   1706  OE1 GLU A 817      -9.391  -5.803   1.572  1.00  0.00           O  
ATOM   1707  OE2 GLU A 817      -9.187  -3.761   2.229  1.00  0.00           O  
ATOM   1708  H   GLU A 817      -7.038  -4.178  -2.844  1.00  0.00           H  
ATOM   1709  HA  GLU A 817      -5.341  -4.895  -0.714  1.00  0.00           H  
ATOM   1710  HB2 GLU A 817      -7.382  -3.442  -0.648  1.00  0.00           H  
ATOM   1711  HB3 GLU A 817      -8.381  -4.886  -0.794  1.00  0.00           H  
ATOM   1712  HG2 GLU A 817      -6.844  -5.643   1.284  1.00  0.00           H  
ATOM   1713  HG3 GLU A 817      -6.804  -3.897   1.529  1.00  0.00           H  
ATOM   1714  N   LYS A 818      -7.310  -7.347  -1.706  1.00  0.00           N  
ATOM   1715  CA  LYS A 818      -7.465  -8.824  -1.628  1.00  0.00           C  
ATOM   1716  C   LYS A 818      -6.153  -9.496  -2.038  1.00  0.00           C  
ATOM   1717  O   LYS A 818      -5.563 -10.243  -1.282  1.00  0.00           O  
ATOM   1718  CB  LYS A 818      -8.571  -9.145  -2.634  1.00  0.00           C  
ATOM   1719  CG  LYS A 818      -9.413 -10.324  -2.132  1.00  0.00           C  
ATOM   1720  CD  LYS A 818      -8.511 -11.525  -1.854  1.00  0.00           C  
ATOM   1721  CE  LYS A 818      -9.215 -12.796  -2.321  1.00  0.00           C  
ATOM   1722  NZ  LYS A 818      -8.477 -13.908  -1.659  1.00  0.00           N  
ATOM   1723  H   LYS A 818      -7.838  -6.836  -2.354  1.00  0.00           H  
ATOM   1724  HA  LYS A 818      -7.755  -9.131  -0.636  1.00  0.00           H  
ATOM   1725  HB2 LYS A 818      -9.205  -8.280  -2.757  1.00  0.00           H  
ATOM   1726  HB3 LYS A 818      -8.126  -9.398  -3.583  1.00  0.00           H  
ATOM   1727  HG2 LYS A 818      -9.925 -10.044  -1.224  1.00  0.00           H  
ATOM   1728  HG3 LYS A 818     -10.141 -10.590  -2.884  1.00  0.00           H  
ATOM   1729  HD2 LYS A 818      -7.582 -11.408  -2.386  1.00  0.00           H  
ATOM   1730  HD3 LYS A 818      -8.314 -11.591  -0.794  1.00  0.00           H  
ATOM   1731  HE2 LYS A 818     -10.247 -12.785  -2.005  1.00  0.00           H  
ATOM   1732  HE3 LYS A 818      -9.150 -12.888  -3.395  1.00  0.00           H  
ATOM   1733  HZ1 LYS A 818      -8.497 -13.772  -0.628  1.00  0.00           H  
ATOM   1734  HZ2 LYS A 818      -7.491 -13.915  -1.990  1.00  0.00           H  
ATOM   1735  HZ3 LYS A 818      -8.929 -14.814  -1.898  1.00  0.00           H  
ATOM   1736  N   PHE A 819      -5.683  -9.223  -3.225  1.00  0.00           N  
ATOM   1737  CA  PHE A 819      -4.394  -9.821  -3.675  1.00  0.00           C  
ATOM   1738  C   PHE A 819      -3.297  -9.507  -2.653  1.00  0.00           C  
ATOM   1739  O   PHE A 819      -2.630 -10.390  -2.150  1.00  0.00           O  
ATOM   1740  CB  PHE A 819      -4.099  -9.140  -5.020  1.00  0.00           C  
ATOM   1741  CG  PHE A 819      -2.689  -9.461  -5.464  1.00  0.00           C  
ATOM   1742  CD1 PHE A 819      -2.253 -10.791  -5.505  1.00  0.00           C  
ATOM   1743  CD2 PHE A 819      -1.810  -8.426  -5.805  1.00  0.00           C  
ATOM   1744  CE1 PHE A 819      -0.944 -11.086  -5.904  1.00  0.00           C  
ATOM   1745  CE2 PHE A 819      -0.501  -8.721  -6.203  1.00  0.00           C  
ATOM   1746  CZ  PHE A 819      -0.068 -10.051  -6.252  1.00  0.00           C  
ATOM   1747  H   PHE A 819      -6.168  -8.607  -3.813  1.00  0.00           H  
ATOM   1748  HA  PHE A 819      -4.498 -10.888  -3.805  1.00  0.00           H  
ATOM   1749  HB2 PHE A 819      -4.798  -9.492  -5.762  1.00  0.00           H  
ATOM   1750  HB3 PHE A 819      -4.203  -8.070  -4.909  1.00  0.00           H  
ATOM   1751  HD1 PHE A 819      -2.929 -11.589  -5.237  1.00  0.00           H  
ATOM   1752  HD2 PHE A 819      -2.145  -7.399  -5.766  1.00  0.00           H  
ATOM   1753  HE1 PHE A 819      -0.610 -12.112  -5.943  1.00  0.00           H  
ATOM   1754  HE2 PHE A 819       0.174  -7.922  -6.472  1.00  0.00           H  
ATOM   1755  HZ  PHE A 819       0.942 -10.278  -6.557  1.00  0.00           H  
ATOM   1756  N   PHE A 820      -3.112  -8.251  -2.346  1.00  0.00           N  
ATOM   1757  CA  PHE A 820      -2.064  -7.855  -1.361  1.00  0.00           C  
ATOM   1758  C   PHE A 820      -2.133  -8.740  -0.113  1.00  0.00           C  
ATOM   1759  O   PHE A 820      -1.196  -9.438   0.211  1.00  0.00           O  
ATOM   1760  CB  PHE A 820      -2.399  -6.404  -1.007  1.00  0.00           C  
ATOM   1761  CG  PHE A 820      -1.463  -5.911   0.071  1.00  0.00           C  
ATOM   1762  CD1 PHE A 820      -0.079  -5.947  -0.134  1.00  0.00           C  
ATOM   1763  CD2 PHE A 820      -1.980  -5.419   1.276  1.00  0.00           C  
ATOM   1764  CE1 PHE A 820       0.788  -5.491   0.865  1.00  0.00           C  
ATOM   1765  CE2 PHE A 820      -1.113  -4.963   2.275  1.00  0.00           C  
ATOM   1766  CZ  PHE A 820       0.272  -4.999   2.070  1.00  0.00           C  
ATOM   1767  H   PHE A 820      -3.662  -7.562  -2.771  1.00  0.00           H  
ATOM   1768  HA  PHE A 820      -1.084  -7.915  -1.811  1.00  0.00           H  
ATOM   1769  HB2 PHE A 820      -2.291  -5.786  -1.886  1.00  0.00           H  
ATOM   1770  HB3 PHE A 820      -3.417  -6.347  -0.651  1.00  0.00           H  
ATOM   1771  HD1 PHE A 820       0.319  -6.327  -1.063  1.00  0.00           H  
ATOM   1772  HD2 PHE A 820      -3.048  -5.392   1.433  1.00  0.00           H  
ATOM   1773  HE1 PHE A 820       1.856  -5.518   0.707  1.00  0.00           H  
ATOM   1774  HE2 PHE A 820      -1.512  -4.583   3.204  1.00  0.00           H  
ATOM   1775  HZ  PHE A 820       0.941  -4.646   2.840  1.00  0.00           H  
ATOM   1776  N   PHE A 821      -3.247  -8.736   0.572  1.00  0.00           N  
ATOM   1777  CA  PHE A 821      -3.380  -9.577   1.798  1.00  0.00           C  
ATOM   1778  C   PHE A 821      -2.913 -11.010   1.530  1.00  0.00           C  
ATOM   1779  O   PHE A 821      -2.052 -11.526   2.207  1.00  0.00           O  
ATOM   1780  CB  PHE A 821      -4.874  -9.562   2.121  1.00  0.00           C  
ATOM   1781  CG  PHE A 821      -5.144  -8.554   3.212  1.00  0.00           C  
ATOM   1782  CD1 PHE A 821      -5.247  -7.194   2.898  1.00  0.00           C  
ATOM   1783  CD2 PHE A 821      -5.290  -8.980   4.538  1.00  0.00           C  
ATOM   1784  CE1 PHE A 821      -5.496  -6.259   3.910  1.00  0.00           C  
ATOM   1785  CE2 PHE A 821      -5.540  -8.044   5.550  1.00  0.00           C  
ATOM   1786  CZ  PHE A 821      -5.642  -6.684   5.235  1.00  0.00           C  
ATOM   1787  H   PHE A 821      -3.992  -8.166   0.288  1.00  0.00           H  
ATOM   1788  HA  PHE A 821      -2.817  -9.145   2.612  1.00  0.00           H  
ATOM   1789  HB2 PHE A 821      -5.428  -9.292   1.236  1.00  0.00           H  
ATOM   1790  HB3 PHE A 821      -5.181 -10.543   2.453  1.00  0.00           H  
ATOM   1791  HD1 PHE A 821      -5.133  -6.866   1.876  1.00  0.00           H  
ATOM   1792  HD2 PHE A 821      -5.211 -10.029   4.781  1.00  0.00           H  
ATOM   1793  HE1 PHE A 821      -5.575  -5.209   3.667  1.00  0.00           H  
ATOM   1794  HE2 PHE A 821      -5.653  -8.372   6.573  1.00  0.00           H  
ATOM   1795  HZ  PHE A 821      -5.835  -5.962   6.016  1.00  0.00           H  
ATOM   1796  N   SER A 822      -3.482 -11.661   0.557  1.00  0.00           N  
ATOM   1797  CA  SER A 822      -3.057 -13.054   0.252  1.00  0.00           C  
ATOM   1798  C   SER A 822      -1.553 -13.090  -0.017  1.00  0.00           C  
ATOM   1799  O   SER A 822      -0.863 -14.014   0.368  1.00  0.00           O  
ATOM   1800  CB  SER A 822      -3.836 -13.437  -1.008  1.00  0.00           C  
ATOM   1801  OG  SER A 822      -3.476 -14.752  -1.405  1.00  0.00           O  
ATOM   1802  H   SER A 822      -4.170 -11.229   0.016  1.00  0.00           H  
ATOM   1803  HA  SER A 822      -3.310 -13.713   1.068  1.00  0.00           H  
ATOM   1804  HB2 SER A 822      -4.895 -13.401  -0.801  1.00  0.00           H  
ATOM   1805  HB3 SER A 822      -3.601 -12.744  -1.802  1.00  0.00           H  
ATOM   1806  HG  SER A 822      -3.807 -15.363  -0.743  1.00  0.00           H  
ATOM   1807  N   LYS A 823      -1.037 -12.082  -0.664  1.00  0.00           N  
ATOM   1808  CA  LYS A 823       0.423 -12.049  -0.943  1.00  0.00           C  
ATOM   1809  C   LYS A 823       1.206 -11.916   0.366  1.00  0.00           C  
ATOM   1810  O   LYS A 823       2.081 -12.707   0.657  1.00  0.00           O  
ATOM   1811  CB  LYS A 823       0.632 -10.813  -1.820  1.00  0.00           C  
ATOM   1812  CG  LYS A 823       1.683 -11.119  -2.890  1.00  0.00           C  
ATOM   1813  CD  LYS A 823       2.993 -11.539  -2.217  1.00  0.00           C  
ATOM   1814  CE  LYS A 823       4.166 -11.228  -3.148  1.00  0.00           C  
ATOM   1815  NZ  LYS A 823       5.376 -11.320  -2.282  1.00  0.00           N  
ATOM   1816  H   LYS A 823      -1.610 -11.343  -0.958  1.00  0.00           H  
ATOM   1817  HA  LYS A 823       0.724 -12.941  -1.473  1.00  0.00           H  
ATOM   1818  HB2 LYS A 823      -0.300 -10.547  -2.297  1.00  0.00           H  
ATOM   1819  HB3 LYS A 823       0.971  -9.990  -1.208  1.00  0.00           H  
ATOM   1820  HG2 LYS A 823       1.331 -11.921  -3.521  1.00  0.00           H  
ATOM   1821  HG3 LYS A 823       1.854 -10.237  -3.490  1.00  0.00           H  
ATOM   1822  HD2 LYS A 823       3.113 -10.994  -1.292  1.00  0.00           H  
ATOM   1823  HD3 LYS A 823       2.966 -12.599  -2.009  1.00  0.00           H  
ATOM   1824  HE2 LYS A 823       4.216 -11.957  -3.944  1.00  0.00           H  
ATOM   1825  HE3 LYS A 823       4.070 -10.233  -3.554  1.00  0.00           H  
ATOM   1826  HZ1 LYS A 823       5.576 -12.318  -2.069  1.00  0.00           H  
ATOM   1827  HZ2 LYS A 823       5.209 -10.803  -1.395  1.00  0.00           H  
ATOM   1828  HZ3 LYS A 823       6.190 -10.903  -2.778  1.00  0.00           H  
ATOM   1829  N   ILE A 824       0.896 -10.927   1.164  1.00  0.00           N  
ATOM   1830  CA  ILE A 824       1.628 -10.764   2.455  1.00  0.00           C  
ATOM   1831  C   ILE A 824       1.417 -12.002   3.332  1.00  0.00           C  
ATOM   1832  O   ILE A 824       2.348 -12.523   3.913  1.00  0.00           O  
ATOM   1833  CB  ILE A 824       1.053  -9.500   3.116  1.00  0.00           C  
ATOM   1834  CG1 ILE A 824      -0.464  -9.610   3.295  1.00  0.00           C  
ATOM   1835  CG2 ILE A 824       1.370  -8.287   2.239  1.00  0.00           C  
ATOM   1836  CD1 ILE A 824      -0.977  -8.355   4.002  1.00  0.00           C  
ATOM   1837  H   ILE A 824       0.187 -10.300   0.915  1.00  0.00           H  
ATOM   1838  HA  ILE A 824       2.684 -10.628   2.264  1.00  0.00           H  
ATOM   1839  HB  ILE A 824       1.510  -9.365   4.083  1.00  0.00           H  
ATOM   1840 HG12 ILE A 824      -0.937  -9.693   2.334  1.00  0.00           H  
ATOM   1841 HG13 ILE A 824      -0.700 -10.477   3.891  1.00  0.00           H  
ATOM   1842 HG21 ILE A 824       2.437  -8.117   2.231  1.00  0.00           H  
ATOM   1843 HG22 ILE A 824       0.870  -7.415   2.636  1.00  0.00           H  
ATOM   1844 HG23 ILE A 824       1.027  -8.471   1.232  1.00  0.00           H  
ATOM   1845 HD11 ILE A 824      -1.098  -7.560   3.280  1.00  0.00           H  
ATOM   1846 HD12 ILE A 824      -0.267  -8.051   4.756  1.00  0.00           H  
ATOM   1847 HD13 ILE A 824      -1.929  -8.567   4.467  1.00  0.00           H  
ATOM   1848  N   LYS A 825       0.216 -12.513   3.390  1.00  0.00           N  
ATOM   1849  CA  LYS A 825      -0.028 -13.747   4.185  1.00  0.00           C  
ATOM   1850  C   LYS A 825       0.933 -14.849   3.736  1.00  0.00           C  
ATOM   1851  O   LYS A 825       1.434 -15.618   4.533  1.00  0.00           O  
ATOM   1852  CB  LYS A 825      -1.469 -14.135   3.854  1.00  0.00           C  
ATOM   1853  CG  LYS A 825      -2.192 -14.578   5.126  1.00  0.00           C  
ATOM   1854  CD  LYS A 825      -3.576 -15.130   4.768  1.00  0.00           C  
ATOM   1855  CE  LYS A 825      -4.356 -14.103   3.937  1.00  0.00           C  
ATOM   1856  NZ  LYS A 825      -5.625 -14.792   3.569  1.00  0.00           N  
ATOM   1857  H   LYS A 825      -0.520 -12.101   2.894  1.00  0.00           H  
ATOM   1858  HA  LYS A 825       0.082 -13.549   5.241  1.00  0.00           H  
ATOM   1859  HB2 LYS A 825      -1.979 -13.285   3.435  1.00  0.00           H  
ATOM   1860  HB3 LYS A 825      -1.471 -14.941   3.136  1.00  0.00           H  
ATOM   1861  HG2 LYS A 825      -1.614 -15.347   5.617  1.00  0.00           H  
ATOM   1862  HG3 LYS A 825      -2.302 -13.734   5.789  1.00  0.00           H  
ATOM   1863  HD2 LYS A 825      -3.464 -16.041   4.199  1.00  0.00           H  
ATOM   1864  HD3 LYS A 825      -4.118 -15.338   5.675  1.00  0.00           H  
ATOM   1865  HE2 LYS A 825      -4.563 -13.222   4.526  1.00  0.00           H  
ATOM   1866  HE3 LYS A 825      -3.801 -13.840   3.049  1.00  0.00           H  
ATOM   1867  HZ1 LYS A 825      -5.417 -15.578   2.921  1.00  0.00           H  
ATOM   1868  HZ2 LYS A 825      -6.263 -14.117   3.102  1.00  0.00           H  
ATOM   1869  HZ3 LYS A 825      -6.080 -15.162   4.428  1.00  0.00           H  
ATOM   1870  N   GLU A 826       1.203 -14.920   2.460  1.00  0.00           N  
ATOM   1871  CA  GLU A 826       2.136 -15.961   1.948  1.00  0.00           C  
ATOM   1872  C   GLU A 826       3.579 -15.610   2.317  1.00  0.00           C  
ATOM   1873  O   GLU A 826       4.294 -16.404   2.895  1.00  0.00           O  
ATOM   1874  CB  GLU A 826       1.956 -15.933   0.433  1.00  0.00           C  
ATOM   1875  CG  GLU A 826       0.532 -16.367   0.093  1.00  0.00           C  
ATOM   1876  CD  GLU A 826       0.503 -17.876  -0.154  1.00  0.00           C  
ATOM   1877  OE1 GLU A 826       0.957 -18.293  -1.207  1.00  0.00           O  
ATOM   1878  OE2 GLU A 826       0.027 -18.590   0.714  1.00  0.00           O  
ATOM   1879  H   GLU A 826       0.787 -14.286   1.837  1.00  0.00           H  
ATOM   1880  HA  GLU A 826       1.867 -16.930   2.335  1.00  0.00           H  
ATOM   1881  HB2 GLU A 826       2.125 -14.930   0.068  1.00  0.00           H  
ATOM   1882  HB3 GLU A 826       2.660 -16.609  -0.027  1.00  0.00           H  
ATOM   1883  HG2 GLU A 826      -0.123 -16.123   0.915  1.00  0.00           H  
ATOM   1884  HG3 GLU A 826       0.203 -15.851  -0.791  1.00  0.00           H  
ATOM   1885  N   ALA A 827       4.010 -14.424   1.984  1.00  0.00           N  
ATOM   1886  CA  ALA A 827       5.406 -14.016   2.309  1.00  0.00           C  
ATOM   1887  C   ALA A 827       5.656 -14.110   3.816  1.00  0.00           C  
ATOM   1888  O   ALA A 827       6.784 -14.168   4.264  1.00  0.00           O  
ATOM   1889  CB  ALA A 827       5.503 -12.561   1.845  1.00  0.00           C  
ATOM   1890  H   ALA A 827       3.415 -13.802   1.517  1.00  0.00           H  
ATOM   1891  HA  ALA A 827       6.112 -14.630   1.770  1.00  0.00           H  
ATOM   1892  HB1 ALA A 827       4.613 -12.027   2.147  1.00  0.00           H  
ATOM   1893  HB2 ALA A 827       5.592 -12.532   0.768  1.00  0.00           H  
ATOM   1894  HB3 ALA A 827       6.370 -12.097   2.291  1.00  0.00           H  
ATOM   1895  N   GLY A 828       4.615 -14.120   4.602  1.00  0.00           N  
ATOM   1896  CA  GLY A 828       4.797 -14.199   6.078  1.00  0.00           C  
ATOM   1897  C   GLY A 828       4.894 -12.783   6.649  1.00  0.00           C  
ATOM   1898  O   GLY A 828       5.688 -12.509   7.527  1.00  0.00           O  
ATOM   1899  H   GLY A 828       3.713 -14.067   4.222  1.00  0.00           H  
ATOM   1900  HA2 GLY A 828       3.953 -14.709   6.519  1.00  0.00           H  
ATOM   1901  HA3 GLY A 828       5.703 -14.741   6.302  1.00  0.00           H  
ATOM   1902  N   LEU A 829       4.094 -11.881   6.152  1.00  0.00           N  
ATOM   1903  CA  LEU A 829       4.144 -10.478   6.655  1.00  0.00           C  
ATOM   1904  C   LEU A 829       2.909 -10.195   7.534  1.00  0.00           C  
ATOM   1905  O   LEU A 829       2.694 -10.866   8.524  1.00  0.00           O  
ATOM   1906  CB  LEU A 829       4.158  -9.610   5.388  1.00  0.00           C  
ATOM   1907  CG  LEU A 829       5.269 -10.078   4.442  1.00  0.00           C  
ATOM   1908  CD1 LEU A 829       5.165  -9.319   3.118  1.00  0.00           C  
ATOM   1909  CD2 LEU A 829       6.630  -9.804   5.079  1.00  0.00           C  
ATOM   1910  H   LEU A 829       3.465 -12.124   5.441  1.00  0.00           H  
ATOM   1911  HA  LEU A 829       5.049 -10.319   7.223  1.00  0.00           H  
ATOM   1912  HB2 LEU A 829       3.207  -9.694   4.889  1.00  0.00           H  
ATOM   1913  HB3 LEU A 829       4.329  -8.580   5.661  1.00  0.00           H  
ATOM   1914  HG  LEU A 829       5.164 -11.137   4.260  1.00  0.00           H  
ATOM   1915 HD11 LEU A 829       5.817  -8.459   3.144  1.00  0.00           H  
ATOM   1916 HD12 LEU A 829       4.146  -8.995   2.967  1.00  0.00           H  
ATOM   1917 HD13 LEU A 829       5.460  -9.970   2.307  1.00  0.00           H  
ATOM   1918 HD21 LEU A 829       7.041 -10.727   5.459  1.00  0.00           H  
ATOM   1919 HD22 LEU A 829       6.513  -9.100   5.889  1.00  0.00           H  
ATOM   1920 HD23 LEU A 829       7.296  -9.391   4.337  1.00  0.00           H  
ATOM   1921  N   ILE A 830       2.093  -9.222   7.195  1.00  0.00           N  
ATOM   1922  CA  ILE A 830       0.887  -8.934   8.026  1.00  0.00           C  
ATOM   1923  C   ILE A 830       1.276  -8.721   9.491  1.00  0.00           C  
ATOM   1924  O   ILE A 830       1.477  -9.660  10.235  1.00  0.00           O  
ATOM   1925  CB  ILE A 830      -0.001 -10.175   7.879  1.00  0.00           C  
ATOM   1926  CG1 ILE A 830      -0.466 -10.295   6.427  1.00  0.00           C  
ATOM   1927  CG2 ILE A 830      -1.223 -10.043   8.793  1.00  0.00           C  
ATOM   1928  CD1 ILE A 830      -1.297 -11.569   6.258  1.00  0.00           C  
ATOM   1929  H   ILE A 830       2.265  -8.683   6.399  1.00  0.00           H  
ATOM   1930  HA  ILE A 830       0.373  -8.063   7.647  1.00  0.00           H  
ATOM   1931  HB  ILE A 830       0.559 -11.056   8.152  1.00  0.00           H  
ATOM   1932 HG12 ILE A 830      -1.069  -9.437   6.172  1.00  0.00           H  
ATOM   1933 HG13 ILE A 830       0.394 -10.337   5.776  1.00  0.00           H  
ATOM   1934 HG21 ILE A 830      -1.789  -9.167   8.512  1.00  0.00           H  
ATOM   1935 HG22 ILE A 830      -0.897  -9.948   9.818  1.00  0.00           H  
ATOM   1936 HG23 ILE A 830      -1.844 -10.921   8.693  1.00  0.00           H  
ATOM   1937 HD11 ILE A 830      -2.326 -11.363   6.511  1.00  0.00           H  
ATOM   1938 HD12 ILE A 830      -0.912 -12.339   6.911  1.00  0.00           H  
ATOM   1939 HD13 ILE A 830      -1.238 -11.903   5.233  1.00  0.00           H  
ATOM   1940  N   ASP A 831       1.361  -7.491   9.917  1.00  0.00           N  
ATOM   1941  CA  ASP A 831       1.715  -7.217  11.337  1.00  0.00           C  
ATOM   1942  C   ASP A 831       0.543  -7.577  12.253  1.00  0.00           C  
ATOM   1943  O   ASP A 831       0.711  -7.804  13.434  1.00  0.00           O  
ATOM   1944  CB  ASP A 831       1.992  -5.714  11.391  1.00  0.00           C  
ATOM   1945  CG  ASP A 831       0.737  -4.949  10.963  1.00  0.00           C  
ATOM   1946  OD1 ASP A 831       0.307  -5.139   9.837  1.00  0.00           O  
ATOM   1947  OD2 ASP A 831       0.226  -4.190  11.769  1.00  0.00           O  
ATOM   1948  H   ASP A 831       1.184  -6.747   9.304  1.00  0.00           H  
ATOM   1949  HA  ASP A 831       2.598  -7.773  11.618  1.00  0.00           H  
ATOM   1950  HB2 ASP A 831       2.259  -5.432  12.399  1.00  0.00           H  
ATOM   1951  HB3 ASP A 831       2.806  -5.473  10.722  1.00  0.00           H  
ATOM   1952  N   LYS A 832      -0.646  -7.639  11.714  1.00  0.00           N  
ATOM   1953  CA  LYS A 832      -1.829  -7.987  12.551  1.00  0.00           C  
ATOM   1954  C   LYS A 832      -1.570  -9.274  13.338  1.00  0.00           C  
ATOM   1955  O   LYS A 832      -0.598  -9.946  13.034  1.00  0.00           O  
ATOM   1956  CB  LYS A 832      -2.963  -8.199  11.547  1.00  0.00           C  
ATOM   1957  CG  LYS A 832      -3.591  -6.850  11.192  1.00  0.00           C  
ATOM   1958  CD  LYS A 832      -5.103  -7.017  11.036  1.00  0.00           C  
ATOM   1959  CE  LYS A 832      -5.392  -8.007   9.905  1.00  0.00           C  
ATOM   1960  NZ  LYS A 832      -6.874  -8.160   9.903  1.00  0.00           N  
ATOM   1961  OXT LYS A 832      -2.343  -9.560  14.238  1.00  0.00           O  
ATOM   1962  H   LYS A 832      -0.761  -7.452  10.758  1.00  0.00           H  
ATOM   1963  HA  LYS A 832      -2.068  -7.175  13.222  1.00  0.00           H  
ATOM   1964  HB2 LYS A 832      -2.570  -8.659  10.652  1.00  0.00           H  
ATOM   1965  HB3 LYS A 832      -3.714  -8.842  11.982  1.00  0.00           H  
ATOM   1966  HG2 LYS A 832      -3.387  -6.139  11.979  1.00  0.00           H  
ATOM   1967  HG3 LYS A 832      -3.171  -6.490  10.265  1.00  0.00           H  
ATOM   1968  HD2 LYS A 832      -5.521  -7.393  11.958  1.00  0.00           H  
ATOM   1969  HD3 LYS A 832      -5.549  -6.062  10.801  1.00  0.00           H  
ATOM   1970  HE2 LYS A 832      -5.054  -7.607   8.960  1.00  0.00           H  
ATOM   1971  HE3 LYS A 832      -4.916  -8.956  10.104  1.00  0.00           H  
ATOM   1972  HZ1 LYS A 832      -7.188  -8.507  10.832  1.00  0.00           H  
ATOM   1973  HZ2 LYS A 832      -7.152  -8.840   9.167  1.00  0.00           H  
ATOM   1974  HZ3 LYS A 832      -7.317  -7.239   9.709  1.00  0.00           H  
TER    1975      LYS A 832                                                      
HETATM 1976  NZ  NP1 A 201      -3.638  10.305 -11.745  1.00  0.00           N  
HETATM 1977  CA  NP1 A 201      -3.822  10.221 -10.263  1.00  0.00           C  
HETATM 1978  CB  NP1 A 201      -5.316  10.463 -10.023  1.00  0.00           C  
HETATM 1979  CG  NP1 A 201      -6.136   9.440 -10.817  1.00  0.00           C  
HETATM 1980  NE  NP1 A 201      -7.437  10.118 -11.107  1.00  0.00           N  
HETATM 1981  CD  NP1 A 201      -8.221  10.536 -10.112  1.00  0.00           C  
HETATM 1982  CE1 NP1 A 201      -7.979  11.794  -9.506  1.00  0.00           C  
HETATM 1983  CE2 NP1 A 201      -9.325   9.751  -9.687  1.00  0.00           C  
HETATM 1984  NO2 NP1 A 201      -9.577   8.573 -10.249  1.00  0.00           N  
HETATM 1985  OC1 NP1 A 201      -8.747   8.084 -11.293  1.00  0.00           O  
HETATM 1986  OC2 NP1 A 201     -10.683   7.802  -9.797  1.00  0.00           O  
HETATM 1987  CR1 NP1 A 201      -8.819  12.252  -8.465  1.00  0.00           C  
HETATM 1988  CR2 NP1 A 201     -10.163  10.215  -8.648  1.00  0.00           C  
HETATM 1989  CZ  NP1 A 201      -9.910  11.463  -8.038  1.00  0.00           C  
HETATM 1990  CM  NP1 A 201     -10.811  11.954  -6.936  1.00  0.00           C  
HETATM 1991 HNZ1 NP1 A 201      -3.745   9.358 -12.162  1.00  0.00           H  
HETATM 1992 HNZ2 NP1 A 201      -4.349  10.947 -12.155  1.00  0.00           H  
HETATM 1993  HA1 NP1 A 201      -3.540   9.241  -9.906  1.00  0.00           H  
HETATM 1994  HA2 NP1 A 201      -3.236  10.982  -9.770  1.00  0.00           H  
HETATM 1995  HB1 NP1 A 201      -5.571  11.461 -10.349  1.00  0.00           H  
HETATM 1996  HB2 NP1 A 201      -5.533  10.360  -8.970  1.00  0.00           H  
HETATM 1997  HG1 NP1 A 201      -6.294   8.545 -10.231  1.00  0.00           H  
HETATM 1998  HG2 NP1 A 201      -5.633   9.194 -11.741  1.00  0.00           H  
HETATM 1999  HNE NP1 A 201      -7.653  10.371 -12.029  1.00  0.00           H  
HETATM 2000  HE1 NP1 A 201      -7.149  12.400  -9.831  1.00  0.00           H  
HETATM 2001  HR1 NP1 A 201      -8.630  13.208  -8.000  1.00  0.00           H  
HETATM 2002  HR2 NP1 A 201     -10.998   9.614  -8.319  1.00  0.00           H  
HETATM 2003  HM1 NP1 A 201     -11.493  11.168  -6.657  1.00  0.00           H  
HETATM 2004  HM2 NP1 A 201     -11.371  12.808  -7.285  1.00  0.00           H  
HETATM 2005  HM3 NP1 A 201     -10.215  12.236  -6.081  1.00  0.00           H  
CONECT 1976 1977 1991 1992                                                      
CONECT 1977 1976 1978 1993 1994                                                 
CONECT 1978 1977 1979 1995 1996                                                 
CONECT 1979 1978 1980 1997 1998                                                 
CONECT 1980 1979 1981 1999                                                      
CONECT 1981 1980 1982 1983                                                      
CONECT 1982 1981 1987 2000                                                      
CONECT 1983 1981 1984 1988                                                      
CONECT 1984 1983 1985 1986                                                      
CONECT 1985 1984                                                                
CONECT 1986 1984                                                                
CONECT 1987 1982 1989 2001                                                      
CONECT 1988 1983 1989 2002                                                      
CONECT 1989 1987 1988 1990                                                      
CONECT 1990 1989 2003 2004 2005                                                 
CONECT 1991 1976                                                                
CONECT 1992 1976                                                                
CONECT 1993 1977                                                                
CONECT 1994 1977                                                                
CONECT 1995 1978                                                                
CONECT 1996 1978                                                                
CONECT 1997 1979                                                                
CONECT 1998 1979                                                                
CONECT 1999 1980                                                                
CONECT 2000 1982                                                                
CONECT 2001 1987                                                                
CONECT 2002 1988                                                                
CONECT 2003 1990                                                                
CONECT 2004 1990                                                                
CONECT 2005 1990                                                                
MASTER      118    0    1    5    0    0    2    6 1002    1   30   10          
END                                                                             
