# Supplementary material for: MISATO: machine learning dataset of protein–ligand complexes for structure-based drug discovery
Source: Nat Comput Sci. 2024 May 10;4(5):367–78. doi: 10.1038/s43588-024-00627-2 (PMC11136668; doi:10.1038/s43588-024-00627-2)
Supplement: Supplementary file 6 — Statistical source data for Fig. 2 showing electronic densities, structures, and data on halogens and for spider plot. [file 43588_2024_627_MOESM6_ESM.zip › Figure2/2c_4mdn.pdb.txt]

HEADER    LIGASE/LIGASE INHIBITOR                 23-AUG-13   4MDN              
TITLE     STRUCTURE OF A NOVEL SUBMICROMOLAR MDM2 INHIBITOR                     
CAVEAT     4MDN    LIGAND A Y30 201 HAS DISTORTED GEOMETRY AROUND ITS CA CHIRAL 
CAVEAT   2 4MDN    CENTER.                                                      
COMPND    MOL_ID: 1;                                                            
COMPND   2 MOLECULE: E3 UBIQUITIN-PROTEIN LIGASE MDM2;                          
COMPND   3 CHAIN: A;                                                            
COMPND   4 FRAGMENT: UNP RESIDUES 18-110;                                       
COMPND   5 SYNONYM: DOUBLE MINUTE 2 PROTEIN, HDM2, ONCOPROTEIN MDM2, P53-BINDING
COMPND   6 PROTEIN MDM2;                                                        
COMPND   7 EC: 6.3.2.-;                                                         
COMPND   8 ENGINEERED: YES                                                      
SOURCE    MOL_ID: 1;                                                            
SOURCE   2 ORGANISM_SCIENTIFIC: HOMO SAPIENS;                                   
SOURCE   3 ORGANISM_COMMON: HUMAN;                                              
SOURCE   4 ORGANISM_TAXID: 9606;                                                
SOURCE   5 GENE: MDM2;                                                          
SOURCE   6 EXPRESSION_SYSTEM: ESCHERICHIA COLI;                                 
SOURCE   7 EXPRESSION_SYSTEM_TAXID: 562                                         
KEYWDS    MDM2, P53, CANCER, SMALL MOLECULE, LIGASE-LIGASE INHIBITOR COMPLEX    
EXPDTA    X-RAY DIFFRACTION                                                     
AUTHOR    M.BISTA,G.POPOWICZ,T.A.HOLAK                                          
REVDAT   4   28-FEB-24 4MDN    1       REMARK SEQADV                            
REVDAT   3   25-DEC-13 4MDN    1       JRNL                                     
REVDAT   2   04-DEC-13 4MDN    1       JRNL                                     
REVDAT   1   13-NOV-13 4MDN    0                                                
JRNL        AUTH   M.BISTA,S.WOLF,K.KHOURY,K.KOWALSKA,Y.HUANG,E.WRONA,          
JRNL        AUTH 2 M.ARCINIEGA,G.M.POPOWICZ,T.A.HOLAK,A.DOMLING                 
JRNL        TITL   TRANSIENT PROTEIN STATES IN DESIGNING INHIBITORS OF THE      
JRNL        TITL 2 MDM2-P53 INTERACTION.                                        
JRNL        REF    STRUCTURE                     V.  21  2143 2013              
JRNL        REFN                   ISSN 0969-2126                               
JRNL        PMID   24207125                                                     
JRNL        DOI    10.1016/J.STR.2013.09.006                                    
REMARK   2                                                                      
REMARK   2 RESOLUTION.    1.91 ANGSTROMS.                                       
REMARK   3                                                                      
REMARK   3 REFINEMENT.                                                          
REMARK   3   PROGRAM     : PHENIX 1.8.2_1309                                    
REMARK   3   AUTHORS     : PAUL ADAMS,PAVEL AFONINE,VINCENT CHEN,IAN            
REMARK   3               : DAVIS,KRESHNA GOPAL,RALF GROSSE-KUNSTLEVE,           
REMARK   3               : LI-WEI HUNG,ROBERT IMMORMINO,TOM IOERGER,            
REMARK   3               : AIRLIE MCCOY,ERIK MCKEE,NIGEL MORIARTY,              
REMARK   3               : REETAL PAI,RANDY READ,JANE RICHARDSON,               
REMARK   3               : DAVID RICHARDSON,TOD ROMO,JIM SACCHETTINI,           
REMARK   3               : NICHOLAS SAUTER,JACOB SMITH,LAURENT                  
REMARK   3               : STORONI,TOM TERWILLIGER,PETER ZWART                  
REMARK   3                                                                      
REMARK   3    REFINEMENT TARGET : ML                                            
REMARK   3                                                                      
REMARK   3  DATA USED IN REFINEMENT.                                            
REMARK   3   RESOLUTION RANGE HIGH (ANGSTROMS) : 1.91                           
REMARK   3   RESOLUTION RANGE LOW  (ANGSTROMS) : 50.54                          
REMARK   3   MIN(FOBS/SIGMA_FOBS)              : 1.340                          
REMARK   3   COMPLETENESS FOR RANGE        (%) : 94.7                           
REMARK   3   NUMBER OF REFLECTIONS             : 13246                          
REMARK   3                                                                      
REMARK   3  FIT TO DATA USED IN REFINEMENT.                                     
REMARK   3   R VALUE     (WORKING + TEST SET) : 0.181                           
REMARK   3   R VALUE            (WORKING SET) : 0.180                           
REMARK   3   FREE R VALUE                     : 0.203                           
REMARK   3   FREE R VALUE TEST SET SIZE   (%) : 4.970                           
REMARK   3   FREE R VALUE TEST SET COUNT      : 658                             
REMARK   3                                                                      
REMARK   3  FIT TO DATA USED IN REFINEMENT (IN BINS).                           
REMARK   3   BIN  RESOLUTION RANGE  COMPL.    NWORK NFREE   RWORK  RFREE        
REMARK   3     1 50.5622 -  3.2565    0.92     2584   132  0.1573 0.1597        
REMARK   3     2  3.2565 -  2.5848    0.95     2546   118  0.1929 0.2253        
REMARK   3     3  2.5848 -  2.2581    0.95     2490   152  0.2036 0.2714        
REMARK   3     4  2.2581 -  2.0516    0.97     2527   129  0.2133 0.2288        
REMARK   3     5  2.0516 -  1.9050    0.94     2441   127  0.2597 0.3301        
REMARK   3                                                                      
REMARK   3  BULK SOLVENT MODELLING.                                             
REMARK   3   METHOD USED        : FLAT BULK SOLVENT MODEL                       
REMARK   3   SOLVENT RADIUS     : 1.11                                          
REMARK   3   SHRINKAGE RADIUS   : 0.90                                          
REMARK   3   K_SOL              : NULL                                          
REMARK   3   B_SOL              : NULL                                          
REMARK   3                                                                      
REMARK   3  ERROR ESTIMATES.                                                    
REMARK   3   COORDINATE ERROR (MAXIMUM-LIKELIHOOD BASED)     : 0.210            
REMARK   3   PHASE ERROR (DEGREES, MAXIMUM-LIKELIHOOD BASED) : 22.650           
REMARK   3                                                                      
REMARK   3  B VALUES.                                                           
REMARK   3   FROM WILSON PLOT           (A**2) : 38.87                          
REMARK   3   MEAN B VALUE      (OVERALL, A**2) : 42.71                          
REMARK   3   OVERALL ANISOTROPIC B VALUE.                                       
REMARK   3    B11 (A**2) : NULL                                                 
REMARK   3    B22 (A**2) : NULL                                                 
REMARK   3    B33 (A**2) : NULL                                                 
REMARK   3    B12 (A**2) : NULL                                                 
REMARK   3    B13 (A**2) : NULL                                                 
REMARK   3    B23 (A**2) : NULL                                                 
REMARK   3                                                                      
REMARK   3  TWINNING INFORMATION.                                               
REMARK   3   FRACTION: NULL                                                     
REMARK   3   OPERATOR: NULL                                                     
REMARK   3                                                                      
REMARK   3  DEVIATIONS FROM IDEAL VALUES.                                       
REMARK   3                 RMSD          COUNT                                  
REMARK   3   BOND      :  0.008            862                                  
REMARK   3   ANGLE     :  1.876           1177                                  
REMARK   3   CHIRALITY :  0.102            128                                  
REMARK   3   PLANARITY :  0.008            142                                  
REMARK   3   DIHEDRAL  : 13.411            328                                  
REMARK   3                                                                      
REMARK   3  TLS DETAILS                                                         
REMARK   3   NUMBER OF TLS GROUPS  : 1                                          
REMARK   3   TLS GROUP : 1                                                      
REMARK   3    SELECTION: ALL                                                    
REMARK   3    ORIGIN FOR THE GROUP (A): -16.3209   0.0392  -2.4237              
REMARK   3    T TENSOR                                                          
REMARK   3      T11:   0.2593 T22:   0.1541                                     
REMARK   3      T33:   0.1937 T12:  -0.0007                                     
REMARK   3      T13:   0.0031 T23:   0.0182                                     
REMARK   3    L TENSOR                                                          
REMARK   3      L11:   5.3084 L22:   3.9691                                     
REMARK   3      L33:   4.0116 L12:  -1.0656                                     
REMARK   3      L13:  -0.1636 L23:   1.2356                                     
REMARK   3    S TENSOR                                                          
REMARK   3      S11:   0.0227 S12:   0.1543 S13:   0.1075                       
REMARK   3      S21:  -0.0242 S22:  -0.0112 S23:  -0.0117                       
REMARK   3      S31:  -0.0983 S32:  -0.1305 S33:  -0.0355                       
REMARK   3                                                                      
REMARK   3  NCS DETAILS                                                         
REMARK   3   NUMBER OF NCS GROUPS : NULL                                        
REMARK   3                                                                      
REMARK   3  OTHER REFINEMENT REMARKS: NULL                                      
REMARK   4                                                                      
REMARK   4 4MDN COMPLIES WITH FORMAT V. 3.30, 13-JUL-11                         
REMARK 100                                                                      
REMARK 100 THIS ENTRY HAS BEEN PROCESSED BY RCSB ON 11-SEP-13.                  
REMARK 100 THE DEPOSITION ID IS D_1000081778.                                   
REMARK 200                                                                      
REMARK 200 EXPERIMENTAL DETAILS                                                 
REMARK 200  EXPERIMENT TYPE                : X-RAY DIFFRACTION                  
REMARK 200  DATE OF DATA COLLECTION        : NULL                               
REMARK 200  TEMPERATURE           (KELVIN) : NULL                               
REMARK 200  PH                             : 8.0                                
REMARK 200  NUMBER OF CRYSTALS USED        : 1                                  
REMARK 200                                                                      
REMARK 200  SYNCHROTRON              (Y/N) : Y                                  
REMARK 200  RADIATION SOURCE               : SLS                                
REMARK 200  BEAMLINE                       : X10SA                              
REMARK 200  X-RAY GENERATOR MODEL          : NULL                               
REMARK 200  MONOCHROMATIC OR LAUE    (M/L) : M                                  
REMARK 200  WAVELENGTH OR RANGE        (A) : NULL                               
REMARK 200  MONOCHROMATOR                  : DOUBLE CRYSTAL SI(111)             
REMARK 200  OPTICS                         : NULL                               
REMARK 200                                                                      
REMARK 200  DETECTOR TYPE                  : PIXEL                              
REMARK 200  DETECTOR MANUFACTURER          : PSI PILATUS 6M                     
REMARK 200  INTENSITY-INTEGRATION SOFTWARE : NULL                               
REMARK 200  DATA SCALING SOFTWARE          : NULL                               
REMARK 200                                                                      
REMARK 200  NUMBER OF UNIQUE REFLECTIONS   : 13263                              
REMARK 200  RESOLUTION RANGE HIGH      (A) : 1.905                              
REMARK 200  RESOLUTION RANGE LOW       (A) : 50.544                             
REMARK 200  REJECTION CRITERIA  (SIGMA(I)) : NULL                               
REMARK 200                                                                      
REMARK 200 OVERALL.                                                             
REMARK 200  COMPLETENESS FOR RANGE     (%) : 95.0                               
REMARK 200  DATA REDUNDANCY                : NULL                               
REMARK 200  R MERGE                    (I) : NULL                               
REMARK 200  R SYM                      (I) : NULL                               
REMARK 200  <I/SIGMA(I)> FOR THE DATA SET  : NULL                               
REMARK 200                                                                      
REMARK 200 IN THE HIGHEST RESOLUTION SHELL.                                     
REMARK 200  HIGHEST RESOLUTION SHELL, RANGE HIGH (A) : 1.91                     
REMARK 200  HIGHEST RESOLUTION SHELL, RANGE LOW  (A) : NULL                     
REMARK 200  COMPLETENESS FOR SHELL     (%) : NULL                               
REMARK 200  DATA REDUNDANCY IN SHELL       : NULL                               
REMARK 200  R MERGE FOR SHELL          (I) : NULL                               
REMARK 200  R SYM FOR SHELL            (I) : NULL                               
REMARK 200  <I/SIGMA(I)> FOR SHELL         : NULL                               
REMARK 200                                                                      
REMARK 200 DIFFRACTION PROTOCOL: SINGLE WAVELENGTH                              
REMARK 200 METHOD USED TO DETERMINE THE STRUCTURE: MOLECULAR REPLACEMENT        
REMARK 200 SOFTWARE USED: NULL                                                  
REMARK 200 STARTING MODEL: NULL                                                 
REMARK 200                                                                      
REMARK 200 REMARK: NULL                                                         
REMARK 280                                                                      
REMARK 280 CRYSTAL                                                              
REMARK 280 SOLVENT CONTENT, VS   (%): 67.91                                     
REMARK 280 MATTHEWS COEFFICIENT, VM (ANGSTROMS**3/DA): 3.83                     
REMARK 280                                                                      
REMARK 280 CRYSTALLIZATION CONDITIONS: 0.2 M AMMONIUM NITRATE, 20% W/V          
REMARK 280  PEG3350, PH 8.0, VAPOR DIFFUSION, SITTING DROP, TEMPERATURE 277K    
REMARK 290                                                                      
REMARK 290 CRYSTALLOGRAPHIC SYMMETRY                                            
REMARK 290 SYMMETRY OPERATORS FOR SPACE GROUP: P 41 21 2                        
REMARK 290                                                                      
REMARK 290      SYMOP   SYMMETRY                                                
REMARK 290     NNNMMM   OPERATOR                                                
REMARK 290       1555   X,Y,Z                                                   
REMARK 290       2555   -X,-Y,Z+1/2                                             
REMARK 290       3555   -Y+1/2,X+1/2,Z+1/4                                      
REMARK 290       4555   Y+1/2,-X+1/2,Z+3/4                                      
REMARK 290       5555   -X+1/2,Y+1/2,-Z+1/4                                     
REMARK 290       6555   X+1/2,-Y+1/2,-Z+3/4                                     
REMARK 290       7555   Y,X,-Z                                                  
REMARK 290       8555   -Y,-X,-Z+1/2                                            
REMARK 290                                                                      
REMARK 290     WHERE NNN -> OPERATOR NUMBER                                     
REMARK 290           MMM -> TRANSLATION VECTOR                                  
REMARK 290                                                                      
REMARK 290 CRYSTALLOGRAPHIC SYMMETRY TRANSFORMATIONS                            
REMARK 290 THE FOLLOWING TRANSFORMATIONS OPERATE ON THE ATOM/HETATM             
REMARK 290 RECORDS IN THIS ENTRY TO PRODUCE CRYSTALLOGRAPHICALLY                
REMARK 290 RELATED MOLECULES.                                                   
REMARK 290   SMTRY1   1  1.000000  0.000000  0.000000        0.00000            
REMARK 290   SMTRY2   1  0.000000  1.000000  0.000000        0.00000            
REMARK 290   SMTRY3   1  0.000000  0.000000  1.000000        0.00000            
REMARK 290   SMTRY1   2 -1.000000  0.000000  0.000000        0.00000            
REMARK 290   SMTRY2   2  0.000000 -1.000000  0.000000        0.00000            
REMARK 290   SMTRY3   2  0.000000  0.000000  1.000000       40.84250            
REMARK 290   SMTRY1   3  0.000000 -1.000000  0.000000       32.17050            
REMARK 290   SMTRY2   3  1.000000  0.000000  0.000000       32.17050            
REMARK 290   SMTRY3   3  0.000000  0.000000  1.000000       20.42125            
REMARK 290   SMTRY1   4  0.000000  1.000000  0.000000       32.17050            
REMARK 290   SMTRY2   4 -1.000000  0.000000  0.000000       32.17050            
REMARK 290   SMTRY3   4  0.000000  0.000000  1.000000       61.26375            
REMARK 290   SMTRY1   5 -1.000000  0.000000  0.000000       32.17050            
REMARK 290   SMTRY2   5  0.000000  1.000000  0.000000       32.17050            
REMARK 290   SMTRY3   5  0.000000  0.000000 -1.000000       20.42125            
REMARK 290   SMTRY1   6  1.000000  0.000000  0.000000       32.17050            
REMARK 290   SMTRY2   6  0.000000 -1.000000  0.000000       32.17050            
REMARK 290   SMTRY3   6  0.000000  0.000000 -1.000000       61.26375            
REMARK 290   SMTRY1   7  0.000000  1.000000  0.000000        0.00000            
REMARK 290   SMTRY2   7  1.000000  0.000000  0.000000        0.00000            
REMARK 290   SMTRY3   7  0.000000  0.000000 -1.000000        0.00000            
REMARK 290   SMTRY1   8  0.000000 -1.000000  0.000000        0.00000            
REMARK 290   SMTRY2   8 -1.000000  0.000000  0.000000        0.00000            
REMARK 290   SMTRY3   8  0.000000  0.000000 -1.000000       40.84250            
REMARK 290                                                                      
REMARK 290 REMARK: NULL                                                         
REMARK 300                                                                      
REMARK 300 BIOMOLECULE: 1                                                       
REMARK 300 SEE REMARK 350 FOR THE AUTHOR PROVIDED AND/OR PROGRAM                
REMARK 300 GENERATED ASSEMBLY INFORMATION FOR THE STRUCTURE IN                  
REMARK 300 THIS ENTRY. THE REMARK MAY ALSO PROVIDE INFORMATION ON               
REMARK 300 BURIED SURFACE AREA.                                                 
REMARK 350                                                                      
REMARK 350 COORDINATES FOR A COMPLETE MULTIMER REPRESENTING THE KNOWN           
REMARK 350 BIOLOGICALLY SIGNIFICANT OLIGOMERIZATION STATE OF THE                
REMARK 350 MOLECULE CAN BE GENERATED BY APPLYING BIOMT TRANSFORMATIONS          
REMARK 350 GIVEN BELOW.  BOTH NON-CRYSTALLOGRAPHIC AND                          
REMARK 350 CRYSTALLOGRAPHIC OPERATIONS ARE GIVEN.                               
REMARK 350                                                                      
REMARK 350 BIOMOLECULE: 1                                                       
REMARK 350 AUTHOR DETERMINED BIOLOGICAL UNIT: MONOMERIC                         
REMARK 350 SOFTWARE DETERMINED QUATERNARY STRUCTURE: MONOMERIC                  
REMARK 350 SOFTWARE USED: PISA                                                  
REMARK 350 APPLY THE FOLLOWING TO CHAINS: A                                     
REMARK 350   BIOMT1   1  1.000000  0.000000  0.000000        0.00000            
REMARK 350   BIOMT2   1  0.000000  1.000000  0.000000        0.00000            
REMARK 350   BIOMT3   1  0.000000  0.000000  1.000000        0.00000            
REMARK 500                                                                      
REMARK 500 GEOMETRY AND STEREOCHEMISTRY                                         
REMARK 500 SUBTOPIC: CLOSE CONTACTS                                             
REMARK 500                                                                      
REMARK 500 THE FOLLOWING ATOMS THAT ARE RELATED BY CRYSTALLOGRAPHIC             
REMARK 500 SYMMETRY ARE IN CLOSE CONTACT.  AN ATOM LOCATED WITHIN 0.15          
REMARK 500 ANGSTROMS OF A SYMMETRY RELATED ATOM IS ASSUMED TO BE ON A           
REMARK 500 SPECIAL POSITION AND IS, THEREFORE, LISTED IN REMARK 375             
REMARK 500 INSTEAD OF REMARK 500.  ATOMS WITH NON-BLANK ALTERNATE               
REMARK 500 LOCATION INDICATORS ARE NOT INCLUDED IN THE CALCULATIONS.            
REMARK 500                                                                      
REMARK 500 DISTANCE CUTOFF:                                                     
REMARK 500 2.2 ANGSTROMS FOR CONTACTS NOT INVOLVING HYDROGEN ATOMS              
REMARK 500 1.6 ANGSTROMS FOR CONTACTS INVOLVING HYDROGEN ATOMS                  
REMARK 500                                                                      
REMARK 500  ATM1  RES C  SSEQI   ATM2  RES C  SSEQI  SSYMOP   DISTANCE          
REMARK 500   NH2  ARG A    97     O3   SO4 A   203     4444     2.03            
REMARK 500   OG1  THR A    26     ND2  ASN A    79     4444     2.15            
REMARK 500                                                                      
REMARK 500 REMARK: NULL                                                         
REMARK 500                                                                      
REMARK 500 GEOMETRY AND STEREOCHEMISTRY                                         
REMARK 500 SUBTOPIC: TORSION ANGLES                                             
REMARK 500                                                                      
REMARK 500 TORSION ANGLES OUTSIDE THE EXPECTED RAMACHANDRAN REGIONS:            
REMARK 500 (M=MODEL NUMBER; RES=RESIDUE NAME; C=CHAIN IDENTIFIER;               
REMARK 500 SSEQ=SEQUENCE NUMBER; I=INSERTION CODE).                             
REMARK 500                                                                      
REMARK 500 STANDARD TABLE:                                                      
REMARK 500 FORMAT:(10X,I3,1X,A3,1X,A1,I4,A1,4X,F7.2,3X,F7.2)                    
REMARK 500                                                                      
REMARK 500 EXPECTED VALUES: GJ KLEYWEGT AND TA JONES (1996). PHI/PSI-           
REMARK 500 CHOLOGY: RAMACHANDRAN REVISITED. STRUCTURE 4, 1395 - 1400            
REMARK 500                                                                      
REMARK 500  M RES CSSEQI        PSI       PHI                                   
REMARK 500    CYS A  77       32.88   -158.73                                   
REMARK 500                                                                      
REMARK 500 REMARK: NULL                                                         
REMARK 800                                                                      
REMARK 800 SITE                                                                 
REMARK 800 SITE_IDENTIFIER: AC1                                                 
REMARK 800 EVIDENCE_CODE: SOFTWARE                                              
REMARK 800 SITE_DESCRIPTION: BINDING SITE FOR RESIDUE Y30 A 201                 
REMARK 800                                                                      
REMARK 800 SITE_IDENTIFIER: AC2                                                 
REMARK 800 EVIDENCE_CODE: SOFTWARE                                              
REMARK 800 SITE_DESCRIPTION: BINDING SITE FOR RESIDUE SO4 A 202                 
REMARK 800                                                                      
REMARK 800 SITE_IDENTIFIER: AC3                                                 
REMARK 800 EVIDENCE_CODE: SOFTWARE                                              
REMARK 800 SITE_DESCRIPTION: BINDING SITE FOR RESIDUE SO4 A 203                 
REMARK 900                                                                      
REMARK 900 RELATED ENTRIES                                                      
REMARK 900 RELATED ID: 4MDQ   RELATED DB: PDB                                   
DBREF  4MDN A   18   110  UNP    Q00987   MDM2_HUMAN      18    110             
SEQADV 4MDN MET A   17  UNP  Q00987              INITIATING METHIONINE          
SEQRES   1 A   94  MET GLN ILE PRO ALA SER GLU GLN GLU THR LEU VAL ARG          
SEQRES   2 A   94  PRO LYS PRO LEU LEU LEU LYS LEU LEU LYS SER VAL GLY          
SEQRES   3 A   94  ALA GLN LYS ASP THR TYR THR MET LYS GLU VAL LEU PHE          
SEQRES   4 A   94  TYR LEU GLY GLN TYR ILE MET THR LYS ARG LEU TYR ASP          
SEQRES   5 A   94  GLU LYS GLN GLN HIS ILE VAL TYR CYS SER ASN ASP LEU          
SEQRES   6 A   94  LEU GLY ASP LEU PHE GLY VAL PRO SER PHE SER VAL LYS          
SEQRES   7 A   94  GLU HIS ARG LYS ILE TYR THR MET ILE TYR ARG ASN LEU          
SEQRES   8 A   94  VAL VAL VAL                                                  
HET    Y30  A 201      40                                                       
HET    SO4  A 202       5                                                       
HET    SO4  A 203       5                                                       
HETNAM     Y30 3-{(1S)-2-(TERT-BUTYLAMINO)-1-[{4-[(4-CHLOROBENZYL)              
HETNAM   2 Y30  OXY]BENZYL}(FORMYL)AMINO]-2-OXOETHYL}-6-CHLORO-1H-              
HETNAM   3 Y30  INDOLE-2-CARBOXYLIC ACID                                        
HETNAM     SO4 SULFATE ION                                                      
FORMUL   2  Y30    C30 H29 CL2 N3 O5                                            
FORMUL   3  SO4    2(O4 S 2-)                                                   
FORMUL   5  HOH   *71(H2 O)                                                     
HELIX    1   1 PRO A   20  GLU A   25  5                                   6    
HELIX    2   2 LYS A   31  VAL A   41  1                                  11    
HELIX    3   3 MET A   50  LYS A   64  1                                  15    
HELIX    4   4 ASP A   80  GLY A   87  1                                   8    
HELIX    5   5 GLU A   95  ARG A  105  1                                  11    
SHEET    1   A 3 TYR A  48  THR A  49  0                                        
SHEET    2   A 3 LEU A  27  PRO A  30 -1  N  VAL A  28   O  TYR A  48           
SHEET    3   A 3 LEU A 107  VAL A 109 -1  O  VAL A 108   N  ARG A  29           
SHEET    1   B 2 ILE A  74  TYR A  76  0                                        
SHEET    2   B 2 SER A  90  SER A  92 -1  O  PHE A  91   N  VAL A  75           
SITE     1 AC1 13 GLU A  23  LYS A  51  LEU A  54  PHE A  55                    
SITE     2 AC1 13 GLY A  58  ILE A  61  MET A  62  VAL A  93                    
SITE     3 AC1 13 HIS A  96  TYR A 100  HOH A 328  HOH A 349                    
SITE     4 AC1 13 HOH A 356                                                     
SITE     1 AC2  4 MET A  17  GLN A  18  HIS A  96  HOH A 342                    
SITE     1 AC3  2 ARG A  97  HOH A 327                                          
CRYST1   64.341   64.341   81.685  90.00  90.00  90.00 P 41 21 2     8          
ORIGX1      1.000000  0.000000  0.000000        0.00000                         
ORIGX2      0.000000  1.000000  0.000000        0.00000                         
ORIGX3      0.000000  0.000000  1.000000        0.00000                         
SCALE1      0.015542  0.000000  0.000000        0.00000                         
SCALE2      0.000000  0.015542  0.000000        0.00000                         
SCALE3      0.000000  0.000000  0.012242        0.00000                         
ATOM      1  N   MET A  17     -24.479 -16.107  -2.298  1.00 55.62           N  
ANISOU    1  N   MET A  17     7247   4812   9075  -1782    502   -502       N  
ATOM      2  CA  MET A  17     -24.093 -14.700  -2.197  1.00 57.62           C  
ANISOU    2  CA  MET A  17     7488   5342   9062  -1615    482   -444       C  
ATOM      3  C   MET A  17     -24.918 -13.873  -3.175  1.00 53.98           C  
ANISOU    3  C   MET A  17     6756   5232   8521  -1612    348   -706       C  
ATOM      4  O   MET A  17     -25.418 -14.413  -4.163  1.00 56.49           O  
ANISOU    4  O   MET A  17     6924   5537   9002  -1719    236  -1009       O  
ATOM      5  CB  MET A  17     -22.599 -14.528  -2.458  1.00 57.93           C  
ANISOU    5  CB  MET A  17     7733   5361   8917  -1347    364   -412       C  
ATOM      6  CG  MET A  17     -22.111 -15.182  -3.742  1.00 64.56           C  
ANISOU    6  CG  MET A  17     8569   6107   9853  -1299    209   -722       C  
ATOM      7  SD  MET A  17     -20.320 -15.391  -3.741  1.00 96.43           S  
ANISOU    7  SD  MET A  17    12845  10015  13779  -1021    147   -646       S  
ATOM      8  CE  MET A  17     -19.795 -13.934  -2.838  1.00 49.41           C  
ANISOU    8  CE  MET A  17     6936   4347   7492   -853    178   -354       C  
ATOM      9  N   GLN A  18     -25.058 -12.574  -2.905  1.00 42.72           N  
ANISOU    9  N   GLN A  18     5272   4112   6846  -1474    344   -603       N  
ATOM     10  CA  GLN A  18     -25.990 -11.735  -3.666  1.00 41.48           C  
ANISOU   10  CA  GLN A  18     4857   4282   6622  -1450    228   -796       C  
ATOM     11  C   GLN A  18     -25.627 -11.611  -5.144  1.00 38.60           C  
ANISOU   11  C   GLN A  18     4466   4054   6148  -1318     -5  -1055       C  
ATOM     12  O   GLN A  18     -26.494 -11.688  -6.008  1.00 39.82           O  
ANISOU   12  O   GLN A  18     4400   4365   6365  -1378   -134  -1313       O  
ATOM     13  CB  GLN A  18     -26.089 -10.339  -3.060  1.00 35.72           C  
ANISOU   13  CB  GLN A  18     4113   3798   5661  -1289    268   -622       C  
ATOM     14  CG  GLN A  18     -26.825 -10.299  -1.727  1.00 41.44           C  
ANISOU   14  CG  GLN A  18     4780   4511   6455  -1416    498   -438       C  
ATOM     15  CD  GLN A  18     -26.845  -8.906  -1.133  1.00 40.13           C  
ANISOU   15  CD  GLN A  18     4617   4574   6059  -1228    527   -316       C  
ATOM     16  OE1 GLN A  18     -27.135  -7.929  -1.823  1.00 40.19           O  
ANISOU   16  OE1 GLN A  18     4503   4801   5966  -1080    387   -428       O  
ATOM     17  NE2 GLN A  18     -26.523  -8.806   0.155  1.00 41.20           N  
ANISOU   17  NE2 GLN A  18     4905   4649   6102  -1217    701    -87       N  
ATOM     18  N   ILE A  19     -24.345 -11.396  -5.408  1.00 37.85           N  
ANISOU   18  N   ILE A  19     4581   3928   5871  -1131    -54   -987       N  
ATOM     19  CA  ILE A  19     -23.840 -11.227  -6.769  1.00 34.67           C  
ANISOU   19  CA  ILE A  19     4189   3680   5304   -984   -230  -1192       C  
ATOM     20  C   ILE A  19     -22.913 -12.399  -7.038  1.00 37.65           C  
ANISOU   20  C   ILE A  19     4716   3790   5798   -997   -229  -1297       C  
ATOM     21  O   ILE A  19     -22.146 -12.777  -6.156  1.00 39.56           O  
ANISOU   21  O   ILE A  19     5127   3795   6110   -986   -117  -1102       O  
ATOM     22  CB  ILE A  19     -23.059  -9.913  -6.856  1.00 33.04           C  
ANISOU   22  CB  ILE A  19     4084   3667   4801   -757   -250  -1017       C  
ATOM     23  CG1 ILE A  19     -23.977  -8.742  -6.485  1.00 31.72           C  
ANISOU   23  CG1 ILE A  19     3787   3709   4556   -720   -245   -910       C  
ATOM     24  CG2 ILE A  19     -22.394  -9.740  -8.230  1.00 31.98           C  
ANISOU   24  CG2 ILE A  19     3993   3698   4461   -603   -380  -1173       C  
ATOM     25  CD1 ILE A  19     -23.337  -7.387  -6.677  1.00 29.44           C  
ANISOU   25  CD1 ILE A  19     3592   3576   4018   -512   -274   -757       C  
ATOM     26  N   PRO A  20     -22.990 -13.008  -8.238  1.00 33.36           N  
ANISOU   26  N   PRO A  20     4113   3286   5276  -1000   -365  -1623       N  
ATOM     27  CA  PRO A  20     -22.201 -14.230  -8.414  1.00 34.83           C  
ANISOU   27  CA  PRO A  20     4433   3169   5633  -1014   -352  -1758       C  
ATOM     28  C   PRO A  20     -20.718 -13.946  -8.301  1.00 35.87           C  
ANISOU   28  C   PRO A  20     4755   3281   5593   -798   -309  -1601       C  
ATOM     29  O   PRO A  20     -20.264 -12.850  -8.638  1.00 34.00           O  
ANISOU   29  O   PRO A  20     4526   3322   5070   -639   -332  -1507       O  
ATOM     30  CB  PRO A  20     -22.591 -14.730  -9.824  1.00 39.86           C  
ANISOU   30  CB  PRO A  20     4951   3934   6259  -1025   -526  -2189       C  
ATOM     31  CG  PRO A  20     -23.243 -13.567 -10.490  1.00 42.33           C  
ANISOU   31  CG  PRO A  20     5117   4683   6282   -934   -647  -2216       C  
ATOM     32  CD  PRO A  20     -23.820 -12.689  -9.409  1.00 36.00           C  
ANISOU   32  CD  PRO A  20     4258   3929   5491   -982   -544  -1896       C  
ATOM     33  N   ALA A  21     -19.973 -14.921  -7.785  1.00 42.58           N  
ANISOU   33  N   ALA A  21     5749   3789   6641   -794   -242  -1558       N  
ATOM     34  CA  ALA A  21     -18.555 -14.733  -7.479  1.00 42.15           C  
ANISOU   34  CA  ALA A  21     5842   3699   6476   -590   -202  -1400       C  
ATOM     35  C   ALA A  21     -17.720 -14.399  -8.720  1.00 43.27           C  
ANISOU   35  C   ALA A  21     5965   4089   6387   -405   -269  -1605       C  
ATOM     36  O   ALA A  21     -16.710 -13.694  -8.629  1.00 37.89           O  
ANISOU   36  O   ALA A  21     5325   3542   5529   -250   -231  -1460       O  
ATOM     37  CB  ALA A  21     -18.005 -15.983  -6.791  1.00 48.77           C  
ANISOU   37  CB  ALA A  21     6827   4109   7596   -592   -149  -1347       C  
ATOM     38  N   SER A  22     -18.151 -14.899  -9.875  1.00 41.75           N  
ANISOU   38  N   SER A  22     5699   3973   6191   -429   -362  -1951       N  
ATOM     39  CA  SER A  22     -17.422 -14.669 -11.115  1.00 41.51           C  
ANISOU   39  CA  SER A  22     5660   4208   5903   -252   -405  -2162       C  
ATOM     40  C   SER A  22     -17.301 -13.180 -11.406  1.00 40.66           C  
ANISOU   40  C   SER A  22     5520   4482   5446   -160   -389  -1964       C  
ATOM     41  O   SER A  22     -16.345 -12.753 -12.038  1.00 42.86           O  
ANISOU   41  O   SER A  22     5826   4954   5504     -5   -345  -1972       O  
ATOM     42  CB  SER A  22     -18.074 -15.402 -12.285  1.00 45.32           C  
ANISOU   42  CB  SER A  22     6067   4767   6384   -293   -523  -2556       C  
ATOM     43  OG  SER A  22     -19.377 -14.907 -12.538  1.00 47.29           O  
ANISOU   43  OG  SER A  22     6183   5219   6564   -416   -624  -2603       O  
ATOM     44  N   GLU A  23     -18.243 -12.384 -10.905  1.00 33.17           N  
ANISOU   44  N   GLU A  23     4513   3621   4470   -256   -406  -1776       N  
ATOM     45  CA  GLU A  23     -18.186 -10.936 -11.095  1.00 33.41           C  
ANISOU   45  CA  GLU A  23     4532   3944   4218   -166   -392  -1566       C  
ATOM     46  C   GLU A  23     -16.985 -10.283 -10.430  1.00 41.12           C  
ANISOU   46  C   GLU A  23     5593   4880   5151    -80   -270  -1304       C  
ATOM     47  O   GLU A  23     -16.561  -9.207 -10.835  1.00 45.30           O  
ANISOU   47  O   GLU A  23     6133   5622   5458      8   -233  -1175       O  
ATOM     48  CB  GLU A  23     -19.452 -10.247 -10.576  1.00 38.11           C  
ANISOU   48  CB  GLU A  23     5037   4605   4840   -263   -433  -1434       C  
ATOM     49  CG  GLU A  23     -20.655 -10.445 -11.459  1.00 34.07           C  
ANISOU   49  CG  GLU A  23     4386   4273   4285   -308   -586  -1683       C  
ATOM     50  CD  GLU A  23     -20.546  -9.752 -12.815  1.00 41.97           C  
ANISOU   50  CD  GLU A  23     5390   5635   4921   -136   -681  -1762       C  
ATOM     51  OE1 GLU A  23     -20.825 -10.420 -13.821  1.00 44.01           O  
ANISOU   51  OE1 GLU A  23     5599   6017   5104   -120   -803  -2080       O  
ATOM     52  OE2 GLU A  23     -20.214  -8.548 -12.884  1.00 42.34           O  
ANISOU   52  OE2 GLU A  23     5496   5838   4753    -18   -636  -1511       O  
ATOM     53  N   GLN A  24     -16.442 -10.912  -9.398  1.00 38.16           N  
ANISOU   53  N   GLN A  24     5275   4229   4994   -106   -214  -1221       N  
ATOM     54  CA  GLN A  24     -15.342 -10.292  -8.686  1.00 36.39           C  
ANISOU   54  CA  GLN A  24     5098   3988   4741    -26   -134  -1004       C  
ATOM     55  C   GLN A  24     -14.040 -10.421  -9.457  1.00 37.19           C  
ANISOU   55  C   GLN A  24     5195   4183   4751    113    -87  -1113       C  
ATOM     56  O   GLN A  24     -13.064  -9.737  -9.169  1.00 36.88           O  
ANISOU   56  O   GLN A  24     5146   4208   4660    176    -20   -974       O  
ATOM     57  CB  GLN A  24     -15.215 -10.885  -7.289  1.00 38.63           C  
ANISOU   57  CB  GLN A  24     5448   3989   5242    -68   -113   -862       C  
ATOM     58  CG  GLN A  24     -16.390 -10.507  -6.416  1.00 41.77           C  
ANISOU   58  CG  GLN A  24     5836   4353   5681   -199   -105   -709       C  
ATOM     59  CD  GLN A  24     -16.126 -10.787  -4.966  1.00 46.16           C  
ANISOU   59  CD  GLN A  24     6482   4709   6349   -210    -60   -505       C  
ATOM     60  OE1 GLN A  24     -14.996 -10.661  -4.501  1.00 48.99           O  
ANISOU   60  OE1 GLN A  24     6889   5042   6683    -95    -58   -417       O  
ATOM     61  NE2 GLN A  24     -17.162 -11.188  -4.242  1.00 49.70           N  
ANISOU   61  NE2 GLN A  24     6941   5031   6912   -346    -22   -429       N  
ATOM     62  N   GLU A  25     -14.036 -11.283 -10.458  1.00 34.30           N  
ANISOU   62  N   GLU A  25     4818   3842   4373    155   -117  -1391       N  
ATOM     63  CA  GLU A  25     -12.828 -11.525 -11.225  1.00 40.05           C  
ANISOU   63  CA  GLU A  25     5526   4677   5016    301    -49  -1536       C  
ATOM     64  C   GLU A  25     -12.658 -10.541 -12.383  1.00 42.40           C  
ANISOU   64  C   GLU A  25     5789   5342   4977    354     13  -1533       C  
ATOM     65  O   GLU A  25     -11.613 -10.503 -13.004  1.00 43.73           O  
ANISOU   65  O   GLU A  25     5923   5658   5034    462    119  -1604       O  
ATOM     66  CB  GLU A  25     -12.823 -12.968 -11.735  1.00 51.16           C  
ANISOU   66  CB  GLU A  25     6948   5920   6570    347    -99  -1870       C  
ATOM     67  CG  GLU A  25     -12.848 -13.994 -10.616  1.00 56.97           C  
ANISOU   67  CG  GLU A  25     7749   6244   7654    312   -135  -1830       C  
ATOM     68  CD  GLU A  25     -11.687 -13.815  -9.652  1.00 69.40           C  
ANISOU   68  CD  GLU A  25     9332   7723   9312    419    -83  -1615       C  
ATOM     69  OE1 GLU A  25     -10.533 -13.699 -10.127  1.00 75.99           O  
ANISOU   69  OE1 GLU A  25    10100   8702  10072    570    -20  -1697       O  
ATOM     70  OE2 GLU A  25     -11.925 -13.767  -8.423  1.00 72.16           O  
ANISOU   70  OE2 GLU A  25     9742   7886   9790    357   -103  -1374       O  
ATOM     71  N   THR A  26     -13.680  -9.741 -12.666  1.00 43.44           N  
ANISOU   71  N   THR A  26     5930   5629   4947    290    -42  -1435       N  
ATOM     72  CA  THR A  26     -13.602  -8.798 -13.776  1.00 39.27           C  
ANISOU   72  CA  THR A  26     5407   5436   4077    358      9  -1381       C  
ATOM     73  C   THR A  26     -12.492  -7.789 -13.555  1.00 39.80           C  
ANISOU   73  C   THR A  26     5467   5564   4090    380    174  -1131       C  
ATOM     74  O   THR A  26     -12.391  -7.188 -12.489  1.00 37.69           O  
ANISOU   74  O   THR A  26     5197   5142   3980    312    187   -916       O  
ATOM     75  CB  THR A  26     -14.929  -8.051 -13.981  1.00 41.09           C  
ANISOU   75  CB  THR A  26     5648   5791   4172    318   -106  -1281       C  
ATOM     76  OG1 THR A  26     -15.947  -9.003 -14.295  1.00 45.29           O  
ANISOU   76  OG1 THR A  26     6141   6302   4764    280   -263  -1559       O  
ATOM     77  CG2 THR A  26     -14.823  -7.041 -15.130  1.00 46.67           C  
ANISOU   77  CG2 THR A  26     6400   6831   4502    419    -55  -1167       C  
ATOM     78  N   LEU A  27     -11.651  -7.638 -14.571  1.00 34.76           N  
ANISOU   78  N   LEU A  27     4816   5159   3233    467    308  -1185       N  
ATOM     79  CA  LEU A  27     -10.560  -6.680 -14.582  1.00 38.00           C  
ANISOU   79  CA  LEU A  27     5190   5660   3589    462    499   -970       C  
ATOM     80  C   LEU A  27     -11.097  -5.288 -14.918  1.00 44.32           C  
ANISOU   80  C   LEU A  27     6068   6587   4186    424    530   -681       C  
ATOM     81  O   LEU A  27     -11.784  -5.113 -15.930  1.00 49.68           O  
ANISOU   81  O   LEU A  27     6820   7485   4572    490    488   -696       O  
ATOM     82  CB  LEU A  27      -9.563  -7.106 -15.654  1.00 46.46           C  
ANISOU   82  CB  LEU A  27     6208   6965   4481    568    662  -1149       C  
ATOM     83  CG  LEU A  27      -8.082  -7.032 -15.331  1.00 54.15           C  
ANISOU   83  CG  LEU A  27     7045   7925   5604    574    846  -1124       C  
ATOM     84  CD1 LEU A  27      -7.807  -7.653 -13.977  1.00 55.71           C  
ANISOU   84  CD1 LEU A  27     7182   7808   6178    559    729  -1167       C  
ATOM     85  CD2 LEU A  27      -7.305  -7.759 -16.426  1.00 57.25           C  
ANISOU   85  CD2 LEU A  27     7371   8557   5826    710    989  -1393       C  
ATOM     86  N   VAL A  28     -10.791  -4.300 -14.079  1.00 39.54           N  
ANISOU   86  N   VAL A  28     5452   5840   3733    335    587   -428       N  
ATOM     87  CA  VAL A  28     -11.310  -2.945 -14.263  1.00 39.55           C  
ANISOU   87  CA  VAL A  28     5541   5877   3609    306    610   -142       C  
ATOM     88  C   VAL A  28     -10.251  -1.850 -14.097  1.00 40.00           C  
ANISOU   88  C   VAL A  28     5569   5893   3736    220    813     90       C  
ATOM     89  O   VAL A  28      -9.225  -2.047 -13.445  1.00 41.42           O  
ANISOU   89  O   VAL A  28     5627   5976   4134    159    889     32       O  
ATOM     90  CB  VAL A  28     -12.505  -2.656 -13.321  1.00 37.49           C  
ANISOU   90  CB  VAL A  28     5316   5430   3498    271    426    -76       C  
ATOM     91  CG1 VAL A  28     -13.613  -3.665 -13.560  1.00 39.91           C  
ANISOU   91  CG1 VAL A  28     5620   5785   3758    319    243   -301       C  
ATOM     92  CG2 VAL A  28     -12.074  -2.705 -11.869  1.00 39.09           C  
ANISOU   92  CG2 VAL A  28     5456   5380   4017    182    413    -66       C  
ATOM     93  N   ARG A  29     -10.522  -0.686 -14.680  1.00 38.09           N  
ANISOU   93  N   ARG A  29     5433   5711   3327    217    892    355       N  
ATOM     94  CA  ARG A  29      -9.595   0.438 -14.615  1.00 41.13           C  
ANISOU   94  CA  ARG A  29     5802   6022   3803    103   1105    594       C  
ATOM     95  C   ARG A  29     -10.253   1.635 -13.927  1.00 42.11           C  
ANISOU   95  C   ARG A  29     6017   5907   4074     51   1031    820       C  
ATOM     96  O   ARG A  29     -11.071   2.323 -14.537  1.00 42.95           O  
ANISOU   96  O   ARG A  29     6273   6053   3993    131    998   1014       O  
ATOM     97  CB  ARG A  29      -9.146   0.813 -16.036  1.00 50.21           C  
ANISOU   97  CB  ARG A  29     7020   7434   4622    140   1330    749       C  
ATOM     98  CG  ARG A  29      -8.150   1.944 -16.111  1.00 53.93           C  
ANISOU   98  CG  ARG A  29     7467   7827   5196    -13   1603   1015       C  
ATOM     99  CD  ARG A  29      -7.770   2.255 -17.576  1.00 60.42           C  
ANISOU   99  CD  ARG A  29     8381   8939   5637     30   1861   1204       C  
ATOM    100  NE  ARG A  29      -7.105   1.124 -18.218  1.00 61.25           N  
ANISOU  100  NE  ARG A  29     8364   9339   5567    102   1963    932       N  
ATOM    101  CZ  ARG A  29      -5.808   0.859 -18.093  1.00 65.33           C  
ANISOU  101  CZ  ARG A  29     8667   9902   6253      2   2179    820       C  
ATOM    102  NH1 ARG A  29      -5.035   1.650 -17.354  1.00 61.82           N  
ANISOU  102  NH1 ARG A  29     8096   9237   6157   -196   2304    952       N  
ATOM    103  NH2 ARG A  29      -5.284  -0.193 -18.703  1.00 72.38           N  
ANISOU  103  NH2 ARG A  29     9453  11063   6984    108   2260    545       N  
ATOM    104  N   PRO A  30      -9.907   1.887 -12.649  1.00 40.82           N  
ANISOU  104  N   PRO A  30     5768   5504   4239    -57    991    781       N  
ATOM    105  CA  PRO A  30     -10.533   2.994 -11.912  1.00 36.91           C  
ANISOU  105  CA  PRO A  30     5353   4771   3901    -92    917    936       C  
ATOM    106  C   PRO A  30     -10.293   4.356 -12.532  1.00 39.20           C  
ANISOU  106  C   PRO A  30     5751   4979   4166   -146   1089   1241       C  
ATOM    107  O   PRO A  30      -9.179   4.661 -12.963  1.00 41.04           O  
ANISOU  107  O   PRO A  30     5924   5240   4429   -264   1314   1327       O  
ATOM    108  CB  PRO A  30      -9.843   2.934 -10.550  1.00 35.69           C  
ANISOU  108  CB  PRO A  30     5063   4436   4061   -205    880    796       C  
ATOM    109  CG  PRO A  30      -9.501   1.493 -10.386  1.00 39.69           C  
ANISOU  109  CG  PRO A  30     5461   5069   4551   -158    818    554       C  
ATOM    110  CD  PRO A  30      -9.056   1.069 -11.767  1.00 37.72           C  
ANISOU  110  CD  PRO A  30     5206   5059   4067   -111    968    558       C  
ATOM    111  N   LYS A  31     -11.335   5.179 -12.563  1.00 39.98           N  
ANISOU  111  N   LYS A  31     5999   4962   4231    -59    994   1411       N  
ATOM    112  CA  LYS A  31     -11.194   6.569 -13.009  1.00 43.63           C  
ANISOU  112  CA  LYS A  31     6600   5253   4725    -99   1141   1734       C  
ATOM    113  C   LYS A  31     -10.301   7.340 -12.025  1.00 41.36           C  
ANISOU  113  C   LYS A  31     6224   4665   4827   -307   1238   1721       C  
ATOM    114  O   LYS A  31     -10.026   6.848 -10.923  1.00 42.50           O  
ANISOU  114  O   LYS A  31     6220   4757   5171   -371   1135   1463       O  
ATOM    115  CB  LYS A  31     -12.579   7.211 -13.150  1.00 44.28           C  
ANISOU  115  CB  LYS A  31     6849   5259   4717     89    974   1884       C  
ATOM    116  CG  LYS A  31     -13.392   6.657 -14.315  1.00 48.95           C  
ANISOU  116  CG  LYS A  31     7525   6171   4902    294    879   1927       C  
ATOM    117  CD  LYS A  31     -14.827   7.170 -14.281  1.00 50.49           C  
ANISOU  117  CD  LYS A  31     7806   6316   5060    494    651   1992       C  
ATOM    118  CE  LYS A  31     -15.619   6.709 -15.484  1.00 56.11           C  
ANISOU  118  CE  LYS A  31     8560   7364   5395    684    512   1988       C  
ATOM    119  NZ  LYS A  31     -16.998   7.268 -15.478  1.00 61.01           N  
ANISOU  119  NZ  LYS A  31     9215   7951   6016    881    279   2034       N  
ATOM    120  N   PRO A  32      -9.819   8.528 -12.421  1.00 46.81           N  
ANISOU  120  N   PRO A  32     6989   5172   5625   -419   1409   1968       N  
ATOM    121  CA  PRO A  32      -8.819   9.228 -11.603  1.00 48.18           C  
ANISOU  121  CA  PRO A  32     7034   5089   6182   -653   1496   1898       C  
ATOM    122  C   PRO A  32      -9.136   9.440 -10.111  1.00 48.96           C  
ANISOU  122  C   PRO A  32     7089   4933   6582   -675   1331   1696       C  
ATOM    123  O   PRO A  32      -8.256   9.186  -9.294  1.00 49.36           O  
ANISOU  123  O   PRO A  32     6946   4961   6846   -822   1328   1471       O  
ATOM    124  CB  PRO A  32      -8.662  10.551 -12.336  1.00 50.89           C  
ANISOU  124  CB  PRO A  32     7490   5286   6559   -723   1581   2147       C  
ATOM    125  CG  PRO A  32      -8.832  10.162 -13.763  1.00 51.32           C  
ANISOU  125  CG  PRO A  32     7643   5642   6213   -610   1665   2327       C  
ATOM    126  CD  PRO A  32      -9.940   9.148 -13.759  1.00 41.93           C  
ANISOU  126  CD  PRO A  32     6507   4655   4770   -369   1479   2221       C  
ATOM    127  N   LEU A  33     -10.338   9.875  -9.753  1.00 41.10           N  
ANISOU  127  N   LEU A  33     6230   3810   5576   -515   1150   1714       N  
ATOM    128  CA  LEU A  33     -10.631  10.117  -8.341  1.00 43.34           C  
ANISOU  128  CA  LEU A  33     6467   3893   6109   -524    995   1487       C  
ATOM    129  C   LEU A  33     -10.618   8.839  -7.533  1.00 42.11           C  
ANISOU  129  C   LEU A  33     6156   3964   5879   -490    844   1189       C  
ATOM    130  O   LEU A  33     -10.041   8.796  -6.447  1.00 41.84           O  
ANISOU  130  O   LEU A  33     5998   3862   6038   -588    784    969       O  
ATOM    131  CB  LEU A  33     -11.950  10.872  -8.153  1.00 43.97           C  
ANISOU  131  CB  LEU A  33     6700   3816   6190   -337    848   1551       C  
ATOM    132  CG  LEU A  33     -11.830  12.356  -8.525  1.00 56.22           C  
ANISOU  132  CG  LEU A  33     8349   5119   7892   -388    884   1711       C  
ATOM    133  CD1 LEU A  33     -13.148  13.102  -8.373  1.00 56.10           C  
ANISOU  133  CD1 LEU A  33     8468   4959   7889   -172    727   1756       C  
ATOM    134  CD2 LEU A  33     -10.758  13.008  -7.676  1.00 62.00           C  
ANISOU  134  CD2 LEU A  33     8977   5624   8956   -623    936   1548       C  
ATOM    135  N   LEU A  34     -11.243   7.789  -8.060  1.00 40.04           N  
ANISOU  135  N   LEU A  34     5907   3967   5341   -348    777   1179       N  
ATOM    136  CA  LEU A  34     -11.255   6.509  -7.371  1.00 34.76           C  
ANISOU  136  CA  LEU A  34     5119   3474   4614   -316    653    935       C  
ATOM    137  C   LEU A  34      -9.859   5.906  -7.271  1.00 37.62           C  
ANISOU  137  C   LEU A  34     5315   3928   5053   -446    735    816       C  
ATOM    138  O   LEU A  34      -9.495   5.329  -6.241  1.00 35.91           O  
ANISOU  138  O   LEU A  34     4990   3728   4927   -463    630    613       O  
ATOM    139  CB  LEU A  34     -12.187   5.517  -8.069  1.00 34.51           C  
ANISOU  139  CB  LEU A  34     5129   3672   4313   -165    576    935       C  
ATOM    140  CG  LEU A  34     -12.096   4.111  -7.462  1.00 32.49           C  
ANISOU  140  CG  LEU A  34     4764   3552   4028   -154    481    711       C  
ATOM    141  CD1 LEU A  34     -12.481   4.130  -5.988  1.00 35.14           C  
ANISOU  141  CD1 LEU A  34     5076   3774   4502   -153    360    576       C  
ATOM    142  CD2 LEU A  34     -12.988   3.134  -8.232  1.00 33.67           C  
ANISOU  142  CD2 LEU A  34     4942   3897   3956    -39    412    681       C  
ATOM    143  N   LEU A  35      -9.079   6.030  -8.337  1.00 40.43           N  
ANISOU  143  N   LEU A  35     5645   4361   5356   -520    924    947       N  
ATOM    144  CA  LEU A  35      -7.706   5.536  -8.316  1.00 39.84           C  
ANISOU  144  CA  LEU A  35     5370   4389   5377   -635   1025    826       C  
ATOM    145  C   LEU A  35      -6.903   6.216  -7.217  1.00 42.62           C  
ANISOU  145  C   LEU A  35     5588   4555   6050   -791    998    700       C  
ATOM    146  O   LEU A  35      -6.126   5.563  -6.517  1.00 42.08           O  
ANISOU  146  O   LEU A  35     5338   4572   6077   -811    921    489       O  
ATOM    147  CB  LEU A  35      -7.003   5.770  -9.653  1.00 38.36           C  
ANISOU  147  CB  LEU A  35     5169   4317   5090   -709   1286   1007       C  
ATOM    148  CG  LEU A  35      -5.618   5.117  -9.700  1.00 38.77           C  
ANISOU  148  CG  LEU A  35     4968   4530   5232   -799   1401    847       C  
ATOM    149  CD1 LEU A  35      -5.768   3.608  -9.575  1.00 38.28           C  
ANISOU  149  CD1 LEU A  35     4853   4669   5022   -630   1255    631       C  
ATOM    150  CD2 LEU A  35      -4.866   5.476 -10.971  1.00 44.31           C  
ANISOU  150  CD2 LEU A  35     5636   5356   5846   -898   1714   1033       C  
ATOM    151  N   LYS A  36      -7.085   7.532  -7.076  1.00 39.51           N  
ANISOU  151  N   LYS A  36     5282   3902   5827   -887   1046    818       N  
ATOM    152  CA  LYS A  36      -6.403   8.276  -6.025  1.00 41.83           C  
ANISOU  152  CA  LYS A  36     5453   3997   6442  -1044    999    656       C  
ATOM    153  C   LYS A  36      -6.803   7.731  -4.665  1.00 39.91           C  
ANISOU  153  C   LYS A  36     5185   3790   6187   -932    741    401       C  
ATOM    154  O   LYS A  36      -5.962   7.567  -3.779  1.00 45.25           O  
ANISOU  154  O   LYS A  36     5684   4499   7012  -1000    648    177       O  
ATOM    155  CB  LYS A  36      -6.726   9.771  -6.093  1.00 48.15           C  
ANISOU  155  CB  LYS A  36     6396   4458   7441  -1140   1078    811       C  
ATOM    156  CG  LYS A  36      -5.834  10.609  -5.177  1.00 51.63           C  
ANISOU  156  CG  LYS A  36     6682   4675   8259  -1354   1061    613       C  
ATOM    157  CD  LYS A  36      -6.100  12.102  -5.295  1.00 57.59           C  
ANISOU  157  CD  LYS A  36     7585   5140   9155  -1407   1082    731       C  
ATOM    158  CE  LYS A  36      -5.142  12.899  -4.403  1.00 64.44           C  
ANISOU  158  CE  LYS A  36     8285   5857  10341  -1603   1022    480       C  
ATOM    159  NZ  LYS A  36      -5.267  14.379  -4.579  1.00 72.19           N  
ANISOU  159  NZ  LYS A  36     9409   6538  11481  -1677   1059    590       N  
ATOM    160  N   LEU A  37      -8.088   7.445  -4.508  1.00 35.22           N  
ANISOU  160  N   LEU A  37     4759   3215   5406   -755    629    440       N  
ATOM    161  CA  LEU A  37      -8.589   6.929  -3.237  1.00 36.00           C  
ANISOU  161  CA  LEU A  37     4861   3361   5457   -647    425    242       C  
ATOM    162  C   LEU A  37      -7.957   5.577  -2.912  1.00 36.85           C  
ANISOU  162  C   LEU A  37     4837   3692   5473   -600    349    110       C  
ATOM    163  O   LEU A  37      -7.495   5.356  -1.793  1.00 34.93           O  
ANISOU  163  O   LEU A  37     4506   3479   5287   -594    212    -76       O  
ATOM    164  CB  LEU A  37     -10.112   6.813  -3.253  1.00 34.84           C  
ANISOU  164  CB  LEU A  37     4882   3218   5136   -482    361    321       C  
ATOM    165  CG  LEU A  37     -10.802   6.316  -1.973  1.00 39.95           C  
ANISOU  165  CG  LEU A  37     5548   3924   5707   -376    202    157       C  
ATOM    166  CD1 LEU A  37     -12.167   6.966  -1.829  1.00 45.13           C  
ANISOU  166  CD1 LEU A  37     6331   4484   6331   -267    178    203       C  
ATOM    167  CD2 LEU A  37     -10.947   4.807  -1.925  1.00 34.41           C  
ANISOU  167  CD2 LEU A  37     4818   3431   4824   -297    149    132       C  
ATOM    168  N   LEU A  38      -7.943   4.678  -3.892  1.00 36.03           N  
ANISOU  168  N   LEU A  38     4729   3742   5218   -547    425    201       N  
ATOM    169  CA  LEU A  38      -7.377   3.350  -3.697  1.00 35.87           C  
ANISOU  169  CA  LEU A  38     4601   3893   5133   -475    360     84       C  
ATOM    170  C   LEU A  38      -5.914   3.441  -3.311  1.00 36.79           C  
ANISOU  170  C   LEU A  38     4495   4046   5438   -566    358    -57       C  
ATOM    171  O   LEU A  38      -5.457   2.763  -2.393  1.00 35.22           O  
ANISOU  171  O   LEU A  38     4208   3918   5254   -492    204   -207       O  
ATOM    172  CB  LEU A  38      -7.511   2.521  -4.971  1.00 34.31           C  
ANISOU  172  CB  LEU A  38     4428   3834   4773   -414    466    168       C  
ATOM    173  CG  LEU A  38      -8.949   2.230  -5.403  1.00 36.50           C  
ANISOU  173  CG  LEU A  38     4882   4124   4862   -314    432    261       C  
ATOM    174  CD1 LEU A  38      -8.970   1.455  -6.724  1.00 35.61           C  
ANISOU  174  CD1 LEU A  38     4779   4172   4580   -258    522    293       C  
ATOM    175  CD2 LEU A  38      -9.714   1.460  -4.309  1.00 30.71           C  
ANISOU  175  CD2 LEU A  38     4201   3375   4094   -225    267    170       C  
ATOM    176  N   LYS A  39      -5.171   4.288  -4.012  1.00 36.01           N  
ANISOU  176  N   LYS A  39     4295   3902   5486   -726    531      1       N  
ATOM    177  CA  LYS A  39      -3.746   4.389  -3.752  1.00 36.82           C  
ANISOU  177  CA  LYS A  39     4127   4061   5802   -838    549   -151       C  
ATOM    178  C   LYS A  39      -3.479   4.994  -2.378  1.00 43.01           C  
ANISOU  178  C   LYS A  39     4838   4746   6757   -890    359   -344       C  
ATOM    179  O   LYS A  39      -2.445   4.717  -1.773  1.00 42.12           O  
ANISOU  179  O   LYS A  39     4494   4739   6769   -901    253   -541       O  
ATOM    180  CB  LYS A  39      -3.040   5.179  -4.856  1.00 40.32           C  
ANISOU  180  CB  LYS A  39     4467   4475   6376  -1034    825    -26       C  
ATOM    181  CG  LYS A  39      -3.082   4.461  -6.197  1.00 44.42           C  
ANISOU  181  CG  LYS A  39     5023   5173   6683   -960   1010    114       C  
ATOM    182  CD  LYS A  39      -2.021   4.947  -7.142  1.00 49.98           C  
ANISOU  182  CD  LYS A  39     5546   5942   7504  -1140   1298    191       C  
ATOM    183  CE  LYS A  39      -1.983   4.078  -8.385  1.00 54.30           C  
ANISOU  183  CE  LYS A  39     6111   6729   7792  -1028   1466    266       C  
ATOM    184  NZ  LYS A  39      -0.905   4.509  -9.316  1.00 55.27           N  
ANISOU  184  NZ  LYS A  39     6041   6961   7997  -1201   1791    345       N  
ATOM    185  N   SER A  40      -4.414   5.804  -1.883  1.00 38.22           N  
ANISOU  185  N   SER A  40     4418   3958   6145   -898    302   -313       N  
ATOM    186  CA  SER A  40      -4.229   6.466  -0.591  1.00 40.07           C  
ANISOU  186  CA  SER A  40     4604   4104   6518   -940    124   -531       C  
ATOM    187  C   SER A  40      -4.262   5.457   0.551  1.00 39.76           C  
ANISOU  187  C   SER A  40     4557   4246   6306   -750   -117   -686       C  
ATOM    188  O   SER A  40      -3.786   5.741   1.644  1.00 39.96           O  
ANISOU  188  O   SER A  40     4486   4298   6401   -755   -296   -909       O  
ATOM    189  CB  SER A  40      -5.289   7.546  -0.358  1.00 41.89           C  
ANISOU  189  CB  SER A  40     5047   4096   6775   -957    133   -479       C  
ATOM    190  OG  SER A  40      -6.554   6.981  -0.017  1.00 41.25           O  
ANISOU  190  OG  SER A  40     5167   4072   6434   -760     50   -416       O  
ATOM    191  N   VAL A  41      -4.824   4.279   0.302  1.00 35.67           N  
ANISOU  191  N   VAL A  41     4149   3847   5559   -583   -124   -566       N  
ATOM    192  CA  VAL A  41      -4.799   3.217   1.308  1.00 35.22           C  
ANISOU  192  CA  VAL A  41     4105   3937   5341   -400   -324   -652       C  
ATOM    193  C   VAL A  41      -3.834   2.083   0.929  1.00 36.72           C  
ANISOU  193  C   VAL A  41     4130   4280   5543   -315   -341   -673       C  
ATOM    194  O   VAL A  41      -3.889   0.988   1.490  1.00 39.32           O  
ANISOU  194  O   VAL A  41     4510   4698   5733   -135   -474   -672       O  
ATOM    195  CB  VAL A  41      -6.219   2.656   1.622  1.00 40.14           C  
ANISOU  195  CB  VAL A  41     4982   4546   5724   -266   -344   -525       C  
ATOM    196  CG1 VAL A  41      -7.047   3.706   2.346  1.00 44.23           C  
ANISOU  196  CG1 VAL A  41     5621   4959   6226   -295   -374   -576       C  
ATOM    197  CG2 VAL A  41      -6.928   2.166   0.353  1.00 35.15           C  
ANISOU  197  CG2 VAL A  41     4444   3889   5022   -260   -179   -336       C  
ATOM    198  N   GLY A  42      -2.943   2.353  -0.019  1.00 34.96           N  
ANISOU  198  N   GLY A  42     3710   4079   5494   -439   -191   -685       N  
ATOM    199  CA  GLY A  42      -1.866   1.428  -0.313  1.00 36.11           C  
ANISOU  199  CA  GLY A  42     3638   4384   5696   -353   -205   -764       C  
ATOM    200  C   GLY A  42      -1.991   0.558  -1.555  1.00 40.22           C  
ANISOU  200  C   GLY A  42     4194   4957   6132   -288    -30   -645       C  
ATOM    201  O   GLY A  42      -1.162  -0.334  -1.763  1.00 39.38           O  
ANISOU  201  O   GLY A  42     3920   4976   6066   -171    -50   -732       O  
ATOM    202  N   ALA A  43      -3.000   0.797  -2.388  1.00 34.19           N  
ANISOU  202  N   ALA A  43     3634   4109   5249   -340    125   -474       N  
ATOM    203  CA  ALA A  43      -3.093   0.073  -3.649  1.00 33.94           C  
ANISOU  203  CA  ALA A  43     3627   4154   5115   -287    288   -400       C  
ATOM    204  C   ALA A  43      -1.942   0.494  -4.578  1.00 40.08           C  
ANISOU  204  C   ALA A  43     4162   5041   6027   -411    502   -431       C  
ATOM    205  O   ALA A  43      -1.479   1.633  -4.526  1.00 39.85           O  
ANISOU  205  O   ALA A  43     4022   4957   6163   -603    586   -422       O  
ATOM    206  CB  ALA A  43      -4.451   0.292  -4.310  1.00 30.37           C  
ANISOU  206  CB  ALA A  43     3431   3624   4485   -303    371   -228       C  
ATOM    207  N   GLN A  44      -1.479  -0.427  -5.414  1.00 40.52           N  
ANISOU  207  N   GLN A  44     4127   5243   6027   -308    604   -479       N  
ATOM    208  CA  GLN A  44      -0.218  -0.241  -6.130  1.00 40.78           C  
ANISOU  208  CA  GLN A  44     3869   5433   6194   -393    807   -554       C  
ATOM    209  C   GLN A  44      -0.308  -0.228  -7.656  1.00 45.33           C  
ANISOU  209  C   GLN A  44     4490   6126   6607   -431   1101   -442       C  
ATOM    210  O   GLN A  44       0.705  -0.024  -8.316  1.00 47.51           O  
ANISOU  210  O   GLN A  44     4526   6554   6970   -517   1323   -481       O  
ATOM    211  CB  GLN A  44       0.774  -1.337  -5.729  1.00 46.07           C  
ANISOU  211  CB  GLN A  44     4299   6236   6971   -204    683   -772       C  
ATOM    212  CG  GLN A  44       1.019  -1.461  -4.242  1.00 50.12           C  
ANISOU  212  CG  GLN A  44     4750   6691   7601   -119    375   -886       C  
ATOM    213  CD  GLN A  44       1.877  -0.352  -3.700  1.00 58.11           C  
ANISOU  213  CD  GLN A  44     5503   7726   8852   -316    361   -981       C  
ATOM    214  OE1 GLN A  44       2.908  -0.010  -4.277  1.00 70.57           O  
ANISOU  214  OE1 GLN A  44     6776   9431  10606   -438    543  -1063       O  
ATOM    215  NE2 GLN A  44       1.454   0.231  -2.589  1.00 52.17           N  
ANISOU  215  NE2 GLN A  44     4856   6852   8113   -359    157   -992       N  
ATOM    216  N   LYS A  45      -1.494  -0.434  -8.218  1.00 42.24           N  
ANISOU  216  N   LYS A  45     4387   5694   5969   -368   1107   -312       N  
ATOM    217  CA  LYS A  45      -1.625  -0.671  -9.661  1.00 46.21           C  
ANISOU  217  CA  LYS A  45     4952   6362   6243   -337   1334   -248       C  
ATOM    218  C   LYS A  45      -2.566   0.315 -10.328  1.00 44.82           C  
ANISOU  218  C   LYS A  45     5014   6125   5889   -441   1443     11       C  
ATOM    219  O   LYS A  45      -3.183   1.153  -9.668  1.00 41.69           O  
ANISOU  219  O   LYS A  45     4739   5531   5571   -527   1341    130       O  
ATOM    220  CB  LYS A  45      -2.138  -2.092  -9.925  1.00 49.12           C  
ANISOU  220  CB  LYS A  45     5426   6787   6451   -111   1217   -391       C  
ATOM    221  CG  LYS A  45      -1.525  -3.148  -9.028  1.00 51.63           C  
ANISOU  221  CG  LYS A  45     5598   7071   6948     45   1029   -604       C  
ATOM    222  CD  LYS A  45      -1.997  -4.558  -9.367  1.00 45.89           C  
ANISOU  222  CD  LYS A  45     4986   6341   6109    255    940   -745       C  
ATOM    223  CE  LYS A  45      -3.420  -4.806  -8.888  1.00 43.87           C  
ANISOU  223  CE  LYS A  45     5007   5897   5764    270    753   -659       C  
ATOM    224  NZ  LYS A  45      -3.797  -6.229  -9.113  1.00 49.82           N  
ANISOU  224  NZ  LYS A  45     5849   6596   6484    444    662   -819       N  
ATOM    225  N   ASP A  46      -2.678   0.207 -11.647  1.00 45.38           N  
ANISOU  225  N   ASP A  46     5157   6381   5705   -407   1644     90       N  
ATOM    226  CA  ASP A  46      -3.615   1.025 -12.400  1.00 44.67           C  
ANISOU  226  CA  ASP A  46     5314   6269   5389   -446   1724    352       C  
ATOM    227  C   ASP A  46      -4.874   0.246 -12.731  1.00 43.49           C  
ANISOU  227  C   ASP A  46     5377   6165   4981   -264   1544    303       C  
ATOM    228  O   ASP A  46      -5.926   0.831 -12.976  1.00 44.81           O  
ANISOU  228  O   ASP A  46     5751   6272   5004   -252   1486    481       O  
ATOM    229  CB  ASP A  46      -2.985   1.530 -13.696  1.00 50.14           C  
ANISOU  229  CB  ASP A  46     5976   7165   5909   -523   2068    513       C  
ATOM    230  CG  ASP A  46      -1.934   2.599 -13.460  1.00 61.60           C  
ANISOU  230  CG  ASP A  46     7242   8522   7642   -768   2283    632       C  
ATOM    231  OD1 ASP A  46      -2.017   3.306 -12.431  1.00 59.57           O  
ANISOU  231  OD1 ASP A  46     6971   7999   7662   -887   2150    657       O  
ATOM    232  OD2 ASP A  46      -1.023   2.729 -14.307  1.00 72.53           O  
ANISOU  232  OD2 ASP A  46     8480  10104   8972   -850   2597    682       O  
ATOM    233  N   THR A  47      -4.766  -1.075 -12.771  1.00 41.71           N  
ANISOU  233  N   THR A  47     5090   6041   4719   -120   1455     51       N  
ATOM    234  CA  THR A  47      -5.934  -1.906 -13.030  1.00 42.05           C  
ANISOU  234  CA  THR A  47     5302   6101   4576     21   1276    -44       C  
ATOM    235  C   THR A  47      -6.062  -2.965 -11.944  1.00 43.57           C  
ANISOU  235  C   THR A  47     5450   6130   4974     94   1053   -247       C  
ATOM    236  O   THR A  47      -5.061  -3.417 -11.387  1.00 45.12           O  
ANISOU  236  O   THR A  47     5475   6299   5368    115   1056   -375       O  
ATOM    237  CB  THR A  47      -5.862  -2.602 -14.404  1.00 45.42           C  
ANISOU  237  CB  THR A  47     5751   6807   4701    141   1396   -168       C  
ATOM    238  OG1 THR A  47      -4.806  -3.560 -14.389  1.00 43.47           O  
ANISOU  238  OG1 THR A  47     5312   6635   4569    216   1460   -419       O  
ATOM    239  CG2 THR A  47      -5.592  -1.594 -15.520  1.00 48.82           C  
ANISOU  239  CG2 THR A  47     6233   7437   4881     81   1659     69       C  
ATOM    240  N   TYR A  48      -7.300  -3.361 -11.661  1.00 37.83           N  
ANISOU  240  N   TYR A  48     4873   5301   4201    138    864   -265       N  
ATOM    241  CA  TYR A  48      -7.616  -4.248 -10.534  1.00 35.93           C  
ANISOU  241  CA  TYR A  48     4638   4866   4148    181    669   -381       C  
ATOM    242  C   TYR A  48      -8.690  -5.234 -10.930  1.00 37.85           C  
ANISOU  242  C   TYR A  48     4991   5098   4292    253    551   -515       C  
ATOM    243  O   TYR A  48      -9.435  -4.993 -11.878  1.00 41.59           O  
ANISOU  243  O   TYR A  48     5545   5709   4547    261    565   -496       O  
ATOM    244  CB  TYR A  48      -8.159  -3.421  -9.353  1.00 31.03           C  
ANISOU  244  CB  TYR A  48     4072   4069   3649     92    565   -222       C  
ATOM    245  CG  TYR A  48      -7.158  -2.447  -8.823  1.00 32.67           C  
ANISOU  245  CG  TYR A  48     4164   4249   4000      0    643   -137       C  
ATOM    246  CD1 TYR A  48      -7.044  -1.174  -9.366  1.00 37.33           C  
ANISOU  246  CD1 TYR A  48     4766   4878   4540   -105    787     34       C  
ATOM    247  CD2 TYR A  48      -6.283  -2.811  -7.812  1.00 37.21           C  
ANISOU  247  CD2 TYR A  48     4612   4757   4771     21    568   -232       C  
ATOM    248  CE1 TYR A  48      -6.101  -0.283  -8.898  1.00 35.36           C  
ANISOU  248  CE1 TYR A  48     4391   4574   4472   -225    867     84       C  
ATOM    249  CE2 TYR A  48      -5.333  -1.930  -7.340  1.00 36.45           C  
ANISOU  249  CE2 TYR A  48     4370   4653   4826    -76    618   -204       C  
ATOM    250  CZ  TYR A  48      -5.242  -0.668  -7.890  1.00 36.54           C  
ANISOU  250  CZ  TYR A  48     4380   4680   4824   -218    776    -59       C  
ATOM    251  OH  TYR A  48      -4.295   0.222  -7.424  1.00 40.85           O  
ANISOU  251  OH  TYR A  48     4764   5187   5569   -351    832    -55       O  
ATOM    252  N   THR A  49      -8.797  -6.339 -10.200  1.00 34.80           N  
ANISOU  252  N   THR A  49     4609   4542   4073    303    427   -646       N  
ATOM    253  CA  THR A  49     -10.030  -7.109 -10.260  1.00 31.89           C  
ANISOU  253  CA  THR A  49     4341   4086   3690    304    302   -736       C  
ATOM    254  C   THR A  49     -11.045  -6.418  -9.355  1.00 29.79           C  
ANISOU  254  C   THR A  49     4142   3713   3465    209    219   -555       C  
ATOM    255  O   THR A  49     -10.688  -5.617  -8.486  1.00 30.24           O  
ANISOU  255  O   THR A  49     4181   3712   3596    167    232   -404       O  
ATOM    256  CB  THR A  49      -9.837  -8.548  -9.780  1.00 36.25           C  
ANISOU  256  CB  THR A  49     4898   4440   4438    375    222   -909       C  
ATOM    257  OG1 THR A  49      -9.324  -8.516  -8.442  1.00 36.38           O  
ANISOU  257  OG1 THR A  49     4898   4291   4634    379    175   -786       O  
ATOM    258  CG2 THR A  49      -8.860  -9.282 -10.678  1.00 35.70           C  
ANISOU  258  CG2 THR A  49     4751   4468   4346    503    301  -1134       C  
ATOM    259  N   MET A  50     -12.320  -6.724  -9.541  1.00 31.30           N  
ANISOU  259  N   MET A  50     4389   3887   3616    177    132   -600       N  
ATOM    260  CA  MET A  50     -13.339  -6.118  -8.692  1.00 27.43           C  
ANISOU  260  CA  MET A  50     3934   3319   3171    101     71   -454       C  
ATOM    261  C   MET A  50     -13.122  -6.545  -7.234  1.00 30.93           C  
ANISOU  261  C   MET A  50     4394   3553   3806     76     41   -396       C  
ATOM    262  O   MET A  50     -13.389  -5.772  -6.314  1.00 31.24           O  
ANISOU  262  O   MET A  50     4449   3552   3868     37     34   -254       O  
ATOM    263  CB  MET A  50     -14.737  -6.487  -9.190  1.00 35.13           C  
ANISOU  263  CB  MET A  50     4914   4339   4096     70    -18   -550       C  
ATOM    264  CG  MET A  50     -15.202  -5.626 -10.369  1.00 32.73           C  
ANISOU  264  CG  MET A  50     4611   4273   3551    119    -28   -522       C  
ATOM    265  SD  MET A  50     -15.469  -3.915  -9.846  1.00 41.18           S  
ANISOU  265  SD  MET A  50     5710   5349   4586    114      3   -241       S  
ATOM    266  CE  MET A  50     -16.783  -4.060  -8.641  1.00 39.82           C  
ANISOU  266  CE  MET A  50     5502   5043   4584     45    -84   -235       C  
ATOM    267  N   LYS A  51     -12.611  -7.759  -7.033  1.00 29.05           N  
ANISOU  267  N   LYS A  51     4163   3183   3690    120     22   -505       N  
ATOM    268  CA  LYS A  51     -12.317  -8.238  -5.675  1.00 29.97           C  
ANISOU  268  CA  LYS A  51     4323   3111   3954    132    -15   -417       C  
ATOM    269  C   LYS A  51     -11.285  -7.336  -4.983  1.00 24.92           C  
ANISOU  269  C   LYS A  51     3639   2527   3301    171     -4   -309       C  
ATOM    270  O   LYS A  51     -11.432  -6.982  -3.817  1.00 28.79           O  
ANISOU  270  O   LYS A  51     4169   2962   3809    153    -41   -190       O  
ATOM    271  CB  LYS A  51     -11.830  -9.692  -5.734  1.00 34.87           C  
ANISOU  271  CB  LYS A  51     4971   3560   4719    212    -43   -545       C  
ATOM    272  CG  LYS A  51     -11.533 -10.324  -4.383  1.00 37.31           C  
ANISOU  272  CG  LYS A  51     5358   3659   5158    260    -92   -420       C  
ATOM    273  CD  LYS A  51     -11.089 -11.778  -4.555  1.00 51.97           C  
ANISOU  273  CD  LYS A  51     7262   5298   7187    363   -123   -540       C  
ATOM    274  CE  LYS A  51      -9.802 -12.079  -3.797  1.00 65.30           C  
ANISOU  274  CE  LYS A  51     8943   6921   8946    543   -180   -480       C  
ATOM    275  NZ  LYS A  51      -9.577 -13.562  -3.665  1.00 70.15           N  
ANISOU  275  NZ  LYS A  51     9653   7237   9764    661   -225   -533       N  
ATOM    276  N   GLU A  52     -10.248  -6.946  -5.721  1.00 30.59           N  
ANISOU  276  N   GLU A  52     4262   3375   3986    216     54   -370       N  
ATOM    277  CA  GLU A  52      -9.229  -6.031  -5.207  1.00 26.29           C  
ANISOU  277  CA  GLU A  52     3630   2892   3468    218     71   -307       C  
ATOM    278  C   GLU A  52      -9.799  -4.643  -4.915  1.00 32.33           C  
ANISOU  278  C   GLU A  52     4420   3693   4170    116     91   -179       C  
ATOM    279  O   GLU A  52      -9.500  -4.037  -3.886  1.00 29.75           O  
ANISOU  279  O   GLU A  52     4079   3332   3893     98     44   -126       O  
ATOM    280  CB  GLU A  52      -8.054  -5.936  -6.188  1.00 28.88           C  
ANISOU  280  CB  GLU A  52     3820   3362   3792    259    174   -404       C  
ATOM    281  CG  GLU A  52      -7.251  -7.250  -6.262  1.00 30.39           C  
ANISOU  281  CG  GLU A  52     3955   3505   4087    405    142   -559       C  
ATOM    282  CD  GLU A  52      -6.329  -7.363  -7.483  1.00 40.71           C  
ANISOU  282  CD  GLU A  52     5123   4986   5358    461    278   -703       C  
ATOM    283  OE1 GLU A  52      -6.452  -6.560  -8.438  1.00 37.05           O  
ANISOU  283  OE1 GLU A  52     4644   4687   4745    379    412   -667       O  
ATOM    284  OE2 GLU A  52      -5.487  -8.280  -7.481  1.00 40.66           O  
ANISOU  284  OE2 GLU A  52     5030   4954   5464    605    259   -847       O  
ATOM    285  N   VAL A  53     -10.617  -4.125  -5.817  1.00 28.28           N  
ANISOU  285  N   VAL A  53     3947   3251   3547     68    145   -143       N  
ATOM    286  CA  VAL A  53     -11.221  -2.821  -5.568  1.00 24.06           C  
ANISOU  286  CA  VAL A  53     3449   2715   2978      5    156    -20       C  
ATOM    287  C   VAL A  53     -12.045  -2.876  -4.276  1.00 27.16           C  
ANISOU  287  C   VAL A  53     3903   3006   3412     -5     72     14       C  
ATOM    288  O   VAL A  53     -11.973  -1.969  -3.467  1.00 28.25           O  
ANISOU  288  O   VAL A  53     4045   3108   3582    -29     57     61       O  
ATOM    289  CB  VAL A  53     -12.121  -2.412  -6.716  1.00 24.69           C  
ANISOU  289  CB  VAL A  53     3575   2889   2919      3    191     23       C  
ATOM    290  CG1 VAL A  53     -12.834  -1.075  -6.397  1.00 27.03           C  
ANISOU  290  CG1 VAL A  53     3918   3142   3208    -24    187    156       C  
ATOM    291  CG2 VAL A  53     -11.297  -2.281  -8.005  1.00 28.43           C  
ANISOU  291  CG2 VAL A  53     4009   3500   3291     19    306     16       C  
ATOM    292  N   LEU A  54     -12.831  -3.941  -4.093  1.00 25.21           N  
ANISOU  292  N   LEU A  54     3700   2712   3168      6     30    -22       N  
ATOM    293  CA  LEU A  54     -13.642  -4.081  -2.880  1.00 26.63           C  
ANISOU  293  CA  LEU A  54     3935   2816   3367    -14     -5     31       C  
ATOM    294  C   LEU A  54     -12.766  -4.129  -1.633  1.00 26.96           C  
ANISOU  294  C   LEU A  54     3995   2810   3440     28    -50     59       C  
ATOM    295  O   LEU A  54     -13.093  -3.543  -0.605  1.00 27.90           O  
ANISOU  295  O   LEU A  54     4148   2930   3522     23    -67    104       O  
ATOM    296  CB  LEU A  54     -14.466  -5.374  -2.952  1.00 28.36           C  
ANISOU  296  CB  LEU A  54     4186   2964   3626    -40    -12     -5       C  
ATOM    297  CG  LEU A  54     -15.609  -5.305  -3.964  1.00 31.10           C  
ANISOU  297  CG  LEU A  54     4492   3388   3936    -86     -8    -63       C  
ATOM    298  CD1 LEU A  54     -16.164  -6.709  -4.256  1.00 30.54           C  
ANISOU  298  CD1 LEU A  54     4422   3227   3955   -136    -22   -164       C  
ATOM    299  CD2 LEU A  54     -16.697  -4.371  -3.450  1.00 29.20           C  
ANISOU  299  CD2 LEU A  54     4233   3198   3663   -112      2      7       C  
ATOM    300  N   PHE A  55     -11.653  -4.849  -1.721  1.00 25.24           N  
ANISOU  300  N   PHE A  55     3745   2569   3276     92    -82     11       N  
ATOM    301  CA  PHE A  55     -10.773  -4.961  -0.569  1.00 27.15           C  
ANISOU  301  CA  PHE A  55     3987   2794   3533    167   -165     27       C  
ATOM    302  C   PHE A  55     -10.268  -3.595  -0.136  1.00 32.85           C  
ANISOU  302  C   PHE A  55     4642   3594   4245    135   -186      3       C  
ATOM    303  O   PHE A  55     -10.299  -3.247   1.062  1.00 28.94           O  
ANISOU  303  O   PHE A  55     4189   3112   3696    160   -255     18       O  
ATOM    304  CB  PHE A  55      -9.588  -5.872  -0.855  1.00 25.80           C  
ANISOU  304  CB  PHE A  55     3753   2603   3447    273   -208    -42       C  
ATOM    305  CG  PHE A  55      -8.639  -5.975   0.297  1.00 28.03           C  
ANISOU  305  CG  PHE A  55     4014   2901   3737    384   -333    -34       C  
ATOM    306  CD1 PHE A  55      -8.857  -6.903   1.298  1.00 29.69           C  
ANISOU  306  CD1 PHE A  55     4358   3016   3907    481   -409     68       C  
ATOM    307  CD2 PHE A  55      -7.553  -5.113   0.405  1.00 27.64           C  
ANISOU  307  CD2 PHE A  55     3807   2966   3729    387   -377   -122       C  
ATOM    308  CE1 PHE A  55      -7.986  -7.000   2.370  1.00 30.99           C  
ANISOU  308  CE1 PHE A  55     4514   3228   4033    620   -555     86       C  
ATOM    309  CE2 PHE A  55      -6.698  -5.183   1.502  1.00 29.60           C  
ANISOU  309  CE2 PHE A  55     4010   3265   3970    503   -533   -147       C  
ATOM    310  CZ  PHE A  55      -6.909  -6.135   2.468  1.00 31.79           C  
ANISOU  310  CZ  PHE A  55     4436   3477   4168    638   -634    -42       C  
ATOM    311  N   TYR A  56      -9.813  -2.814  -1.104  1.00 27.46           N  
ANISOU  311  N   TYR A  56     3863   2958   3610     76   -118    -37       N  
ATOM    312  CA  TYR A  56      -9.217  -1.520  -0.779  1.00 27.78           C  
ANISOU  312  CA  TYR A  56     3828   3021   3706     16   -125    -72       C  
ATOM    313  C   TYR A  56     -10.276  -0.533  -0.309  1.00 28.12           C  
ANISOU  313  C   TYR A  56     3960   3020   3703    -30   -114    -31       C  
ATOM    314  O   TYR A  56     -10.021   0.260   0.589  1.00 28.23           O  
ANISOU  314  O   TYR A  56     3961   3023   3742    -44   -173    -91       O  
ATOM    315  CB  TYR A  56      -8.408  -0.948  -1.957  1.00 27.72           C  
ANISOU  315  CB  TYR A  56     3699   3053   3781    -57    -14    -90       C  
ATOM    316  CG  TYR A  56      -7.131  -1.707  -2.209  1.00 30.03           C  
ANISOU  316  CG  TYR A  56     3844   3417   4148     -1    -22   -180       C  
ATOM    317  CD1 TYR A  56      -6.115  -1.724  -1.256  1.00 29.26           C  
ANISOU  317  CD1 TYR A  56     3626   3353   4139     41   -142   -276       C  
ATOM    318  CD2 TYR A  56      -6.926  -2.402  -3.398  1.00 28.19           C  
ANISOU  318  CD2 TYR A  56     3576   3242   3891     30     78   -196       C  
ATOM    319  CE1 TYR A  56      -4.934  -2.414  -1.473  1.00 30.07           C  
ANISOU  319  CE1 TYR A  56     3558   3536   4330    123   -162   -374       C  
ATOM    320  CE2 TYR A  56      -5.742  -3.105  -3.622  1.00 30.06           C  
ANISOU  320  CE2 TYR A  56     3657   3554   4212    109     81   -305       C  
ATOM    321  CZ  TYR A  56      -4.753  -3.107  -2.659  1.00 29.66           C  
ANISOU  321  CZ  TYR A  56     3469   3526   4274    159    -39   -388       C  
ATOM    322  OH  TYR A  56      -3.571  -3.805  -2.864  1.00 30.89           O  
ANISOU  322  OH  TYR A  56     3436   3768   4532    267    -51   -511       O  
ATOM    323  N   LEU A  57     -11.467  -0.573  -0.904  1.00 25.69           N  
ANISOU  323  N   LEU A  57     3727   2699   3334    -41    -52     41       N  
ATOM    324  CA  LEU A  57     -12.560   0.267  -0.394  1.00 26.59           C  
ANISOU  324  CA  LEU A  57     3907   2783   3414    -47    -46     64       C  
ATOM    325  C   LEU A  57     -12.865  -0.079   1.055  1.00 26.60           C  
ANISOU  325  C   LEU A  57     3962   2802   3342      0   -107     36       C  
ATOM    326  O   LEU A  57     -13.151   0.795   1.873  1.00 30.55           O  
ANISOU  326  O   LEU A  57     4486   3297   3822     11   -125    -14       O  
ATOM    327  CB  LEU A  57     -13.814   0.102  -1.251  1.00 27.71           C  
ANISOU  327  CB  LEU A  57     4080   2943   3505    -42      5    127       C  
ATOM    328  CG  LEU A  57     -13.701   0.779  -2.616  1.00 28.52           C  
ANISOU  328  CG  LEU A  57     4166   3053   3618    -59     62    182       C  
ATOM    329  CD1 LEU A  57     -14.865   0.393  -3.527  1.00 31.20           C  
ANISOU  329  CD1 LEU A  57     4519   3463   3873    -25     65    215       C  
ATOM    330  CD2 LEU A  57     -13.669   2.274  -2.420  1.00 29.23           C  
ANISOU  330  CD2 LEU A  57     4275   3050   3781    -74     81    212       C  
ATOM    331  N   GLY A  58     -12.795  -1.360   1.383  1.00 24.55           N  
ANISOU  331  N   GLY A  58     3737   2559   3034     39   -132     71       N  
ATOM    332  CA  GLY A  58     -12.981  -1.781   2.764  1.00 28.97           C  
ANISOU  332  CA  GLY A  58     4375   3149   3483     95   -176     93       C  
ATOM    333  C   GLY A  58     -11.930  -1.165   3.674  1.00 34.11           C  
ANISOU  333  C   GLY A  58     5000   3853   4109    144   -289     -3       C  
ATOM    334  O   GLY A  58     -12.242  -0.730   4.784  1.00 29.78           O  
ANISOU  334  O   GLY A  58     4508   3365   3441    184   -320    -41       O  
ATOM    335  N   GLN A  59     -10.675  -1.135   3.221  1.00 31.45           N  
ANISOU  335  N   GLN A  59     4555   3514   3879    144   -351    -69       N  
ATOM    336  CA  GLN A  59      -9.609  -0.557   4.037  1.00 32.07           C  
ANISOU  336  CA  GLN A  59     4558   3657   3969    176   -484   -202       C  
ATOM    337  C   GLN A  59      -9.831   0.944   4.221  1.00 27.53           C  
ANISOU  337  C   GLN A  59     3959   3051   3451     94   -468   -317       C  
ATOM    338  O   GLN A  59      -9.558   1.492   5.287  1.00 32.51           O  
ANISOU  338  O   GLN A  59     4589   3741   4022    128   -576   -451       O  
ATOM    339  CB  GLN A  59      -8.229  -0.837   3.425  1.00 32.47           C  
ANISOU  339  CB  GLN A  59     4445   3727   4165    178   -533   -266       C  
ATOM    340  CG  GLN A  59      -7.838  -2.340   3.402  1.00 30.73           C  
ANISOU  340  CG  GLN A  59     4245   3517   3912    309   -584   -189       C  
ATOM    341  CD  GLN A  59      -7.871  -2.973   4.778  1.00 35.46           C  
ANISOU  341  CD  GLN A  59     4963   4173   4337    456   -722   -138       C  
ATOM    342  OE1 GLN A  59      -8.516  -4.009   4.991  1.00 42.63           O  
ANISOU  342  OE1 GLN A  59     6024   5018   5155    521   -688     17       O  
ATOM    343  NE2 GLN A  59      -7.172  -2.363   5.721  1.00 30.76           N  
ANISOU  343  NE2 GLN A  59     4303   3697   3689    508   -878   -266       N  
ATOM    344  N   TYR A  60     -10.311   1.611   3.174  1.00 27.46           N  
ANISOU  344  N   TYR A  60     3937   2942   3554      1   -344   -273       N  
ATOM    345  CA  TYR A  60     -10.601   3.042   3.258  1.00 26.91           C  
ANISOU  345  CA  TYR A  60     3870   2778   3576    -61   -317   -357       C  
ATOM    346  C   TYR A  60     -11.663   3.320   4.315  1.00 30.88           C  
ANISOU  346  C   TYR A  60     4482   3315   3934     16   -331   -405       C  
ATOM    347  O   TYR A  60     -11.519   4.209   5.171  1.00 30.85           O  
ANISOU  347  O   TYR A  60     4481   3301   3941     25   -399   -576       O  
ATOM    348  CB  TYR A  60     -11.100   3.543   1.900  1.00 28.84           C  
ANISOU  348  CB  TYR A  60     4123   2912   3921   -128   -182   -235       C  
ATOM    349  CG  TYR A  60     -11.377   5.027   1.869  1.00 30.08           C  
ANISOU  349  CG  TYR A  60     4304   2912   4213   -176   -147   -284       C  
ATOM    350  CD1 TYR A  60     -10.350   5.941   1.678  1.00 27.03           C  
ANISOU  350  CD1 TYR A  60     3833   2405   4031   -295   -141   -359       C  
ATOM    351  CD2 TYR A  60     -12.670   5.514   2.035  1.00 28.77           C  
ANISOU  351  CD2 TYR A  60     4232   2701   3999   -102   -115   -262       C  
ATOM    352  CE1 TYR A  60     -10.599   7.315   1.647  1.00 30.02           C  
ANISOU  352  CE1 TYR A  60     4254   2573   4577   -345   -104   -397       C  
ATOM    353  CE2 TYR A  60     -12.931   6.878   2.017  1.00 30.02           C  
ANISOU  353  CE2 TYR A  60     4425   2675   4307   -113    -92   -312       C  
ATOM    354  CZ  TYR A  60     -11.892   7.772   1.829  1.00 33.59           C  
ANISOU  354  CZ  TYR A  60     4826   2962   4973   -237    -88   -374       C  
ATOM    355  OH  TYR A  60     -12.158   9.119   1.808  1.00 36.04           O  
ANISOU  355  OH  TYR A  60     5192   3030   5471   -253    -60   -416       O  
ATOM    356  N   ILE A  61     -12.749   2.564   4.251  1.00 27.93           N  
ANISOU  356  N   ILE A  61     4186   2992   3436     66   -258   -278       N  
ATOM    357  CA  ILE A  61     -13.878   2.793   5.155  1.00 26.85           C  
ANISOU  357  CA  ILE A  61     4127   2914   3162    133   -220   -310       C  
ATOM    358  C   ILE A  61     -13.443   2.517   6.591  1.00 30.40           C  
ANISOU  358  C   ILE A  61     4627   3500   3423    210   -316   -401       C  
ATOM    359  O   ILE A  61     -13.808   3.241   7.509  1.00 32.04           O  
ANISOU  359  O   ILE A  61     4873   3764   3537    264   -329   -541       O  
ATOM    360  CB  ILE A  61     -15.082   1.882   4.749  1.00 25.50           C  
ANISOU  360  CB  ILE A  61     3984   2782   2924    138   -107   -153       C  
ATOM    361  CG1 ILE A  61     -15.665   2.351   3.420  1.00 29.80           C  
ANISOU  361  CG1 ILE A  61     4479   3237   3608    100    -46    -99       C  
ATOM    362  CG2 ILE A  61     -16.174   1.860   5.827  1.00 28.64           C  
ANISOU  362  CG2 ILE A  61     4434   3290   3160    198    -35   -171       C  
ATOM    363  CD1 ILE A  61     -16.507   1.260   2.754  1.00 26.40           C  
ANISOU  363  CD1 ILE A  61     4031   2848   3150     77     18     19       C  
ATOM    364  N   MET A  62     -12.631   1.480   6.782  1.00 31.90           N  
ANISOU  364  N   MET A  62     4821   3754   3546    240   -396   -331       N  
ATOM    365  CA  MET A  62     -12.094   1.173   8.113  1.00 31.31           C  
ANISOU  365  CA  MET A  62     4805   3832   3259    348   -524   -393       C  
ATOM    366  C   MET A  62     -11.222   2.296   8.640  1.00 38.33           C  
ANISOU  366  C   MET A  62     5616   4750   4198    348   -673   -656       C  
ATOM    367  O   MET A  62     -11.404   2.775   9.764  1.00 39.22           O  
ANISOU  367  O   MET A  62     5789   4986   4129    426   -735   -805       O  
ATOM    368  CB  MET A  62     -11.222  -0.092   8.066  1.00 38.17           C  
ANISOU  368  CB  MET A  62     5676   4729   4099    408   -614   -268       C  
ATOM    369  CG  MET A  62     -11.973  -1.389   7.856  1.00 51.55           C  
ANISOU  369  CG  MET A  62     7477   6380   5730    420   -495    -25       C  
ATOM    370  SD  MET A  62     -10.922  -2.853   7.646  1.00123.60           S  
ANISOU  370  SD  MET A  62    16611  15457  14892    514   -601    107       S  
ATOM    371  CE  MET A  62      -9.859  -2.772   9.087  1.00 80.51           C  
ANISOU  371  CE  MET A  62    11182  10194   9213    699   -840     24       C  
ATOM    372  N   THR A  63     -10.256   2.687   7.822  1.00 37.83           N  
ANISOU  372  N   THR A  63     5408   4581   4383    254   -723   -726       N  
ATOM    373  CA  THR A  63      -9.255   3.672   8.207  1.00 39.18           C  
ANISOU  373  CA  THR A  63     5457   4751   4679    209   -869   -989       C  
ATOM    374  C   THR A  63      -9.868   5.015   8.595  1.00 41.35           C  
ANISOU  374  C   THR A  63     5770   4937   5004    173   -838  -1181       C  
ATOM    375  O   THR A  63      -9.434   5.654   9.550  1.00 43.62           O  
ANISOU  375  O   THR A  63     6032   5297   5246    202   -984  -1445       O  
ATOM    376  CB  THR A  63      -8.246   3.875   7.075  1.00 42.14           C  
ANISOU  376  CB  THR A  63     5653   5006   5354     71   -853   -992       C  
ATOM    377  OG1 THR A  63      -7.590   2.631   6.825  1.00 48.09           O  
ANISOU  377  OG1 THR A  63     6354   5854   6062    141   -901   -870       O  
ATOM    378  CG2 THR A  63      -7.198   4.896   7.464  1.00 46.79           C  
ANISOU  378  CG2 THR A  63     6079   5574   6126    -20   -989  -1278       C  
ATOM    379  N   LYS A  64     -10.878   5.434   7.855  1.00 35.71           N  
ANISOU  379  N   LYS A  64     5112   4071   4387    129   -666  -1070       N  
ATOM    380  CA  LYS A  64     -11.534   6.699   8.130  1.00 40.51           C  
ANISOU  380  CA  LYS A  64     5761   4555   5077    127   -627  -1240       C  
ATOM    381  C   LYS A  64     -12.721   6.534   9.069  1.00 41.20           C  
ANISOU  381  C   LYS A  64     5971   4795   4888    273   -571  -1261       C  
ATOM    382  O   LYS A  64     -13.416   7.509   9.393  1.00 39.49           O  
ANISOU  382  O   LYS A  64     5791   4503   4710    317   -528  -1420       O  
ATOM    383  CB  LYS A  64     -11.955   7.341   6.818  1.00 42.02           C  
ANISOU  383  CB  LYS A  64     5941   4498   5528     36   -486  -1105       C  
ATOM    384  CG  LYS A  64     -10.758   7.577   5.910  1.00 45.28           C  
ANISOU  384  CG  LYS A  64     6231   4775   6197   -124   -495  -1075       C  
ATOM    385  CD  LYS A  64     -11.049   8.629   4.880  1.00 47.78           C  
ANISOU  385  CD  LYS A  64     6568   4815   6772   -211   -372   -991       C  
ATOM    386  CE  LYS A  64     -10.968  10.033   5.439  1.00 50.46           C  
ANISOU  386  CE  LYS A  64     6919   4938   7316   -251   -415  -1238       C  
ATOM    387  NZ  LYS A  64     -11.457  11.040   4.432  1.00 53.63           N  
ANISOU  387  NZ  LYS A  64     7389   5030   7958   -294   -283  -1094       N  
ATOM    388  N   ARG A  65     -12.933   5.297   9.507  1.00 33.24           N  
ANISOU  388  N   ARG A  65     5024   3990   3614    350   -559  -1098       N  
ATOM    389  CA  ARG A  65     -13.970   4.975  10.480  1.00 38.24           C  
ANISOU  389  CA  ARG A  65     5768   4812   3951    470   -473  -1082       C  
ATOM    390  C   ARG A  65     -15.337   5.498  10.075  1.00 37.86           C  
ANISOU  390  C   ARG A  65     5723   4681   3983    480   -292  -1055       C  
ATOM    391  O   ARG A  65     -16.015   6.154  10.866  1.00 39.05           O  
ANISOU  391  O   ARG A  65     5907   4908   4022    574   -245  -1231       O  
ATOM    392  CB  ARG A  65     -13.590   5.556  11.838  1.00 45.47           C  
ANISOU  392  CB  ARG A  65     6725   5891   4660    571   -608  -1372       C  
ATOM    393  CG  ARG A  65     -12.299   5.011  12.394  1.00 53.69           C  
ANISOU  393  CG  ARG A  65     7750   7076   5575    606   -824  -1418       C  
ATOM    394  CD  ARG A  65     -12.547   3.791  13.276  1.00 69.21           C  
ANISOU  394  CD  ARG A  65     9855   9299   7142    742   -810  -1217       C  
ATOM    395  NE  ARG A  65     -11.300   3.241  13.812  1.00 81.99           N  
ANISOU  395  NE  ARG A  65    11462  11064   8628    824  -1050  -1245       N  
ATOM    396  CZ  ARG A  65     -10.627   2.233  13.259  1.00 84.46           C  
ANISOU  396  CZ  ARG A  65    11739  11328   9023    817  -1105  -1028       C  
ATOM    397  NH1 ARG A  65     -11.084   1.652  12.157  1.00 84.18           N  
ANISOU  397  NH1 ARG A  65    11691  11106   9188    716   -933   -784       N  
ATOM    398  NH2 ARG A  65      -9.501   1.798  13.810  1.00 86.43           N  
ANISOU  398  NH2 ARG A  65    11957  11728   9153    932  -1347  -1078       N  
ATOM    399  N   LEU A  66     -15.745   5.212   8.847  1.00 32.55           N  
ANISOU  399  N   LEU A  66     5001   3874   3492    406   -201   -857       N  
ATOM    400  CA  LEU A  66     -16.970   5.794   8.325  1.00 33.03           C  
ANISOU  400  CA  LEU A  66     5032   3854   3664    435    -73   -842       C  
ATOM    401  C   LEU A  66     -18.186   4.963   8.652  1.00 35.89           C  
ANISOU  401  C   LEU A  66     5396   4393   3847    477     81   -717       C  
ATOM    402  O   LEU A  66     -19.313   5.404   8.437  1.00 37.90           O  
ANISOU  402  O   LEU A  66     5592   4644   4163    530    186   -740       O  
ATOM    403  CB  LEU A  66     -16.879   5.941   6.813  1.00 31.12           C  
ANISOU  403  CB  LEU A  66     4735   3417   3673    353    -64   -697       C  
ATOM    404  CG  LEU A  66     -15.820   6.934   6.341  1.00 36.18           C  
ANISOU  404  CG  LEU A  66     5359   3844   4541    283   -156   -791       C  
ATOM    405  CD1 LEU A  66     -15.796   6.944   4.832  1.00 33.57           C  
ANISOU  405  CD1 LEU A  66     4999   3372   4384    215   -111   -594       C  
ATOM    406  CD2 LEU A  66     -16.109   8.330   6.892  1.00 37.31           C  
ANISOU  406  CD2 LEU A  66     5528   3856   4794    352   -171  -1026       C  
ATOM    407  N   TYR A  67     -17.972   3.760   9.164  1.00 34.20           N  
ANISOU  407  N   TYR A  67     5237   4323   3433    455     98   -578       N  
ATOM    408  CA  TYR A  67     -19.092   2.884   9.503  1.00 31.91           C  
ANISOU  408  CA  TYR A  67     4946   4178   2998    452    276   -431       C  
ATOM    409  C   TYR A  67     -19.648   3.187  10.884  1.00 36.84           C  
ANISOU  409  C   TYR A  67     5623   5018   3356    559    374   -553       C  
ATOM    410  O   TYR A  67     -18.926   3.644  11.783  1.00 37.72           O  
ANISOU  410  O   TYR A  67     5819   5212   3302    641    265   -716       O  
ATOM    411  CB  TYR A  67     -18.664   1.415   9.406  1.00 36.17           C  
ANISOU  411  CB  TYR A  67     5547   4727   3470    376    277   -195       C  
ATOM    412  CG  TYR A  67     -17.555   1.036  10.362  1.00 41.08           C  
ANISOU  412  CG  TYR A  67     6294   5437   3879    441    151   -191       C  
ATOM    413  CD1 TYR A  67     -17.834   0.629  11.666  1.00 46.82           C  
ANISOU  413  CD1 TYR A  67     7138   6369   4282    520    228   -140       C  
ATOM    414  CD2 TYR A  67     -16.226   1.092   9.962  1.00 38.15           C  
ANISOU  414  CD2 TYR A  67     5912   4968   3614    437    -43   -237       C  
ATOM    415  CE1 TYR A  67     -16.811   0.289  12.548  1.00 53.25           C  
ANISOU  415  CE1 TYR A  67     8075   7294   4865    618     76   -130       C  
ATOM    416  CE2 TYR A  67     -15.191   0.744  10.836  1.00 41.30           C  
ANISOU  416  CE2 TYR A  67     6394   5476   3824    524   -195   -253       C  
ATOM    417  CZ  TYR A  67     -15.490   0.343  12.118  1.00 54.85           C  
ANISOU  417  CZ  TYR A  67     8243   7397   5202    627   -152   -196       C  
ATOM    418  OH  TYR A  67     -14.463   0.007  12.973  1.00 59.23           O  
ANISOU  418  OH  TYR A  67     8884   8083   5537    748   -337   -206       O  
ATOM    419  N   ASP A  68     -20.938   2.934  11.070  1.00 35.67           N  
ANISOU  419  N   ASP A  68     5409   4988   3155    559    582   -496       N  
ATOM    420  CA  ASP A  68     -21.544   3.172  12.367  1.00 36.77           C  
ANISOU  420  CA  ASP A  68     5588   5372   3012    663    725   -604       C  
ATOM    421  C   ASP A  68     -20.981   2.168  13.369  1.00 39.66           C  
ANISOU  421  C   ASP A  68     6125   5901   3044    665    738   -438       C  
ATOM    422  O   ASP A  68     -20.995   0.971  13.108  1.00 42.32           O  
ANISOU  422  O   ASP A  68     6496   6196   3387    559    800   -163       O  
ATOM    423  CB  ASP A  68     -23.065   3.045  12.296  1.00 39.72           C  
ANISOU  423  CB  ASP A  68     5809   5856   3428    646    976   -567       C  
ATOM    424  CG  ASP A  68     -23.740   3.543  13.549  1.00 44.58           C  
ANISOU  424  CG  ASP A  68     6430   6736   3772    778   1148   -738       C  
ATOM    425  OD1 ASP A  68     -23.579   2.900  14.610  1.00 46.51           O  
ANISOU  425  OD1 ASP A  68     6811   7189   3673    788   1246   -635       O  
ATOM    426  OD2 ASP A  68     -24.431   4.591  13.489  1.00 45.59           O  
ANISOU  426  OD2 ASP A  68     6434   6873   4016    893   1188   -975       O  
ATOM    427  N   GLU A  69     -20.491   2.657  14.505  1.00 43.42           N  
ANISOU  427  N   GLU A  69     6714   6554   3228    800    667   -612       N  
ATOM    428  CA  GLU A  69     -19.824   1.797  15.480  1.00 50.66           C  
ANISOU  428  CA  GLU A  69     7818   7646   3787    851    625   -455       C  
ATOM    429  C   GLU A  69     -20.732   0.689  15.998  1.00 52.03           C  
ANISOU  429  C   GLU A  69     8055   7970   3744    800    912   -148       C  
ATOM    430  O   GLU A  69     -20.296  -0.449  16.175  1.00 50.13           O  
ANISOU  430  O   GLU A  69     7949   7709   3387    766    905    146       O  
ATOM    431  CB  GLU A  69     -19.281   2.612  16.662  1.00 56.71           C  
ANISOU  431  CB  GLU A  69     8682   8635   4232   1028    494   -746       C  
ATOM    432  CG  GLU A  69     -17.851   3.109  16.478  1.00 61.84           C  
ANISOU  432  CG  GLU A  69     9335   9167   4995   1057    153   -941       C  
ATOM    433  CD  GLU A  69     -17.353   3.940  17.657  1.00 75.08           C  
ANISOU  433  CD  GLU A  69    11037  11023   6465   1168      3  -1252       C  
ATOM    434  OE1 GLU A  69     -18.087   4.068  18.669  1.00 77.88           O  
ANISOU  434  OE1 GLU A  69    11424  11585   6581   1218    162  -1283       O  
ATOM    435  OE2 GLU A  69     -16.222   4.471  17.569  1.00 77.65           O  
ANISOU  435  OE2 GLU A  69    11320  11260   6921   1171   -268  -1460       O  
ATOM    436  N   LYS A  70     -21.996   1.028  16.238  1.00 43.16           N  
ANISOU  436  N   LYS A  70     6824   6985   2591    794   1175   -214       N  
ATOM    437  CA  LYS A  70     -22.944   0.079  16.805  1.00 44.71           C  
ANISOU  437  CA  LYS A  70     7043   7340   2606    711   1495     57       C  
ATOM    438  C   LYS A  70     -23.791  -0.637  15.752  1.00 46.32           C  
ANISOU  438  C   LYS A  70     7076   7358   3164    504   1660    250       C  
ATOM    439  O   LYS A  70     -24.294  -1.728  15.996  1.00 55.14           O  
ANISOU  439  O   LYS A  70     8233   8499   4220    373   1886    546       O  
ATOM    440  CB  LYS A  70     -23.835   0.761  17.851  1.00 47.05           C  
ANISOU  440  CB  LYS A  70     7265   7899   2714    766   1677   -140       C  
ATOM    441  CG  LYS A  70     -23.092   1.234  19.115  1.00 49.93           C  
ANISOU  441  CG  LYS A  70     7786   8432   2751    899   1514   -302       C  
ATOM    442  CD  LYS A  70     -24.041   1.868  20.117  1.00 53.81           C  
ANISOU  442  CD  LYS A  70     8224   9161   3060    951   1729   -495       C  
ATOM    443  CE  LYS A  70     -23.356   2.213  21.452  1.00 57.43           C  
ANISOU  443  CE  LYS A  70     8856   9810   3155   1076   1589   -632       C  
ATOM    444  NZ  LYS A  70     -24.318   2.658  22.530  1.00 62.00           N  
ANISOU  444  NZ  LYS A  70     9419  10638   3500   1125   1840   -777       N  
ATOM    445  N   GLN A  71     -23.948  -0.023  14.583  1.00 42.86           N  
ANISOU  445  N   GLN A  71     6449   6727   3107    467   1538     80       N  
ATOM    446  CA  GLN A  71     -24.718  -0.618  13.500  1.00 45.59           C  
ANISOU  446  CA  GLN A  71     6608   6916   3796    286   1631    201       C  
ATOM    447  C   GLN A  71     -23.797  -0.705  12.305  1.00 43.28           C  
ANISOU  447  C   GLN A  71     6329   6342   3773    245   1354    207       C  
ATOM    448  O   GLN A  71     -23.916   0.078  11.356  1.00 44.00           O  
ANISOU  448  O   GLN A  71     6280   6325   4113    269   1234     39       O  
ATOM    449  CB  GLN A  71     -25.937   0.252  13.174  1.00 44.34           C  
ANISOU  449  CB  GLN A  71     6185   6852   3811    319   1755    -18       C  
ATOM    450  CG  GLN A  71     -26.788   0.579  14.372  1.00 45.67           C  
ANISOU  450  CG  GLN A  71     6313   7335   3705    404   2031   -104       C  
ATOM    451  CD  GLN A  71     -27.419  -0.650  14.980  1.00 52.69           C  
ANISOU  451  CD  GLN A  71     7216   8355   4449    234   2348    191       C  
ATOM    452  OE1 GLN A  71     -27.681  -1.633  14.287  1.00 59.14           O  
ANISOU  452  OE1 GLN A  71     7961   9007   5503     25   2398    397       O  
ATOM    453  NE2 GLN A  71     -27.658  -0.607  16.277  1.00 50.90           N  
ANISOU  453  NE2 GLN A  71     7082   8396   3861    295   2540    198       N  
ATOM    454  N   GLN A  72     -22.858  -1.649  12.359  1.00 36.89           N  
ANISOU  454  N   GLN A  72     5695   5421   2902    203   1256    410       N  
ATOM    455  CA  GLN A  72     -21.694  -1.614  11.467  1.00 34.56           C  
ANISOU  455  CA  GLN A  72     5436   4913   2782    214    982    377       C  
ATOM    456  C   GLN A  72     -21.969  -1.888   9.996  1.00 37.67           C  
ANISOU  456  C   GLN A  72     5679   5110   3525     88    939    386       C  
ATOM    457  O   GLN A  72     -21.060  -1.788   9.165  1.00 37.34           O  
ANISOU  457  O   GLN A  72     5648   4915   3623     98    744    347       O  
ATOM    458  CB  GLN A  72     -20.583  -2.522  12.003  1.00 40.60           C  
ANISOU  458  CB  GLN A  72     6413   5638   3375    252    876    566       C  
ATOM    459  CG  GLN A  72     -20.249  -2.198  13.456  1.00 42.45           C  
ANISOU  459  CG  GLN A  72     6805   6114   3208    410    874    538       C  
ATOM    460  CD  GLN A  72     -18.972  -2.845  13.953  1.00 49.65           C  
ANISOU  460  CD  GLN A  72     7910   7013   3942    513    681    672       C  
ATOM    461  OE1 GLN A  72     -18.264  -3.514  13.199  1.00 57.47           O  
ANISOU  461  OE1 GLN A  72     8906   7794   5135    475    550    772       O  
ATOM    462  NE2 GLN A  72     -18.674  -2.652  15.241  1.00 50.34           N  
ANISOU  462  NE2 GLN A  72     8149   7347   3630    671    654    658       N  
ATOM    463  N   HIS A  73     -23.214  -2.206   9.659  1.00 36.88           N  
ANISOU  463  N   HIS A  73     5420   5037   3557    -26   1120    417       N  
ATOM    464  CA  HIS A  73     -23.578  -2.310   8.241  1.00 38.70           C  
ANISOU  464  CA  HIS A  73     5484   5133   4087   -117   1049    369       C  
ATOM    465  C   HIS A  73     -23.856  -0.951   7.576  1.00 37.72           C  
ANISOU  465  C   HIS A  73     5224   5035   4074     -4    945    155       C  
ATOM    466  O   HIS A  73     -23.982  -0.867   6.350  1.00 35.93           O  
ANISOU  466  O   HIS A  73     4893   4716   4044    -32    841    116       O  
ATOM    467  CB  HIS A  73     -24.775  -3.236   8.064  1.00 41.84           C  
ANISOU  467  CB  HIS A  73     5733   5546   4619   -296   1248    458       C  
ATOM    468  CG  HIS A  73     -26.015  -2.736   8.724  1.00 45.74           C  
ANISOU  468  CG  HIS A  73     6062   6260   5058   -286   1463    382       C  
ATOM    469  ND1 HIS A  73     -26.201  -2.791  10.087  1.00 51.96           N  
ANISOU  469  ND1 HIS A  73     6946   7216   5581   -257   1666    464       N  
ATOM    470  CD2 HIS A  73     -27.128  -2.163   8.209  1.00 44.18           C  
ANISOU  470  CD2 HIS A  73     5596   6167   5022   -279   1508    224       C  
ATOM    471  CE1 HIS A  73     -27.382  -2.277  10.386  1.00 52.55           C  
ANISOU  471  CE1 HIS A  73     6809   7492   5668   -245   1853    346       C  
ATOM    472  NE2 HIS A  73     -27.964  -1.888   9.265  1.00 47.41           N  
ANISOU  472  NE2 HIS A  73     5923   6800   5290   -252   1752    196       N  
ATOM    473  N   ILE A  74     -23.952   0.115   8.367  1.00 35.28           N  
ANISOU  473  N   ILE A  74     4929   4842   3633    137    968     17       N  
ATOM    474  CA  ILE A  74     -24.171   1.440   7.785  1.00 33.09           C  
ANISOU  474  CA  ILE A  74     4556   4531   3488    263    868   -169       C  
ATOM    475  C   ILE A  74     -22.857   2.184   7.575  1.00 31.44           C  
ANISOU  475  C   ILE A  74     4485   4172   3290    334    666   -236       C  
ATOM    476  O   ILE A  74     -22.055   2.305   8.500  1.00 32.96           O  
ANISOU  476  O   ILE A  74     4814   4399   3312    377    629   -276       O  
ATOM    477  CB  ILE A  74     -25.074   2.293   8.691  1.00 37.85           C  
ANISOU  477  CB  ILE A  74     5075   5309   3998    392   1008   -333       C  
ATOM    478  CG1 ILE A  74     -26.430   1.617   8.826  1.00 37.43           C  
ANISOU  478  CG1 ILE A  74     4825   5423   3974    305   1234   -281       C  
ATOM    479  CG2 ILE A  74     -25.229   3.710   8.127  1.00 37.20           C  
ANISOU  479  CG2 ILE A  74     4924   5129   4079    555    888   -520       C  
ATOM    480  CD1 ILE A  74     -27.109   1.417   7.488  1.00 42.59           C  
ANISOU  480  CD1 ILE A  74     5274   6011   4895    242   1167   -271       C  
ATOM    481  N   VAL A  75     -22.630   2.682   6.365  1.00 30.34           N  
ANISOU  481  N   VAL A  75     4301   3882   3344    344    538   -249       N  
ATOM    482  CA  VAL A  75     -21.456   3.505   6.118  1.00 29.08           C  
ANISOU  482  CA  VAL A  75     4241   3568   3239    384    386   -311       C  
ATOM    483  C   VAL A  75     -21.931   4.925   5.854  1.00 30.40           C  
ANISOU  483  C   VAL A  75     4361   3651   3541    514    359   -450       C  
ATOM    484  O   VAL A  75     -22.869   5.120   5.084  1.00 33.87           O  
ANISOU  484  O   VAL A  75     4685   4092   4092    562    377   -424       O  
ATOM    485  CB  VAL A  75     -20.693   2.999   4.890  1.00 32.81           C  
ANISOU  485  CB  VAL A  75     4728   3917   3824    293    288   -187       C  
ATOM    486  CG1 VAL A  75     -19.607   3.988   4.489  1.00 30.32           C  
ANISOU  486  CG1 VAL A  75     4472   3439   3610    313    172   -243       C  
ATOM    487  CG2 VAL A  75     -20.113   1.633   5.171  1.00 31.18           C  
ANISOU  487  CG2 VAL A  75     4583   3746   3519    196    297    -71       C  
ATOM    488  N   TYR A  76     -21.315   5.904   6.514  1.00 30.94           N  
ANISOU  488  N   TYR A  76     4511   3639   3606    583    304   -610       N  
ATOM    489  CA  TYR A  76     -21.692   7.299   6.347  1.00 33.42           C  
ANISOU  489  CA  TYR A  76     4808   3808   4081    716    277   -753       C  
ATOM    490  C   TYR A  76     -20.665   7.960   5.447  1.00 38.61           C  
ANISOU  490  C   TYR A  76     5537   4205   4929    663    157   -703       C  
ATOM    491  O   TYR A  76     -19.474   7.712   5.598  1.00 34.61           O  
ANISOU  491  O   TYR A  76     5093   3660   4398    553     92   -700       O  
ATOM    492  CB  TYR A  76     -21.663   8.017   7.682  1.00 34.47           C  
ANISOU  492  CB  TYR A  76     4991   3990   4117    816    298  -1007       C  
ATOM    493  CG  TYR A  76     -22.662   7.505   8.705  1.00 29.57           C  
ANISOU  493  CG  TYR A  76     4308   3654   3272    880    460  -1068       C  
ATOM    494  CD1 TYR A  76     -23.986   7.935   8.683  1.00 31.08           C  
ANISOU  494  CD1 TYR A  76     4363   3919   3528   1015    571  -1146       C  
ATOM    495  CD2 TYR A  76     -22.277   6.622   9.710  1.00 43.51           C  
ANISOU  495  CD2 TYR A  76     6149   5625   4760    819    509  -1039       C  
ATOM    496  CE1 TYR A  76     -24.908   7.487   9.635  1.00 36.07           C  
ANISOU  496  CE1 TYR A  76     4910   4835   3959   1058    762  -1205       C  
ATOM    497  CE2 TYR A  76     -23.188   6.183  10.673  1.00 43.41           C  
ANISOU  497  CE2 TYR A  76     6095   5880   4519    867    699  -1064       C  
ATOM    498  CZ  TYR A  76     -24.501   6.610  10.618  1.00 40.28           C  
ANISOU  498  CZ  TYR A  76     5539   5564   4201    971    840  -1150       C  
ATOM    499  OH  TYR A  76     -25.418   6.171  11.558  1.00 43.63           O  
ANISOU  499  OH  TYR A  76     5892   6277   4406   1001   1069  -1172       O  
ATOM    500  N   CYS A  77     -21.113   8.820   4.536  1.00 36.54           N  
ANISOU  500  N   CYS A  77     5258   3770   4854    750    134   -657       N  
ATOM    501  CA  CYS A  77     -20.177   9.480   3.630  1.00 34.61           C  
ANISOU  501  CA  CYS A  77     5094   3268   4787    686     63   -563       C  
ATOM    502  C   CYS A  77     -20.721  10.760   3.025  1.00 41.12           C  
ANISOU  502  C   CYS A  77     5950   3852   5820    834     46   -548       C  
ATOM    503  O   CYS A  77     -20.370  11.117   1.902  1.00 44.14           O  
ANISOU  503  O   CYS A  77     6390   4066   6316    809     20   -358       O  
ATOM    504  CB  CYS A  77     -19.748   8.499   2.528  1.00 33.22           C  
ANISOU  504  CB  CYS A  77     4904   3160   4559    565     53   -335       C  
ATOM    505  SG  CYS A  77     -21.118   7.717   1.637  1.00 37.72           S  
ANISOU  505  SG  CYS A  77     5360   3921   5051    641     74   -196       S  
ATOM    506  N   SER A  78     -21.548  11.487   3.769  1.00 41.24           N  
ANISOU  506  N   SER A  78     5942   3843   5883   1006     66   -740       N  
ATOM    507  CA  SER A  78     -22.182  12.674   3.192  1.00 44.84           C  
ANISOU  507  CA  SER A  78     6428   4053   6555   1196     39   -716       C  
ATOM    508  C   SER A  78     -21.193  13.828   3.049  1.00 45.49           C  
ANISOU  508  C   SER A  78     6661   3739   6884   1139      1   -739       C  
ATOM    509  O   SER A  78     -21.436  14.778   2.300  1.00 52.44           O  
ANISOU  509  O   SER A  78     7619   4335   7969   1257    -21   -618       O  
ATOM    510  CB  SER A  78     -23.439  13.091   3.976  1.00 44.83           C  
ANISOU  510  CB  SER A  78     6328   4149   6555   1430     81   -933       C  
ATOM    511  OG  SER A  78     -23.106  13.604   5.245  1.00 52.94           O  
ANISOU  511  OG  SER A  78     7401   5129   7584   1441    105  -1237       O  
ATOM    512  N  AASN A  79     -20.082  13.706   3.768  0.55 39.02           N  
ANISOU  512  N  AASN A  79     5874   2903   6047    955     -9   -886       N  
ATOM    513  N  BASN A  79     -20.065  13.767   3.753  0.45 39.60           N  
ANISOU  513  N  BASN A  79     5953   2959   6136    956    -10   -887       N  
ATOM    514  CA AASN A  79     -19.052  14.725   3.795  0.55 40.65           C  
ANISOU  514  CA AASN A  79     6181   2750   6515    844    -40   -969       C  
ATOM    515  CA BASN A  79     -19.041  14.806   3.602  0.45 41.16           C  
ANISOU  515  CA BASN A  79     6256   2775   6609    843    -37   -927       C  
ATOM    516  C  AASN A  79     -17.693  14.050   3.652  0.55 42.31           C  
ANISOU  516  C  AASN A  79     6370   3031   6673    581    -53   -901       C  
ATOM    517  C  BASN A  79     -17.653  14.228   3.459  0.45 42.65           C  
ANISOU  517  C  BASN A  79     6430   3007   6768    577    -49   -868       C  
ATOM    518  O  AASN A  79     -16.786  14.284   4.452  0.55 47.14           O  
ANISOU  518  O  AASN A  79     6973   3591   7347    459   -103  -1134       O  
ATOM    519  O  BASN A  79     -16.698  14.709   4.067  0.45 47.34           O  
ANISOU  519  O  BASN A  79     7032   3457   7500    443    -89  -1074       O  
ATOM    520  CB AASN A  79     -19.142  15.520   5.110  0.55 41.25           C  
ANISOU  520  CB AASN A  79     6269   2760   6646    918    -60  -1347       C  
ATOM    521  CB BASN A  79     -19.062  15.791   4.766  0.45 42.57           C  
ANISOU  521  CB BASN A  79     6462   2825   6888    903    -53  -1271       C  
ATOM    522  CG AASN A  79     -18.319  16.782   5.086  0.55 45.20           C  
ANISOU  522  CG AASN A  79     6859   2940   7377    788    -61  -1386       C  
ATOM    523  CG BASN A  79     -20.311  16.619   4.792  0.45 46.30           C  
ANISOU  523  CG BASN A  79     6946   3216   7430   1156    -15  -1304       C  
ATOM    524  OD1AASN A  79     -17.880  17.217   4.026  0.55 50.03           O  
ANISOU  524  OD1AASN A  79     7546   3320   8145    695    -34  -1127       O  
ATOM    525  OD1BASN A  79     -20.627  17.345   3.839  0.45 41.68           O  
ANISOU  525  OD1BASN A  79     6436   2397   7005   1236      4  -1079       O  
ATOM    526  ND2AASN A  79     -18.114  17.390   6.256  0.55 45.19           N  
ANISOU  526  ND2AASN A  79     6858   2938   7375    784    -92  -1711       N  
ATOM    527  ND2BASN A  79     -21.046  16.511   5.883  0.45 45.17           N  
ANISOU  527  ND2BASN A  79     6729   3291   7144   1299      4  -1575       N  
ATOM    528  N   ASP A  80     -17.560  13.193   2.638  1.00 38.16           N  
ANISOU  528  N   ASP A  80     5820   2647   6032    510    -21   -613       N  
ATOM    529  CA  ASP A  80     -16.319  12.474   2.418  1.00 39.42           C  
ANISOU  529  CA  ASP A  80     5938   2898   6144    294    -23   -548       C  
ATOM    530  C   ASP A  80     -16.167  12.235   0.920  1.00 43.32           C  
ANISOU  530  C   ASP A  80     6456   3362   6640    243     41   -214       C  
ATOM    531  O   ASP A  80     -17.157  12.151   0.200  1.00 39.03           O  
ANISOU  531  O   ASP A  80     5939   2871   6019    390     53    -45       O  
ATOM    532  CB  ASP A  80     -16.369  11.129   3.144  1.00 37.70           C  
ANISOU  532  CB  ASP A  80     5640   3044   5639    289    -52   -621       C  
ATOM    533  CG  ASP A  80     -15.020  10.438   3.195  1.00 39.34           C  
ANISOU  533  CG  ASP A  80     5791   3342   5815    110    -86   -625       C  
ATOM    534  OD1 ASP A  80     -14.709   9.652   2.270  1.00 37.04           O  
ANISOU  534  OD1 ASP A  80     5470   3141   5462     45    -48   -419       O  
ATOM    535  OD2 ASP A  80     -14.270  10.685   4.157  1.00 39.27           O  
ANISOU  535  OD2 ASP A  80     5753   3327   5840     51   -162   -858       O  
ATOM    536  N   LEU A  81     -14.931  12.098   0.460  1.00 45.75           N  
ANISOU  536  N   LEU A  81     6739   3625   7020     47     78   -139       N  
ATOM    537  CA  LEU A  81     -14.675  11.828  -0.947  1.00 42.48           C  
ANISOU  537  CA  LEU A  81     6350   3228   6564     -5    162    162       C  
ATOM    538  C   LEU A  81     -15.460  10.611  -1.414  1.00 40.46           C  
ANISOU  538  C   LEU A  81     6060   3288   6027    103    141    265       C  
ATOM    539  O   LEU A  81     -15.963  10.573  -2.538  1.00 44.47           O  
ANISOU  539  O   LEU A  81     6617   3828   6450    182    170    485       O  
ATOM    540  CB  LEU A  81     -13.184  11.596  -1.179  1.00 44.68           C  
ANISOU  540  CB  LEU A  81     6547   3506   6923   -235    220    169       C  
ATOM    541  CG  LEU A  81     -12.787  11.103  -2.577  1.00 49.03           C  
ANISOU  541  CG  LEU A  81     7101   4158   7369   -293    333    445       C  
ATOM    542  CD1 LEU A  81     -13.243  12.082  -3.657  1.00 47.25           C  
ANISOU  542  CD1 LEU A  81     7029   3713   7211   -233    425    728       C  
ATOM    543  CD2 LEU A  81     -11.281  10.877  -2.646  1.00 50.03           C  
ANISOU  543  CD2 LEU A  81     7097   4309   7602   -515    403    398       C  
ATOM    544  N   LEU A  82     -15.571   9.613  -0.545  1.00 34.72           N  
ANISOU  544  N   LEU A  82     5250   2788   5153    107     85    103       N  
ATOM    545  CA  LEU A  82     -16.301   8.409  -0.901  1.00 32.32           C  
ANISOU  545  CA  LEU A  82     4903   2743   4633    174     72    172       C  
ATOM    546  C   LEU A  82     -17.741   8.726  -1.321  1.00 33.65           C  
ANISOU  546  C   LEU A  82     5089   2931   4765    353     54    244       C  
ATOM    547  O   LEU A  82     -18.277   8.126  -2.272  1.00 35.73           O  
ANISOU  547  O   LEU A  82     5330   3339   4905    402     44    372       O  
ATOM    548  CB  LEU A  82     -16.267   7.391   0.255  1.00 30.34           C  
ANISOU  548  CB  LEU A  82     4591   2679   4259    153     33     11       C  
ATOM    549  CG  LEU A  82     -16.891   6.030  -0.082  1.00 31.66           C  
ANISOU  549  CG  LEU A  82     4711   3064   4254    173     36     77       C  
ATOM    550  CD1 LEU A  82     -16.105   5.319  -1.188  1.00 28.64           C  
ANISOU  550  CD1 LEU A  82     4315   2731   3836     91     55    194       C  
ATOM    551  CD2 LEU A  82     -16.976   5.143   1.143  1.00 33.13           C  
ANISOU  551  CD2 LEU A  82     4872   3386   4330    164     21    -34       C  
ATOM    552  N   GLY A  83     -18.356   9.689  -0.641  1.00 35.40           N  
ANISOU  552  N   GLY A  83     5336   3016   5099    465     37    136       N  
ATOM    553  CA  GLY A  83     -19.724  10.079  -0.947  1.00 37.09           C  
ANISOU  553  CA  GLY A  83     5533   3249   5309    670      8    175       C  
ATOM    554  C   GLY A  83     -19.826  10.779  -2.285  1.00 39.96           C  
ANISOU  554  C   GLY A  83     5988   3471   5724    755     -3    419       C  
ATOM    555  O   GLY A  83     -20.803  10.605  -3.006  1.00 43.95           O  
ANISOU  555  O   GLY A  83     6455   4109   6136    907    -57    517       O  
ATOM    556  N   ASP A  84     -18.811  11.571  -2.612  1.00 41.47           N  
ANISOU  556  N   ASP A  84     6294   3403   6060    654     50    521       N  
ATOM    557  CA  ASP A  84     -18.706  12.210  -3.925  1.00 43.36           C  
ANISOU  557  CA  ASP A  84     6657   3499   6319    705     78    815       C  
ATOM    558  C   ASP A  84     -18.669  11.166  -5.038  1.00 42.71           C  
ANISOU  558  C   ASP A  84     6545   3706   5978    681     77    974       C  
ATOM    559  O   ASP A  84     -19.401  11.264  -6.021  1.00 47.40           O  
ANISOU  559  O   ASP A  84     7181   4383   6446    849     23   1150       O  
ATOM    560  CB  ASP A  84     -17.440  13.058  -3.995  1.00 48.09           C  
ANISOU  560  CB  ASP A  84     7358   3783   7132    521    182    890       C  
ATOM    561  CG  ASP A  84     -17.443  14.191  -2.988  1.00 60.29           C  
ANISOU  561  CG  ASP A  84     8937   5016   8954    534    160    697       C  
ATOM    562  OD1 ASP A  84     -18.529  14.493  -2.446  1.00 65.41           O  
ANISOU  562  OD1 ASP A  84     9579   5637   9635    751     93    574       O  
ATOM    563  OD2 ASP A  84     -16.361  14.774  -2.742  1.00 60.86           O  
ANISOU  563  OD2 ASP A  84     9022   4914   9188    326    198    634       O  
ATOM    564  N   LEU A  85     -17.815  10.164  -4.868  1.00 41.09           N  
ANISOU  564  N   LEU A  85     6264   3659   5689    494    121    888       N  
ATOM    565  CA  LEU A  85     -17.669   9.105  -5.856  1.00 38.29           C  
ANISOU  565  CA  LEU A  85     5876   3566   5105    464    127    978       C  
ATOM    566  C   LEU A  85     -18.917   8.233  -5.970  1.00 41.61           C  
ANISOU  566  C   LEU A  85     6198   4247   5366    595     13    895       C  
ATOM    567  O   LEU A  85     -19.375   7.932  -7.073  1.00 41.31           O  
ANISOU  567  O   LEU A  85     6170   4375   5152    689    -37   1006       O  
ATOM    568  CB  LEU A  85     -16.448   8.252  -5.534  1.00 37.56           C  
ANISOU  568  CB  LEU A  85     5713   3550   5008    259    194    874       C  
ATOM    569  CG  LEU A  85     -15.158   9.076  -5.511  1.00 45.42           C  
ANISOU  569  CG  LEU A  85     6752   4320   6186    100    311    936       C  
ATOM    570  CD1 LEU A  85     -13.943   8.219  -5.219  1.00 44.77           C  
ANISOU  570  CD1 LEU A  85     6557   4347   6106    -71    357    815       C  
ATOM    571  CD2 LEU A  85     -14.996   9.790  -6.837  1.00 52.65           C  
ANISOU  571  CD2 LEU A  85     7793   5155   7057    124    411   1229       C  
ATOM    572  N   PHE A  86     -19.469   7.834  -4.831  1.00 32.18           N  
ANISOU  572  N   PHE A  86     4900   3101   4225    596    -23    691       N  
ATOM    573  CA  PHE A  86     -20.620   6.938  -4.818  1.00 33.95           C  
ANISOU  573  CA  PHE A  86     4992   3561   4346    666    -99    592       C  
ATOM    574  C   PHE A  86     -21.958   7.642  -5.128  1.00 40.15           C  
ANISOU  574  C   PHE A  86     5734   4373   5148    894   -192    622       C  
ATOM    575  O   PHE A  86     -22.915   7.005  -5.577  1.00 36.21           O  
ANISOU  575  O   PHE A  86     5109   4095   4556    966   -277    576       O  
ATOM    576  CB  PHE A  86     -20.708   6.219  -3.477  1.00 34.78           C  
ANISOU  576  CB  PHE A  86     5007   3719   4489    571    -66    400       C  
ATOM    577  CG  PHE A  86     -19.803   5.019  -3.358  1.00 33.43           C  
ANISOU  577  CG  PHE A  86     4828   3622   4252    401    -29    361       C  
ATOM    578  CD1 PHE A  86     -18.857   4.735  -4.325  1.00 34.81           C  
ANISOU  578  CD1 PHE A  86     5055   3805   4365    335    -11    455       C  
ATOM    579  CD2 PHE A  86     -19.923   4.157  -2.276  1.00 30.72           C  
ANISOU  579  CD2 PHE A  86     4426   3345   3902    327     -2    241       C  
ATOM    580  CE1 PHE A  86     -18.032   3.612  -4.198  1.00 33.53           C  
ANISOU  580  CE1 PHE A  86     4871   3702   4165    214     16    396       C  
ATOM    581  CE2 PHE A  86     -19.105   3.044  -2.150  1.00 36.25           C  
ANISOU  581  CE2 PHE A  86     5133   4082   4558    207     17    222       C  
ATOM    582  CZ  PHE A  86     -18.158   2.775  -3.121  1.00 35.17           C  
ANISOU  582  CZ  PHE A  86     5033   3941   4390    160     17    285       C  
ATOM    583  N   GLY A  87     -22.025   8.942  -4.855  1.00 39.67           N  
ANISOU  583  N   GLY A  87     5762   4078   5234   1011   -184    675       N  
ATOM    584  CA  GLY A  87     -23.209   9.740  -5.156  1.00 41.54           C  
ANISOU  584  CA  GLY A  87     5969   4300   5515   1273   -280    717       C  
ATOM    585  C   GLY A  87     -24.344   9.545  -4.167  1.00 44.41           C  
ANISOU  585  C   GLY A  87     6139   4789   5945   1360   -300    489       C  
ATOM    586  O   GLY A  87     -25.522   9.652  -4.523  1.00 43.43           O  
ANISOU  586  O   GLY A  87     5883   4805   5812   1560   -401    470       O  
ATOM    587  N   VAL A  88     -23.989   9.248  -2.919  1.00 42.24           N  
ANISOU  587  N   VAL A  88     5835   4491   5724   1218   -200    315       N  
ATOM    588  CA  VAL A  88     -24.967   9.004  -1.859  1.00 39.75           C  
ANISOU  588  CA  VAL A  88     5345   4319   5440   1270   -162    104       C  
ATOM    589  C   VAL A  88     -24.410   9.572  -0.561  1.00 41.32           C  
ANISOU  589  C   VAL A  88     5625   4351   5724   1226    -70    -42       C  
ATOM    590  O   VAL A  88     -23.197   9.728  -0.436  1.00 41.10           O  
ANISOU  590  O   VAL A  88     5743   4159   5714   1086    -45     -6       O  
ATOM    591  CB  VAL A  88     -25.233   7.491  -1.660  1.00 39.44           C  
ANISOU  591  CB  VAL A  88     5156   4550   5279   1096   -122     33       C  
ATOM    592  CG1 VAL A  88     -25.886   6.865  -2.904  1.00 40.28           C  
ANISOU  592  CG1 VAL A  88     5148   4848   5310   1133   -235    101       C  
ATOM    593  CG2 VAL A  88     -23.947   6.759  -1.289  1.00 34.94           C  
ANISOU  593  CG2 VAL A  88     4706   3931   4640    864    -54     53       C  
ATOM    594  N   PRO A  89     -25.290   9.889   0.406  1.00 43.08           N  
ANISOU  594  N   PRO A  89     5735   4639   5994   1351    -21   -233       N  
ATOM    595  CA  PRO A  89     -24.854  10.393   1.710  1.00 41.33           C  
ANISOU  595  CA  PRO A  89     5584   4314   5808   1332     57   -424       C  
ATOM    596  C   PRO A  89     -24.530   9.257   2.691  1.00 43.33           C  
ANISOU  596  C   PRO A  89     5801   4779   5882   1142    153   -507       C  
ATOM    597  O   PRO A  89     -23.848   9.490   3.687  1.00 37.94           O  
ANISOU  597  O   PRO A  89     5210   4041   5165   1090    189   -640       O  
ATOM    598  CB  PRO A  89     -26.082  11.157   2.197  1.00 40.88           C  
ANISOU  598  CB  PRO A  89     5402   4285   5845   1587     79   -594       C  
ATOM    599  CG  PRO A  89     -27.211  10.419   1.617  1.00 43.76           C  
ANISOU  599  CG  PRO A  89     5547   4922   6158   1640     63   -539       C  
ATOM    600  CD  PRO A  89     -26.754  10.003   0.250  1.00 43.15           C  
ANISOU  600  CD  PRO A  89     5537   4815   6041   1559    -50   -298       C  
ATOM    601  N   SER A  90     -25.026   8.052   2.413  1.00 38.16           N  
ANISOU  601  N   SER A  90     5021   4357   5122   1047    185   -433       N  
ATOM    602  CA  SER A  90     -24.790   6.897   3.273  1.00 38.05           C  
ANISOU  602  CA  SER A  90     4993   4513   4951    875    286   -456       C  
ATOM    603  C   SER A  90     -25.316   5.666   2.563  1.00 38.45           C  
ANISOU  603  C   SER A  90     4916   4723   4969    763    293   -347       C  
ATOM    604  O   SER A  90     -26.140   5.776   1.661  1.00 40.72           O  
ANISOU  604  O   SER A  90     5072   5065   5334    848    229   -323       O  
ATOM    605  CB  SER A  90     -25.527   7.051   4.603  1.00 46.48           C  
ANISOU  605  CB  SER A  90     5982   5732   5945    950    424   -634       C  
ATOM    606  OG  SER A  90     -26.924   6.914   4.398  1.00 46.49           O  
ANISOU  606  OG  SER A  90     5756   5908   6000   1038    485   -671       O  
ATOM    607  N   PHE A  91     -24.839   4.491   2.949  1.00 29.09           N  
ANISOU  607  N   PHE A  91     3770   3605   3679    582    354   -291       N  
ATOM    608  CA  PHE A  91     -25.347   3.264   2.347  1.00 30.37           C  
ANISOU  608  CA  PHE A  91     3812   3878   3848    453    369   -221       C  
ATOM    609  C   PHE A  91     -25.219   2.084   3.289  1.00 34.75           C  
ANISOU  609  C   PHE A  91     4394   4504   4306    290    505   -183       C  
ATOM    610  O   PHE A  91     -24.483   2.141   4.278  1.00 35.55           O  
ANISOU  610  O   PHE A  91     4640   4578   4289    284    549   -179       O  
ATOM    611  CB  PHE A  91     -24.650   2.970   1.010  1.00 32.15           C  
ANISOU  611  CB  PHE A  91     4103   4012   4099    406    232   -122       C  
ATOM    612  CG  PHE A  91     -23.171   2.743   1.129  1.00 33.66           C  
ANISOU  612  CG  PHE A  91     4483   4072   4233    322    208    -55       C  
ATOM    613  CD1 PHE A  91     -22.291   3.818   1.174  1.00 36.39           C  
ANISOU  613  CD1 PHE A  91     4952   4273   4601    391    159    -57       C  
ATOM    614  CD2 PHE A  91     -22.655   1.451   1.167  1.00 32.34           C  
ANISOU  614  CD2 PHE A  91     4353   3911   4023    176    232     -2       C  
ATOM    615  CE1 PHE A  91     -20.929   3.608   1.288  1.00 32.22           C  
ANISOU  615  CE1 PHE A  91     4544   3653   4046    306    134    -22       C  
ATOM    616  CE2 PHE A  91     -21.294   1.235   1.278  1.00 31.96           C  
ANISOU  616  CE2 PHE A  91     4443   3763   3936    130    197     43       C  
ATOM    617  CZ  PHE A  91     -20.427   2.316   1.333  1.00 32.69           C  
ANISOU  617  CZ  PHE A  91     4620   3755   4044    191    146     26       C  
ATOM    618  N   SER A  92     -25.959   1.022   2.994  1.00 33.66           N  
ANISOU  618  N   SER A  92     4116   4454   4220    161    564   -154       N  
ATOM    619  CA  SER A  92     -25.861  -0.202   3.771  1.00 34.53           C  
ANISOU  619  CA  SER A  92     4272   4579   4269    -10    705    -68       C  
ATOM    620  C   SER A  92     -24.973  -1.207   3.039  1.00 37.28           C  
ANISOU  620  C   SER A  92     4729   4784   4649   -128    611     23       C  
ATOM    621  O   SER A  92     -25.159  -1.447   1.846  1.00 35.11           O  
ANISOU  621  O   SER A  92     4369   4492   4478   -154    504    -13       O  
ATOM    622  CB  SER A  92     -27.247  -0.800   4.004  1.00 39.10           C  
ANISOU  622  CB  SER A  92     4616   5306   4933   -116    869   -100       C  
ATOM    623  OG  SER A  92     -27.128  -2.140   4.451  1.00 37.75           O  
ANISOU  623  OG  SER A  92     4505   5082   4755   -318    997     27       O  
ATOM    624  N   VAL A  93     -24.018  -1.814   3.743  1.00 32.46           N  
ANISOU  624  N   VAL A  93     4304   4090   3940   -177    642    125       N  
ATOM    625  CA  VAL A  93     -23.140  -2.779   3.097  1.00 30.56           C  
ANISOU  625  CA  VAL A  93     4160   3705   3747   -256    557    192       C  
ATOM    626  C   VAL A  93     -23.881  -4.077   2.789  1.00 35.86           C  
ANISOU  626  C   VAL A  93     4738   4336   4553   -431    636    218       C  
ATOM    627  O   VAL A  93     -23.330  -4.972   2.146  1.00 35.84           O  
ANISOU  627  O   VAL A  93     4793   4198   4628   -498    569    233       O  
ATOM    628  CB  VAL A  93     -21.909  -3.121   3.961  1.00 33.89           C  
ANISOU  628  CB  VAL A  93     4789   4048   4041   -228    544    293       C  
ATOM    629  CG1 VAL A  93     -21.230  -1.831   4.448  1.00 32.27           C  
ANISOU  629  CG1 VAL A  93     4651   3888   3724    -85    471    225       C  
ATOM    630  CG2 VAL A  93     -22.317  -3.981   5.132  1.00 37.24           C  
ANISOU  630  CG2 VAL A  93     5276   4492   4383   -305    712    423       C  
ATOM    631  N   LYS A  94     -25.116  -4.191   3.267  1.00 31.29           N  
ANISOU  631  N   LYS A  94     4003   3866   4021   -512    790    204       N  
ATOM    632  CA  LYS A  94     -25.912  -5.387   3.014  1.00 36.49           C  
ANISOU  632  CA  LYS A  94     4536   4471   4857   -720    884    208       C  
ATOM    633  C   LYS A  94     -26.604  -5.380   1.646  1.00 34.34           C  
ANISOU  633  C   LYS A  94     4042   4252   4752   -752    749     27       C  
ATOM    634  O   LYS A  94     -27.151  -6.402   1.234  1.00 35.29           O  
ANISOU  634  O   LYS A  94     4047   4307   5053   -936    779    -26       O  
ATOM    635  CB  LYS A  94     -26.977  -5.567   4.100  1.00 41.27           C  
ANISOU  635  CB  LYS A  94     5029   5190   5461   -825   1139    269       C  
ATOM    636  CG  LYS A  94     -26.420  -5.821   5.483  1.00 50.32           C  
ANISOU  636  CG  LYS A  94     6406   6309   6406   -812   1293    471       C  
ATOM    637  CD  LYS A  94     -25.475  -7.005   5.475  1.00 57.90           C  
ANISOU  637  CD  LYS A  94     7588   7017   7394   -887   1257    631       C  
ATOM    638  CE  LYS A  94     -25.087  -7.372   6.899  1.00 66.32           C  
ANISOU  638  CE  LYS A  94     8881   8079   8241   -865   1416    869       C  
ATOM    639  NZ  LYS A  94     -26.275  -7.284   7.786  1.00 70.54           N  
ANISOU  639  NZ  LYS A  94     9290   8795   8717   -961   1697    923       N  
ATOM    640  N   GLU A  95     -26.615  -4.228   0.977  1.00 35.92           N  
ANISOU  640  N   GLU A  95     4186   4570   4893   -571    600    -69       N  
ATOM    641  CA  GLU A  95     -27.315  -4.083  -0.300  1.00 38.49           C  
ANISOU  641  CA  GLU A  95     4309   5000   5315   -547    446   -229       C  
ATOM    642  C   GLU A  95     -26.293  -4.015  -1.429  1.00 35.67           C  
ANISOU  642  C   GLU A  95     4097   4571   4884   -460    256   -243       C  
ATOM    643  O   GLU A  95     -25.885  -2.933  -1.868  1.00 31.94           O  
ANISOU  643  O   GLU A  95     3691   4144   4301   -279    153   -223       O  
ATOM    644  CB  GLU A  95     -28.196  -2.834  -0.299  1.00 36.43           C  
ANISOU  644  CB  GLU A  95     3873   4933   5036   -375    417   -302       C  
ATOM    645  CG  GLU A  95     -29.206  -2.765   0.874  1.00 40.56           C  
ANISOU  645  CG  GLU A  95     4227   5573   5609   -431    637   -310       C  
ATOM    646  CD  GLU A  95     -30.213  -3.919   0.882  1.00 55.25           C  
ANISOU  646  CD  GLU A  95     5845   7478   7669   -681    755   -379       C  
ATOM    647  OE1 GLU A  95     -30.453  -4.523  -0.188  1.00 56.74           O  
ANISOU  647  OE1 GLU A  95     5915   7659   7984   -767    608   -499       O  
ATOM    648  OE2 GLU A  95     -30.773  -4.230   1.963  1.00 60.68           O  
ANISOU  648  OE2 GLU A  95     6455   8212   8388   -803   1005   -323       O  
ATOM    649  N   HIS A  96     -25.888  -5.187  -1.899  1.00 35.97           N  
ANISOU  649  N   HIS A  96     4187   4486   4995   -592    230   -277       N  
ATOM    650  CA  HIS A  96     -24.753  -5.286  -2.804  1.00 35.64           C  
ANISOU  650  CA  HIS A  96     4301   4374   4867   -518    103   -287       C  
ATOM    651  C   HIS A  96     -24.970  -4.708  -4.214  1.00 32.19           C  
ANISOU  651  C   HIS A  96     3784   4101   4348   -393    -79   -402       C  
ATOM    652  O   HIS A  96     -24.025  -4.203  -4.820  1.00 33.24           O  
ANISOU  652  O   HIS A  96     4055   4231   4342   -273   -146   -351       O  
ATOM    653  CB  HIS A  96     -24.288  -6.738  -2.882  1.00 31.18           C  
ANISOU  653  CB  HIS A  96     3811   3617   4418   -669    130   -320       C  
ATOM    654  CG  HIS A  96     -23.798  -7.266  -1.571  1.00 32.91           C  
ANISOU  654  CG  HIS A  96     4180   3661   4663   -736    284   -147       C  
ATOM    655  ND1 HIS A  96     -23.352  -8.560  -1.406  1.00 35.07           N  
ANISOU  655  ND1 HIS A  96     4559   3707   5059   -846    328   -120       N  
ATOM    656  CD2 HIS A  96     -23.701  -6.679  -0.354  1.00 34.70           C  
ANISOU  656  CD2 HIS A  96     4481   3912   4793   -688    395      7       C  
ATOM    657  CE1 HIS A  96     -22.985  -8.741  -0.151  1.00 37.78           C  
ANISOU  657  CE1 HIS A  96     5044   3949   5361   -851    453     79       C  
ATOM    658  NE2 HIS A  96     -23.189  -7.615   0.511  1.00 32.69           N  
ANISOU  658  NE2 HIS A  96     4379   3475   4566   -760    494    146       N  
ATOM    659  N  AARG A  97     -26.199  -4.800  -4.726  0.76 31.58           N  
ANISOU  659  N  AARG A  97     3475   4177   4346   -421   -154   -550       N  
ATOM    660  N  BARG A  97     -26.181  -4.789  -4.739  0.24 33.30           N  
ANISOU  660  N  BARG A  97     3697   4396   4561   -418   -156   -549       N  
ATOM    661  CA AARG A  97     -26.506  -4.264  -6.065  0.76 36.59           C  
ANISOU  661  CA AARG A  97     4033   5008   4861   -269   -355   -651       C  
ATOM    662  CA BARG A  97     -26.390  -4.283  -6.084  0.24 36.26           C  
ANISOU  662  CA BARG A  97     4013   4955   4810   -268   -353   -644       C  
ATOM    663  C  AARG A  97     -26.098  -2.798  -6.149  0.76 37.87           C  
ANISOU  663  C  AARG A  97     4315   5216   4858    -44   -385   -487       C  
ATOM    664  C  BARG A  97     -26.088  -2.784  -6.162  0.24 37.38           C  
ANISOU  664  C  BARG A  97     4255   5155   4793    -41   -387   -486       C  
ATOM    665  O  AARG A  97     -25.474  -2.360  -7.112  0.76 38.36           O  
ANISOU  665  O  AARG A  97     4496   5326   4752     82   -482   -442       O  
ATOM    666  O  BARG A  97     -25.528  -2.306  -7.148  0.24 37.89           O  
ANISOU  666  O  BARG A  97     4430   5278   4689     93   -490   -442       O  
ATOM    667  CB AARG A  97     -27.996  -4.394  -6.404  0.76 39.29           C  
ANISOU  667  CB AARG A  97     4066   5547   5317   -299   -451   -837       C  
ATOM    668  CB BARG A  97     -27.802  -4.570  -6.554  0.24 38.54           C  
ANISOU  668  CB BARG A  97     4003   5430   5209   -313   -461   -849       C  
ATOM    669  CG AARG A  97     -28.436  -3.602  -7.663  0.76 37.80           C  
ANISOU  669  CG AARG A  97     3795   5608   4959    -71   -688   -906       C  
ATOM    670  CG BARG A  97     -28.041  -4.165  -7.982  0.24 38.35           C  
ANISOU  670  CG BARG A  97     3925   5632   5014   -137   -701   -957       C  
ATOM    671  CD AARG A  97     -27.649  -4.024  -8.910  0.76 36.08           C  
ANISOU  671  CD AARG A  97     3722   5429   4558    -29   -820   -976       C  
ATOM    672  CD BARG A  97     -29.429  -3.636  -8.097  0.24 42.09           C  
ANISOU  672  CD BARG A  97     4108   6333   5550    -47   -813  -1059       C  
ATOM    673  NE AARG A  97     -28.062  -3.338 -10.141  0.76 34.51           N  
ANISOU  673  NE AARG A  97     3475   5498   4140    200  -1048  -1018       N  
ATOM    674  NE BARG A  97     -29.774  -3.203  -9.440  0.24 46.87           N  
ANISOU  674  NE BARG A  97     4653   7192   5961    162  -1076  -1150       N  
ATOM    675  CZ AARG A  97     -27.377  -3.409 -11.282  0.76 34.32           C  
ANISOU  675  CZ AARG A  97     3602   5570   3869    299  -1152  -1035       C  
ATOM    676  CZ BARG A  97     -31.026  -3.066  -9.853  0.24 51.82           C  
ANISOU  676  CZ BARG A  97     4976   8069   6643    240  -1253  -1326       C  
ATOM    677  NH1AARG A  97     -26.268  -4.129 -11.342  0.76 33.38           N  
ANISOU  677  NH1AARG A  97     3659   5297   3726    189  -1046  -1045       N  
ATOM    678  NH1BARG A  97     -32.028  -3.333  -9.032  0.24 51.72           N  
ANISOU  678  NH1BARG A  97     4674   8078   6899     99  -1164  -1437       N  
ATOM    679  NH2AARG A  97     -27.794  -2.762 -12.360  0.76 35.97           N  
ANISOU  679  NH2AARG A  97     3787   6043   3838    528  -1357  -1038       N  
ATOM    680  NH2BARG A  97     -31.274  -2.652 -11.085  0.24 55.17           N  
ANISOU  680  NH2BARG A  97     5377   8745   6840    467  -1517  -1386       N  
ATOM    681  N   LYS A  98     -26.446  -2.050  -5.112  1.00 37.47           N  
ANISOU  681  N   LYS A  98     4238   5138   4860      0   -284   -399       N  
ATOM    682  CA  LYS A  98     -26.169  -0.624  -5.063  1.00 33.91           C  
ANISOU  682  CA  LYS A  98     3891   4677   4317    202   -304   -267       C  
ATOM    683  C   LYS A  98     -24.657  -0.409  -4.973  1.00 33.82           C  
ANISOU  683  C   LYS A  98     4136   4497   4219    196   -248   -133       C  
ATOM    684  O   LYS A  98     -24.122   0.498  -5.598  1.00 35.87           O  
ANISOU  684  O   LYS A  98     4512   4739   4380    327   -300    -30       O  
ATOM    685  CB  LYS A  98     -26.926   0.014  -3.891  1.00 36.22           C  
ANISOU  685  CB  LYS A  98     4081   4977   4705    246   -198   -265       C  
ATOM    686  CG  LYS A  98     -26.764   1.517  -3.742  1.00 40.33           C  
ANISOU  686  CG  LYS A  98     4698   5443   5185    461   -218   -169       C  
ATOM    687  CD  LYS A  98     -27.439   2.286  -4.863  1.00 52.22           C  
ANISOU  687  CD  LYS A  98     6124   7070   6648    679   -399   -163       C  
ATOM    688  CE  LYS A  98     -27.693   3.738  -4.443  1.00 61.87           C  
ANISOU  688  CE  LYS A  98     7383   8210   7915    902   -395   -100       C  
ATOM    689  NZ  LYS A  98     -27.900   4.633  -5.610  1.00 68.64           N  
ANISOU  689  NZ  LYS A  98     8287   9097   8698   1144   -572      5       N  
ATOM    690  N   ILE A  99     -23.957  -1.263  -4.234  1.00 33.89           N  
ANISOU  690  N   ILE A  99     4223   4382   4271     45   -141   -126       N  
ATOM    691  CA  ILE A  99     -22.503  -1.129  -4.125  1.00 29.12           C  
ANISOU  691  CA  ILE A  99     3812   3646   3607     43   -104    -31       C  
ATOM    692  C   ILE A  99     -21.847  -1.358  -5.496  1.00 32.09           C  
ANISOU  692  C   ILE A  99     4244   4068   3881     72   -183    -41       C  
ATOM    693  O   ILE A  99     -20.975  -0.606  -5.935  1.00 33.39           O  
ANISOU  693  O   ILE A  99     4520   4204   3964    143   -178     58       O  
ATOM    694  CB  ILE A  99     -21.937  -2.090  -3.080  1.00 30.23           C  
ANISOU  694  CB  ILE A  99     4015   3667   3806    -87     -5    -22       C  
ATOM    695  CG1 ILE A  99     -22.421  -1.681  -1.683  1.00 33.28           C  
ANISOU  695  CG1 ILE A  99     4384   4042   4218    -88     94     12       C  
ATOM    696  CG2 ILE A  99     -20.402  -2.089  -3.108  1.00 30.29           C  
ANISOU  696  CG2 ILE A  99     4170   3572   3766    -76     -1     38       C  
ATOM    697  CD1 ILE A  99     -22.069  -2.695  -0.628  1.00 36.64           C  
ANISOU  697  CD1 ILE A  99     4880   4380   4662   -199    191     56       C  
ATOM    698  N   TYR A 100     -22.298  -2.401  -6.176  1.00 29.86           N  
ANISOU  698  N   TYR A 100     3877   3863   3606     10   -244   -176       N  
ATOM    699  CA  TYR A 100     -21.888  -2.664  -7.551  1.00 31.95           C  
ANISOU  699  CA  TYR A 100     4175   4231   3732     59   -328   -235       C  
ATOM    700  C   TYR A 100     -22.067  -1.449  -8.464  1.00 31.95           C  
ANISOU  700  C   TYR A 100     4208   4370   3563    234   -405   -131       C  
ATOM    701  O   TYR A 100     -21.137  -1.039  -9.154  1.00 34.36           O  
ANISOU  701  O   TYR A 100     4638   4689   3728    293   -377    -33       O  
ATOM    702  CB  TYR A 100     -22.715  -3.832  -8.075  1.00 35.55           C  
ANISOU  702  CB  TYR A 100     4494   4769   4244    -25   -414   -453       C  
ATOM    703  CG  TYR A 100     -22.341  -4.332  -9.441  1.00 33.02           C  
ANISOU  703  CG  TYR A 100     4202   4576   3769     20   -507   -587       C  
ATOM    704  CD1 TYR A 100     -22.892  -3.773 -10.590  1.00 37.31           C  
ANISOU  704  CD1 TYR A 100     4704   5363   4111    164   -651   -620       C  
ATOM    705  CD2 TYR A 100     -21.468  -5.386  -9.582  1.00 35.49           C  
ANISOU  705  CD2 TYR A 100     4584   4780   4120    -55   -460   -691       C  
ATOM    706  CE1 TYR A 100     -22.560  -4.250 -11.841  1.00 43.88           C  
ANISOU  706  CE1 TYR A 100     5572   6353   4746    220   -733   -760       C  
ATOM    707  CE2 TYR A 100     -21.137  -5.877 -10.833  1.00 41.79           C  
ANISOU  707  CE2 TYR A 100     5403   5714   4760      0   -534   -857       C  
ATOM    708  CZ  TYR A 100     -21.679  -5.306 -11.953  1.00 45.89           C  
ANISOU  708  CZ  TYR A 100     5889   6503   5045    131   -664   -895       C  
ATOM    709  OH  TYR A 100     -21.330  -5.808 -13.192  1.00 51.35           O  
ANISOU  709  OH  TYR A 100     6613   7368   5528    200   -732  -1076       O  
ATOM    710  N   THR A 101     -23.258  -0.861  -8.477  1.00 32.22           N  
ANISOU  710  N   THR A 101     4125   4505   3611    326   -492   -137       N  
ATOM    711  CA  THR A 101     -23.485   0.254  -9.382  1.00 34.45           C  
ANISOU  711  CA  THR A 101     4458   4903   3729    527   -587    -11       C  
ATOM    712  C   THR A 101     -22.697   1.492  -8.966  1.00 36.81           C  
ANISOU  712  C   THR A 101     4923   5024   4041    588   -481    214       C  
ATOM    713  O   THR A 101     -22.199   2.221  -9.818  1.00 39.68           O  
ANISOU  713  O   THR A 101     5418   5403   4254    693   -484    376       O  
ATOM    714  CB  THR A 101     -24.977   0.596  -9.538  1.00 37.73           C  
ANISOU  714  CB  THR A 101     4685   5480   4169    653   -737    -85       C  
ATOM    715  OG1 THR A 101     -25.519   0.943  -8.267  1.00 40.31           O  
ANISOU  715  OG1 THR A 101     4919   5697   4699    624   -654    -87       O  
ATOM    716  CG2 THR A 101     -25.745  -0.599 -10.090  1.00 36.22           C  
ANISOU  716  CG2 THR A 101     4302   5477   3981    573   -863   -342       C  
ATOM    717  N   MET A 102     -22.573   1.723  -7.662  1.00 31.55           N  
ANISOU  717  N   MET A 102     4252   4186   3549    515   -380    220       N  
ATOM    718  CA  MET A 102     -21.844   2.892  -7.158  1.00 32.60           C  
ANISOU  718  CA  MET A 102     4522   4127   3739    551   -293    374       C  
ATOM    719  C   MET A 102     -20.372   2.808  -7.522  1.00 37.22           C  
ANISOU  719  C   MET A 102     5239   4634   4267    462   -201    457       C  
ATOM    720  O   MET A 102     -19.765   3.796  -7.941  1.00 39.65           O  
ANISOU  720  O   MET A 102     5664   4849   4550    509   -154    622       O  
ATOM    721  CB  MET A 102     -22.007   3.024  -5.634  1.00 31.36           C  
ANISOU  721  CB  MET A 102     4323   3847   3746    492   -217    305       C  
ATOM    722  CG  MET A 102     -23.402   3.468  -5.235  1.00 35.03           C  
ANISOU  722  CG  MET A 102     4651   4380   4281    612   -267    242       C  
ATOM    723  SD  MET A 102     -23.526   3.803  -3.478  1.00 40.90           S  
ANISOU  723  SD  MET A 102     5373   5011   5156    574   -148    161       S  
ATOM    724  CE  MET A 102     -22.942   2.283  -2.752  1.00 32.95           C  
ANISOU  724  CE  MET A 102     4364   4022   4132    350    -60     96       C  
ATOM    725  N   ILE A 103     -19.791   1.627  -7.357  1.00 34.48           N  
ANISOU  725  N   ILE A 103     4864   4313   3924    333   -165    346       N  
ATOM    726  CA  ILE A 103     -18.416   1.405  -7.798  1.00 32.28           C  
ANISOU  726  CA  ILE A 103     4662   4007   3594    267    -80    387       C  
ATOM    727  C   ILE A 103     -18.256   1.561  -9.312  1.00 38.56           C  
ANISOU  727  C   ILE A 103     5515   4956   4180    347    -91    466       C  
ATOM    728  O   ILE A 103     -17.365   2.273  -9.779  1.00 39.70           O  
ANISOU  728  O   ILE A 103     5750   5059   4275    347     10    618       O  
ATOM    729  CB  ILE A 103     -17.905   0.023  -7.363  1.00 33.09           C  
ANISOU  729  CB  ILE A 103     4719   4102   3751    158    -60    238       C  
ATOM    730  CG1 ILE A 103     -17.809  -0.037  -5.843  1.00 30.39           C  
ANISOU  730  CG1 ILE A 103     4364   3619   3562     93    -30    215       C  
ATOM    731  CG2 ILE A 103     -16.538  -0.256  -7.971  1.00 35.11           C  
ANISOU  731  CG2 ILE A 103     5015   4373   3952    126     21    248       C  
ATOM    732  CD1 ILE A 103     -17.482  -1.419  -5.348  1.00 34.46           C  
ANISOU  732  CD1 ILE A 103     4858   4102   4133     15    -24    112       C  
ATOM    733  N   TYR A 104     -19.125   0.919 -10.084  1.00 36.00           N  
ANISOU  733  N   TYR A 104     5132   4822   3725    412   -206    360       N  
ATOM    734  CA  TYR A 104     -18.966   0.951 -11.529  1.00 37.28           C  
ANISOU  734  CA  TYR A 104     5358   5183   3625    507   -229    408       C  
ATOM    735  C   TYR A 104     -19.092   2.357 -12.133  1.00 42.61           C  
ANISOU  735  C   TYR A 104     6154   5860   4176    648   -220    678       C  
ATOM    736  O   TYR A 104     -18.621   2.595 -13.238  1.00 42.37           O  
ANISOU  736  O   TYR A 104     6228   5962   3909    714   -171    803       O  
ATOM    737  CB  TYR A 104     -19.901  -0.050 -12.212  1.00 42.84           C  
ANISOU  737  CB  TYR A 104     5960   6106   4211    549   -390    187       C  
ATOM    738  CG  TYR A 104     -19.208  -1.341 -12.598  1.00 42.19           C  
ANISOU  738  CG  TYR A 104     5859   6083   4089    462   -353    -20       C  
ATOM    739  CD1 TYR A 104     -18.507  -1.440 -13.793  1.00 45.15           C  
ANISOU  739  CD1 TYR A 104     6315   6640   4201    530   -305    -17       C  
ATOM    740  CD2 TYR A 104     -19.249  -2.457 -11.770  1.00 40.10           C  
ANISOU  740  CD2 TYR A 104     5506   5684   4046    328   -353   -212       C  
ATOM    741  CE1 TYR A 104     -17.861  -2.603 -14.151  1.00 43.23           C  
ANISOU  741  CE1 TYR A 104     6049   6445   3932    478   -267   -240       C  
ATOM    742  CE2 TYR A 104     -18.607  -3.632 -12.126  1.00 40.15           C  
ANISOU  742  CE2 TYR A 104     5507   5698   4049    275   -326   -407       C  
ATOM    743  CZ  TYR A 104     -17.913  -3.695 -13.317  1.00 44.76           C  
ANISOU  743  CZ  TYR A 104     6156   6467   4385    358   -288   -441       C  
ATOM    744  OH  TYR A 104     -17.267  -4.856 -13.680  1.00 48.34           O  
ANISOU  744  OH  TYR A 104     6596   6926   4844    332   -257   -670       O  
ATOM    745  N   ARG A 105     -19.709   3.286 -11.404  1.00 43.31           N  
ANISOU  745  N   ARG A 105     6243   5792   4422    704   -255    773       N  
ATOM    746  CA  ARG A 105     -19.784   4.686 -11.837  1.00 47.11           C  
ANISOU  746  CA  ARG A 105     6862   6183   4853    843   -238   1048       C  
ATOM    747  C   ARG A 105     -18.382   5.239 -12.040  1.00 42.01           C  
ANISOU  747  C   ARG A 105     6352   5394   4217    735    -31   1236       C  
ATOM    748  O   ARG A 105     -18.165   6.130 -12.863  1.00 46.94           O  
ANISOU  748  O   ARG A 105     7126   5996   4712    820     31   1500       O  
ATOM    749  CB  ARG A 105     -20.477   5.536 -10.772  1.00 51.04           C  
ANISOU  749  CB  ARG A 105     7328   6470   5594    898   -278   1063       C  
ATOM    750  CG  ARG A 105     -21.993   5.550 -10.834  1.00 63.71           C  
ANISOU  750  CG  ARG A 105     8810   8217   7179   1080   -471    977       C  
ATOM    751  CD  ARG A 105     -22.594   6.004  -9.494  1.00 64.72           C  
ANISOU  751  CD  ARG A 105     8845   8172   7575   1086   -468    884       C  
ATOM    752  NE  ARG A 105     -21.939   7.200  -8.970  1.00 67.62           N  
ANISOU  752  NE  ARG A 105     9360   8232   8101   1084   -355   1038       N  
ATOM    753  CZ  ARG A 105     -22.308   8.447  -9.258  1.00 68.08           C  
ANISOU  753  CZ  ARG A 105     9525   8140   8202   1277   -392   1223       C  
ATOM    754  NH1 ARG A 105     -23.336   8.665 -10.062  1.00 63.99           N  
ANISOU  754  NH1 ARG A 105     8978   7783   7551   1519   -556   1294       N  
ATOM    755  NH2 ARG A 105     -21.652   9.476  -8.736  1.00 68.34           N  
ANISOU  755  NH2 ARG A 105     9689   7849   8427   1237   -280   1327       N  
ATOM    756  N   ASN A 106     -17.445   4.698 -11.266  1.00 38.60           N  
ANISOU  756  N   ASN A 106     5855   4864   3946    547     77   1105       N  
ATOM    757  CA  ASN A 106     -16.068   5.167 -11.222  1.00 40.71           C  
ANISOU  757  CA  ASN A 106     6177   4990   4302    407    272   1221       C  
ATOM    758  C   ASN A 106     -15.050   4.259 -11.915  1.00 42.78           C  
ANISOU  758  C   ASN A 106     6402   5433   4418    325    386   1152       C  
ATOM    759  O   ASN A 106     -13.860   4.329 -11.617  1.00 40.31           O  
ANISOU  759  O   ASN A 106     6050   5030   4236    183    537   1153       O  
ATOM    760  CB  ASN A 106     -15.660   5.318  -9.759  1.00 41.56           C  
ANISOU  760  CB  ASN A 106     6212   4869   4710    279    292   1100       C  
ATOM    761  CG  ASN A 106     -16.524   6.314  -9.025  1.00 43.09           C  
ANISOU  761  CG  ASN A 106     6443   4871   5060    361    215   1141       C  
ATOM    762  OD1 ASN A 106     -16.260   7.507  -9.063  1.00 44.09           O  
ANISOU  762  OD1 ASN A 106     6670   4784   5299    362    285   1311       O  
ATOM    763  ND2 ASN A 106     -17.571   5.828  -8.358  1.00 43.39           N  
ANISOU  763  ND2 ASN A 106     6393   4971   5121    429     84    978       N  
ATOM    764  N   LEU A 107     -15.507   3.418 -12.839  1.00 41.91           N  
ANISOU  764  N   LEU A 107     6285   5590   4050    422    309   1061       N  
ATOM    765  CA  LEU A 107     -14.632   2.431 -13.474  1.00 40.92           C  
ANISOU  765  CA  LEU A 107     6112   5648   3786    374    405    929       C  
ATOM    766  C   LEU A 107     -14.843   2.418 -14.964  1.00 49.04           C  
ANISOU  766  C   LEU A 107     7237   6961   4434    509    414   1014       C  
ATOM    767  O   LEU A 107     -15.879   2.868 -15.449  1.00 53.56           O  
ANISOU  767  O   LEU A 107     7885   7621   4844    659    275   1116       O  
ATOM    768  CB  LEU A 107     -14.954   1.018 -12.976  1.00 44.28           C  
ANISOU  768  CB  LEU A 107     6416   6120   4291    350    278    612       C  
ATOM    769  CG  LEU A 107     -14.777   0.602 -11.524  1.00 47.25           C  
ANISOU  769  CG  LEU A 107     6700   6282   4971    241    250    487       C  
ATOM    770  CD1 LEU A 107     -15.282  -0.815 -11.363  1.00 46.76           C  
ANISOU  770  CD1 LEU A 107     6560   6274   4932    240    134    230       C  
ATOM    771  CD2 LEU A 107     -13.331   0.708 -11.062  1.00 47.12           C  
ANISOU  771  CD2 LEU A 107     6641   6160   5103    132    405    505       C  
ATOM    772  N   VAL A 108     -13.849   1.900 -15.685  1.00 52.69           N  
ANISOU  772  N   VAL A 108     7687   7591   4740    475    576    961       N  
ATOM    773  CA  VAL A 108     -14.043   1.399 -17.050  1.00 58.60           C  
ANISOU  773  CA  VAL A 108     8496   8688   5084    613    559    902       C  
ATOM    774  C   VAL A 108     -13.463  -0.020 -17.135  1.00 60.42           C  
ANISOU  774  C   VAL A 108     8601   9036   5320    576    578    548       C  
ATOM    775  O   VAL A 108     -12.468  -0.334 -16.482  1.00 54.12           O  
ANISOU  775  O   VAL A 108     7703   8098   4763    454    707    471       O  
ATOM    776  CB  VAL A 108     -13.442   2.324 -18.119  1.00 58.91           C  
ANISOU  776  CB  VAL A 108     8686   8865   4832    656    779   1230       C  
ATOM    777  CG1 VAL A 108     -14.194   3.635 -18.155  1.00 61.36           C  
ANISOU  777  CG1 VAL A 108     9118   9005   5190    707    693   1532       C  
ATOM    778  CG2 VAL A 108     -11.975   2.573 -17.861  1.00 62.45           C  
ANISOU  778  CG2 VAL A 108     9070   9197   5459    474   1079   1313       C  
ATOM    779  N   VAL A 109     -14.117  -0.892 -17.892  1.00 66.04           N  
ANISOU  779  N   VAL A 109     9309   9990   5793    692    425    307       N  
ATOM    780  CA  VAL A 109     -13.659  -2.275 -18.011  1.00 67.92           C  
ANISOU  780  CA  VAL A 109     9445  10301   6061    677    425    -60       C  
ATOM    781  C   VAL A 109     -12.479  -2.347 -18.981  1.00 68.20           C  
ANISOU  781  C   VAL A 109     9502  10571   5838    714    676    -55       C  
ATOM    782  O   VAL A 109     -12.467  -1.647 -19.998  1.00 69.48           O  
ANISOU  782  O   VAL A 109     9784  10959   5658    794    768    152       O  
ATOM    783  CB  VAL A 109     -14.815  -3.221 -18.434  1.00 62.45           C  
ANISOU  783  CB  VAL A 109     8721   9751   5256    763    160   -377       C  
ATOM    784  CG1 VAL A 109     -14.294  -4.456 -19.150  1.00 65.23           C  
ANISOU  784  CG1 VAL A 109     9030  10276   5480    810    189   -742       C  
ATOM    785  CG2 VAL A 109     -15.637  -3.615 -17.214  1.00 55.43           C  
ANISOU  785  CG2 VAL A 109     7734   8579   4748    661    -13   -481       C  
ATOM    786  N   VAL A 110     -11.478  -3.164 -18.646  1.00 61.09           N  
ANISOU  786  N   VAL A 110     8480   9602   5130    655    794   -266       N  
ATOM    787  CA  VAL A 110     -10.296  -3.310 -19.488  1.00 64.22           C  
ANISOU  787  CA  VAL A 110     8847  10232   5322    691   1059   -305       C  
ATOM    788  C   VAL A 110     -10.580  -4.106 -20.767  1.00 67.11           C  
ANISOU  788  C   VAL A 110     9257  10885   5358    825    994   -573       C  
ATOM    789  O   VAL A 110     -11.295  -5.106 -20.742  1.00 66.97           O  
ANISOU  789  O   VAL A 110     9212  10842   5392    876    767   -897       O  
ATOM    790  CB  VAL A 110      -9.124  -3.954 -18.719  1.00 59.49           C  
ANISOU  790  CB  VAL A 110     8070   9461   5075    615   1178   -472       C  
ATOM    791  CG1 VAL A 110      -7.922  -4.150 -19.656  1.00 66.28           C  
ANISOU  791  CG1 VAL A 110     8856  10605   5722    669   1469   -553       C  
ATOM    792  CG2 VAL A 110      -8.739  -3.097 -17.528  1.00 53.29           C  
ANISOU  792  CG2 VAL A 110     7227   8378   4642    458   1222   -218       C  
TER     793      VAL A 110                                                      
HETATM  794  OAE Y30 A 201     -13.188  -6.228   1.805  1.00 35.05           O  
ANISOU  794  OAE Y30 A 201     5286   3640   4389    133   -130    292       O  
HETATM  795  CBA Y30 A 201     -14.110  -6.090   2.645  1.00 36.97           C  
ANISOU  795  CBA Y30 A 201     5596   3905   4547     92    -73    376       C  
HETATM  796  OAG Y30 A 201     -14.220  -6.824   3.644  1.00 41.64           O  
ANISOU  796  OAG Y30 A 201     6304   4443   5073    129    -63    506       O  
HETATM  797  CBH Y30 A 201     -15.095  -5.013   2.369  1.00 33.65           C  
ANISOU  797  CBH Y30 A 201     5108   3579   4100     13     -6    326       C  
HETATM  798  NAY Y30 A 201     -14.996  -4.177   1.329  1.00 30.64           N  
ANISOU  798  NAY Y30 A 201     4633   3242   3766     -7    -17    234       N  
HETATM  799  CBJ Y30 A 201     -16.033  -3.319   1.350  1.00 29.75           C  
ANISOU  799  CBJ Y30 A 201     4487   3192   3625    -42     35    222       C  
HETATM  800  CAU Y30 A 201     -16.362  -2.297   0.499  1.00 30.99           C  
ANISOU  800  CAU Y30 A 201     4577   3391   3806    -47     38    175       C  
HETATM  801  CBD Y30 A 201     -17.497  -1.564   0.740  1.00 33.82           C  
ANISOU  801  CBD Y30 A 201     4904   3800   4145    -44     80    167       C  
HETATM  802 CLI  Y30 A 201     -17.863  -0.283  -0.423  1.00 32.98          CL  
ANISOU  802 CLI  Y30 A 201     4741   3715   4074     -4     60    147      CL  
HETATM  803  CAQ Y30 A 201     -18.313  -1.820   1.837  1.00 29.75           C  
ANISOU  803  CAQ Y30 A 201     4403   3324   3576    -54    147    191       C  
HETATM  804  CAT Y30 A 201     -17.977  -2.850   2.707  1.00 31.08           C  
ANISOU  804  CAT Y30 A 201     4654   3462   3693    -72    170    262       C  
HETATM  805  CBK Y30 A 201     -16.836  -3.594   2.447  1.00 33.49           C  
ANISOU  805  CBK Y30 A 201     5009   3687   4028    -56     99    285       C  
HETATM  806  CBI Y30 A 201     -16.225  -4.642   3.108  1.00 35.85           C  
ANISOU  806  CBI Y30 A 201     5404   3919   4299    -28     80    369       C  
HETATM  807  CA  Y30 A 201     -16.983  -5.189   4.273  1.00 38.52           C  
ANISOU  807  CA  Y30 A 201     5828   4267   4539    -50    178    493       C  
HETATM  808  C   Y30 A 201     -17.288  -4.325   5.483  1.00 38.99           C  
ANISOU  808  C   Y30 A 201     5925   4474   4417      4    215    493       C  
HETATM  809  NAX Y30 A 201     -16.353  -3.471   5.930  1.00 34.71           N  
ANISOU  809  NAX Y30 A 201     5399   4002   3787    103     98    406       N  
HETATM  810  CBN Y30 A 201     -16.534  -2.543   7.052  1.00 37.43           C  
ANISOU  810  CBN Y30 A 201     5777   4492   3953    171    105    336       C  
HETATM  811  CAA Y30 A 201     -17.719  -1.616   6.813  1.00 36.67           C  
ANISOU  811  CAA Y30 A 201     5587   4446   3901    133    213    245       C  
HETATM  812  CAC Y30 A 201     -15.326  -1.626   7.119  1.00 36.81           C  
ANISOU  812  CAC Y30 A 201     5669   4434   3884    241    -62    181       C  
HETATM  813  CAB Y30 A 201     -16.719  -3.236   8.399  1.00 39.25           C  
ANISOU  813  CAB Y30 A 201     6152   4816   3946    227    166    477       C  
HETATM  814  O   Y30 A 201     -18.397  -4.416   5.959  1.00 36.16           O  
ANISOU  814  O   Y30 A 201     5559   4171   4011    -54    355    544       O  
HETATM  815  N   Y30 A 201     -16.879  -6.663   4.283  1.00 44.93           N  
ANISOU  815  N   Y30 A 201     6725   4920   5425    -81    203    612       N  
HETATM  816  CAJ Y30 A 201     -18.033  -7.427   4.364  1.00 38.49           C  
ANISOU  816  CAJ Y30 A 201     5910   4033   4681   -213    347    693       C  
HETATM  817  OAD Y30 A 201     -18.431  -8.557   4.422  1.00 44.02           O  
ANISOU  817  OAD Y30 A 201     6664   4577   5484   -301    428    795       O  
HETATM  818  CAW Y30 A 201     -18.214  -6.067   3.822  1.00 32.11           C  
ANISOU  818  CAW Y30 A 201     4972   3380   3849   -190    303    536       C  
HETATM  819  CBF Y30 A 201     -18.558  -6.219   2.309  1.00 43.99           C  
ANISOU  819  CBF Y30 A 201     6353   4842   5520   -262    271    412       C  
HETATM  820  CAP Y30 A 201     -17.660  -6.737   1.375  1.00 41.02           C  
ANISOU  820  CAP Y30 A 201     5984   4374   5227   -231    180    350       C  
HETATM  821  CAS Y30 A 201     -17.962  -6.875   0.011  1.00 39.33           C  
ANISOU  821  CAS Y30 A 201     5674   4165   5106   -277    148    220       C  
HETATM  822  CAO Y30 A 201     -19.816  -5.891   1.772  1.00 38.39           C  
ANISOU  822  CAO Y30 A 201     5503   4212   4870   -346    326    337       C  
HETATM  823  CAR Y30 A 201     -20.134  -6.020   0.395  1.00 40.64           C  
ANISOU  823  CAR Y30 A 201     5680   4503   5259   -384    264    211       C  
HETATM  824  CBG Y30 A 201     -19.195  -6.512  -0.525  1.00 42.59           C  
ANISOU  824  CBG Y30 A 201     5964   4673   5546   -351    175    148       C  
HETATM  825  OAZ Y30 A 201     -19.382  -6.724  -1.900  1.00 41.13           O  
ANISOU  825  OAZ Y30 A 201     5697   4520   5410   -368    109      7       O  
HETATM  826  CAV Y30 A 201     -20.500  -6.339  -2.744  1.00 42.11           C  
ANISOU  826  CAV Y30 A 201     5677   4782   5540   -400     74   -100       C  
HETATM  827  CBE Y30 A 201     -20.078  -6.608  -4.180  1.00 36.13           C  
ANISOU  827  CBE Y30 A 201     4904   4070   4754   -359    -22   -240       C  
HETATM  828  CAM Y30 A 201     -19.918  -7.922  -4.625  1.00 36.90           C  
ANISOU  828  CAM Y30 A 201     5013   4041   4965   -426    -40   -363       C  
HETATM  829  CAN Y30 A 201     -19.831  -5.555  -5.053  1.00 37.62           C  
ANISOU  829  CAN Y30 A 201     5080   4415   4797   -248    -81   -243       C  
HETATM  830  CAL Y30 A 201     -19.417  -5.803  -6.357  1.00 31.57           C  
ANISOU  830  CAL Y30 A 201     4315   3731   3949   -200   -145   -358       C  
HETATM  831  CBC Y30 A 201     -19.250  -7.122  -6.780  1.00 34.77           C  
ANISOU  831  CBC Y30 A 201     4721   4048   4441   -256   -166   -518       C  
HETATM  832 CLH  Y30 A 201     -18.703  -7.432  -8.452  1.00 57.70          CL  
ANISOU  832 CLH  Y30 A 201     7628   7103   7191   -168   -236   -711      CL  
HETATM  833  CAK Y30 A 201     -19.499  -8.191  -5.925  1.00 35.71           C  
ANISOU  833  CAK Y30 A 201     4852   3960   4756   -371   -120   -527       C  
HETATM  834  S   SO4 A 202     -24.518 -12.298   1.102  1.00 73.99           S  
ANISOU  834  S   SO4 A 202     9660   7900  10553  -1450    863    278       S  
HETATM  835  O1  SO4 A 202     -23.979 -12.053  -0.242  1.00 76.37           O  
ANISOU  835  O1  SO4 A 202     9916   8262  10840  -1329    632     30       O  
HETATM  836  O2  SO4 A 202     -25.334 -13.513   1.065  1.00 72.83           O  
ANISOU  836  O2  SO4 A 202     9435   7510  10726  -1729    990    252       O  
HETATM  837  O3  SO4 A 202     -23.376 -12.417   2.011  1.00 75.19           O  
ANISOU  837  O3  SO4 A 202    10095   7935  10539  -1296    884    527       O  
HETATM  838  O4  SO4 A 202     -25.357 -11.188   1.557  1.00 67.40           O  
ANISOU  838  O4  SO4 A 202     8658   7372   9579  -1432    943    287       O  
HETATM  839  S   SO4 A 203     -31.841   1.852   9.037  1.00 99.23           S  
ANISOU  839  S   SO4 A 203    11506  13996  12200    323   1932   -635       S  
HETATM  840  O1  SO4 A 203     -31.189   2.261   7.787  1.00 94.86           O  
ANISOU  840  O1  SO4 A 203    11036  13206  11801    398   1601   -639       O  
HETATM  841  O2  SO4 A 203     -33.302   1.963   8.898  1.00104.22           O  
ANISOU  841  O2  SO4 A 203    11735  14849  13015    342   2081   -775       O  
HETATM  842  O3  SO4 A 203     -31.503   0.453   9.302  1.00 96.98           O  
ANISOU  842  O3  SO4 A 203    11339  13666  11842     44   2059   -391       O  
HETATM  843  O4  SO4 A 203     -31.391   2.717  10.122  1.00101.35           O  
ANISOU  843  O4  SO4 A 203    11961  14327  12220    514   1987   -745       O  
HETATM  844  O   HOH A 301     -10.903  -4.660   3.331  1.00 30.91           O  
ANISOU  844  O   HOH A 301     4674   3326   3746    309   -359    185       O  
HETATM  845  O   HOH A 302      -2.975  -1.641   1.395  1.00 33.35           O  
ANISOU  845  O   HOH A 302     3674   4102   4894    220   -608   -657       O  
HETATM  846  O   HOH A 303     -25.430   3.975  16.673  1.00 45.62           O  
ANISOU  846  O   HOH A 303     6597   7652   3085   1045   1703  -1011       O  
HETATM  847  O   HOH A 304     -17.903  -7.158 -12.242  1.00 40.76           O  
ANISOU  847  O   HOH A 304     5510   5561   4417    112   -347  -1036       O  
HETATM  848  O   HOH A 305      -2.459  -3.119  -5.431  1.00 35.81           O  
ANISOU  848  O   HOH A 305     3782   4636   5187    104    391   -567       O  
HETATM  849  O   HOH A 306     -25.613  -0.412  -0.660  1.00 34.27           O  
ANISOU  849  O   HOH A 306     4108   4457   4456     30    202   -124       O  
HETATM  850  O   HOH A 307     -29.966  -4.979  -2.867  1.00 43.42           O  
ANISOU  850  O   HOH A 307     4223   5975   6301   -699    135   -735       O  
HETATM  851  O   HOH A 308     -12.965  -8.486  -1.306  1.00 44.62           O  
ANISOU  851  O   HOH A 308     6414   4637   5904    108    -93     45       O  
HETATM  852  O   HOH A 309     -22.462 -10.493  -3.182  1.00 44.71           O  
ANISOU  852  O   HOH A 309     5849   4644   6495   -912    161   -406       O  
HETATM  853  O   HOH A 310     -13.644   8.154  -9.972  1.00 51.78           O  
ANISOU  853  O   HOH A 310     7698   5622   6353     51    664   1560       O  
HETATM  854  O   HOH A 311     -20.044 -12.791 -14.465  1.00 48.43           O  
ANISOU  854  O   HOH A 311     6206   6267   5930   -185   -818  -2657       O  
HETATM  855  O   HOH A 312     -20.533 -17.211 -13.699  1.00 51.91           O  
ANISOU  855  O   HOH A 312     6659   5596   7470   -594   -759  -3086       O  
HETATM  856  O   HOH A 313     -26.355 -14.456  -7.108  1.00 46.60           O  
ANISOU  856  O   HOH A 313     5280   4706   7719  -1692   -224  -1811       O  
HETATM  857  O   HOH A 314     -13.576  10.222   8.679  1.00 44.26           O  
ANISOU  857  O   HOH A 314     6371   4549   5896    229   -497  -1722       O  
HETATM  858  O   HOH A 315     -22.108  -7.596   5.859  1.00 45.12           O  
ANISOU  858  O   HOH A 315     6537   5087   5520   -596    925    851       O  
HETATM  859  O   HOH A 316     -20.131 -17.225  -9.864  1.00 52.63           O  
ANISOU  859  O   HOH A 316     6980   4880   8136   -828   -414  -2245       O  
HETATM  860  O   HOH A 317     -25.364   3.881  -8.301  1.00 45.95           O  
ANISOU  860  O   HOH A 317     5873   6210   5376   1019   -665    298       O  
HETATM  861  O   HOH A 318     -29.326  -2.338  -3.745  1.00 40.32           O  
ANISOU  861  O   HOH A 318     4017   5744   5560   -139   -134   -615       O  
HETATM  862  O   HOH A 319     -12.524  10.734 -11.694  1.00 56.95           O  
ANISOU  862  O   HOH A 319     8588   5950   7099   -101    979   2142       O  
HETATM  863  O   HOH A 320     -12.763  12.930   2.195  1.00 50.77           O  
ANISOU  863  O   HOH A 320     7248   4057   7984   -261    -22   -644       O  
HETATM  864  O   HOH A 321     -20.358  -4.389   8.834  1.00 57.50           O  
ANISOU  864  O   HOH A 321     8376   7204   6268    -58    753    735       O  
HETATM  865  O   HOH A 322     -22.740  -8.059   3.266  1.00 40.92           O  
ANISOU  865  O   HOH A 322     5714   4424   5411   -759    764    540       O  
HETATM  866  O   HOH A 323      -5.602   9.276 -10.043  1.00 51.91           O  
ANISOU  866  O   HOH A 323     6916   5410   7398  -1220   1756   1481       O  
HETATM  867  O   HOH A 324      -3.696   7.964  -8.490  1.00 54.49           O  
ANISOU  867  O   HOH A 324     6682   5950   8070  -1374   1634    885       O  
HETATM  868  O   HOH A 325     -23.090   2.272 -12.301  1.00 44.83           O  
ANISOU  868  O   HOH A 325     6080   6505   4450    983   -755    402       O  
HETATM  869  O   HOH A 326      -4.103  -5.915 -12.417  1.00 54.30           O  
ANISOU  869  O   HOH A 326     6485   7658   6488    431   1095   -883       O  
HETATM  870  O   HOH A 327     -28.383   0.475  -7.846  1.00 47.69           O  
ANISOU  870  O   HOH A 327     5282   6953   5885    649   -809   -423       O  
HETATM  871  O   HOH A 328     -12.332  -8.505   1.063  1.00 57.01           O  
ANISOU  871  O   HOH A 328     8123   6165   7374    233   -173    280       O  
HETATM  872  O   HOH A 329      -1.785   7.152 -10.116  1.00 67.99           O  
ANISOU  872  O   HOH A 329     8034   8106   9694  -1514   2095    918       O  
HETATM  873  O   HOH A 330     -23.310  -3.700  13.975  1.00 65.06           O  
ANISOU  873  O   HOH A 330     9526   9123   6071     84   1636    941       O  
HETATM  874  O   HOH A 331      -5.159  -0.755   6.099  1.00 45.85           O  
ANISOU  874  O   HOH A 331     5835   5769   5816    439  -1105   -664       O  
HETATM  875  O   HOH A 332     -31.683  -6.727   2.993  1.00 64.69           O  
ANISOU  875  O   HOH A 332     6825   8544   9209  -1399   1454   -179       O  
HETATM  876  O   HOH A 333      -3.455   8.560  -3.780  1.00 49.28           O  
ANISOU  876  O   HOH A 333     5750   4920   8053  -1419    837      2       O  
HETATM  877  O   HOH A 334     -22.949 -17.725  -0.414  1.00 67.04           O  
ANISOU  877  O   HOH A 334     9234   5716  10522  -1636    631     84       O  
HETATM  878  O   HOH A 335     -27.419   9.743   4.833  1.00 60.29           O  
ANISOU  878  O   HOH A 335     7551   7360   7998   1510    414   -979       O  
HETATM  879  O   HOH A 336     -14.480  -9.959  -1.987  1.00 61.28           O  
ANISOU  879  O   HOH A 336     8568   6544   8173    -38    -36    -31       O  
HETATM  880  O   HOH A 337      -4.742   1.243   4.307  1.00 52.66           O  
ANISOU  880  O   HOH A 337     6436   6454   7119     48   -841   -808       O  
HETATM  881  O   HOH A 338     -19.887 -11.458  -5.446  1.00 53.59           O  
ANISOU  881  O   HOH A 338     7170   5661   7530   -638    -69   -736       O  
HETATM  882  O   HOH A 339      -1.182   7.661  -2.580  1.00 52.67           O  
ANISOU  882  O   HOH A 339     5586   5669   8756  -1510    637   -504       O  
HETATM  883  O   HOH A 340     -18.688  -5.157  10.706  1.00 52.48           O  
ANISOU  883  O   HOH A 340     8106   6641   5192    164    621    973       O  
HETATM  884  O   HOH A 341     -25.125   6.290  -6.931  1.00 51.03           O  
ANISOU  884  O   HOH A 341     6701   6420   6268   1215   -535    498       O  
HETATM  885  O   HOH A 342     -25.123  -9.521   3.432  1.00 60.46           O  
ANISOU  885  O   HOH A 342     7910   6818   8246  -1191   1092    554       O  
HETATM  886  O   HOH A 343     -24.396 -16.357  -6.626  1.00 58.75           O  
ANISOU  886  O   HOH A 343     7319   5587   9416  -1612   -102  -1624       O  
HETATM  887  O   HOH A 344      -8.209   9.444  -0.214  1.00 52.86           O  
ANISOU  887  O   HOH A 344     6949   5022   8113   -804    164   -287       O  
HETATM  888  O   HOH A 345     -17.674 -18.489 -10.047  1.00 69.40           O  
ANISOU  888  O   HOH A 345     9381   6683  10307   -478   -353  -2283       O  
HETATM  889  O   HOH A 346      -5.186   8.840 -12.630  1.00 59.56           O  
ANISOU  889  O   HOH A 346     7974   6855   7802  -1150   2103   1835       O  
HETATM  890  O   HOH A 347     -25.243  -4.773  11.598  1.00 60.94           O  
ANISOU  890  O   HOH A 347     8518   8259   6376   -370   1841    966       O  
HETATM  891  O   HOH A 348     -27.908  -9.486   3.844  1.00 61.37           O  
ANISOU  891  O   HOH A 348     7513   7201   8606  -1527   1445    449       O  
HETATM  892  O   HOH A 349     -20.409  -9.617   2.394  1.00 57.87           O  
ANISOU  892  O   HOH A 349     8140   6176   7673   -643    531    565       O  
HETATM  893  O   HOH A 350     -11.972  -9.469 -16.902  1.00 51.22           O  
ANISOU  893  O   HOH A 350     6914   7603   4943    668    227  -1875       O  
HETATM  894  O   HOH A 351     -27.617   1.064  -0.020  1.00 52.75           O  
ANISOU  894  O   HOH A 351     6140   7019   6882    253    262   -261       O  
HETATM  895  O   HOH A 352      -6.895  -0.974 -20.712  1.00 72.31           O  
ANISOU  895  O   HOH A 352     9783  11464   6227    413   2028    398       O  
HETATM  896  O   HOH A 353     -16.556  18.828   7.143  1.00 73.91           O  
ANISOU  896  O   HOH A 353    10541   6288  11254    531   -175  -2036       O  
HETATM  897  O   HOH A 354     -30.252  -0.464  -2.159  1.00 45.82           O  
ANISOU  897  O   HOH A 354     4593   6544   6272    120     41   -556       O  
HETATM  898  O   HOH A 355      -2.628   8.965  -6.201  1.00 63.06           O  
ANISOU  898  O   HOH A 355     7452   6712   9798  -1641   1385    439       O  
HETATM  899  O   HOH A 356     -19.811  -6.400   6.851  1.00 51.81           O  
ANISOU  899  O   HOH A 356     7638   6055   5993   -236    650    848       O  
HETATM  900  O   HOH A 357     -27.579   4.051  -0.440  1.00 49.53           O  
ANISOU  900  O   HOH A 357     5846   6484   6489    743     86   -257       O  
HETATM  901  O   HOH A 358      -5.324   1.867   7.052  1.00 60.15           O  
ANISOU  901  O   HOH A 358     7579   7570   7704    220  -1169  -1031       O  
HETATM  902  O   HOH A 359     -17.983  -5.525 -16.215  1.00 57.06           O  
ANISOU  902  O   HOH A 359     7704   8577   5401    529   -457  -1039       O  
HETATM  903  O   HOH A 360     -10.151  10.806   1.224  1.00 59.93           O  
ANISOU  903  O   HOH A 360     8100   5652   9019   -592     23   -481       O  
HETATM  904  O   HOH A 361     -18.182 -18.514 -14.427  1.00 61.57           O  
ANISOU  904  O   HOH A 361     8112   6607   8675   -279   -650  -3276       O  
HETATM  905  O   HOH A 362     -25.421  -3.444 -13.775  1.00 63.26           O  
ANISOU  905  O   HOH A 362     7685   9472   6880    537  -1257  -1001       O  
HETATM  906  O   HOH A 363     -29.352  -3.023   5.072  1.00 52.87           O  
ANISOU  906  O   HOH A 363     6007   7232   6849   -559   1353    -11       O  
HETATM  907  O   HOH A 364      -0.081   3.375  -2.901  1.00 54.42           O  
ANISOU  907  O   HOH A 364     5503   6686   8489   -896    429   -689       O  
HETATM  908  O   HOH A 365     -13.236  -4.140   5.407  1.00 44.86           O  
ANISOU  908  O   HOH A 365     6666   5191   5188    263   -222    344       O  
HETATM  909  O   HOH A 366     -21.182 -17.861  -6.925  1.00 56.72           O  
ANISOU  909  O   HOH A 366     7609   4829   9115  -1185   -134  -1588       O  
HETATM  910  O   HOH A 367      -6.594   3.269 -13.379  1.00 51.68           O  
ANISOU  910  O   HOH A 367     6875   6912   5849   -413   1641   1020       O  
HETATM  911  O   HOH A 368      -1.342  -1.957 -13.790  1.00 56.50           O  
ANISOU  911  O   HOH A 368     6317   8388   6763   -109   1980   -303       O  
HETATM  912  O   HOH A 369     -30.301  -1.275  -6.013  1.00 52.81           O  
ANISOU  912  O   HOH A 369     5382   7680   7004    228   -580   -770       O  
HETATM  913  O   HOH A 370     -12.095  -1.291  10.825  1.00 53.03           O  
ANISOU  913  O   HOH A 370     7904   6939   5305    670   -626    -64       O  
HETATM  914  O   HOH A 371     -10.794  -8.066   7.303  1.00 54.10           O  
ANISOU  914  O   HOH A 371     8195   6144   6218    753   -543    789       O  
CONECT  794  795                                                                
CONECT  795  794  796  797                                                      
CONECT  796  795                                                                
CONECT  797  795  798  806                                                      
CONECT  798  797  799                                                           
CONECT  799  798  800  805                                                      
CONECT  800  799  801                                                           
CONECT  801  800  802  803                                                      
CONECT  802  801                                                                
CONECT  803  801  804                                                           
CONECT  804  803  805                                                           
CONECT  805  799  804  806                                                      
CONECT  806  797  805  807                                                      
CONECT  807  806  808  815                                                      
CONECT  808  807  809  814                                                      
CONECT  809  808  810                                                           
CONECT  810  809  811  812  813                                                 
CONECT  811  810                                                                
CONECT  812  810                                                                
CONECT  813  810                                                                
CONECT  814  808                                                                
CONECT  815  807  816  818                                                      
CONECT  816  815  817                                                           
CONECT  817  816                                                                
CONECT  818  815  819                                                           
CONECT  819  818  820  822                                                      
CONECT  820  819  821                                                           
CONECT  821  820  824                                                           
CONECT  822  819  823                                                           
CONECT  823  822  824                                                           
CONECT  824  821  823  825                                                      
CONECT  825  824  826                                                           
CONECT  826  825  827                                                           
CONECT  827  826  828  829                                                      
CONECT  828  827  833                                                           
CONECT  829  827  830                                                           
CONECT  830  829  831                                                           
CONECT  831  830  832  833                                                      
CONECT  832  831                                                                
CONECT  833  828  831                                                           
CONECT  834  835  836  837  838                                                 
CONECT  835  834                                                                
CONECT  836  834                                                                
CONECT  837  834                                                                
CONECT  838  834                                                                
CONECT  839  840  841  842  843                                                 
CONECT  840  839                                                                
CONECT  841  839                                                                
CONECT  842  839                                                                
CONECT  843  839                                                                
MASTER      278    0    3    5    5    0    6    6  894    1   50    8          
END                                                                             
