# Supplementary material for: MISATO: machine learning dataset of protein–ligand complexes for structure-based drug discovery
Source: Nat Comput Sci. 2024 May 10;4(5):367–78. doi: 10.1038/s43588-024-00627-2 (PMC11136668; doi:10.1038/s43588-024-00627-2)
Supplement: Supplementary file 6 — Statistical source data for Fig. 2 showing electronic densities, structures, and data on halogens and for spider plot. [file 43588_2024_627_MOESM6_ESM.zip › Figure2/2c_5gtr.pdb.txt]

HEADER    TRANSCRIPTION                           23-AUG-16   5GTR              
TITLE     ESTROGEN RECEPTOR ALPHA IN COMPLEX WITH A STABILIZED PEPTIDE          
TITLE    2 ANTAGONIST 6                                                         
COMPND    MOL_ID: 1;                                                            
COMPND   2 MOLECULE: ESTROGEN RECEPTOR;                                         
COMPND   3 CHAIN: A;                                                            
COMPND   4 FRAGMENT: UNP RESIDUES 305-547;                                      
COMPND   5 SYNONYM: ER,ER-ALPHA,ESTRADIOL RECEPTOR,NUCLEAR RECEPTOR SUBFAMILY 3 
COMPND   6 GROUP A MEMBER 1;                                                    
COMPND   7 ENGINEERED: YES;                                                     
COMPND   8 MOL_ID: 2;                                                           
COMPND   9 MOLECULE: ARG-IAS-ILE-0JY-DPP-ARG-0JY-0JY-GLN-NH2;                   
COMPND  10 CHAIN: C;                                                            
COMPND  11 ENGINEERED: YES                                                      
SOURCE    MOL_ID: 1;                                                            
SOURCE   2 ORGANISM_SCIENTIFIC: HOMO SAPIENS;                                   
SOURCE   3 ORGANISM_COMMON: HUMAN;                                              
SOURCE   4 ORGANISM_TAXID: 9606;                                                
SOURCE   5 GENE: ESR1, ESR, NR3A1;                                              
SOURCE   6 EXPRESSION_SYSTEM: ESCHERICHIA COLI;                                 
SOURCE   7 EXPRESSION_SYSTEM_TAXID: 562;                                        
SOURCE   8 MOL_ID: 2;                                                           
SOURCE   9 SYNTHETIC: YES;                                                      
SOURCE  10 ORGANISM_SCIENTIFIC: UNIDENTIFIED;                                   
SOURCE  11 ORGANISM_TAXID: 32644                                                
KEYWDS    ESTROGEN RECEPTOR ALPHA, STABILIZED PEPTIDE, TRANSCRIPTION            
EXPDTA    X-RAY DIFFRACTION                                                     
AUTHOR    M.XIE,T.WANG,Z.-G.LI                                                  
REVDAT   3   20-DEC-17 5GTR    1       JRNL                                     
REVDAT   2   27-SEP-17 5GTR    1       REMARK                                   
REVDAT   1   30-AUG-17 5GTR    0                                                
JRNL        AUTH   M.XIE,H.ZHAO,Q.LIU,Y.ZHU,F.YIN,Y.LIANG,Y.JIANG,D.WANG,K.HU,  
JRNL        AUTH 2 X.QIN,Z.WANG,Y.WU,N.XU,X.YE,T.WANG,Z.LI                      
JRNL        TITL   STRUCTURAL BASIS OF INHIBITION OF ER ALPHA-COACTIVATOR       
JRNL        TITL 2 INTERACTION BY HIGH-AFFINITY N-TERMINUS ISOASPARTIC ACID     
JRNL        TITL 3 TETHERED HELICAL PEPTIDES                                    
JRNL        REF    J. MED. CHEM.                 V.  60  8731 2017              
JRNL        REFN                   ISSN 1520-4804                               
JRNL        PMID   29045135                                                     
JRNL        DOI    10.1021/ACS.JMEDCHEM.7B00732                                 
REMARK   2                                                                      
REMARK   2 RESOLUTION.    2.80 ANGSTROMS.                                       
REMARK   3                                                                      
REMARK   3 REFINEMENT.                                                          
REMARK   3   PROGRAM     : PHENIX (1.10.1_2155: ???)                            
REMARK   3   AUTHORS     : PAUL ADAMS,PAVEL AFONINE,VINCENT CHEN,IAN            
REMARK   3               : DAVIS,KRESHNA GOPAL,RALF GROSSE-KUNSTLEVE,           
REMARK   3               : LI-WEI HUNG,ROBERT IMMORMINO,TOM IOERGER,            
REMARK   3               : AIRLIE MCCOY,ERIK MCKEE,NIGEL MORIARTY,              
REMARK   3               : REETAL PAI,RANDY READ,JANE RICHARDSON,               
REMARK   3               : DAVID RICHARDSON,TOD ROMO,JIM SACCHETTINI,           
REMARK   3               : NICHOLAS SAUTER,JACOB SMITH,LAURENT                  
REMARK   3               : STORONI,TOM TERWILLIGER,PETER ZWART                  
REMARK   3                                                                      
REMARK   3    REFINEMENT TARGET : ML                                            
REMARK   3                                                                      
REMARK   3  DATA USED IN REFINEMENT.                                            
REMARK   3   RESOLUTION RANGE HIGH (ANGSTROMS) : 2.80                           
REMARK   3   RESOLUTION RANGE LOW  (ANGSTROMS) : 19.44                          
REMARK   3   MIN(FOBS/SIGMA_FOBS)              : 1.340                          
REMARK   3   COMPLETENESS FOR RANGE        (%) : 94.7                           
REMARK   3   NUMBER OF REFLECTIONS             : 5525                           
REMARK   3                                                                      
REMARK   3  FIT TO DATA USED IN REFINEMENT.                                     
REMARK   3   R VALUE     (WORKING + TEST SET) : 0.228                           
REMARK   3   R VALUE            (WORKING SET) : 0.221                           
REMARK   3   FREE R VALUE                     : 0.367                           
REMARK   3   FREE R VALUE TEST SET SIZE   (%) : 5.030                           
REMARK   3   FREE R VALUE TEST SET COUNT      : 277                             
REMARK   3                                                                      
REMARK   3  FIT TO DATA USED IN REFINEMENT (IN BINS).                           
REMARK   3   BIN  RESOLUTION RANGE  COMPL.    NWORK NFREE   RWORK  RFREE        
REMARK   3     1 19.4382 -  4.4378    0.99     2452   126  0.1589 0.2321        
REMARK   3     2  4.4378 -  3.5293    0.98     2410   129  0.2019 0.4183        
REMARK   3     3  3.5293 -  3.0852    0.97     2405   127  0.2980 0.4444        
REMARK   3     4  3.0852 -  2.8040    0.85     2090   114  0.3220 0.5073        
REMARK   3                                                                      
REMARK   3  BULK SOLVENT MODELLING.                                             
REMARK   3   METHOD USED        : FLAT BULK SOLVENT MODEL                       
REMARK   3   SOLVENT RADIUS     : 1.11                                          
REMARK   3   SHRINKAGE RADIUS   : 0.90                                          
REMARK   3   K_SOL              : NULL                                          
REMARK   3   B_SOL              : NULL                                          
REMARK   3                                                                      
REMARK   3  ERROR ESTIMATES.                                                    
REMARK   3   COORDINATE ERROR (MAXIMUM-LIKELIHOOD BASED)     : 0.670            
REMARK   3   PHASE ERROR (DEGREES, MAXIMUM-LIKELIHOOD BASED) : 36.590           
REMARK   3                                                                      
REMARK   3  B VALUES.                                                           
REMARK   3   FROM WILSON PLOT           (A**2) : NULL                           
REMARK   3   MEAN B VALUE      (OVERALL, A**2) : NULL                           
REMARK   3   OVERALL ANISOTROPIC B VALUE.                                       
REMARK   3    B11 (A**2) : NULL                                                 
REMARK   3    B22 (A**2) : NULL                                                 
REMARK   3    B33 (A**2) : NULL                                                 
REMARK   3    B12 (A**2) : NULL                                                 
REMARK   3    B13 (A**2) : NULL                                                 
REMARK   3    B23 (A**2) : NULL                                                 
REMARK   3                                                                      
REMARK   3  TWINNING INFORMATION.                                               
REMARK   3   FRACTION: NULL                                                     
REMARK   3   OPERATOR: NULL                                                     
REMARK   3                                                                      
REMARK   3  DEVIATIONS FROM IDEAL VALUES.                                       
REMARK   3                 RMSD          COUNT                                  
REMARK   3   BOND      :  0.011           2009                                  
REMARK   3   ANGLE     :  1.328           2721                                  
REMARK   3   CHIRALITY :  0.060            327                                  
REMARK   3   PLANARITY :  0.005            330                                  
REMARK   3   DIHEDRAL  : 17.488           1220                                  
REMARK   3                                                                      
REMARK   3  TLS DETAILS                                                         
REMARK   3   NUMBER OF TLS GROUPS  : NULL                                       
REMARK   3                                                                      
REMARK   3  NCS DETAILS                                                         
REMARK   3   NUMBER OF NCS GROUPS : NULL                                        
REMARK   3                                                                      
REMARK   3  OTHER REFINEMENT REMARKS: NULL                                      
REMARK   4                                                                      
REMARK   4 5GTR COMPLIES WITH FORMAT V. 3.30, 13-JUL-11                         
REMARK 100                                                                      
REMARK 100 THIS ENTRY HAS BEEN PROCESSED BY PDBJ ON 30-AUG-16.                  
REMARK 100 THE DEPOSITION ID IS D_1300001346.                                   
REMARK 200                                                                      
REMARK 200 EXPERIMENTAL DETAILS                                                 
REMARK 200  EXPERIMENT TYPE                : X-RAY DIFFRACTION                  
REMARK 200  DATE OF DATA COLLECTION        : 10-NOV-15                          
REMARK 200  TEMPERATURE           (KELVIN) : 100                                
REMARK 200  PH                             : 6.5                                
REMARK 200  NUMBER OF CRYSTALS USED        : 1                                  
REMARK 200                                                                      
REMARK 200  SYNCHROTRON              (Y/N) : N                                  
REMARK 200  RADIATION SOURCE               : ROTATING ANODE                     
REMARK 200  BEAMLINE                       : NULL                               
REMARK 200  X-RAY GENERATOR MODEL          : RIGAKU MICROMAX-007 HF             
REMARK 200  MONOCHROMATIC OR LAUE    (M/L) : M                                  
REMARK 200  WAVELENGTH OR RANGE        (A) : 1.5418                             
REMARK 200  MONOCHROMATOR                  : NULL                               
REMARK 200  OPTICS                         : NULL                               
REMARK 200                                                                      
REMARK 200  DETECTOR TYPE                  : PIXEL                              
REMARK 200  DETECTOR MANUFACTURER          : DECTRIS PILATUS 300K               
REMARK 200  INTENSITY-INTEGRATION SOFTWARE : HKL-3000                           
REMARK 200  DATA SCALING SOFTWARE          : HKL-3000                           
REMARK 200                                                                      
REMARK 200  NUMBER OF UNIQUE REFLECTIONS   : 5526                               
REMARK 200  RESOLUTION RANGE HIGH      (A) : 2.800                              
REMARK 200  RESOLUTION RANGE LOW       (A) : 20.000                             
REMARK 200  REJECTION CRITERIA  (SIGMA(I)) : NULL                               
REMARK 200                                                                      
REMARK 200 OVERALL.                                                             
REMARK 200  COMPLETENESS FOR RANGE     (%) : 95.5                               
REMARK 200  DATA REDUNDANCY                : 4.300                              
REMARK 200  R MERGE                    (I) : NULL                               
REMARK 200  R SYM                      (I) : NULL                               
REMARK 200  <I/SIGMA(I)> FOR THE DATA SET  : 13.0000                            
REMARK 200                                                                      
REMARK 200 IN THE HIGHEST RESOLUTION SHELL.                                     
REMARK 200  HIGHEST RESOLUTION SHELL, RANGE HIGH (A) : NULL                     
REMARK 200  HIGHEST RESOLUTION SHELL, RANGE LOW  (A) : NULL                     
REMARK 200  COMPLETENESS FOR SHELL     (%) : NULL                               
REMARK 200  DATA REDUNDANCY IN SHELL       : NULL                               
REMARK 200  R MERGE FOR SHELL          (I) : NULL                               
REMARK 200  R SYM FOR SHELL            (I) : NULL                               
REMARK 200  <I/SIGMA(I)> FOR SHELL         : NULL                               
REMARK 200                                                                      
REMARK 200 DIFFRACTION PROTOCOL: SINGLE WAVELENGTH                              
REMARK 200 METHOD USED TO DETERMINE THE STRUCTURE: MOLECULAR REPLACEMENT        
REMARK 200 SOFTWARE USED: PHENIX                                                
REMARK 200 STARTING MODEL: NULL                                                 
REMARK 200                                                                      
REMARK 200 REMARK: NULL                                                         
REMARK 280                                                                      
REMARK 280 CRYSTAL                                                              
REMARK 280 SOLVENT CONTENT, VS   (%): 36.00                                     
REMARK 280 MATTHEWS COEFFICIENT, VM (ANGSTROMS**3/DA): 1.92                     
REMARK 280                                                                      
REMARK 280 CRYSTALLIZATION CONDITIONS: 0.2 M MAGNESIUM ACETATE TETRAHYDRATE,    
REMARK 280  0.1 M SODIUM CACODYLATE TRIHYDRATE, 20% W/V POLYETHYLENE GLYCOL     
REMARK 280  8000, PH 6.5, VAPOR DIFFUSION, SITTING DROP, TEMPERATURE 293K       
REMARK 290                                                                      
REMARK 290 CRYSTALLOGRAPHIC SYMMETRY                                            
REMARK 290 SYMMETRY OPERATORS FOR SPACE GROUP: P 2 21 21                        
REMARK 290                                                                      
REMARK 290      SYMOP   SYMMETRY                                                
REMARK 290     NNNMMM   OPERATOR                                                
REMARK 290       1555   X,Y,Z                                                   
REMARK 290       2555   X,-Y,-Z                                                 
REMARK 290       3555   -X,Y+1/2,-Z+1/2                                         
REMARK 290       4555   -X,-Y+1/2,Z+1/2                                         
REMARK 290                                                                      
REMARK 290     WHERE NNN -> OPERATOR NUMBER                                     
REMARK 290           MMM -> TRANSLATION VECTOR                                  
REMARK 290                                                                      
REMARK 290 CRYSTALLOGRAPHIC SYMMETRY TRANSFORMATIONS                            
REMARK 290 THE FOLLOWING TRANSFORMATIONS OPERATE ON THE ATOM/HETATM             
REMARK 290 RECORDS IN THIS ENTRY TO PRODUCE CRYSTALLOGRAPHICALLY                
REMARK 290 RELATED MOLECULES.                                                   
REMARK 290   SMTRY1   1  1.000000  0.000000  0.000000        0.00000            
REMARK 290   SMTRY2   1  0.000000  1.000000  0.000000        0.00000            
REMARK 290   SMTRY3   1  0.000000  0.000000  1.000000        0.00000            
REMARK 290   SMTRY1   2  1.000000  0.000000  0.000000        0.00000            
REMARK 290   SMTRY2   2  0.000000 -1.000000  0.000000        0.00000            
REMARK 290   SMTRY3   2  0.000000  0.000000 -1.000000        0.00000            
REMARK 290   SMTRY1   3 -1.000000  0.000000  0.000000        0.00000            
REMARK 290   SMTRY2   3  0.000000  1.000000  0.000000       30.10950            
REMARK 290   SMTRY3   3  0.000000  0.000000 -1.000000       33.22850            
REMARK 290   SMTRY1   4 -1.000000  0.000000  0.000000        0.00000            
REMARK 290   SMTRY2   4  0.000000 -1.000000  0.000000       30.10950            
REMARK 290   SMTRY3   4  0.000000  0.000000  1.000000       33.22850            
REMARK 290                                                                      
REMARK 290 REMARK: NULL                                                         
REMARK 300                                                                      
REMARK 300 BIOMOLECULE: 1                                                       
REMARK 300 SEE REMARK 350 FOR THE AUTHOR PROVIDED AND/OR PROGRAM                
REMARK 300 GENERATED ASSEMBLY INFORMATION FOR THE STRUCTURE IN                  
REMARK 300 THIS ENTRY. THE REMARK MAY ALSO PROVIDE INFORMATION ON               
REMARK 300 BURIED SURFACE AREA.                                                 
REMARK 350                                                                      
REMARK 350 COORDINATES FOR A COMPLETE MULTIMER REPRESENTING THE KNOWN           
REMARK 350 BIOLOGICALLY SIGNIFICANT OLIGOMERIZATION STATE OF THE                
REMARK 350 MOLECULE CAN BE GENERATED BY APPLYING BIOMT TRANSFORMATIONS          
REMARK 350 GIVEN BELOW.  BOTH NON-CRYSTALLOGRAPHIC AND                          
REMARK 350 CRYSTALLOGRAPHIC OPERATIONS ARE GIVEN.                               
REMARK 350                                                                      
REMARK 350 BIOMOLECULE: 1                                                       
REMARK 350 AUTHOR DETERMINED BIOLOGICAL UNIT: DIMERIC                           
REMARK 350 SOFTWARE DETERMINED QUATERNARY STRUCTURE: DIMERIC                    
REMARK 350 SOFTWARE USED: PISA                                                  
REMARK 350 TOTAL BURIED SURFACE AREA: 1630 ANGSTROM**2                          
REMARK 350 SURFACE AREA OF THE COMPLEX: 11420 ANGSTROM**2                       
REMARK 350 CHANGE IN SOLVENT FREE ENERGY: -5.0 KCAL/MOL                         
REMARK 350 APPLY THE FOLLOWING TO CHAINS: A, C                                  
REMARK 350   BIOMT1   1  1.000000  0.000000  0.000000        0.00000            
REMARK 350   BIOMT2   1  0.000000  1.000000  0.000000        0.00000            
REMARK 350   BIOMT3   1  0.000000  0.000000  1.000000        0.00000            
REMARK 465                                                                      
REMARK 465 MISSING RESIDUES                                                     
REMARK 465 THE FOLLOWING RESIDUES WERE NOT LOCATED IN THE                       
REMARK 465 EXPERIMENT. (M=MODEL NUMBER; RES=RESIDUE NAME; C=CHAIN               
REMARK 465 IDENTIFIER; SSSEQ=SEQUENCE NUMBER; I=INSERTION CODE.)                
REMARK 465                                                                      
REMARK 465   M RES C SSSEQI                                                     
REMARK 465     TYR A   331                                                      
REMARK 465     ASP A   332                                                      
REMARK 465     PRO A   333                                                      
REMARK 465     THR A   334                                                      
REMARK 465     ARG A   335                                                      
REMARK 465     PRO A   336                                                      
REMARK 465     PHE A   337                                                      
REMARK 500                                                                      
REMARK 500 GEOMETRY AND STEREOCHEMISTRY                                         
REMARK 500 SUBTOPIC: CLOSE CONTACTS IN SAME ASYMMETRIC UNIT                     
REMARK 500                                                                      
REMARK 500 THE FOLLOWING ATOMS ARE IN CLOSE CONTACT.                            
REMARK 500                                                                      
REMARK 500  ATM1  RES C  SSEQI   ATM2  RES C  SSEQI           DISTANCE          
REMARK 500   O    ALA A   307     NZ   LYS A   481              1.76            
REMARK 500   O    MET A   343     OG1  THR A   347              1.90            
REMARK 500   OD2  ASP A   473     NH1  ARG A   477              2.04            
REMARK 500   OE2  GLU A   353     O3   EST A   601              2.11            
REMARK 500   O    TYR A   328     NH2  ARG A   352              2.11            
REMARK 500   O    ARG A   503     N    GLN A   506              2.13            
REMARK 500   OG1  THR A   311     OE1  GLN A   314              2.13            
REMARK 500   CG2  THR A   371     OE1  GLU A   471              2.17            
REMARK 500                                                                      
REMARK 500 REMARK: NULL                                                         
REMARK 500                                                                      
REMARK 500 GEOMETRY AND STEREOCHEMISTRY                                         
REMARK 500 SUBTOPIC: COVALENT BOND LENGTHS                                      
REMARK 500                                                                      
REMARK 500 THE STEREOCHEMICAL PARAMETERS OF THE FOLLOWING RESIDUES              
REMARK 500 HAVE VALUES WHICH DEVIATE FROM EXPECTED VALUES BY MORE               
REMARK 500 THAN 6*RMSD (M=MODEL NUMBER; RES=RESIDUE NAME; C=CHAIN               
REMARK 500 IDENTIFIER; SSEQ=SEQUENCE NUMBER; I=INSERTION CODE).                 
REMARK 500                                                                      
REMARK 500 STANDARD TABLE:                                                      
REMARK 500 FORMAT: (10X,I3,1X,2(A3,1X,A1,I4,A1,1X,A4,3X),1X,F6.3)               
REMARK 500                                                                      
REMARK 500 EXPECTED VALUES PROTEIN: ENGH AND HUBER, 1999                        
REMARK 500 EXPECTED VALUES NUCLEIC ACID: CLOWNEY ET AL 1996                     
REMARK 500                                                                      
REMARK 500  M RES CSSEQI ATM1   RES CSSEQI ATM2   DEVIATION                     
REMARK 500    ARG C   1   NE    ARG C   1   CZ      0.153                       
REMARK 500    ARG C   1   CZ    ARG C   1   NH1     0.154                       
REMARK 500    ARG C   1   CZ    ARG C   1   NH2     0.153                       
REMARK 500    ARG C   6   NE    ARG C   6   CZ      0.160                       
REMARK 500    ARG C   6   CZ    ARG C   6   NH1     0.164                       
REMARK 500    ARG C   6   CZ    ARG C   6   NH2     0.139                       
REMARK 500                                                                      
REMARK 500 REMARK: NULL                                                         
REMARK 500                                                                      
REMARK 500 GEOMETRY AND STEREOCHEMISTRY                                         
REMARK 500 SUBTOPIC: COVALENT BOND ANGLES                                       
REMARK 500                                                                      
REMARK 500 THE STEREOCHEMICAL PARAMETERS OF THE FOLLOWING RESIDUES              
REMARK 500 HAVE VALUES WHICH DEVIATE FROM EXPECTED VALUES BY MORE               
REMARK 500 THAN 6*RMSD (M=MODEL NUMBER; RES=RESIDUE NAME; C=CHAIN               
REMARK 500 IDENTIFIER; SSEQ=SEQUENCE NUMBER; I=INSERTION CODE).                 
REMARK 500                                                                      
REMARK 500 STANDARD TABLE:                                                      
REMARK 500 FORMAT: (10X,I3,1X,A3,1X,A1,I4,A1,3(1X,A4,2X),12X,F5.1)              
REMARK 500                                                                      
REMARK 500 EXPECTED VALUES PROTEIN: ENGH AND HUBER, 1999                        
REMARK 500 EXPECTED VALUES NUCLEIC ACID: CLOWNEY ET AL 1996                     
REMARK 500                                                                      
REMARK 500  M RES CSSEQI ATM1   ATM2   ATM3                                     
REMARK 500    ARG C   1   CD  -  NE  -  CZ  ANGL. DEV. = -14.4 DEGREES          
REMARK 500    ARG C   1   NH1 -  CZ  -  NH2 ANGL. DEV. = -10.3 DEGREES          
REMARK 500    ARG C   1   NE  -  CZ  -  NH1 ANGL. DEV. =  -9.6 DEGREES          
REMARK 500    ARG C   1   NE  -  CZ  -  NH2 ANGL. DEV. =  -8.3 DEGREES          
REMARK 500    ARG C   6   CD  -  NE  -  CZ  ANGL. DEV. =  -9.3 DEGREES          
REMARK 500    ARG C   6   NH1 -  CZ  -  NH2 ANGL. DEV. = -12.0 DEGREES          
REMARK 500    ARG C   6   NE  -  CZ  -  NH1 ANGL. DEV. =  -8.1 DEGREES          
REMARK 500    ARG C   6   NE  -  CZ  -  NH2 ANGL. DEV. = -10.8 DEGREES          
REMARK 500                                                                      
REMARK 500 REMARK: NULL                                                         
REMARK 500                                                                      
REMARK 500 GEOMETRY AND STEREOCHEMISTRY                                         
REMARK 500 SUBTOPIC: TORSION ANGLES                                             
REMARK 500                                                                      
REMARK 500 TORSION ANGLES OUTSIDE THE EXPECTED RAMACHANDRAN REGIONS:            
REMARK 500 (M=MODEL NUMBER; RES=RESIDUE NAME; C=CHAIN IDENTIFIER;               
REMARK 500 SSEQ=SEQUENCE NUMBER; I=INSERTION CODE).                             
REMARK 500                                                                      
REMARK 500 STANDARD TABLE:                                                      
REMARK 500 FORMAT:(10X,I3,1X,A3,1X,A1,I4,A1,4X,F7.2,3X,F7.2)                    
REMARK 500                                                                      
REMARK 500 EXPECTED VALUES: GJ KLEYWEGT AND TA JONES (1996). PHI/PSI-           
REMARK 500 CHOLOGY: RAMACHANDRAN REVISITED. STRUCTURE 4, 1395 - 1400            
REMARK 500                                                                      
REMARK 500  M RES CSSEQI        PSI       PHI                                   
REMARK 500    GLU A 323      127.49    -35.04                                   
REMARK 500    LEU A 370     -169.51    -66.70                                   
REMARK 500    LEU A 372      -34.21    -38.08                                   
REMARK 500    LEU A 403       72.51    -67.54                                   
REMARK 500    LEU A 409       80.00   -113.07                                   
REMARK 500    ARG A 434      -73.00    -40.81                                   
REMARK 500    ARG A 436      -73.07    -58.55                                   
REMARK 500    ASN A 439       47.97     76.48                                   
REMARK 500    SER A 463       35.36    -82.55                                   
REMARK 500    LEU A 466       -7.60    -53.73                                   
REMARK 500    VAL A 478      -73.73    -39.51                                   
REMARK 500    THR A 496      161.99    -47.88                                   
REMARK 500    GLN A 498      -71.69    -54.78                                   
REMARK 500    GLN A 500      -70.24    -54.94                                   
REMARK 500    ASP A 545       20.83    -72.05                                   
REMARK 500                                                                      
REMARK 500 REMARK: NULL                                                         
REMARK 500                                                                      
REMARK 500 GEOMETRY AND STEREOCHEMISTRY                                         
REMARK 500 SUBTOPIC: PLANAR GROUPS                                              
REMARK 500                                                                      
REMARK 500 PLANAR GROUPS IN THE FOLLOWING RESIDUES HAVE A TOTAL                 
REMARK 500 RMS DISTANCE OF ALL ATOMS FROM THE BEST-FIT PLANE                    
REMARK 500 BY MORE THAN AN EXPECTED VALUE OF 6*RMSD, WITH AN                    
REMARK 500 RMSD 0.02 ANGSTROMS, OR AT LEAST ONE ATOM HAS                        
REMARK 500 AN RMSD GREATER THAN THIS VALUE                                      
REMARK 500 (M=MODEL NUMBER; RES=RESIDUE NAME; C=CHAIN IDENTIFIER;               
REMARK 500 SSEQ=SEQUENCE NUMBER; I=INSERTION CODE).                             
REMARK 500                                                                      
REMARK 500  M RES CSSEQI        RMS     TYPE                                    
REMARK 500    ARG C   1         0.30    SIDE CHAIN                              
REMARK 500    ARG C   6         0.19    SIDE CHAIN                              
REMARK 500                                                                      
REMARK 500 REMARK: NULL                                                         
REMARK 800                                                                      
REMARK 800 SITE                                                                 
REMARK 800 SITE_IDENTIFIER: AC1                                                 
REMARK 800 EVIDENCE_CODE: SOFTWARE                                              
REMARK 800 SITE_DESCRIPTION: binding site for residue EST A 601                 
REMARK 800                                                                      
REMARK 800 SITE_IDENTIFIER: AC2                                                 
REMARK 800 EVIDENCE_CODE: SOFTWARE                                              
REMARK 800 SITE_DESCRIPTION: binding site for residues IAS C 2 and DPP C 5      
REMARK 800                                                                      
REMARK 800 SITE_IDENTIFIER: AC3                                                 
REMARK 800 EVIDENCE_CODE: SOFTWARE                                              
REMARK 800 SITE_DESCRIPTION: binding site for residues 0JY C 4 and DPP C 5      
REMARK 800                                                                      
REMARK 800 SITE_IDENTIFIER: AC4                                                 
REMARK 800 EVIDENCE_CODE: SOFTWARE                                              
REMARK 800 SITE_DESCRIPTION: binding site for residues 0JY C 7 and 0JY C 8      
DBREF  5GTR A  305   547  UNP    P03372   ESR1_HUMAN     305    547             
DBREF  5GTR C    1    10  PDB    5GTR     5GTR             1     10             
SEQRES   1 A  243  SER LEU ALA LEU SER LEU THR ALA ASP GLN MET VAL SER          
SEQRES   2 A  243  ALA LEU LEU ASP ALA GLU PRO PRO ILE LEU TYR SER GLU          
SEQRES   3 A  243  TYR ASP PRO THR ARG PRO PHE SER GLU ALA SER MET MET          
SEQRES   4 A  243  GLY LEU LEU THR ASN LEU ALA ASP ARG GLU LEU VAL HIS          
SEQRES   5 A  243  MET ILE ASN TRP ALA LYS ARG VAL PRO GLY PHE VAL ASP          
SEQRES   6 A  243  LEU THR LEU HIS ASP GLN VAL HIS LEU LEU GLU CYS ALA          
SEQRES   7 A  243  TRP LEU GLU ILE LEU MET ILE GLY LEU VAL TRP ARG SER          
SEQRES   8 A  243  MET GLU HIS PRO GLY LYS LEU LEU PHE ALA PRO ASN LEU          
SEQRES   9 A  243  LEU LEU ASP ARG ASN GLN GLY LYS CYS VAL GLU GLY MET          
SEQRES  10 A  243  VAL GLU ILE PHE ASP MET LEU LEU ALA THR SER SER ARG          
SEQRES  11 A  243  PHE ARG MET MET ASN LEU GLN GLY GLU GLU PHE VAL CYS          
SEQRES  12 A  243  LEU LYS SER ILE ILE LEU LEU ASN SER GLY VAL TYR THR          
SEQRES  13 A  243  PHE LEU SER SER THR LEU LYS SER LEU GLU GLU LYS ASP          
SEQRES  14 A  243  HIS ILE HIS ARG VAL LEU ASP LYS ILE THR ASP THR LEU          
SEQRES  15 A  243  ILE HIS LEU MET ALA LYS ALA GLY LEU THR LEU GLN GLN          
SEQRES  16 A  243  GLN HIS GLN ARG LEU ALA GLN LEU LEU LEU ILE LEU SER          
SEQRES  17 A  243  HIS ILE ARG HIS MET SER ASN LYS GLY MET GLU HIS LEU          
SEQRES  18 A  243  TYR SER MET LYS CYS LYS ASN VAL VAL PRO LEU TYR ASP          
SEQRES  19 A  243  LEU LEU LEU GLU MET LEU ASP ALA HIS                          
SEQRES   1 C   10  ARG IAS ILE 0JY DPP ARG 0JY 0JY GLN NH2                      
HET    IAS  C   2       7                                                       
HET    0JY  C   4       9                                                       
HET    DPP  C   5       6                                                       
HET    0JY  C   7       9                                                       
HET    0JY  C   8       9                                                       
HET    NH2  C  10       1                                                       
HET    EST  A 601      44                                                       
HETNAM     IAS BETA-L-ASPARTIC ACID                                             
HETNAM     0JY 4-METHYL-L-LEUCINE                                               
HETNAM     DPP DIAMINOPROPANOIC ACID                                            
HETNAM     NH2 AMINO GROUP                                                      
HETNAM     EST ESTRADIOL                                                        
HETSYN     IAS L-ASPARTIC ACID                                                  
FORMUL   2  IAS    C4 H7 N O4                                                   
FORMUL   2  0JY    3(C7 H15 N O2)                                               
FORMUL   2  DPP    C3 H8 N2 O2                                                  
FORMUL   2  NH2    H2 N                                                         
FORMUL   3  EST    C18 H24 O2                                                   
HELIX    1 AA1 SER A  305  SER A  309  5                                   5    
HELIX    2 AA2 THR A  311  ALA A  322  1                                  12    
HELIX    3 AA3 GLU A  339  ARG A  363  1                                  25    
HELIX    4 AA4 THR A  371  SER A  395  1                                  25    
HELIX    5 AA5 MET A  396  HIS A  398  5                                   3    
HELIX    6 AA6 ASN A  413  VAL A  418  5                                   6    
HELIX    7 AA7 GLY A  420  ASN A  439  1                                  20    
HELIX    8 AA8 GLN A  441  GLY A  457  1                                  17    
HELIX    9 AA9 VAL A  458  PHE A  461  5                                   4    
HELIX   10 AB1 THR A  465  GLY A  494  1                                  30    
HELIX   11 AB2 THR A  496  LYS A  531  1                                  36    
HELIX   12 AB3 TYR A  537  ASP A  545  1                                   9    
HELIX   13 AB4 0JY C    4  GLN C    9  1                                   6    
SHEET    1 AA1 2 LYS A 401  ALA A 405  0                                        
SHEET    2 AA1 2 LEU A 408  ASP A 411 -1  O  LEU A 410   N  LEU A 402           
LINK         C   ARG C   1                 N   IAS C   2     1555   1555  1.35  
LINK         C   IAS C   2                 NG  DPP C   5     1555   1555  1.32  
LINK         CG  IAS C   2                 N   ILE C   3     1555   1555  1.34  
LINK         C   ILE C   3                 N   0JY C   4     1555   1555  1.31  
LINK         C   0JY C   4                 N   DPP C   5     1555   1555  1.31  
LINK         C   DPP C   5                 N   ARG C   6     1555   1555  1.33  
LINK         C   ARG C   6                 N   0JY C   7     1555   1555  1.32  
LINK         C   0JY C   7                 N   0JY C   8     1555   1555  1.30  
LINK         C   0JY C   8                 N   GLN C   9     1555   1555  1.33  
LINK         C   GLN C   9                 N   NH2 C  10     1555   1555  1.43  
SITE     1 AC1 10 LEU A 346  ALA A 350  GLU A 353  LEU A 387                    
SITE     2 AC1 10 MET A 388  LEU A 391  ARG A 394  MET A 421                    
SITE     3 AC1 10 HIS A 524  LEU A 525                                          
SITE     1 AC2  9 LYS A 416  GLU A 542  ARG C   1  ILE C   3                    
SITE     2 AC2  9 0JY C   4  ARG C   6  0JY C   7  GLN C   9                    
SITE     3 AC2  9 NH2 C  10                                                     
SITE     1 AC3 12 ILE A 358  VAL A 376  GLU A 542  MET A 543                    
SITE     2 AC3 12 ARG C   1  IAS C   2  ILE C   3  ARG C   6                    
SITE     3 AC3 12 0JY C   7  0JY C   8  GLN C   9  NH2 C  10                    
SITE     1 AC4 11 VAL A 355  ILE A 358  LYS A 362  LEU A 372                    
SITE     2 AC4 11 GLN A 375  LEU A 379  ILE C   3  0JY C   4                    
SITE     3 AC4 11 DPP C   5  ARG C   6  GLN C   9                               
CRYST1   54.787   60.219   66.457  90.00  90.00  90.00 P 2 21 21     4          
ORIGX1      1.000000  0.000000  0.000000        0.00000                         
ORIGX2      0.000000  1.000000  0.000000        0.00000                         
ORIGX3      0.000000  0.000000  1.000000        0.00000                         
SCALE1      0.018253  0.000000  0.000000        0.00000                         
SCALE2      0.000000  0.016606  0.000000        0.00000                         
SCALE3      0.000000  0.000000  0.015047        0.00000                         
ATOM      1  N   SER A 305      28.571  29.350  91.289  1.00 57.20           N  
ATOM      2  CA  SER A 305      29.853  29.576  90.618  1.00 61.96           C  
ATOM      3  C   SER A 305      30.497  28.259  90.145  1.00 50.49           C  
ATOM      4  O   SER A 305      31.267  28.247  89.189  1.00 45.62           O  
ATOM      5  CB  SER A 305      30.826  30.344  91.541  1.00 58.60           C  
ATOM      6  OG  SER A 305      30.775  31.754  91.335  1.00 37.31           O  
ATOM      7  N   LEU A 306      30.167  27.144  90.803  1.00 51.83           N  
ATOM      8  CA  LEU A 306      30.804  25.873  90.464  1.00 49.33           C  
ATOM      9  C   LEU A 306      30.789  25.609  88.970  1.00 46.70           C  
ATOM     10  O   LEU A 306      31.673  24.926  88.445  1.00 40.56           O  
ATOM     11  CB  LEU A 306      30.105  24.719  91.180  1.00 54.46           C  
ATOM     12  CG  LEU A 306      30.597  24.256  92.552  1.00 47.10           C  
ATOM     13  CD1 LEU A 306      29.782  23.048  92.994  1.00 40.07           C  
ATOM     14  CD2 LEU A 306      32.083  23.938  92.537  1.00 33.22           C  
ATOM     15  N   ALA A 307      29.790  26.137  88.272  1.00 52.37           N  
ATOM     16  CA  ALA A 307      29.613  25.802  86.870  1.00 47.85           C  
ATOM     17  C   ALA A 307      30.767  26.267  85.999  1.00 40.39           C  
ATOM     18  O   ALA A 307      30.930  25.752  84.891  1.00 35.04           O  
ATOM     19  CB  ALA A 307      28.309  26.410  86.362  1.00 53.82           C  
ATOM     20  N   LEU A 308      31.574  27.217  86.469  1.00 51.17           N  
ATOM     21  CA  LEU A 308      32.447  27.995  85.591  1.00 55.44           C  
ATOM     22  C   LEU A 308      33.911  27.552  85.624  1.00 50.97           C  
ATOM     23  O   LEU A 308      34.698  27.986  84.772  1.00 44.19           O  
ATOM     24  CB  LEU A 308      32.340  29.491  85.948  1.00 48.97           C  
ATOM     25  CG  LEU A 308      30.944  30.147  85.907  1.00 53.13           C  
ATOM     26  CD1 LEU A 308      29.967  29.539  86.928  1.00 54.23           C  
ATOM     27  CD2 LEU A 308      31.024  31.664  86.086  1.00 48.27           C  
ATOM     28  N   SER A 309      34.284  26.684  86.563  1.00 51.07           N  
ATOM     29  CA  SER A 309      35.656  26.209  86.695  1.00 47.21           C  
ATOM     30  C   SER A 309      35.915  24.943  85.903  1.00 41.29           C  
ATOM     31  O   SER A 309      37.010  24.775  85.358  1.00 49.01           O  
ATOM     32  CB  SER A 309      35.966  25.946  88.168  1.00 37.99           C  
ATOM     33  OG  SER A 309      35.156  26.775  88.981  1.00 39.93           O  
ATOM     34  N   LEU A 310      34.933  24.052  85.850  1.00 36.30           N  
ATOM     35  CA  LEU A 310      35.058  22.796  85.131  1.00 40.21           C  
ATOM     36  C   LEU A 310      35.516  23.065  83.703  1.00 37.34           C  
ATOM     37  O   LEU A 310      35.312  24.151  83.167  1.00 35.84           O  
ATOM     38  CB  LEU A 310      33.712  22.053  85.154  1.00 44.16           C  
ATOM     39  CG  LEU A 310      32.730  22.361  86.313  1.00 39.24           C  
ATOM     40  CD1 LEU A 310      31.390  21.705  86.113  1.00 35.32           C  
ATOM     41  CD2 LEU A 310      33.257  22.008  87.701  1.00 35.73           C  
ATOM     42  N   THR A 311      36.160  22.074  83.091  1.00 34.67           N  
ATOM     43  CA  THR A 311      36.806  22.260  81.802  1.00 36.46           C  
ATOM     44  C   THR A 311      36.109  21.455  80.727  1.00 37.60           C  
ATOM     45  O   THR A 311      35.172  20.704  80.990  1.00 42.86           O  
ATOM     46  CB  THR A 311      38.273  21.859  81.855  1.00 46.66           C  
ATOM     47  OG1 THR A 311      38.672  21.696  83.223  1.00 43.49           O  
ATOM     48  CG2 THR A 311      39.137  22.919  81.149  1.00 49.53           C  
ATOM     49  N   ALA A 312      36.618  21.595  79.503  1.00 35.86           N  
ATOM     50  CA  ALA A 312      35.981  20.952  78.362  1.00 43.50           C  
ATOM     51  C   ALA A 312      35.925  19.440  78.536  1.00 51.61           C  
ATOM     52  O   ALA A 312      34.945  18.795  78.147  1.00 49.19           O  
ATOM     53  CB  ALA A 312      36.714  21.327  77.083  1.00 41.85           C  
ATOM     54  N   ASP A 313      36.970  18.847  79.105  1.00 53.62           N  
ATOM     55  CA  ASP A 313      36.835  17.478  79.576  1.00 49.45           C  
ATOM     56  C   ASP A 313      35.893  17.433  80.768  1.00 49.03           C  
ATOM     57  O   ASP A 313      34.826  16.819  80.713  1.00 58.28           O  
ATOM     58  CB  ASP A 313      38.200  16.914  79.948  1.00 62.43           C  
ATOM     59  CG  ASP A 313      39.236  17.208  78.912  1.00 70.39           C  
ATOM     60  OD1 ASP A 313      38.996  16.885  77.731  1.00 74.36           O  
ATOM     61  OD2 ASP A 313      40.278  17.784  79.278  1.00 67.91           O1-
ATOM     62  N   GLN A 314      36.266  18.110  81.852  1.00 46.63           N  
ATOM     63  CA  GLN A 314      35.441  18.117  83.053  1.00 46.53           C  
ATOM     64  C   GLN A 314      33.981  18.340  82.712  1.00 45.11           C  
ATOM     65  O   GLN A 314      33.093  17.768  83.355  1.00 44.58           O  
ATOM     66  CB  GLN A 314      35.930  19.207  84.030  1.00 48.66           C  
ATOM     67  CG  GLN A 314      37.049  18.796  85.012  1.00 41.55           C  
ATOM     68  CD  GLN A 314      38.453  18.918  84.426  1.00 42.84           C  
ATOM     69  OE1 GLN A 314      38.655  19.573  83.408  1.00 45.67           O  
ATOM     70  NE2 GLN A 314      39.431  18.290  85.079  1.00 34.86           N  
ATOM     71  N   MET A 315      33.718  19.170  81.702  1.00 46.25           N  
ATOM     72  CA  MET A 315      32.351  19.529  81.354  1.00 42.37           C  
ATOM     73  C   MET A 315      31.666  18.384  80.642  1.00 35.92           C  
ATOM     74  O   MET A 315      30.674  17.847  81.127  1.00 35.61           O  
ATOM     75  CB  MET A 315      32.327  20.780  80.471  1.00 38.09           C  
ATOM     76  CG  MET A 315      30.938  21.174  79.993  1.00 36.80           C  
ATOM     77  SD  MET A 315      30.106  22.490  80.919  1.00 34.63           S  
ATOM     78  CE  MET A 315      29.923  21.803  82.553  1.00 36.86           C  
ATOM     79  N   VAL A 316      32.206  17.987  79.497  1.00 38.51           N  
ATOM     80  CA  VAL A 316      31.575  17.044  78.590  1.00 37.38           C  
ATOM     81  C   VAL A 316      31.289  15.760  79.357  1.00 41.03           C  
ATOM     82  O   VAL A 316      30.431  14.964  78.973  1.00 34.63           O  
ATOM     83  CB  VAL A 316      32.466  16.822  77.361  1.00 40.64           C  
ATOM     84  CG1 VAL A 316      33.731  16.080  77.757  1.00 55.66           C  
ATOM     85  CG2 VAL A 316      31.711  16.103  76.256  1.00 41.07           C  
ATOM     86  N   SER A 317      31.975  15.580  80.482  1.00 49.42           N  
ATOM     87  CA  SER A 317      31.702  14.449  81.362  1.00 50.66           C  
ATOM     88  C   SER A 317      30.351  14.593  82.044  1.00 46.68           C  
ATOM     89  O   SER A 317      29.505  13.701  81.951  1.00 52.41           O  
ATOM     90  CB  SER A 317      32.812  14.324  82.405  1.00 53.79           C  
ATOM     91  OG  SER A 317      34.077  14.267  81.774  1.00 48.74           O  
ATOM     92  N   ALA A 318      30.130  15.702  82.748  1.00 45.83           N  
ATOM     93  CA  ALA A 318      28.881  15.846  83.489  1.00 52.73           C  
ATOM     94  C   ALA A 318      27.674  15.888  82.547  1.00 48.38           C  
ATOM     95  O   ALA A 318      26.629  15.286  82.830  1.00 45.65           O  
ATOM     96  CB  ALA A 318      28.940  17.091  84.374  1.00 46.05           C  
ATOM     97  N   LEU A 319      27.800  16.579  81.415  1.00 37.34           N  
ATOM     98  CA  LEU A 319      26.730  16.535  80.434  1.00 37.47           C  
ATOM     99  C   LEU A 319      26.472  15.116  79.949  1.00 40.82           C  
ATOM    100  O   LEU A 319      25.362  14.819  79.493  1.00 42.51           O  
ATOM    101  CB  LEU A 319      27.047  17.451  79.249  1.00 37.39           C  
ATOM    102  CG  LEU A 319      26.822  18.966  79.343  1.00 32.11           C  
ATOM    103  CD1 LEU A 319      26.713  19.565  77.933  1.00 26.26           C  
ATOM    104  CD2 LEU A 319      25.612  19.337  80.194  1.00 16.33           C  
ATOM    105  N   LEU A 320      27.474  14.238  80.032  1.00 46.10           N  
ATOM    106  CA  LEU A 320      27.294  12.829  79.698  1.00 37.64           C  
ATOM    107  C   LEU A 320      26.634  12.074  80.845  1.00 41.15           C  
ATOM    108  O   LEU A 320      25.673  11.325  80.643  1.00 37.33           O  
ATOM    109  CB  LEU A 320      28.648  12.215  79.355  1.00 33.66           C  
ATOM    110  CG  LEU A 320      28.936  11.996  77.869  1.00 40.41           C  
ATOM    111  CD1 LEU A 320      27.659  12.039  77.046  1.00 40.91           C  
ATOM    112  CD2 LEU A 320      29.953  12.961  77.317  1.00 44.36           C  
ATOM    113  N   ASP A 321      27.122  12.283  82.060  1.00 40.80           N  
ATOM    114  CA  ASP A 321      26.552  11.601  83.206  1.00 43.42           C  
ATOM    115  C   ASP A 321      25.085  11.922  83.384  1.00 44.33           C  
ATOM    116  O   ASP A 321      24.330  11.089  83.888  1.00 54.49           O  
ATOM    117  CB  ASP A 321      27.319  11.978  84.462  1.00 55.75           C  
ATOM    118  CG  ASP A 321      28.154  10.845  84.970  1.00 65.38           C  
ATOM    119  OD1 ASP A 321      27.609  10.072  85.789  1.00 58.12           O  
ATOM    120  OD2 ASP A 321      29.328  10.718  84.528  1.00 66.08           O1-
ATOM    121  N   ALA A 322      24.668  13.123  82.998  1.00 49.02           N  
ATOM    122  CA  ALA A 322      23.297  13.561  83.213  1.00 44.13           C  
ATOM    123  C   ALA A 322      22.331  12.975  82.204  1.00 35.34           C  
ATOM    124  O   ALA A 322      21.126  12.929  82.471  1.00 40.66           O  
ATOM    125  CB  ALA A 322      23.227  15.084  83.157  1.00 41.32           C  
ATOM    126  N   GLU A 323      22.834  12.536  81.073  1.00 34.26           N  
ATOM    127  CA  GLU A 323      22.076  11.974  79.971  1.00 38.11           C  
ATOM    128  C   GLU A 323      20.881  11.169  80.444  1.00 40.31           C  
ATOM    129  O   GLU A 323      21.032  10.253  81.261  1.00 43.83           O  
ATOM    130  CB  GLU A 323      22.985  11.092  79.126  1.00 46.76           C  
ATOM    131  CG  GLU A 323      23.459  11.783  77.883  1.00 46.16           C  
ATOM    132  CD  GLU A 323      22.312  12.091  76.971  1.00 40.74           C  
ATOM    133  OE1 GLU A 323      21.896  11.175  76.223  1.00 36.24           O  
ATOM    134  OE2 GLU A 323      21.816  13.234  77.031  1.00 35.27           O1-
ATOM    135  N   PRO A 324      19.694  11.467  79.928  1.00 39.06           N  
ATOM    136  CA  PRO A 324      18.507  10.703  80.279  1.00 38.98           C  
ATOM    137  C   PRO A 324      18.558   9.329  79.644  1.00 35.83           C  
ATOM    138  O   PRO A 324      19.236   9.137  78.627  1.00 43.60           O  
ATOM    139  CB  PRO A 324      17.385  11.538  79.664  1.00 33.53           C  
ATOM    140  CG  PRO A 324      18.013  12.002  78.423  1.00 26.35           C  
ATOM    141  CD  PRO A 324      19.423  12.369  78.800  1.00 31.27           C  
ATOM    142  N   PRO A 325      17.828   8.360  80.176  1.00 33.29           N  
ATOM    143  CA  PRO A 325      17.859   7.022  79.589  1.00 41.03           C  
ATOM    144  C   PRO A 325      16.932   6.893  78.389  1.00 31.52           C  
ATOM    145  O   PRO A 325      15.924   7.586  78.263  1.00 38.73           O  
ATOM    146  CB  PRO A 325      17.407   6.137  80.759  1.00 47.06           C  
ATOM    147  CG  PRO A 325      16.607   7.035  81.651  1.00 25.34           C  
ATOM    148  CD  PRO A 325      16.870   8.452  81.289  1.00 29.57           C  
ATOM    149  N   ILE A 326      17.302   5.995  77.479  1.00 33.76           N  
ATOM    150  CA  ILE A 326      16.453   5.708  76.334  1.00 33.48           C  
ATOM    151  C   ILE A 326      15.135   5.209  76.890  1.00 29.08           C  
ATOM    152  O   ILE A 326      15.079   4.151  77.530  1.00 28.08           O  
ATOM    153  CB  ILE A 326      17.105   4.693  75.377  1.00 37.63           C  
ATOM    154  CG1 ILE A 326      18.412   5.260  74.825  1.00 33.75           C  
ATOM    155  CG2 ILE A 326      16.175   4.346  74.215  1.00 36.26           C  
ATOM    156  CD1 ILE A 326      18.269   6.670  74.300  1.00 23.78           C  
ATOM    157  N   LEU A 327      14.079   5.987  76.678  1.00 23.72           N  
ATOM    158  CA  LEU A 327      12.752   5.639  77.161  1.00 26.71           C  
ATOM    159  C   LEU A 327      12.007   4.864  76.081  1.00 25.64           C  
ATOM    160  O   LEU A 327      11.848   5.361  74.960  1.00 25.69           O  
ATOM    161  CB  LEU A 327      11.985   6.902  77.552  1.00 30.35           C  
ATOM    162  CG  LEU A 327      11.874   7.231  79.037  1.00 28.81           C  
ATOM    163  CD1 LEU A 327      10.410   7.247  79.455  1.00 26.35           C  
ATOM    164  CD2 LEU A 327      12.697   6.250  79.878  1.00 28.13           C  
ATOM    165  N   TYR A 328      11.561   3.651  76.409  1.00 22.47           N  
ATOM    166  CA  TYR A 328      10.717   2.924  75.469  1.00 32.42           C  
ATOM    167  C   TYR A 328       9.304   3.503  75.478  1.00 27.05           C  
ATOM    168  O   TYR A 328       8.862   4.105  76.457  1.00 28.15           O  
ATOM    169  CB  TYR A 328      10.683   1.425  75.793  1.00 34.59           C  
ATOM    170  CG  TYR A 328      11.921   0.676  75.343  1.00 32.64           C  
ATOM    171  CD1 TYR A 328      13.108   0.810  76.034  1.00 30.48           C  
ATOM    172  CD2 TYR A 328      11.901  -0.156  74.228  1.00 22.16           C  
ATOM    173  CE1 TYR A 328      14.244   0.143  75.630  1.00 29.82           C  
ATOM    174  CE2 TYR A 328      13.030  -0.820  73.825  1.00 22.34           C  
ATOM    175  CZ  TYR A 328      14.205  -0.661  74.532  1.00 20.65           C  
ATOM    176  OH  TYR A 328      15.362  -1.294  74.163  1.00 20.20           O  
ATOM    177  N   SER A 329       8.595   3.328  74.365  1.00 21.95           N  
ATOM    178  CA  SER A 329       7.230   3.827  74.268  1.00 25.71           C  
ATOM    179  C   SER A 329       6.239   2.888  74.940  1.00 37.46           C  
ATOM    180  O   SER A 329       6.627   2.052  75.760  1.00 45.92           O  
ATOM    181  CB  SER A 329       6.835   4.013  72.817  1.00 28.16           C  
ATOM    182  OG  SER A 329       5.430   4.140  72.700  1.00 34.65           O  
ATOM    183  N   GLU A 330       4.959   3.009  74.611  1.00 40.44           N  
ATOM    184  CA  GLU A 330       3.976   2.028  75.086  1.00 45.90           C  
ATOM    185  C   GLU A 330       2.875   1.742  74.036  1.00 52.78           C  
ATOM    186  O   GLU A 330       3.140   1.642  72.825  1.00 43.48           O  
ATOM    187  CB  GLU A 330       3.351   2.484  76.417  1.00 38.50           C  
ATOM    188  CG  GLU A 330       2.554   3.780  76.357  1.00 42.35           C  
ATOM    189  CD  GLU A 330       1.225   3.641  75.605  1.00 41.77           C  
ATOM    190  OE1 GLU A 330       0.734   4.657  75.062  1.00 34.78           O  
ATOM    191  OE2 GLU A 330       0.681   2.514  75.541  1.00 42.04           O1-
ATOM    192  N   SER A 338      -6.181   5.949  65.087  1.00 43.37           N  
ATOM    193  CA  SER A 338      -6.621   7.201  64.463  1.00 49.85           C  
ATOM    194  C   SER A 338      -5.687   8.374  64.802  1.00 42.13           C  
ATOM    195  O   SER A 338      -4.640   8.180  65.423  1.00 35.64           O  
ATOM    196  CB  SER A 338      -8.058   7.539  64.886  1.00 43.40           C  
ATOM    197  OG  SER A 338      -8.115   8.010  66.224  1.00 35.58           O  
ATOM    198  N   GLU A 339      -6.067   9.589  64.380  1.00 48.05           N  
ATOM    199  CA  GLU A 339      -5.274  10.772  64.718  1.00 40.05           C  
ATOM    200  C   GLU A 339      -5.185  10.959  66.225  1.00 36.12           C  
ATOM    201  O   GLU A 339      -4.139  11.353  66.748  1.00 33.76           O  
ATOM    202  CB  GLU A 339      -5.864  12.025  64.073  1.00 36.83           C  
ATOM    203  CG  GLU A 339      -6.040  13.186  65.059  1.00 43.42           C  
ATOM    204  CD  GLU A 339      -6.244  14.530  64.379  1.00 39.95           C  
ATOM    205  OE1 GLU A 339      -5.487  14.846  63.431  1.00 31.20           O  
ATOM    206  OE2 GLU A 339      -7.160  15.270  64.802  1.00 42.73           O1-
ATOM    207  N   ALA A 340      -6.280  10.699  66.937  1.00 36.75           N  
ATOM    208  CA  ALA A 340      -6.226  10.705  68.389  1.00 32.38           C  
ATOM    209  C   ALA A 340      -5.119   9.798  68.887  1.00 34.34           C  
ATOM    210  O   ALA A 340      -4.309  10.200  69.727  1.00 37.74           O  
ATOM    211  CB  ALA A 340      -7.568  10.273  68.975  1.00 42.40           C  
ATOM    212  N   SER A 341      -5.065   8.564  68.375  1.00 33.41           N  
ATOM    213  CA  SER A 341      -4.145   7.580  68.934  1.00 28.49           C  
ATOM    214  C   SER A 341      -2.698   7.952  68.635  1.00 32.04           C  
ATOM    215  O   SER A 341      -1.867   8.009  69.547  1.00 35.88           O  
ATOM    216  CB  SER A 341      -4.476   6.180  68.417  1.00 40.36           C  
ATOM    217  OG  SER A 341      -4.452   6.119  67.002  1.00 46.92           O  
ATOM    218  N   MET A 342      -2.376   8.223  67.368  1.00 25.83           N  
ATOM    219  CA  MET A 342      -1.043   8.707  67.023  1.00 29.59           C  
ATOM    220  C   MET A 342      -0.558   9.743  68.039  1.00 26.10           C  
ATOM    221  O   MET A 342       0.420   9.507  68.762  1.00 23.13           O  
ATOM    222  CB  MET A 342      -1.076   9.271  65.591  1.00 32.80           C  
ATOM    223  CG  MET A 342       0.168   9.984  65.086  1.00 24.14           C  
ATOM    224  SD  MET A 342       1.603   8.956  64.865  1.00 26.22           S  
ATOM    225  CE  MET A 342       0.846   7.341  64.719  1.00 31.84           C  
ATOM    226  N   MET A 343      -1.280  10.877  68.117  1.00 24.80           N  
ATOM    227  CA  MET A 343      -1.020  11.931  69.103  1.00 19.39           C  
ATOM    228  C   MET A 343      -1.048  11.402  70.530  1.00 24.03           C  
ATOM    229  O   MET A 343      -0.225  11.796  71.363  1.00 24.71           O  
ATOM    230  CB  MET A 343      -2.064  13.045  68.976  1.00 28.67           C  
ATOM    231  CG  MET A 343      -1.768  14.140  67.977  1.00 24.80           C  
ATOM    232  SD  MET A 343      -0.128  14.799  68.178  1.00 21.80           S  
ATOM    233  CE  MET A 343      -0.068  15.129  69.927  1.00 14.07           C  
ATOM    234  N   GLY A 344      -2.027  10.558  70.850  1.00 25.36           N  
ATOM    235  CA  GLY A 344      -1.989   9.861  72.118  1.00 20.53           C  
ATOM    236  C   GLY A 344      -0.632   9.244  72.373  1.00 21.81           C  
ATOM    237  O   GLY A 344      -0.166   9.205  73.510  1.00 25.45           O  
ATOM    238  N   LEU A 345       0.048   8.803  71.318  1.00 16.80           N  
ATOM    239  CA  LEU A 345       1.268   8.036  71.498  1.00 20.20           C  
ATOM    240  C   LEU A 345       2.458   8.924  71.820  1.00 19.43           C  
ATOM    241  O   LEU A 345       3.184   8.675  72.784  1.00 20.74           O  
ATOM    242  CB  LEU A 345       1.534   7.222  70.241  1.00 20.04           C  
ATOM    243  CG  LEU A 345       2.226   5.879  70.485  1.00 19.41           C  
ATOM    244  CD1 LEU A 345       1.439   4.993  71.434  1.00 26.34           C  
ATOM    245  CD2 LEU A 345       2.388   5.207  69.169  1.00 30.76           C  
ATOM    246  N   LEU A 346       2.698   9.938  70.997  1.00 18.34           N  
ATOM    247  CA  LEU A 346       3.846  10.792  71.225  1.00 15.12           C  
ATOM    248  C   LEU A 346       3.648  11.645  72.454  1.00 17.51           C  
ATOM    249  O   LEU A 346       4.626  12.037  73.097  1.00 19.48           O  
ATOM    250  CB  LEU A 346       4.084  11.683  70.022  1.00 15.87           C  
ATOM    251  CG  LEU A 346       3.929  11.050  68.661  1.00 13.46           C  
ATOM    252  CD1 LEU A 346       3.342  12.076  67.746  1.00 19.45           C  
ATOM    253  CD2 LEU A 346       5.261  10.648  68.160  1.00 13.74           C  
ATOM    254  N   THR A 347       2.399  11.972  72.770  1.00 15.27           N  
ATOM    255  CA  THR A 347       2.114  12.654  74.019  1.00 14.81           C  
ATOM    256  C   THR A 347       2.588  11.851  75.208  1.00 17.31           C  
ATOM    257  O   THR A 347       3.162  12.405  76.154  1.00 17.78           O  
ATOM    258  CB  THR A 347       0.637  12.865  74.130  1.00 15.65           C  
ATOM    259  OG1 THR A 347       0.129  12.984  72.807  1.00 22.32           O  
ATOM    260  CG2 THR A 347       0.367  14.097  74.899  1.00 24.23           C  
ATOM    261  N   ASN A 348       2.342  10.541  75.180  1.00 14.69           N  
ATOM    262  CA  ASN A 348       2.642   9.693  76.321  1.00 14.86           C  
ATOM    263  C   ASN A 348       4.140   9.538  76.495  1.00 15.95           C  
ATOM    264  O   ASN A 348       4.661   9.618  77.612  1.00 17.38           O  
ATOM    265  CB  ASN A 348       1.953   8.342  76.134  1.00 22.43           C  
ATOM    266  CG  ASN A 348       2.435   7.286  77.106  1.00 21.19           C  
ATOM    267  OD1 ASN A 348       3.498   6.691  76.913  1.00 34.06           O  
ATOM    268  ND2 ASN A 348       1.637   7.007  78.124  1.00 15.50           N  
ATOM    269  N   LEU A 349       4.857   9.319  75.400  1.00 15.45           N  
ATOM    270  CA  LEU A 349       6.308   9.369  75.472  1.00 13.64           C  
ATOM    271  C   LEU A 349       6.760  10.767  75.849  1.00 15.97           C  
ATOM    272  O   LEU A 349       7.486  10.952  76.829  1.00 20.59           O  
ATOM    273  CB  LEU A 349       6.899   8.942  74.141  1.00 11.68           C  
ATOM    274  CG  LEU A 349       8.408   8.888  73.994  1.00 14.13           C  
ATOM    275  CD1 LEU A 349       9.009   7.813  74.870  1.00 16.51           C  
ATOM    276  CD2 LEU A 349       8.760   8.660  72.509  1.00 19.26           C  
ATOM    277  N   ALA A 350       6.279  11.772  75.110  1.00 16.45           N  
ATOM    278  CA  ALA A 350       6.576  13.170  75.407  1.00 12.57           C  
ATOM    279  C   ALA A 350       6.351  13.496  76.880  1.00 16.38           C  
ATOM    280  O   ALA A 350       7.232  14.060  77.543  1.00 13.30           O  
ATOM    281  CB  ALA A 350       5.734  14.075  74.509  1.00  9.47           C  
ATOM    282  N   ASP A 351       5.173  13.152  77.419  1.00 18.24           N  
ATOM    283  CA  ASP A 351       4.974  13.331  78.856  1.00 21.66           C  
ATOM    284  C   ASP A 351       6.034  12.569  79.645  1.00 21.59           C  
ATOM    285  O   ASP A 351       6.592  13.083  80.623  1.00 18.05           O  
ATOM    286  CB  ASP A 351       3.564  12.899  79.300  1.00 19.13           C  
ATOM    287  CG  ASP A 351       3.264  13.306  80.775  1.00 28.03           C  
ATOM    288  OD1 ASP A 351       2.755  14.422  80.999  1.00 21.51           O  
ATOM    289  OD2 ASP A 351       3.558  12.531  81.721  1.00 34.75           O1-
ATOM    290  N   ARG A 352       6.342  11.347  79.228  1.00 19.81           N  
ATOM    291  CA  ARG A 352       7.229  10.539  80.043  1.00 21.36           C  
ATOM    292  C   ARG A 352       8.663  11.038  79.954  1.00 18.06           C  
ATOM    293  O   ARG A 352       9.323  11.225  80.976  1.00 20.29           O  
ATOM    294  CB  ARG A 352       7.103   9.074  79.651  1.00 24.21           C  
ATOM    295  CG  ARG A 352       6.041   8.366  80.467  1.00 23.56           C  
ATOM    296  CD  ARG A 352       6.302   6.890  80.523  1.00 23.06           C  
ATOM    297  NE  ARG A 352       6.375   6.324  79.183  1.00 25.98           N  
ATOM    298  CZ  ARG A 352       7.306   5.460  78.786  1.00 27.50           C  
ATOM    299  NH1 ARG A 352       8.264   5.065  79.621  1.00 24.55           N1+
ATOM    300  NH2 ARG A 352       7.287   4.996  77.546  1.00 23.47           N  
ATOM    301  N   GLU A 353       9.159  11.289  78.755  1.00 16.87           N  
ATOM    302  CA  GLU A 353      10.428  11.992  78.672  1.00 21.07           C  
ATOM    303  C   GLU A 353      10.416  13.280  79.490  1.00 20.38           C  
ATOM    304  O   GLU A 353      11.450  13.686  80.033  1.00 17.04           O  
ATOM    305  CB  GLU A 353      10.743  12.308  77.223  1.00 17.97           C  
ATOM    306  CG  GLU A 353      10.944  11.103  76.438  1.00 15.87           C  
ATOM    307  CD  GLU A 353      11.658  11.399  75.197  1.00 19.22           C  
ATOM    308  OE1 GLU A 353      12.918  11.542  75.240  1.00 14.86           O  
ATOM    309  OE2 GLU A 353      10.927  11.517  74.198  1.00 15.07           O1-
ATOM    310  N   LEU A 354       9.266  13.935  79.588  1.00 17.80           N  
ATOM    311  CA  LEU A 354       9.278  15.237  80.209  1.00 20.22           C  
ATOM    312  C   LEU A 354       9.625  15.190  81.672  1.00 19.76           C  
ATOM    313  O   LEU A 354       9.691  16.261  82.277  1.00 19.91           O  
ATOM    314  CB  LEU A 354       7.933  15.931  80.026  1.00 21.80           C  
ATOM    315  CG  LEU A 354       8.007  16.965  78.919  1.00 17.10           C  
ATOM    316  CD1 LEU A 354       6.754  17.800  78.876  1.00 11.89           C  
ATOM    317  CD2 LEU A 354       9.269  17.773  79.167  1.00 13.98           C  
ATOM    318  N   VAL A 355       9.877  14.026  82.260  1.00 15.27           N  
ATOM    319  CA  VAL A 355      10.372  13.966  83.627  1.00 14.47           C  
ATOM    320  C   VAL A 355      11.867  13.762  83.654  1.00 15.69           C  
ATOM    321  O   VAL A 355      12.582  14.489  84.335  1.00 22.85           O  
ATOM    322  CB  VAL A 355       9.639  12.891  84.451  1.00 13.70           C  
ATOM    323  CG1 VAL A 355       8.221  13.314  84.696  1.00 15.99           C  
ATOM    324  CG2 VAL A 355       9.642  11.612  83.711  1.00 24.41           C  
ATOM    325  N   HIS A 356      12.385  12.827  82.873  1.00 14.54           N  
ATOM    326  CA  HIS A 356      13.833  12.744  82.840  1.00 17.91           C  
ATOM    327  C   HIS A 356      14.437  13.995  82.246  1.00 18.15           C  
ATOM    328  O   HIS A 356      15.610  14.265  82.478  1.00 19.23           O  
ATOM    329  CB  HIS A 356      14.293  11.522  82.073  1.00 19.40           C  
ATOM    330  CG  HIS A 356      13.610  10.273  82.500  1.00 16.17           C  
ATOM    331  ND1 HIS A 356      12.452   9.823  81.907  1.00 19.91           N  
ATOM    332  CD2 HIS A 356      13.897   9.394  83.484  1.00 18.66           C  
ATOM    333  CE1 HIS A 356      12.061   8.709  82.499  1.00 22.62           C  
ATOM    334  NE2 HIS A 356      12.921   8.428  83.461  1.00 23.79           N  
ATOM    335  N   MET A 357      13.674  14.775  81.488  1.00 18.74           N  
ATOM    336  CA  MET A 357      14.208  16.059  81.081  1.00 17.49           C  
ATOM    337  C   MET A 357      14.446  16.924  82.297  1.00 21.86           C  
ATOM    338  O   MET A 357      15.566  17.386  82.524  1.00 27.58           O  
ATOM    339  CB  MET A 357      13.289  16.760  80.099  1.00 17.75           C  
ATOM    340  CG  MET A 357      13.992  17.914  79.422  1.00 15.93           C  
ATOM    341  SD  MET A 357      12.919  19.043  78.541  1.00 21.69           S  
ATOM    342  CE  MET A 357      12.092  17.990  77.356  1.00 10.77           C  
ATOM    343  N   ILE A 358      13.409  17.131  83.110  1.00 19.18           N  
ATOM    344  CA  ILE A 358      13.598  17.880  84.351  1.00 21.60           C  
ATOM    345  C   ILE A 358      14.838  17.377  85.058  1.00 23.42           C  
ATOM    346  O   ILE A 358      15.754  18.141  85.383  1.00 23.82           O  
ATOM    347  CB  ILE A 358      12.373  17.756  85.273  1.00 20.99           C  
ATOM    348  CG1 ILE A 358      11.140  18.431  84.696  1.00 13.94           C  
ATOM    349  CG2 ILE A 358      12.689  18.309  86.662  1.00 23.40           C  
ATOM    350  CD1 ILE A 358       9.896  18.021  85.453  1.00 18.33           C  
ATOM    351  N   ASN A 359      14.886  16.070  85.287  1.00 18.88           N  
ATOM    352  CA  ASN A 359      15.972  15.496  86.060  1.00 20.45           C  
ATOM    353  C   ASN A 359      17.311  15.788  85.409  1.00 17.97           C  
ATOM    354  O   ASN A 359      18.289  16.087  86.088  1.00 17.35           O  
ATOM    355  CB  ASN A 359      15.741  13.994  86.221  1.00 26.23           C  
ATOM    356  CG  ASN A 359      14.532  13.678  87.101  1.00 32.67           C  
ATOM    357  OD1 ASN A 359      14.248  14.401  88.056  1.00 34.74           O  
ATOM    358  ND2 ASN A 359      13.816  12.597  86.779  1.00 32.94           N  
ATOM    359  N   TRP A 360      17.366  15.733  84.091  1.00 19.42           N  
ATOM    360  CA  TRP A 360      18.605  16.047  83.406  1.00 16.95           C  
ATOM    361  C   TRP A 360      18.942  17.521  83.538  1.00 27.76           C  
ATOM    362  O   TRP A 360      20.121  17.892  83.623  1.00 31.23           O  
ATOM    363  CB  TRP A 360      18.482  15.659  81.948  1.00 20.07           C  
ATOM    364  CG  TRP A 360      19.381  16.402  81.080  1.00 21.85           C  
ATOM    365  CD1 TRP A 360      20.645  16.061  80.734  1.00 21.13           C  
ATOM    366  CD2 TRP A 360      19.100  17.634  80.424  1.00 21.18           C  
ATOM    367  NE1 TRP A 360      21.176  17.004  79.901  1.00 18.95           N  
ATOM    368  CE2 TRP A 360      20.241  17.985  79.693  1.00 19.22           C  
ATOM    369  CE3 TRP A 360      17.996  18.482  80.392  1.00 19.80           C  
ATOM    370  CZ2 TRP A 360      20.311  19.157  78.926  1.00 21.48           C  
ATOM    371  CZ3 TRP A 360      18.064  19.632  79.620  1.00 20.33           C  
ATOM    372  CH2 TRP A 360      19.216  19.959  78.900  1.00 15.73           C  
ATOM    373  N   ALA A 361      17.925  18.384  83.546  1.00 27.04           N  
ATOM    374  CA  ALA A 361      18.182  19.814  83.666  1.00 25.75           C  
ATOM    375  C   ALA A 361      18.962  20.122  84.938  1.00 31.76           C  
ATOM    376  O   ALA A 361      19.972  20.835  84.904  1.00 29.61           O  
ATOM    377  CB  ALA A 361      16.864  20.583  83.630  1.00 22.34           C  
ATOM    378  N   LYS A 362      18.517  19.564  86.069  1.00 32.62           N  
ATOM    379  CA  LYS A 362      19.129  19.883  87.357  1.00 33.40           C  
ATOM    380  C   LYS A 362      20.621  19.568  87.355  1.00 33.81           C  
ATOM    381  O   LYS A 362      21.440  20.388  87.783  1.00 41.74           O  
ATOM    382  CB  LYS A 362      18.402  19.136  88.482  1.00 25.26           C  
ATOM    383  CG  LYS A 362      16.868  19.158  88.334  1.00 28.49           C  
ATOM    384  CD  LYS A 362      16.114  19.443  89.633  1.00 26.39           C  
ATOM    385  CE  LYS A 362      16.174  18.302  90.621  1.00 21.68           C  
ATOM    386  NZ  LYS A 362      15.566  17.064  90.106  1.00 25.00           N1+
ATOM    387  N   ARG A 363      20.992  18.396  86.857  1.00 36.64           N  
ATOM    388  CA  ARG A 363      22.384  17.967  86.779  1.00 39.40           C  
ATOM    389  C   ARG A 363      23.146  18.604  85.616  1.00 38.07           C  
ATOM    390  O   ARG A 363      24.251  18.142  85.298  1.00 31.83           O  
ATOM    391  CB  ARG A 363      22.469  16.437  86.667  1.00 47.27           C  
ATOM    392  CG  ARG A 363      22.069  15.661  87.924  1.00 39.48           C  
ATOM    393  CD  ARG A 363      23.076  14.544  88.236  1.00 65.76           C  
ATOM    394  NE  ARG A 363      23.082  13.458  87.256  1.00 64.88           N  
ATOM    395  CZ  ARG A 363      22.238  12.426  87.277  1.00 66.98           C  
ATOM    396  NH1 ARG A 363      21.303  12.337  88.219  1.00 52.08           N1+
ATOM    397  NH2 ARG A 363      22.319  11.486  86.346  1.00 62.50           N  
ATOM    398  N   VAL A 364      22.590  19.636  84.982  1.00 44.77           N  
ATOM    399  CA  VAL A 364      23.307  20.438  83.995  1.00 36.24           C  
ATOM    400  C   VAL A 364      24.049  21.558  84.728  1.00 37.58           C  
ATOM    401  O   VAL A 364      23.391  22.388  85.381  1.00 36.08           O  
ATOM    402  CB  VAL A 364      22.367  21.030  82.947  1.00 29.83           C  
ATOM    403  CG1 VAL A 364      23.135  21.991  82.057  1.00 31.37           C  
ATOM    404  CG2 VAL A 364      21.753  19.934  82.150  1.00 25.52           C  
ATOM    405  N   PRO A 365      25.374  21.626  84.625  1.00 33.49           N  
ATOM    406  CA  PRO A 365      26.128  22.628  85.381  1.00 37.01           C  
ATOM    407  C   PRO A 365      25.541  24.014  85.189  1.00 40.78           C  
ATOM    408  O   PRO A 365      25.191  24.411  84.080  1.00 34.32           O  
ATOM    409  CB  PRO A 365      27.534  22.530  84.782  1.00 32.46           C  
ATOM    410  CG  PRO A 365      27.591  21.219  84.201  1.00 27.62           C  
ATOM    411  CD  PRO A 365      26.234  20.915  83.680  1.00 34.48           C  
ATOM    412  N   GLY A 366      25.437  24.755  86.287  1.00 43.37           N  
ATOM    413  CA  GLY A 366      24.966  26.114  86.252  1.00 42.83           C  
ATOM    414  C   GLY A 366      23.474  26.242  86.455  1.00 48.72           C  
ATOM    415  O   GLY A 366      23.001  27.297  86.888  1.00 50.65           O  
ATOM    416  N   PHE A 367      22.725  25.175  86.189  1.00 49.99           N  
ATOM    417  CA  PHE A 367      21.278  25.234  86.310  1.00 36.54           C  
ATOM    418  C   PHE A 367      20.853  25.459  87.745  1.00 31.89           C  
ATOM    419  O   PHE A 367      20.377  26.537  88.083  1.00 39.88           O  
ATOM    420  CB  PHE A 367      20.647  23.966  85.782  1.00 41.40           C  
ATOM    421  CG  PHE A 367      19.244  24.158  85.307  1.00 37.09           C  
ATOM    422  CD1 PHE A 367      18.989  24.761  84.094  1.00 24.14           C  
ATOM    423  CD2 PHE A 367      18.175  23.723  86.070  1.00 33.01           C  
ATOM    424  CE1 PHE A 367      17.691  24.915  83.653  1.00 25.43           C  
ATOM    425  CE2 PHE A 367      16.885  23.884  85.629  1.00 28.89           C  
ATOM    426  CZ  PHE A 367      16.640  24.479  84.422  1.00 23.45           C  
ATOM    427  N   VAL A 368      21.088  24.544  88.633  1.00 43.73           N  
ATOM    428  CA  VAL A 368      20.606  24.778  89.982  1.00 50.43           C  
ATOM    429  C   VAL A 368      21.148  26.034  90.504  1.00 36.60           C  
ATOM    430  O   VAL A 368      20.640  26.560  91.438  1.00 36.63           O  
ATOM    431  CB  VAL A 368      20.791  23.618  90.985  1.00 61.62           C  
ATOM    432  CG1 VAL A 368      20.292  24.040  92.349  1.00 55.32           C  
ATOM    433  CG2 VAL A 368      19.937  22.440  90.584  1.00 53.57           C  
ATOM    434  N   ASP A 369      22.212  26.501  89.917  1.00 39.57           N  
ATOM    435  CA  ASP A 369      22.774  27.774  90.287  1.00 44.72           C  
ATOM    436  C   ASP A 369      21.739  28.836  89.929  1.00 39.87           C  
ATOM    437  O   ASP A 369      21.630  29.847  90.557  1.00 42.63           O  
ATOM    438  CB  ASP A 369      24.053  28.006  89.542  1.00 45.08           C  
ATOM    439  CG  ASP A 369      25.229  27.551  90.289  1.00 48.50           C  
ATOM    440  OD1 ASP A 369      25.129  27.258  91.484  1.00 44.53           O  
ATOM    441  OD2 ASP A 369      26.287  27.509  89.662  1.00 55.41           O1-
ATOM    442  N   LEU A 370      20.929  28.539  88.945  1.00 35.13           N  
ATOM    443  CA  LEU A 370      19.896  29.422  88.510  1.00 35.39           C  
ATOM    444  C   LEU A 370      18.910  29.514  89.612  1.00 34.50           C  
ATOM    445  O   LEU A 370      19.180  29.146  90.699  1.00 34.75           O  
ATOM    446  CB  LEU A 370      19.192  28.878  87.292  1.00 34.30           C  
ATOM    447  CG  LEU A 370      19.346  29.651  86.005  1.00 34.74           C  
ATOM    448  CD1 LEU A 370      20.774  29.997  85.691  1.00 33.25           C  
ATOM    449  CD2 LEU A 370      18.745  28.867  84.879  1.00 33.80           C  
ATOM    450  N   THR A 371      17.781  30.107  89.334  1.00 34.91           N  
ATOM    451  CA  THR A 371      16.775  30.329  90.327  1.00 42.11           C  
ATOM    452  C   THR A 371      15.539  29.433  90.202  1.00 40.89           C  
ATOM    453  O   THR A 371      15.018  29.261  89.147  1.00 36.97           O  
ATOM    454  CB  THR A 371      16.318  31.813  90.286  1.00 48.58           C  
ATOM    455  OG1 THR A 371      15.195  31.969  89.410  1.00 44.88           O  
ATOM    456  CG2 THR A 371      17.443  32.752  89.823  1.00 38.94           C  
ATOM    457  N   LEU A 372      15.043  28.896  91.293  1.00 42.50           N  
ATOM    458  CA  LEU A 372      13.849  28.075  91.173  1.00 47.16           C  
ATOM    459  C   LEU A 372      12.882  28.657  90.142  1.00 45.50           C  
ATOM    460  O   LEU A 372      12.223  27.913  89.412  1.00 39.10           O  
ATOM    461  CB  LEU A 372      13.198  27.928  92.554  1.00 52.30           C  
ATOM    462  CG  LEU A 372      11.879  27.165  92.701  1.00 50.32           C  
ATOM    463  CD1 LEU A 372      11.856  25.937  91.812  1.00 53.00           C  
ATOM    464  CD2 LEU A 372      11.633  26.778  94.161  1.00 44.71           C  
ATOM    465  N   HIS A 373      12.815  29.985  90.030  1.00 49.55           N  
ATOM    466  CA  HIS A 373      11.901  30.582  89.055  1.00 45.57           C  
ATOM    467  C   HIS A 373      12.511  30.605  87.660  1.00 36.32           C  
ATOM    468  O   HIS A 373      11.819  30.367  86.666  1.00 27.88           O  
ATOM    469  CB  HIS A 373      11.512  32.000  89.489  1.00 54.44           C  
ATOM    470  CG  HIS A 373      10.412  32.622  88.668  1.00 55.71           C  
ATOM    471  ND1 HIS A 373       9.090  32.230  88.764  1.00 61.97           N  
ATOM    472  CD2 HIS A 373      10.439  33.621  87.749  1.00 39.54           C  
ATOM    473  CE1 HIS A 373       8.355  32.951  87.934  1.00 55.81           C  
ATOM    474  NE2 HIS A 373       9.149  33.801  87.305  1.00 44.82           N  
ATOM    475  N   ASP A 374      13.802  30.896  87.564  1.00 35.78           N  
ATOM    476  CA  ASP A 374      14.452  30.875  86.261  1.00 38.24           C  
ATOM    477  C   ASP A 374      14.628  29.445  85.755  1.00 34.09           C  
ATOM    478  O   ASP A 374      14.404  29.169  84.572  1.00 31.58           O  
ATOM    479  CB  ASP A 374      15.793  31.610  86.338  1.00 46.07           C  
ATOM    480  CG  ASP A 374      15.628  33.110  86.544  1.00 39.06           C  
ATOM    481  OD1 ASP A 374      14.542  33.629  86.201  1.00 38.43           O  
ATOM    482  OD2 ASP A 374      16.579  33.760  87.038  1.00 35.49           O1-
ATOM    483  N   GLN A 375      15.044  28.526  86.627  1.00 36.11           N  
ATOM    484  CA  GLN A 375      15.022  27.114  86.260  1.00 32.38           C  
ATOM    485  C   GLN A 375      13.705  26.765  85.588  1.00 26.92           C  
ATOM    486  O   GLN A 375      13.676  26.261  84.463  1.00 25.54           O  
ATOM    487  CB  GLN A 375      15.244  26.231  87.499  1.00 34.18           C  
ATOM    488  CG  GLN A 375      16.713  26.084  87.895  1.00 38.30           C  
ATOM    489  CD  GLN A 375      16.930  25.344  89.205  1.00 39.91           C  
ATOM    490  OE1 GLN A 375      16.986  24.115  89.240  1.00 38.22           O  
ATOM    491  NE2 GLN A 375      17.086  26.098  90.287  1.00 44.38           N  
ATOM    492  N   VAL A 376      12.596  27.044  86.258  1.00 24.26           N  
ATOM    493  CA  VAL A 376      11.317  26.652  85.698  1.00 27.00           C  
ATOM    494  C   VAL A 376      11.104  27.303  84.333  1.00 28.49           C  
ATOM    495  O   VAL A 376      10.587  26.670  83.407  1.00 29.65           O  
ATOM    496  CB  VAL A 376      10.189  26.974  86.695  1.00 28.45           C  
ATOM    497  CG1 VAL A 376      10.396  28.331  87.288  1.00 39.78           C  
ATOM    498  CG2 VAL A 376       8.839  26.904  86.032  1.00 26.40           C  
ATOM    499  N   HIS A 377      11.537  28.556  84.166  1.00 26.68           N  
ATOM    500  CA  HIS A 377      11.193  29.294  82.953  1.00 22.54           C  
ATOM    501  C   HIS A 377      12.036  28.868  81.761  1.00 26.49           C  
ATOM    502  O   HIS A 377      11.525  28.771  80.640  1.00 30.91           O  
ATOM    503  CB  HIS A 377      11.324  30.802  83.186  1.00 30.84           C  
ATOM    504  CG  HIS A 377      11.155  31.625  81.942  1.00 25.42           C  
ATOM    505  ND1 HIS A 377      12.209  32.258  81.316  1.00 29.97           N  
ATOM    506  CD2 HIS A 377      10.060  31.907  81.202  1.00 23.96           C  
ATOM    507  CE1 HIS A 377      11.773  32.888  80.243  1.00 25.81           C  
ATOM    508  NE2 HIS A 377      10.472  32.691  80.151  1.00 27.61           N  
ATOM    509  N   LEU A 378      13.325  28.625  81.961  1.00 22.62           N  
ATOM    510  CA  LEU A 378      14.091  27.947  80.922  1.00 27.01           C  
ATOM    511  C   LEU A 378      13.429  26.643  80.470  1.00 21.59           C  
ATOM    512  O   LEU A 378      13.421  26.327  79.277  1.00 27.17           O  
ATOM    513  CB  LEU A 378      15.492  27.658  81.431  1.00 30.49           C  
ATOM    514  CG  LEU A 378      16.437  28.815  81.381  1.00 20.72           C  
ATOM    515  CD1 LEU A 378      17.688  28.393  82.095  1.00 16.35           C  
ATOM    516  CD2 LEU A 378      16.660  29.013  79.932  1.00 23.44           C  
ATOM    517  N   LEU A 379      12.897  25.851  81.402  1.00 16.68           N  
ATOM    518  CA  LEU A 379      12.328  24.570  80.989  1.00 27.89           C  
ATOM    519  C   LEU A 379      11.040  24.773  80.197  1.00 25.73           C  
ATOM    520  O   LEU A 379      10.919  24.290  79.065  1.00 22.62           O  
ATOM    521  CB  LEU A 379      12.123  23.640  82.197  1.00 26.31           C  
ATOM    522  CG  LEU A 379      13.385  22.851  82.648  1.00 23.26           C  
ATOM    523  CD1 LEU A 379      13.190  22.047  83.920  1.00 17.04           C  
ATOM    524  CD2 LEU A 379      13.977  21.952  81.549  1.00 17.35           C  
ATOM    525  N   GLU A 380      10.083  25.523  80.750  1.00 26.76           N  
ATOM    526  CA  GLU A 380       8.884  25.850  79.987  1.00 26.44           C  
ATOM    527  C   GLU A 380       9.219  26.468  78.638  1.00 26.76           C  
ATOM    528  O   GLU A 380       8.448  26.341  77.682  1.00 32.74           O  
ATOM    529  CB  GLU A 380       8.002  26.808  80.766  1.00 25.14           C  
ATOM    530  CG  GLU A 380       7.870  26.465  82.196  1.00 26.85           C  
ATOM    531  CD  GLU A 380       7.219  27.577  82.973  1.00 35.25           C  
ATOM    532  OE1 GLU A 380       7.087  28.698  82.432  1.00 34.75           O  
ATOM    533  OE2 GLU A 380       6.833  27.326  84.128  1.00 36.56           O1-
ATOM    534  N   CYS A 381      10.341  27.159  78.536  1.00 22.32           N  
ATOM    535  CA  CYS A 381      10.683  27.723  77.243  1.00 24.60           C  
ATOM    536  C   CYS A 381      11.218  26.660  76.300  1.00 28.54           C  
ATOM    537  O   CYS A 381      10.817  26.592  75.133  1.00 27.56           O  
ATOM    538  CB  CYS A 381      11.705  28.833  77.422  1.00 27.49           C  
ATOM    539  SG  CYS A 381      11.018  30.233  78.207  1.00 25.44           S  
ATOM    540  N   ALA A 382      12.122  25.821  76.792  1.00 25.06           N  
ATOM    541  CA  ALA A 382      12.895  24.955  75.926  1.00 20.67           C  
ATOM    542  C   ALA A 382      12.360  23.532  75.817  1.00 21.11           C  
ATOM    543  O   ALA A 382      12.915  22.761  75.037  1.00 23.13           O  
ATOM    544  CB  ALA A 382      14.347  24.911  76.403  1.00 17.23           C  
ATOM    545  N   TRP A 383      11.317  23.144  76.559  1.00 18.82           N  
ATOM    546  CA  TRP A 383      11.046  21.712  76.686  1.00 14.36           C  
ATOM    547  C   TRP A 383      10.869  21.054  75.326  1.00 13.55           C  
ATOM    548  O   TRP A 383      11.508  20.043  75.038  1.00 17.02           O  
ATOM    549  CB  TRP A 383       9.842  21.446  77.576  1.00 15.69           C  
ATOM    550  CG  TRP A 383       8.514  21.768  76.967  1.00 20.05           C  
ATOM    551  CD1 TRP A 383       7.797  22.919  77.125  1.00 16.13           C  
ATOM    552  CD2 TRP A 383       7.718  20.913  76.131  1.00 14.31           C  
ATOM    553  NE1 TRP A 383       6.624  22.837  76.432  1.00 16.19           N  
ATOM    554  CE2 TRP A 383       6.549  21.619  75.810  1.00 14.23           C  
ATOM    555  CE3 TRP A 383       7.891  19.629  75.612  1.00 11.44           C  
ATOM    556  CZ2 TRP A 383       5.543  21.076  75.006  1.00 11.48           C  
ATOM    557  CZ3 TRP A 383       6.895  19.100  74.809  1.00 10.13           C  
ATOM    558  CH2 TRP A 383       5.732  19.819  74.522  1.00  9.06           C  
ATOM    559  N   LEU A 384      10.044  21.621  74.452  1.00 14.02           N  
ATOM    560  CA  LEU A 384       9.862  20.978  73.155  1.00 12.08           C  
ATOM    561  C   LEU A 384      11.154  20.976  72.369  1.00 12.15           C  
ATOM    562  O   LEU A 384      11.442  20.015  71.650  1.00 10.57           O  
ATOM    563  CB  LEU A 384       8.757  21.658  72.347  1.00 13.42           C  
ATOM    564  CG  LEU A 384       8.354  20.999  71.016  1.00 10.30           C  
ATOM    565  CD1 LEU A 384       8.288  19.486  71.146  1.00  7.83           C  
ATOM    566  CD2 LEU A 384       7.023  21.563  70.493  1.00  6.91           C  
ATOM    567  N   GLU A 385      11.941  22.055  72.491  1.00 18.95           N  
ATOM    568  CA  GLU A 385      13.224  22.139  71.784  1.00 16.67           C  
ATOM    569  C   GLU A 385      14.151  20.983  72.151  1.00 13.13           C  
ATOM    570  O   GLU A 385      14.763  20.378  71.271  1.00 13.07           O  
ATOM    571  CB  GLU A 385      13.901  23.479  72.056  1.00 11.13           C  
ATOM    572  CG  GLU A 385      13.408  24.564  71.150  1.00 15.46           C  
ATOM    573  CD  GLU A 385      14.136  25.886  71.357  1.00 18.92           C  
ATOM    574  OE1 GLU A 385      13.911  26.561  72.383  1.00 19.20           O  
ATOM    575  OE2 GLU A 385      14.947  26.259  70.485  1.00 25.35           O1-
ATOM    576  N   ILE A 386      14.245  20.645  73.436  1.00 11.78           N  
ATOM    577  CA  ILE A 386      15.111  19.558  73.870  1.00 13.15           C  
ATOM    578  C   ILE A 386      14.564  18.198  73.415  1.00 17.99           C  
ATOM    579  O   ILE A 386      15.319  17.334  72.944  1.00 15.35           O  
ATOM    580  CB  ILE A 386      15.282  19.669  75.390  1.00 17.33           C  
ATOM    581  CG1 ILE A 386      15.680  21.114  75.704  1.00 19.99           C  
ATOM    582  CG2 ILE A 386      16.347  18.730  75.901  1.00 14.23           C  
ATOM    583  CD1 ILE A 386      15.598  21.472  77.156  1.00 18.59           C  
ATOM    584  N   LEU A 387      13.245  18.001  73.493  1.00 13.90           N  
ATOM    585  CA  LEU A 387      12.666  16.763  72.987  1.00 10.83           C  
ATOM    586  C   LEU A 387      13.105  16.487  71.555  1.00 14.67           C  
ATOM    587  O   LEU A 387      13.424  15.340  71.207  1.00 16.45           O  
ATOM    588  CB  LEU A 387      11.145  16.809  73.094  1.00  7.36           C  
ATOM    589  CG  LEU A 387      10.737  16.579  74.537  1.00  9.21           C  
ATOM    590  CD1 LEU A 387       9.299  16.841  74.873  1.00  8.82           C  
ATOM    591  CD2 LEU A 387      11.071  15.165  74.876  1.00 16.99           C  
ATOM    592  N   MET A 388      13.133  17.517  70.709  1.00 12.99           N  
ATOM    593  CA  MET A 388      13.401  17.303  69.288  1.00 15.16           C  
ATOM    594  C   MET A 388      14.901  17.241  68.996  1.00 14.12           C  
ATOM    595  O   MET A 388      15.354  16.401  68.209  1.00 10.85           O  
ATOM    596  CB  MET A 388      12.747  18.402  68.457  1.00 10.80           C  
ATOM    597  CG  MET A 388      11.301  18.735  68.781  1.00 10.16           C  
ATOM    598  SD  MET A 388      10.845  20.225  67.876  1.00  4.59           S  
ATOM    599  CE  MET A 388       9.129  19.980  67.486  1.00  7.33           C  
ATOM    600  N   ILE A 389      15.687  18.141  69.595  1.00 12.32           N  
ATOM    601  CA  ILE A 389      17.130  18.000  69.477  1.00 12.19           C  
ATOM    602  C   ILE A 389      17.494  16.587  69.828  1.00 11.20           C  
ATOM    603  O   ILE A 389      18.327  15.964  69.174  1.00 12.29           O  
ATOM    604  CB  ILE A 389      17.886  19.004  70.371  1.00 12.41           C  
ATOM    605  CG1 ILE A 389      19.377  19.039  69.970  1.00 13.35           C  
ATOM    606  CG2 ILE A 389      17.717  18.654  71.850  1.00  9.89           C  
ATOM    607  CD1 ILE A 389      20.333  19.460  71.052  1.00 10.60           C  
ATOM    608  N   GLY A 390      16.856  16.054  70.864  1.00 11.40           N  
ATOM    609  CA  GLY A 390      17.097  14.674  71.226  1.00 11.93           C  
ATOM    610  C   GLY A 390      16.419  13.727  70.264  1.00 12.92           C  
ATOM    611  O   GLY A 390      17.047  12.810  69.738  1.00 12.46           O  
ATOM    612  N   LEU A 391      15.124  13.939  70.022  1.00 13.85           N  
ATOM    613  CA  LEU A 391      14.448  13.200  68.970  1.00 15.36           C  
ATOM    614  C   LEU A 391      15.360  13.054  67.770  1.00 12.30           C  
ATOM    615  O   LEU A 391      15.801  11.958  67.432  1.00 13.43           O  
ATOM    616  CB  LEU A 391      13.147  13.896  68.551  1.00 14.30           C  
ATOM    617  CG  LEU A 391      12.490  13.153  67.377  1.00 12.49           C  
ATOM    618  CD1 LEU A 391      12.311  11.678  67.687  1.00  9.60           C  
ATOM    619  CD2 LEU A 391      11.173  13.764  67.020  1.00 12.27           C  
ATOM    620  N   VAL A 392      15.685  14.183  67.153  1.00 12.92           N  
ATOM    621  CA  VAL A 392      16.396  14.190  65.884  1.00 13.23           C  
ATOM    622  C   VAL A 392      17.723  13.449  65.979  1.00 13.79           C  
ATOM    623  O   VAL A 392      18.138  12.792  65.020  1.00 17.61           O  
ATOM    624  CB  VAL A 392      16.572  15.652  65.430  1.00 17.96           C  
ATOM    625  CG1 VAL A 392      17.988  15.893  64.957  1.00 16.06           C  
ATOM    626  CG2 VAL A 392      15.548  16.000  64.353  1.00  9.68           C  
ATOM    627  N   TRP A 393      18.408  13.545  67.126  1.00 16.01           N  
ATOM    628  CA  TRP A 393      19.686  12.866  67.361  1.00 14.51           C  
ATOM    629  C   TRP A 393      19.514  11.352  67.392  1.00 16.28           C  
ATOM    630  O   TRP A 393      20.159  10.622  66.636  1.00 17.03           O  
ATOM    631  CB  TRP A 393      20.273  13.371  68.674  1.00 13.51           C  
ATOM    632  CG  TRP A 393      21.408  12.598  69.268  1.00 23.66           C  
ATOM    633  CD1 TRP A 393      21.390  11.865  70.430  1.00 22.48           C  
ATOM    634  CD2 TRP A 393      22.753  12.532  68.777  1.00 23.05           C  
ATOM    635  NE1 TRP A 393      22.638  11.326  70.672  1.00 22.96           N  
ATOM    636  CE2 TRP A 393      23.490  11.727  69.675  1.00 25.72           C  
ATOM    637  CE3 TRP A 393      23.399  13.058  67.660  1.00 18.91           C  
ATOM    638  CZ2 TRP A 393      24.836  11.448  69.483  1.00 24.95           C  
ATOM    639  CZ3 TRP A 393      24.731  12.791  67.483  1.00 22.59           C  
ATOM    640  CH2 TRP A 393      25.438  11.990  68.380  1.00 23.33           C  
ATOM    641  N   ARG A 394      18.652  10.863  68.275  1.00 14.91           N  
ATOM    642  CA  ARG A 394      18.199   9.486  68.190  1.00 15.41           C  
ATOM    643  C   ARG A 394      17.849   9.139  66.752  1.00 15.40           C  
ATOM    644  O   ARG A 394      18.158   8.041  66.281  1.00 18.74           O  
ATOM    645  CB  ARG A 394      16.995   9.248  69.102  1.00 10.78           C  
ATOM    646  CG  ARG A 394      17.294   9.557  70.522  1.00 11.84           C  
ATOM    647  CD  ARG A 394      16.207   9.075  71.432  1.00 12.30           C  
ATOM    648  NE  ARG A 394      14.862   9.307  70.915  1.00 12.45           N  
ATOM    649  CZ  ARG A 394      14.129  10.394  71.154  1.00 14.69           C  
ATOM    650  NH1 ARG A 394      14.595  11.390  71.889  1.00 19.35           N1+
ATOM    651  NH2 ARG A 394      12.909  10.497  70.655  1.00 16.13           N  
ATOM    652  N   SER A 395      17.229  10.057  66.036  1.00  8.82           N  
ATOM    653  CA  SER A 395      16.747   9.705  64.718  1.00 14.06           C  
ATOM    654  C   SER A 395      17.837   9.682  63.666  1.00 21.82           C  
ATOM    655  O   SER A 395      17.532   9.464  62.481  1.00 22.09           O  
ATOM    656  CB  SER A 395      15.667  10.671  64.282  1.00 13.36           C  
ATOM    657  OG  SER A 395      14.456  10.357  64.923  1.00 15.47           O  
ATOM    658  N   MET A 396      19.089   9.880  64.067  1.00 19.46           N  
ATOM    659  CA  MET A 396      20.070  10.350  63.109  1.00 23.16           C  
ATOM    660  C   MET A 396      20.639   9.239  62.261  1.00 25.40           C  
ATOM    661  O   MET A 396      20.994   9.490  61.101  1.00 26.30           O  
ATOM    662  CB  MET A 396      21.199  11.079  63.814  1.00 27.01           C  
ATOM    663  CG  MET A 396      22.141  11.737  62.845  1.00 24.01           C  
ATOM    664  SD  MET A 396      23.150  12.815  63.830  1.00 33.57           S  
ATOM    665  CE  MET A 396      24.324  11.671  64.549  1.00 31.29           C  
ATOM    666  N   GLU A 397      20.761   8.037  62.820  1.00 22.10           N  
ATOM    667  CA  GLU A 397      21.215   6.875  62.074  1.00 24.43           C  
ATOM    668  C   GLU A 397      20.066   6.134  61.432  1.00 24.45           C  
ATOM    669  O   GLU A 397      20.219   4.969  61.063  1.00 28.32           O  
ATOM    670  CB  GLU A 397      21.981   5.913  62.976  1.00 24.57           C  
ATOM    671  CG  GLU A 397      23.207   6.490  63.622  1.00 35.72           C  
ATOM    672  CD  GLU A 397      24.430   6.449  62.727  1.00 47.93           C  
ATOM    673  OE1 GLU A 397      24.970   5.346  62.495  1.00 51.85           O  
ATOM    674  OE2 GLU A 397      24.858   7.525  62.257  1.00 56.33           O1-
ATOM    675  N   HIS A 398      18.906   6.762  61.334  1.00 24.22           N  
ATOM    676  CA  HIS A 398      17.709   6.141  60.773  1.00 24.90           C  
ATOM    677  C   HIS A 398      17.174   7.071  59.697  1.00 20.07           C  
ATOM    678  O   HIS A 398      16.106   7.671  59.839  1.00 29.23           O  
ATOM    679  CB  HIS A 398      16.668   5.859  61.858  1.00 21.87           C  
ATOM    680  CG  HIS A 398      17.131   4.883  62.894  1.00 24.27           C  
ATOM    681  ND1 HIS A 398      16.285   3.979  63.494  1.00 22.25           N  
ATOM    682  CD2 HIS A 398      18.353   4.671  63.438  1.00 23.33           C  
ATOM    683  CE1 HIS A 398      16.964   3.258  64.368  1.00 20.54           C  
ATOM    684  NE2 HIS A 398      18.222   3.656  64.352  1.00 18.94           N  
ATOM    685  N   PRO A 399      17.909   7.225  58.612  1.00 15.92           N  
ATOM    686  CA  PRO A 399      17.493   8.145  57.557  1.00 17.30           C  
ATOM    687  C   PRO A 399      16.054   7.903  57.141  1.00 15.92           C  
ATOM    688  O   PRO A 399      15.682   6.798  56.783  1.00 17.12           O  
ATOM    689  CB  PRO A 399      18.462   7.829  56.419  1.00 25.95           C  
ATOM    690  CG  PRO A 399      19.658   7.246  57.079  1.00 30.99           C  
ATOM    691  CD  PRO A 399      19.179   6.549  58.311  1.00 27.29           C  
ATOM    692  N   GLY A 400      15.246   8.960  57.178  1.00 18.48           N  
ATOM    693  CA  GLY A 400      13.864   8.895  56.793  1.00 16.16           C  
ATOM    694  C   GLY A 400      12.910   8.648  57.931  1.00 18.80           C  
ATOM    695  O   GLY A 400      11.694   8.637  57.707  1.00 26.80           O  
ATOM    696  N   LYS A 401      13.402   8.441  59.138  1.00 10.57           N  
ATOM    697  CA  LYS A 401      12.541   8.000  60.221  1.00 17.93           C  
ATOM    698  C   LYS A 401      12.821   8.837  61.445  1.00 18.75           C  
ATOM    699  O   LYS A 401      13.916   9.382  61.609  1.00 18.75           O  
ATOM    700  CB  LYS A 401      12.749   6.509  60.583  1.00 20.84           C  
ATOM    701  CG  LYS A 401      12.128   5.479  59.647  1.00 20.88           C  
ATOM    702  CD  LYS A 401      13.111   4.981  58.610  1.00 20.33           C  
ATOM    703  CE  LYS A 401      12.444   4.082  57.589  1.00 21.58           C  
ATOM    704  NZ  LYS A 401      10.999   4.384  57.461  1.00 25.86           N1+
ATOM    705  N   LEU A 402      11.828   8.915  62.315  1.00 15.26           N  
ATOM    706  CA  LEU A 402      12.008   9.507  63.634  1.00 16.80           C  
ATOM    707  C   LEU A 402      11.949   8.413  64.690  1.00 15.08           C  
ATOM    708  O   LEU A 402      10.869   7.935  65.041  1.00 18.64           O  
ATOM    709  CB  LEU A 402      10.969  10.583  63.919  1.00 15.29           C  
ATOM    710  CG  LEU A 402      11.197  11.891  63.178  1.00 13.69           C  
ATOM    711  CD1 LEU A 402      10.008  12.756  63.460  1.00 15.38           C  
ATOM    712  CD2 LEU A 402      12.452  12.547  63.643  1.00  9.98           C  
ATOM    713  N   LEU A 403      13.110   8.049  65.211  1.00 15.30           N  
ATOM    714  CA  LEU A 403      13.204   7.142  66.335  1.00 15.39           C  
ATOM    715  C   LEU A 403      12.663   7.729  67.617  1.00 10.35           C  
ATOM    716  O   LEU A 403      13.446   8.038  68.510  1.00 10.27           O  
ATOM    717  CB  LEU A 403      14.647   6.750  66.567  1.00 11.86           C  
ATOM    718  CG  LEU A 403      14.771   5.675  67.603  1.00  9.68           C  
ATOM    719  CD1 LEU A 403      15.424   4.556  66.924  1.00 18.94           C  
ATOM    720  CD2 LEU A 403      15.614   6.177  68.718  1.00 13.36           C  
ATOM    721  N   PHE A 404      11.343   7.866  67.737  1.00  9.69           N  
ATOM    722  CA  PHE A 404      10.779   8.365  68.988  1.00 15.67           C  
ATOM    723  C   PHE A 404      11.201   7.504  70.173  1.00 16.40           C  
ATOM    724  O   PHE A 404      11.781   7.998  71.146  1.00 15.09           O  
ATOM    725  CB  PHE A 404       9.261   8.452  68.875  1.00 15.48           C  
ATOM    726  CG  PHE A 404       8.819   9.532  67.971  1.00 12.59           C  
ATOM    727  CD1 PHE A 404       8.898   9.358  66.614  1.00 11.35           C  
ATOM    728  CD2 PHE A 404       8.419  10.758  68.474  1.00 12.54           C  
ATOM    729  CE1 PHE A 404       8.532  10.357  65.772  1.00 15.91           C  
ATOM    730  CE2 PHE A 404       8.051  11.773  67.631  1.00 13.30           C  
ATOM    731  CZ  PHE A 404       8.096  11.577  66.277  1.00 15.43           C  
ATOM    732  N   ALA A 405      10.955   6.209  70.091  1.00 15.31           N  
ATOM    733  CA  ALA A 405      11.562   5.266  71.007  1.00 15.53           C  
ATOM    734  C   ALA A 405      12.275   4.187  70.202  1.00 14.08           C  
ATOM    735  O   ALA A 405      12.255   4.195  68.967  1.00 15.68           O  
ATOM    736  CB  ALA A 405      10.501   4.678  71.928  1.00 20.50           C  
ATOM    737  N   PRO A 406      12.954   3.262  70.851  1.00 16.46           N  
ATOM    738  CA  PRO A 406      13.420   2.102  70.098  1.00 16.81           C  
ATOM    739  C   PRO A 406      12.255   1.312  69.559  1.00 19.80           C  
ATOM    740  O   PRO A 406      12.216   0.963  68.374  1.00 29.39           O  
ATOM    741  CB  PRO A 406      14.232   1.325  71.141  1.00 24.08           C  
ATOM    742  CG  PRO A 406      14.605   2.346  72.173  1.00 22.99           C  
ATOM    743  CD  PRO A 406      13.392   3.211  72.255  1.00 25.33           C  
ATOM    744  N   ASN A 407      11.278   1.050  70.410  1.00 22.16           N  
ATOM    745  CA  ASN A 407      10.103   0.275  70.073  1.00 20.87           C  
ATOM    746  C   ASN A 407       9.064   1.091  69.368  1.00 18.29           C  
ATOM    747  O   ASN A 407       7.896   0.700  69.372  1.00 17.49           O  
ATOM    748  CB  ASN A 407       9.511  -0.335  71.331  1.00 19.81           C  
ATOM    749  CG  ASN A 407       8.890   0.683  72.198  1.00 22.52           C  
ATOM    750  OD1 ASN A 407       9.570   1.480  72.841  1.00 18.89           O  
ATOM    751  ND2 ASN A 407       7.583   0.669  72.243  1.00 27.45           N  
ATOM    752  N   LEU A 408       9.496   2.194  68.752  1.00 17.16           N  
ATOM    753  CA  LEU A 408       8.618   3.114  68.026  1.00 19.67           C  
ATOM    754  C   LEU A 408       9.499   3.904  67.051  1.00 18.12           C  
ATOM    755  O   LEU A 408      10.070   4.925  67.419  1.00 15.44           O  
ATOM    756  CB  LEU A 408       7.881   4.060  68.944  1.00 18.57           C  
ATOM    757  CG  LEU A 408       7.099   5.107  68.143  1.00 17.99           C  
ATOM    758  CD1 LEU A 408       6.024   4.425  67.354  1.00 16.92           C  
ATOM    759  CD2 LEU A 408       6.478   6.175  69.021  1.00 17.12           C  
ATOM    760  N   LEU A 409       9.565   3.433  65.813  1.00 21.56           N  
ATOM    761  CA  LEU A 409      10.357   4.065  64.763  1.00 20.55           C  
ATOM    762  C   LEU A 409       9.384   4.611  63.727  1.00 22.01           C  
ATOM    763  O   LEU A 409       9.156   4.010  62.676  1.00 28.12           O  
ATOM    764  CB  LEU A 409      11.342   3.077  64.135  1.00 23.10           C  
ATOM    765  CG  LEU A 409      12.370   3.632  63.153  1.00 21.44           C  
ATOM    766  CD1 LEU A 409      13.408   4.507  63.864  1.00 13.24           C  
ATOM    767  CD2 LEU A 409      13.014   2.484  62.411  1.00 17.52           C  
ATOM    768  N   LEU A 410       8.810   5.772  64.030  1.00 22.55           N  
ATOM    769  CA  LEU A 410       7.853   6.381  63.126  1.00 23.68           C  
ATOM    770  C   LEU A 410       8.514   6.841  61.834  1.00 26.48           C  
ATOM    771  O   LEU A 410       9.708   7.144  61.767  1.00 29.33           O  
ATOM    772  CB  LEU A 410       7.167   7.556  63.795  1.00 22.68           C  
ATOM    773  CG  LEU A 410       6.084   7.060  64.712  1.00 19.97           C  
ATOM    774  CD1 LEU A 410       5.155   8.215  64.907  1.00 21.07           C  
ATOM    775  CD2 LEU A 410       5.396   5.909  64.055  1.00 15.58           C  
ATOM    776  N   ASP A 411       7.701   6.918  60.803  1.00 25.45           N  
ATOM    777  CA  ASP A 411       8.164   7.245  59.477  1.00 28.74           C  
ATOM    778  C   ASP A 411       7.557   8.573  59.037  1.00 26.39           C  
ATOM    779  O   ASP A 411       6.654   9.113  59.671  1.00 27.35           O  
ATOM    780  CB  ASP A 411       7.805   6.113  58.516  1.00 28.74           C  
ATOM    781  CG  ASP A 411       8.150   6.439  57.125  1.00 30.22           C  
ATOM    782  OD1 ASP A 411       9.226   6.030  56.668  1.00 33.81           O  
ATOM    783  OD2 ASP A 411       7.360   7.156  56.502  1.00 36.43           O1-
ATOM    784  N   ARG A 412       8.073   9.125  57.950  1.00 25.80           N  
ATOM    785  CA  ARG A 412       7.480  10.344  57.428  1.00 30.14           C  
ATOM    786  C   ARG A 412       5.961  10.202  57.377  1.00 28.61           C  
ATOM    787  O   ARG A 412       5.239  10.850  58.141  1.00 24.04           O  
ATOM    788  CB  ARG A 412       8.066  10.664  56.046  1.00 30.61           C  
ATOM    789  CG  ARG A 412       7.174  11.501  55.158  1.00 23.94           C  
ATOM    790  CD  ARG A 412       7.893  12.738  54.652  1.00 24.97           C  
ATOM    791  NE  ARG A 412       6.936  13.785  54.327  1.00 23.70           N  
ATOM    792  CZ  ARG A 412       5.839  13.571  53.610  1.00 30.30           C  
ATOM    793  NH1 ARG A 412       5.557  12.354  53.162  1.00 35.52           N1+
ATOM    794  NH2 ARG A 412       5.011  14.563  53.355  1.00 31.64           N  
ATOM    795  N   ASN A 413       5.475   9.304  56.520  1.00 33.90           N  
ATOM    796  CA  ASN A 413       4.050   9.244  56.220  1.00 30.69           C  
ATOM    797  C   ASN A 413       3.225   8.973  57.463  1.00 27.65           C  
ATOM    798  O   ASN A 413       2.061   9.374  57.541  1.00 30.89           O  
ATOM    799  CB  ASN A 413       3.806   8.195  55.138  1.00 30.50           C  
ATOM    800  CG  ASN A 413       4.537   8.532  53.840  1.00 33.94           C  
ATOM    801  OD1 ASN A 413       4.869   9.701  53.580  1.00 23.56           O  
ATOM    802  ND2 ASN A 413       4.805   7.510  53.026  1.00 40.06           N  
ATOM    803  N   GLN A 414       3.810   8.328  58.458  1.00 29.54           N  
ATOM    804  CA  GLN A 414       3.098   8.160  59.709  1.00 25.13           C  
ATOM    805  C   GLN A 414       2.847   9.488  60.390  1.00 23.81           C  
ATOM    806  O   GLN A 414       1.969   9.579  61.254  1.00 20.91           O  
ATOM    807  CB  GLN A 414       3.893   7.223  60.585  1.00 23.93           C  
ATOM    808  CG  GLN A 414       4.617   6.222  59.729  1.00 31.19           C  
ATOM    809  CD  GLN A 414       4.953   4.998  60.488  1.00 36.00           C  
ATOM    810  OE1 GLN A 414       5.919   4.285  60.180  1.00 38.36           O  
ATOM    811  NE2 GLN A 414       4.162   4.734  61.512  1.00 39.73           N  
ATOM    812  N   GLY A 415       3.604  10.521  60.021  1.00 23.53           N  
ATOM    813  CA  GLY A 415       3.298  11.847  60.503  1.00 21.78           C  
ATOM    814  C   GLY A 415       2.016  12.406  59.935  1.00 24.43           C  
ATOM    815  O   GLY A 415       1.461  13.343  60.510  1.00 24.98           O  
ATOM    816  N   LYS A 416       1.528  11.860  58.826  1.00 20.96           N  
ATOM    817  CA  LYS A 416       0.310  12.385  58.247  1.00 23.84           C  
ATOM    818  C   LYS A 416      -0.919  11.661  58.753  1.00 27.48           C  
ATOM    819  O   LYS A 416      -2.016  11.866  58.225  1.00 25.35           O  
ATOM    820  CB  LYS A 416       0.387  12.388  56.711  1.00 32.58           C  
ATOM    821  CG  LYS A 416       0.606  11.082  55.982  1.00 37.10           C  
ATOM    822  CD  LYS A 416       0.813  11.342  54.472  1.00 32.94           C  
ATOM    823  CE  LYS A 416       1.029  10.037  53.658  1.00 33.82           C  
ATOM    824  NZ  LYS A 416       1.281  10.263  52.171  1.00 32.38           N1+
ATOM    825  N   CYS A 417      -0.763  10.851  59.795  1.00 33.21           N  
ATOM    826  CA  CYS A 417      -1.890  10.430  60.613  1.00 28.85           C  
ATOM    827  C   CYS A 417      -2.410  11.550  61.501  1.00 26.52           C  
ATOM    828  O   CYS A 417      -3.491  11.409  62.071  1.00 29.33           O  
ATOM    829  CB  CYS A 417      -1.498   9.221  61.466  1.00 29.45           C  
ATOM    830  SG  CYS A 417      -1.308   7.711  60.487  1.00 44.72           S  
ATOM    831  N   VAL A 418      -1.687  12.659  61.621  1.00 24.10           N  
ATOM    832  CA  VAL A 418      -2.133  13.799  62.407  1.00 24.73           C  
ATOM    833  C   VAL A 418      -2.148  15.047  61.535  1.00 26.25           C  
ATOM    834  O   VAL A 418      -1.282  15.236  60.669  1.00 23.05           O  
ATOM    835  CB  VAL A 418      -1.246  14.010  63.643  1.00 22.04           C  
ATOM    836  CG1 VAL A 418      -2.056  14.552  64.790  1.00 26.10           C  
ATOM    837  CG2 VAL A 418      -0.614  12.722  64.012  1.00 26.00           C  
ATOM    838  N   GLU A 419      -3.147  15.897  61.776  1.00 33.30           N  
ATOM    839  CA  GLU A 419      -3.272  17.165  61.066  1.00 30.01           C  
ATOM    840  C   GLU A 419      -2.038  18.020  61.301  1.00 28.63           C  
ATOM    841  O   GLU A 419      -1.567  18.157  62.436  1.00 23.85           O  
ATOM    842  CB  GLU A 419      -4.523  17.898  61.527  1.00 28.83           C  
ATOM    843  CG  GLU A 419      -5.273  18.602  60.433  1.00 40.32           C  
ATOM    844  CD  GLU A 419      -6.624  19.104  60.910  1.00 52.55           C  
ATOM    845  OE1 GLU A 419      -6.729  19.488  62.099  1.00 52.03           O  
ATOM    846  OE2 GLU A 419      -7.585  19.094  60.106  1.00 61.93           O1-
ATOM    847  N   GLY A 420      -1.497  18.565  60.213  1.00 29.97           N  
ATOM    848  CA  GLY A 420      -0.317  19.398  60.280  1.00 24.38           C  
ATOM    849  C   GLY A 420       0.906  18.748  60.893  1.00 24.35           C  
ATOM    850  O   GLY A 420       1.953  19.394  60.962  1.00 23.45           O  
ATOM    851  N   MET A 421       0.815  17.478  61.310  1.00 21.13           N  
ATOM    852  CA  MET A 421       1.947  16.826  61.969  1.00 20.11           C  
ATOM    853  C   MET A 421       3.066  16.485  60.993  1.00 25.81           C  
ATOM    854  O   MET A 421       4.251  16.658  61.310  1.00 20.72           O  
ATOM    855  CB  MET A 421       1.481  15.562  62.672  1.00 25.05           C  
ATOM    856  CG  MET A 421       2.587  14.621  63.100  1.00 22.90           C  
ATOM    857  SD  MET A 421       2.350  14.221  64.836  1.00 21.53           S  
ATOM    858  CE  MET A 421       2.957  15.716  65.580  1.00 19.10           C  
ATOM    859  N   VAL A 422       2.716  15.984  59.808  1.00 29.33           N  
ATOM    860  CA  VAL A 422       3.740  15.530  58.869  1.00 26.44           C  
ATOM    861  C   VAL A 422       4.794  16.604  58.671  1.00 22.05           C  
ATOM    862  O   VAL A 422       5.997  16.349  58.803  1.00 21.83           O  
ATOM    863  CB  VAL A 422       3.104  15.120  57.531  1.00 26.43           C  
ATOM    864  CG1 VAL A 422       2.184  16.212  57.041  1.00 32.23           C  
ATOM    865  CG2 VAL A 422       4.191  14.817  56.517  1.00 25.48           C  
ATOM    866  N   GLU A 423       4.355  17.819  58.334  1.00 24.57           N  
ATOM    867  CA  GLU A 423       5.294  18.920  58.126  1.00 26.03           C  
ATOM    868  C   GLU A 423       6.289  19.031  59.280  1.00 20.27           C  
ATOM    869  O   GLU A 423       7.492  19.158  59.052  1.00 21.53           O  
ATOM    870  CB  GLU A 423       4.538  20.243  57.922  1.00 28.63           C  
ATOM    871  CG  GLU A 423       3.797  20.397  56.571  1.00 37.15           C  
ATOM    872  CD  GLU A 423       2.245  20.277  56.668  1.00 50.82           C  
ATOM    873  OE1 GLU A 423       1.744  19.297  57.282  1.00 33.96           O  
ATOM    874  OE2 GLU A 423       1.529  21.159  56.114  1.00 44.64           O1-
ATOM    875  N   ILE A 424       5.821  18.968  60.527  1.00 19.47           N  
ATOM    876  CA  ILE A 424       6.760  19.079  61.645  1.00 19.91           C  
ATOM    877  C   ILE A 424       7.802  17.979  61.558  1.00 19.14           C  
ATOM    878  O   ILE A 424       9.007  18.240  61.482  1.00 16.48           O  
ATOM    879  CB  ILE A 424       6.028  19.054  62.994  1.00 18.70           C  
ATOM    880  CG1 ILE A 424       5.205  20.338  63.149  1.00 19.86           C  
ATOM    881  CG2 ILE A 424       7.052  18.941  64.108  1.00 12.63           C  
ATOM    882  CD1 ILE A 424       4.093  20.305  64.189  1.00 15.57           C  
ATOM    883  N   PHE A 425       7.341  16.729  61.579  1.00 22.52           N  
ATOM    884  CA  PHE A 425       8.144  15.603  61.138  1.00 20.23           C  
ATOM    885  C   PHE A 425       9.092  16.027  60.042  1.00 14.83           C  
ATOM    886  O   PHE A 425      10.309  15.961  60.201  1.00 17.73           O  
ATOM    887  CB  PHE A 425       7.243  14.474  60.628  1.00 21.13           C  
ATOM    888  CG  PHE A 425       6.737  13.575  61.696  1.00 14.55           C  
ATOM    889  CD1 PHE A 425       6.692  13.989  62.983  1.00 13.44           C  
ATOM    890  CD2 PHE A 425       6.302  12.308  61.400  1.00 19.62           C  
ATOM    891  CE1 PHE A 425       6.220  13.171  63.958  1.00 15.82           C  
ATOM    892  CE2 PHE A 425       5.828  11.486  62.378  1.00 16.86           C  
ATOM    893  CZ  PHE A 425       5.788  11.923  63.656  1.00 16.06           C  
ATOM    894  N   ASP A 426       8.546  16.468  58.917  1.00 12.94           N  
ATOM    895  CA  ASP A 426       9.408  16.877  57.812  1.00 24.18           C  
ATOM    896  C   ASP A 426      10.553  17.761  58.312  1.00 23.08           C  
ATOM    897  O   ASP A 426      11.712  17.555  57.946  1.00 23.50           O  
ATOM    898  CB  ASP A 426       8.610  17.595  56.718  1.00 17.61           C  
ATOM    899  CG  ASP A 426       8.039  16.644  55.692  1.00 17.76           C  
ATOM    900  OD1 ASP A 426       8.689  15.626  55.388  1.00 21.29           O  
ATOM    901  OD2 ASP A 426       6.950  16.922  55.160  1.00 21.01           O1-
ATOM    902  N   MET A 427      10.269  18.728  59.170  1.00 16.81           N  
ATOM    903  CA  MET A 427      11.372  19.499  59.706  1.00 17.65           C  
ATOM    904  C   MET A 427      12.288  18.618  60.541  1.00 22.90           C  
ATOM    905  O   MET A 427      13.482  18.498  60.235  1.00 24.49           O  
ATOM    906  CB  MET A 427      10.842  20.692  60.489  1.00 23.75           C  
ATOM    907  CG  MET A 427      10.302  21.754  59.554  1.00 24.56           C  
ATOM    908  SD  MET A 427       9.428  23.061  60.381  1.00 18.30           S  
ATOM    909  CE  MET A 427       7.827  22.307  60.649  1.00 13.94           C  
ATOM    910  N   LEU A 428      11.740  17.964  61.584  1.00 21.34           N  
ATOM    911  CA  LEU A 428      12.521  17.018  62.387  1.00 18.13           C  
ATOM    912  C   LEU A 428      13.468  16.195  61.520  1.00 17.35           C  
ATOM    913  O   LEU A 428      14.682  16.158  61.751  1.00 13.99           O  
ATOM    914  CB  LEU A 428      11.600  16.080  63.155  1.00 10.81           C  
ATOM    915  CG  LEU A 428      10.829  16.541  64.385  1.00 12.08           C  
ATOM    916  CD1 LEU A 428      11.728  17.002  65.493  1.00  9.30           C  
ATOM    917  CD2 LEU A 428       9.861  17.617  64.002  1.00 23.90           C  
ATOM    918  N   LEU A 429      12.932  15.557  60.486  1.00 14.00           N  
ATOM    919  CA  LEU A 429      13.753  14.649  59.707  1.00 18.32           C  
ATOM    920  C   LEU A 429      14.938  15.381  59.092  1.00 22.89           C  
ATOM    921  O   LEU A 429      16.085  14.935  59.205  1.00 23.02           O  
ATOM    922  CB  LEU A 429      12.897  13.952  58.647  1.00 21.49           C  
ATOM    923  CG  LEU A 429      11.865  12.967  59.233  1.00 17.42           C  
ATOM    924  CD1 LEU A 429      11.063  12.265  58.177  1.00 20.47           C  
ATOM    925  CD2 LEU A 429      12.505  11.960  60.149  1.00 15.66           C  
ATOM    926  N   ALA A 430      14.688  16.537  58.476  1.00 30.62           N  
ATOM    927  CA  ALA A 430      15.764  17.255  57.788  1.00 28.04           C  
ATOM    928  C   ALA A 430      16.919  17.586  58.731  1.00 23.67           C  
ATOM    929  O   ALA A 430      18.089  17.553  58.327  1.00 24.55           O  
ATOM    930  CB  ALA A 430      15.224  18.529  57.136  1.00 27.92           C  
ATOM    931  N   THR A 431      16.619  17.913  59.982  1.00 14.69           N  
ATOM    932  CA  THR A 431      17.697  18.190  60.912  1.00 15.91           C  
ATOM    933  C   THR A 431      18.504  16.933  61.188  1.00 18.51           C  
ATOM    934  O   THR A 431      19.740  16.961  61.203  1.00 17.09           O  
ATOM    935  CB  THR A 431      17.114  18.749  62.186  1.00 13.41           C  
ATOM    936  OG1 THR A 431      15.791  19.185  61.902  1.00 15.08           O  
ATOM    937  CG2 THR A 431      17.913  19.899  62.617  1.00 14.38           C  
ATOM    938  N   SER A 432      17.816  15.817  61.417  1.00 21.20           N  
ATOM    939  CA  SER A 432      18.489  14.531  61.521  1.00 16.80           C  
ATOM    940  C   SER A 432      19.397  14.347  60.306  1.00 22.78           C  
ATOM    941  O   SER A 432      20.605  14.114  60.455  1.00 22.44           O  
ATOM    942  CB  SER A 432      17.435  13.416  61.704  1.00 15.32           C  
ATOM    943  OG  SER A 432      17.571  12.269  60.872  1.00 23.01           O  
ATOM    944  N   SER A 433      18.857  14.540  59.096  1.00 19.39           N  
ATOM    945  CA  SER A 433      19.707  14.557  57.915  1.00 19.61           C  
ATOM    946  C   SER A 433      20.930  15.427  58.172  1.00 24.32           C  
ATOM    947  O   SER A 433      22.047  14.913  58.267  1.00 26.78           O  
ATOM    948  CB  SER A 433      18.948  15.064  56.699  1.00 19.50           C  
ATOM    949  OG  SER A 433      17.848  14.233  56.406  1.00 24.52           O  
ATOM    950  N   ARG A 434      20.720  16.738  58.314  1.00 19.00           N  
ATOM    951  CA  ARG A 434      21.789  17.676  58.636  1.00 24.63           C  
ATOM    952  C   ARG A 434      22.729  17.091  59.677  1.00 24.71           C  
ATOM    953  O   ARG A 434      23.851  16.721  59.333  1.00 26.17           O  
ATOM    954  CB  ARG A 434      21.212  19.014  59.119  1.00 30.15           C  
ATOM    955  CG  ARG A 434      22.217  20.143  59.352  1.00 28.15           C  
ATOM    956  CD  ARG A 434      23.566  19.852  58.706  1.00 36.04           C  
ATOM    957  NE  ARG A 434      24.078  20.977  57.930  1.00 41.28           N  
ATOM    958  CZ  ARG A 434      25.261  20.982  57.327  1.00 41.78           C  
ATOM    959  NH1 ARG A 434      26.056  19.925  57.423  1.00 39.03           N1+
ATOM    960  NH2 ARG A 434      25.655  22.040  56.641  1.00 43.43           N  
ATOM    961  N   PHE A 435      22.294  17.002  60.939  1.00 22.01           N  
ATOM    962  CA  PHE A 435      23.113  16.367  61.972  1.00 22.00           C  
ATOM    963  C   PHE A 435      23.862  15.145  61.445  1.00 29.81           C  
ATOM    964  O   PHE A 435      25.072  14.989  61.661  1.00 27.12           O  
ATOM    965  CB  PHE A 435      22.243  15.966  63.152  1.00 16.30           C  
ATOM    966  CG  PHE A 435      22.018  17.066  64.128  1.00 22.09           C  
ATOM    967  CD1 PHE A 435      22.755  18.234  64.059  1.00 29.00           C  
ATOM    968  CD2 PHE A 435      21.079  16.939  65.130  1.00 21.44           C  
ATOM    969  CE1 PHE A 435      22.544  19.261  64.967  1.00 27.43           C  
ATOM    970  CE2 PHE A 435      20.869  17.949  66.043  1.00 22.51           C  
ATOM    971  CZ  PHE A 435      21.598  19.111  65.962  1.00 27.41           C  
ATOM    972  N   ARG A 436      23.159  14.262  60.748  1.00 26.75           N  
ATOM    973  CA  ARG A 436      23.849  13.134  60.156  1.00 27.54           C  
ATOM    974  C   ARG A 436      24.937  13.623  59.205  1.00 29.68           C  
ATOM    975  O   ARG A 436      26.118  13.550  59.549  1.00 38.69           O  
ATOM    976  CB  ARG A 436      22.861  12.212  59.448  1.00 31.52           C  
ATOM    977  CG  ARG A 436      23.471  10.943  58.914  1.00 23.15           C  
ATOM    978  CD  ARG A 436      22.743  10.532  57.682  1.00 23.57           C  
ATOM    979  NE  ARG A 436      21.297  10.542  57.885  1.00 29.05           N  
ATOM    980  CZ  ARG A 436      20.436  11.100  57.042  1.00 28.48           C  
ATOM    981  NH1 ARG A 436      20.885  11.690  55.935  1.00 28.76           N1+
ATOM    982  NH2 ARG A 436      19.132  11.046  57.294  1.00 21.64           N  
ATOM    983  N   MET A 437      24.571  14.147  58.026  1.00 30.11           N  
ATOM    984  CA  MET A 437      25.576  14.519  57.020  1.00 31.52           C  
ATOM    985  C   MET A 437      26.687  15.412  57.581  1.00 34.37           C  
ATOM    986  O   MET A 437      27.790  15.456  57.028  1.00 32.81           O  
ATOM    987  CB  MET A 437      24.907  15.220  55.837  1.00 28.70           C  
ATOM    988  CG  MET A 437      25.629  16.466  55.402  1.00 37.45           C  
ATOM    989  SD  MET A 437      24.663  17.420  54.213  1.00 71.14           S  
ATOM    990  CE  MET A 437      24.787  19.095  54.868  1.00 32.40           C  
ATOM    991  N   MET A 438      26.408  16.144  58.657  1.00 32.31           N  
ATOM    992  CA  MET A 438      27.416  16.892  59.395  1.00 27.95           C  
ATOM    993  C   MET A 438      28.175  16.023  60.385  1.00 29.72           C  
ATOM    994  O   MET A 438      29.283  16.395  60.796  1.00 29.52           O  
ATOM    995  CB  MET A 438      26.742  18.058  60.139  1.00 35.63           C  
ATOM    996  CG  MET A 438      27.656  19.059  60.846  1.00 32.14           C  
ATOM    997  SD  MET A 438      26.710  20.413  61.590  1.00 33.09           S  
ATOM    998  CE  MET A 438      25.990  21.143  60.145  1.00 33.73           C  
ATOM    999  N   ASN A 439      27.576  14.906  60.810  1.00 32.51           N  
ATOM   1000  CA  ASN A 439      28.210  13.893  61.655  1.00 37.51           C  
ATOM   1001  C   ASN A 439      28.302  14.328  63.110  1.00 30.65           C  
ATOM   1002  O   ASN A 439      29.356  14.202  63.737  1.00 29.32           O  
ATOM   1003  CB  ASN A 439      29.601  13.533  61.123  1.00 42.49           C  
ATOM   1004  CG  ASN A 439      30.094  12.191  61.633  1.00 49.36           C  
ATOM   1005  OD1 ASN A 439      30.091  11.928  62.841  1.00 42.15           O  
ATOM   1006  ND2 ASN A 439      30.508  11.324  60.708  1.00 51.08           N  
ATOM   1007  N   LEU A 440      27.200  14.825  63.657  1.00 30.42           N  
ATOM   1008  CA  LEU A 440      27.210  15.274  65.039  1.00 31.00           C  
ATOM   1009  C   LEU A 440      27.707  14.158  65.942  1.00 23.80           C  
ATOM   1010  O   LEU A 440      27.431  12.986  65.706  1.00 34.36           O  
ATOM   1011  CB  LEU A 440      25.808  15.716  65.464  1.00 26.86           C  
ATOM   1012  CG  LEU A 440      25.658  16.187  66.909  1.00 23.51           C  
ATOM   1013  CD1 LEU A 440      26.545  17.389  67.182  1.00 18.36           C  
ATOM   1014  CD2 LEU A 440      24.210  16.491  67.245  1.00 21.28           C  
ATOM   1015  N   GLN A 441      28.448  14.518  66.973  1.00 23.09           N  
ATOM   1016  CA  GLN A 441      28.868  13.568  67.988  1.00 26.85           C  
ATOM   1017  C   GLN A 441      28.155  13.852  69.301  1.00 22.63           C  
ATOM   1018  O   GLN A 441      27.842  14.993  69.634  1.00 25.93           O  
ATOM   1019  CB  GLN A 441      30.386  13.605  68.227  1.00 32.72           C  
ATOM   1020  CG  GLN A 441      31.216  13.866  66.981  1.00 31.16           C  
ATOM   1021  CD  GLN A 441      31.378  12.638  66.148  1.00 36.64           C  
ATOM   1022  OE1 GLN A 441      31.813  11.603  66.645  1.00 44.01           O  
ATOM   1023  NE2 GLN A 441      31.015  12.728  64.874  1.00 36.14           N  
ATOM   1024  N   GLY A 442      27.917  12.798  70.048  1.00 23.25           N  
ATOM   1025  CA  GLY A 442      27.290  12.927  71.336  1.00 23.87           C  
ATOM   1026  C   GLY A 442      27.798  14.101  72.136  1.00 28.28           C  
ATOM   1027  O   GLY A 442      26.999  14.922  72.596  1.00 31.59           O  
ATOM   1028  N   GLU A 443      29.116  14.197  72.326  1.00 33.55           N  
ATOM   1029  CA  GLU A 443      29.656  15.305  73.110  1.00 36.60           C  
ATOM   1030  C   GLU A 443      29.127  16.627  72.575  1.00 26.62           C  
ATOM   1031  O   GLU A 443      28.492  17.391  73.302  1.00 24.90           O  
ATOM   1032  CB  GLU A 443      31.190  15.291  73.104  1.00 46.50           C  
ATOM   1033  CG  GLU A 443      31.819  13.987  73.548  1.00 48.60           C  
ATOM   1034  CD  GLU A 443      31.758  12.932  72.463  1.00 53.86           C  
ATOM   1035  OE1 GLU A 443      31.524  13.305  71.286  1.00 45.33           O  
ATOM   1036  OE2 GLU A 443      31.936  11.735  72.787  1.00 62.74           O1-
ATOM   1037  N   GLU A 444      29.358  16.879  71.283  1.00 26.14           N  
ATOM   1038  CA  GLU A 444      28.760  18.006  70.582  1.00 21.43           C  
ATOM   1039  C   GLU A 444      27.293  18.175  70.942  1.00 22.27           C  
ATOM   1040  O   GLU A 444      26.831  19.277  71.270  1.00 19.06           O  
ATOM   1041  CB  GLU A 444      28.911  17.792  69.083  1.00 17.51           C  
ATOM   1042  CG  GLU A 444      30.315  17.958  68.586  1.00 18.85           C  
ATOM   1043  CD  GLU A 444      30.390  18.123  67.080  1.00 21.92           C  
ATOM   1044  OE1 GLU A 444      29.676  17.406  66.347  1.00 17.41           O  
ATOM   1045  OE2 GLU A 444      31.163  18.993  66.630  1.00 17.95           O1-
ATOM   1046  N   PHE A 445      26.544  17.079  70.876  1.00 22.21           N  
ATOM   1047  CA  PHE A 445      25.109  17.113  71.115  1.00 19.83           C  
ATOM   1048  C   PHE A 445      24.802  17.512  72.558  1.00 19.43           C  
ATOM   1049  O   PHE A 445      24.171  18.544  72.805  1.00 19.15           O  
ATOM   1050  CB  PHE A 445      24.534  15.750  70.718  1.00 19.34           C  
ATOM   1051  CG  PHE A 445      23.243  15.394  71.366  1.00 17.80           C  
ATOM   1052  CD1 PHE A 445      22.045  15.688  70.757  1.00 17.83           C  
ATOM   1053  CD2 PHE A 445      23.225  14.710  72.559  1.00 19.54           C  
ATOM   1054  CE1 PHE A 445      20.858  15.350  71.338  1.00 15.38           C  
ATOM   1055  CE2 PHE A 445      22.041  14.369  73.142  1.00 22.09           C  
ATOM   1056  CZ  PHE A 445      20.854  14.692  72.526  1.00 20.40           C  
ATOM   1057  N   VAL A 446      25.285  16.743  73.533  1.00 20.25           N  
ATOM   1058  CA  VAL A 446      25.048  17.127  74.927  1.00 25.25           C  
ATOM   1059  C   VAL A 446      25.309  18.614  75.100  1.00 24.04           C  
ATOM   1060  O   VAL A 446      24.578  19.323  75.799  1.00 19.55           O  
ATOM   1061  CB  VAL A 446      25.915  16.298  75.904  1.00 27.57           C  
ATOM   1062  CG1 VAL A 446      25.141  15.102  76.428  1.00 30.69           C  
ATOM   1063  CG2 VAL A 446      27.237  15.871  75.283  1.00 22.84           C  
ATOM   1064  N   CYS A 447      26.371  19.097  74.480  1.00 22.97           N  
ATOM   1065  CA  CYS A 447      26.662  20.518  74.432  1.00 26.44           C  
ATOM   1066  C   CYS A 447      25.468  21.282  73.885  1.00 21.69           C  
ATOM   1067  O   CYS A 447      24.856  22.076  74.604  1.00 17.21           O  
ATOM   1068  CB  CYS A 447      27.892  20.790  73.557  1.00 20.78           C  
ATOM   1069  SG  CYS A 447      29.400  20.805  74.454  1.00 13.93           S  
ATOM   1070  N   LEU A 448      25.163  21.070  72.604  1.00 15.00           N  
ATOM   1071  CA  LEU A 448      24.024  21.733  72.016  1.00 13.97           C  
ATOM   1072  C   LEU A 448      22.829  21.671  72.951  1.00 18.34           C  
ATOM   1073  O   LEU A 448      22.249  22.697  73.309  1.00 20.65           O  
ATOM   1074  CB  LEU A 448      23.700  21.094  70.676  1.00 23.56           C  
ATOM   1075  CG  LEU A 448      24.744  21.366  69.610  1.00 22.82           C  
ATOM   1076  CD1 LEU A 448      24.293  20.789  68.279  1.00 14.16           C  
ATOM   1077  CD2 LEU A 448      24.935  22.863  69.538  1.00 25.52           C  
ATOM   1078  N   LYS A 449      22.460  20.475  73.399  1.00 18.81           N  
ATOM   1079  CA  LYS A 449      21.237  20.352  74.189  1.00 18.06           C  
ATOM   1080  C   LYS A 449      21.220  21.336  75.355  1.00 14.79           C  
ATOM   1081  O   LYS A 449      20.188  21.935  75.655  1.00 14.73           O  
ATOM   1082  CB  LYS A 449      21.085  18.916  74.694  1.00 16.18           C  
ATOM   1083  CG  LYS A 449      19.814  18.689  75.489  1.00 18.00           C  
ATOM   1084  CD  LYS A 449      19.805  17.287  76.068  1.00 18.61           C  
ATOM   1085  CE  LYS A 449      20.690  16.400  75.247  1.00 18.88           C  
ATOM   1086  NZ  LYS A 449      20.215  15.001  75.251  1.00 20.05           N1+
ATOM   1087  N   SER A 450      22.354  21.513  76.025  1.00 14.24           N  
ATOM   1088  CA  SER A 450      22.405  22.389  77.189  1.00 15.33           C  
ATOM   1089  C   SER A 450      22.313  23.851  76.779  1.00 20.50           C  
ATOM   1090  O   SER A 450      21.542  24.633  77.348  1.00 18.90           O  
ATOM   1091  CB  SER A 450      23.698  22.144  77.943  1.00 18.52           C  
ATOM   1092  OG  SER A 450      24.771  22.149  77.044  1.00 19.82           O  
ATOM   1093  N   ILE A 451      23.153  24.248  75.827  1.00 19.76           N  
ATOM   1094  CA  ILE A 451      23.005  25.533  75.161  1.00 14.10           C  
ATOM   1095  C   ILE A 451      21.532  25.837  74.969  1.00 14.14           C  
ATOM   1096  O   ILE A 451      21.036  26.881  75.408  1.00 14.01           O  
ATOM   1097  CB  ILE A 451      23.788  25.525  73.832  1.00 16.36           C  
ATOM   1098  CG1 ILE A 451      25.276  25.663  74.125  1.00 13.15           C  
ATOM   1099  CG2 ILE A 451      23.313  26.597  72.878  1.00 17.64           C  
ATOM   1100  CD1 ILE A 451      26.119  25.679  72.931  1.00 15.56           C  
ATOM   1101  N   ILE A 452      20.803  24.900  74.350  1.00 15.88           N  
ATOM   1102  CA  ILE A 452      19.402  25.140  73.995  1.00 15.14           C  
ATOM   1103  C   ILE A 452      18.569  25.366  75.233  1.00 11.98           C  
ATOM   1104  O   ILE A 452      17.672  26.211  75.246  1.00 10.69           O  
ATOM   1105  CB  ILE A 452      18.837  23.978  73.174  1.00 10.51           C  
ATOM   1106  CG1 ILE A 452      19.414  24.025  71.776  1.00 10.78           C  
ATOM   1107  CG2 ILE A 452      17.338  24.062  73.158  1.00 11.16           C  
ATOM   1108  CD1 ILE A 452      19.039  22.872  70.990  1.00 14.35           C  
ATOM   1109  N   LEU A 453      18.835  24.592  76.278  1.00 12.56           N  
ATOM   1110  CA  LEU A 453      18.133  24.766  77.534  1.00 12.45           C  
ATOM   1111  C   LEU A 453      18.417  26.132  78.120  1.00 14.30           C  
ATOM   1112  O   LEU A 453      17.530  26.765  78.710  1.00 13.94           O  
ATOM   1113  CB  LEU A 453      18.558  23.669  78.496  1.00 13.80           C  
ATOM   1114  CG  LEU A 453      18.618  23.900  79.992  1.00 11.49           C  
ATOM   1115  CD1 LEU A 453      17.245  23.984  80.574  1.00 13.49           C  
ATOM   1116  CD2 LEU A 453      19.412  22.788  80.602  1.00 11.26           C  
ATOM   1117  N   LEU A 454      19.651  26.606  77.965  1.00 13.57           N  
ATOM   1118  CA  LEU A 454      20.067  27.838  78.612  1.00 18.52           C  
ATOM   1119  C   LEU A 454      19.683  29.085  77.829  1.00 21.61           C  
ATOM   1120  O   LEU A 454      19.449  30.139  78.434  1.00 21.14           O  
ATOM   1121  CB  LEU A 454      21.574  27.805  78.859  1.00 15.28           C  
ATOM   1122  CG  LEU A 454      21.898  27.008  80.125  1.00 20.97           C  
ATOM   1123  CD1 LEU A 454      23.386  26.814  80.307  1.00 24.11           C  
ATOM   1124  CD2 LEU A 454      21.284  27.650  81.361  1.00 16.68           C  
ATOM   1125  N   ASN A 455      19.557  28.982  76.516  1.00 17.41           N  
ATOM   1126  CA  ASN A 455      19.407  30.149  75.678  1.00 18.02           C  
ATOM   1127  C   ASN A 455      17.985  30.372  75.191  1.00 21.67           C  
ATOM   1128  O   ASN A 455      17.704  31.410  74.599  1.00 32.14           O  
ATOM   1129  CB  ASN A 455      20.359  30.019  74.490  1.00 23.86           C  
ATOM   1130  CG  ASN A 455      20.122  31.047  73.443  1.00 21.09           C  
ATOM   1131  OD1 ASN A 455      19.350  30.822  72.519  1.00 20.68           O  
ATOM   1132  ND2 ASN A 455      20.779  32.191  73.574  1.00 27.15           N  
ATOM   1133  N   SER A 456      17.075  29.444  75.416  1.00 20.89           N  
ATOM   1134  CA  SER A 456      15.743  29.636  74.877  1.00 19.85           C  
ATOM   1135  C   SER A 456      14.975  30.638  75.711  1.00 24.96           C  
ATOM   1136  O   SER A 456      14.394  31.589  75.182  1.00 32.53           O  
ATOM   1137  CB  SER A 456      15.019  28.298  74.816  1.00 25.12           C  
ATOM   1138  OG  SER A 456      15.865  27.349  74.194  1.00 24.72           O  
ATOM   1139  N   GLY A 457      14.969  30.447  77.015  1.00 25.06           N  
ATOM   1140  CA  GLY A 457      14.276  31.353  77.895  1.00 30.04           C  
ATOM   1141  C   GLY A 457      15.111  32.512  78.375  1.00 34.34           C  
ATOM   1142  O   GLY A 457      14.648  33.277  79.222  1.00 36.50           O  
ATOM   1143  N   VAL A 458      16.330  32.669  77.860  1.00 38.52           N  
ATOM   1144  CA  VAL A 458      17.219  33.711  78.363  1.00 37.45           C  
ATOM   1145  C   VAL A 458      16.647  35.090  78.078  1.00 42.87           C  
ATOM   1146  O   VAL A 458      16.710  35.988  78.919  1.00 50.08           O  
ATOM   1147  CB  VAL A 458      18.628  33.565  77.763  1.00 32.80           C  
ATOM   1148  CG1 VAL A 458      18.581  33.691  76.257  1.00 30.69           C  
ATOM   1149  CG2 VAL A 458      19.513  34.622  78.341  1.00 37.99           C  
ATOM   1150  N   TYR A 459      16.102  35.300  76.893  1.00 34.75           N  
ATOM   1151  CA  TYR A 459      15.627  36.626  76.539  1.00 35.66           C  
ATOM   1152  C   TYR A 459      14.105  36.687  76.514  1.00 38.81           C  
ATOM   1153  O   TYR A 459      13.499  37.327  75.653  1.00 31.21           O  
ATOM   1154  CB  TYR A 459      16.262  37.072  75.228  1.00 47.52           C  
ATOM   1155  CG  TYR A 459      17.754  37.209  75.418  1.00 50.26           C  
ATOM   1156  CD1 TYR A 459      18.263  38.094  76.368  1.00 53.25           C  
ATOM   1157  CD2 TYR A 459      18.651  36.434  74.702  1.00 42.23           C  
ATOM   1158  CE1 TYR A 459      19.626  38.220  76.590  1.00 51.75           C  
ATOM   1159  CE2 TYR A 459      20.026  36.552  74.919  1.00 47.98           C  
ATOM   1160  CZ  TYR A 459      20.507  37.450  75.871  1.00 48.34           C  
ATOM   1161  OH  TYR A 459      21.866  37.590  76.111  1.00 45.70           O  
ATOM   1162  N   THR A 460      13.479  36.002  77.485  1.00 40.54           N  
ATOM   1163  CA  THR A 460      12.078  36.202  77.851  1.00 41.78           C  
ATOM   1164  C   THR A 460      11.907  36.241  79.367  1.00 58.08           C  
ATOM   1165  O   THR A 460      10.857  35.842  79.893  1.00 56.81           O  
ATOM   1166  CB  THR A 460      11.176  35.118  77.290  1.00 31.49           C  
ATOM   1167  OG1 THR A 460      11.840  34.470  76.211  1.00 35.04           O  
ATOM   1168  CG2 THR A 460       9.905  35.730  76.786  1.00 30.50           C  
ATOM   1169  N   PHE A 461      12.931  36.703  80.078  1.00 57.97           N  
ATOM   1170  CA  PHE A 461      12.883  36.829  81.521  1.00 66.72           C  
ATOM   1171  C   PHE A 461      12.098  38.064  81.944  1.00 82.60           C  
ATOM   1172  O   PHE A 461      11.772  38.948  81.145  1.00 80.34           O  
ATOM   1173  CB  PHE A 461      14.289  36.928  82.102  1.00 68.93           C  
ATOM   1174  CG  PHE A 461      14.979  35.620  82.244  1.00 58.73           C  
ATOM   1175  CD1 PHE A 461      14.829  34.864  83.394  1.00 63.52           C  
ATOM   1176  CD2 PHE A 461      15.787  35.146  81.237  1.00 49.32           C  
ATOM   1177  CE1 PHE A 461      15.476  33.655  83.528  1.00 54.65           C  
ATOM   1178  CE2 PHE A 461      16.437  33.939  81.360  1.00 50.81           C  
ATOM   1179  CZ  PHE A 461      16.284  33.191  82.511  1.00 51.15           C  
ATOM   1180  N   LEU A 462      11.814  38.120  83.240  1.00 91.50           N  
ATOM   1181  CA  LEU A 462      11.390  39.354  83.889  1.00 96.82           C  
ATOM   1182  C   LEU A 462      12.666  40.044  84.352  1.00104.07           C  
ATOM   1183  O   LEU A 462      13.144  39.836  85.469  1.00104.30           O  
ATOM   1184  CB  LEU A 462      10.428  39.060  85.031  1.00101.11           C  
ATOM   1185  CG  LEU A 462       9.989  40.224  85.916  1.00107.03           C  
ATOM   1186  CD1 LEU A 462       8.586  39.969  86.442  1.00112.92           C  
ATOM   1187  CD2 LEU A 462      10.967  40.410  87.065  1.00101.03           C  
ATOM   1188  N   SER A 463      13.246  40.853  83.459  1.00108.82           N  
ATOM   1189  CA  SER A 463      14.492  41.573  83.730  1.00108.48           C  
ATOM   1190  C   SER A 463      14.277  42.872  84.509  1.00106.42           C  
ATOM   1191  O   SER A 463      14.983  43.860  84.289  1.00105.21           O  
ATOM   1192  CB  SER A 463      15.217  41.841  82.411  1.00100.25           C  
ATOM   1193  OG  SER A 463      14.510  42.774  81.611  1.00101.13           O  
ATOM   1194  N   SER A 464      13.310  42.894  85.430  1.00104.49           N  
ATOM   1195  CA  SER A 464      13.074  44.063  86.266  1.00107.40           C  
ATOM   1196  C   SER A 464      13.737  43.966  87.636  1.00104.14           C  
ATOM   1197  O   SER A 464      14.008  45.008  88.247  1.00103.42           O  
ATOM   1198  CB  SER A 464      11.566  44.301  86.447  1.00107.22           C  
ATOM   1199  OG  SER A 464      10.985  43.361  87.333  1.00 97.06           O  
ATOM   1200  N   THR A 465      14.010  42.756  88.126  1.00 98.97           N  
ATOM   1201  CA  THR A 465      14.692  42.557  89.400  1.00 87.46           C  
ATOM   1202  C   THR A 465      16.176  42.321  89.151  1.00 87.55           C  
ATOM   1203  O   THR A 465      16.552  41.374  88.450  1.00 86.07           O  
ATOM   1204  CB  THR A 465      14.100  41.385  90.177  1.00 78.14           C  
ATOM   1205  OG1 THR A 465      12.804  41.747  90.659  1.00 73.67           O  
ATOM   1206  CG2 THR A 465      14.990  41.036  91.358  1.00 80.46           C  
ATOM   1207  N   LEU A 466      17.011  43.179  89.743  1.00 96.16           N  
ATOM   1208  CA  LEU A 466      18.463  43.054  89.680  1.00 89.16           C  
ATOM   1209  C   LEU A 466      18.964  41.680  90.130  1.00 84.28           C  
ATOM   1210  O   LEU A 466      20.163  41.403  89.992  1.00 72.37           O  
ATOM   1211  CB  LEU A 466      19.092  44.170  90.522  1.00 80.38           C  
ATOM   1212  CG  LEU A 466      18.254  44.628  91.729  1.00 81.53           C  
ATOM   1213  CD1 LEU A 466      19.150  45.151  92.831  1.00 76.92           C  
ATOM   1214  CD2 LEU A 466      17.203  45.683  91.351  1.00 69.46           C  
ATOM   1215  N   LYS A 467      18.082  40.820  90.666  1.00 88.00           N  
ATOM   1216  CA  LYS A 467      18.433  39.423  90.915  1.00 85.46           C  
ATOM   1217  C   LYS A 467      18.297  38.572  89.656  1.00 74.47           C  
ATOM   1218  O   LYS A 467      19.044  37.602  89.488  1.00 69.23           O  
ATOM   1219  CB  LYS A 467      17.572  38.842  92.047  1.00 84.59           C  
ATOM   1220  CG  LYS A 467      17.994  37.442  92.508  1.00 75.61           C  
ATOM   1221  CD  LYS A 467      19.464  37.417  92.904  1.00 80.04           C  
ATOM   1222  CE  LYS A 467      19.999  35.998  93.113  1.00 77.99           C  
ATOM   1223  NZ  LYS A 467      21.472  35.980  93.417  1.00 58.51           N1+
ATOM   1224  N   SER A 468      17.359  38.910  88.771  1.00 67.91           N  
ATOM   1225  CA  SER A 468      17.286  38.288  87.455  1.00 71.61           C  
ATOM   1226  C   SER A 468      18.206  38.963  86.445  1.00 70.03           C  
ATOM   1227  O   SER A 468      18.218  38.570  85.269  1.00 62.44           O  
ATOM   1228  CB  SER A 468      15.847  38.298  86.936  1.00 76.77           C  
ATOM   1229  OG  SER A 468      15.327  39.610  86.936  1.00 82.68           O  
ATOM   1230  N   LEU A 469      18.965  39.974  86.882  1.00 70.52           N  
ATOM   1231  CA  LEU A 469      20.044  40.572  86.105  1.00 68.57           C  
ATOM   1232  C   LEU A 469      21.413  40.011  86.466  1.00 59.41           C  
ATOM   1233  O   LEU A 469      22.343  40.107  85.659  1.00 48.54           O  
ATOM   1234  CB  LEU A 469      20.051  42.092  86.295  1.00 72.64           C  
ATOM   1235  CG  LEU A 469      18.762  42.797  85.858  1.00 79.52           C  
ATOM   1236  CD1 LEU A 469      18.736  44.250  86.337  1.00 78.29           C  
ATOM   1237  CD2 LEU A 469      18.560  42.701  84.336  1.00 76.28           C  
ATOM   1238  N   GLU A 470      21.565  39.462  87.666  1.00 65.73           N  
ATOM   1239  CA  GLU A 470      22.645  38.520  87.901  1.00 67.32           C  
ATOM   1240  C   GLU A 470      22.406  37.354  86.961  1.00 58.46           C  
ATOM   1241  O   GLU A 470      23.161  37.122  86.009  1.00 45.33           O  
ATOM   1242  CB  GLU A 470      22.661  38.010  89.349  1.00 73.90           C  
ATOM   1243  CG  GLU A 470      22.672  39.058  90.446  1.00 64.77           C  
ATOM   1244  CD  GLU A 470      22.630  38.417  91.826  1.00 82.59           C  
ATOM   1245  OE1 GLU A 470      22.624  37.163  91.908  1.00 83.22           O  
ATOM   1246  OE2 GLU A 470      22.599  39.162  92.830  1.00 85.37           O1-
ATOM   1247  N   GLU A 471      21.321  36.636  87.252  1.00 59.67           N  
ATOM   1248  CA  GLU A 471      20.837  35.473  86.525  1.00 53.74           C  
ATOM   1249  C   GLU A 471      21.047  35.590  85.028  1.00 46.74           C  
ATOM   1250  O   GLU A 471      21.509  34.642  84.394  1.00 48.22           O  
ATOM   1251  CB  GLU A 471      19.348  35.258  86.816  1.00 58.05           C  
ATOM   1252  CG  GLU A 471      19.028  34.978  88.277  1.00 60.36           C  
ATOM   1253  CD  GLU A 471      19.186  33.520  88.646  1.00 48.78           C  
ATOM   1254  OE1 GLU A 471      18.568  32.671  87.971  1.00 40.61           O  
ATOM   1255  OE2 GLU A 471      19.910  33.220  89.621  1.00 48.65           O1-
ATOM   1256  N   LYS A 472      20.700  36.733  84.445  1.00 51.24           N  
ATOM   1257  CA  LYS A 472      20.838  36.871  83.000  1.00 57.64           C  
ATOM   1258  C   LYS A 472      22.301  36.736  82.575  1.00 51.31           C  
ATOM   1259  O   LYS A 472      22.628  35.985  81.650  1.00 45.45           O  
ATOM   1260  CB  LYS A 472      20.231  38.203  82.540  1.00 62.25           C  
ATOM   1261  CG  LYS A 472      19.564  38.155  81.162  1.00 54.94           C  
ATOM   1262  CD  LYS A 472      18.205  38.843  81.172  1.00 46.65           C  
ATOM   1263  CE  LYS A 472      17.604  38.887  79.776  1.00 41.93           C  
ATOM   1264  NZ  LYS A 472      16.239  39.505  79.753  1.00 55.73           N1+
ATOM   1265  N   ASP A 473      23.206  37.417  83.267  1.00 55.60           N  
ATOM   1266  CA  ASP A 473      24.589  37.401  82.806  1.00 57.76           C  
ATOM   1267  C   ASP A 473      25.308  36.124  83.214  1.00 47.70           C  
ATOM   1268  O   ASP A 473      26.263  35.721  82.551  1.00 43.23           O  
ATOM   1269  CB  ASP A 473      25.337  38.641  83.314  1.00 61.82           C  
ATOM   1270  CG  ASP A 473      26.135  38.377  84.586  1.00 55.18           C  
ATOM   1271  OD1 ASP A 473      25.558  38.529  85.689  1.00 53.39           O  
ATOM   1272  OD2 ASP A 473      27.333  38.018  84.477  1.00 47.81           O1-
ATOM   1273  N   HIS A 474      24.882  35.485  84.300  1.00 51.32           N  
ATOM   1274  CA  HIS A 474      25.353  34.135  84.578  1.00 48.78           C  
ATOM   1275  C   HIS A 474      25.261  33.276  83.328  1.00 45.87           C  
ATOM   1276  O   HIS A 474      26.274  32.828  82.785  1.00 44.27           O  
ATOM   1277  CB  HIS A 474      24.529  33.519  85.702  1.00 42.75           C  
ATOM   1278  CG  HIS A 474      25.050  32.205  86.168  1.00 47.72           C  
ATOM   1279  ND1 HIS A 474      25.972  31.479  85.450  1.00 49.89           N  
ATOM   1280  CD2 HIS A 474      24.802  31.494  87.293  1.00 63.94           C  
ATOM   1281  CE1 HIS A 474      26.265  30.371  86.106  1.00 58.67           C  
ATOM   1282  NE2 HIS A 474      25.568  30.355  87.228  1.00 69.65           N  
ATOM   1283  N   ILE A 475      24.031  33.061  82.854  1.00 42.14           N  
ATOM   1284  CA  ILE A 475      23.762  32.185  81.717  1.00 37.43           C  
ATOM   1285  C   ILE A 475      24.725  32.447  80.568  1.00 38.77           C  
ATOM   1286  O   ILE A 475      25.215  31.514  79.920  1.00 37.66           O  
ATOM   1287  CB  ILE A 475      22.293  32.346  81.283  1.00 39.04           C  
ATOM   1288  CG1 ILE A 475      21.377  31.950  82.442  1.00 35.25           C  
ATOM   1289  CG2 ILE A 475      22.002  31.537  80.018  1.00 31.97           C  
ATOM   1290  CD1 ILE A 475      19.931  32.030  82.134  1.00 26.45           C  
ATOM   1291  N   HIS A 476      25.011  33.711  80.283  1.00 43.49           N  
ATOM   1292  CA  HIS A 476      25.934  33.988  79.192  1.00 38.84           C  
ATOM   1293  C   HIS A 476      27.294  33.389  79.498  1.00 36.49           C  
ATOM   1294  O   HIS A 476      27.917  32.767  78.635  1.00 37.17           O  
ATOM   1295  CB  HIS A 476      26.017  35.497  78.940  1.00 44.22           C  
ATOM   1296  CG  HIS A 476      24.676  36.159  78.776  1.00 55.00           C  
ATOM   1297  ND1 HIS A 476      24.071  36.889  79.780  1.00 55.16           N  
ATOM   1298  CD2 HIS A 476      23.814  36.184  77.728  1.00 57.58           C  
ATOM   1299  CE1 HIS A 476      22.905  37.345  79.353  1.00 53.48           C  
ATOM   1300  NE2 HIS A 476      22.725  36.933  78.112  1.00 54.63           N  
ATOM   1301  N   ARG A 477      27.741  33.513  80.747  1.00 50.11           N  
ATOM   1302  CA  ARG A 477      29.042  32.975  81.141  1.00 55.18           C  
ATOM   1303  C   ARG A 477      29.102  31.475  80.886  1.00 47.42           C  
ATOM   1304  O   ARG A 477      29.930  30.989  80.104  1.00 44.47           O  
ATOM   1305  CB  ARG A 477      29.319  33.306  82.615  1.00 44.73           C  
ATOM   1306  CG  ARG A 477      29.081  34.787  82.951  1.00 47.07           C  
ATOM   1307  CD  ARG A 477      29.934  35.303  84.113  1.00 49.05           C  
ATOM   1308  NE  ARG A 477      30.734  36.468  83.731  1.00 51.26           N  
ATOM   1309  CZ  ARG A 477      30.434  37.720  84.056  1.00 44.23           C  
ATOM   1310  NH1 ARG A 477      29.351  37.960  84.776  1.00 47.29           N1+
ATOM   1311  NH2 ARG A 477      31.213  38.724  83.665  1.00 33.72           N  
ATOM   1312  N   VAL A 478      28.224  30.728  81.543  1.00 46.39           N  
ATOM   1313  CA  VAL A 478      27.991  29.334  81.214  1.00 35.69           C  
ATOM   1314  C   VAL A 478      28.017  29.187  79.707  1.00 36.89           C  
ATOM   1315  O   VAL A 478      28.991  28.686  79.145  1.00 40.96           O  
ATOM   1316  CB  VAL A 478      26.649  28.844  81.762  1.00 31.21           C  
ATOM   1317  CG1 VAL A 478      26.564  27.378  81.551  1.00 37.16           C  
ATOM   1318  CG2 VAL A 478      26.483  29.209  83.223  1.00 27.34           C  
ATOM   1319  N   LEU A 479      26.960  29.654  79.049  1.00 33.54           N  
ATOM   1320  CA  LEU A 479      26.828  29.541  77.604  1.00 34.97           C  
ATOM   1321  C   LEU A 479      28.153  29.782  76.907  1.00 33.38           C  
ATOM   1322  O   LEU A 479      28.503  29.084  75.957  1.00 31.93           O  
ATOM   1323  CB  LEU A 479      25.779  30.522  77.073  1.00 38.99           C  
ATOM   1324  CG  LEU A 479      24.326  30.067  77.198  1.00 34.55           C  
ATOM   1325  CD1 LEU A 479      23.342  31.215  76.949  1.00 25.78           C  
ATOM   1326  CD2 LEU A 479      24.104  28.901  76.242  1.00 22.19           C  
ATOM   1327  N   ASP A 480      28.905  30.770  77.364  1.00 38.73           N  
ATOM   1328  CA  ASP A 480      30.216  30.981  76.777  1.00 42.12           C  
ATOM   1329  C   ASP A 480      31.117  29.783  77.042  1.00 40.88           C  
ATOM   1330  O   ASP A 480      31.728  29.229  76.124  1.00 35.62           O  
ATOM   1331  CB  ASP A 480      30.814  32.277  77.316  1.00 38.76           C  
ATOM   1332  CG  ASP A 480      30.418  33.463  76.480  1.00 43.83           C  
ATOM   1333  OD1 ASP A 480      30.101  33.246  75.286  1.00 42.81           O  
ATOM   1334  OD2 ASP A 480      30.412  34.599  76.999  1.00 50.93           O1-
ATOM   1335  N   LYS A 481      31.183  29.350  78.298  1.00 41.08           N  
ATOM   1336  CA  LYS A 481      31.962  28.166  78.637  1.00 37.92           C  
ATOM   1337  C   LYS A 481      31.604  27.004  77.728  1.00 36.73           C  
ATOM   1338  O   LYS A 481      32.473  26.406  77.087  1.00 36.22           O  
ATOM   1339  CB  LYS A 481      31.701  27.808  80.093  1.00 44.76           C  
ATOM   1340  CG  LYS A 481      32.827  27.113  80.805  1.00 49.91           C  
ATOM   1341  CD  LYS A 481      32.499  27.109  82.284  1.00 45.04           C  
ATOM   1342  CE  LYS A 481      33.275  26.064  82.998  1.00 43.49           C  
ATOM   1343  NZ  LYS A 481      32.549  25.694  84.205  1.00 40.20           N1+
ATOM   1344  N   ILE A 482      30.313  26.678  77.665  1.00 38.74           N  
ATOM   1345  CA  ILE A 482      29.817  25.616  76.801  1.00 28.25           C  
ATOM   1346  C   ILE A 482      30.393  25.731  75.404  1.00 27.91           C  
ATOM   1347  O   ILE A 482      30.724  24.723  74.773  1.00 30.01           O  
ATOM   1348  CB  ILE A 482      28.284  25.653  76.767  1.00 26.69           C  
ATOM   1349  CG1 ILE A 482      27.726  25.396  78.164  1.00 29.78           C  
ATOM   1350  CG2 ILE A 482      27.760  24.662  75.764  1.00 25.93           C  
ATOM   1351  CD1 ILE A 482      27.606  23.965  78.508  1.00 26.30           C  
ATOM   1352  N   THR A 483      30.497  26.952  74.881  1.00 30.63           N  
ATOM   1353  CA  THR A 483      30.958  27.092  73.506  1.00 30.34           C  
ATOM   1354  C   THR A 483      32.451  26.816  73.412  1.00 30.01           C  
ATOM   1355  O   THR A 483      32.920  26.218  72.439  1.00 31.09           O  
ATOM   1356  CB  THR A 483      30.575  28.474  72.940  1.00 35.41           C  
ATOM   1357  OG1 THR A 483      31.601  28.977  72.078  1.00 34.21           O  
ATOM   1358  CG2 THR A 483      30.279  29.484  74.029  1.00 36.82           C  
ATOM   1359  N   ASP A 484      33.207  27.203  74.435  1.00 36.13           N  
ATOM   1360  CA  ASP A 484      34.591  26.757  74.539  1.00 41.36           C  
ATOM   1361  C   ASP A 484      34.665  25.232  74.503  1.00 49.65           C  
ATOM   1362  O   ASP A 484      35.284  24.643  73.606  1.00 48.70           O  
ATOM   1363  CB  ASP A 484      35.221  27.308  75.820  1.00 37.66           C  
ATOM   1364  CG  ASP A 484      35.207  28.816  75.869  1.00 43.98           C  
ATOM   1365  OD1 ASP A 484      35.265  29.440  74.788  1.00 43.48           O  
ATOM   1366  OD2 ASP A 484      35.133  29.379  76.985  1.00 47.80           O1-
ATOM   1367  N   THR A 485      34.041  24.576  75.486  1.00 41.24           N  
ATOM   1368  CA  THR A 485      33.865  23.131  75.458  1.00 32.19           C  
ATOM   1369  C   THR A 485      33.690  22.613  74.041  1.00 34.77           C  
ATOM   1370  O   THR A 485      34.512  21.840  73.539  1.00 37.76           O  
ATOM   1371  CB  THR A 485      32.653  22.773  76.297  1.00 31.06           C  
ATOM   1372  OG1 THR A 485      32.570  23.692  77.389  1.00 37.86           O  
ATOM   1373  CG2 THR A 485      32.789  21.381  76.821  1.00 34.97           C  
ATOM   1374  N   LEU A 486      32.612  23.038  73.385  1.00 31.00           N  
ATOM   1375  CA  LEU A 486      32.419  22.689  71.989  1.00 29.10           C  
ATOM   1376  C   LEU A 486      33.701  22.886  71.215  1.00 36.99           C  
ATOM   1377  O   LEU A 486      34.171  21.982  70.520  1.00 38.68           O  
ATOM   1378  CB  LEU A 486      31.308  23.535  71.387  1.00 26.27           C  
ATOM   1379  CG  LEU A 486      29.944  22.897  71.500  1.00 23.25           C  
ATOM   1380  CD1 LEU A 486      29.016  23.797  72.279  1.00 20.52           C  
ATOM   1381  CD2 LEU A 486      29.451  22.653  70.109  1.00 19.88           C  
ATOM   1382  N   ILE A 487      34.289  24.071  71.340  1.00 41.49           N  
ATOM   1383  CA  ILE A 487      35.535  24.413  70.668  1.00 41.06           C  
ATOM   1384  C   ILE A 487      36.582  23.360  71.009  1.00 39.34           C  
ATOM   1385  O   ILE A 487      37.011  22.601  70.136  1.00 37.88           O  
ATOM   1386  CB  ILE A 487      35.984  25.838  71.054  1.00 39.13           C  
ATOM   1387  CG1 ILE A 487      35.211  26.860  70.228  1.00 33.37           C  
ATOM   1388  CG2 ILE A 487      37.491  26.011  70.891  1.00 44.07           C  
ATOM   1389  CD1 ILE A 487      35.294  26.603  68.738  1.00 36.06           C  
ATOM   1390  N   HIS A 488      36.985  23.297  72.282  1.00 38.37           N  
ATOM   1391  CA  HIS A 488      37.901  22.259  72.737  1.00 41.84           C  
ATOM   1392  C   HIS A 488      37.581  20.950  72.042  1.00 41.88           C  
ATOM   1393  O   HIS A 488      38.443  20.324  71.417  1.00 41.95           O  
ATOM   1394  CB  HIS A 488      37.792  22.116  74.265  1.00 59.34           C  
ATOM   1395  CG  HIS A 488      38.761  21.136  74.873  1.00 66.12           C  
ATOM   1396  ND1 HIS A 488      38.469  19.795  75.035  1.00 73.75           N  
ATOM   1397  CD2 HIS A 488      39.998  21.312  75.395  1.00 60.47           C  
ATOM   1398  CE1 HIS A 488      39.494  19.183  75.602  1.00 68.58           C  
ATOM   1399  NE2 HIS A 488      40.435  20.081  75.829  1.00 74.43           N  
ATOM   1400  N   LEU A 489      36.319  20.547  72.114  1.00 36.90           N  
ATOM   1401  CA  LEU A 489      35.891  19.348  71.422  1.00 35.23           C  
ATOM   1402  C   LEU A 489      36.305  19.373  69.957  1.00 36.59           C  
ATOM   1403  O   LEU A 489      37.010  18.472  69.493  1.00 48.04           O  
ATOM   1404  CB  LEU A 489      34.388  19.190  71.577  1.00 39.89           C  
ATOM   1405  CG  LEU A 489      34.055  19.024  73.057  1.00 40.05           C  
ATOM   1406  CD1 LEU A 489      32.757  18.256  73.272  1.00 39.77           C  
ATOM   1407  CD2 LEU A 489      35.205  18.331  73.750  1.00 50.07           C  
ATOM   1408  N   MET A 490      35.891  20.397  69.207  1.00 35.19           N  
ATOM   1409  CA  MET A 490      36.151  20.384  67.762  1.00 43.74           C  
ATOM   1410  C   MET A 490      37.642  20.388  67.441  1.00 40.70           C  
ATOM   1411  O   MET A 490      38.055  19.870  66.397  1.00 35.51           O  
ATOM   1412  CB  MET A 490      35.492  21.575  67.065  1.00 37.06           C  
ATOM   1413  CG  MET A 490      34.427  22.264  67.850  1.00 34.45           C  
ATOM   1414  SD  MET A 490      32.900  22.286  66.927  1.00 26.73           S  
ATOM   1415  CE  MET A 490      31.781  22.905  68.181  1.00 27.52           C  
ATOM   1416  N   ALA A 491      38.439  20.965  68.335  1.00 43.20           N  
ATOM   1417  CA  ALA A 491      39.881  21.023  68.147  1.00 43.68           C  
ATOM   1418  C   ALA A 491      40.466  19.618  68.212  1.00 38.96           C  
ATOM   1419  O   ALA A 491      41.504  19.336  67.615  1.00 38.22           O  
ATOM   1420  CB  ALA A 491      40.519  21.916  69.199  1.00 50.30           C  
ATOM   1421  N   LYS A 492      39.787  18.739  68.943  1.00 38.07           N  
ATOM   1422  CA  LYS A 492      40.227  17.358  69.087  1.00 39.28           C  
ATOM   1423  C   LYS A 492      40.193  16.652  67.738  1.00 35.24           C  
ATOM   1424  O   LYS A 492      41.180  16.048  67.317  1.00 46.91           O  
ATOM   1425  CB  LYS A 492      39.347  16.615  70.094  1.00 35.65           C  
ATOM   1426  CG  LYS A 492      40.124  15.836  71.143  1.00 48.69           C  
ATOM   1427  CD  LYS A 492      40.295  14.382  70.736  1.00 75.14           C  
ATOM   1428  CE  LYS A 492      39.982  13.445  71.892  1.00 73.77           C  
ATOM   1429  NZ  LYS A 492      39.572  12.095  71.418  1.00 74.03           N1+
ATOM   1430  N   ALA A 493      39.051  16.734  67.062  1.00 30.32           N  
ATOM   1431  CA  ALA A 493      38.894  16.108  65.756  1.00 32.03           C  
ATOM   1432  C   ALA A 493      40.087  16.452  64.876  1.00 33.58           C  
ATOM   1433  O   ALA A 493      40.547  15.630  64.083  1.00 43.91           O  
ATOM   1434  CB  ALA A 493      37.599  16.562  65.102  1.00 35.83           C  
ATOM   1435  N   GLY A 494      40.586  17.675  65.025  1.00 34.55           N  
ATOM   1436  CA  GLY A 494      41.728  18.134  64.258  1.00 40.90           C  
ATOM   1437  C   GLY A 494      41.363  18.962  63.041  1.00 47.63           C  
ATOM   1438  O   GLY A 494      41.934  18.775  61.967  1.00 48.62           O  
ATOM   1439  N   LEU A 495      40.416  19.881  63.203  1.00 44.80           N  
ATOM   1440  CA  LEU A 495      40.009  20.722  62.104  1.00 29.96           C  
ATOM   1441  C   LEU A 495      40.781  22.019  62.203  1.00 35.48           C  
ATOM   1442  O   LEU A 495      41.203  22.416  63.290  1.00 35.79           O  
ATOM   1443  CB  LEU A 495      38.510  20.985  62.137  1.00 28.52           C  
ATOM   1444  CG  LEU A 495      37.577  19.846  62.532  1.00 28.19           C  
ATOM   1445  CD1 LEU A 495      37.035  20.045  63.928  1.00 29.35           C  
ATOM   1446  CD2 LEU A 495      36.445  19.783  61.549  1.00 28.84           C  
ATOM   1447  N   THR A 496      40.978  22.663  61.054  1.00 40.31           N  
ATOM   1448  CA  THR A 496      41.482  24.027  61.028  1.00 41.24           C  
ATOM   1449  C   THR A 496      40.694  24.868  62.016  1.00 41.07           C  
ATOM   1450  O   THR A 496      39.602  24.478  62.430  1.00 39.90           O  
ATOM   1451  CB  THR A 496      41.366  24.622  59.627  1.00 40.68           C  
ATOM   1452  OG1 THR A 496      41.518  26.049  59.689  1.00 48.59           O  
ATOM   1453  CG2 THR A 496      40.039  24.297  59.044  1.00 34.07           C  
ATOM   1454  N   LEU A 497      41.223  26.024  62.407  1.00 48.30           N  
ATOM   1455  CA  LEU A 497      40.395  26.927  63.195  1.00 46.93           C  
ATOM   1456  C   LEU A 497      39.280  27.524  62.357  1.00 38.37           C  
ATOM   1457  O   LEU A 497      38.236  27.892  62.901  1.00 40.26           O  
ATOM   1458  CB  LEU A 497      41.245  28.020  63.831  1.00 43.44           C  
ATOM   1459  CG  LEU A 497      41.966  27.582  65.114  1.00 51.65           C  
ATOM   1460  CD1 LEU A 497      40.969  27.289  66.249  1.00 41.58           C  
ATOM   1461  CD2 LEU A 497      42.906  26.386  64.866  1.00 46.01           C  
ATOM   1462  N   GLN A 498      39.466  27.605  61.048  1.00 29.64           N  
ATOM   1463  CA  GLN A 498      38.316  27.813  60.193  1.00 35.58           C  
ATOM   1464  C   GLN A 498      37.300  26.721  60.489  1.00 40.51           C  
ATOM   1465  O   GLN A 498      36.274  26.982  61.123  1.00 41.52           O  
ATOM   1466  CB  GLN A 498      38.711  27.801  58.719  1.00 37.51           C  
ATOM   1467  CG  GLN A 498      37.566  28.073  57.775  1.00 33.26           C  
ATOM   1468  CD  GLN A 498      37.893  27.644  56.369  1.00 39.29           C  
ATOM   1469  OE1 GLN A 498      38.876  26.950  56.135  1.00 37.79           O  
ATOM   1470  NE2 GLN A 498      37.065  28.045  55.422  1.00 46.16           N  
ATOM   1471  N   GLN A 499      37.605  25.486  60.066  1.00 42.45           N  
ATOM   1472  CA  GLN A 499      36.644  24.390  60.165  1.00 40.12           C  
ATOM   1473  C   GLN A 499      36.042  24.292  61.560  1.00 40.52           C  
ATOM   1474  O   GLN A 499      34.861  23.967  61.719  1.00 41.23           O  
ATOM   1475  CB  GLN A 499      37.312  23.073  59.801  1.00 33.78           C  
ATOM   1476  CG  GLN A 499      37.495  22.804  58.337  1.00 34.24           C  
ATOM   1477  CD  GLN A 499      38.533  21.721  58.138  1.00 35.01           C  
ATOM   1478  OE1 GLN A 499      39.276  21.395  59.060  1.00 31.49           O  
ATOM   1479  NE2 GLN A 499      38.582  21.152  56.954  1.00 27.97           N  
ATOM   1480  N   GLN A 500      36.843  24.551  62.583  1.00 35.24           N  
ATOM   1481  CA  GLN A 500      36.332  24.557  63.938  1.00 31.67           C  
ATOM   1482  C   GLN A 500      35.160  25.511  64.044  1.00 34.88           C  
ATOM   1483  O   GLN A 500      34.022  25.071  64.198  1.00 39.48           O  
ATOM   1484  CB  GLN A 500      37.431  24.944  64.916  1.00 37.41           C  
ATOM   1485  CG  GLN A 500      38.618  24.037  64.811  1.00 37.22           C  
ATOM   1486  CD  GLN A 500      39.682  24.374  65.797  1.00 43.04           C  
ATOM   1487  OE1 GLN A 500      39.405  24.869  66.895  1.00 36.79           O  
ATOM   1488  NE2 GLN A 500      40.922  24.116  65.417  1.00 49.46           N  
ATOM   1489  N   HIS A 501      35.408  26.816  63.960  1.00 39.26           N  
ATOM   1490  CA  HIS A 501      34.299  27.751  64.097  1.00 37.23           C  
ATOM   1491  C   HIS A 501      33.398  27.737  62.869  1.00 31.68           C  
ATOM   1492  O   HIS A 501      32.221  28.072  62.986  1.00 36.40           O  
ATOM   1493  CB  HIS A 501      34.815  29.159  64.391  1.00 39.66           C  
ATOM   1494  CG  HIS A 501      35.573  29.772  63.259  1.00 42.13           C  
ATOM   1495  ND1 HIS A 501      36.915  30.079  63.341  1.00 49.96           N  
ATOM   1496  CD2 HIS A 501      35.176  30.146  62.020  1.00 39.36           C  
ATOM   1497  CE1 HIS A 501      37.313  30.612  62.200  1.00 42.25           C  
ATOM   1498  NE2 HIS A 501      36.277  30.660  61.381  1.00 45.95           N  
ATOM   1499  N   GLN A 502      33.904  27.341  61.702  1.00 31.31           N  
ATOM   1500  CA  GLN A 502      32.997  26.927  60.635  1.00 34.85           C  
ATOM   1501  C   GLN A 502      31.946  25.962  61.170  1.00 39.66           C  
ATOM   1502  O   GLN A 502      30.789  25.965  60.720  1.00 33.65           O  
ATOM   1503  CB  GLN A 502      33.777  26.254  59.504  1.00 38.69           C  
ATOM   1504  CG  GLN A 502      34.309  27.178  58.429  1.00 41.41           C  
ATOM   1505  CD  GLN A 502      33.991  26.683  57.019  1.00 42.37           C  
ATOM   1506  OE1 GLN A 502      33.649  25.518  56.806  1.00 32.80           O  
ATOM   1507  NE2 GLN A 502      34.103  27.579  56.049  1.00 46.57           N  
ATOM   1508  N   ARG A 503      32.356  25.112  62.122  1.00 44.34           N  
ATOM   1509  CA  ARG A 503      31.462  24.177  62.800  1.00 37.44           C  
ATOM   1510  C   ARG A 503      30.564  24.908  63.778  1.00 28.50           C  
ATOM   1511  O   ARG A 503      29.355  24.979  63.583  1.00 31.02           O  
ATOM   1512  CB  ARG A 503      32.281  23.095  63.531  1.00 34.30           C  
ATOM   1513  CG  ARG A 503      31.520  21.840  63.953  1.00 23.18           C  
ATOM   1514  CD  ARG A 503      32.079  20.628  63.252  1.00 19.02           C  
ATOM   1515  NE  ARG A 503      31.447  19.358  63.623  1.00 18.02           N  
ATOM   1516  CZ  ARG A 503      30.634  18.649  62.833  1.00 19.94           C  
ATOM   1517  NH1 ARG A 503      30.315  19.077  61.612  1.00 14.72           N1+
ATOM   1518  NH2 ARG A 503      30.138  17.500  63.269  1.00 20.09           N  
ATOM   1519  N   LEU A 504      31.140  25.451  64.839  1.00 29.85           N  
ATOM   1520  CA  LEU A 504      30.384  26.165  65.856  1.00 31.75           C  
ATOM   1521  C   LEU A 504      29.229  26.954  65.265  1.00 30.32           C  
ATOM   1522  O   LEU A 504      28.136  26.970  65.827  1.00 28.24           O  
ATOM   1523  CB  LEU A 504      31.298  27.108  66.628  1.00 42.54           C  
ATOM   1524  CG  LEU A 504      30.956  27.097  68.115  1.00 38.95           C  
ATOM   1525  CD1 LEU A 504      31.254  28.443  68.780  1.00 31.54           C  
ATOM   1526  CD2 LEU A 504      29.507  26.686  68.292  1.00 29.08           C  
ATOM   1527  N   ALA A 505      29.471  27.633  64.149  1.00 29.86           N  
ATOM   1528  CA  ALA A 505      28.383  28.271  63.424  1.00 27.74           C  
ATOM   1529  C   ALA A 505      27.438  27.233  62.845  1.00 27.82           C  
ATOM   1530  O   ALA A 505      26.225  27.447  62.788  1.00 27.25           O  
ATOM   1531  CB  ALA A 505      28.944  29.166  62.320  1.00 30.78           C  
ATOM   1532  N   GLN A 506      27.979  26.104  62.410  1.00 33.28           N  
ATOM   1533  CA  GLN A 506      27.181  25.001  61.893  1.00 35.61           C  
ATOM   1534  C   GLN A 506      26.069  24.655  62.872  1.00 25.04           C  
ATOM   1535  O   GLN A 506      24.894  24.868  62.590  1.00 26.53           O  
ATOM   1536  CB  GLN A 506      28.063  23.771  61.634  1.00 37.30           C  
ATOM   1537  CG  GLN A 506      29.054  23.902  60.477  1.00 38.72           C  
ATOM   1538  CD  GLN A 506      28.355  23.924  59.155  1.00 41.66           C  
ATOM   1539  OE1 GLN A 506      27.391  24.667  58.976  1.00 49.34           O  
ATOM   1540  NE2 GLN A 506      28.802  23.089  58.224  1.00 36.70           N  
ATOM   1541  N   LEU A 507      26.431  24.122  64.024  1.00 24.54           N  
ATOM   1542  CA  LEU A 507      25.447  23.699  65.003  1.00 22.93           C  
ATOM   1543  C   LEU A 507      24.525  24.859  65.331  1.00 21.17           C  
ATOM   1544  O   LEU A 507      23.344  24.831  64.984  1.00 20.20           O  
ATOM   1545  CB  LEU A 507      26.161  23.158  66.242  1.00 19.52           C  
ATOM   1546  CG  LEU A 507      27.383  22.311  65.819  1.00 29.89           C  
ATOM   1547  CD1 LEU A 507      28.293  21.952  66.979  1.00 28.06           C  
ATOM   1548  CD2 LEU A 507      27.017  21.047  65.017  1.00 17.77           C  
ATOM   1549  N   LEU A 508      25.078  25.909  65.933  1.00 29.32           N  
ATOM   1550  CA  LEU A 508      24.311  27.023  66.486  1.00 27.31           C  
ATOM   1551  C   LEU A 508      23.163  27.468  65.598  1.00 22.27           C  
ATOM   1552  O   LEU A 508      22.072  27.774  66.081  1.00 24.21           O  
ATOM   1553  CB  LEU A 508      25.221  28.214  66.748  1.00 22.85           C  
ATOM   1554  CG  LEU A 508      26.138  28.022  67.946  1.00 26.27           C  
ATOM   1555  CD1 LEU A 508      26.631  29.387  68.418  1.00 29.94           C  
ATOM   1556  CD2 LEU A 508      25.443  27.236  69.054  1.00 17.08           C  
ATOM   1557  N   LEU A 509      23.393  27.542  64.301  1.00 20.29           N  
ATOM   1558  CA  LEU A 509      22.276  27.847  63.431  1.00 19.56           C  
ATOM   1559  C   LEU A 509      21.175  26.824  63.625  1.00 18.87           C  
ATOM   1560  O   LEU A 509      20.029  27.175  63.911  1.00 20.95           O  
ATOM   1561  CB  LEU A 509      22.742  27.886  61.981  1.00 24.67           C  
ATOM   1562  CG  LEU A 509      23.487  29.163  61.635  1.00 19.18           C  
ATOM   1563  CD1 LEU A 509      23.088  29.571  60.240  1.00 19.36           C  
ATOM   1564  CD2 LEU A 509      23.114  30.207  62.654  1.00 21.16           C  
ATOM   1565  N   ILE A 510      21.523  25.542  63.528  1.00 20.51           N  
ATOM   1566  CA  ILE A 510      20.513  24.495  63.541  1.00 20.60           C  
ATOM   1567  C   ILE A 510      19.544  24.747  64.682  1.00 22.17           C  
ATOM   1568  O   ILE A 510      18.327  24.828  64.485  1.00 21.46           O  
ATOM   1569  CB  ILE A 510      21.181  23.113  63.629  1.00 23.02           C  
ATOM   1570  CG1 ILE A 510      21.562  22.632  62.235  1.00 22.10           C  
ATOM   1571  CG2 ILE A 510      20.282  22.121  64.320  1.00 29.72           C  
ATOM   1572  CD1 ILE A 510      20.389  22.478  61.325  1.00 29.43           C  
ATOM   1573  N   LEU A 511      20.088  24.907  65.886  1.00 21.10           N  
ATOM   1574  CA  LEU A 511      19.317  25.318  67.052  1.00 16.98           C  
ATOM   1575  C   LEU A 511      18.160  26.217  66.671  1.00 20.09           C  
ATOM   1576  O   LEU A 511      17.001  25.948  67.010  1.00 19.48           O  
ATOM   1577  CB  LEU A 511      20.245  26.026  68.028  1.00 14.26           C  
ATOM   1578  CG  LEU A 511      21.581  25.297  68.067  1.00 20.57           C  
ATOM   1579  CD1 LEU A 511      22.631  25.995  68.895  1.00 20.26           C  
ATOM   1580  CD2 LEU A 511      21.356  23.877  68.564  1.00 22.35           C  
ATOM   1581  N   SER A 512      18.468  27.292  65.948  1.00 22.36           N  
ATOM   1582  CA  SER A 512      17.439  28.245  65.557  1.00 20.29           C  
ATOM   1583  C   SER A 512      16.367  27.582  64.704  1.00 22.97           C  
ATOM   1584  O   SER A 512      15.178  27.903  64.825  1.00 22.07           O  
ATOM   1585  CB  SER A 512      18.068  29.402  64.797  1.00 22.10           C  
ATOM   1586  OG  SER A 512      18.573  28.933  63.567  1.00 23.09           O  
ATOM   1587  N   HIS A 513      16.762  26.681  63.804  1.00 20.72           N  
ATOM   1588  CA  HIS A 513      15.737  25.920  63.117  1.00 18.13           C  
ATOM   1589  C   HIS A 513      14.977  25.071  64.112  1.00 19.90           C  
ATOM   1590  O   HIS A 513      13.814  24.731  63.879  1.00 22.22           O  
ATOM   1591  CB  HIS A 513      16.365  25.077  62.003  1.00 26.60           C  
ATOM   1592  CG  HIS A 513      15.442  24.050  61.424  1.00 31.05           C  
ATOM   1593  ND1 HIS A 513      14.203  24.366  60.913  1.00 28.60           N  
ATOM   1594  CD2 HIS A 513      15.576  22.707  61.282  1.00 28.36           C  
ATOM   1595  CE1 HIS A 513      13.617  23.263  60.477  1.00 32.15           C  
ATOM   1596  NE2 HIS A 513      14.424  22.242  60.698  1.00 24.66           N  
ATOM   1597  N   ILE A 514      15.602  24.767  65.245  1.00 18.52           N  
ATOM   1598  CA  ILE A 514      14.938  23.965  66.257  1.00 17.98           C  
ATOM   1599  C   ILE A 514      13.948  24.814  67.024  1.00 14.81           C  
ATOM   1600  O   ILE A 514      12.837  24.367  67.310  1.00 16.71           O  
ATOM   1601  CB  ILE A 514      15.986  23.296  67.172  1.00 16.52           C  
ATOM   1602  CG1 ILE A 514      16.702  22.197  66.398  1.00 16.36           C  
ATOM   1603  CG2 ILE A 514      15.388  22.763  68.462  1.00 11.65           C  
ATOM   1604  CD1 ILE A 514      17.835  21.546  67.150  1.00 17.80           C  
ATOM   1605  N   ARG A 515      14.311  26.056  67.338  1.00 17.34           N  
ATOM   1606  CA  ARG A 515      13.332  26.987  67.901  1.00 17.83           C  
ATOM   1607  C   ARG A 515      12.112  27.106  66.999  1.00 18.75           C  
ATOM   1608  O   ARG A 515      10.964  27.033  67.455  1.00 13.73           O  
ATOM   1609  CB  ARG A 515      13.957  28.356  68.087  1.00 15.47           C  
ATOM   1610  CG  ARG A 515      13.186  29.198  69.021  1.00 15.47           C  
ATOM   1611  CD  ARG A 515      13.223  28.558  70.371  1.00 21.14           C  
ATOM   1612  NE  ARG A 515      13.328  29.564  71.407  1.00 21.63           N  
ATOM   1613  CZ  ARG A 515      14.466  30.140  71.756  1.00 20.59           C  
ATOM   1614  NH1 ARG A 515      15.593  29.793  71.154  1.00 19.66           N1+
ATOM   1615  NH2 ARG A 515      14.470  31.062  72.704  1.00 29.03           N  
ATOM   1616  N   HIS A 516      12.352  27.325  65.707  1.00 18.47           N  
ATOM   1617  CA  HIS A 516      11.267  27.371  64.748  1.00 14.03           C  
ATOM   1618  C   HIS A 516      10.428  26.117  64.849  1.00 15.51           C  
ATOM   1619  O   HIS A 516       9.208  26.183  65.036  1.00 15.53           O  
ATOM   1620  CB  HIS A 516      11.834  27.543  63.348  1.00 15.94           C  
ATOM   1621  CG  HIS A 516      10.792  27.807  62.314  1.00 19.43           C  
ATOM   1622  ND1 HIS A 516      10.464  26.893  61.337  1.00 22.33           N  
ATOM   1623  CD2 HIS A 516       9.983  28.873  62.118  1.00 16.01           C  
ATOM   1624  CE1 HIS A 516       9.501  27.383  60.580  1.00 18.74           C  
ATOM   1625  NE2 HIS A 516       9.188  28.582  61.035  1.00 19.24           N  
ATOM   1626  N   MET A 517      11.080  24.956  64.766  1.00 18.84           N  
ATOM   1627  CA  MET A 517      10.363  23.694  64.891  1.00 17.48           C  
ATOM   1628  C   MET A 517       9.628  23.607  66.222  1.00 13.92           C  
ATOM   1629  O   MET A 517       8.454  23.236  66.267  1.00 14.27           O  
ATOM   1630  CB  MET A 517      11.329  22.525  64.722  1.00 16.15           C  
ATOM   1631  CG  MET A 517      11.854  22.347  63.322  1.00 19.74           C  
ATOM   1632  SD  MET A 517      12.714  20.784  63.162  1.00 15.58           S  
ATOM   1633  CE  MET A 517      13.750  20.881  64.612  1.00 15.59           C  
ATOM   1634  N   SER A 518      10.297  23.940  67.325  1.00 10.89           N  
ATOM   1635  CA  SER A 518       9.589  23.900  68.597  1.00 12.69           C  
ATOM   1636  C   SER A 518       8.355  24.756  68.550  1.00 13.40           C  
ATOM   1637  O   SER A 518       7.377  24.465  69.240  1.00 12.15           O  
ATOM   1638  CB  SER A 518      10.441  24.392  69.758  1.00 17.24           C  
ATOM   1639  OG  SER A 518       9.584  25.056  70.693  1.00 15.57           O  
ATOM   1640  N   ASN A 519       8.398  25.831  67.764  1.00 15.69           N  
ATOM   1641  CA  ASN A 519       7.323  26.808  67.788  1.00 14.63           C  
ATOM   1642  C   ASN A 519       6.107  26.302  67.035  1.00 13.03           C  
ATOM   1643  O   ASN A 519       5.011  26.222  67.595  1.00 12.09           O  
ATOM   1644  CB  ASN A 519       7.822  28.138  67.241  1.00 15.40           C  
ATOM   1645  CG  ASN A 519       8.504  28.957  68.308  1.00 16.75           C  
ATOM   1646  OD1 ASN A 519       8.413  28.611  69.487  1.00 16.88           O  
ATOM   1647  ND2 ASN A 519       9.194  30.035  67.914  1.00 13.55           N  
ATOM   1648  N   LYS A 520       6.281  25.936  65.770  1.00 12.80           N  
ATOM   1649  CA  LYS A 520       5.196  25.236  65.102  1.00 19.33           C  
ATOM   1650  C   LYS A 520       4.718  24.097  65.989  1.00 20.32           C  
ATOM   1651  O   LYS A 520       3.526  23.976  66.296  1.00 18.76           O  
ATOM   1652  CB  LYS A 520       5.639  24.713  63.724  1.00 20.94           C  
ATOM   1653  CG  LYS A 520       6.220  25.757  62.743  1.00 18.52           C  
ATOM   1654  CD  LYS A 520       5.293  26.957  62.486  1.00 24.63           C  
ATOM   1655  CE  LYS A 520       4.173  26.651  61.486  1.00 23.94           C  
ATOM   1656  NZ  LYS A 520       3.470  27.888  61.013  1.00 18.92           N1+
ATOM   1657  N   GLY A 521       5.663  23.293  66.466  1.00 16.96           N  
ATOM   1658  CA  GLY A 521       5.315  22.189  67.335  1.00 13.67           C  
ATOM   1659  C   GLY A 521       4.439  22.614  68.484  1.00 15.32           C  
ATOM   1660  O   GLY A 521       3.445  21.956  68.790  1.00 22.37           O  
ATOM   1661  N   MET A 522       4.777  23.734  69.118  1.00 16.00           N  
ATOM   1662  CA  MET A 522       4.018  24.197  70.273  1.00 13.73           C  
ATOM   1663  C   MET A 522       2.629  24.666  69.868  1.00 23.27           C  
ATOM   1664  O   MET A 522       1.650  24.458  70.597  1.00 20.14           O  
ATOM   1665  CB  MET A 522       4.776  25.314  70.962  1.00 13.25           C  
ATOM   1666  CG  MET A 522       4.403  25.500  72.398  1.00 26.36           C  
ATOM   1667  SD  MET A 522       5.068  24.247  73.512  1.00 16.82           S  
ATOM   1668  CE  MET A 522       6.829  24.515  73.305  1.00 14.01           C  
ATOM   1669  N   GLU A 523       2.514  25.309  68.711  1.00 27.47           N  
ATOM   1670  CA  GLU A 523       1.184  25.623  68.212  1.00 25.93           C  
ATOM   1671  C   GLU A 523       0.404  24.346  67.936  1.00 23.64           C  
ATOM   1672  O   GLU A 523      -0.693  24.165  68.471  1.00 26.10           O  
ATOM   1673  CB  GLU A 523       1.279  26.509  66.969  1.00 31.77           C  
ATOM   1674  CG  GLU A 523       1.819  27.922  67.248  1.00 41.48           C  
ATOM   1675  CD  GLU A 523       0.734  28.936  67.626  1.00 52.87           C  
ATOM   1676  OE1 GLU A 523       1.081  30.088  67.984  1.00 51.98           O  
ATOM   1677  OE2 GLU A 523      -0.463  28.588  67.555  1.00 44.57           O1-
ATOM   1678  N   HIS A 524       0.974  23.431  67.131  1.00 21.58           N  
ATOM   1679  CA  HIS A 524       0.318  22.153  66.833  1.00 16.63           C  
ATOM   1680  C   HIS A 524      -0.179  21.476  68.096  1.00 23.09           C  
ATOM   1681  O   HIS A 524      -1.359  21.134  68.207  1.00 27.51           O  
ATOM   1682  CB  HIS A 524       1.266  21.217  66.094  1.00 16.16           C  
ATOM   1683  CG  HIS A 524       0.625  19.942  65.620  1.00 21.81           C  
ATOM   1684  ND1 HIS A 524       0.629  18.777  66.359  1.00 19.88           N  
ATOM   1685  CD2 HIS A 524      -0.013  19.646  64.464  1.00 22.32           C  
ATOM   1686  CE1 HIS A 524       0.003  17.829  65.690  1.00 18.24           C  
ATOM   1687  NE2 HIS A 524      -0.398  18.329  64.537  1.00 22.21           N  
ATOM   1688  N   LEU A 525       0.713  21.264  69.062  1.00 21.01           N  
ATOM   1689  CA  LEU A 525       0.284  20.680  70.326  1.00 21.01           C  
ATOM   1690  C   LEU A 525      -0.916  21.417  70.893  1.00 25.32           C  
ATOM   1691  O   LEU A 525      -1.915  20.794  71.259  1.00 32.76           O  
ATOM   1692  CB  LEU A 525       1.428  20.671  71.338  1.00 18.34           C  
ATOM   1693  CG  LEU A 525       1.047  20.033  72.676  1.00 13.34           C  
ATOM   1694  CD1 LEU A 525       0.370  18.727  72.431  1.00 13.81           C  
ATOM   1695  CD2 LEU A 525       2.273  19.825  73.517  1.00 13.00           C  
ATOM   1696  N   TYR A 526      -0.844  22.750  70.978  1.00 27.31           N  
ATOM   1697  CA  TYR A 526      -1.951  23.497  71.571  1.00 30.47           C  
ATOM   1698  C   TYR A 526      -3.252  23.256  70.819  1.00 33.96           C  
ATOM   1699  O   TYR A 526      -4.326  23.198  71.423  1.00 35.97           O  
ATOM   1700  CB  TYR A 526      -1.656  24.991  71.599  1.00 36.53           C  
ATOM   1701  CG  TYR A 526      -2.865  25.808  72.029  1.00 40.55           C  
ATOM   1702  CD1 TYR A 526      -3.130  26.026  73.380  1.00 41.61           C  
ATOM   1703  CD2 TYR A 526      -3.755  26.330  71.093  1.00 38.41           C  
ATOM   1704  CE1 TYR A 526      -4.226  26.744  73.786  1.00 45.92           C  
ATOM   1705  CE2 TYR A 526      -4.859  27.052  71.493  1.00 41.95           C  
ATOM   1706  CZ  TYR A 526      -5.085  27.256  72.842  1.00 54.87           C  
ATOM   1707  OH  TYR A 526      -6.177  27.972  73.260  1.00 74.08           O  
ATOM   1708  N   SER A 527      -3.183  23.155  69.499  1.00 31.14           N  
ATOM   1709  CA  SER A 527      -4.396  22.923  68.737  1.00 30.01           C  
ATOM   1710  C   SER A 527      -4.978  21.561  69.069  1.00 31.27           C  
ATOM   1711  O   SER A 527      -6.156  21.438  69.412  1.00 33.03           O  
ATOM   1712  CB  SER A 527      -4.103  23.043  67.243  1.00 31.09           C  
ATOM   1713  OG  SER A 527      -3.914  21.771  66.658  1.00 31.10           O  
ATOM   1714  N   MET A 528      -4.163  20.519  68.974  1.00 32.47           N  
ATOM   1715  CA  MET A 528      -4.642  19.192  69.325  1.00 33.47           C  
ATOM   1716  C   MET A 528      -5.251  19.191  70.721  1.00 39.01           C  
ATOM   1717  O   MET A 528      -6.248  18.501  70.970  1.00 46.11           O  
ATOM   1718  CB  MET A 528      -3.499  18.186  69.209  1.00 29.38           C  
ATOM   1719  CG  MET A 528      -2.638  18.359  67.944  1.00 27.47           C  
ATOM   1720  SD  MET A 528      -3.357  17.743  66.401  1.00 21.14           S  
ATOM   1721  CE  MET A 528      -4.743  18.858  66.153  1.00 35.19           C  
ATOM   1722  N   LYS A 529      -4.683  19.970  71.646  1.00 34.09           N  
ATOM   1723  CA  LYS A 529      -5.367  20.192  72.915  1.00 36.31           C  
ATOM   1724  C   LYS A 529      -6.798  20.654  72.670  1.00 38.21           C  
ATOM   1725  O   LYS A 529      -7.760  20.034  73.134  1.00 35.25           O  
ATOM   1726  CB  LYS A 529      -4.607  21.214  73.760  1.00 34.95           C  
ATOM   1727  CG  LYS A 529      -5.397  21.706  74.974  1.00 39.95           C  
ATOM   1728  CD  LYS A 529      -4.561  21.677  76.244  1.00 45.60           C  
ATOM   1729  CE  LYS A 529      -5.385  22.004  77.474  1.00 50.42           C  
ATOM   1730  NZ  LYS A 529      -5.972  23.381  77.421  1.00 55.66           N1+
ATOM   1731  N   CYS A 530      -6.948  21.731  71.902  1.00 40.27           N  
ATOM   1732  CA  CYS A 530      -8.263  22.271  71.580  1.00 40.01           C  
ATOM   1733  C   CYS A 530      -9.232  21.192  71.114  1.00 41.29           C  
ATOM   1734  O   CYS A 530     -10.365  21.117  71.596  1.00 42.03           O  
ATOM   1735  CB  CYS A 530      -8.118  23.354  70.510  1.00 42.20           C  
ATOM   1736  SG  CYS A 530      -7.664  24.972  71.138  1.00 27.04           S  
ATOM   1737  N   LYS A 531      -8.819  20.366  70.145  1.00 47.17           N  
ATOM   1738  CA  LYS A 531      -9.711  19.330  69.628  1.00 45.29           C  
ATOM   1739  C   LYS A 531      -9.941  18.209  70.612  1.00 39.67           C  
ATOM   1740  O   LYS A 531     -10.654  17.260  70.283  1.00 39.49           O  
ATOM   1741  CB  LYS A 531      -9.165  18.737  68.332  1.00 43.11           C  
ATOM   1742  CG  LYS A 531      -9.104  19.710  67.187  1.00 45.58           C  
ATOM   1743  CD  LYS A 531      -8.562  19.040  65.956  1.00 52.24           C  
ATOM   1744  CE  LYS A 531      -9.501  17.960  65.466  1.00 47.19           C  
ATOM   1745  NZ  LYS A 531      -9.189  17.663  64.048  1.00 48.31           N1+
ATOM   1746  N   ASN A 532      -9.368  18.286  71.804  1.00 43.89           N  
ATOM   1747  CA  ASN A 532      -9.468  17.197  72.758  1.00 50.76           C  
ATOM   1748  C   ASN A 532      -9.147  15.888  72.050  1.00 46.36           C  
ATOM   1749  O   ASN A 532      -9.983  15.003  71.884  1.00 47.28           O  
ATOM   1750  CB  ASN A 532     -10.847  17.165  73.410  1.00 50.94           C  
ATOM   1751  CG  ASN A 532     -10.928  16.166  74.538  1.00 62.86           C  
ATOM   1752  OD1 ASN A 532     -11.225  16.519  75.680  1.00 76.80           O  
ATOM   1753  ND2 ASN A 532     -10.668  14.904  74.226  1.00 64.86           N  
ATOM   1754  N   VAL A 533      -7.909  15.826  71.576  1.00 44.41           N  
ATOM   1755  CA  VAL A 533      -7.349  14.656  70.920  1.00 45.36           C  
ATOM   1756  C   VAL A 533      -6.049  14.222  71.569  1.00 43.84           C  
ATOM   1757  O   VAL A 533      -5.487  13.197  71.184  1.00 44.35           O  
ATOM   1758  CB  VAL A 533      -7.149  14.919  69.411  1.00 51.84           C  
ATOM   1759  CG1 VAL A 533      -6.415  16.232  69.190  1.00 42.21           C  
ATOM   1760  CG2 VAL A 533      -6.425  13.770  68.725  1.00 47.87           C  
ATOM   1761  N   VAL A 534      -5.559  14.977  72.539  1.00 44.76           N  
ATOM   1762  CA  VAL A 534      -4.391  14.609  73.328  1.00 40.46           C  
ATOM   1763  C   VAL A 534      -4.888  14.097  74.674  1.00 42.51           C  
ATOM   1764  O   VAL A 534      -5.792  14.712  75.259  1.00 47.47           O  
ATOM   1765  CB  VAL A 534      -3.429  15.799  73.520  1.00 34.42           C  
ATOM   1766  CG1 VAL A 534      -3.535  16.758  72.366  1.00 34.67           C  
ATOM   1767  CG2 VAL A 534      -3.707  16.523  74.814  1.00 41.21           C  
ATOM   1768  N   PRO A 535      -4.364  12.996  75.180  1.00 39.20           N  
ATOM   1769  CA  PRO A 535      -4.687  12.612  76.552  1.00 44.97           C  
ATOM   1770  C   PRO A 535      -4.362  13.751  77.502  1.00 47.00           C  
ATOM   1771  O   PRO A 535      -3.731  14.745  77.141  1.00 41.13           O  
ATOM   1772  CB  PRO A 535      -3.801  11.390  76.802  1.00 42.55           C  
ATOM   1773  CG  PRO A 535      -3.526  10.831  75.428  1.00 37.78           C  
ATOM   1774  CD  PRO A 535      -3.483  12.025  74.512  1.00 39.94           C  
ATOM   1775  N   LEU A 536      -4.816  13.598  78.742  1.00 53.10           N  
ATOM   1776  CA  LEU A 536      -4.534  14.588  79.781  1.00 55.92           C  
ATOM   1777  C   LEU A 536      -3.295  14.168  80.570  1.00 53.70           C  
ATOM   1778  O   LEU A 536      -3.344  13.835  81.758  1.00 55.06           O  
ATOM   1779  CB  LEU A 536      -5.739  14.780  80.695  1.00 63.60           C  
ATOM   1780  CG  LEU A 536      -6.825  15.745  80.209  1.00 81.33           C  
ATOM   1781  CD1 LEU A 536      -7.837  15.022  79.305  1.00 82.66           C  
ATOM   1782  CD2 LEU A 536      -7.511  16.462  81.385  1.00 81.48           C  
ATOM   1783  N   TYR A 537      -2.159  14.196  79.882  1.00 41.48           N  
ATOM   1784  CA  TYR A 537      -0.875  14.028  80.556  1.00 35.42           C  
ATOM   1785  C   TYR A 537      -0.614  15.306  81.339  1.00 27.58           C  
ATOM   1786  O   TYR A 537      -0.212  16.320  80.769  1.00 26.12           O  
ATOM   1787  CB  TYR A 537       0.208  13.707  79.534  1.00 29.53           C  
ATOM   1788  CG  TYR A 537      -0.181  12.484  78.748  1.00 31.86           C  
ATOM   1789  CD1 TYR A 537      -0.722  11.362  79.400  1.00 34.40           C  
ATOM   1790  CD2 TYR A 537      -0.075  12.447  77.366  1.00 29.99           C  
ATOM   1791  CE1 TYR A 537      -1.111  10.226  78.700  1.00 22.48           C  
ATOM   1792  CE2 TYR A 537      -0.467  11.303  76.653  1.00 30.44           C  
ATOM   1793  CZ  TYR A 537      -0.976  10.203  77.334  1.00 21.71           C  
ATOM   1794  OH  TYR A 537      -1.367   9.097  76.639  1.00 18.86           O  
ATOM   1795  N   ASP A 538      -0.880  15.264  82.649  1.00 30.78           N  
ATOM   1796  CA  ASP A 538      -0.840  16.476  83.463  1.00 30.78           C  
ATOM   1797  C   ASP A 538       0.434  17.286  83.210  1.00 31.00           C  
ATOM   1798  O   ASP A 538       0.367  18.492  82.927  1.00 30.46           O  
ATOM   1799  CB  ASP A 538      -0.970  16.131  84.951  1.00 28.44           C  
ATOM   1800  CG  ASP A 538      -2.331  15.548  85.311  1.00 32.11           C  
ATOM   1801  OD1 ASP A 538      -3.342  16.297  85.313  1.00 25.01           O  
ATOM   1802  OD2 ASP A 538      -2.382  14.330  85.616  1.00 32.33           O1-
ATOM   1803  N   LEU A 539       1.604  16.637  83.288  1.00 22.22           N  
ATOM   1804  CA  LEU A 539       2.861  17.358  83.087  1.00 22.79           C  
ATOM   1805  C   LEU A 539       2.967  17.923  81.676  1.00 18.98           C  
ATOM   1806  O   LEU A 539       3.193  19.117  81.493  1.00 18.39           O  
ATOM   1807  CB  LEU A 539       4.055  16.457  83.394  1.00 22.85           C  
ATOM   1808  CG  LEU A 539       5.441  16.994  83.003  1.00 19.68           C  
ATOM   1809  CD1 LEU A 539       5.617  18.462  83.333  1.00 21.07           C  
ATOM   1810  CD2 LEU A 539       6.540  16.201  83.657  1.00 16.28           C  
ATOM   1811  N   LEU A 540       2.829  17.086  80.658  1.00 19.18           N  
ATOM   1812  CA  LEU A 540       2.849  17.626  79.310  1.00 18.11           C  
ATOM   1813  C   LEU A 540       1.927  18.827  79.197  1.00 23.61           C  
ATOM   1814  O   LEU A 540       2.321  19.881  78.686  1.00 22.91           O  
ATOM   1815  CB  LEU A 540       2.435  16.575  78.290  1.00 17.94           C  
ATOM   1816  CG  LEU A 540       2.672  17.166  76.908  1.00 13.20           C  
ATOM   1817  CD1 LEU A 540       4.134  17.056  76.609  1.00 13.09           C  
ATOM   1818  CD2 LEU A 540       1.835  16.529  75.838  1.00  9.96           C  
ATOM   1819  N   LEU A 541       0.677  18.675  79.654  1.00 25.44           N  
ATOM   1820  CA  LEU A 541      -0.316  19.723  79.442  1.00 27.08           C  
ATOM   1821  C   LEU A 541       0.128  21.025  80.081  1.00 33.04           C  
ATOM   1822  O   LEU A 541      -0.059  22.113  79.515  1.00 28.86           O  
ATOM   1823  CB  LEU A 541      -1.666  19.302  80.006  1.00 25.42           C  
ATOM   1824  CG  LEU A 541      -2.491  18.327  79.187  1.00 35.43           C  
ATOM   1825  CD1 LEU A 541      -3.923  18.398  79.663  1.00 51.48           C  
ATOM   1826  CD2 LEU A 541      -2.396  18.628  77.705  1.00 34.34           C  
ATOM   1827  N   GLU A 542       0.708  20.933  81.267  1.00 26.93           N  
ATOM   1828  CA  GLU A 542       1.184  22.126  81.911  1.00 22.56           C  
ATOM   1829  C   GLU A 542       2.420  22.681  81.219  1.00 22.98           C  
ATOM   1830  O   GLU A 542       2.663  23.892  81.283  1.00 29.37           O  
ATOM   1831  CB  GLU A 542       1.408  21.826  83.386  1.00 18.84           C  
ATOM   1832  CG  GLU A 542       2.803  21.525  83.741  1.00 23.00           C  
ATOM   1833  CD  GLU A 542       2.938  21.155  85.189  1.00 29.78           C  
ATOM   1834  OE1 GLU A 542       2.087  20.386  85.680  1.00 25.95           O  
ATOM   1835  OE2 GLU A 542       3.889  21.649  85.836  1.00 30.67           O1-
ATOM   1836  N   MET A 543       3.179  21.850  80.510  1.00 20.95           N  
ATOM   1837  CA  MET A 543       4.213  22.413  79.646  1.00 23.71           C  
ATOM   1838  C   MET A 543       3.594  23.276  78.564  1.00 28.87           C  
ATOM   1839  O   MET A 543       4.135  24.327  78.200  1.00 30.07           O  
ATOM   1840  CB  MET A 543       5.048  21.315  79.008  1.00 20.23           C  
ATOM   1841  CG  MET A 543       5.964  20.663  79.959  1.00 19.26           C  
ATOM   1842  SD  MET A 543       7.349  21.714  80.320  1.00 38.01           S  
ATOM   1843  CE  MET A 543       8.122  20.677  81.540  1.00 24.64           C  
ATOM   1844  N   LEU A 544       2.461  22.843  78.025  1.00 25.01           N  
ATOM   1845  CA  LEU A 544       1.776  23.682  77.064  1.00 24.55           C  
ATOM   1846  C   LEU A 544       1.377  24.995  77.702  1.00 28.20           C  
ATOM   1847  O   LEU A 544       1.697  26.066  77.180  1.00 32.58           O  
ATOM   1848  CB  LEU A 544       0.557  22.968  76.501  1.00 23.57           C  
ATOM   1849  CG  LEU A 544       0.361  23.496  75.094  1.00 22.33           C  
ATOM   1850  CD1 LEU A 544       1.690  23.512  74.364  1.00 14.72           C  
ATOM   1851  CD2 LEU A 544      -0.670  22.691  74.353  1.00 21.79           C  
ATOM   1852  N   ASP A 545       0.717  24.935  78.866  1.00 33.38           N  
ATOM   1853  CA  ASP A 545      -0.027  26.090  79.364  1.00 36.30           C  
ATOM   1854  C   ASP A 545       0.865  27.209  79.856  1.00 38.59           C  
ATOM   1855  O   ASP A 545       0.415  28.069  80.619  1.00 54.20           O  
ATOM   1856  CB  ASP A 545      -0.998  25.694  80.470  1.00 32.59           C  
ATOM   1857  CG  ASP A 545      -2.291  25.186  79.914  1.00 44.83           C  
ATOM   1858  OD1 ASP A 545      -2.520  25.382  78.697  1.00 39.82           O  
ATOM   1859  OD2 ASP A 545      -3.071  24.586  80.678  1.00 61.19           O1-
ATOM   1860  N   ALA A 546       2.111  27.221  79.411  1.00 32.63           N  
ATOM   1861  CA  ALA A 546       2.999  28.343  79.642  1.00 32.10           C  
ATOM   1862  C   ALA A 546       3.426  28.987  78.326  1.00 35.12           C  
ATOM   1863  O   ALA A 546       4.495  29.595  78.242  1.00 41.60           O  
ATOM   1864  CB  ALA A 546       4.207  27.901  80.467  1.00 31.70           C  
ATOM   1865  N   HIS A 547       2.606  28.855  77.284  1.00 34.72           N  
ATOM   1866  CA  HIS A 547       2.871  29.528  76.006  1.00 33.12           C  
ATOM   1867  C   HIS A 547       1.584  30.142  75.439  1.00 42.68           C  
ATOM   1868  O   HIS A 547       0.823  30.823  76.148  1.00 37.44           O  
ATOM   1869  CB  HIS A 547       3.492  28.565  74.990  1.00 28.52           C  
ATOM   1870  CG  HIS A 547       4.842  28.024  75.388  1.00 43.82           C  
ATOM   1871  ND1 HIS A 547       6.027  28.509  74.871  1.00 53.47           N  
ATOM   1872  CD2 HIS A 547       5.192  27.013  76.223  1.00 38.35           C  
ATOM   1873  CE1 HIS A 547       7.045  27.838  75.385  1.00 34.47           C  
ATOM   1874  NE2 HIS A 547       6.566  26.923  76.206  1.00 28.61           N  
TER    1875      HIS A 547                                                      
ATOM   1876  N   ARG C   1       0.321  25.899  89.763  1.00 55.96           N  
ATOM   1877  CA  ARG C   1       1.475  26.252  90.640  1.00 53.98           C  
ATOM   1878  C   ARG C   1       2.359  25.070  90.966  1.00 52.39           C  
ATOM   1879  O   ARG C   1       3.320  25.252  91.695  1.00 52.06           O  
ATOM   1880  CB  ARG C   1       1.001  27.032  91.881  1.00 52.05           C  
ATOM   1881  CG  ARG C   1       0.781  26.227  93.170  1.00 57.12           C  
ATOM   1882  CD  ARG C   1      -0.587  26.439  93.818  1.00 61.90           C  
ATOM   1883  NE  ARG C   1      -0.474  26.911  95.213  1.00 68.92           N  
ATOM   1884  CZ  ARG C   1      -1.811  27.315  95.699  1.00 65.29           C  
ATOM   1885  NH1 ARG C   1      -2.063  26.771  97.052  1.00 59.91           N1+
ATOM   1886  NH2 ARG C   1      -1.968  28.785  95.731  1.00 67.92           N  
HETATM 1887  N   IAS C   2       2.101  23.879  90.388  1.00 48.06           N  
HETATM 1888  CA  IAS C   2       3.021  22.749  90.424  1.00 38.99           C  
HETATM 1889  C   IAS C   2       4.402  23.174  90.030  1.00 39.80           C  
HETATM 1890  O   IAS C   2       4.664  23.485  88.875  1.00 42.51           O  
HETATM 1891  CB  IAS C   2       2.619  21.640  89.438  1.00 36.86           C  
HETATM 1892  CG  IAS C   2       3.615  20.495  89.421  1.00 30.55           C  
HETATM 1893  OD1 IAS C   2       4.420  20.316  90.310  1.00 30.23           O  
ATOM   1894  N   ILE C   3       3.578  19.633  88.390  1.00 21.13           N  
ATOM   1895  CA  ILE C   3       4.597  18.592  88.491  1.00 27.51           C  
ATOM   1896  C   ILE C   3       5.970  19.150  88.205  1.00 27.85           C  
ATOM   1897  O   ILE C   3       6.860  18.710  88.827  1.00 31.10           O  
ATOM   1898  CB  ILE C   3       4.256  17.359  87.558  1.00 28.86           C  
ATOM   1899  CG1 ILE C   3       2.994  16.545  87.990  1.00 30.23           C  
ATOM   1900  CG2 ILE C   3       5.448  16.364  87.411  1.00 25.74           C  
ATOM   1901  CD1 ILE C   3       2.480  15.509  86.969  1.00 28.13           C  
HETATM 1902  O   0JY C   4       9.122  21.347  88.386  1.00 25.27           O  
HETATM 1903  C   0JY C   4       7.925  21.367  88.179  1.00 28.70           C  
HETATM 1904  CA  0JY C   4       7.305  20.741  86.976  1.00 30.33           C  
HETATM 1905  N   0JY C   4       6.052  20.085  87.296  1.00 32.24           N  
HETATM 1906  CB  0JY C   4       6.988  21.843  85.972  1.00 26.25           C  
HETATM 1907  CAI 0JY C   4       8.167  22.379  85.171  1.00 23.98           C  
HETATM 1908  CAB 0JY C   4       9.259  21.357  84.889  1.00 21.07           C  
HETATM 1909  CAC 0JY C   4       7.566  22.886  83.868  1.00 31.56           C  
HETATM 1910  CAA 0JY C   4       8.833  23.545  85.873  1.00 27.14           C  
HETATM 1911  N   DPP C   5       7.088  21.964  88.986  1.00 30.52           N  
HETATM 1912  CA  DPP C   5       7.581  22.654  90.135  1.00 33.28           C  
HETATM 1913  C   DPP C   5       7.987  21.713  91.212  1.00 32.44           C  
HETATM 1914  O   DPP C   5       8.866  22.080  91.954  1.00 33.27           O  
HETATM 1915  CB  DPP C   5       6.630  23.725  90.662  1.00 38.57           C  
HETATM 1916  NG  DPP C   5       5.323  23.206  90.977  1.00 36.19           N  
ATOM   1917  N   ARG C   6       7.382  20.527  91.301  1.00 30.82           N  
ATOM   1918  CA  ARG C   6       7.740  19.571  92.340  1.00 32.17           C  
ATOM   1919  C   ARG C   6       8.876  18.708  91.907  1.00 30.52           C  
ATOM   1920  O   ARG C   6       9.563  18.221  92.762  1.00 35.62           O  
ATOM   1921  CB  ARG C   6       6.517  18.751  92.814  1.00 38.26           C  
ATOM   1922  CG  ARG C   6       6.727  17.296  93.296  1.00 32.81           C  
ATOM   1923  CD  ARG C   6       5.444  16.462  93.281  1.00 24.79           C  
ATOM   1924  NE  ARG C   6       5.652  15.235  92.481  1.00 31.63           N  
ATOM   1925  CZ  ARG C   6       4.466  14.812  91.692  1.00 28.68           C  
ATOM   1926  NH1 ARG C   6       4.773  13.677  90.777  1.00 25.21           N  
ATOM   1927  NH2 ARG C   6       4.006  15.930  90.864  1.00 19.00           N  
HETATM 1928  O   0JY C   7      12.510  17.815  90.624  1.00 28.81           O  
HETATM 1929  C   0JY C   7      11.472  18.283  90.202  1.00 28.00           C  
HETATM 1930  CA  0JY C   7      10.173  17.572  90.260  1.00 29.67           C  
HETATM 1931  N   0JY C   7       9.112  18.473  90.632  1.00 24.84           N  
HETATM 1932  CB  0JY C   7       9.936  16.961  88.891  1.00 32.11           C  
HETATM 1933  CAI 0JY C   7       9.235  15.621  88.935  1.00 25.63           C  
HETATM 1934  CAB 0JY C   7      10.037  14.555  89.662  1.00 34.63           C  
HETATM 1935  CAC 0JY C   7       9.084  15.164  87.493  1.00 28.99           C  
HETATM 1936  CAA 0JY C   7       7.885  15.800  89.597  1.00 25.74           C  
HETATM 1937  O   0JY C   8      13.934  20.541  91.559  1.00 32.19           O  
HETATM 1938  C   0JY C   8      12.805  20.657  91.130  1.00 33.29           C  
HETATM 1939  CA  0JY C   8      12.501  20.354  89.700  1.00 28.57           C  
HETATM 1940  N   0JY C   8      11.390  19.469  89.673  1.00 24.24           N  
HETATM 1941  CB  0JY C   8      12.010  21.534  88.897  1.00 27.36           C  
HETATM 1942  CAI 0JY C   8      13.017  22.617  88.626  1.00 25.71           C  
HETATM 1943  CAB 0JY C   8      12.951  23.584  89.796  1.00 33.44           C  
HETATM 1944  CAC 0JY C   8      14.446  22.145  88.452  1.00 27.17           C  
HETATM 1945  CAA 0JY C   8      12.573  23.231  87.313  1.00 21.55           C  
ATOM   1946  N   GLN C   9      11.739  20.985  91.862  1.00 38.41           N  
ATOM   1947  CA  GLN C   9      11.676  21.166  93.313  1.00 35.49           C  
ATOM   1948  C   GLN C   9      11.548  22.628  93.675  1.00 40.35           C  
ATOM   1949  O   GLN C   9      12.401  23.411  93.299  1.00 41.42           O  
ATOM   1950  CB  GLN C   9      12.814  20.495  94.081  1.00 26.39           C  
ATOM   1951  CG  GLN C   9      12.749  18.985  93.935  1.00 26.09           C  
ATOM   1952  CD  GLN C   9      12.562  18.223  95.252  1.00 46.37           C  
ATOM   1953  OE1 GLN C   9      12.720  18.764  96.338  1.00 47.30           O  
ATOM   1954  NE2 GLN C   9      12.237  16.919  95.180  1.00 42.22           N  
HETATM 1955  N   NH2 C  10      10.437  23.097  94.441  1.00 35.39           N  
TER    1956      NH2 C  10                                                      
HETATM 1957  C1  EST A 601       7.617  13.161  71.638  1.00 16.25           C  
HETATM 1958  C2  EST A 601       8.783  12.604  72.227  1.00 11.67           C  
HETATM 1959  C3  EST A 601      10.080  13.079  71.819  1.00 15.71           C  
HETATM 1960  O3  EST A 601      11.270  12.537  72.387  1.00 18.11           O  
HETATM 1961  C4  EST A 601      10.179  14.107  70.843  1.00 12.49           C  
HETATM 1962  C5  EST A 601       9.031  14.662  70.278  1.00 11.02           C  
HETATM 1963  C6  EST A 601       9.196  15.871  69.104  1.00 16.28           C  
HETATM 1964  C7  EST A 601       7.849  15.973  68.228  1.00  9.87           C  
HETATM 1965  C8  EST A 601       6.743  16.117  69.175  1.00 10.58           C  
HETATM 1966  C9  EST A 601       6.491  14.801  70.040  1.00 12.97           C  
HETATM 1967  C10 EST A 601       7.712  14.201  70.664  1.00 14.66           C  
HETATM 1968  C11 EST A 601       5.448  15.133  71.078  1.00 11.42           C  
HETATM 1969  C12 EST A 601       4.104  15.588  70.286  1.00 12.07           C  
HETATM 1970  C13 EST A 601       4.307  16.764  69.386  1.00 13.49           C  
HETATM 1971  C14 EST A 601       5.488  16.538  68.433  1.00 14.08           C  
HETATM 1972  C15 EST A 601       5.437  17.804  67.403  1.00 14.09           C  
HETATM 1973  C16 EST A 601       3.807  18.188  67.319  1.00 15.33           C  
HETATM 1974  C17 EST A 601       3.122  17.390  68.466  1.00 16.85           C  
HETATM 1975  O17 EST A 601       2.366  18.166  69.184  1.00 13.53           O  
HETATM 1976  C18 EST A 601       4.632  17.959  70.285  1.00 10.18           C  
HETATM 1977  H1  EST A 601       6.737  12.844  71.919  1.00 19.49           H  
HETATM 1978  H2  EST A 601       8.707  11.899  72.898  1.00 14.01           H  
HETATM 1979  HO3 EST A 601      11.970  13.015  72.121  1.00 21.74           H  
HETATM 1980  H4  EST A 601      11.058  14.428  70.567  1.00 14.99           H  
HETATM 1981  H61 EST A 601       9.947  15.653  68.519  1.00 19.53           H  
HETATM 1982  H62 EST A 601       9.364  16.727  69.542  1.00 19.53           H  
HETATM 1983  H71 EST A 601       7.733  15.161  67.699  1.00 11.84           H  
HETATM 1984  H72 EST A 601       7.891  16.752  67.642  1.00 11.84           H  
HETATM 1985  H8  EST A 601       6.975  16.835  69.793  1.00 12.69           H  
HETATM 1986  H9  EST A 601       6.107  14.130  69.444  1.00 15.56           H  
HETATM 1987 H111 EST A 601       5.763  15.863  71.644  1.00 13.71           H  
HETATM 1988 H112 EST A 601       5.261  14.346  71.624  1.00 13.71           H  
HETATM 1989 H121 EST A 601       3.789  14.836  69.749  1.00 14.48           H  
HETATM 1990 H122 EST A 601       3.417  15.812  70.941  1.00 14.48           H  
HETATM 1991  H14 EST A 601       5.246  15.762  67.893  1.00 16.89           H  
HETATM 1992 H151 EST A 601       5.774  17.544  66.524  1.00 16.90           H  
HETATM 1993 H152 EST A 601       5.948  18.556  67.758  1.00 16.90           H  
HETATM 1994 H161 EST A 601       3.442  17.917  66.456  1.00 18.39           H  
HETATM 1995 H162 EST A 601       3.680  19.146  67.453  1.00 18.39           H  
HETATM 1996  H17 EST A 601       2.585  16.668  68.088  1.00 20.22           H  
HETATM 1997  HO7 EST A 601       1.515  18.035  68.965  1.00 16.24           H  
HETATM 1998 H181 EST A 601       3.903  18.096  70.920  1.00 12.21           H  
HETATM 1999 H182 EST A 601       5.459  17.784  70.772  1.00 12.21           H  
HETATM 2000 H183 EST A 601       4.740  18.759  69.737  1.00 12.21           H  
CONECT 1878 1887                                                                
CONECT 1887 1878 1888                                                           
CONECT 1888 1887 1889 1891                                                      
CONECT 1889 1888 1890 1916                                                      
CONECT 1890 1889                                                                
CONECT 1891 1888 1892                                                           
CONECT 1892 1891 1893 1894                                                      
CONECT 1893 1892                                                                
CONECT 1894 1892                                                                
CONECT 1896 1905                                                                
CONECT 1902 1903                                                                
CONECT 1903 1902 1904 1911                                                      
CONECT 1904 1903 1905 1906                                                      
CONECT 1905 1896 1904                                                           
CONECT 1906 1904 1907                                                           
CONECT 1907 1906 1908 1909 1910                                                 
CONECT 1908 1907                                                                
CONECT 1909 1907                                                                
CONECT 1910 1907                                                                
CONECT 1911 1903 1912                                                           
CONECT 1912 1911 1913 1915                                                      
CONECT 1913 1912 1914 1917                                                      
CONECT 1914 1913                                                                
CONECT 1915 1912 1916                                                           
CONECT 1916 1889 1915                                                           
CONECT 1917 1913                                                                
CONECT 1919 1931                                                                
CONECT 1928 1929                                                                
CONECT 1929 1928 1930 1940                                                      
CONECT 1930 1929 1931 1932                                                      
CONECT 1931 1919 1930                                                           
CONECT 1932 1930 1933                                                           
CONECT 1933 1932 1934 1935 1936                                                 
CONECT 1934 1933                                                                
CONECT 1935 1933                                                                
CONECT 1936 1933                                                                
CONECT 1937 1938                                                                
CONECT 1938 1937 1939 1946                                                      
CONECT 1939 1938 1940 1941                                                      
CONECT 1940 1929 1939                                                           
CONECT 1941 1939 1942                                                           
CONECT 1942 1941 1943 1944 1945                                                 
CONECT 1943 1942                                                                
CONECT 1944 1942                                                                
CONECT 1945 1942                                                                
CONECT 1946 1938                                                                
CONECT 1948 1955                                                                
CONECT 1955 1948                                                                
CONECT 1957 1958 1967 1977                                                      
CONECT 1958 1957 1959 1978                                                      
CONECT 1959 1958 1960 1961                                                      
CONECT 1960 1959 1979                                                           
CONECT 1961 1959 1962 1980                                                      
CONECT 1962 1961 1963 1967                                                      
CONECT 1963 1962 1964 1981 1982                                                 
CONECT 1964 1963 1965 1983 1984                                                 
CONECT 1965 1964 1966 1971 1985                                                 
CONECT 1966 1965 1967 1968 1986                                                 
CONECT 1967 1957 1962 1966                                                      
CONECT 1968 1966 1969 1987 1988                                                 
CONECT 1969 1968 1970 1989 1990                                                 
CONECT 1970 1969 1971 1974 1976                                                 
CONECT 1971 1965 1970 1972 1991                                                 
CONECT 1972 1971 1973 1992 1993                                                 
CONECT 1973 1972 1974 1994 1995                                                 
CONECT 1974 1970 1973 1975 1996                                                 
CONECT 1975 1974 1997                                                           
CONECT 1976 1970 1998 1999 2000                                                 
CONECT 1977 1957                                                                
CONECT 1978 1958                                                                
CONECT 1979 1960                                                                
CONECT 1980 1961                                                                
CONECT 1981 1963                                                                
CONECT 1982 1963                                                                
CONECT 1983 1964                                                                
CONECT 1984 1964                                                                
CONECT 1985 1965                                                                
CONECT 1986 1966                                                                
CONECT 1987 1968                                                                
CONECT 1988 1968                                                                
CONECT 1989 1969                                                                
CONECT 1990 1969                                                                
CONECT 1991 1971                                                                
CONECT 1992 1972                                                                
CONECT 1993 1972                                                                
CONECT 1994 1973                                                                
CONECT 1995 1973                                                                
CONECT 1996 1974                                                                
CONECT 1997 1975                                                                
CONECT 1998 1976                                                                
CONECT 1999 1976                                                                
CONECT 2000 1976                                                                
MASTER      343    0    7   13    2    0   12    6 1974    2   92   20          
END                                                                             
