# Supplementary material for: MISATO: machine learning dataset of protein–ligand complexes for structure-based drug discovery
Source: Nat Comput Sci. 2024 May 10;4(5):367–78. doi: 10.1038/s43588-024-00627-2 (PMC11136668; doi:10.1038/s43588-024-00627-2)
Supplement: Supplementary file 6 — Statistical source data for Fig. 2 showing electronic densities, structures, and data on halogens and for spider plot. [file 43588_2024_627_MOESM6_ESM.zip › Figure2/2d_tramadol.txt]

running tramadol.xyz
charge          = 0
T electron = 300
closed-shell calculation
occupation vector 
2 2 2 2 2 2 2 2 2 2 2 2 2 2 2 2 2 2 2 2 2 2 2 2 2 2 2 2 2 2 2 2 2 2 2 2 2 2 2 2 2 2 2 2 2 2 2 2 2 2 2 2 2 0 0 0 0 0 0 0 0 0 0 0 0 0 0 0 0 0 0 0 0 0 0 0 0 0 0 0 0 0 0 0 0 0 0 0 0 0 0 0 0 0 0 0 0 0 0 0 0 
iteration 1
Energy = -58.8801
orbital energies: -0.711156 -0.681549 -0.652263 -0.640227 -0.634607 -0.633253 -0.624798 -0.620331 -0.608229 -0.603335 -0.602065 -0.598789 -0.585895 -0.579676 -0.572635 -0.565756 -0.559782 -0.551148 -0.547196 -0.54672 -0.53811 -0.527824 -0.524263 -0.519084 -0.51598 -0.50967 -0.504935 -0.502479 -0.498128 -0.490207 -0.484095 -0.476889 -0.474437 -0.469968 -0.468713 -0.467569 -0.46274 -0.455777 -0.453288 -0.450393 -0.449658 -0.446193 -0.437453 -0.435914 -0.432146 -0.4283 -0.424086 -0.414044 -0.403948 -0.402042 -0.38512 -0.371315 -0.340844 -0.212868 -0.205232 -0.0820336 0.0239387 0.0344429 0.0509543 0.0650075 0.0766666 0.0892387 0.0911923 0.100223 0.105636 0.112123 0.119737 0.124542 0.126592 0.132814 0.14052 0.156307 0.16349 0.167803 0.176793 0.180847 0.184761 0.18983 0.192697 0.199592 0.203811 0.213934 0.217661 0.222292 0.224096 0.236503 0.243242 0.248458 0.261944 0.266313 0.277663 0.283693 0.302513 0.318192 0.333412 0.404892 0.421844 0.469487 0.483764 0.636737 0.67949 
iteration 2
Energy = -58.8801
orbital energies: -0.711157 -0.681549 -0.652264 -0.640226 -0.634607 -0.633253 -0.624798 -0.620331 -0.608229 -0.603334 -0.602065 -0.598789 -0.585895 -0.579675 -0.572635 -0.565756 -0.559782 -0.551148 -0.547197 -0.54672 -0.538109 -0.527824 -0.524263 -0.519084 -0.51598 -0.509669 -0.504934 -0.502478 -0.498128 -0.490207 -0.484095 -0.476889 -0.474438 -0.469968 -0.468713 -0.467569 -0.462739 -0.455777 -0.453288 -0.450393 -0.449658 -0.446192 -0.437452 -0.435914 -0.432145 -0.4283 -0.424086 -0.414044 -0.403948 -0.402042 -0.38512 -0.371315 -0.340844 -0.212867 -0.205232 -0.0820333 0.0239385 0.0344424 0.050954 0.0650075 0.076667 0.0892387 0.0911924 0.100223 0.105636 0.112124 0.119737 0.124543 0.126592 0.132814 0.14052 0.156307 0.16349 0.167803 0.176794 0.180847 0.184762 0.18983 0.192697 0.199592 0.203811 0.213934 0.217662 0.222292 0.224097 0.236503 0.243242 0.248458 0.261944 0.266313 0.277663 0.283693 0.302513 0.318192 0.333412 0.404891 0.421845 0.469488 0.483765 0.636738 0.67949 
convergence after 2 iterations
Optimized MOs
-0.00033170197807945 -0.05742369278311859 -0.00045822699506149 -0.29906914480352514 -0.00591699978349775  0.10015322777714715  0.03249996012882637  0.27580670263987606 -0.04493925029361723 -0.01498755771499887  0.00659017516065621  0.09224118490184821  0.12524942077888351  0.04872254486511871  0.23295488161058461  0.04323108934856686 -0.05522440067372465 -0.06466973738015273  0.00484691432682293 -0.13209875569780077  0.06981396118656749 -0.00244734773896869 -0.03541105348856099 -0.04093165369395727 -0.03299363623605901  0.00969552656938218  0.06910576792376899  0.05869519302804070 -0.00283491501883445 -0.12434142481848684 -0.13238123124108153 -0.03543858066094804 -0.01351777573532058 -0.02677478798812997 -0.00962439520274050 -0.01037979165061359 -0.00939898616093856  0.02906616187652582  0.03428888771148800  0.00234363503876074 -0.02827687814447126 -0.03084724758475794 -0.03061421437519854 -0.03467427072863122  0.01094385271922839 -0.03874345655044041  0.02877793320543005 -0.01531577712264643 -0.02054715554045475  0.02717186781136029  0.08722139848812764 -0.03845128746412208  0.05449700015513956 -0.06539863749450064  0.02900156074776810 -0.07134824940555179 -0.26199035836263579  0.08891566036652952 -0.07014539041952543 -0.33401392356973125 -0.03293353367455076 -0.18005413739153889 -0.20822793305932524 -0.26390407878201172 -0.41370920229664848  0.12700865423337190  0.25131219282159256 -0.08152912891837436  0.44293955712034339 -0.24226396790371638  0.05717556755106123  0.06060366248660744 -0.16289101769108080 -0.10768443524408956 -0.07264859548195601 -0.05140055672346369  0.07619220449509537 -0.28715343212634825  0.01109466057226082 -0.21721936441513939  0.00075459987560712  0.00102572631455146  0.01433133217073009 -0.04990892757215050  0.24943691287955405 -0.13833675329454648  0.08523787236711602 -0.08644329546458816  0.17636304365952046  0.05235907014992760  0.09137605287913542  0.08074584590546459  0.14339134746231924 -0.13531150076674520  0.24881120129632572 -0.02265702482154975  0.02958391032910017 -0.05796305625262899  0.05373043517759945 -0.00878776627969259  0.01714852363662901 
 0.00015419138910632  0.04034943123416148 -0.00030675857107520  0.03921803703625245 -0.05819934125542160 -0.02412270888076988 -0.00716869028989823  0.02997886112314235  0.01139769882010995 -0.03894206310838679  0.02486051228566574 -0.09444732405304553  0.00389154818023675 -0.02498242789568295 -0.03152408148159683  0.03579288763453770  0.04167838760177964 -0.13941851814521219 -0.00345837465887009 -0.11104075703579241  0.04846696619176186  0.07344920180367494 -0.15759189115888850  0.01523372511866133 -0.09499990405818168  0.02074461505888813  0.10837624551389696  0.00709882403988912  0.02678080429689990 -0.03181290738457899  0.00726301174705302 -0.00988110520398748 -0.04591307758175229  0.14975260859712086  0.03212339564584400 -0.11928799549810486  0.11371196893378245  0.04023354624884175 -0.08807931622946508  0.01094882742994941  0.14532900583886671  0.04435221215079137 -0.01890359378165051 -0.10146300232516876 -0.15029554488631547  0.07997356491534305 -0.12317538509650462  0.09955551453375008  0.11925756802320085 -0.15022738709798636 -0.18603803732067659  0.02395645418462288  0.07912431295123254  0.07236225933043870 -0.05330988630011024  0.09637398648422252  0.12257607846637801  0.11941047969891762 -0.05827404223019642  0.15507717303013799  0.27359726738874912  0.35173456144136866 -0.26151975031910263  0.11353823766272554 -0.05541497531983403  0.18202934840267784 -0.13369720813551234 -0.11386144475312873 -0.06318510618577744  0.03884039099632584 -0.09587687328852219 -0.02575701807296021 -0.25087605064848512  0.18421473165689653 -0.20559450073364721  0.00954489530583731  0.17122393401063837 -0.20364457757211218 -0.15897818266651648 -0.16156846089433871 -0.00269562100033070 -0.12502376940047283 -0.01909819744981866  0.04333490508556354  0.00544358329965613  0.02441484254726822  0.06834550918547226 -0.06148073169524446 -0.14272868349131054  0.02022911899938239 -0.19189022017689222 -0.04449484926366649 -0.01396133594319192 -0.37936140681991598  0.38350903686292059 -0.04039993904365452  0.08824566502812721 -0.01666132598844117 -0.01825072264282167  0.03677676665623598  0.01746614907823471 
-0.00020623985630873 -0.01449208631493876 -0.00348341974355034 -0.01052752029244738  0.00958174393199326 -0.04982050307534079  0.08280690527809020 -0.06729260229839651 -0.06302046428534941 -0.01588306395802118  0.01876049979495093 -0.00678039044237751 -0.06593383104734760 -0.06992874372747357  0.10585077087661234  0.01738057839042821 -0.15838270300802662 -0.02376751224723060  0.00122451913157848  0.03784897005645859 -0.05247434258831635 -0.02590697460471162  0.01212047391457858  0.13354458631075627 -0.04272313251429886 -0.05644871297849239 -0.06954376402194616  0.08727470892450670 -0.02029677897323675 -0.07038869797217936  0.14673067606340942  0.08305639375186910  0.03400341227101621  0.09008069607449810  0.08664296281242997  0.02545248430381608  0.11924272782905883  0.01245159470843811 -0.01953709888949008 -0.01747077089344945  0.01213185213877615 -0.12833756130965240 -0.05657310973008887 -0.07009569893515707 -0.14867648567235128  0.10798673780329404 -0.15298860549691659 -0.02877591134785607  0.05953248724450703  0.21399030599939386  0.17354876328303551 -0.05127211067033687 -0.04481500988218209 -0.06463949645556771  0.03116427420402711 -0.05087070503303950  0.21907838900227752 -0.13624804457412115  0.12536946433783847 -0.35027230705869994  0.15830606289597923 -0.25955305306823623  0.15965835432428840  0.23059443679274785 -0.02602316180842347  0.08672471140000365  0.04869246581379762 -0.03451837107635597 -0.06371961794045576  0.07505467487911185 -0.11138966572308359 -0.00607887066244787 -0.07122301397891614  0.30555427002431651  0.03468346983930966  0.06864111405865338  0.03596659931410621 -0.17330423931550692  0.11186285176477093  0.35577543346018575  0.00052945500904113  0.15898638985996108 -0.07081648729483725 -0.05049322808093978  0.18551596243286322  0.08906522004076667  0.11992526279292780  0.14719186202728540 -0.08014698184761589 -0.08471005354940318  0.04156715025662059 -0.13218809876740872  0.38625147845614233 -0.26431856068358434  0.01398309111785795  0.02829307129498368  0.05558403058541641 -0.07736939517328935  0.00467084077337185 -0.00566515907887433  0.02847768717870522 
-0.00004987974704863 -0.01210090905432891 -0.00157550868661548 -0.00468426787891943 -0.05822069285732184 -0.03006379278516500  0.04061079652771418  0.05793880108784569 -0.03423660606514081 -0.00544506783675673  0.05394427700798951 -0.09691096102697290 -0.05392485481371100  0.00644172557743318  0.02993324248898206 -0.02215379895102917  0.09329907468607275  0.01411899559351742  0.00609264357748590  0.09928725067692101 -0.03525046658678938  0.01860031120654980  0.11860711176051772 -0.02035436444345790 -0.20415377089610340 -0.00893532027122532 -0.10197969767291369 -0.05436008747212875 -0.00980981421680419 -0.03086611150502605 -0.03064845311964140 -0.04684139412270625 -0.00637909053300375  0.12527361381246999  0.06834446113651595 -0.11000971829674182 -0.14451353180516197  0.05345571490979103  0.10583497089693417  0.00950413760519475  0.08428645329690095  0.10632501663243278 -0.02173502067164348  0.03458824920308642 -0.07266054413151402 -0.25424872360769524  0.02840520977559823 -0.12234025019014555  0.12416173664348135  0.10403546221444168  0.02101251907993100 -0.01203548928851672  0.12373541745966304 -0.00168118217867632  0.01679334569688023 -0.01083639286966977 -0.21218324498127139  0.10535630298662754  0.19754492392134196 -0.31079929820363389  0.07639597907086354  0.29189445434655975 -0.03522919366317931  0.14793454365241576 -0.02909756555578296 -0.02135044181643307  0.02440687363883107 -0.04956747185061434 -0.07021582509690179  0.10603951060048922  0.08542919469067521  0.04800189535078137  0.19209405794145731  0.06414131548083292 -0.26358335755093454 -0.09280676437928810  0.17729231401732393 -0.07459543275307241  0.18447412447840356  0.03765055550472114  0.00323297394543518 -0.29140637859000856  0.04661833639824538  0.01080584083480133  0.10843502952820125  0.30433215667195190 -0.03250420078673175 -0.19762221807106747  0.11605796758874561 -0.21558355619626465 -0.30054797882295037  0.00719394210839617  0.05081584881419471  0.27700698435366911 -0.31994682669095653  0.01239998867331938 -0.01639917526320878  0.07195534884543710 -0.05841848398353829  0.01811525629825044 -0.01507574194019749 
-0.00003445770456047 -0.02322340783465389  0.00303879260409467 -0.18747966139944877  0.05524310775996984  0.16513624674046853 -0.16262168478315811  0.16037986431005058  0.18485117041247340  0.08941629855505327 -0.12262935399449729  0.15236255544490207  0.07020828087188051  0.05660322020163028 -0.23276393781876223 -0.01492024042954573  0.13532376055493786  0.12056008389980005 -0.01772078042135034 -0.08331032157220560 -0.03961639751150257  0.02886321899679206  0.03203527361063003  0.09778051607273822  0.06027885520342906  0.00156046946565139 -0.03687457950777923  0.02000953854399528  0.01013228425729331  0.05464901707637675  0.00671232067263380 -0.01266151729150215  0.01997814960048266 -0.01314048265823306 -0.01784076637349845 -0.01520906598544773 -0.04883309986834276 -0.07707719601093722 -0.03083609530862122  0.00430005137402035 -0.04765871523674981 -0.01287632560972225  0.02148310694320896 -0.00689625816689202 -0.00298404118607728 -0.02825121702126224  0.04601070255923058 -0.01776092951122826 -0.01581579562096580 -0.02019708940178900 -0.02483216868048923  0.01037788392377435  0.00817639580317688  0.02371080306323908 -0.00865865423140705  0.02824130102292664  0.28652684847600085 -0.08602574262069548 -0.06340270627500399 -0.05615293737629903  0.04990415835121682  0.13052870711247816  0.03841605395678801  0.43053103246403412 -0.28574976470417640 -0.25777188346600155  0.23839895789362017 -0.10113051414701804 -0.40139853073602794  0.28866339680436914 -0.13717777997529401  0.03991587024344386 -0.04518178755892065  0.05542664669866688 -0.38330488532035367 -0.03973749037563813  0.25056691342884302 -0.05400186060856715  0.20005487219811816  0.04060691018605459  0.00135758685727701  0.43165074269440884 -0.07836160781720194 -0.01875655092263184  0.08798122101102442 -0.06555812905379692 -0.19276517762146700  0.17526646999077206 -0.05388109097614265 -0.19005903538009938 -0.03888368695362143 -0.06247854239579560  0.14486101999313916  0.11054338191722984  0.14817958349768862  0.00549598506329848  0.01996418011751874 -0.01738583006400948 -0.02397790350183319  0.00668066060751356  0.00554323901457374 
 0.00000378058452194  0.00587617851628095 -0.00044662833724458 -0.00106315979998754 -0.02012929127834824 -0.01550770177268854  0.03130877389263433  0.05251119713694849 -0.02379002530097863 -0.01672620347602669  0.00720952814802957  0.01452435116204589  0.05631866714575503  0.02830229511878947  0.00194970395896057  0.01296189515429728  0.04512281166484002 -0.08599931447388395 -0.00271639507897250 -0.11284738598369747  0.09524864047213549  0.06293743343154162 -0.05971015450239878 -0.07632024624705817  0.01967193735356996  0.09097792342028212  0.14293207399054164  0.09144688677318996 -0.14049456365221011  0.13353698889755689  0.10429835639387568  0.05942372833915342  0.04067722658559961 -0.01729071730826255  0.06979413517554080 -0.01589484405624670  0.02421435287371441  0.07153221524541041  0.10838223064287690  0.02855423347993044 -0.06419516088435942  0.26603078232047828  0.12323422185824735  0.11876653541123139  0.04475626423983162  0.07019142928873756  0.20021203352536129 -0.03206095077293788 -0.12264840225068346  0.02362910319279693  0.06660807494102793 -0.00447677088283444 -0.00534600215315329  0.00848763917638599 -0.00193317598825214  0.01912355347985662  0.07052901591441006  0.06442534412998441  0.06445028859219434  0.04898295719738384  0.27633766238860757  0.13697743946930854 -0.22408914361274362 -0.03956672565387621  0.07218409318785754  0.05420765509345261 -0.10098672596106294 -0.07745466902161413  0.01054890240331485 -0.00106220232370743 -0.06537119562105102  0.13429687365809262  0.07236984549003439  0.29941349239036036  0.15576483461537560  0.23326805555422064 -0.24105054926337291 -0.08528642293423942 -0.04605674530059745  0.27898990897162246 -0.00514629879514363  0.09050929632940799 -0.06678819760946818 -0.11209466630787912  0.17052273097054113 -0.14035979345150701 -0.21975667387266898 -0.00503439925113102 -0.02866650848543743 -0.40899714516514257  0.19404146745278011  0.26326433300660068  0.25649152458448349  0.02768822343140264 -0.38060955593619100  0.03456241793477786  0.01289731578282320 -0.01135107968450567 -0.00940708088600462  0.00031200217686258  0.00838661140245426 
-0.00004674757866063 -0.01490836559700399  0.00063254488567054 -0.06842613420449209  0.01298440547385850  0.03426497711914247 -0.00403656448623836  0.04013789972767079 -0.02316066954187736 -0.00854438636857455  0.00756367027858056  0.02732258274088591  0.04439763292085177  0.02139973771957275  0.12183122675882067  0.01076085273520940 -0.07079799523889578 -0.02719883648436438  0.00758099406020987 -0.02905329011485906  0.07277760817683036 -0.06203172321844121 -0.02591279347734368 -0.11550102260195108  0.15227613331342824  0.05839898831631379  0.07630030094521074 -0.09363750627090318  0.08244946692260420 -0.08974941030958178 -0.11135909083532243 -0.11098318119805756 -0.00524678628462627 -0.16779032598132829 -0.16528633746642307  0.07569680770158087 -0.12203175324562611 -0.11443624665089445 -0.05864506920758007  0.03027261528927338 -0.06867207424158125 -0.00166833013276356  0.02400691613425698  0.02457999912263768  0.13293970217785034 -0.13075757253266687  0.13614190824122493  0.01280936671410115 -0.10069842924706622 -0.15435788949333773 -0.07938402050680277  0.03100617799136861 -0.01386365097445066  0.03032720906291623 -0.01097229545506086  0.02751195651031907  0.25264775068871737 -0.10350077649457261  0.22923387563949360 -0.13262771065254803  0.18774431131642785 -0.12477577583067818  0.14203029845177947  0.26723072338149090  0.15419981984533543  0.11709614869563838 -0.16591498902889981 -0.01057348516913012 -0.16599956342161565  0.10456773739567671 -0.02728473218193766 -0.06620464726962717 -0.06520534896799760  0.23255984698739768  0.07438890555291122  0.00313465031987787 -0.03679542147854308 -0.07206516622178151 -0.08870274945326191  0.11605704709261080 -0.00019789058045886 -0.31548204220999765  0.05419404244803843  0.03631613029745274 -0.03742191249231063  0.39959539440875513  0.22968101701643062 -0.08118810625627150 -0.12625276534862107  0.09502547494047080 -0.35574282350468411 -0.09393030241113827  0.11253666670147916 -0.29032776893058820 -0.17476213768774315  0.00078039670704165  0.02678488271777520  0.01182493246019604 -0.01257275722849303  0.00793302866788192  0.00144784000398942 
-0.00001449444512440 -0.00594298618481290 -0.00021410881512773  0.00360396824890888 -0.02592080544720305 -0.02343041456613247  0.04906025332191453  0.05931671637653377 -0.06143489688410414 -0.02721206566206239  0.03705601216381459  0.01105219695224414  0.09584986265375275  0.06351313365732165  0.05438204314942523  0.00404642917362660  0.11183550123540041  0.09559400191144583 -0.00010326571522697 -0.01834434572399654 -0.04278405157815965  0.01873017074832679  0.04696558289783015 -0.05592803341384905 -0.04406065295263537 -0.06888069036211052 -0.05247782464723214  0.01020652807993778 -0.00045384418275653  0.14903667472392751 -0.26496239506250518 -0.02341322530647370 -0.08010905736377627 -0.04419198245562244  0.03675342527725899 -0.07135145008407204 -0.07205879111784408  0.09412461599863092  0.11368888833455983 -0.07296920861656234  0.05385194897056287 -0.08559182260296021 -0.00559933492261623  0.10847064155109885  0.17837076886279687  0.17892767918297869 -0.12445424531302704  0.08520835827298978 -0.12364943757263135 -0.06798933902239805  0.00993925587449868  0.00249882621671663 -0.01569160041128386  0.00991817415575222 -0.00357812226407276  0.01043241476661734 -0.00096135558725479  0.06522043513236671  0.00921958726091232 -0.23392612217681072  0.07619481165005684  0.44590159875927837  0.10982402872481568  0.01102468141048467  0.27882129391532690  0.15507916108385369 -0.04987575820076239  0.08714872051492874  0.09123843028635688 -0.03352039792762009 -0.05165688837422278 -0.05098344389259433  0.19263081663063261  0.10744611358501549  0.17178622266688040 -0.12820901602663751  0.17997313244853347  0.05815373405154410  0.25230581843435063  0.31916603363791707  0.00490147787006240  0.20336563969604707 -0.05626117127406672  0.04456152918189207 -0.00541543513678197  0.00827636249585199  0.12790616317082287  0.21579570143023788 -0.15201778403848626  0.06698910290760592  0.25679410336289438 -0.27428750802428087 -0.08844513794017940 -0.13743706474468811  0.28505273099549117  0.00053522083363535  0.01337259024501177 -0.02749780309016639 -0.00203346479616842 -0.00033365449125077  0.00509517397996543 
-0.00177189728943953 -0.24597757561305780 -0.01342945029069277 -0.26772167982328082  0.10751057888537155 -0.04167881994116025  0.23486431183618509 -0.07361636411108209 -0.14760130177400116  0.03428882694604707 -0.05470419832911136  0.13827962669503929 -0.12859670589878522  0.00461998160374833  0.02309621895316094 -0.06907491388263214 -0.08216004508442423  0.07641858726189270  0.00776442372878644  0.11402156584977885 -0.04201064565685798  0.01470472696955031 -0.04200593590277574 -0.01415689285845383 -0.01884921942147679 -0.05732917654523466 -0.00628292955474551  0.09057726312462672 -0.01448455366426160  0.11383084742896615  0.06447673039502867  0.05857829844123430  0.01592427913163448 -0.01664247327299827  0.06424573264814858  0.03210199611920292 -0.00979022245591286 -0.02630989704505661  0.05012990867535387  0.00356818731415964 -0.02540883104608840 -0.04885331016340461 -0.00485481633313128  0.05596320618949158 -0.04750133307869064 -0.03449569095036600  0.02535000544668085 -0.08533524829869402 -0.00859465621144810 -0.00916141493150988  0.00342273781301799  0.00020071577802612 -0.00807336311583784  0.00235513481708126 -0.00202741856884303  0.00881233254560870  0.08065486905720767  0.21226388436216995  0.28764302183902329  0.65473599077772326  0.19680877591639195  0.43937079324433187  0.25260251275903073 -0.14020568478321779 -0.21761807473560232 -0.05396447110322846 -0.05869644133241502 -0.01580136791364504 -0.00971233878523647  0.14665443796375377 -0.03602453874477121 -0.09871515525172340 -0.05156418972202377  0.06814037797229505  0.04876960324039022 -0.17574155449867859  0.07006456939134990 -0.10100557523281938 -0.04715064416614386 -0.00256602499383374 -0.00009445560851208 -0.07988137037694834  0.00076044307327377  0.01231300687250131 -0.05030800512312746 -0.12311989474246614 -0.00621183579288250 -0.05657982067228252  0.03995541625159547  0.22923425314090343 -0.12169972960762768  0.09239049759057957  0.00030376940843366 -0.04427916204799929  0.06864929174919349 -0.08994087017880795 -0.18832171337285153  0.07247910660020876  0.08782278590513960 -0.07742179160211327 -0.13529462123417912 
 0.00003912624310580  0.11543878617554990 -0.00472215102642033 -0.08027333716703407 -0.00390237614963390 -0.00901651408400930  0.03240576580744078  0.09168319143878559  0.03366672897877255  0.00203234961883483  0.00587143782642645  0.01717947655899656  0.03315721589933592 -0.08367564097867668  0.16676592086194925  0.10633525125007329 -0.07509265189545190 -0.04678738942492982 -0.00415505005857552 -0.06991939509103179 -0.13206022431341763 -0.04206523625806589  0.14628856565779116  0.07351999174609659  0.01091957515749373 -0.10671374392543585 -0.11803492284802895  0.14064478498585145  0.03028892596972362 -0.03739834918471061  0.12594696623013740  0.00219543741454420  0.02786912923079745 -0.03153001727975106  0.02703065390761453  0.10349649135696222 -0.03025281692329202 -0.01726035440794712  0.06227501644283964  0.01766736050637327  0.05336506213539879 -0.05853805147143902 -0.02930620958075241  0.10289372828275789 -0.03732655940259134 -0.02672903649584048  0.03083803734976220 -0.08495316450884834 -0.14933000496114010  0.06110017290579494  0.17648915130562168 -0.03692633246396144 -0.04083810696901496  0.00554586274444923 -0.00941055209658213  0.06370864412389934  0.20950383211095952  0.16290529726630987 -0.29998313898966128 -0.03452810295844728  0.31880682691199247  0.21366990603921437 -0.26585868063018242  0.11902966002906114  0.22602260107167055  0.04349673220247210 -0.07713116011976941 -0.06802604010775835 -0.28258121792327817  0.00650193140254538 -0.14149378876118643  0.08360716030802698 -0.05746377183496674 -0.36522616811488146  0.06508391976247914 -0.00595526329271317 -0.15443062559013437  0.15457583397492158 -0.19689161676073413 -0.21417070427874479 -0.00483664543640526 -0.05366138471426891  0.06357793302568024  0.01308174383485694 -0.12022269480505630  0.04238109167315581 -0.07403571373665507 -0.07147006584218960  0.03008133912336907 -0.03425326782181078 -0.00944297490939361 -0.09167806509039499 -0.39897085053558423 -0.00405441439308041  0.01527346999909952 -0.09011733289182647 -0.06558979108307013  0.19107576001762719 -0.03273049000621264  0.05080425202327397 -0.09040436749943123 
-0.00038023160814411  0.05979034544640127 -0.01455142899931925  0.00410836295199183  0.02179360467661500 -0.09088688564270773  0.07997494744099372 -0.08470066261559439  0.04491818656232589  0.01175061046960509 -0.03147551792821585 -0.04727174669327491 -0.05074700273552861 -0.06805392873796290 -0.14594894635427483  0.06458853388053634  0.09209291524011967 -0.11151562914429640 -0.00611828990612426 -0.10120726189557860 -0.10186169779126354  0.05272046680359368 -0.07012884435201389 -0.00470722342178787 -0.03046290940638237 -0.08222346796181555  0.09394638099508752  0.07820974396315439  0.15604403226044830  0.08711407239797109  0.02839295335777924 -0.08299091735935463 -0.01363539295900411 -0.00972958799558528  0.01007589744392164 -0.05930902393716281 -0.10021177528019520 -0.10238259028435473  0.01665617572820281  0.00200683634916685  0.12494931797325638  0.02766999556298787  0.01057393152423327 -0.01547562346522737 -0.07700813469535626 -0.03124277896313735 -0.00661245261186995 -0.00344795838878309 -0.10072447199532017 -0.29435777768796351 -0.12940035942088252  0.02706851249770615  0.02624625660435958  0.00095565537301174  0.00506211308731284 -0.03458235265437570  0.13827906360280495  0.15932688668534070  0.07408175425721254 -0.34973308628521316  0.26562917050517831 -0.23435217685622176  0.28304207774456253 -0.10006838874777113 -0.18397275379484399 -0.02923360152662372  0.18841551724145034 -0.04477077956676705  0.00395520406409194 -0.01698968118612499 -0.06382236245780674  0.04331399904899524  0.02335389850493014 -0.26344896385637939  0.31729182173547621 -0.22848192674305029 -0.10779455217658228 -0.18748535551457890  0.13235493387850247  0.06568455180860779  0.00289844942181439  0.13665486527861864  0.07028159574937595 -0.07360569056499093  0.11585512013449054  0.02784804131788451  0.07372921956308121 -0.09265541976380194  0.30195018338898405  0.10568321651247600  0.12594398779700888  0.01455964943691359  0.05738885213751743  0.12383661818056790 -0.14134866212995195 -0.08375471100749939 -0.21710345691462962  0.11816214631094314  0.11489796089416698 -0.07467384100515408 -0.13579944096417060 
-0.00036202117147914 -0.10282651430565347 -0.00707341763141804  0.06235498180814477 -0.04572693928781606 -0.06067940799094609  0.04275224160040540  0.07415148945693102  0.07123768003300751  0.06374277695577671 -0.05800404023554531 -0.04481151776211342 -0.16627029592798387  0.01802138412539944  0.09057128810130424 -0.05522193301451438  0.14541303420112825  0.04694662027947920 -0.00721930761973996 -0.08085788245072344  0.08591339651533962  0.06752736417114356  0.08917905741315894  0.04508493726692549  0.00693474112369772  0.07756054070401779 -0.09543632355315650 -0.01084426927355729 -0.09534042682370872 -0.07070057089853064  0.02377994577903054 -0.07766942580832509 -0.01391767617848692  0.04197866073827249 -0.10986389800612574  0.02586362690237112  0.02068163652815313 -0.02425500801880851 -0.13140444034136550  0.04491770959904030  0.16638089381024404  0.05238965038742703 -0.00971331241253346  0.01635026566139706 -0.05248370720159674 -0.01171188454600621 -0.01755457159243734  0.07690502637520594 -0.19994343554967270 -0.07347255494666352  0.11667776881788976 -0.02524014536177530 -0.02083535532998105  0.00335630480306075 -0.00660820447941181  0.04308189509162579 -0.21467045737970675 -0.03127683393230841  0.52713016889672470 -0.08709900942554895 -0.00089945053200307 -0.00495761742454918 -0.27853943877511894  0.16012092031473263 -0.04576252375679996 -0.05159874815391826  0.15613434688126118  0.07475529520500371 -0.10503346732437534  0.07589120410725965 -0.25317397866981112 -0.06822449839371102 -0.04444565822689406 -0.14824264652043526 -0.09113790343221084  0.08785120112444628 -0.16078910022412363  0.29025998001265357 -0.11455302378029900  0.01774747615103582 -0.00335581017169209  0.06222465423139101 -0.00903810580906963  0.03057214411225304 -0.18947734876226408 -0.14344123613497362  0.09771794388477552 -0.01772678418015648 -0.01301641396965585  0.29776077085699720  0.28977538808936820  0.07608519294501195  0.11804137135312881 -0.20983647031259309 -0.00952742454848790  0.05209838612844966 -0.10934476779008881 -0.15980910277283639  0.15699997990237502 -0.14675625461012304  0.00059265155526008 
-0.00002294818950546 -0.00527552882409281 -0.00063962918986323 -0.08498677142105465 -0.00066854366990972  0.02510836812256415  0.00865377396126665  0.07130667989163832 -0.00797375549534935 -0.02885004318248980 -0.00792722702039167  0.03359957680854334  0.05707040243438355 -0.01622429812356455  0.08680366372488441  0.04333658137103515 -0.07373615000396971 -0.10902274017576709 -0.00201930985253413 -0.13528311422596334  0.06065169425572519  0.02590880246120819 -0.14231388777085646  0.04955950236291116  0.02442062565420281 -0.00286439197968288  0.11750682560228078  0.05795779243335071 -0.00382939936223452 -0.06180238043639653  0.00047918311514374  0.03108466132295414 -0.01531393020822354  0.01780018724933090 -0.01907690512433413  0.00204449213314773  0.19191166978139251  0.01525127598515926 -0.11179463766269832 -0.04145934618496345  0.06023222482495377 -0.07873194983593483 -0.02957689097618791 -0.15192979525416569 -0.07439754777127407  0.24347755022623113 -0.17277942255908146  0.13612114044836013  0.02347635847151477 -0.07855026253589027 -0.04372740431427369 -0.00069264830649602 -0.01514464400099275 -0.00244395946319807  0.00389409280494124 -0.01174472402148899 -0.23370745962160441  0.00637686612158137  0.17214229675958712 -0.00366791984890242 -0.20323357916132093  0.13082464008193287  0.19661311203456192  0.04316859036060042  0.16935684976953261 -0.21558475303652466 -0.04574651465990375  0.10849874900088817 -0.19032193972463127  0.14078535677052764  0.05814768148761984 -0.01367573357512414  0.39068361819068564 -0.11215048372411292 -0.06153780293767397 -0.05907264645107919 -0.00458057479829887  0.29848438991391174  0.18930380443542064  0.19831947962208551  0.00293223602357666 -0.09074481026802227  0.01890082456309477  0.02834992504502913 -0.17762909967611765  0.17569706676879490 -0.12409954764827376 -0.10081885377162605  0.04106270837912455 -0.08916642138069417 -0.12004587272229528  0.01431576625956007 -0.15463379725673224  0.52817744750001017 -0.47046547808819911  0.05321055053019336 -0.10758773894972222  0.08724435321615420 -0.05822031522457793 -0.02237507712441471 -0.03909685745402377 
-0.00009741529678033 -0.01668695208678888 -0.00205534318958030 -0.19789131566721319 -0.23968594429164383  0.00766966857508182  0.02075332970754004  0.21810292828630787 -0.06325881723903429 -0.01399664055524060  0.17512866103698402 -0.25569749430907285 -0.05054967433784141 -0.00511492782383304 -0.08624123416626434 -0.01906391506621252  0.09302349763349800 -0.08441777790565128  0.01413210171211750  0.14904318762264335 -0.01983000364841824 -0.00768852330129993  0.02050434023367739 -0.07411374377390910 -0.05602060399417047 -0.01184256346882179  0.03866727419752646 -0.06748632745753576  0.07079884297019606 -0.01439515030197964  0.06858469866396695  0.00243602039330656  0.02181285980032225  0.05978439282353987  0.02377751478357817 -0.04898631325574302 -0.00377226096019608 -0.05958981774439383 -0.05014023188532079  0.00015830071187082 -0.05151476233475338 -0.01969038811150418 -0.00815190113840424 -0.00614401749418449  0.00430497661024287 -0.04825399016857037  0.00636373240167051 -0.01536241944306494  0.03628262430325728  0.00785358811942579 -0.01202813827020128 -0.00378687465675760  0.05556003233925891 -0.00184878857810769  0.00600585838038246 -0.00687307390889355  0.35677297160560384 -0.21557453589990699 -0.12111023473938315  0.22309756938452863 -0.11931763293116081 -0.04549656301706400  0.11276916201027354  0.19809020997528867 -0.07345019114619877 -0.37698562017163245 -0.23381400670880648  0.16062846771870987  0.22521538457738477 -0.18302676138008214 -0.08843866066773573  0.02390036402713350  0.16179986912800329 -0.41041710579600466  0.01397205763244910  0.15737147485693781 -0.22588858655664712  0.02521824314680086 -0.09605922835031010  0.43931979266903315 -0.01103832034061140  0.11695198038051004 -0.10199527405707529 -0.22384888128559377  0.14583830706399931 -0.00828839260107999  0.18012956636405783 -0.13230971656364482 -0.30166532160297294  0.13330283151744926  0.11979008626422340  0.10625180876399923 -0.09693007554460165 -0.06624628699733179  0.08458871261093144  0.00966270747659298 -0.00005077808791848 -0.01756195311087875  0.01972200980480155 -0.01024188659143318  0.00416538722534313 
 0.00004770520619129  0.01246891298488974  0.00005744455512158  0.00082517943913594 -0.09269214751381290 -0.01860909025106284 -0.02270687228307741 -0.06115628085046839  0.00324244935561481 -0.04323032692576192 -0.01453019927648033 -0.04707556072037616 -0.02763009792630642 -0.03031251089258877 -0.11362948066242869 -0.00072513884396090 -0.08627699304803399  0.03225171165293675 -0.00811109546065435 -0.06101012015723568  0.01535387697884489  0.01942885629073003 -0.21288751166093078  0.02563149332430587  0.12100275558012168 -0.01056965146135659 -0.08601391220801971  0.02401696561265655 -0.02859703239592176  0.06652720542161160 -0.00959958192075426  0.03331425926113284 -0.07952957177826674  0.05183646047472556 -0.01261361678461783  0.07446563996051124  0.08569555075780683 -0.01518986157050577 -0.14409716563183020  0.09769389654993110  0.00425924426059401 -0.20034785766851290 -0.06424805201949939  0.29772124270657085  0.10585643139963058  0.00014855591516034  0.04911246239591364 -0.03315943507085140 -0.03978851097327884  0.02847966138452563  0.04458820007126416 -0.01064716605556198  0.00429874036996771 -0.00085502885585885 -0.00433443257707469  0.00894503725261315  0.17129912450041129 -0.10225252557968349  0.12114449920811714  0.05414814440593256  0.06506272575494344  0.26069177782569924 -0.26560422382332605  0.20149687607717004 -0.07622746055505861  0.09060018703086879  0.21645299155272102  0.02069021566182489  0.39159122374634298 -0.15773987440356926  0.11737821143053763  0.04512609560168464 -0.07970290900032589 -0.12896555010524255 -0.13247621923523650 -0.03935379583856921  0.07546917957781080  0.06775838716000418  0.08190180253030169 -0.15541585951196080  0.00281674958305215 -0.20949391905524400  0.07553891079718229  0.01804761965505977  0.33295441441107104  0.17179166887869499  0.16216724972826954  0.24847998302364396  0.08810883717026974  0.05394018750134425  0.08307760802952138 -0.21317644554945522  0.11044107973023863  0.26796268692368408 -0.33484416456221644  0.00832515577225874 -0.02835824464850439  0.01576639590184613 -0.00699367977350084 -0.00094297504079259 -0.00566407868099977 
-0.00005227155073766 -0.00436317032226524 -0.00169579061133989 -0.03402234269295182 -0.06298448397269589 -0.01775840989435110  0.01451006423457931 -0.01709439158795337 -0.01414663167370724  0.01405280638804650  0.02898823284190759 -0.02660265650955456 -0.04215354902709231 -0.04027784976915866  0.01080587128345857  0.00762132862862562 -0.15350778988658884  0.06392966906504438 -0.01428860899137633 -0.08951827624197085 -0.00264085303586736 -0.02901196858391157  0.01044819314722067  0.29330020881845764 -0.03433631839417157  0.10095440540875790 -0.03051785887596007  0.01669875202303775 -0.04421074660581258 -0.05241148269118368 -0.08890448953265120 -0.07638787795293359  0.06371300624773567  0.10531187977344798  0.07867602798212615 -0.19449102380771244 -0.12406929399191996 -0.09781479192867228  0.00031992736211711 -0.03357624355243559 -0.13511255379349082  0.10327821176509426  0.04066703653175222 -0.01009983349818973  0.07225968191602299  0.05314612442733336  0.03179159291148032  0.02702996634533736 -0.01496303941441409 -0.05235578229055293 -0.00857765907403343 -0.01441208092247439  0.11188864784360431  0.00124123534598828 -0.00124854998784879  0.00279337244340149  0.30083974925305662 -0.24503277940596702  0.19983250015545409 -0.20226108767055109 -0.03898714328950679  0.06035314464096084 -0.02231431162950867  0.10321042393953948 -0.04246131010178377  0.00592390319002970 -0.05606245667363174  0.01654315600255568  0.12947474938954343 -0.02665337522298167  0.21357098061821983 -0.05705648178418134  0.02409172244270461  0.31161188827455089  0.26411213801544370 -0.09524205716668274  0.03834708024838428 -0.04508643895197766 -0.02324294627995285 -0.33506395109482462  0.00362488862212871  0.09711400240000252  0.05127783794819541  0.11040078362536297 -0.21427252861729093 -0.14165298089458092 -0.07931495478916516  0.04259459542447577 -0.15805337884595297  0.10296422779674860  0.09147047920750355  0.43180505807037445 -0.40195487904287458  0.21945481986925078  0.01972180420531891 -0.00792123712853405 -0.02388289551333649  0.02233953591007581 -0.00080486707535340 -0.00011037484294484 -0.00741045936509040 
 0.00004503358199374  0.00823712695261323 -0.00014682440787704  0.04960799548185814 -0.02750864580973925 -0.02412836960182036 -0.01278288167111860 -0.09149524391051579  0.00978851968935596  0.06413135016190341  0.04450524887805792 -0.01528832682867406 -0.04407342205837557 -0.02127801115594727 -0.09593200741193714 -0.02410324083832817 -0.01739903999704276  0.04942969520159583  0.00235923155632597  0.11162731976470305 -0.05330082070085500 -0.06310285005302606  0.11187601572076787  0.03659330082766687  0.17869695548404954 -0.00949042500237743  0.06577523716048332  0.03727496692346011 -0.00181304994161109  0.04798766257189706  0.11468244091342321  0.05291429042759799  0.08657215168923237 -0.16200417752911508 -0.04504781009605508  0.08658879194795388  0.06669313581794552 -0.08859803668109101 -0.03513690513356301 -0.08315140485790451 -0.13429680099407468 -0.03300997682005091  0.06561807958048296 -0.09939190663053363  0.07613474910239437  0.26160538006191902 -0.02625770486962571  0.10508749745926628 -0.18009186879000169 -0.03665450254221852  0.07004941413018320 -0.00786268621431344 -0.04663036314242359 -0.00026541185119432  0.00398616458428911  0.00645429559263854 -0.17026919510529046  0.09499214305839918  0.09498283588423852 -0.34258198471431905  0.04588143937088674  0.31791419918210728 -0.18017220014535354  0.01790059330616591 -0.25221301596561729 -0.08425111976388873 -0.07582199354132819 -0.03703170100127261  0.16075728449845450 -0.07578081443735242 -0.02913466698045090  0.06046107041631247  0.19133164034134517 -0.09278033779089137 -0.25380846966800324 -0.03817719063445986  0.10554923101655743 -0.22022246128973810  0.02343664427537632  0.06979413085787736 -0.00401524895539509 -0.16925475583009431 -0.02130841336978562 -0.08944430800313591  0.11279308901125934  0.09784103726444815  0.03015159839834054 -0.45767836958414876 -0.05852974543635255 -0.08937410273518649 -0.24177982459835334  0.27626069044633200 -0.11366750130375185 -0.09275816230670213  0.20159667156287295 -0.01303997133650860  0.02959016553531538  0.01679101868771085 -0.01245018232341410  0.01249096775770943  0.00235601063266061 
-0.00032907393410311 -0.05391149898923437 -0.00017668530410412 -0.17814949209822334  0.12199523015090342  0.07275680132925295  0.00674948550347312 -0.25952574284300245 -0.19898449375829358 -0.09068728463020882  0.10575475309912341 -0.03593606748235029  0.17439201433092327  0.08733181667221809 -0.21882311889574171 -0.00247540443046592  0.00631100222301511 -0.13098447629894702 -0.01038969347232429 -0.01002945379893713  0.05494924694582433 -0.03190751482251802  0.09668846702736647  0.02579455707260814 -0.06439231934423088  0.02241363698355687 -0.05923547603104172 -0.01973195911580215  0.02488784293023708 -0.09357164768229755 -0.01579674047279567  0.00978901602339338 -0.03196046384086339  0.01722336496350970  0.02454019924180669 -0.00348658840635329  0.04242602023124426  0.07885351749919545  0.06266992227361513 -0.00861562771619529 -0.00892532102595347  0.01082839644278502  0.01463869868763021  0.02831051322380281  0.02773266839928110  0.02216833671914541  0.03771597973712666 -0.01241540691306564  0.03428294846531688 -0.02245027830317105 -0.08531544747645904  0.02938680208876065  0.02772373492544804  0.07177322665104925 -0.03062112537399069  0.07161094616581461 -0.07319236073934476 -0.06732550616521864 -0.00883555679664507 -0.23310526951546276 -0.12053688910599077 -0.07833077045880417 -0.33829479893322145  0.29843780134314291 -0.33398535458961481  0.35655882025615965  0.04149201618129533 -0.20309132913391181 -0.28863744090635662  0.00931774108535751 -0.12652276308331692 -0.00324406480161006  0.18614994140065066 -0.19142936535962424  0.19911387894855048 -0.08879303976769398 -0.10311688408639856  0.34803946350509818 -0.16102138971124413  0.27373563664032569 -0.00381984947996489 -0.41752639890681120  0.00358238219820138  0.01942225990542660 -0.01138126916837166 -0.30365361594166235 -0.15950118413858641  0.16486479653049146 -0.09987109582552231  0.16924924107612530  0.02952497210935559 -0.01982899828216598  0.00051397932214286  0.04856626127894353  0.10352262323570964 -0.02090491579671255  0.02829654261211991 -0.04866268935038520  0.04797615200121793 -0.00660853915187390  0.01758659069367687 
-0.00012410557708672 -0.00428639704666983 -0.00157919538379266 -0.03900739842811431  0.01245528930673861 -0.00824507358145608  0.03633681456104716  0.01624282196267236 -0.00264227688863579  0.00730252164922588 -0.02006571264433513  0.06192485698002874 -0.00810392579790434 -0.04800103190169031 -0.00308476254861289  0.01652382311598366 -0.11804465960463885 -0.06134301371158589  0.00737278717144539  0.04935591743454697 -0.03033075424567755 -0.03894010764114000  0.03953098214348116 -0.04063521325829831  0.08315166916265120 -0.12146697093027380 -0.05711443962022008  0.00145474145374995  0.11535132098591380  0.23518957741704716 -0.07687558269310417  0.08803076481740923 -0.01486979815910246  0.04579428427627169  0.09382746900525306 -0.03459806886545787  0.18406251432676396 -0.00965609587651657 -0.01915738522891266  0.04403955302076172 -0.14360233758000637  0.18789656288322426  0.05258409614869724 -0.01875521095500373  0.09000216597079244 -0.19167208907687622 -0.13871540439824431  0.04454707087333121  0.08734213519595140 -0.02517981798311047 -0.11842227849506064  0.04046727410051119  0.03490520502983142  0.03825911619543867 -0.00979421005386063  0.02790325012950136  0.01054240277512308  0.02550357971497244 -0.03853069756605446 -0.14550102987177230  0.22777543280401891 -0.11019942888467285 -0.30317811120859994 -0.04496257923589109  0.18811354086302076 -0.11451607939898270 -0.04329230590526496  0.07098210164895609 -0.01992941831466521  0.02090205604245680  0.05418869931084781 -0.08936293500569117  0.12209151409087826 -0.17680885023390280 -0.10666336087020957 -0.03102273244943637  0.20252288449248387  0.26133965358124989  0.00336453344108293 -0.14058603304058861  0.00091328813299411  0.08956461395072277 -0.01596274094435046  0.11824566502523441 -0.30748499554402636  0.05597755102552327  0.32171831659458383 -0.07540207133299771 -0.15037074580299803  0.04549367342114584  0.14040658637556080  0.29079552096596151  0.55734091963333021  0.10154456313811794  0.05873943364460215  0.01380098245556418  0.03032998579082160 -0.10774975693984273  0.04625761300088232 -0.02127266111349308  0.02861799141534705 
-0.00003017025552067  0.01568418370935689 -0.00262655281030200  0.03895218720999055 -0.02503902332535108 -0.05356478868030379  0.05740027286384324  0.04242066528009381  0.01124999624181360  0.00734646454703806 -0.02311910103398657  0.04333864826886635  0.00188173872906485 -0.02934722867075449 -0.11105129809758828  0.01381949230540953 -0.00124421863238311 -0.10587046522181394 -0.00060228991911402 -0.01090133887779752 -0.00795518634260807  0.04144393202736311  0.04177854680221438  0.00992604389571275 -0.15069414025180822 -0.06620822776893505  0.00865447821170187  0.10693708237065394 -0.03053730243256403 -0.06059442897398094 -0.18919679216882868 -0.05216851166548727 -0.01742316630565455 -0.15386911387261551 -0.14718903540946329  0.07297729399341880 -0.02445863693554515 -0.19632063299264790 -0.15401196478906609  0.05274796412757343 -0.03777484770283557  0.11029359081716657  0.13580430382819278  0.10977483468033461 -0.11046053826026646  0.03030030378025153 -0.09887279526069111 -0.00892812589142593  0.02043424343569461  0.16823490380123501  0.04528609699426581  0.00387414508693611 -0.00537848760939796 -0.00878769487205305  0.01143864175607094 -0.03051223455564658  0.07483888539009624  0.11238492958586319 -0.01051851065410806 -0.12546929081618841  0.26521729180318959 -0.02217807654512004  0.26588900951373851 -0.23211007384087406 -0.04979509938548004 -0.07480101638916593  0.13834303642104723  0.04098351729670371  0.28160068714761527  0.03190571781002142  0.09370833743985642 -0.04444894108824165  0.05549907307185499  0.01771447472868117 -0.20736447254136253  0.06714502533869349  0.03901361628735851  0.38651928625926196 -0.22326033342029364  0.08210523999922462 -0.00305110804369457 -0.17586032242904565 -0.04084156735777603  0.02268143647405482  0.02127002614058976 -0.20258119291358717 -0.31174618119366204  0.30138543240430093 -0.33824512407613005 -0.00405531884866381 -0.30982832353101036  0.01144471987984346 -0.01263476572793892 -0.05822495599159593  0.01265196435265306 -0.00973960630335119  0.08108860969429026 -0.00803172307880355 -0.04266580638378177  0.03425921026038184  0.02023646530450949 
-0.00024679722768195 -0.04319120786646873 -0.00226701866961624 -0.03682750764243162  0.01601705058205274 -0.02083209358945034  0.06424858516196610 -0.00127767183226031 -0.03241718035457167  0.01248718815157148 -0.03058063014593476  0.07784200173750129 -0.02932105778195700 -0.00338844111669845 -0.05669435293628407 -0.03259832475224229 -0.06707473761274943  0.07282769096383107  0.01043222392223963  0.12552296485041239 -0.05870518607008405 -0.00534264138771852 -0.20268731095134901 -0.05557452786270003 -0.05577663946283016 -0.02515535670278589  0.18397667845412244 -0.00466469053965389  0.05539190829828808  0.00643603767801309 -0.00258975370821084  0.03144748559503854  0.01513450780773709 -0.06757058999108143  0.05337158998406426 -0.03702776726350891 -0.12658693657506728 -0.01254456105060642  0.13402768687556543 -0.05652155530408107 -0.08207841584730016 -0.05990135327507460  0.03203139026015177  0.04703748358626816 -0.02579378294426917  0.13764447080824541  0.03532630557192934 -0.12273138842451307  0.24468426529454382  0.05344495874067427 -0.19707457063118033  0.03638651530045316  0.04682912711325785  0.08044474806681794 -0.06032962607629641  0.09096155862654565 -0.14495650278447722 -0.04530208024788305  0.20150178180922271 -0.34007055337691139  0.04133631177925383 -0.01860147147611430 -0.16362150528440778  0.12274227691186659  0.22170676478354573 -0.11703458717305398  0.16852244339776301  0.09386941114984142  0.00134564678652765 -0.00357038282486512 -0.19277459595179133  0.09363170041276238 -0.16825509272089587 -0.10348709334311522 -0.25502146871814640  0.28799944549129819 -0.24626356681362774  0.17522084203018964 -0.12679551413872864 -0.18084344463035246 -0.00335161502689513  0.16827615961551962  0.00869294157657173 -0.00971899378074764 -0.06714981565172994  0.08918625189286521 -0.04328145041448845 -0.04276019073361408  0.00830973465773083 -0.06694343774439407  0.21521308487999466 -0.14870151018638203 -0.36491891999011300 -0.30088495990459835 -0.13133136730128564  0.04753408571567440 -0.03157600033406146  0.01308944075608442 -0.01492152422519850 -0.01960162771939678 -0.00557086176305842 
-0.00212045222772591 -0.04383574492007095 -0.09028395211424145 -0.18114861079804290  0.09822769377844787 -0.25832722363156707  0.17528255312895949 -0.06861104178902304  0.19627063037539028  0.03400959709446583 -0.05947901975847585 -0.07863808264065862  0.02645704781737171 -0.12181146134629293 -0.02126271752371482  0.18847861056253942  0.08606923338044983  0.01700379101545676 -0.00598977600906062 -0.06111006241822937 -0.19164039427693164 -0.05743809658894959 -0.01091141785493709 -0.08211722105679112  0.01199743062352736  0.12704697644559498 -0.02829590789446722  0.02084740717597787  0.00389516897846323  0.03134957500693426  0.04990625891431107 -0.13379509814922469 -0.02943002999449754  0.00671548469727139 -0.04992983392076672 -0.00191369787483512  0.00289751645892695  0.02381985589510544  0.00865923932392138  0.00355501261973553  0.02091381325621036 -0.00642028071492934 -0.00926335533695440  0.00065824091979300  0.02074208368168406 -0.01192445399820036  0.05049195181330358  0.04207957987862030 -0.04199052666108508 -0.05165485477093542 -0.00778680091659479  0.00252613204651357  0.00326865229109471 -0.00015343491789437  0.00049887979256708 -0.00796601689059950 -0.17786664624202725 -0.27792941299324381 -0.22312637120739212 -0.00518908085386759 -0.33544474553394116 -0.06228526232860310 -0.11402615376165691  0.06311377472967444  0.17317970392480955  0.00726945794986685 -0.08797289424942210  0.01897568170067489  0.08572129757188916 -0.03805823755427398  0.15521397244814411  0.24364245059599449  0.00313673772474316  0.21389526026678141 -0.19747375261326597  0.04345850435034767 -0.04210970155967626  0.00253789549818538  0.09347150875543121 -0.04578252546829507  0.00052097278111238 -0.17440857424133993 -0.37052986499280705  0.10926310734974674  0.01141050664625183 -0.10103275965239775  0.06531171431676980  0.16075724467117156 -0.21802854690284579 -0.16191270281387921 -0.11343519803059511  0.02950902639990524  0.11159964924944124 -0.09318490575748253  0.10529799601518448  0.03408065355261467 -0.41490769466795469 -0.03805614266802979 -0.43279294613008651 -0.11704991647957644 -0.33637092610009461 
-0.00013023387234070  0.02402267251475836 -0.00246488972781507  0.00049458227625666 -0.00443524595589163 -0.01791658700295539 -0.04874745001467276  0.02790831071550999  0.03990972095299651 -0.05549344938590085  0.06953512965286351  0.02564921519425585  0.05554281103138644 -0.10510530034373190  0.05430420493218851  0.02794594365535042 -0.01605674849522569  0.04092151982710841 -0.01933734503731651  0.04100690807388740  0.01752568221949150  0.08034782121112570  0.05886225102551397  0.03469677118134115  0.02277798072770333  0.08432757475513122 -0.05252786846011648 -0.03527558335084090 -0.03951288622376201 -0.06378929094673098  0.05717882145163327  0.15807530731645589 -0.09241916782827440  0.01817412658075697 -0.10109709254975878 -0.05620411964408137 -0.03294842285782455  0.13744635079402676 -0.00837835141898773 -0.01833532108543455 -0.05495607815404676 -0.09804023118532318  0.18896991201119562  0.03516438736986119 -0.02671924401232265 -0.03474100303044754  0.00827664602871351  0.15152952813639142 -0.09759819734831980  0.25149970736782518 -0.24095321552506149  0.10453451584151831  0.04993114150555473  0.40829180759051092 -0.23758088477792033  0.33719462347757068  0.06699678694053568  0.11423514186643587 -0.00262379973794969 -0.02938033176842920  0.09762199733610991 -0.03308267768431249  0.15471172956353657 -0.07214325069775475 -0.02825779966144261 -0.03600101836289602  0.03160280808475836 -0.01501997079911831  0.04977940034495047  0.01498159818583123  0.04090715058290869  0.09004191239755771  0.00199134475074275 -0.01827744941494272 -0.01280952550929884 -0.18698939118288327 -0.11138609802996562 -0.07920795524575211  0.05109286346789138  0.00446813108385883  0.00528851400438268 -0.01251661406748000 -0.04081892989191316  0.00215664159727048  0.04357601610073666  0.05670714187109310 -0.08408247118095168 -0.02247522847430602  0.04434226984347219  0.10422699088197830  0.02343975139387171  0.03658096591792252  0.03870617317082310  0.01548232306054560 -0.00243407569746361  0.03272114740238162 -0.35322397723490273 -0.31514877066971425  0.19814100920231195 -0.50667114463091245 -0.04003022944137802 
 0.00188977916311599  0.03383169595689633 -0.03723106477986112  0.04126980788897579  0.00217083582246639 -0.04651787831305993 -0.08774814459592410  0.00230223809463039  0.08833009832544086 -0.02667511341477458  0.02768934390545364 -0.05030183516947201  0.11427678239327360  0.02528304571298104 -0.02210340152157670  0.01545625533050990  0.00187491802531910  0.03842522203785179  0.01721920565513363  0.04860517797126516  0.07499673801842802 -0.03541120815353317 -0.02791779412241102 -0.07580024671834609  0.02097727196620519  0.13370486845277693  0.00905837012293515 -0.09697710495585238 -0.03988287512490507 -0.05695555439086913 -0.14960972621538671  0.00948982634592763  0.07186057749203059  0.03498679415497075 -0.04775922312821033 -0.00522814904537456  0.09627244530077396  0.07868663801830281  0.01127310865611817 -0.02168032554492608 -0.21201888018396253  0.04352885010501945 -0.09892758298843353 -0.03531679182447862  0.03527417335141594  0.05462037876945873 -0.05342547060258478  0.03558410691439436  0.27407117314264462  0.10500513700396721  0.17234030796783278 -0.07175429581879691 -0.01858364733048857 -0.27004121804919767  0.15961737398260897 -0.22220144662282340  0.09037098651684976  0.09179063360386065  0.15690035034819477 -0.00620124785606985  0.33150612531183427  0.10931235983955299  0.05808354038518417  0.00893772642314937 -0.04394987784923327 -0.02859549572511046  0.05692103964450448 -0.06361331972421432 -0.10229475483501446  0.09732585710687371 -0.11638988857508678  0.13729686328775492 -0.04862529481351843 -0.17076193149536087  0.08700462581548710 -0.20091492869172078 -0.15121140683863318 -0.00550421174572179 -0.01902746510901939 -0.03528192753285352 -0.00351749752708790 -0.02029459270766946 -0.09826500053565664  0.02715918885305226 -0.03075811372372594 -0.05731412974502204  0.03276854565990252 -0.01583614430893156  0.05976733158459276  0.12141754923833931  0.04696110711396528  0.04085449393523364  0.01315125540105470 -0.05825148533046585  0.01719795443624984 -0.14928035144433668 -0.56574642987540624  0.16864976952911959  0.04217475928778153 -0.23418767900860352 -0.44834837875284828 
 0.00222698245439844 -0.00014055919805132 -0.02951435459743431  0.03219457462697926 -0.01762965816147748 -0.00687557130319430 -0.01855258175053907  0.02014376299551127  0.03059147935824000  0.07029882629774267 -0.06448971568661781 -0.09275145935790045  0.00354885498796254  0.17122006661694025  0.03757036257169569 -0.02254833991223824 -0.00968866167604687  0.00854276972951852 -0.01826280338817754 -0.03896542037185451  0.05197862019951080 -0.17022319596484695  0.00768169808204995  0.01603929799659130 -0.02069007119688101  0.05401607951228456 -0.03862669127525010 -0.03082796521999284 -0.05935519549741711 -0.05773390109598516  0.02846015203098615 -0.10204652937768478 -0.13073264263282144 -0.03863906565877488  0.11473049003101556  0.01915631535567624  0.18031284438710443 -0.05364141046188677  0.02582783357351516  0.00537350146000044  0.03148188113099993 -0.02565247452990032  0.11840353622602848 -0.06706234294900044  0.12556243146748081  0.04253096906632524 -0.06474806951814391 -0.20902408677702033 -0.05856869503148650  0.17425284338498717 -0.16300290929537326  0.07045635496339142  0.02903445364491107  0.27627401817907321 -0.16681644441027718  0.22947598610441064 -0.05848172084782925 -0.05957379710276984  0.10337680023780528  0.00636608438607179  0.13915480432605368 -0.03178416257386823  0.11308060341281619 -0.05462115194610097 -0.09421877831027126 -0.04331538257979610  0.07617283834294204 -0.01118524875558716  0.03683370142018066  0.02692105520373785 -0.04613594127534964 -0.00140870250523216 -0.00444961927768523 -0.09360751335460804  0.13931567258717892  0.02774278138356251  0.07738235035122516 -0.01695653824942736  0.00956722706235865  0.01976996516913441  0.00221252939199328  0.04329384592509531 -0.03972043087809432 -0.00098983052640784 -0.01416323764169687 -0.11611717544579618  0.18065596374071802  0.01688000205645624  0.03077510889677756 -0.05974542651466098 -0.01203998721641787  0.01687962525433495  0.06186582262460808 -0.01596430165985947 -0.00436419842486094 -0.19656006690366185 -0.03640792664114557  0.62594943931548275 -0.24234501457770918  0.51127547559607522 -0.38086080335864647 
-0.00161857392771474 -0.74009894873299897  0.00396433637348303  0.24756716728113004 -0.08553750536072695 -0.03721827309522106 -0.09654266714459428  0.03696851641126898  0.09974221695428169 -0.02415451647061783  0.00984014993716262 -0.05820047540074309  0.00679296751980707 -0.06739113540732473 -0.01887284857403025  0.04569342097882076  0.04296756348608747 -0.16784648392459997 -0.00928638795352454 -0.17868427874173123  0.08129740889878305  0.07727195833705681  0.06167351623286915  0.05441112592221327  0.10435207707280383 -0.05799235032455818 -0.00857987851274460  0.03290417282346986  0.17608866527931033 -0.05472028924561646 -0.02048828257804695  0.07432194070635346  0.01088968322431588  0.01435878692779195 -0.04994829234392602 -0.01549228668820591  0.02571591090537587  0.04942755084592020  0.10405756646188256 -0.01870068235557737 -0.11356598695483021 -0.05095364066806667 -0.00386834690303057  0.02360703061610492  0.02845168435473106  0.00085764439461337 -0.02150821441433084 -0.04000146518524936  0.04674095464886366  0.05515301507233931  0.00124903870462249  0.00088006262428529 -0.00261192856825337 -0.00002099471143153  0.00156034652143026 -0.00239856888422085  0.17906485313933090  0.03740407949594646 -0.56310175757461056 -0.25058679033916248 -0.00305608569176181  0.10994983831001880  0.06077697491657079  0.02961890897167646  0.08857595245506363 -0.00855556889118005  0.02670642822628809 -0.00873519670111616 -0.06270557677206712 -0.01475206284760581  0.02245071478715174  0.01050116462020102  0.00953853749071778 -0.01307265986834289  0.04140592492275787  0.08005480695986278  0.03833498447041968 -0.03315845264529754  0.01922679143404445 -0.03492731815144767  0.00013594157876898 -0.06259970590823170 -0.00826667189377724 -0.00865010346507800  0.00290290955610945 -0.11192963019548630  0.05715713243718217 -0.06778649134441947  0.17145948383734735  0.09625925596717466 -0.07204513388407717  0.03577921517309521 -0.10703928456839064 -0.09880595172077970 -0.25251996687140316 -0.02659740668081196  0.01333080552415268  0.09149032802124706 -0.02180601942500979  0.03757992407928715 -0.01826430134003615 
-0.00058227568981645 -0.03066793141819014 -0.00687145143691003 -0.10784099605490188  0.02787078139491211 -0.03156506689748468  0.13428045390502014  0.01266852613189377 -0.05375113328955054  0.07380271399142052 -0.06645168644204592  0.04557492892425689 -0.21192421411640339  0.07737284686849170  0.08814957716628491 -0.15709747863616527  0.09414934280014609  0.12374823256401990 -0.00006191752278334  0.04418346790046564  0.16100337333575329  0.06613228547610471  0.14872721802231753  0.03956235616844080  0.04645227552213883  0.08070972282386581 -0.17832484035085916 -0.04572935193575960 -0.15380948037171116 -0.06532524341029981  0.02471555824793829  0.04787601633674694  0.03528651993462122  0.02306202202162669 -0.14542801848695594  0.13821124880290395  0.15056271327703175  0.07276180996574552 -0.10989262647470641  0.06242112091315082  0.03442186821429164  0.17102804915263717 -0.03894189932872350  0.25885415933327394 -0.00716510837575000  0.22237621520175971 -0.00815899173750906  0.08968832884216517  0.29976169369705380 -0.23207853048412400 -0.24264894238236495  0.05169583711434463  0.01889770917813496  0.00241379727816470  0.00798952653582186 -0.01271942493860668  0.13180561076417213  0.02056150304818101 -0.20077030317446987 -0.15908508464571613  0.12161528028830401 -0.20770357436219697 -0.00547449892925601 -0.03891297556790742  0.07575104267764501  0.05242015802747055 -0.09067507484049921 -0.06539015684454640  0.00215905995124167 -0.08903826298801296  0.06447718311617298  0.10583349205382132  0.02482226341193835 -0.13580889303124835  0.08890568376210377 -0.08689763311993588 -0.04946056327412611 -0.11083473227384151  0.03228316322690024 -0.03672095816642060  0.00037885898242533  0.04845297218196466  0.03892067505666401 -0.03831074708078723  0.09923398442148670  0.18861007194220233 -0.09341721283009806  0.00517609826460048 -0.05716481473489111 -0.25293856637938067 -0.03854000150348292 -0.09764828832438172 -0.10763464954108205  0.16204297825566599  0.14506703716314329 -0.02188991031757774  0.01194412438749973  0.05164075922774281 -0.06754213475292353  0.04350599372588419 -0.01049767826042772 
-0.00065977243338586  0.03127157478252036 -0.01089550705451775 -0.05770078972621916  0.03120985994090684 -0.06478226478477857  0.13841267631265780 -0.06021454868380518 -0.01965293091801714  0.06829155673054232 -0.08977521731556566 -0.00824739407317009 -0.22533963837119675  0.06962206256031005 -0.08411694091574491 -0.13828291208201757  0.17629976839945363 -0.05886344531032817 -0.00898768786644162 -0.16058241297959652  0.21092515302902623  0.14676976856814672 -0.07209814613212118  0.04251921934034573  0.12177639517910638 -0.02906295659524533  0.11172901521256047 -0.05006690142759156  0.24039689925110008 -0.06969703305594274 -0.11405801523818587  0.08589511936479034 -0.02246703292576850  0.03282022324659391 -0.02402727183963239 -0.13974989015480899 -0.03591965564320675  0.04725909439644803  0.12891812952746681 -0.06972430131517082 -0.15670106509515011 -0.15995718514928475  0.02322149659938296 -0.18252811480765821  0.08307388102663216 -0.14707769945177548 -0.12973611468638743  0.00073556450855228 -0.16392862915445325  0.24982344440842155  0.18061094401881420 -0.03639170253930585 -0.02085789217995345 -0.00106792701555611 -0.00557736915399738  0.01040446660294465  0.00469098414290111 -0.00070914359243430  0.11732218880794960  0.08544620970741865  0.12190187799592257 -0.18157919710168050 -0.14571539970688388 -0.01938537510502428  0.09264799932860364  0.08988119543057324 -0.14197060530718869 -0.04887980236844127 -0.00789468192402518 -0.04968679143893859  0.03952586060359668  0.07202590485472858  0.01709126903903833 -0.12378815326038907  0.02051566185071955 -0.07342448300854618 -0.09412974457708381 -0.00751676581131670 -0.02211710681967428 -0.07504360544728753 -0.00025591885932037  0.00831704984169740  0.07098631634864656 -0.00601435647766467  0.05132140444603892  0.25051911613026279 -0.17014153174704674  0.07285869603715638 -0.20403603237552634 -0.30899345905531311 -0.02305454229392342 -0.13135219387580746 -0.08605169535961334  0.21483232114690182  0.28150415163885778 -0.01450172483556378 -0.00539874075972747 -0.01378582238815712 -0.08403481147734164  0.02841329108498824 -0.00846924955665838 
 0.00019491616425570  0.07854493500766893 -0.00118406184020709  0.06822877086094983 -0.03972999357722101 -0.01477200821673353 -0.04262283318226437  0.05178418872657099  0.08815925639220033  0.00185129576293796  0.00738544450944948 -0.06788355295710774  0.02793036489784944 -0.05441431981121007  0.03955378571695244  0.09019350105249030  0.04686267318841937 -0.19035324338237405 -0.01347200767943000 -0.22145194121162012 -0.02450064729050918 -0.00194257898114888  0.21479241093550977  0.11444906470076713  0.11849356444271555 -0.17346572343992331 -0.09768480896724460  0.09149237585152456  0.28451416138726060 -0.15451897334280601  0.06827207120526486  0.06766570806025851  0.06461391787052238 -0.07789344455771351  0.00289945431524801  0.11947791294289210 -0.04482719144083527  0.06900645794029982  0.28021591848136657 -0.02989179734906873 -0.11429687838715344 -0.02421978949899103 -0.05556152215469976  0.26599089887613669  0.07666309937138496  0.15180161248407631  0.03629959517509248 -0.18135980407608526  0.27324350013549725 -0.08229679857109777 -0.15946735667624412  0.03186411464969528  0.02200643587517422  0.00078959227933383  0.00404557579413112 -0.00806387274637435 -0.16788651466483120 -0.05034019565120407  0.42600268047102863  0.26131032292760970 -0.08979656417917811 -0.00364793013756830  0.03870766877377542 -0.04487405166403297 -0.11910822874033522 -0.02945579014808035 -0.03326818405924391  0.04292790514463004  0.08988912958472950  0.04161155224854736 -0.00115035029574220 -0.06605629972421123  0.00878119618712499  0.10897574565308865 -0.07095411244932522 -0.00062336793300987  0.01546997369251437 -0.02704804205401149  0.03389318305260822  0.05689310052806565  0.00074012616613091  0.02244411983236737  0.00309612963692573 -0.00383101453683809  0.00066229581742221  0.01662968427561129 -0.02134069517547403  0.02116153892475806 -0.10927655235860963  0.00523757704410954  0.01946596002713531  0.02497107560913214  0.11196607928147813 -0.00465014333125715  0.12350219089214068  0.01461644984619678 -0.02209686515487470 -0.08878810491424144  0.01137846366426618 -0.03312047960288417  0.00583397881861578 
-0.00003012354572082 -0.02180159032377975  0.00304347549838333 -0.13306423343468657  0.10263045822902951  0.14458997064589943 -0.17475791007458494 -0.23500242704674665 -0.01512723791153478 -0.03817493282223956  0.09441257644686882 -0.24127356709541581 -0.04193288892554504  0.02686789460768648  0.21876780772242965  0.01436639544023800  0.16390006855513745  0.12350645687890188 -0.00394668451840187 -0.10097937508833635 -0.03471917251839628  0.04861827343004020 -0.04079273436348110  0.01894366804591280  0.07010256214212812 -0.01503305002392558  0.02234730213945559  0.01663177158543869  0.03049569356096555  0.06682788633614858  0.05949808091020889  0.01598491876737329  0.01819515262326847  0.04276389267376132  0.02511815207611294 -0.02955265610264126  0.00212993069894580  0.01379078784894346  0.02367160421708331  0.00059687130870123  0.01859255982447183  0.03283199507516842 -0.00226568339408200  0.00186209252730880 -0.03784246292003304  0.02232168294974642  0.03800339021377565 -0.01581545583609857 -0.00894524316454823 -0.02066940343000432  0.01912437418176433 -0.01059407372394532  0.00128287513543824 -0.02318283101245610  0.00898903377526385 -0.02676845770579512  0.04236978180403013  0.11331819419804938 -0.16412673299273595 -0.10431954615844856  0.16977963905380439  0.07830267292590885  0.03258656013970719 -0.25385489302470343 -0.11318532537280275 -0.58207629175342834  0.50371914148815999  0.12113765012487131  0.16091909476275904  0.15331579694572017  0.04384265084717487 -0.01507510269686161 -0.05858675341690929  0.34367323523431237  0.08760151226780276  0.06756698743141039 -0.14038737864507062  0.27732861069102932 -0.26134227244015062  0.03877980677265529 -0.00131847826277315 -0.20725329027898098  0.00759404962908400  0.08214782753778616 -0.14253302300567669  0.30829907332438417  0.13401031408625028 -0.00515820497478470 -0.18883586066335536 -0.13859006718987740  0.08509649239858391 -0.11082418335721039 -0.00310691353338606  0.04061351787356347  0.19346636370053180  0.00537405202112959  0.01821969841085847 -0.01633830343907924 -0.02503739415323459  0.00673656850732998  0.00531267934049552 
-0.00002210258226489 -0.00603794841702014  0.00057811096428711 -0.04774131395121108  0.02855977815255675  0.03950757823677625 -0.03854154642626453 -0.02843465274589481  0.02260314116958620  0.01292223291288004 -0.01415318030167257  0.00299480564543989 -0.03415637185845071 -0.02569830276407285 -0.02629076381300661 -0.00550293908313556 -0.10230420409862905 -0.10508870815408224  0.00518797469096564  0.05038030380154163  0.06636040397812752 -0.07366666149109614  0.09137514093898495 -0.07116466543958873  0.11131857493371318  0.03519449349173091 -0.10951071087762755 -0.16145055289078769  0.12826997455844258  0.08817999684696899 -0.07223300545327095 -0.05288111744991565 -0.07678708525675813  0.13177147836593003  0.04462580692051047 -0.13382270566364690  0.01333455898082396  0.09824804590249930  0.01865705224546514 -0.02527543009041558  0.14555356385094528 -0.00153984581851880  0.02641441847375162 -0.01133643458217665 -0.15156974326287603  0.19813208444703168  0.20454434207489178 -0.03353327071544478 -0.07283957895716942 -0.00188270138415367  0.06425879446965746 -0.02049444314755676 -0.00456692471388781 -0.01396202773357450  0.00476612683442491 -0.00948167374646975 -0.01916342746943218  0.03714202445837841  0.10354773552180663  0.03907999813968614  0.22539647008711358 -0.23593824648100062 -0.32700176902458161 -0.17760635011612408  0.14543591986952983 -0.33160688419575607 -0.01584518543841085  0.10252355348262440  0.07402385633209804  0.01790876014272197  0.11365630438317709 -0.04848586841451839  0.12939623854620239 -0.04214973382679273 -0.03832974234788711 -0.14239640713990800  0.15018399977493899 -0.10485008497723061  0.25552384508794712  0.03496284425592398  0.00477006473324668  0.12347388265189607  0.02883132322080595 -0.03020368538251734  0.13225895712621191 -0.14085161939182592 -0.23896572644890926  0.22735248379325565 -0.10675096755731055  0.18775968286257103 -0.31336486378031098 -0.08041054410028374 -0.23442065288209685 -0.34953775165433570 -0.25181514824127821 -0.00155663405570574  0.01329323755191085  0.03233390698846432 -0.00807957031822625  0.00679355348711949 -0.00263487084174587 
-0.00002625664768860 -0.00575354002375001 -0.00001570518827712 -0.00826468842581576  0.00750060957774111 -0.01044342858259739  0.03655254783850015 -0.04130039455710493 -0.09340470420657399 -0.04442925522587927  0.04828988873413437  0.00637422679377256  0.12480401687633760  0.07151082942654118 -0.07856322036789416 -0.00008287650995717  0.04604252985200106 -0.03723847650389967 -0.01195825070488203 -0.07208412896920068  0.07528907432236155 -0.01129510306215676  0.10521297125634822  0.04157502461466844  0.04553246539074993  0.12424755613715742 -0.08624182660513884 -0.01172936656229339 -0.12281432460076859 -0.01990785392946488  0.17223860812453468  0.00429392942464479  0.03613219084521350  0.07126439733194523  0.06121122261714546  0.01227647716249873 -0.03498464776953182  0.09377664824993351  0.05728301678311457 -0.04346960446253983  0.03395664595047413 -0.23036731614594269 -0.17455768965034912 -0.14829995630181272  0.08134371683178196 -0.10322615125851227  0.08723694403732118  0.01711522462389197 -0.03689215575511823 -0.19293030793181271 -0.02900420019878905 -0.00861491971808048 -0.00392635486005686 -0.02741169801118108  0.00908072508059423 -0.02996096093870580  0.09914867380519005  0.09440784878173947  0.08303842449009219 -0.09406677994375984  0.27188688864479565 -0.03377479067540603  0.41832915470100401 -0.15238810788305626  0.08477603574753087  0.11128585424032023 -0.08194937864273359 -0.00980397485823522  0.23970668365258363 -0.02869075733339710  0.09062099985838484  0.06289294296657172  0.02164568864036746 -0.18864006346975390 -0.45391484371257890  0.17001815892966202  0.11896049638647063  0.24534973304787852 -0.03837932862235068 -0.25464050008767436 -0.00007096256831860  0.14902499370427708 -0.01682791977463308  0.05569197520419250 -0.13642911240179625 -0.00600503962225327 -0.04940830067946930  0.02311583069224270 -0.20936681149069336 -0.17337978063754411  0.09864225335452233  0.13421478452253932  0.05366745368295947 -0.21896256272226389 -0.20000240329333602  0.02445791906774517  0.02911263147028932 -0.01297495663790917 -0.01530019854490187  0.00438243348553804  0.00918828390872330 
-0.00003232919377140 -0.01428415189549356  0.00056204478312095 -0.02456998125736904  0.01448502339668178  0.01542269641099970 -0.00333485053258128 -0.01572490585795405 -0.02497806610105930 -0.00829148506614471  0.00606833755754509  0.02760219229370227  0.04883247681910374  0.02920248749359298 -0.05444577923028072 -0.01143582884158318 -0.01843333893100988  0.08147812990577785 -0.00128310827125903  0.05959182606010240 -0.04825193536966956 -0.05674756108920181 -0.09245249723056033  0.04227413303470754  0.02126958359028604  0.00694243900378906  0.06083113379171595 -0.12590605041368125  0.14034996262257088 -0.25387385808755109  0.15266993139052953 -0.01191747316932226 -0.00287782212193184  0.08024372823759138  0.00134958268591013  0.00200565607553682  0.02249557500955970  0.15250176117313358  0.11991088820656753  0.01711110034469448  0.13288064029226876  0.16924683651852149 -0.01546660503116131  0.13195405859099393  0.13459579913522404 -0.00295714580436507 -0.13317005269524126  0.07686433756769606 -0.13162682489006980 -0.05366596767849835  0.07255192431767910 -0.01482579480290384 -0.01087500955092050 -0.01546029097110790  0.00644197158847460 -0.00664755652534967 -0.02608378127062149  0.02841829838529116  0.01473633711469732 -0.16858922556742689  0.02089548205211391  0.16455258698317021  0.08232720030700549 -0.02229411490816710  0.32148010481478617 -0.03549423742970737  0.05071466544702078  0.19975307063112382  0.13747958614752703 -0.06199661059616857 -0.15386645368020219 -0.11026371600836632 -0.24949865292417917 -0.05852921812525969  0.00717946295081599  0.07044830991507846 -0.12617946076527564 -0.00722033644749847 -0.22000798187198672 -0.01470424208485034 -0.00663842877912854  0.27498109523812636 -0.04777715944334836 -0.09329237867764564  0.09543775555279152 -0.12860540836785395 -0.12201740083164207  0.11601964864252670  0.03553619138395549  0.20000566762895547 -0.56525683136894223  0.15178988622903877  0.29182317900897953  0.34557840793162714  0.13383871058876690 -0.02507665955622819  0.00621929631026164  0.00027818746368947 -0.00145849366663764  0.00414488057676898 -0.00233511104807228 
-0.00002580155311602 -0.00404598804064469 -0.00069195539405928 -0.05194725002510325  0.03464584396729811  0.01623932932705646  0.00441207644247381 -0.07492753730407339 -0.05472143997611915 -0.03565635571128774  0.03954697647705420 -0.00875186123978085  0.07544216675432307  0.00011434874329207 -0.08958003624322772  0.02110359318048707 -0.01769282969036144 -0.14229107374687860 -0.00549257489601302 -0.04173930996304873  0.04038298438397077 -0.00879545943079799  0.16644378045300290  0.02457208482380282 -0.00397283363704706 -0.07016022857240456 -0.13495971633688833  0.01431795606975399  0.01205248642455116  0.05633681271145243 -0.11035542617736423  0.01877631979697500 -0.03392186404020510  0.02379332223484201 -0.03204557389765282  0.02270305434269293  0.19284724557714375 -0.03398348256538546 -0.13014720357660023  0.07779302439215599 -0.03972351935388744  0.21396773435188765  0.06299472684922187  0.00264260311954558  0.07733537693224925 -0.17937397948214731 -0.16217077833945012  0.10252360181540995 -0.07764729276490034  0.02179622411903163  0.03523439498028499  0.00626999973879665  0.00024904219515052  0.00211196863375453 -0.00274941233041114  0.00802104291516156 -0.12441522852115482 -0.06811667390153602  0.21142120742812950  0.04943980042784014 -0.19992453429166168  0.12571742618194495  0.16477057731308120  0.05092988679385409  0.13049335180939506 -0.10467188853151424  0.08906768492141975  0.10666796805510877  0.08491504521728037 -0.02246966483841678 -0.14154888387109951  0.09484689890986790 -0.30884797823669691  0.19111331011369964 -0.12074578539636853  0.23860994438686386 -0.25711690542675653 -0.31834414525539428  0.01947018962040899 -0.14591661719272817 -0.00084309494260191  0.31500379003089612  0.00358752125875892 -0.09912716146566741  0.14663636642987649  0.22825552774476440 -0.02093676848020216 -0.15590007948884005  0.26132260254142287 -0.12583480502639524  0.11203680536735286 -0.25635901099371877 -0.50573031709077887 -0.21755377873583237 -0.11337231782064622  0.05228139128152161 -0.09190166974459464  0.08371360833418715 -0.05491966795310447 -0.02310161437439347 -0.03894323335817305 
-0.00001550331078681 -0.00800295568903755 -0.00063489629636411 -0.03778956353330930  0.03019509604630328  0.01129139628970681  0.00872709154970577 -0.08241582994881025 -0.06687054705876846 -0.03200345192448216  0.03660344527305326 -0.02075105353092681  0.06846132446171345  0.04440203717581589 -0.12928623233781822 -0.00446895842843031  0.05347568668103173 -0.06612745307665595 -0.00729898250906226 -0.02763864628124258  0.03262614120355031  0.02317222287103789  0.02640105439693943  0.03371051767819881 -0.15036077466845935  0.04597952516520498  0.02515618562435267  0.04297782333017417 -0.06493129560195120 -0.22415414899975844 -0.06550136209048985 -0.08166058956106446 -0.01333702612232934 -0.11651029464861730 -0.12874773243629498  0.06050161811595022 -0.12974280209061698 -0.07332138154134146 -0.03390436143771468 -0.00943904260374382  0.06492195634837788 -0.06749861745390522  0.05833333537868026  0.10408342692782696 -0.13036266581382192  0.19760029340991095  0.06559147847448032 -0.06585479666600558 -0.01523115882270903  0.15223713174493506  0.09045498617611020 -0.01746594247909138 -0.02295776637768720 -0.00115796643292252 -0.00075011673854744  0.00958081699800627  0.03927133988379275 -0.00234032935740766 -0.10715745221387440  0.16125971186831198  0.08761969120940999 -0.01560319617258897 -0.27352289682815001 -0.06025060442471589  0.33708587938803913 -0.24803058303783360 -0.15954577961543676  0.12213729600241773 -0.07301694944350305  0.00491744831242544  0.07504944851764672 -0.05853449624957544  0.00167268108148870 -0.03453681738616260  0.00459318271983480 -0.06880942737977445  0.20628312320881073 -0.19954022974541233  0.20944049365469591 -0.24228421992192578  0.00448769957513478  0.28762818345176705  0.01259865470695114  0.06971711712280312 -0.22526761534515949  0.26524334505149444  0.46226107511695863 -0.27598864248277949  0.10925885524119774 -0.02082697709528152  0.21194519129828060  0.20591547970683208  0.39437104335810896  0.10712013274425584  0.01272209464765495  0.00987151855769796 -0.02482163900825313 -0.04015415117255727  0.02889080001387435 -0.01878925921817646  0.00045391011635172 
-0.00001178740269007 -0.01166975568270655  0.00251835637154607 -0.14227338090950997  0.09063564738623370  0.16372324120417725 -0.21939726679493918 -0.07708863381866433  0.20818061061159646  0.08938640485023756 -0.08652157653533563 -0.07337193570351555 -0.24667739134295880 -0.12979482743135648 -0.02041225070231452 -0.01231467198361828 -0.13635186755226678 -0.15805884453297583  0.01197153020319406  0.10114362094367071  0.04373560605417724 -0.02041174044406967  0.01225426232088236 -0.05588958622315282 -0.06828273706823310  0.02062846162756623  0.00528035167776447 -0.04478430080084533  0.01801593968446465 -0.08175790778326947 -0.02145576160794637 -0.03945674123333325 -0.01623869510368775  0.00069429760908450 -0.03416483486290541 -0.00296128056992121 -0.03990488413835468 -0.00358854604194683 -0.00795163775788512  0.00703865418274044  0.04873528188213973  0.00500391657704528  0.00492876687832785  0.01130831771870310 -0.05323519587699495 -0.00990397821691237  0.03480762162696865 -0.02571922075278071  0.01284429701926484  0.01816282022758255  0.00446273858829031 -0.00198057372777009  0.00886497124795244  0.00097234279398462 -0.00020592120729270  0.00055446698235794 -0.08535124114973244  0.12234564032440795 -0.01828223205631994 -0.04387136499951953  0.04771983897927756  0.35305625676490449  0.15005627294989712 -0.11172531554627413 -0.09719463690033670  0.56000194573037421 -0.16874830462743359 -0.23938096215425178  0.17582958491911505 -0.16788159055400539  0.03447621421911620  0.31115724406534218  0.31925873773301289  0.07368505943467688  0.09320885133014539  0.33504142325993524 -0.23177176102536182  0.24015452918598426  0.14990241112719604  0.01427888830039884  0.00120345664326503  0.44143486544667571 -0.01981205849263606  0.01291672616271665 -0.15533387559446790  0.17224750612542228  0.19093614832078981  0.03922253316448122 -0.06466513671627658  0.10671469002625697 -0.00852389547178716 -0.01230232349823157  0.07261598242239170  0.01553639539351447  0.02080022969948285  0.01037854549658043 -0.00168082202799443 -0.01451121627271560 -0.00067217009025232 -0.00333883556406783  0.00292423390715990 
-0.00000072643270954  0.00138564754056785 -0.00021516324854746 -0.00125169525422877 -0.00948185182216114 -0.00675952997405904  0.01683032986809086  0.06165692469212553  0.02046202150169066  0.01650744437421086 -0.03797457697931444  0.08486259486302510  0.03765450901516367  0.00694082319205141 -0.12528577848568534 -0.00409084758077612 -0.04806994495309821 -0.08622088827698195 -0.00543709602581567 -0.02641124458937495  0.07976977072825819 -0.01666042681751960  0.03725489046222265  0.00835051498683997  0.05710181603221640  0.14217693425392292  0.01463920842955287  0.00020109090140722 -0.13393001326586085 -0.01670174407878015  0.24850680351163090 -0.02258266122238059  0.09684221805364590 -0.01683268864148253  0.00937650964134166  0.05514921721086602 -0.16197234975042973 -0.09720034569743398  0.00752564482390543  0.00073782267069549  0.00159607020122499 -0.07137718061677761 -0.09152405666014331 -0.00885705907160844  0.06737368390378400 -0.20974887773855672 -0.24559443977474024  0.01420291278797949  0.10740905739589117 -0.00970694201357847 -0.05710510551908645  0.00966345400921018  0.01830230311023948  0.00379742375592930 -0.00097007186835288  0.00395801141341828 -0.04303668551630505  0.06879772713965182  0.00671977508588127 -0.03484418370754941  0.23673506276907169 -0.03149363715142980 -0.35368933652685736 -0.19081296464569880  0.13323441976191519 -0.24074955117404154  0.01879605225571110  0.04487322261799968  0.09021413808132632  0.03059581088714990  0.10824128937548826  0.03615371610844497  0.23362701752996193  0.35526894374421786  0.13156570820089625  0.14999527100846780 -0.02871437796448556  0.02799362569553760  0.18575093197752213  0.28344047453318899  0.00319588561936062 -0.09345170677791542 -0.04566030424477227 -0.00486876225303891  0.04149426154444096 -0.06516773389063134  0.13454512452098039  0.04485366666355002  0.21319291683805980  0.31722796915537776 -0.01341440257765152 -0.29332477397706880 -0.24873370816459234  0.13924429881274766  0.29209806952362799 -0.01615960797324568 -0.01500980197837918  0.00854469339423328  0.00069092787498751 -0.00022273077698520 -0.00352653302627089 
-0.00001276935020967 -0.00524947748295946  0.00052089577107935 -0.03137581250563665  0.02026754668765251  0.02462288505024292 -0.01957571010300659 -0.04607206863906751 -0.03162847015834476 -0.02083557144060472  0.03307345564951714 -0.04268542885335722  0.02327998425752694  0.01894868948991901  0.09749434510848884  0.01035585217558924  0.00016008696349188  0.00235975271645940  0.00147412214849308 -0.04879618195285829  0.04652294725943065 -0.03818059476634953  0.01928862800631330 -0.07682931211399026  0.21478801980218870  0.05723938051677679 -0.01263449158448540 -0.11692136545333591  0.10184510723405905  0.17780514429199867  0.01333280165368621 -0.08760838071775837 -0.00207358923768419  0.02891503948467294 -0.00816891455338650 -0.09881862970579236 -0.16548997086590506 -0.11819302393794864 -0.02757282759278890 -0.00376134847441295  0.12430410417675176  0.08013787039941750  0.08603272892274437  0.12659690747078300 -0.16238390928086738  0.15169007864977488 -0.13671559418085905 -0.02860655109456827  0.04290399232454555  0.14559032101961195  0.04798010366381309 -0.00970173881856804 -0.00050734207442620 -0.00233667763442854  0.00059454554661151 -0.00237879329523587  0.10907874670691585 -0.03543670979499892  0.07696759636007776 -0.01659671034785013  0.09797675683178907 -0.11771789919736898  0.26789394286514578  0.09968598196481686  0.09561663170503032  0.21340422162801598 -0.22490477919357871 -0.03482766305747066  0.00618669548292584  0.00547613097535002  0.00977548629858866 -0.00679192589232589 -0.07357860038186584 -0.03188030318115096 -0.42095148836230267  0.26673165716710412  0.10934265157801877  0.01759735957152396 -0.07438276720927819 -0.01072502373026586 -0.00344991717105739 -0.21478431502261300 -0.10213286293246193 -0.02525604506228811  0.04213789329807218 -0.33961490419172430  0.01481305061924542 -0.17250520103891931  0.37186135552251698 -0.00716774884258880  0.26719950058057090  0.00217038081363167 -0.02858726570072031  0.38660588614162894  0.25698913043815513 -0.01038014748973009 -0.01821942752626786 -0.00440883886414602  0.00790873548826615 -0.00269900976596193 -0.00162636532357728 
-0.00001197603827346 -0.00728616280641045  0.00081640259314367 -0.04542961838705316  0.01825953589046021  0.04076526977066561 -0.03836164961395070  0.02881440210533489  0.03695186398115840  0.02038545096094101 -0.03036685736380708  0.05575855501588952  0.04358155932271205  0.02962264933299917 -0.08122311781960651 -0.00801343324881560  0.03366147496798878  0.12320863518411015 -0.00897814645976298 -0.00943926271018080 -0.06760913244692913 -0.03324940964837840 -0.02775417516130148  0.12195779887797732  0.11174940215213658 -0.03613886601505694 -0.03224486112683311 -0.08183250693533893  0.18227027859081324 -0.15131880875273504  0.10350938409489852 -0.02014187990420632  0.02027742747353851  0.06122351121560918 -0.08752664729038093  0.02662098080132835  0.08411776140709999 -0.11512146019860488 -0.16513728453269272  0.06684597215582011 -0.01722075309194975  0.03550295630011621  0.01013828276047019 -0.12596464054865805 -0.20730958775035296 -0.14996500017832931  0.14103586703124438 -0.07395851550002003  0.10174521086069048  0.02639435108599688 -0.03485173673483580  0.00451957291922609  0.02073071533297006  0.00338966291934566 -0.00074961245775106  0.00254358659483126 -0.14531670158548837  0.10208348411001823  0.04766649721947610 -0.11824968208522733  0.03638818605373138  0.31004852804481553  0.03445845455038116 -0.13451161782983245  0.36883342644785444  0.14677632725518971 -0.12668322925111966  0.16353510539832550  0.17763740553760823 -0.10903999023472272 -0.04838690583298776 -0.15752924412165367 -0.00136738282276038 -0.00218072488618433  0.24415428906622222 -0.22662662135548034  0.11417339936297696 -0.08790637566417807 -0.02231496686813051  0.23828415142035481  0.00003812363119611 -0.23252114850662514 -0.02310858185174616  0.00487902000228819  0.09284554738083904 -0.16016486061089372 -0.06930227672520943  0.02208090444664994 -0.10521446857549947 -0.28836895243453947  0.50309623143822424  0.02660004888428293 -0.02679546847079348 -0.16072832192344966 -0.06060220427462071  0.01235764809399676  0.00731729960152268 -0.01488159751683922  0.00668947782373098 -0.00190184608395467  0.00335631818690060 
-0.00000055700179007 -0.00139676236151337  0.00056579909969015 -0.02639590117792815  0.02335067409318163  0.03344493199822833 -0.04722395293564234 -0.07033490444389638 -0.00543921608808437 -0.01548771506260976  0.03723624783590507 -0.09981368213184072 -0.02227883839093346  0.00756888472712282  0.11268855786652181  0.01299149700120896  0.10641118520342223  0.02887857334197079 -0.00343540101073728 -0.09690325523386607  0.00326842339328807  0.07703689403247939  0.02623967271634774  0.00644291151877896 -0.01077329380015898 -0.00849328968266732 -0.00795443247417101  0.14640467301415466 -0.14253123614404456  0.18927137191130086 -0.03978287484046022  0.03637563342604733  0.04405516906162384 -0.08150914659470969  0.00359619056033234  0.03452089934385033 -0.02792107095571851 -0.14932581214713392 -0.09097168734969015 -0.01021389488665005 -0.15989531671369181 -0.16458178439072449 -0.02477045912596813 -0.13891728286005389 -0.07017696334521069 -0.09062856038569399  0.07281175314028578 -0.06924803375158900  0.16596446766174561  0.01168000369015858 -0.11315011638128707  0.02119802543474599  0.01957352733431329  0.02483325239433885 -0.01569015836193545  0.02954633518114973 -0.11555490231928266 -0.03014573930275406  0.14953988424265391 -0.13063118107088054 -0.01953994949073753  0.05914526159338875 -0.17414137783015637  0.06372800436775843  0.43232384611283881  0.13504595614410550 -0.18560311987074160  0.16973688741689635  0.04696369186319027 -0.13241173985276261 -0.15063865117261116 -0.11092486066809654 -0.13922685552458772 -0.19331379726843240  0.05139464897623391 -0.02990065086055964 -0.04454003569305767 -0.16444399804951665  0.00239398447496707  0.03944180627141835 -0.00380592360294167  0.33460213341267481 -0.03106403537108940 -0.12762835409611312  0.19114522973735820 -0.27022832209985037 -0.21788443007438438  0.17460678266741300  0.08265988294206701  0.30006726316357818 -0.57454699683313815  0.11069880584567594  0.14720029567351386  0.17387073355461471 -0.00418000828638018 -0.02254974159568189  0.00031030367053971  0.01115385874022857  0.00772390999942054  0.00164559857854068 -0.00293586759770773 
-0.00000120657814132 -0.00904219074314487  0.00104776310826688 -0.02974363608744683  0.02560270829227859  0.04112089589876229 -0.05669244172373097 -0.06588574160146674 -0.00224710196346952 -0.01490250999926022  0.03439974957463655 -0.08116795242152790 -0.00233435185182519  0.01342729329570127  0.09329949412483671  0.01009365294969983  0.09094314130689773  0.14542673183731741 -0.00143652560179266 -0.01848666179089681 -0.09996261858198606  0.03304724707176949 -0.13643043867611493  0.05063532799098623 -0.04428619848588032 -0.05855792615303673  0.12357345063582818  0.05027900612173011  0.02511802365135973 -0.12138993275532944  0.09319619044465757  0.02479766560383413  0.04221307218847076 -0.04675296130842622 -0.02735157376038768  0.06797065506283534  0.01087065069799960 -0.02141746210797170  0.02956945596449851  0.04416046622885744 -0.01383842404927047  0.19528329559331664  0.03311919644066105  0.13356325238656661  0.14141025706478355 -0.11123182347077835 -0.27569774718854334  0.07517229766501553 -0.03336900123598410  0.02769120074771161  0.02503444627395075  0.00418874647950089 -0.00236102568243867 -0.00329414374103117  0.00726562324622988 -0.00859121110554385  0.05323210004204777 -0.00407283901901283  0.08545662585262517  0.13627705127985293  0.16118459109597058 -0.28565828880209521 -0.12267752182398703 -0.04431873009973320 -0.06410007386978100  0.09905951233327785 -0.28187775077293509 -0.12762744795091560 -0.03263003499503066 -0.01096094891639339  0.20015456609857032  0.05892192103196565  0.30766350883664845 -0.18188887525021313 -0.24518954019451283 -0.07356789556350654  0.31214546509676466 -0.06424720993817505  0.41866872822557960 -0.05555828132218431  0.00789269039034039  0.05652154439866083  0.01962637434387331  0.02690518405249458  0.02213966316403647 -0.21294167831650598 -0.11747429365318836  0.09113679849497015 -0.03534930631871117  0.09420914637292252  0.08819140198325416 -0.02486267817559716 -0.25727171313933284 -0.48883099821480563 -0.39019077450094158  0.01557577179187136  0.00980751592366552  0.02184183862767208  0.01044374850545863 -0.00067284788149839  0.00139483503845947 
-0.00000139239140567 -0.00146986493600333  0.00050563060595393 -0.03733134984629397  0.02371348479075731  0.04223425499131327 -0.05821728849310704 -0.02169876803261089  0.06187615508750972  0.02634464751924112 -0.02791077752060468 -0.02239188667758072 -0.08743662900279031 -0.05449094469742215 -0.00841428250539353  0.00000900183952301 -0.08911228305684239 -0.15801376385402618  0.00647348132525757  0.01981030240121009  0.09625889561831841 -0.00911923653028186  0.04065325132561155 -0.09403900269231809 -0.00599004543384288  0.11055218557892374  0.02336484114176489 -0.00478005663220376 -0.13185340600964246  0.07796092964743841  0.07364307579991804 -0.04342316952710031  0.03491084996448965 -0.03594428343614083  0.03529625545424343 -0.01030692453054133 -0.20375503633655204 -0.02884206971761478  0.08528542984142162 -0.03771981096706720  0.07804979773415979 -0.03790198806511585 -0.03877570261371841  0.11928207357037204  0.10715759091032871  0.00275458634630490 -0.32739031340180852  0.05416388275847190  0.02768967858650845  0.03317635647426360  0.00097775835137244 -0.00007458494356889  0.00223100898841843 -0.00001354377116408  0.00007244389569413 -0.00075821433939650 -0.06719738502355663 -0.02484974224592662 -0.04352346559147581 -0.04619687447729343 -0.23156756870472286  0.13945663022620094  0.09907365475532603  0.07237447429443276  0.11019035735377024 -0.07474680100756967  0.11235898963172759  0.18940549796944037 -0.03270251849250660 -0.01389274200384460 -0.13328859372119226 -0.26569948604264959 -0.28928736097556479 -0.26096289950341756  0.17712287451736364 -0.49413387645795814  0.16491471530903751 -0.17015347075715351 -0.19005544735176624 -0.04828284454207863 -0.00150627785847835 -0.18608554804627997  0.05489642704173462  0.01447898536337482  0.07924692947457841 -0.02104737743838348 -0.19743324621691208  0.04349463572158343 -0.29350809599252797 -0.38446315706282591  0.20613480558733957  0.18905143985312514  0.13763408982239433 -0.27708797965268522 -0.21983139366885837  0.00951892209069881  0.02456078991435123 -0.01239400905050661  0.00429421287267528  0.00268875657152579  0.00472676091816398 
-0.00000000785868846 -0.00092365107675513  0.00046713254242416 -0.02785397857183197  0.02046724424658035  0.03872995274106830 -0.06157645259649126 -0.02197680504154025  0.07635365772153603  0.03448068764210312 -0.03339790505775760 -0.03247313935213016 -0.11888279908111611 -0.06582209360134220 -0.01580195648505225 -0.00774082205557378 -0.05246293125567063 -0.07625555737840374  0.00742294620452717  0.07764667398667408 -0.01057439906126703  0.02653125883622842 -0.00837391501930887 -0.00999058514074560 -0.21331413079413650 -0.05568098074067301  0.01602564015627738  0.08138433940113979 -0.07655045830246120 -0.11961604858233180 -0.12347369233709521  0.05956969137325734 -0.04225262211575732 -0.03693488460026376  0.01419685162723463  0.05118584934137745  0.13572717929419736  0.16780183111551270  0.07441262284694194 -0.01673419036796036 -0.07395692781284818 -0.05597586500458845 -0.04704420827464750 -0.05753842545829235  0.17550381522118988 -0.01392027793331682  0.18413415363263735  0.03891876702853293 -0.12539284888303914 -0.15096828760071693 -0.01019816647825987  0.00373791685957116 -0.01591564241806357 -0.00081055509953492  0.00015897139814741  0.00028290017546062  0.12997825130942717 -0.03373543325090291  0.12286903513952988 -0.06901331507026794  0.22905008204547453 -0.18820045459190379  0.07243169241575553  0.03491732428971232  0.32560897641600040 -0.15277403212169521 -0.14324201860400335  0.15695794076939654  0.01132402520068409  0.08265724561002183  0.01603314163090418 -0.17691612289974593 -0.11888584973399753  0.09777532965166355 -0.29994202136990383  0.08192099300107253  0.21843107989839472 -0.08781938049885313 -0.06569669901681792  0.16254148835756060 -0.00220025114228280 -0.43443281212013135 -0.10128624293020780 -0.02267585625698841  0.13125314328809054 -0.38321414003833887 -0.03829896753163485 -0.11888682574666166  0.33203820568415887 -0.03877871954207186  0.33105790788423017 -0.08744631019186745 -0.12262156731696870  0.27483668540632733  0.25333351690893585 -0.01042610369946945 -0.01212497125706244 -0.00060308094364135  0.00378575689694304 -0.00057628011599516 -0.00144402557236382 
-0.00000116645296084 -0.00940392471358506  0.00105041045509571 -0.04439640869914106  0.01336503741074977  0.04710085880856765 -0.05337421641761762  0.04903922212945619  0.05944712162561930  0.02872124489978609 -0.03229646743736646  0.04679578848629965  0.03775863219397783  0.02680425571881380 -0.09786177075964583 -0.00641136867388258  0.09504697625451794  0.13928795821694206 -0.00780909637796300  0.02330392520974000 -0.11308807102451182  0.00303299735510575  0.07031756841512862  0.08637433766040208 -0.05975855939579439 -0.09637295898379043 -0.13729711511569981  0.00196845290492030  0.03554054511030871  0.06815668127855112 -0.14619770750144723 -0.01958348644625665 -0.05308282237587517  0.03304312482527717  0.03521280409412289 -0.05853333982889718 -0.03474558786456607  0.00787425337600617 -0.00392318236668207 -0.07011663537241246  0.09243117465513097 -0.21417200748564399 -0.08150397157481003 -0.01890025577884786  0.02738678922834269  0.12766787026227405 -0.27959058219146221  0.08601433462889889  0.03503744952971911 -0.02921071373623408 -0.03184020370682716 -0.00063899514081404 -0.00406329080310180  0.00380193854979452 -0.00756309628030656  0.01096627277674933  0.04804979102418878  0.00882767886464139  0.06916077621102827  0.16321901031443001  0.19325441298063928 -0.24984793198561567 -0.20779304509640451 -0.13926017571304483  0.02847766637445399  0.08506871839950314 -0.18422153730468635 -0.06996445402934107  0.08839056549981285 -0.07397215623528504  0.03276606981912673  0.08373422043336179 -0.08077527308911799  0.23649727234621779  0.19107637506551486  0.31043366858593802 -0.39532459649154589 -0.08505745805397874 -0.31022787907376331  0.02065004470114365 -0.00740326241717683 -0.34383035358507119  0.02331633187752175 -0.08007025414276750  0.04873965460205548  0.01891217443579243  0.00029128418070686 -0.24356833600196803  0.08781034625849131 -0.09577851544503482 -0.13129885920052561  0.32020477659149560  0.17992624694979864 -0.08556507920059227 -0.49276304658452286  0.01552165994775910  0.00410022966193573  0.01865285327143825  0.01071780366663708 -0.00126626234559028  0.00106964491161910 
-0.00000109379824953 -0.00173951729202547  0.00057630804128930 -0.04323856819104536  0.00830579139475317  0.04044468443940399 -0.04491396714340416  0.05894018364173247  0.06677725050782402  0.02935413649559134 -0.04561791876712296  0.05010383403425438  0.02916738016019282  0.02345508869019889 -0.14199217595353517 -0.00497038280350492  0.10232249145023040  0.01453008446386041 -0.01180520024069453 -0.07472317654151722  0.00083006193365752  0.07527139180523501 -0.01281414998486497  0.05517065579030930 -0.03148338752400071  0.02563500154998030  0.03051910069696556  0.11106075708287183 -0.12277700263540457  0.15414926044065586  0.15563314494434111  0.10266734510505245  0.04178331153227974  0.08383717459509221  0.13277182230947288 -0.04965206468750805  0.07873684520654656  0.07845550823565973  0.08645802391518032  0.01080679571288237 -0.02609244137991915  0.18873062378883690  0.08838209426871160  0.07516397463835978 -0.07549660440250780  0.11732388898554633  0.10280242879752902 -0.05950329889558559 -0.02968279783076995  0.14808058733107646  0.12177515404601780 -0.02504635489069649 -0.01055751602484729 -0.02634296793464332  0.01581570450942953 -0.03230714824145426 -0.03964413434914116 -0.08968825951163673  0.13957942935534157 -0.14424614180762377 -0.14118573527072253 -0.22596236195620625  0.31543456688226551  0.01103227281586857  0.19760240890227068  0.20910419443805867 -0.14660159322878266  0.10744125065355863  0.12278237912381647 -0.10196408951123717  0.08040863231439029 -0.14689900824546373 -0.04506430512969828 -0.15479872535262829  0.08545444772354532 -0.14767318949001101  0.05807687166091623  0.04962400331637649 -0.06310182897384738 -0.09028760872773797  0.00321941288141343 -0.37581330324329876  0.09873270590962840  0.09826548344990245 -0.14681420424921415  0.36046052406332191  0.39006304044143247 -0.08546584121862980 -0.04539594019666380  0.40391857911706353 -0.26541946814209827 -0.24481416270612524 -0.13588809082937731 -0.21940976528916786  0.12819302608876640 -0.02073823764273266  0.00146965884559508  0.00973867744321226  0.00865310198590893  0.00070540850508966 -0.00322573811384415 
-0.00000322787283798 -0.00146321446993811 -0.00009639666771473 -0.04963262423488753 -0.06699430539254131  0.00667474625266651 -0.00382966108550284  0.06957614716583506 -0.01333830211466284 -0.02041302209765152  0.04334165554667498 -0.08785313170305667 -0.00284743387831151  0.01402205317976881 -0.07255232944809815 -0.01287501658763954  0.11532304435481738 -0.06729898764074857  0.01259405861524246  0.10892086680205904 -0.00776035091497966  0.02150803512281582 -0.05702002831719039 -0.22084402490844382  0.04537336470253659 -0.08155312404700805  0.01667883973845154 -0.02198430998042165  0.04800964613458954  0.06803210333433837  0.11096253854372690  0.08509142415556727 -0.07543193976983702 -0.02627821542501028 -0.04864605554146453  0.17710552345053265  0.14029579291402539  0.05046663605940834 -0.07429854229550549  0.05546954145084552  0.09129463720831667 -0.17620252521080945 -0.05638890131038416  0.13206595657205933 -0.02552699182533005 -0.05324296952480992 -0.00709140292133870 -0.05214747398201766  0.00323895722734180  0.09601090879970887  0.03457887276418581  0.01809954053661633 -0.22449344138316465 -0.01395134309901491  0.00103847100982910 -0.00574608093852155  0.00641008105000764 -0.07381955589906262  0.18786819105695735 -0.35516206713608489 -0.00617826166395156 -0.08966017803638016  0.04830801277532413 -0.08011959371819823 -0.01283758172255083  0.10524164373796029 -0.03100749981322427 -0.07489183477994953 -0.17504998518955617  0.12952654743494296  0.11926922528032562 -0.06237482593153099 -0.03343507376264050  0.51484076286171365  0.25660725699482728 -0.13369331952006527  0.10503469640365060 -0.06200304474964709  0.02035993928223952 -0.38791280072442597  0.00586572658418784  0.14082916138279858  0.04308817560098450  0.13740750396867224 -0.35998044029634158 -0.19179092980015139 -0.22312371711565515 -0.00843146151625209 -0.02549344263417900 -0.02016703093872403 -0.00051596686857659  0.37111954743396530 -0.27663266559456384  0.09306026790106665  0.10527508564807359 -0.00951561415412044 -0.00508302137474695  0.01088481954992394 -0.00313271917851105  0.00214108378727929 -0.00234898596995615 
 0.00000235008852565 -0.00656027623443112 -0.00094998148559311 -0.04849659039311862 -0.05626028475588295  0.00061879190647553  0.01098839043339357  0.06636491931701007 -0.01738350292420854  0.03769426215340422  0.08251599263653599 -0.07837207936521837 -0.02621140565489864  0.00399793657513752 -0.01567665054636593 -0.01772245040158167  0.07546646580234458 -0.03516132452244636  0.00994129597936864  0.14122890159556617 -0.04058171788366514 -0.04680432135526250  0.18159859414716401 -0.00985316289351621  0.00494044761744463 -0.00410185246316500  0.08036982968288564 -0.02981980054903301  0.04695251001417578 -0.01945506892262952  0.11007181139814715  0.01653818662644964  0.11368391327300473 -0.12171631543918893 -0.01551991729165944  0.00512141187755524 -0.01040588380768672 -0.06023045466324651  0.05821320047829570 -0.08283852483048465 -0.10540855350034518  0.11542072534844003  0.08135221092899421 -0.27211925657929414 -0.03015655321613405  0.19288625739127602 -0.05919757509186926  0.10180119256834110 -0.04728778640260633 -0.07649009347181976 -0.03232971736686326  0.00698943147236564 -0.00687636232109997  0.00806719050655177 -0.00978365545830793  0.01273294582336287  0.05522819968595696  0.01011266527053197  0.00026808819492799  0.23206047065262428  0.09273455263422134 -0.00439892237773671 -0.11495925183315255  0.04593553905301840  0.15780140582253352  0.32315378809831063  0.33514025115601115 -0.02954661935663669  0.06995081125172109  0.01855704990082208  0.08104814919488816 -0.02377966609240528 -0.24438991567923626  0.14462549028013535  0.03448338728394272 -0.06322354275189371  0.09983333042753641  0.14756247268687747  0.06499530871080500 -0.33190166138023253  0.01022260157942940 -0.08581549311946159  0.11327502648894679  0.21798281040616344  0.12028972573914147  0.05873652879869942  0.03116895965987632  0.53195938997158443  0.24520470457861449  0.04712103655334324  0.14071755549731771 -0.35863210420310643  0.19189114208354668  0.19722739444812720 -0.32651332838993358  0.00455529830464578 -0.03109296722607451  0.00232778305233603 -0.00548163882602841 -0.00224823403869554 -0.00711694798544539 
-0.00003301829993387 -0.00142240132536050 -0.00292085137754260 -0.15556541925233497 -0.43343221872183685 -0.05232679981613531 -0.05484573477677303 -0.13471897518391043  0.00359168543566520  0.00584715291360225  0.01151072789287970 -0.02502060809629445 -0.04429322142638384 -0.04243690193790801 -0.10574803931656213 -0.00505715379556866 -0.22183092997429110  0.21907671334836382 -0.02463886471413069 -0.21647297194466664  0.03617998773604950  0.01107897713406088  0.05934832945578575  0.02909228032265902 -0.06530888682657721  0.03986758006876769  0.02054291902203292 -0.04650976801871774  0.00920000244936006  0.04835255418035787 -0.04798043616967688 -0.01491123260656136  0.00225922290603350 -0.01216977838880195 -0.00414793990979544 -0.00383589972637976 -0.03827487829921651  0.00177090747036753  0.02186622564517781  0.00063128204153551 -0.01550648886696489  0.02678469708766048  0.00865533156465134  0.03394452373522689  0.03579763648117083 -0.02435268881503385  0.03135072493216397 -0.00907800965593381 -0.00089145240576780 -0.01197536396365565 -0.03362855366931419  0.04099674140801821 -0.32163345122391684 -0.02751134436904194  0.00778304632854627 -0.01868909512505074 -0.60243037949514833  0.45724157539786747 -0.25241895410964144  0.11426132277950313  0.19887711040758851 -0.26414556218417767  0.17008984393055998  0.29007141341210790  0.01759328664633334 -0.00574356447316783 -0.06399174249105091  0.00342245080885598 -0.08886351970394155  0.03869234614758918 -0.11547269220713485 -0.01891998674061056 -0.06031625770658391  0.10552256620315827  0.00042497658909189  0.02399182265695101  0.01602173562924539 -0.05996089322538140 -0.02499433218947159  0.05526867617341862  0.00051993987687255  0.04548903505360555 -0.01596311247478209  0.04314104651599836 -0.06610838388421994 -0.00181928577959864  0.00468157771803832  0.06314848458492163 -0.03299228689574214  0.01073088853628258  0.00164783504961885 -0.02005706495025692  0.02106046273589788 -0.03451780756959483  0.01625274623063067  0.00204686200985708  0.00717625297309774 -0.00545499026720475 -0.00033366614769062  0.00059178645414609  0.00227955375985788 
 0.00003899991314003  0.00386190560515117  0.00130710687120392  0.01854778661119906 -0.04683266475460501 -0.00721258570217562 -0.03877004347193490 -0.11938383348878960  0.03218136538299404 -0.11228125018763115 -0.19452291540397329  0.13726284169333228  0.04473452128237924  0.03665895701497100  0.06566483018001246  0.00141610296510793  0.04100667170428083  0.03428656920073056  0.00220701282595131 -0.05436658774801131  0.02950178166021771  0.04757707486397968  0.02174464365753344 -0.28809648180975822 -0.05572732236238494 -0.12171661683502702 -0.11801814937124587 -0.00835072413575137  0.00450181403004692 -0.04846135229792285  0.08089315143273319  0.03008126965457992  0.01464496877690033 -0.12951324020674618 -0.03650037939196178  0.08919874807186408 -0.00128468978957894  0.08276444614314521  0.11860987131324374  0.07925677888976389  0.06874315193756170  0.05683869423357518  0.01002144058981348 -0.20889473402152056 -0.12086489439299457  0.02690397851085060 -0.06982683738771407  0.01542270638430759  0.01757554250112142  0.01143518169780275  0.03024646425300452 -0.03610324199124810  0.27467400728011676  0.01580082415186277 -0.00430197125719158  0.00483764639138961  0.04600644898979845  0.01014685870138243 -0.03194377706273084  0.11302924320248414  0.13531465020377173 -0.06619733365249576  0.00486207704836731  0.50521099506776190  0.02185459541367637  0.04473131199991502  0.20687822253188973  0.09188666939006630  0.30628357263266059 -0.09587218150267315  0.06103850288052188 -0.01920020965351227  0.06307632181134315  0.02910868454559610  0.01705995030990237  0.02891220216888434  0.01587008377528282 -0.12230297629266039  0.04107385440190557  0.08358079059196091  0.00242971365230786  0.00072811750800332  0.02637414437768681  0.04737529709338411  0.00868162358365401  0.08729031071420459  0.11773967557411474  0.12306906204151880 -0.16079613531864145  0.10400477397684425  0.06558531600367197  0.47956030116277809 -0.32388784634371959  0.14240030547290450  0.01196769054137158  0.00316139869452294 -0.00854445034107176  0.01254276042110441  0.00104534975631908  0.00013344734747438 -0.00067249902249624 
 0.00000149966778713  0.00114632052558905 -0.00030310560341021  0.05602378787027356  0.10469918155948950  0.00277615139609347  0.00117578330035869 -0.04791263797053825  0.02638790797744679  0.07205357507029174 -0.02106548265093960  0.12847087196460671  0.04898715253137965  0.01866734985623322  0.10602697727359925  0.01685541841252313  0.01848792253748176  0.01105659380285848 -0.00516989458850952 -0.06965248173706896  0.01657561966799527  0.01456962357585402  0.15779260687233415 -0.01425893274257081 -0.18796421383576625  0.04854678402329932  0.16646321058265007 -0.09140488611193362  0.07709223116826991  0.05063752409115488  0.01354719920162776  0.01198187639232637 -0.01626682240139165  0.00044159865006486 -0.01525498129343866  0.03158335045188312  0.02929304100553520  0.06159094973139237  0.04097931396361038 -0.06121747462811160  0.09507600225377875  0.04277645221099800  0.00748160826158935 -0.07052200675324649 -0.09194705740423557 -0.08166244465759989 -0.02813995149263778 -0.01756049357556409  0.07302448943752923  0.02848718382425071 -0.10504840781577469  0.09725442828714827 -0.67573281908394633 -0.02523389323854170 -0.00229402126537081  0.00452796069317798  0.22384287339429504 -0.15014442249333154  0.08714743000003652 -0.06658157909834531 -0.01275909656844044  0.16940963509062948 -0.10199368944591665  0.11639653841394501 -0.14294640742589618 -0.11913938914027034 -0.12644545947383184  0.02151884863232790  0.19178804145022960 -0.10260110991030168  0.06862644629325498  0.00903835453396863 -0.02618146964171032 -0.03167064523235137 -0.00233463587768821 -0.01734919058698761  0.01361636397670210  0.04936386750006190 -0.01836199273134282 -0.11786340520265937 -0.00449417212160299 -0.02669006399977474 -0.00294947873758812 -0.11606851607404857  0.27587434153242113  0.01137864347443637  0.15959127078744501  0.00529748305412735 -0.21304933382139984  0.13139310288732695  0.10053999871518085  0.01833496664214611 -0.09118733637662289  0.17957324580403264 -0.12501508573637618  0.00273673765929847 -0.01517356053679080  0.00812676959142079 -0.00127124012865193 -0.00146269945560772 -0.00276872778376032 
 0.00002633559380525  0.00152336747315670 -0.00061260564368054  0.01365136136325967 -0.04311202357860784 -0.01299764192029257 -0.01995915279667642 -0.09361213401742963  0.02678252213838823  0.22429403011426577  0.11633482369819394  0.11159569933008998  0.03477110464255027  0.01102653293573242  0.01162105976550957 -0.00114320786070120  0.02447491355905172  0.02098280757075574  0.00893072563910586  0.02410986899382011 -0.01248528670298922 -0.03097323700228343  0.14590770198179026 -0.08377928867613260  0.14254871990387188 -0.02090646383823163  0.24200310054037327  0.16692499218930926 -0.04790490885987109 -0.04915158534597315 -0.07476859793831328  0.00344772939851118 -0.06279762788387977  0.03293250901266374 -0.02282325903910970  0.02829054419928663  0.10038333002385699  0.07216858228386071 -0.02832170702958009 -0.17655643247974900  0.14641322795721917 -0.02143240481817373 -0.05220785869869490  0.05633705783839896 -0.06332832446159969 -0.09060164591203394 -0.00844435765927902 -0.02552036080224710  0.03352349638267843  0.02306991430372382  0.04005481902449391 -0.05429641949097983  0.37160231230067514  0.01712393655071368 -0.00139392157358942  0.00517961903017328 -0.11076769974368134  0.07973087498823213 -0.01331738282519661 -0.13981806744737696  0.04854415999683430  0.04298468923923849  0.04142876011411058  0.14164528569491794 -0.21040772214682416 -0.23788327206612303 -0.44248065669628645 -0.03017801510795021 -0.00581950315038819 -0.02427925961102390  0.18388595388038237 -0.04026274992919777 -0.17515142885242338  0.05852205097337699  0.08240900714118944  0.02837173253786857 -0.03244764591158319 -0.10541764981412979 -0.18984467375563893 -0.12309615451721387 -0.00244490589514038  0.08980586078225870 -0.02527736164073226  0.06601355555614201 -0.00379364010423249 -0.10351007230836258  0.06603022058465614  0.14213054588218274 -0.24579449627243749  0.15645032693294431  0.15646647032379415 -0.31322805102106255  0.04512403807002032  0.20598882785902969 -0.22025068953380769  0.00705906656704844 -0.01607965533018790 -0.00094671866105791  0.00066653746398024 -0.00267591296256465 -0.00040576420921653 
-0.00000201670366554  0.00077484337491763 -0.00031152912780821 -0.06924116301738920 -0.23157538578214931 -0.02473856565628545 -0.05200998844594590 -0.12532413901832110  0.01987069370737346 -0.28464247754505451 -0.30763064458273692  0.07233336219796577  0.01442819709504856  0.03816248531785427  0.08367680130626380 -0.00478764343554219  0.10492960421147811 -0.07356895653141390  0.00654765676086920  0.12324342089774061 -0.03559436902561611 -0.03381974350744499  0.05534648299466055  0.07870072376764264  0.01862325116451410  0.03011712723185756  0.03151467647737651  0.00131253393728229  0.00011323766750022  0.01076654929972952 -0.00986254936470662 -0.00419016631238320  0.01143788254527446 -0.03160967955770156 -0.00370490749838196  0.00526602740618897 -0.03054236988298934  0.01052361336266515  0.04314142732939494  0.05004366589230779 -0.01261812960408425  0.02759717078722492  0.01196192144729526 -0.05427538746093761 -0.01113320600895998  0.01040555815494590 -0.00470137300127644  0.00472189318542237 -0.00944330972029287 -0.00370412346531844  0.00958367202107563 -0.00584742486012065  0.05259498399135371  0.01066591264299926 -0.00550484690481304  0.01201598039096852  0.17574086722730559 -0.12168319869171515  0.00568000690816305 -0.13588141230903278 -0.07898348055142339  0.04813244990523101 -0.08575660680142902 -0.33915003775455582 -0.24547891794242949 -0.14878860078779724 -0.41631324907245171 -0.04209865947655681  0.08776293951266473 -0.22288480452928391 -0.55892536397907855  0.12249086405167806 -0.44247184803755535  0.11064876827142341 -0.01806028454658597 -0.09963617934583376  0.12107686561346286  0.21996500603012273  0.34784204156462484  0.02841696566101155  0.00056726915240921 -0.12932941992209895 -0.01319645219974777 -0.16239388991647261 -0.33501861936796434  0.01943507955014206 -0.09861698978475185 -0.00783349139787014 -0.01725846349927080 -0.01098776700222475 -0.02848762821889247 -0.22040483110750222  0.05885797972586481  0.13558356813046873 -0.15117169240257730  0.00028461641988853 -0.01231807846941859  0.00359279443646007 -0.00611927076274239 -0.00068856742153952 -0.00126163736877890 
 0.00000619389698581  0.00012284652690248  0.00043085781519978  0.04014511787203806  0.10445124462571455  0.01046483796185915  0.01338195924745101  0.02149781181184887  0.00310137402883333  0.03500072334879129  0.01277118793740315  0.02816581961991104  0.01840730543470424  0.01854117862248104  0.05695917581780989  0.00086157107895152  0.11061587117198489 -0.10673779541910997  0.01386167138258885  0.15161011089796692 -0.04600010046588510 -0.05346051586003409  0.10850546661532903  0.09818432862957088  0.08887509938840489  0.04759405341646625  0.23352518449952894  0.10932801638352332 -0.01487812713528888 -0.04892588804421878 -0.04898900651072158 -0.01877293291038539 -0.03399642860127581  0.16397330164580948  0.05771040083595308 -0.14549883437079519  0.04100555148790239 -0.04720804501832857 -0.13499728963781626  0.03398826569282945 -0.02098204019316549 -0.09364119825998657 -0.03570291812254476  0.17541306652942926  0.06421893557371018 -0.02704731547176096  0.03136233707110903 -0.01656818629291037  0.01286680055996563  0.00066230818905997 -0.01345004011277826  0.00774378734834913 -0.07624317299350887 -0.01086574647426074  0.00411191450461041 -0.00993419346726249 -0.19074620777759715  0.17907651386561055 -0.13878335737189035  0.18861897956993248  0.16580842065383999 -0.17431046327084443  0.06746766531539856  0.46734486684440274  0.03021403315147110  0.01817943273244187  0.09413058939605849  0.10018723892616309  0.27665103892255827 -0.15209382358577900 -0.24593176802977090  0.03811449044556902 -0.07053338035494662  0.11856913552853687  0.06245293442037238 -0.05880810565777075  0.06497974975920304  0.20538343782938637  0.30501841257096818  0.05192631583640699  0.00260464801549615 -0.10015302148615456  0.03706337364637364 -0.16852828187948665 -0.18715046863379028  0.14637576788666273 -0.05523187648466765  0.15679828127834211  0.22614851908413111 -0.09784107280788197 -0.06073500943422622  0.36782860019655389 -0.12369913729572234 -0.06543398468738890  0.10955996743816492 -0.00054549414858546  0.00320324341629478  0.00314871498471565 -0.00011309996925164  0.00078857592479448 -0.00018731105837382 
-0.00000132782866226  0.00016940686777529 -0.00011824675620229  0.00428835112089675 -0.00194731066913703 -0.00259551830786033 -0.00404344859437893 -0.02390407494732989  0.00785158069617869  0.01015024146234995 -0.01634681107008678  0.03944819985119222  0.01213910538569234  0.00316490964851546  0.03196785962677363  0.00511440067006297 -0.02071508440084771  0.04112999719150998 -0.00592880341501146 -0.07294192898866966  0.01979898780022235  0.02167067504616622  0.11082212856130644 -0.05249983656320630 -0.19663817123176125  0.01947099204239453  0.07612486420378631 -0.14683967905851186  0.10939704884799745  0.05543982520358563  0.12017430029501583  0.01213961101687725  0.17315461105887928 -0.19132077068936210  0.00937823339508146 -0.23446120691332462  0.13694084636572532  0.00520476093481154 -0.10656203857114846  0.16362847345179440 -0.00947220105660648 -0.12335180069387419 -0.03962544969938465  0.10317357644136010  0.03888129399570261  0.02220299449976560  0.00710924483479603 -0.00256309089616370 -0.01661974206937425  0.00231151458245330  0.02401444286996831 -0.01911614135828199  0.07599472098185663  0.00269024903311241 -0.00069142271989603  0.00056144719754601  0.07399547568981114 -0.06730603526460710  0.06122108951529134 -0.05849087772225457 -0.02580116840351698  0.10093707635148463 -0.03064469689093195  0.09122503276447376 -0.05300603234937495 -0.08042060824209496 -0.03153454568058340  0.03820819819287729  0.14169779018471643 -0.04694583589169014  0.15234905648226393 -0.00832015651887297  0.28176728930979400 -0.08696065726837253 -0.00456481114912736 -0.00661562190038997 -0.04840318374170862 -0.31231781659113877 -0.25541493710719887 -0.06023848933026756 -0.01308861415528011 -0.05878761957740124 -0.07142878854020589 -0.31382139995581254 -0.59718426895915899  0.00154002636923107 -0.17693617355501198  0.27267113891924460  0.31876940650328095 -0.12174773246766395 -0.01876709774609936 -0.25665024437125178  0.19323022289157304 -0.11464094474614626  0.01562389973240246  0.00223350715950954  0.00368947624860451 -0.00601160989778189  0.00177635367270419 -0.00058376547832036 -0.00006834208381979 
 0.00000194905638880  0.00035327604652759 -0.00017440834765222 -0.01116475221419969 -0.05839051726477017 -0.00863216573459971 -0.01420960346506339 -0.04711673494674627  0.00936940179687724  0.03503906825068848  0.00275769800206189  0.03732947442120264  0.00649708952449727  0.00265169127105671 -0.01081202721095800 -0.00267130397203694 -0.02463879307998521  0.06985294148641982  0.00007549807794984 -0.04862200022813009  0.01144259646155834  0.01329846423645440  0.07526671144574944 -0.22319387629911211  0.04282399348058474 -0.10198656401687915  0.00178986858977188  0.12246899274304428 -0.04631272227346173 -0.15187309180168546  0.01788766390713025 -0.00566747812016078 -0.06866277264319090  0.15944600216738947  0.07211474041893540 -0.07368463149622737 -0.10358186492968063 -0.03331622657689463  0.01267558793726719  0.35302151145358790 -0.09203242743331040 -0.01170179412888897  0.02491959138723800 -0.10351966322713889  0.00554684022864790  0.10796258574218892 -0.04332131640685314  0.03285646803782179  0.00411610257952086 -0.02723789438590696 -0.01804824644527648  0.01532611425435255 -0.02172198436344677  0.00841216331286427 -0.00022811769489063  0.00481071062923481  0.04213703385200594 -0.06853557238164459  0.09009586100904068 -0.07900370667898005 -0.08761184563348691  0.13468161510482621  0.05692856609969626 -0.00765710216432058 -0.03515926477736206 -0.21919534689507131 -0.31526203003123765  0.01588146548077553 -0.10447697438307303  0.04896457514764189  0.21688350519293378 -0.03203426778213324  0.06488822074787885  0.00642789897364961  0.17159278119818705 -0.05346745048232817 -0.07387655718281991  0.46565776804693793  0.02015584438500519 -0.25420895207475069 -0.00101758120826141 -0.00087005203365424  0.05171783557028463 -0.14150855088870096  0.39156445200886686  0.04773435187774674 -0.01956410457188208  0.09929265060503140  0.42335549618289053 -0.16626164795848727 -0.04212774793158225  0.07291846477565973  0.14714979240071166 -0.29467543459671286  0.20260795853812008 -0.00180881381225638  0.01846846514070828 -0.01114184694283310  0.00758177447049987  0.00073790434161572  0.00160868450500924 
 0.00003481467313992  0.00039276430891963 -0.00285243662817552 -0.04861211735760360 -0.21406481679365344 -0.03489017840743690 -0.04662279106366257 -0.17694816569563065  0.04666218241507826  0.31913974397236949  0.13949657185795317  0.20958621871245164  0.08465495594065139  0.02605475527119352  0.11162038242210928  0.02148844118915859  0.09796800540428090 -0.11967990581948190  0.01520322068651024  0.03606014972548600  0.00641742682156318  0.02048815892850312 -0.10026194490786257  0.03632948974686666 -0.03071454373622386  0.01266188223513452 -0.04768841606526476 -0.02228403382710695  0.00388497797145088  0.01548185266822292 -0.02212910493898104 -0.00819822209057302 -0.00338883571134324  0.00813757448434183 -0.01004835564639888  0.01975582391711745  0.01223105449560416  0.02487714524618115  0.00802931162040252 -0.04612325029368421  0.04573339741638192  0.00357277123748695 -0.01849854338350455  0.02206787141749843 -0.02286060279789896 -0.05335036677914036  0.00171941177410633 -0.02228283099898307  0.03021278768463237  0.00977501748543517  0.00944562144231860  0.00479628976851709  0.04760247503843667  0.01660760014902138  0.00427075536963484  0.01167169246995823  0.23103403239414028 -0.16916296822953197  0.01645652822902238  0.08723234215187402 -0.10602070922709560 -0.08061989985605403  0.01271469192773366 -0.18729779504938121  0.10321530399679930  0.04462460033057544  0.12172693825562773  0.10918725246865538  0.05306398334559898 -0.09802156232222314 -0.72799054999358936  0.09383494175442451  0.63962413814806085  0.12869620058300582 -0.09625338697350212 -0.12779629819203786  0.05988074772327755 -0.03670484095477232 -0.19074882057346168 -0.19126779997295681 -0.00064046426787484 -0.03496986003421251  0.04822366192273736  0.33938355875306719  0.17693843177360383  0.05090078098939028 -0.01589869591292477  0.04859026915928150  0.22528326403680091 -0.08051422689695270 -0.06428533853168539  0.09357402695402621  0.01303210550695267 -0.08519140207413238  0.07195917628902306  0.01038648670802240  0.01018464360472672  0.00724380905020271  0.00114496093590073  0.00331729773215179  0.00469425842938889 
-0.00004495028518037  0.00057654654172386  0.00113104608599798  0.00501317242848229 -0.00409098125420352  0.00002668202518187 -0.00826363035209688 -0.02513398884895753  0.00713507177606812 -0.03355800209383229 -0.05494048894436770  0.04321308656568527  0.01681734757112703  0.01162117203174437  0.03251771912638916  0.00451968108324184  0.02733600384452001 -0.00180980337269200  0.00794342845877708 -0.02187724765302406  0.01790840946399366  0.04160388307265117 -0.02167090927795421 -0.20831709546975347 -0.05593654967829143 -0.10057904171640769 -0.13318034681211202  0.01678386905470529  0.00381069032575298 -0.12902121307115230  0.10810655284806808 -0.01535489682971911  0.05855449103560028  0.12391714218154636  0.06173054210920532 -0.11620766619186459  0.01291712093790567 -0.15727607669319685 -0.12474435242873029 -0.35285498031068996 -0.10187601474343343  0.02501045573087009  0.03396819247665506  0.06590631042947155  0.06795984578115428  0.02777595907491159  0.03367924156530479  0.02531807945357812 -0.03878944251926359 -0.00090539632112367 -0.03956007811288373 -0.01266336766789127 -0.03662493873344105 -0.02011981071269346 -0.00800162220144051 -0.01312692124733035  0.01778520267815532 -0.00073632918780921 -0.00862118258430516  0.07310613960535139  0.05630236139278305 -0.04651911423097948  0.01541283569454851  0.26885275067832454  0.04607427480959041  0.02229301109217562  0.11188082652691834  0.07103726952234538  0.20192304273012013 -0.08777214253626439 -0.00076641383531209  0.02395506786774884  0.11541342864855961  0.13951193056916456  0.18081446491809397 -0.12019980936079502  0.00887781617167697  0.17586526212605422  0.08487665237735466 -0.23797304188055701 -0.00043956905634192  0.07402418943749427 -0.01600481067002562 -0.02110111815997117 -0.02332693596623858 -0.30493125348535188 -0.20672371156785080 -0.63013389480435955 -0.14123378323408120 -0.04204711390313602 -0.08246817685421140 -0.46600892479473827  0.20038801240450557 -0.02192431891526864 -0.03495767724920056 -0.02027912164484666 -0.00504396274488392 -0.01035489539964128 -0.00464698667584758 -0.00213377879735909 -0.00525092143313670 
 0.00005904819644601  0.00006636676266820 -0.00054407217359312  0.01701733801859484  0.04974149999307327  0.00468291234290181  0.00566485986541440  0.00916608615427524  0.00329886586470989 -0.00513539505021982 -0.01768107519351455  0.02212413532701214  0.01584417164231601  0.00891913209683778  0.04662858092714001  0.00812645597777955  0.02134409296800254 -0.02777905625336974 -0.00607510998704525 -0.02262093253401103  0.01268639620077328  0.02054069530921582  0.02271588067826098  0.03032323641791135 -0.19370622505736976  0.05262396685864658  0.04992417831095330 -0.17168792718442730  0.11281282613727504  0.11242699564940248  0.06461722924303555  0.04867185424236864 -0.13108933332769915  0.23157361686302730  0.00288067393934910  0.28719692922225293 -0.08684795937318189 -0.12286365352401997 -0.03039003326816879  0.04350923668721753 -0.14656154348159076 -0.02728007552637760  0.00912232598836151 -0.00291377073557929  0.06487465265641576  0.10092158886153348  0.00526893231327943  0.02214450106573984 -0.04585794818644643 -0.01900729452986888  0.03998751207769566 -0.00595092695135281  0.06290980014960741  0.00280265502634106  0.00115864752201842  0.00207266908292902 -0.04326874205878729  0.03365123198411399 -0.01028239739750779 -0.04835631709821399  0.03116836322015324  0.04372321568487506 -0.00788058582957122  0.16382128766039272 -0.14535532314042701 -0.15967598529005950 -0.21819600175927092  0.03197118232972226  0.16197335987572686 -0.10351715046668566  0.08735723974635440 -0.00721219589713968 -0.11371397483363267 -0.10352884825497369  0.04452706594907427  0.07076149512350412 -0.08767994941843153 -0.07200458710600340 -0.01963399350128935  0.19876475961793072  0.02282719905648612  0.06818646541312008  0.12525733512044826  0.85920769052187929 -0.13549725553448633 -0.02106451734104494 -0.16163880286596055  0.01744820675922738  0.22298653660049822 -0.09768197264494376 -0.06814420716186212 -0.06373744087580706  0.06928332487932580 -0.05953101496373369  0.01935906937672892  0.00408307711053046  0.00411690621221057  0.00083940274609594 -0.00020573156747590  0.00130431933670969  0.00171922406716160 
 0.00000911716055069  0.00002393872467739  0.00079876175198961  0.03093775648345451  0.10604880790932228  0.01520305174273071  0.01769483297172712  0.05415266257248176 -0.00681254528511724 -0.02109615572250181 -0.00386547951893502 -0.01335391135150343  0.01221940438663312  0.01258663493250338  0.04226964249088221  0.00498021883510884  0.10198207982081875 -0.14902130062676328  0.01213597840622404  0.11339491180062609 -0.01351422991701058  0.01343038754102484 -0.21452567045881107  0.08554406470847555  0.00303981132183381 -0.00992963558328748 -0.26372153707855622 -0.06034495633404219 -0.00990770724036405 -0.00388785392362389  0.05058063021895714 -0.01449287353500477  0.08845620675987687 -0.08139547522745572  0.02084646187942509 -0.09284183360967396 -0.06024015984857484 -0.04255227290380816  0.01861851415778212  0.19072060042987099 -0.11045140308330856 -0.00176361982233721  0.03454804101423718 -0.03864290484418321  0.05497328277593141  0.08895779972056299  0.00325261926155180  0.02299500707988564 -0.04205828715754786 -0.02301418049185039  0.00678001212613333  0.01816577783972998 -0.09043959713614111  0.00191390040020372  0.00284240408024648  0.00252023315302426 -0.32630229921919279  0.23969809929948629 -0.10706309853917571 -0.08651237577229551  0.10658976924087726 -0.06508145604297234  0.10351530560899001  0.22485171147955593 -0.17867887313079048 -0.22671261861115902 -0.41399887915525763  0.02053524746962897 -0.00589971890040495 -0.04946607795661301 -0.20128131465916729 -0.00348469397993801  0.16882678926997124  0.19414982518618840  0.01059319519655699 -0.05215819397991643  0.04019562954176835 -0.12597065003215213 -0.30502164099464701 -0.29813046928436826 -0.00986059017285638  0.04710701445355739 -0.03424756213208200 -0.02142832687649470  0.19557642949222598 -0.03435292718678289  0.15527222648029576  0.21985969843670156 -0.20105812551600805  0.15682373965116558  0.14712281290686738 -0.15069247725770779 -0.00936169215200018  0.16987308517649952 -0.15908785210494383  0.01117820472707693 -0.00771742089587623  0.00445006799332661  0.00095553374951292  0.00009846818855992  0.00187907226666513 
 0.00002847958764614 -0.14150340081620602  0.00603392034543842  0.06815818504152966 -0.02267137917413312  0.03545223053709409 -0.10433773279097844  0.01866624000068104  0.02832736897475088 -0.05138965246814124  0.05673595940991610 -0.00944676688303779  0.15930956480333722 -0.05092633229950275  0.00901575719273633  0.10296478205400830 -0.09955399191269948  0.01977532837083874  0.00447935005525822  0.07552462798007410 -0.15628717229772029 -0.08823869937211275 -0.03512798888612310 -0.03539031004124746 -0.08522210329904163 -0.00295175764867317  0.00799278366752276  0.02613689760724975 -0.09459668470222234  0.06324268671910266  0.04117588771160512 -0.07142603057894531 -0.00974038275132546 -0.01624810569513651  0.05614997248578614  0.01817245829380013 -0.02690431173417930 -0.05745105221875807 -0.07535868887781752  0.02117241190728667  0.10784405520746125  0.03693800916450514  0.00174972989558580 -0.01070719755382528 -0.03783229898213637 -0.01159317196208640  0.02334411808560311  0.02382171524302444 -0.06182478164050809 -0.07121978187743815 -0.00024337689115416 -0.00054673659316021 -0.00012672280065182  0.00049104210159717 -0.00128081402428342  0.00355707500198496 -0.06242965957701865  0.00707258574544195  0.45427436959973277  0.15202506100286631  0.18624538252108105 -0.30220098554548414 -0.13120162340446997 -0.05598750409359281 -0.00221103673749681  0.08141590293083439 -0.13250705582867547 -0.06490627429097609  0.02793369374714079 -0.06170559326331420  0.00992301952832857  0.09412996327088093  0.01120082476833792 -0.19719643035039858  0.06501348607773126 -0.19246020244997070 -0.13491870174256493 -0.03094433789628053 -0.02906159081344632 -0.03521574191651468 -0.00051978431356519  0.10565132813172205  0.08466147342527701 -0.02477913286666949  0.07992017449844409  0.36764353389934229 -0.20679949696625197  0.09600274649837087 -0.29968281923604417 -0.42447778363192601  0.04585382290225424 -0.17797439952248861 -0.03905444702321191  0.34834492069115114  0.52670809072908231 -0.02363048486757112 -0.02494498304688834 -0.03276715964253472 -0.06806343131812165  0.01401041001474590 -0.01440749911633351 
 0.00029061965842852 -0.00013433725888738 -0.00397446921615962 -0.01079306806400368 -0.04305698348000375 -0.00889479118360137 -0.00714596228079570 -0.03781280639212411  0.01442869517298783  0.12554695281849637  0.06907854813280875  0.05370727821290897  0.03058662327214413  0.01284471091986569  0.04753922919190642  0.00579545336477242  0.05576194106029347 -0.09511004139971181 -0.00299719516093397  0.05682018384274705 -0.01123858395832231 -0.01451585620964721 -0.07661642114404546  0.18267332318941276 -0.01751796372855415  0.07537427656403600  0.00271908615341067 -0.08254632462548099  0.01956926722785845  0.12075631101604892 -0.04790142361550213  0.02448496209778682 -0.05731366359235157 -0.07905342158103644 -0.04195688136438276  0.13957451340516180 -0.05618299544675674  0.09599150044524214  0.11091945041304418  0.35700257559123594  0.02595567050514060 -0.01668930835701295 -0.01434930847227465 -0.08850951616281340 -0.04197619846498345  0.02360860281796556 -0.03208067943399324 -0.00409723631117401  0.01219779757964764 -0.00330081876947585  0.03045313102114585 -0.00470544582787526  0.08621741576407689 -0.00352626900477507 -0.00255646528976108 -0.01064739899940669  0.00038435900310515  0.01024719136325022  0.00353795613119806  0.07530516005133206  0.06771210553493900 -0.02112596768162271  0.00276030492326876  0.27450530491062336  0.08907515501571170  0.09056506243897493  0.22579812175884825  0.01887473015905874  0.13238352092654235  0.00465211483928020  0.35579866782460851 -0.02471734424631395 -0.15561858366449891  0.02840712539598867  0.19081656421827464 -0.03871560538903737 -0.02009774893751491  0.20899480454956171  0.24339639955687078 -0.06015345762981037 -0.00283847801956172  0.05949642594294097 -0.05427901937438082 -0.37642682070895928 -0.11760681706442237 -0.26691468393742362 -0.17447306617715810 -0.65191295079925160 -0.22870590519211170 -0.02500449845613714 -0.07353532144469334 -0.32402992191529184  0.12595683301637733 -0.03317047321273041  0.01015990248434016 -0.03058525029711724 -0.00770835561579206 -0.01688159736731917 -0.00488594982860568 -0.00483866213207962 -0.00978025636179660 
 0.00001947538644815  0.00019396755137039 -0.00084306803074070 -0.00639041559947694 -0.04429901377265134 -0.00849107343033817 -0.01458641915286505 -0.05791783837448264  0.01873174696918909  0.09741094395433939  0.02404182608915393  0.09680537040361573  0.04546940927645959  0.01963116669193368  0.08191699951523289  0.01460483861139707  0.07406222830580307 -0.08277503118744679  0.00693817816473427  0.01192432541235553  0.01423037685757202  0.03898557125661825 -0.06085021097560116 -0.04930780302265183 -0.15255650848113886 -0.00986652312122506 -0.08040727710180734 -0.11493123940906934  0.07563280501908173  0.01174723647176184  0.10012887664298595  0.01876486473210343 -0.04276318933885444  0.22188226562663832  0.03789904606752615  0.11412758499638184 -0.04982332067567119 -0.18297225830625299 -0.10342668448732482 -0.16683353304111578 -0.17100634498566730 -0.01608255021829354  0.02336732146270511  0.06100601607490196  0.10265609537236992  0.09012484820075778  0.03123116466420588  0.02886785726195512 -0.06146420995449114 -0.02004149178299819  0.02179902191094542 -0.01756332835106331  0.08554716046766861  0.00127301900462060  0.00004423444261192 -0.00128545357416278 -0.10901357171151287  0.06709597012707284  0.00032506740494312 -0.05067725115742661 -0.01396979826224510  0.02577201842848398 -0.01486972364938169 -0.25437077274442715  0.04297841772764405  0.11076370242056267  0.05738506639334006 -0.12461705309005724 -0.28592952782790165  0.17855507063870135  0.22688242645196091 -0.04333693457804092 -0.28342912888730876 -0.06123829421876643 -0.11159269615573671  0.07032770151309717  0.04193576635366984 -0.04004497802623391  0.06828892581052787  0.09366301832976934 -0.01506735115281934 -0.09335680435234170 -0.10192895839154169 -0.75854371469310677 -0.02634497943255512  0.18040414689078987  0.21620320825677533  0.34397834485769352 -0.12648408042059620  0.10356951931619959  0.10370427614227751  0.26150402542175183 -0.15004568811890703  0.07061030867941365 -0.01434854156146222  0.00404482025543965 -0.00222862950217515  0.00230724072775068  0.00215331596060616 -0.00059701615351494  0.00011794666834016 
-0.00000843075134979  0.00015266451741683 -0.00036449424498113 -0.01199354057649185 -0.05701487934598115 -0.00873896059730006 -0.01387325804270193 -0.05148219434327544  0.01456889120653048  0.10403916092837903  0.04599344253008116  0.07150226176514188  0.03342052941053306  0.01332203937565489  0.04598643111688821  0.00791027280307996  0.07763563215433107 -0.09823947134359876  0.01636117808496756  0.07063626147662409 -0.00602086718020157  0.01331491588791213 -0.15539693687698988 -0.01514916269988984  0.08438604339757586 -0.05520192167303266 -0.20756016815428224  0.07003083945583159 -0.07059399032467635 -0.10221086200906908  0.00430415820048378 -0.04769448629392272  0.14383256844424042 -0.15155853515540169  0.02329828595355479 -0.26872907034416127  0.03707628252806275  0.02677413704098714 -0.00314454584253955 -0.06430292443308659  0.03666296656586478  0.02970845348530976  0.01795760503084892  0.01164221924185228 -0.00850711172810344 -0.04812008817857392  0.00950661816846828 -0.00819973111092819  0.01788937758162172  0.00970670704577574 -0.05630847583856596  0.03014429324581443 -0.24494079933099008 -0.01413181485918273 -0.00196043248793970 -0.00314368911022361  0.02315621454194878 -0.01720628613730796  0.03334640284943469 -0.05287344651370343 -0.00134717277903775  0.11373495997419823 -0.06525336092353382  0.00852944936520807 -0.09602538188580241 -0.05625490840810006 -0.08266884174073136 -0.05455653514393503  0.04185853845442242  0.00420717720853337  0.45229954328202893 -0.04666696206225494 -0.49531423766250765 -0.27236410999994598  0.01335109753640052  0.16948241610690734 -0.11350848420144204 -0.01251902486024205  0.19426385411773392  0.45062481348218308  0.02192157338967856  0.02142606525467843  0.09255976400556204  0.51114690134784735 -0.23589200024001969  0.07456858338979552 -0.10940374068876149  0.07956233813922774  0.19003584160261161 -0.08912130400830762 -0.06016609445652775  0.12671172969676911 -0.01616640956904914 -0.07240331346722581  0.06213014471405007  0.00117791458004694  0.00361665493394026 -0.00056036150297205  0.00067654474141663  0.00021995240321416  0.00067374154893261 
-0.00000027644506833  0.00000803212031958 -0.00004156357144829 -0.02034633845823191 -0.04927924230734764 -0.00314286965226048 -0.01029276261773647 -0.01451558595126872  0.00176208623602057 -0.12004974035997461 -0.10838162199866777  0.00437133089031649  0.00441315627175345  0.01151477106215112  0.03958381460596848  0.00171885404287587  0.05727014943733223 -0.08776959148581469  0.00319472676914234  0.07932826381028203 -0.01870905150329146 -0.02098240368909023 -0.06137732943433148  0.20123896431727234  0.00276657443412523  0.08317618125722299  0.00593313566009376 -0.07011399775709909  0.01737076585317874  0.11466384973079988 -0.03818489325842188  0.00457037059079771  0.02948080900356311 -0.12099576632265023 -0.07192324298893753  0.11676707845722513  0.07421688497248952  0.04469282188459695  0.02547464225761889 -0.35367316290395812  0.10398609027081673  0.04975974471091205 -0.01230360672405255  0.02496717467568884 -0.03913427866520111 -0.08760978348111968  0.01703180974779113 -0.01888163222208419  0.00605626941835087  0.01942166371582322  0.00995608217499183 -0.01674137969661773  0.07487432361545687  0.00160146282670268 -0.00040360535414358 -0.00125037478986738 -0.06105990157656572  0.02323414228156288  0.04724607056002528 -0.01302390543950562 -0.00017279716029335  0.08295807984393444  0.08749298487250115  0.26325332821261027  0.02624421452432896 -0.16659221429148818 -0.14358898756746641  0.04842062116786543 -0.03845401780233444  0.09228904067358389  0.46021823117590333 -0.08395973947853193  0.24333934642608102 -0.03434676065336629  0.18972838599461933 -0.00604276613720603 -0.12605871810134625  0.27613884458801963 -0.15659672085388926 -0.25890970093858906 -0.00406590948680223  0.05077248525368233  0.03644584712568434 -0.16258643122041722  0.37709864138947952  0.03149044629904798 -0.00145311473047930  0.16412597016392053  0.45013307911215322 -0.16467327230831347 -0.01609264466307779  0.14883666053302599  0.13565412271793445 -0.37667869000918103  0.28583968188487729 -0.00244835332002937  0.02726270558594351 -0.01720374305509469  0.01350997587749249  0.00096687766396603  0.00295203487016033 
 0.00000026275974057  0.00017939755954636 -0.00001273120631788 -0.01669286681927869 -0.06137064970455159 -0.00635807804562961 -0.01553004012846742 -0.03745003770990324  0.00675734190987945 -0.09026865889870177 -0.10061022451648519  0.02554069912362153  0.00723449959378265  0.01973036324165449  0.03271999363069671 -0.00486109561264357  0.08539786828560181 -0.07106679240323875  0.01092189056819861  0.13089867954253714 -0.03903508910531502 -0.04140027795677627  0.01920688257379459  0.02900788320343396  0.17163844119349636 -0.01530524253466950  0.05256060064750656  0.17405686892741074 -0.09047132420281892 -0.10423889845914810 -0.09436004081663003 -0.01924372032128536 -0.15277563760705831  0.24603488533453335  0.04387641818359585  0.07465926396121607 -0.13415754631756352 -0.03135168851146371  0.04520861815070461  0.06469518437547783 -0.04423315614922227  0.05781026768443565  0.03386667829330339 -0.07117061276762320 -0.00537721907930990  0.01871787073072866 -0.01292726380282372  0.00959454983205383  0.02073974906753199 -0.01164682587071720 -0.04533417079545488  0.04398433312495548 -0.23955868389060836 -0.01018196955836628  0.00451985283401098 -0.00511535571685201  0.03482581565178709 -0.03344975903358177  0.04652850142366322  0.00391669995637586 -0.01139264426537931  0.06515083943178966 -0.03748888676810253  0.04486823057645096  0.07754887275080077  0.09036381270936149  0.27130043190672526  0.01083251492775870  0.01973454051320278  0.08713921665548933  0.30888815687191334 -0.05042336281699169  0.42717467212410126 -0.17942695994646468 -0.11715276548775770  0.08374968656478314 -0.07741844432702942 -0.60273371481255389 -0.46093555631575772  0.04982530726418311 -0.01148022503065642  0.03527520987958933 -0.08803489942225493 -0.06081154168768618 -0.37212884226272036 -0.06534292715490156 -0.03992917165262456  0.10136304969179961 -0.03558998782357534  0.02882294147678198  0.03772745567197425 -0.26057305278739151  0.09682924947896633  0.01652705720482492 -0.06023468267036399  0.00296995723627490 -0.00163592852386568 -0.00162300621495501  0.00015876133989163 -0.00064080661084086  0.00000416377239187 
 0.00000023142102205  0.00020937260477920 -0.00004526432659330 -0.00981077434496656 -0.04652919897337871 -0.00606246094623706 -0.01499700931232202 -0.04465472158856602  0.01121438364497753 -0.08315677850182134 -0.10998219971371966  0.05233045150667943  0.01764993653732157  0.02306296623868858  0.06863374446539874  0.00051792920012589  0.07753234205657585 -0.05320389286321710  0.00565123335199401  0.07677648302862965 -0.02357994072947577 -0.02475671756548803  0.13542113731165487  0.03556272045798820 -0.06712312065187137  0.04092992006548397  0.16887837293177943 -0.03398906831477307  0.06159447708018548  0.00645528214089239  0.05703544278430813 -0.00311911584828089  0.09711179733998285 -0.03276416434309501  0.04502639303288451 -0.24392064667809576  0.09532844211389319 -0.03496771918811650 -0.14533735807078788  0.19251189507381308 -0.04798032252331967 -0.14379011789401211 -0.04191574404992914  0.16461902026963054  0.07905671788857831  0.02375174163264658  0.02426516973666267 -0.00594147221425658 -0.01767890748479033 -0.00441199534199044  0.02339478307384487 -0.01678596086092777  0.08851786229817535  0.00129416846322744  0.00091894491342336 -0.00177804908646431 -0.07985929480961093  0.04362979306037659  0.00279779664362181  0.02458535129602672 -0.02377480304781200 -0.04846850260459066  0.03318848414389877 -0.19569945383356932  0.15579812273807456  0.15920443628227376  0.20133136890002343 -0.06782844173069326 -0.31115857295923061  0.21901158983888006  0.18999133661056836 -0.06084851093874843  0.01002268466599040 -0.02625707531159897 -0.04213573344401559  0.07848045995525912 -0.03637135649038280 -0.00712426499232215 -0.11024342480441245  0.03715668197085913  0.01019996201644357  0.15618212471317564  0.04415204718856497  0.47584483734206107  0.63426252608537814 -0.09451489559500634  0.18380330529096894 -0.30160800356724138 -0.37191018319579233  0.15099378035850244  0.04903882802336128  0.06669446509358957 -0.10649321199335329  0.09087364431857947 -0.03108886040973269 -0.00058115434120361 -0.00164840152042361  0.00372709591719116 -0.00078485155401496  0.00025913650850305  0.00028677746168745 
-0.00159792411101241 -0.00027163975746042 -0.05871199740268199 -0.09823735535826573  0.07107736122435554 -0.21772190555646936 -0.02486635823160124 -0.01782629720998479  0.20798757481930305 -0.17422106351408756  0.18611470141469966  0.08497175805597845  0.07570329066205589 -0.26244634438992354  0.01018591314285274 -0.09514952618654894  0.08374367526722322  0.06347112800442703  0.00164198434453772  0.03716074837951116  0.09940001601764929  0.07943257198738697  0.01742798784398186  0.01755834573208252  0.05465230369848763 -0.04340504601584871  0.03218274161908156 -0.14760562409607786 -0.09251165050331482 -0.05671754501133944 -0.04091488689344754  0.06518769485128852  0.01001269461445705 -0.01276049720059928  0.05206899227775645  0.00430126244774986 -0.04513686757195578  0.03404679579307313 -0.02265402115177093 -0.00746842713850490 -0.02705870285129975 -0.00797701337955696  0.00908543046428130  0.01656271987114291 -0.02855412009784029 -0.00765637695599919  0.00868018758708120  0.00178542838210054 -0.00111864283537174  0.00219360043857543  0.00015615273097918 -0.00017088688553186  0.00770126968099702 -0.00030662548044141 -0.00427046483906242  0.00647366707910090  0.01764514157787823  0.03064163604385241  0.06937384507327946  0.03956165929525692  0.09064757437553350 -0.08144917376999188 -0.13300970386556379 -0.05974125966132677 -0.29357044855974862  0.20198006269992477 -0.02804674517813697  0.16895671652521330  0.08729394967458906  0.11062707225021620 -0.07914312564505320 -0.55108675963912646  0.00171404570299702 -0.02569977325008180  0.08469556809886261  0.02512024767899811  0.22244710578623292  0.17332031654234686 -0.23671291363749933  0.16790083762714406 -0.00511079710693030  0.31900304355651632  0.02229464101357416 -0.07931122246523739 -0.03829067968703148  0.02144148658243485  0.20095969150291140 -0.11113480075186495  0.19117663910306346 -0.15850829757378840 -0.04642414232754502 -0.06686683162877723 -0.16818110306267661  0.04494582688982100 -0.13553014937228391 -0.03464540245320601  0.20812886219835319  0.28113030777810710 -0.53094678360204473  0.11892519889302790  0.24127396116597494 
-0.00007505887330258  0.00387993140512597  0.01269688173158363  0.02834247723132451 -0.01635483065240949  0.03053403343719318 -0.04270990744154706  0.01962092258478691 -0.02451465139034576 -0.02857918353652416  0.03943241739382547  0.03558952284657296 -0.03483156381230689  0.04514049349261628  0.02533104546282505 -0.13095255726046712 -0.01189607784204473 -0.00815998611308975 -0.01395371881022633 -0.01445137832692696  0.08645885201032141 -0.05329004322103650  0.00207403260201506  0.07154952185503934 -0.02468878115015564 -0.11212736163812623  0.01365612908036146 -0.01116090536549810 -0.03315805264280904 -0.01237317361425470  0.07759029492932429 -0.03683920372461148 -0.13472335317495016 -0.06209558540397785  0.12146265270158549 -0.00695140381618702  0.06018838615409373 -0.09892106642024563  0.03285476418655348 -0.00480331615413179  0.11680553567956251 -0.07847443587709528  0.24765694445157274 -0.02282451062249451  0.05185818830370480 -0.01181662338152416 -0.03225028381171693 -0.17924174988687622 -0.04334621467234211 -0.06897401334641493 -0.02658028442343973  0.34116616197008731  0.06719060464910837  0.01345322349789472  0.46600497978978100 -0.34608645620120704  0.03939106926721986  0.00714835355872207 -0.09076834568660584 -0.01222001310826030  0.00305890868809363 -0.00401675300559849 -0.08705195943898500  0.01308483507765352 -0.00022978375724456  0.07398696947585177 -0.04455025828068370  0.04202387847307854  0.00905248851361730  0.01377891202915312  0.02437591317061628 -0.00212153757621832 -0.03806271851574875  0.03613669663205057 -0.05903916258575380 -0.10996909113923879 -0.03793141631769045  0.04290202930815494 -0.06531592776933537  0.00602979793865263 -0.00330380057109624  0.02884632700851363 -0.22921959426574900  0.03126969278643632 -0.00126213710118500  0.00483110303838955  0.04331967468776275 -0.00034913511529214  0.02428542662613832 -0.06389626177442281 -0.06717903009142408 -0.01051871781391402 -0.07769860047208613 -0.03042054460329665 -0.01261456469143727  0.14240770485808149 -0.36600142130548796 -0.23293612338934822 -0.27208521263022545 -0.50767639009209176 -0.03292161991491888 
 0.00011897258291830  0.00407144225752371 -0.01118776940489082  0.02135328444133434  0.00048027124058766 -0.02628528403892047 -0.07650083488969829  0.01649638281068937  0.00508863754995623 -0.04471894995878811  0.06200549237208709  0.03572998744903198 -0.03697964300307604  0.09849833425279145 -0.00024751368312437 -0.13792049890282163 -0.00420681892741842  0.00689591990933627  0.00939100626254924  0.00826752736819580  0.09030346338826448 -0.09560802159105271 -0.02627213627673276 -0.01447003487961158 -0.03826992510246113  0.04721143286507995 -0.01546016882769847  0.08597624527332816  0.08597119693466419 -0.01454252793908630 -0.07357320191388095 -0.06750607663731306  0.05453409761966797 -0.05259704258013746  0.22867090062074555  0.09056856719857323  0.07173369111968185 -0.09152429456218153  0.05106308854664853  0.01685153564984065 -0.07829621700948659  0.03665666130798465 -0.14381006117550771  0.07258680449480767 -0.18447556423567554 -0.01715169285878258 -0.07873652331648368 -0.07345208394292806 -0.10022270001782053 -0.12093928256325154  0.01599679804495534 -0.22814043862795294 -0.05695010531543200 -0.01192653918581415 -0.31470171322570989  0.23522912911054136 -0.00096358534620789  0.00250489434672113 -0.00080566975091720 -0.01501807480212254  0.02377649528717790  0.01509968460211506  0.07929244407256747 -0.00714891167949372  0.02288633538450034 -0.04524177273502918  0.02910493143213487  0.02588900138597553 -0.03524969204519117  0.00939240415754168  0.01132057562676064  0.16660165044411018  0.00136962501813630 -0.07312194273600116  0.07240038617441784 -0.04168655737142125 -0.07494937132886044 -0.05594440379521501  0.09702388722211139 -0.06985119719998714  0.00128425514659973 -0.08433785686225466 -0.24906067096969259  0.05676658641864798 -0.00030836144153973 -0.10680325085638766  0.14131920568100884  0.04720056411068772  0.01454810185333672 -0.09412993190916133 -0.09719559224390573  0.00552900043309771 -0.06031084115623397  0.01139345410744853 -0.04547917880336844 -0.26947574821126691 -0.09088304805188442 -0.44066462845510856 -0.48276104585236868 -0.40821857215268126  0.41302078185267216 
 0.00031127525217665 -0.00159290566451003 -0.02754859153359402 -0.02023890719373812  0.01537802970832245 -0.06280194691212591 -0.01313006159515258  0.00187906539298946  0.03654180391835567  0.00372531431410903 -0.00270721030640798 -0.02021009324245139  0.00339717630324983  0.03682106861266641  0.00881122833443636  0.06040600982033677 -0.00384330312647876  0.02915315405670746 -0.00912572701930308  0.01213607224369866 -0.03844644722287602 -0.02360842097699155 -0.00220434323657835 -0.05376383283621362 -0.01927028045727622  0.24575007678319416 -0.07527841200250207  0.10074753765557296  0.10661422785855661 -0.04445512851091304  0.00250214140018924  0.08781231501916326 -0.07088269091351251 -0.04359273465677860  0.05824082409906451 -0.00554234799492560  0.00163265043668265  0.09501210254724593  0.00058359660692198 -0.02625885678169909 -0.11028714244989742 -0.10026096947800663  0.20091648496435746  0.08296783167562231 -0.15869562962757403 -0.06998924188954578 -0.03401187074581243  0.20104442900570990 -0.01667157992308238 -0.01710579114505421 -0.02007594516032148  0.23120003438226602  0.05023876514713239  0.01015232627727033  0.31550577885157982 -0.23516096005580323 -0.04327604233956361 -0.00543891463176887  0.15352855903883586  0.02421213794295395  0.04802449624258417  0.08456469327364302  0.09556139087550500  0.02686102709588968  0.05418697078109679 -0.13313696295048930  0.07573588254153429 -0.03587440853222904 -0.09362913850843339 -0.00828903492344857 -0.08661084841760522  0.16738320741874788 -0.00477016469057418 -0.13210771352439935  0.14066414071304315  0.15639530267760995 -0.04898318545551523 -0.10001309522793365  0.14384940608681812 -0.12223290757805769  0.00179704160351896 -0.11052397584470541  0.08871194166189297  0.01774261397656008 -0.02535266947781625 -0.11976892925941889  0.07726199664181367  0.04379689088278625 -0.02409633115959147  0.00629287005338228  0.02160357353989788  0.00287548800744438  0.00284941632932579  0.01145826880899316 -0.00965767546080424 -0.47825108698893182  0.44934551048964899 -0.09258714763444165 -0.08748820495096556  0.34284989424596823  0.46150007253940556 
-0.00190430649756374  0.00218815779715317 -0.06695565360654744 -0.04383319562959901  0.05383141175611564 -0.21288445909166978 -0.18548395446615276  0.03521960509166907  0.05226412324758573 -0.17714748115765522  0.21699138148784483  0.15691797036840194 -0.14168528976593187  0.14006504572605621  0.00940031842809752 -0.22421507878839383 -0.01314305871764300 -0.05140570943737136 -0.00463293606475701 -0.06777982245452777 -0.05850579133238870 -0.12880916806668241 -0.02465353890224033 -0.01259363455425731 -0.05194968566713085  0.03028375617911799 -0.02711874060440786  0.13106603825580734  0.09023194023705243  0.03833482642303203  0.03129294942198291 -0.02196585040641088 -0.00196874683696141 -0.01111841039748843  0.01142734893398249  0.01127265584012554 -0.02329417204988627  0.00850978081657825 -0.02651044965848552  0.00247377891420164  0.02124770691165562  0.00512963761742190  0.00007586824177098  0.00444024948340885 -0.01228626196218512 -0.00769277338984073  0.00355125361896764  0.01799259574937010 -0.02072245480317185 -0.02939969948365164 -0.00060156613249066  0.00145445720813448 -0.00272059993105711 -0.00081637093606049  0.00231343152119271 -0.00525503225678267 -0.06388719401194121 -0.14259046062604017 -0.15208697805287086 -0.02080653655766517 -0.07408922580596576  0.01336488717258590 -0.00469238360379181  0.03158279740316017  0.16612966157636677 -0.02065316500617725 -0.10817228015006214 -0.17382723564279359  0.19997461116284360  0.29712867698644280  0.02351734370890410  0.16420534063543080 -0.00089062995774074  0.13595707066612589 -0.28634354407249096 -0.28164001368828429 -0.29746611890404828 -0.03102113438150527  0.03609545077164844  0.05329856005352378  0.00381705470671746 -0.03045953162509772  0.44049992092430890 -0.05128704393254825  0.00376862253513736  0.09202725523297778 -0.26731879439995210 -0.02863340015255166 -0.05925605024666335  0.31663566935065157  0.22410198312822074  0.06310494801714897  0.20341357079952518 -0.02313482030337806  0.09838341944929641  0.16312425071080508  0.27587004417159894  0.46743924047805907  0.14641036334221941 -0.09116789219974529 -0.26033728468743456 
-0.00127484981521049 -0.00009533406713594  0.02574230629379682  0.01410521491461048 -0.01424531510196522  0.05005839787019477  0.02690099997263133 -0.00255589180342825 -0.01407282657546503  0.00991418152713021 -0.00993034318559621  0.00079135739978695 -0.01809019485265297  0.01702400834484168  0.00477638468516008 -0.04518656279814094 -0.00316420924144466 -0.03416006842821302 -0.02529275166604069 -0.04846456262059964 -0.06325256112027333 -0.08189719009165423 -0.00622381336281886  0.01391888832173635 -0.02253698448283177 -0.07846574502089795  0.01229387350923032 -0.00733041730026507 -0.05831929385465331  0.05207093967162871  0.12274678931788863 -0.12121820866261637 -0.15682129826436605  0.01345801374137671 -0.18808498497127735 -0.09812690448864693  0.03352661774924449  0.02647799134960330  0.08144379221360684 -0.02595875934370770 -0.02957207807342712 -0.08604448185931189  0.23287473559007790  0.00270364125835355  0.06455554700581155 -0.04271103539451614  0.04537877603389288  0.14455383825549525  0.22145788492207424 -0.07330723693691192  0.21962298481952303  0.14076214220982949  0.02042723524901015 -0.39851239249419895 -0.25433991897683161  0.35789767280053952  0.00905416981891575  0.00363362576598932 -0.03348961433808292 -0.00742709586432301  0.00106893769679619 -0.03138430971450849 -0.02454078226632133 -0.01332722044625456 -0.03469969823833070  0.06767811377372368 -0.05355011592385384  0.05067523777339385  0.09409948888915801  0.15337413993412163  0.02149789303295796 -0.02081214600253509 -0.00756402369470607  0.06268093961203286 -0.13881362013695342 -0.25437216453980266 -0.15646879423454757  0.05026988970539593 -0.04463355966123668  0.07580186017143284 -0.00166923069864146  0.08364493363014315 -0.08181285868939835 -0.00086784024102075 -0.00854358033016253  0.06052073885959573 -0.02569638663837317 -0.04174297628141337  0.06881131044980718  0.08174193996465429  0.06931131329736276  0.02448932698712628  0.00604757221257448 -0.00913070842922587 -0.05171538981395040 -0.43818293014612025 -0.14038646105073779  0.00834846105931020 -0.18265606463392217  0.15928567126469328  0.42121523845401099 
 0.00033715809042318 -0.00019109795645790  0.00777807568362086  0.01600951304972772 -0.01018441945745583  0.03012686454370036 -0.01757062919606980  0.01025869591973949 -0.08310742245406258  0.03829075049011747 -0.03936460002511692  0.00264413622283717 -0.07199891219012053  0.11066725570253737 -0.01398662829850387  0.06038328384113528 -0.03469209537341114 -0.06709206559543043  0.01187575490682980 -0.06240007255869923 -0.17136420410629266 -0.01865441484113037 -0.00451765298671143 -0.02720407662182720 -0.00147259470378351 -0.02340083271224178  0.00656226367214982  0.01362343015011873 -0.02087983032088035  0.06662996261457901  0.01817580054485935 -0.03619440633211066  0.10255483905148757  0.11113166802485970 -0.25763823983797213 -0.03240508810256790 -0.04308919362593347  0.08250494870220797 -0.03488229684175208  0.01086169341838206  0.01426696098780557  0.06526904021586726 -0.19054926962171706 -0.06707426055768535  0.12904995586203555  0.06357529872647960  0.06090826065578392  0.04232148239552590 -0.01714085840567087  0.21846623423919292 -0.14629748985310137 -0.10065341036715347 -0.00738815590418744  0.27434846701949445  0.17046078106012930 -0.24135565256998248 -0.00751418758622383 -0.03135488121928053  0.01773245756931690  0.01215447041835696  0.09756405332815728  0.00771645705289836 -0.01475964849414613 -0.01093886855466867 -0.05251188847229384  0.04147588010933808 -0.02485301498862399 -0.02722602357296743  0.08992758182437413  0.20468874347317328 -0.05421199969032748 -0.03302779477732147 -0.02646971041002668 -0.03776376039735323 -0.02063716654292461 -0.19403671350292534 -0.10993024680434631  0.02842396228391336 -0.05314406739540974  0.05031990094684129 -0.00022726167710392  0.08343759073892228  0.04299983136175337 -0.01874614947108782 -0.02857979962557547 -0.05501912965991303  0.09402976286392883 -0.03910414874930951  0.09505999214634088  0.05030767435460808  0.03781114794110264  0.01688646267245625 -0.02307987659837053 -0.00581703006581221 -0.04663182961166379 -0.24870386467630895  0.09272597462109790  0.05115352597566451 -0.70453484640264741 -0.35099578423981348  0.43902114879402621 
 0.00226481021838777 -0.00009417081710011 -0.02861173114325910 -0.00408710894795105  0.00820459067584874 -0.03900274605936281 -0.05456934503396088  0.01560509305492047 -0.06445605124452523  0.02817687763855840 -0.02927644786169462 -0.00034864363434698 -0.04628067152696464  0.08531351233926984 -0.00749582835977696  0.13230257214638821 -0.03393805244998845 -0.01562169380294642 -0.01486045245688101  0.00751813128944811 -0.07998814761962639  0.10158114805102095  0.01866904177928960 -0.01942118690837106  0.02214696701788864  0.10844168937696430 -0.03101768049364345  0.01563884401468118  0.04806039191879329 -0.03629494348774397 -0.01953336206867014  0.24692436209093288 -0.03914518603413946 -0.03929194419673276  0.01052094636298333 -0.03125011348955138 -0.09668541833141876  0.03887737926661923 -0.17040275308622674 -0.01479301452889010  0.12557208122926350  0.02386124362341115  0.14936461202685355 -0.08914476799112450  0.16718421499959146  0.02247278378398573 -0.00955268301694939 -0.14038461621517509  0.12762957001451106 -0.08187103763801748  0.14985793039167200  0.09536015872269220  0.01334336852106727 -0.26948277813167487 -0.17289728742921048  0.24213162310904365 -0.03064323933129481 -0.03968192560173640  0.05627942790097500  0.01422658798162780  0.08424623763323009  0.02676168525477425  0.06855604460252263 -0.01011921933169778 -0.01360831299358896 -0.06772681578967527  0.05938776654912142 -0.10344362090277588 -0.02892311250973063 -0.02277841315717992 -0.06704189021058105  0.00031670666264592  0.00729057109928679 -0.12645486310004764  0.19077536815446697  0.16562137002151353  0.13060906532392980 -0.05094141567126927  0.03044596607109998 -0.04680628851899421  0.00048633155525783 -0.04653436707307140  0.16615975923763773 -0.02023656436096057 -0.01223156579329382 -0.14271854214411503  0.12941682087039968  0.02476754199119897 -0.00285488336408071 -0.07183516946830575 -0.07020941355114396 -0.01484930111537489 -0.01533791259322819  0.02012144096162827  0.02469488494845270  0.39614822443216963  0.30072251846019993  0.03946260546062051 -0.43948980067769960 -0.59032041696551263 -0.17856231466258307 
 0.02557998368637611  0.00136373779050326 -0.13916281549991441 -0.02817766283663126  0.04739832076144168 -0.20060973176749244 -0.25881083268169469  0.06625318099094023 -0.21766181994306122  0.00529021778631586  0.00232471169452614  0.08900151901507730 -0.17156917306188724  0.11843151062536833 -0.02613809469102752  0.18660590393780702 -0.01595379205767557 -0.04663682948381859 -0.00241174638738041 -0.03042439046047144 -0.11256448940509750  0.13468898941377047  0.02789181314467566  0.00923612291961738  0.05952592895419408 -0.04664015656636488  0.02975069894535631 -0.12158691877064029 -0.07087453297804322 -0.03538334059700573 -0.02584423185624227  0.03008676444393790  0.00320890110083558 -0.02471963824624357  0.07720747427389779  0.01844087584592774 -0.01709819572267008 -0.02047237086033213 -0.03026756882304378  0.00407583691035871  0.04675760481133774  0.01427382411601618 -0.00702339523417685 -0.01702110743171356  0.03638532310718878  0.00781108958413386  0.02097898371663849 -0.01041900913714737  0.01275571565833048  0.01231508730594685  0.00048027911200323 -0.00080556360682851 -0.00012187715603720 -0.00069839421257660 -0.00038454083356365  0.00198937260878010  0.04141489540110455  0.04863512487663459 -0.04915882943827313 -0.02257756551038133  0.02199080398121480 -0.01370543682564176 -0.05054431848075998 -0.03789456939795538 -0.19315965055397225  0.16679917674130687 -0.03338042970057233  0.51770287596982634 -0.10588631769209934  0.01053905550352911  0.02747723112391746 -0.24047189972268726  0.05232878681005307  0.00080538420788056 -0.04286562607375146  0.09471855407907949 -0.26821111890953542 -0.04113789161963433  0.27279357107721647 -0.17433280763444053  0.00240546743534849 -0.10074397169085994 -0.58919969949218376  0.10893683141298859  0.01651497354040159  0.07402665058453434 -0.01703900802282779  0.06633897651385111 -0.08901054959294527 -0.11863221629889312 -0.03760003243008930 -0.02424756562325694  0.00192986430382446  0.00695853195300167  0.02261943925774308 -0.16260444372863914 -0.15005631862948718  0.24739896884783066  0.48245861013933283  0.12226065439912991  0.30134468973260098 
-0.01979360365026114 -0.00006125376578612  0.05505170673770590  0.00090491115432491 -0.00335202277340532  0.01200489868457548  0.01880529505691719 -0.00508705194052622  0.03610777235509146 -0.03779805373397344  0.04840782770964553  0.03161387400470175 -0.05030874078401353  0.05828897284150861  0.00162936464231999 -0.03964224895416923 -0.00457394534546608 -0.05220078159643414 -0.07020015649864812 -0.06775425734241911 -0.15781355620262641 -0.04888475244364397 -0.00026963231140817 -0.03508307545142866  0.01152310906830934  0.04874945228982223 -0.00671758202186914 -0.07295410167410644 -0.07315679546140655 -0.02459920752095699  0.01237123457499412  0.14654890355241507 -0.13848543988017387 -0.03341844493195629 -0.08004143570763290 -0.08950767252949418 -0.03017938820164714  0.05887052203675285 -0.06299636878378115 -0.03731380604593981 -0.07171545953806838 -0.00356099080632050  0.14096254393170216 -0.00697369372052258 -0.00247243679643621 -0.01456568607290191 -0.08131504159934547 -0.16329497272930610  0.12551816378652300 -0.21861349270137573  0.22042895576314561 -0.24198394260204170 -0.06965365606284091  0.39236189199827648 -0.19933229705180075 -0.36810184375321281  0.00581129859959121 -0.00272868678223047 -0.00415943395962081  0.00612136550226689  0.01542711479660757 -0.01153374552028297 -0.03985866197408129 -0.00020316669152247 -0.03079317835336736  0.05463259703914988 -0.03737094618882578  0.05069309242173968  0.06945772969245960  0.16149231756349477 -0.01585148547675675  0.01492040898995744 -0.02418773505426343 -0.01779986187954870 -0.00231842749554912 -0.11907734407201999 -0.04028862277584829  0.03634407975458056 -0.04528705787978496  0.02570592609578793 -0.00181968306334335  0.06680918085852279 -0.15280104101075828  0.01549417288411752 -0.01844320682940659 -0.04521375821584526  0.14632480906821663 -0.00906577236982653  0.06800474924616427 -0.12542818868475397 -0.08432114505241278 -0.03269421479763360 -0.13349506801482910  0.03423495130564004 -0.08305392051310692 -0.11664790778111114  0.17965137844842624 -0.45160520076730659  0.17925615678510937  0.25570451594431765 -0.39568946306342712 
-0.00419831956107565 -0.00025282364525612  0.05105542756292492  0.01092541333791031 -0.01284254468225887  0.05080921821373347  0.03590808096495854 -0.00564032477775445 -0.02047353845814314  0.00988381528051118 -0.01320184194845376  0.00685782994928788 -0.02713287376023167 -0.03553615840485086 -0.01123144656848549  0.01536163692114528  0.03361915641741253 -0.03388262476113026  0.04043656538174135 -0.07653914591838716 -0.13275483620609649 -0.04088349759684057  0.00282872994164619 -0.02970299126018929  0.04479433761334874 -0.03337820061081075  0.03909031042347619 -0.19587271068383091 -0.17458817239697685 -0.03954084651483124 -0.06769691524713284 -0.05775897975500015  0.09585701818729658  0.06427970784126262 -0.01162669173285685  0.02681992037159270  0.06695898591064924  0.06719358805355585  0.06777687744431116 -0.00405101635626670 -0.17920941186657963 -0.03818157729361035 -0.04293298075714645  0.07647987160479028 -0.19567296079493920 -0.01046422253172910 -0.09654095253368566 -0.08852283860377030 -0.19485012183908787  0.02510212495180595 -0.15343301635841855  0.16851176877017385  0.04651909151541395 -0.27046250139710332  0.13744388974877092  0.25431772592662427 -0.01445088683166842 -0.03354547722228407 -0.01985211232972397 -0.00270296003153822  0.04919344733170688  0.00407369636242106  0.00569556567152454 -0.01660396485624177 -0.05747735833304606  0.06347151897389401 -0.04846407990861591  0.15420006920830165  0.08655497524144046  0.29750475975158241 -0.03908694495612797  0.02640829101224964 -0.00323076144900403 -0.05919134326785452 -0.01189283495213757 -0.12458469783567354 -0.23475914813393817 -0.03848234833371118  0.12484085006508155 -0.06158876016611257  0.00137670997904525 -0.02088589846420297 -0.11624310033599258  0.02753027339021501 -0.02447141075590367 -0.08786583129875268  0.13805394609397714  0.02443443937258789  0.02079838727185296 -0.07671838846585480 -0.03974531576770552 -0.02094537767657859 -0.06342932453999682  0.05099650807535066 -0.03158961981113097  0.04899342180001305  0.63041779269486886 -0.14828736664931916  0.04690330875472327 -0.20617638972957075 -0.53628868924107964 
 0.02471968531844484 -0.00018401807572571 -0.02759695141524302  0.00990266546564260 -0.00953569377990190  0.03624686768958486  0.01121234239551814  0.00163448782888315 -0.07223076985474272  0.06847847438111122 -0.08432270331804287 -0.03936424320187056  0.04762050377937738 -0.12366168158628980 -0.00330201811374791  0.07391062636540971  0.04091483277099719  0.03847066475645872 -0.04284288047806910  0.03360243383318556  0.09893509854247183  0.02904988041544813  0.01035143063987449  0.03764994111027419  0.02147707723052234 -0.09316047839646868  0.03434572878644767 -0.09947831611279592 -0.08084868576065037 -0.02120472167492626  0.04561826480664239 -0.15507525079361303 -0.15631941575973868 -0.06980696213867919  0.08810782831949247 -0.01792266223341890  0.08620627179395618 -0.06761341750683052  0.14040654566224633 -0.01330977316874508 -0.09569728688604655 -0.06509277088179123  0.09409350970580625  0.08026653160511807 -0.10854333942916876 -0.06461426282049822  0.01828107569069203  0.17877499400413480  0.12041516986812134 -0.10311120967210850  0.14761838168480432 -0.16460852730207712 -0.04715208049581837  0.26714595829905147 -0.13385411400626213 -0.25135915463771741 -0.01344522473096983 -0.02633446381543727 -0.00669749261552556 -0.00642371432116342  0.03491962856668955  0.04019204495795268  0.03317578814313219  0.00088390193611551 -0.00574861700915870 -0.01110494946987781 -0.00097909433404792  0.08360400948899299 -0.02824392542553427  0.06602072126692586 -0.03103842717304479  0.00362411860051863  0.02689970514796151 -0.03642971122171083 -0.01153876321893957  0.05340592855908643 -0.18552835602823181 -0.08766665038806938  0.18438034455430322 -0.10684442683152645  0.00430070053664121 -0.11761681320541928  0.10616999670811408  0.01056392970250175 -0.00127648308097963 -0.02454697916183820 -0.07633061188912384  0.03368445645089027 -0.07976504554816199  0.10751946185003915  0.08537599915452496  0.02355110707427503  0.12651597471269799 -0.00385959915712699  0.09213963838486645  0.22139321131058859  0.37547674227408756  0.51349569629005609 -0.21760566717430319 -0.58551858535206036  0.03929623466316735 
 0.20034053988549969  0.00108990579637222 -0.38362162782479858  0.00448729108664112  0.01229722802101653 -0.05164191600993588 -0.11780880917201324  0.03293889551591642 -0.14657912833539710  0.08908260495034477 -0.10746573767239616 -0.04981582089136653  0.07478267719664493 -0.04898321196438538  0.01013205777109146 -0.02581999195252226 -0.04127713988854749  0.02573064021882059  0.00525116013819027  0.07760661699480127  0.11945423254110900  0.09666398811528187  0.00687655506959492  0.05392417602232807 -0.01942560786552891 -0.10653033808717768  0.01396474328876679  0.07788081807595497  0.04447893134397492  0.05884617508748934  0.07280698094817648 -0.11122246552353188 -0.01303627296426097  0.01985717794114940 -0.08336081206414285 -0.01989642474789464 -0.02339789232875808  0.01636859563494867  0.02668616730783571 -0.00215006411334988 -0.00387883250719680 -0.01241673632136234 -0.00262260793101329  0.01811903972568659 -0.02363320227654464 -0.01443900879478690  0.01344123815397984  0.03341216529573923 -0.02883956308588416 -0.03622364972318454 -0.00111873848733302 -0.00084255300065962 -0.00220556837852377 -0.00254626377167687 -0.00101597338956803 -0.00571711589339871 -0.21169079420454684 -0.38419191262015256 -0.07708717256538826  0.03555557305578214  0.07662213805552989 -0.01741706857593677 -0.02530786457122645  0.00869051802247968  0.05956641017654746 -0.00029944530242837 -0.06217324329481885 -0.24218150339910463  0.24312143499585018  0.33639213026683829 -0.05437365963595150  0.14122041414930667 -0.05581690935267364 -0.03258767818160239  0.08372122074520200 -0.06433554539630089  0.25525375289320407  0.08728657624059205 -0.24052516806824487  0.13953366492192959 -0.00439847950222443  0.15231745472723790  0.14243485615230619 -0.04309741116567458 -0.02919113048613218 -0.13032621934008662  0.27979267899438370 -0.00018635698204607  0.07232598616832808 -0.28508651118360012 -0.18158540770458606 -0.06710573598599838 -0.19099080190122805  0.03883018303140193 -0.09701637895304058 -0.34570882194922053  0.08456489421329473 -0.25488912732984537  0.39467902639024438 -0.15527266486298891 -0.22689915827268878 
-0.05165073628477616  0.00061328252497916  0.04727450076129408 -0.01590137696844342  0.01946275315333594 -0.08609909987710590 -0.09933896985819828  0.02587773833351495 -0.09975778950123905  0.01897891807698074 -0.01618081909416312  0.02955008568867553 -0.05411689040778045 -0.02475090924514731 -0.00738554372373252  0.14053216726333717  0.03452608592115149  0.02423036801914295 -0.20247659844782886  0.03884607556320079  0.08600348284512792  0.02379873431802931  0.00790034484267645  0.03064811725949191  0.00677192885625503 -0.02730225988312445  0.00225474014383272 -0.00558341155445170  0.01312148521447431 -0.01050949102172223  0.06939092058479047 -0.04038233873459739 -0.24807668057920659 -0.13240232648460920  0.08383918844866446 -0.04972069567494079  0.01660449328189294 -0.09609623051752966  0.03391015406985071 -0.00462682382028094  0.01166579855356427  0.04912667586536416 -0.10037290520427573 -0.00755314776836772  0.04861901485629261  0.00108623845587333  0.07342291130748230  0.14738658798198961  0.09607915456358015  0.06352252427503260 -0.02508959317035188 -0.27740266816808612 -0.03488933890447279 -0.00673316425305684  0.46045963147346586  0.38877697024718100  0.07869159275935127  0.14526272240536650  0.02861496072424669 -0.00977603686561203 -0.03916135295582946 -0.01474023441991474  0.01345608639162028 -0.00422191099995790  0.01039660479987949 -0.01009054839721911  0.00299865802443391 -0.04294033926130623  0.02327221364666869  0.00684966444753976  0.00939494276403900  0.03129975779789273 -0.01039062679619690  0.01789704988292192 -0.04533195638004058 -0.13848216453234757 -0.04485280232862295  0.01378745036932479 -0.05427569346618653  0.05211911433791189  0.04549614909420857  0.04917008961729099  0.08008207309368549 -0.02121651996888478 -0.00525888464331882  0.00598822476862710 -0.00878194553430293 -0.04349649494045989  0.07789797275740303  0.08957191439002198  0.03963965387745051  0.01769996599229328 -0.02593892817094067  0.00808419083667116 -0.05343390465590849  0.02193940710633100  0.12923024877167197 -0.46764188463503670 -0.28793690724283966  0.32648678675145693 -0.41058871197290286 
 0.06389485792842291  0.00077927135036548  0.03673928062324103  0.00702169045742583 -0.00150278649744016  0.00588760569871586 -0.05754250873316195  0.02091801218293030 -0.13795557996330357 -0.00992084505422346  0.00577337089590793  0.08255385197071793 -0.10161304165072640 -0.15734413917679840 -0.03143233021701620  0.08934272413459300  0.11395444857865630  0.02030160518441639  0.13588906620063845 -0.06086077927084122  0.00109286254471633 -0.04569210801408447 -0.00185943220989304 -0.01754617561625537  0.01944784720581866  0.04732115545201678 -0.00052212996761227 -0.01274356582673736  0.03414464564644825 -0.02452134995776873 -0.03957002418735591 -0.19855487916211681  0.10951364146195824 -0.01067273906006079  0.19954493708225463  0.12991541479834312  0.03533102650592224  0.05514552776232950 -0.05178891485877433  0.01780691271435694  0.04227026799314294 -0.01751240603094827  0.04205103636218782 -0.03597995527099607  0.09270121530333177  0.01540127920005966  0.06128001144857930  0.12396624259058271  0.08548372317288902  0.13930241574308236  0.02036602802358903  0.19072243657044149  0.02897114318949695  0.00784822632695640 -0.31783029817308606 -0.26440125464616082 -0.00325259325622399 -0.04490094975469187 -0.02979001868014983 -0.00356063298456429  0.12208166174961740  0.05546745988152032  0.03944261313522148 -0.00531583531097549 -0.00911508157928112 -0.00254655992166100 -0.02420342478796419 -0.07279176054243247  0.09259617928443457  0.28124066899645567 -0.08871898269289809  0.00286858679619240 -0.00706794771287363 -0.10325880001775072  0.05265795333060096 -0.07500279301368239 -0.12086592104051180 -0.05284587868066062  0.05470702025011357 -0.03389840963313197 -0.02977345393857928 -0.02338909977309423  0.15487297023283866 -0.02381099588005279 -0.01477683497416915 -0.08313187630915136  0.04945138850192778 -0.02120213744888204  0.04405335676974168  0.04662152713288973 -0.01339998329320034  0.00539555413317867 -0.02936534321133357  0.00671669102409500 -0.00629932036963458  0.44464567906403502 -0.18157223764719713 -0.46755216724083121 -0.23944024199291633  0.55247080265106807 -0.04855270887310203 
 0.14036456475765732 -0.00012561934842076 -0.02916532651508484  0.02994600266339945 -0.03297856575102175  0.13402855368998950  0.08910111643597934 -0.01606260475071599  0.00878738450709619 -0.03066963798654553  0.03461586495587909  0.04364575277638387 -0.02444210708152904 -0.12480064961559620  0.00315802964404272 -0.11546305385711129  0.06664350872573284 -0.03111316477361589 -0.14414078414818488 -0.07841577867413357 -0.12415462681269819 -0.08265057438710965 -0.00668058233494083 -0.04464989078889219  0.00475048252115394  0.10447915600095417 -0.02340039077818333 -0.01509269809244401  0.00092808248587939 -0.02467893487242306  0.02133810799846093  0.02060006586564652 -0.15984970284967723 -0.08958500513444630  0.04504124311144826 -0.03149101950115245 -0.04102499900813168  0.10562066306302376 -0.12727392499401829 -0.02648706864353137 -0.08914456291074759  0.05697570932067670 -0.04279530903569417 -0.02133723749368025  0.00600987859299652  0.01991035274594017 -0.04470360697339106 -0.08740151915019531  0.01715129738512118 -0.01354334667078963 -0.01727069343080336 -0.18695654035883030 -0.02426344534937869 -0.00554250222616617  0.31256632264328338  0.26023722049420078 -0.13201577158713845 -0.26751227421093582 -0.08198319040240415  0.00629533214260380  0.17257595831479650  0.04879725347192180  0.06328446306314491 -0.02373153232389918 -0.03651823800150879  0.00550961626823037 -0.01792833026735952 -0.00822664155270551  0.08904274900589851  0.26919886787369179 -0.08994966952661582 -0.04155868420220547  0.01681340984838896 -0.12361242370309516  0.12494654159908485  0.12251241992516082 -0.04705463870012547 -0.08205504890826128  0.14022892810532697 -0.10932368943128157  0.03442987279707419 -0.09409093611074675  0.03958556751121688  0.00890543162598759  0.00130822339395169 -0.09353539389264272  0.06485574851064710  0.04911557829431591 -0.06583280774774194 -0.08814819633918498 -0.07430360702823310 -0.02065779558309786  0.01618275662456682  0.00094494374327272  0.06856298203621086  0.41586269778918655 -0.37480564424712870  0.21676083120036485  0.18123748513521215  0.07995780242908183  0.55333910890229032 
 0.02470108296853154 -0.01281871139534874 -0.20609707462254670 -0.04991302248288799  0.03729933042920476 -0.13921619094612295  0.05065542472366111 -0.02661260907606496  0.16327633229510866  0.11813692047539193 -0.13500112864406752 -0.20983987724349368  0.15179792652477142  0.22477523527319440  0.02286337147347503 -0.04982406652837993 -0.08251564440089294 -0.02780696090661040 -0.00141427684307625 -0.02152784058854069  0.00449393059661173 -0.18977088817050566 -0.02208513360304358  0.00923725684141315 -0.01753271961962567 -0.14156791873356586  0.03342612647968048 -0.09169539652882402 -0.12481865585259373 -0.00153057194659915 -0.01037213320452956  0.05028704472430496  0.01081013045392901  0.00203630574415489  0.02285549476829034 -0.00273971144619785 -0.00246963310943079  0.01383996388448618 -0.03007390920959739 -0.01153159421353037 -0.02227758700608370  0.00383880447890121  0.00721888643085150  0.00087359603115740 -0.00399959003428407  0.00478836653378483 -0.00994614229259291 -0.04707024304911038  0.01685486149179385  0.02072016438559321 -0.00149106939628510 -0.00017034014541357 -0.00037443288839669  0.00227411469218801  0.00108511536397369  0.00450851225787208  0.15946749450829475  0.20537670413567075 -0.12808524989732620 -0.04725636717118069  0.00231491620193481  0.05747401284120774  0.01477211461324898 -0.03558636164877416 -0.08714300844789674  0.07101767772172835 -0.06916340903677205  0.15426944136082804  0.01883692240699478  0.19373830276584728 -0.09393555273355486 -0.42242746888747701  0.10523242194449826 -0.04702138546157539 -0.01809785807898111  0.22843882690411210 -0.19058961604730534 -0.13146480111262501  0.22975630813398881 -0.12514146353278405  0.00715132129727313 -0.08195323877773178  0.49898279837455339 -0.07758096777886479  0.03864498641303191  0.14051048428578067 -0.27889474473865722 -0.04148425377456973 -0.03334593559137492  0.15643155694407676  0.09679104353321913 -0.01511969201199676  0.01989478982221306  0.04735909520472535  0.02353707198940661  0.24125593066572792 -0.07233616585366312 -0.63184354716725666 -0.03955926502838886  0.06201654569974341  0.20869859196671331 
 0.00461192728055992  0.00221662091619005 -0.04153868127874789 -0.01520808149140033  0.01115952488690852 -0.04746945778112167 -0.02628960804353010  0.00621245806222847  0.01156713960008039  0.00916840119962509 -0.00439311072258817 -0.01675692330949247  0.03667859301227858 -0.00751268824936323  0.01761831929879860  0.05069787468610963 -0.02032147132671600  0.03936611048762392 -0.05843670743598911  0.06355948031578484  0.03866304588901703  0.04091657601445292  0.01477891223544510  0.00720693677353399 -0.02088957079897677  0.09931235952554031 -0.04303400170939247  0.05574127856043799  0.00796747029435087  0.01480100469681225  0.07852632807836064 -0.02750397847539059 -0.18060846733692235  0.00828850136131234 -0.17648553180137977 -0.09085440979063725  0.11680671515437810 -0.04802258183755626  0.11983688164840524  0.01038064750854546 -0.04051691843878186 -0.02594481175419427  0.07055792441236043 -0.01383319651405025  0.02118897135195939  0.01427690123858416 -0.08066249690897251 -0.19355889364002860 -0.14847347756244014  0.07107751616142745 -0.30929033640272469 -0.22568496201467231  0.03359426516791875 -0.39977386564160533 -0.19881704255778376 -0.35553554800345000  0.06259970544374521  0.09562445362537390  0.05703826593795096  0.02578968681959877  0.03842151816492959  0.02409669889268774 -0.02193529247241737  0.01331313495995223  0.02336342759736098 -0.00042387269772801 -0.00560882186524241 -0.03813401513208354 -0.04639718300070166 -0.02521710665961531  0.00330332984336974  0.13252825713990926 -0.04056080430651312 -0.01308611975088106 -0.02925107080642432 -0.23235466777828934 -0.07823705206534760  0.02467240654961606 -0.07687728388760987  0.02267772773765549 -0.01566452516641353  0.02928351187803800 -0.18640998086921637  0.03098001466459362 -0.01182153332910200  0.00871449591256554  0.02741087289402400 -0.02602848146436281  0.08208929404679066  0.06111752340191827  0.00112876239256784  0.01402412206380534 -0.06272021385744334  0.02136636098517527 -0.01458095716881587  0.54210701011628359  0.19803234700033551 -0.05153580825344750  0.04263153486725389  0.18503477797944615  0.36289727179746623 
 0.02508273527036134  0.01141613271789491 -0.08620046584885516  0.02042075451430567 -0.00470357610602788  0.01705226492887348 -0.05669555322938383  0.01336890833805109 -0.03541806670721958 -0.00625450455025911  0.00132083988297254 -0.00280929584431056  0.06848754804421159  0.00769244860261933  0.00647477060277275 -0.04378128949106819 -0.08045477482185869  0.02182192187922779  0.04975552057589375  0.09958728228604199  0.07177022574022217  0.13934175244724026 -0.00368573303089793  0.01020245056326870 -0.02040387902951977 -0.03984386780430055  0.01011605887361388  0.06990084171869095  0.02528183878267582  0.05514570954360595 -0.01549351742744881  0.05199047882295284  0.14013032094197453  0.12826927207633707 -0.24192081324136391 -0.05654780973184100 -0.01206864723690520 -0.00867764620250240  0.08722454661390888 -0.01102233845246388 -0.06072812930999573 -0.02479128260783767 -0.02548192767777789  0.04855532127578082 -0.12449785432436279 -0.02017102308527148 -0.06646776856501879 -0.08361466544020292 -0.02676205966884410 -0.20243649889794108  0.21311463889304871  0.15485101320157119 -0.02494798548142099  0.27465130489261508  0.13798673098079048  0.24714965781765563  0.02232025299337135  0.08390451262299624  0.07865286846350802 -0.00486293377088427 -0.02777988814222283 -0.02517904468190869  0.03394704512860627  0.00251074931689328  0.00336614476452632 -0.02142886629303979  0.03650023482490709  0.02423956308116552  0.01307744576364031  0.03448262895185501  0.02135556853478422  0.13152014357862668 -0.02466843402046995 -0.03283350888423488 -0.00280746478044100 -0.14422667894843813 -0.18975359491353577 -0.03469037039005529  0.11726435490448490 -0.05943167576313852  0.01070685925310197 -0.07132524121764731 -0.22648315655557974  0.04808068025463424 -0.01850880760436118 -0.10867205437973726  0.07669660787487806  0.02226200282080688 -0.00868968918082604  0.06457852423291692  0.01887870458901034  0.03443146463626838  0.07989913462115360 -0.02439939779748078  0.04471045240919802  0.53971721771867076 -0.06527168133318205  0.06965617550263688 -0.43064891441087794  0.58885998358022340 -0.00734147003464846 
 0.01841246727218360  0.00835330691880162 -0.02297356058414505  0.04067718094648003 -0.02891097138183277  0.09003874481685463 -0.01864230567596040  0.01405927339232969 -0.05308143797022469 -0.00779580662469683  0.01772602585715590  0.02586419307408622  0.00706572418598100  0.01328481755631847  0.02294278801482065 -0.11628060768467983 -0.05531397902596030 -0.03625814211348585 -0.04023529458397755  0.01471276394229970  0.01393775712660260  0.07319307596722242  0.02527389482684123  0.07535918546928903  0.00240228903014215 -0.15056444208704736  0.02397287034205427 -0.01879679312881697 -0.01624261240770978  0.00543851400943314  0.04925643472904584  0.22132869045173820 -0.04978477926323219 -0.04237323968097731 -0.00365981637268530 -0.03523019980838375 -0.19449373408712792  0.06217084773501697 -0.08166089476894202 -0.00312437798931345  0.02810860077560309 -0.01733944296356233  0.05149022201330150  0.07688658743736326 -0.13312300569848914 -0.06335542135844213  0.04699891630913110  0.18472859372938844 -0.13962167058594516  0.00189624556274013 -0.21850276547612490 -0.15633012776185581  0.01967472211695276 -0.27819308273023635 -0.13630784239782720 -0.24845970888528393 -0.04785028104900910 -0.04898408318552849  0.01299522245928470 -0.03843614353631674 -0.07068342321482241  0.00805703846552722 -0.03444363760352556  0.02385682562631022 -0.00696918267695121 -0.01498334807684071 -0.00831869100646702  0.07154518739853552 -0.00677325453495924  0.08405637817241490 -0.07303088280166865 -0.05708996207475786  0.04897333022935259 -0.03046167804889614  0.00997799856948547  0.20801885191175531 -0.09410458718199977 -0.06170913168978696  0.17536786969551943 -0.10187049415489008 -0.00584002285123076 -0.12772295261720654  0.04886451345642612  0.03520611942767519 -0.01166155682473368 -0.10086807676947637  0.04810146549737320  0.10007284685400106 -0.12187939881620363 -0.01277841724573663  0.02978640920682475  0.03825434480962531  0.13497578956252732 -0.07114758697338816  0.07537060217741787 -0.24330837966432439 -0.35166274338973258  0.13915557156935024 -0.49059105947017317  0.31660866677321098 -0.53157523553378672 
-0.00001299346913548 -0.00033575631018954 -0.00621613873798634 -0.02644591789598686  0.01591324445630015 -0.03739140689580306  0.00422076832424145 -0.00716188279319719  0.04853665716675093 -0.05987474515780548  0.05998009739244362  0.03853197033442704  0.03220073675301983 -0.12742749975109122  0.00439236800563026 -0.05638414682880343  0.02665774983287169 -0.00664477662963072  0.00017472597796219 -0.00438916008392040  0.06079480307590320  0.06122794693744768  0.01783531768274187  0.06744829549681156  0.04345079386441758 -0.22570843570731619  0.07102998422219731 -0.16342516458395162 -0.15121311543838961  0.00722362764033796  0.01430129619268231 -0.01166471241614433 -0.00022564374523308  0.02865992226734692 -0.06605358468364571 -0.02434385924201238  0.00330247852392524 -0.05629449592716944 -0.04470966736848205  0.00993698801456143  0.14350931707145417  0.05612068867848177 -0.02941844578282645 -0.11957791399630895  0.23120624974070728  0.07247625835040331  0.01949569585334824 -0.21530565569562876  0.05265239366392881  0.05930701652643322  0.00286378483419178  0.00171660969203747  0.00169090831473342  0.00171208892411812  0.00341240900844117 -0.00430694442297458 -0.04809105153675201 -0.03613511201655020  0.10348380790762403  0.00423040692906902  0.04624923392756849  0.10636420534291868  0.18468100844211705  0.03872460309358134  0.18177508141948825 -0.23992962746076527  0.10513707750141317 -0.17499696307508444 -0.12233919241152440 -0.06972055009980677 -0.03584933087782961  0.50884784484687207 -0.00754371362984714 -0.14464821149682361  0.13471796138366149  0.09594568065897156 -0.14956947173719001 -0.20379594311397276  0.27226591231600017 -0.20868236737926676  0.00536467220492305 -0.31820818212025209  0.04402570801367169  0.07273229429626168 -0.00391421755915946 -0.20281052619957532  0.01951131335441057  0.12868025394342086 -0.14142592852116767  0.10350142925262276  0.02854782987265854  0.06686753124436198  0.14808999034656201 -0.02807705971823577  0.09845035585558654 -0.43098706532959868  0.29508471252668916 -0.22516056784082061  0.04402894656690205  0.15306851581706005  0.29088022698643978 
 0.00004015642774907  0.00022599939146803 -0.00714067485386315 -0.00633912728010431  0.00919891103298699 -0.03789320067890529 -0.04087684859259404  0.00863564344101845  0.01174268854625209 -0.05581072106903998  0.06947898969927871  0.05516453470280257 -0.06143963023168956  0.05810014337437217  0.00397922139745046 -0.12887513346092727 -0.00412285260935130 -0.04852750535890016 -0.00424360271274115 -0.06915652794999899 -0.07627643492843075 -0.13743142474481321 -0.02212494037154078 -0.00015506191764186 -0.04356257520137978 -0.07869606775885020  0.00931840190216493  0.05541842850504951 -0.01678691379129479  0.08942055664207961  0.10299891943904534 -0.21683392912945904 -0.03547626717107801  0.06746051711223229 -0.22266037049248569 -0.05323784170529625  0.03947221674716658  0.03851717863132329  0.11515216893164403 -0.00314972876545992 -0.07018738915245293 -0.04017487460799465 -0.01010970231841900  0.02478192395920832  0.00468889085123684 -0.01909577482388227  0.07589777501277786  0.24853675360375543  0.07901253122737067  0.10045458134489610  0.00138809954092949 -0.00158331203288180  0.00334703069046835  0.00051429834853476 -0.00203563334835005  0.00282070757335418  0.02231233437434487  0.09080242612589703  0.16004194706041558  0.02238456916957215  0.05224205704847759  0.02703753549412320  0.06707961206091496 -0.01252230497367561 -0.07244429856648027 -0.08702804591450812  0.14518121583710930  0.04164684784961262 -0.24156442907944478 -0.38088897726327448 -0.04577002236310979 -0.09475334603235876  0.02623654452247957 -0.16543997203824479  0.35075644589578009  0.49729027645130280  0.36461023382687091 -0.05477703397257962  0.05856482905027076 -0.12431802437035844 -0.00034152357570606 -0.09218654381917450 -0.09830925833386596  0.02103718304308663  0.00759392052742038 -0.12076859977904016  0.16137248736254239  0.06452982262490471 -0.05254321455878647 -0.24798276062039046 -0.18458368709448494 -0.05877438266092538 -0.08885699332668533  0.02869384748101994  0.01609235844929166  0.43229779554408398  0.07878963295893236 -0.13401057802493052  0.10382586838605021 -0.14933958467774691 -0.29641469530017217 
 0.00301623618798391  0.00012902607460493 -0.01706596722965218 -0.00500980151600336  0.00996811436354836 -0.04407221897184151 -0.06974806322325215  0.01982073704363811 -0.08977965033859665  0.01209549105129499 -0.01180806198550104  0.03204182027184754 -0.07367161694038052  0.01433924120863426 -0.01446986488005297  0.06830553917174230  0.01747578247783637 -0.04669656227907585 -0.00475923209414105 -0.07118416804550226 -0.15715024287554774  0.02083585057255317  0.01545339276200526 -0.02048381713833766  0.06373448267061195 -0.04266712685095338  0.04459629282770535 -0.24044129007911511 -0.20179533036321770 -0.06313913156063550 -0.05608565741179692  0.01424021387427930 -0.00821117556396187  0.01238857801253069  0.01950279799798923 -0.01179174019525325  0.06665431169989883  0.01367200525737777  0.08107001646294359 -0.01625105827847828 -0.16739798696033933 -0.04909696764811986  0.04275661079787957  0.08566146060412982 -0.19895163294615348 -0.03526512608389260 -0.10610929412797243 -0.10469950423102842 -0.09890145268367870 -0.11656873987808605 -0.00218012297195876  0.00130846994622823 -0.00268504310675356  0.00042560575445283  0.00108253784112351 -0.00261281836739087 -0.00252745765845189  0.03127627312634185  0.05430203455965470  0.01338412296130435 -0.10618001851834695 -0.01095632911563822  0.02162810860583681  0.04012129932315450  0.18019125054816007 -0.16029249366536039  0.06851688706998668 -0.40733298557310998 -0.04346485030892152 -0.34318029671714662  0.05324297865408507  0.17981020118905508 -0.03048203011706442  0.08139951594953657  0.02722799255349885  0.08278754663669143  0.42493258700406278  0.06690054494455273 -0.29451939429254775  0.17053695531360580 -0.00335488548898697  0.07491791087252790  0.44214146866814830 -0.08764788641825014  0.01996946532112626  0.06446740729546895 -0.14872767032493389 -0.05700432261067905  0.01712849307371656  0.14106313705427984  0.06334410441823450  0.03422132509781054  0.06844998058777019 -0.05233787162596713  0.02170615967795018  0.00230717576626062 -0.49294233352864408  0.04848016357572813 -0.18388054177593430  0.12111394986710362  0.29640663422793229 
 0.75301860714913116 -0.00430453835876440  0.06310018520451477  0.00466402240173061 -0.01577467025039929  0.07589435430317844  0.11878153969222924 -0.03312315747354408  0.17012728521398657 -0.11134707669175901  0.13206112704108294  0.05536829436918479 -0.08188199910195469  0.15536826740082474 -0.00801149626503040  0.10336387033254374 -0.03243675225222745 -0.00947255629170501  0.00152323303067412  0.00972960853390917 -0.06461783649799559  0.10611927427774080  0.01546062010880769 -0.01979103082764784  0.02967431998264615  0.07315931236494549 -0.00864418532419740 -0.03471924713019683 -0.00797257170284736 -0.03363265181480785 -0.03586957869065827  0.01421307883256299 -0.00643182051132561 -0.00557006788844576  0.04475059935879915  0.00627315627192904  0.09056914612343421 -0.14929944497974135  0.10329719966493507  0.01873224328442284  0.07502427232205890 -0.00362834385903033 -0.01693786056147140 -0.01717631058708789  0.05890056667011364  0.00816607418102438  0.03649444619315857  0.03950212027472352  0.04172030906729290  0.04937988566654368  0.00149905089751619 -0.00011816622951877  0.00104894383218917  0.00187283421132721  0.00069047313170119  0.00531421685893465  0.27244694535037295  0.54104696711940170  0.13097663697497658 -0.04259921568061113 -0.32937866772884783 -0.08196754066848004 -0.08625032523730079  0.03799899276220631  0.04551578731053751 -0.00257279074050583 -0.00970465815439617  0.04925531752892115  0.01250292856663231 -0.03360288301609857  0.03655308412723261  0.06631046995229703 -0.00173452025961037  0.05551003796293895 -0.04913340078435462  0.00469913343521157  0.01332161422896807  0.02169775549285569 -0.01502900020088738  0.02344000587553962 -0.00130673483580795  0.00753258317651359 -0.00456310502976406  0.00263715649907914 -0.00361833409040073  0.00785783988484679 -0.00996683512838203  0.00440909587732887 -0.00905997242372278  0.02027086429881760  0.03038699861570684  0.01020268522387357  0.02449371720522836 -0.00793975622278945 -0.00491259379767073 -0.14451315621185690  0.12288272815670112  0.01679792742712390 -0.08909929435386561 -0.05440992767202586 -0.15608585950092596 
 0.05058505655068413  0.00004601839967416 -0.00567447692982787 -0.00682302149820413  0.01144217134306977 -0.05268060076260395 -0.08444871778534638  0.02504988304266256 -0.14784045911095428  0.07073004516807564 -0.08267207351106651 -0.00632788131209890  0.01697477458833866 -0.19920137187517048  0.00126054868540716 -0.02046300199506991  0.10956227081805238  0.02462668073937954 -0.45827637710273444 -0.00900050013982379  0.11049916289689585 -0.28487182032574165 -0.05028045083004744 -0.02284617232225581 -0.05607322613110877 -0.02900009963892708 -0.00721861772615257  0.08045954353453576  0.03593055801740636  0.03876037013603724  0.03542452876952910  0.02717166812399271 -0.07413076790085313 -0.04374104428490674 -0.06816392342042586 -0.05458319271429395 -0.12189626436414677  0.18277620753932711 -0.19281384304674543 -0.04722440725666315 -0.14999102792103633  0.12910305274366107 -0.28716225212947688 -0.01833110597573715 -0.04987713673442328  0.05740868738109509 -0.06252960990315741 -0.14694638186822853 -0.07038474039948192  0.00559394464165379  0.07162420743233296  0.35829405981378609  0.02966227377323841  0.01377105195802145 -0.19218620745604403 -0.11285959247423512  0.15315339849168319  0.30777899446410090  0.07978339952940093 -0.02386749133444922 -0.19762317401660323 -0.04808627403866297 -0.05445854964464510  0.02587201198668473  0.03490969481466173 -0.00951098656841428 -0.00225455147445663 -0.00273434668713481  0.01017599349860633 -0.02742300400858100  0.01506407926207090  0.01471879886929453  0.00057156704399322  0.02259045680623263 -0.00604851361369114  0.04021447424503435  0.03075157324495325  0.01137236156831718  0.00283710210954346 -0.00328299638402821 -0.13518144959973047 -0.00836607838170083 -0.08984011669069168  0.01921181650786645  0.00612119676230934  0.03822450863072228 -0.04089762746968396  0.00423735321337896 -0.01404460629263010  0.02348967567350029  0.02604581037442066  0.00939855976471760  0.02554449045904845 -0.00875936254318751  0.00548244185791927 -0.09129233180993748  0.05381952901775863  0.08848631348356020 -0.02056559720640791 -0.06516424448920755 -0.03579085284820160 
 0.01967162453805393 -0.00151147199787573  0.30311427775791061 -0.04480225322823476  0.04172132809223352 -0.17463548265374687 -0.11121714629593578  0.02275939795346897 -0.07188037186849847  0.05972672700228091 -0.06946243804801977 -0.03645096094539092  0.01181404017319957 -0.03286444355113195 -0.01630971101998902  0.12887260835392791  0.05539797837506959  0.06660700608551816  0.31393711121651652 -0.00086922991856069  0.21747601565219057 -0.27316270970856271 -0.03104732395648009  0.05088717333934181 -0.06783708108493343 -0.12878289067943124  0.00880628572050051  0.05016526360842043 -0.00563130859942149  0.04682618408894253  0.02802122658384764  0.05931924110754979  0.08742246138982233  0.06468336600206828 -0.09683842800830339  0.00631811051776326 -0.09200743825450178  0.15570563694971337 -0.08584040616277629 -0.00319892901162968 -0.01748164537041545 -0.06611926575319250  0.22861008803196720  0.01141254318511871 -0.02137062200785648 -0.03179274848588430 -0.04401653156273462 -0.05993295433527414 -0.01254813226744947 -0.07614243409834241 -0.05055194628212940 -0.24813099032328928 -0.02146088450177483 -0.00950135760961759  0.13342383273268349  0.08088198752808154  0.12572945511442682  0.27488389341229602  0.07065837860498433 -0.03490671116570122 -0.25747066576929672 -0.07015397212389647 -0.07513237492375872  0.04397085307697055  0.07475076520262137 -0.01703110187641394 -0.04995585112957483 -0.11110106630447834  0.20773593759890449  0.32797727462883625 -0.06517935772073091  0.07362723101474651 -0.00671565216752932 -0.05112745055979709  0.07736988660215000  0.09740646994606444  0.05648722687318702 -0.00796162827865058  0.02808338471533618 -0.02376101369953072  0.09262396304426954 -0.02501640664810813  0.02570602733839648  0.00456808639328817 -0.01901006188806409 -0.13725748023323087  0.17119519573128383  0.05967423413078091 -0.05623459316516779 -0.17471199442505683 -0.09859536440931711 -0.02864189527907502 -0.01551004311852106 -0.00263360482483201  0.02409858072892046  0.01355315448668524 -0.12376910759441892  0.18683578109495763  0.15586348102233358 -0.07577930269368940  0.14434746072207705 
-0.05402582883211579 -0.00161448147618964  0.31909856816613547 -0.03609743841230358  0.02417394406416875 -0.10042776748003909  0.01131455394782079 -0.01342983180686786  0.14595458742213044 -0.03681327346068225  0.05450710096734585 -0.02558554681856657 -0.01244828781103123  0.25944771319040361  0.00800348902804103  0.16113344183269365 -0.10228644989070076 -0.00170016798447699 -0.30093860904347763  0.10863938674079328  0.06580481557762050  0.15108738387754556  0.01380548486234619  0.03267303724822344  0.02489269166201983 -0.10655707665583002  0.03413097393065535 -0.06045041632531069 -0.05426697455122618 -0.00794326328479895 -0.00888659180893240  0.07104749357230136 -0.04451575611907219 -0.01506924993334351 -0.01980640403698026 -0.05491037326018965  0.04212099873862808 -0.20999984137255570  0.16840004818715654  0.00535043138509096  0.02203382313524420  0.03073831096216263 -0.21844877073497623  0.05321676891638075 -0.08691016341044674 -0.01064375393615633  0.06035532333131765  0.14686824577229229 -0.03649040524181079  0.01647012849417539  0.04663573232631420  0.24214553062755656  0.01957693112730449  0.00741693030137683 -0.13114394741773219 -0.08141901295026910 -0.09366928778893513 -0.16979892972404406 -0.04306442350623974  0.00001358888110250  0.02941306925300884  0.00508418018456268 -0.00515463276979145  0.01008441703190137  0.02687262651966165 -0.00221581577222976 -0.05033696857040251 -0.11011595128843958  0.19121611070000208  0.37700361516862274 -0.09121793085961760  0.05261920130578215 -0.01029382332880975 -0.08684757963932879  0.08665814837497943  0.04092218932456428  0.01047617482675953 -0.02442642398884838  0.02956613470624859 -0.01893167805534176 -0.09036682014522827 -0.01375892908937669  0.16223149738061585 -0.01348968029358802 -0.02934563725310522 -0.19478762070675543  0.23492806544146469  0.05658694708332796 -0.03551403782504363 -0.21215656770284702 -0.13830072469141130 -0.04147784789345635 -0.05540106303486877  0.00909250112935172  0.01723121616177697  0.14935943339645599 -0.20554449102318850  0.05960605956333134  0.18912838852356026  0.01892448033331251  0.20031301561485165 
 0.00080808419273476 -0.00117530574646024 -0.04150524931656820 -0.00575348523216372  0.00306181735459587 -0.01736735643896560  0.03006511986524424 -0.00948672428408518  0.04801265850078947  0.03735045254531625 -0.04017229986130425 -0.06049792609066417  0.02180513197526072  0.08700919999627221  0.00595087680809029 -0.06300895426310782 -0.01281059534404639 -0.05588939356284251 -0.00400496048976246 -0.07020852135809610 -0.02068344036510938 -0.09572283066246016  0.00330255332533963  0.03655412775933523  0.02477177891895887 -0.16542815941015457  0.04501525310969767 -0.10397571605294027 -0.04934124947427788 -0.03886592464756980 -0.02618377444001779  0.13460134784187547  0.03608909761034333 -0.07497137176824822  0.19867324557887758  0.05618724183301578 -0.16190162432890293  0.07660601526257114 -0.12904736290929578 -0.01057537926433827  0.03055935398609147  0.00580555776031264 -0.00598975343434481  0.03308159466143638 -0.02503285641156273 -0.03132630535685260  0.10334394136822063  0.27017507604452773  0.06892858313947670  0.08605751181541889 -0.00252139544572606 -0.00115566287680254  0.00084536908695262  0.00080105462647943 -0.00035406448765021  0.00123726302256646  0.02236136725527740  0.06368487539329730  0.12050839691286366  0.04092809712744603  0.03225125418327525 -0.01256128266908548  0.02731988167423222  0.01545859322194725  0.08083767773357878 -0.06520639225888493  0.05451529767170905 -0.16436936982615633 -0.03831578152682648 -0.15398876698929020  0.09051055073980958  0.44137227352789121 -0.11749782817190842  0.02351430273003460 -0.02845391417391716 -0.46472948818772170  0.02318680102169265  0.09711909512365670 -0.23705861812718182  0.12523371826148239 -0.00672423954666492  0.09232519961425986 -0.50421167155766111  0.07151113101305373 -0.02856215457252028 -0.07195910665860251  0.17954046056127854 -0.03234464125861368  0.15249559625461681  0.02080993531774279 -0.05792117019646931  0.03604363585848674 -0.09427735330035408 -0.00390984428578118 -0.06301256520046560  0.48469717547494295  0.25790519267231515  0.15383765480959127  0.10029867097466848  0.11172553848746394  0.27391517893840561 
 0.16330430738034121 -0.00207693846986914  0.30831891044436316 -0.04961109397390587  0.04623619406417502 -0.19741841146903560 -0.12109338052165125  0.02404782194377552 -0.07501143747458006  0.11815281080287710 -0.13599767308732902 -0.11103054107446261  0.14506002752850261 -0.05720815141644672  0.02710609796035836 -0.22312747654906759 -0.04696622915081308 -0.02876475348031732  0.00117523283555813 -0.00395443528380300 -0.05789958318854661  0.05158768719250344  0.00413751213346143 -0.00430321653142490 -0.00184152354881532  0.01590318298003525 -0.00635571789090400  0.02723652253800889  0.02098893989561036  0.00903326961096248  0.00583669469365310  0.02094099042982043  0.00768719498593319  0.00698731676250581 -0.02565080050439295 -0.00716575762470224 -0.02226209657252048  0.01436267260453537 -0.01905340378715687 -0.00151225714906391  0.00755977743879651  0.00465835691442907 -0.00005856139295577 -0.00298188308936245  0.00139827311049977  0.00074285634169624 -0.00334902925570683 -0.01491770068851384 -0.01089320377442121 -0.01340422194476828 -0.00041322186516601  0.00005499853850217 -0.00048788219729343 -0.00099957722789112 -0.00056183310102311 -0.00211563811022681 -0.14490644805208078 -0.30363936394173185 -0.08298753587521002  0.02894441358056424  0.24820324228511151  0.04372060053898967  0.02989323593951726 -0.06194140930684462 -0.21127116015631206  0.17388502114834545 -0.01933849672613506  0.78958943062784603 -0.23432410570999868 -0.03518333604411202  0.12916463344489512  0.54600532619313169 -0.06246546581897433  0.01310918743082958  0.05117835591699742  0.01353205295825900  0.25450298451977404  0.01036663896704350 -0.16688681828068011  0.08183718850613202 -0.00146597229757382  0.02713949268807059  0.20772132091538528 -0.04963116305422822  0.02146827795459467  0.10610249305230310 -0.16867410103345287 -0.05828534165452797  0.03790209754901977  0.16046473322313515  0.07841081433531315  0.02598497440538033  0.02645179659769486 -0.00580023753771707 -0.00471351310658966  0.03279146735989379  0.00867848082071553 -0.08179933697818066 -0.09425472082300207  0.03585442301925539 -0.03198586649713807 
-0.04788576191547259  0.00064015380382865 -0.06995558477602776  0.00727056085404244 -0.00389788757010985  0.01411370222317231 -0.01648675084776515  0.00728989737280438 -0.06079438393218376  0.02850997636391747 -0.03501255157056142 -0.00295749683977539  0.02154835781779057 -0.10850785342246161  0.00695314047088505 -0.10632548138419672  0.03822588823611220 -0.02259283400060953 -0.27610774359943779 -0.03351417494798879 -0.07591707936053071 -0.06978663285580705 -0.01873101633020040 -0.06106512995817314  0.00298273897463100  0.08115228007383175 -0.01056168838846778 -0.00605126041233892 -0.00351757651075433 -0.02513161670681187 -0.11079000546125488  0.09366179294194252  0.23699140736807500  0.11097444790505391 -0.00075168424031627  0.06004259556751752  0.08437256151790190 -0.14740146503295432  0.12815923570615068  0.03905500603281642  0.14807785749319663 -0.07555503685021948  0.14532749465477771 -0.00699382688446213  0.05719360798412805 -0.01762368546334717  0.03858983653407628  0.05553508166471340  0.02761065122641022  0.02139223670810043 -0.02304555243532067 -0.05401092692076854 -0.00065011386492807 -0.01017838552450940 -0.01040508121117289 -0.01414599427035418  0.09946849984510762  0.19643472035706877  0.04515616333650541 -0.01807264045624445 -0.11317010509882056 -0.02719677645508936 -0.03539728906397840  0.00858567493362697 -0.01868874255819900  0.02972051037043623 -0.00785666623312395  0.18548494854681907 -0.05616189073509451 -0.05674675993307928  0.04639099594917136  0.10048348672078676  0.00454492046206703  0.07530354189708004 -0.13406866432183279 -0.10724459956382654 -0.14663791425618786  0.00543299173461408  0.01159981035606395  0.04402874233302504  0.76801387253654751  0.01347216190935688  0.33779492673240408 -0.05705296388651613 -0.05765554087295444 -0.27186867183324098  0.30975353089182206  0.07098030337736953 -0.04640310697781061 -0.22035746110559545 -0.11983715291141268 -0.03459595147348437 -0.03502166959745782  0.00240092336469754  0.00943603273359994  0.01330768732370568 -0.08499752214873781  0.05819215655572196  0.08334986212764380 -0.01730974553974886  0.05217211568431704 
-0.13134507438723875  0.00123137657903716 -0.09862646388941662  0.01125352830765140 -0.00709576638081641  0.02754732962661044 -0.00402372019497432  0.00376334682041256 -0.03949825759003746  0.02952001970314212 -0.03804477346859980 -0.02091762349122335  0.05633389506440320 -0.07280607033209288  0.01307420455942952 -0.20017962439485462 -0.02576060958052557 -0.04258253937367465  0.18850245692199630 -0.04939314098164876 -0.17196233148728229  0.15394902360722118  0.02794459885008234 -0.02210137142378141  0.03434758276873590  0.12360135195035429 -0.02375677695054608 -0.01876189205864073  0.01623944538870106 -0.03395216484490906  0.01690575318386985 -0.00751211305691434 -0.16516314152117306 -0.08571684586318634  0.06338535000366596 -0.03274191151449676  0.05323532133786367 -0.10498748455351745  0.04090407404762803 -0.00004037466106491  0.01647122755894963  0.05146053175666135 -0.12656341702155094 -0.01990767103652405  0.04398342544842795  0.02153432790084555  0.03267852650081431  0.03815699150199958  0.03808692458525465  0.05286718039870834  0.01751000893210225  0.03730259904355532  0.00177710557551490  0.00852713770310251  0.00776940047515153  0.01491547200414665  0.22432568214331131  0.45487476586600761  0.10443630980986410 -0.04785349423087584 -0.31816961042559411 -0.08739111391067036 -0.10110594640370132  0.03688982978334552  0.01138067683389705  0.05185191056153825 -0.06468717952108508  0.22990981360652746  0.12444097501591032  0.32069777040160674  0.00101370409308982  0.32005175996902147 -0.03290257573310563 -0.01742580335816139  0.04974109781927405  0.06465106514849384  0.10427352683732571 -0.00168052806123628 -0.01715545792658772  0.02483100559487453 -0.53391332140145387 -0.00959383740691728  0.21679398322413296 -0.01175565603772202 -0.02580257178752738 -0.15604513529368497  0.16593989365483267  0.04919547994103363 -0.04425616995787630 -0.13613977550547690 -0.07731931143919588 -0.01979027768806818 -0.00676188229171197 -0.00552143950667051  0.02031091641077507  0.02867783236493157 -0.09202970534031270  0.10209096665038107  0.06285610215802041 -0.03093283994654279  0.06833346823859454 
-0.06375304313092495  0.00031611164847870  0.00239454643072057  0.00071584429432446 -0.00191035512590593  0.00748709426329704  0.02031666076365042 -0.00685521789921900  0.04963506532873865 -0.00973218294294039  0.01377982323109581 -0.01627667606672674  0.02621340856267833  0.08510759813669641  0.01454223770327844 -0.04874776614774863 -0.08134858864344581 -0.02935005821924947 -0.18002107721222171  0.05714394919240681 -0.05967089344749632  0.26981508240133628  0.02863897810154682  0.00857889935373664  0.04390718531027967 -0.01984107181107392  0.01881465046747973  0.00460355638226981  0.03808094278195619  0.01572012718771727  0.01991130244282648 -0.30204954360951491  0.08493732170462169  0.00976041387640890  0.10058290782982547  0.10262781827492302 -0.01596150812599906  0.20566961752526294 -0.12162348293873007 -0.00602618911120922 -0.06310754894593086 -0.03172499435164181  0.12156104281924669 -0.01737907818904906  0.02377530323304865  0.00286035676905759 -0.02905979427250308 -0.04138103806135730  0.01528590186527415  0.01139918024226533 -0.01508248151867641 -0.03650345188734162 -0.00021013496293275 -0.00649756163472783 -0.00681658329188608 -0.00938467910362722  0.08570018309095756  0.17789328469071058  0.04180691743218849 -0.02210732016627432 -0.15970558639045263 -0.04567957928509370 -0.05751717433848485  0.02910490804547386  0.04074771613101733  0.00809335219138576 -0.05963026949733211 -0.03781460624428640  0.20644500467965049  0.41109520562357321 -0.08001991944363873  0.18402648064908214 -0.03152702621075471 -0.13106113243529335  0.24457903231707770  0.22681090782068217  0.32228373637657964 -0.00943795770593690 -0.07736516571351376 -0.04211956458006004  0.51727537289626213 -0.03007893820454446 -0.29547157465722684  0.01859280848879943  0.05743349287083576  0.23796400676838253 -0.28257968127033928 -0.05588003870135468  0.01804816862357998  0.18481400565262121  0.09728650947471386  0.02999504398563650  0.04501209815371700 -0.00788098120351945  0.00628725336774423  0.00912328852800753  0.03141906721659983  0.01908515528681108 -0.05816162640028850 -0.00634308341243652 -0.00709322938651474 
 0.01080979874187186 -0.00027247679510203  0.06438121802521697 -0.01288677751272625  0.01364445099991123 -0.05990609492986590 -0.04975225425300912  0.01188775854557031 -0.05650256231633486  0.05881747695175050 -0.06878132821871089 -0.04474061914519316  0.07037360410513178 -0.07492493530184917  0.01650114289835567 -0.16114654436799195 -0.00628419628766863 -0.03276342897271477 -0.19812642637277478 -0.01888646070729790 -0.09262466719515007  0.01686522697775317 -0.00604149204365769 -0.04552833940414272  0.01161928848305646  0.06302382189665517 -0.00554148017223018 -0.00619728790435456  0.00077965057740621 -0.01809064164340738 -0.09146473866444459  0.04262987280395632  0.22975614162187627  0.10833979878840931  0.00624653242477224  0.06980025303419947  0.07184227206157734 -0.10220524686366998  0.10613341230156970  0.03700534216200057  0.13213524691767198 -0.09127493776701021  0.20073468879649675 -0.00294458444544028  0.05103018562100687 -0.02650108934121595  0.02923606787347000  0.04941039491343971  0.02957291264077026  0.00077971581670205 -0.03473426966527196 -0.13756570331862458 -0.00950874425694434 -0.00384982495355185  0.06126286908372802  0.04238754640330810 -0.01912616001416733 -0.03098573542664517 -0.00397935580720194  0.00146475497551967 -0.01286973250385070  0.00138903248244319  0.01374557264651871  0.01767792303934641  0.09773380893391158 -0.09092712526822609  0.01163617877843435 -0.47409403094865088  0.15004211273064047  0.07286577278801964 -0.09329564340365805 -0.33178150659760730  0.02487171091048282 -0.06454683620125208  0.07593833351252385  0.06727353460500615 -0.02100399950080310 -0.00932895829213383  0.08011490534573730 -0.07413538379229494 -0.83252085705175038 -0.02156911691981865 -0.36402649589208402  0.07526301512626515  0.03226258185120701  0.15120968145086799 -0.14364602964370865 -0.02429015948562963  0.01940371352050555  0.07906087081191178  0.04703586140631046  0.01094802646076603  0.00647470389733000  0.00364527340656689 -0.00847452294234373 -0.03541264096257178  0.07453097752192997 -0.01671040364379372 -0.00104839438343379 -0.00406463004288677 -0.03608486679034154 
 0.00740388789918026 -0.00038293618117180  0.09206427406188472 -0.01538780315288986  0.01421409074807679 -0.06115255045063961 -0.03103522435602345  0.00478354274691473  0.00075076019700463  0.03663789800537792 -0.04123674102275159 -0.04998449680643613  0.07003418186153312  0.03526705885877322  0.01805868797450275 -0.11516199851957296 -0.07653415536111269 -0.02823952478517304  0.00410050100917452  0.03320293226219460 -0.06309291527423065  0.23535771900836883  0.03020749416661006  0.02040734207376147  0.03240327132313861 -0.01518993858850295  0.01017280668936459  0.01405411821836064  0.03979611696136724  0.01953412838055833  0.06383683483869430 -0.26240594877502149 -0.05549062519376102 -0.05019569949599458  0.07933353971084871  0.04776395081400549 -0.05157685010676961  0.22883769228354733 -0.16424639235047986 -0.02408133628216287 -0.11724396116289588  0.01907912730241691  0.01649772443815812 -0.01710470446507928  0.00091148189881290  0.01583255439558761 -0.04429384342577784 -0.07295744777418406  0.00095539726811285  0.00182765845480176  0.00065660088740390  0.00012068327197918  0.00025932525228059  0.00075290719249920  0.00045122647932252  0.00109962649386920  0.04342009683519608  0.08149114678142254  0.02527444313532134  0.00065527205727612 -0.01214734828952932  0.01393144000885429  0.02970235857916960  0.00397534987512695  0.05210961481466998 -0.08023777086353392  0.07036546750410150 -0.24610742230274466 -0.13775323543486792 -0.44825027845718290  0.04571952601147566 -0.37635800274950137  0.05993646687249628  0.15439746026278767 -0.30711715041419474 -0.25716456924736608 -0.45499776239496015  0.00864299364625070  0.13575761907911862  0.02343177084039583  0.00333141451468223  0.02175457744201893  0.29215554794461418 -0.02132209179075693 -0.07738619560779020 -0.32925925152306418  0.39844791655270595  0.09057044385667716 -0.04381070154661582 -0.27404520174036295 -0.13963481438966033 -0.04254690245291839 -0.05235777761243471  0.00795491958227954 -0.00079402486779465 -0.02229332398862588 -0.04212326903876803  0.02695516834180636  0.07984389066615906 -0.01138201597882317  0.01765540749904472 
 0.01079019444658504 -0.00027211290382933  0.06428041375122716 -0.01285441035536552  0.01379147050077203 -0.05992988194292695 -0.04979170205214285  0.01189440742981634 -0.05667094171676552  0.05791909419504172 -0.06922385939703256 -0.04510415908454259  0.07020149064894737 -0.07473436000219580  0.01124385105348573 -0.16091118975133134 -0.00704698452091009 -0.02326331842658174  0.19517007352540816 -0.04833780644318088 -0.09506185412223364  0.01190690826214351  0.00936422422143519 -0.01213018676730481  0.00431219349596174  0.07881518498760495 -0.02211261707185756 -0.01520754660054058 -0.00952855283605653 -0.02680610229428837  0.01597228407236229  0.15128159666929025 -0.19634065777448984 -0.08135202864485541 -0.01908305998437831 -0.09531397168735883  0.03100097767006223 -0.17769085262685302  0.08588605631395782 -0.00448232453062917  0.01749820809587701  0.07605442773531841 -0.22643818584941436  0.00386699577761144 -0.01022590561542699  0.01844023745569017  0.03475285875344860  0.04693280660139028 -0.00492145021555155  0.02751271876454313  0.03481843286150246  0.13727649851151819  0.00978821875097492  0.00365983059100904 -0.06134072617253667 -0.04321848369514849 -0.01687463088338406 -0.02939341361501298 -0.00266608074021789  0.00171769520060308 -0.01314798154797934  0.00485208863296378  0.00816020602927550  0.02091989796561126  0.09907998939252759 -0.09155983065326570  0.00771295538121451 -0.47398028780379770  0.14640986652831386  0.07236163790574568 -0.10289268241530414 -0.32867475421861014  0.03111093097332290 -0.06637711304544835  0.07263968249734767  0.06922469192537908 -0.02190708478073660 -0.00905916264628252  0.04781276067037428 -0.07613162589839484  0.83244529472478213 -0.02193153802638896 -0.37897350337650931  0.03405147671852114  0.03122554541097437  0.14896174839735007 -0.14023107223745701 -0.02531065037682968  0.01543159264038776  0.07862706183343213  0.04696173451303218  0.01054701494202017  0.00645527624446364  0.00464440843372194 -0.00892749995753502 -0.03584951912695461  0.07493568224531022 -0.01658309114576456 -0.00077161642999616 -0.00416779829681471 -0.03628946529567291 
Optimized orbital energies: -0.71115670497512429 -0.68154942215183578 -0.65226432655578592 -0.64022625838173763 -0.63460718183452092 -0.63325255989940421 -0.62479822080820502 -0.62033114568073044 -0.60822895383402453 -0.60333439496459063 -0.60206470420998381 -0.59878878572272465 -0.58589502215780820 -0.57967513011391392 -0.57263471691063039 -0.56575551907137045 -0.55978225173983631 -0.55114785159879309 -0.54719682224925970 -0.54672043366144163 -0.53810945583265712 -0.52782420153588649 -0.52426319190432902 -0.51908443174007435 -0.51598022096936647 -0.50966917319723437 -0.50493445426666583 -0.50247823366515587 -0.49812780049220451 -0.49020716850158863 -0.48409456467410933 -0.47688892962606944 -0.47443774780016046 -0.46996795377909234 -0.46871252709661565 -0.46756913650458976 -0.46273944354105340 -0.45577662120304613 -0.45328773864076155 -0.45039254900001008 -0.44965757313948540 -0.44619247100361592 -0.43745172374896268 -0.43591432734987334 -0.43214493820669481 -0.42830041515803646 -0.42408569175029331 -0.41404395703041930 -0.40394769506446854 -0.40204151756608614 -0.38511963388614578 -0.37131491824776697 -0.34084384780705257 -0.21286704532356476 -0.20523175362145663 -0.08203333620673446 0.02393848422525635 0.03444235881497747 0.05095403974378693 0.06500745208598668 0.07666704433459891 0.08923874340343911 0.09119239003809229 0.10022344514107540 0.10563601617574621 0.11212355825343122 0.11973689730077265 0.12454259690787052 0.12659213454220497 0.13281391425804534 0.14052020835365828 0.15630747070394824 0.16349024974015464 0.16780318169644684 0.17679355357950510 0.18084676840607639 0.18476171472604161 0.18982994693699715 0.19269672251184999 0.19959221591326834 0.20381083488695936 0.21393427250736496 0.21766162214926338 0.22229191385249697 0.22409664465430024 0.23650334952407689 0.24324234823410310 0.24845765413451099 0.26194366979635392 0.26631289354305443 0.27766279718555809 0.28369281846759614 0.30251296111992704 0.31819175877323641 0.33341225369118005 0.40489130063998052 0.42184483594265992 0.46948756193617236 0.48376502909318059 0.63673819334332915 0.67949039119304588 
Optimized Density
 0.72819681404196002 -0.02992610727129293 -0.01076120649509094  0.01790746744055299  0.09826587140661430  0.08578590889592567  0.24208959732408883  0.09651125546328566  0.09807125588225205  0.18578523508692116 -0.18690838173160831 -0.01192933490573543  0.22165712803760279  0.10443615478574643 -0.10759581152427619  0.04770618053933456 -0.24937227788379762 -0.02372938137365323 -0.04940223393962102  0.02148819797628598 -0.02205520229667591 -0.02080482619251363 -0.02154429515514291  0.04797295335378896  0.00280182572035705  0.00900995758632168 -0.11078838967529246  0.09364200934665734  0.00153903574768019 -0.02105105720798556 -0.02322538432679444 -0.00224673544118902 -0.01120144581059707 -0.02000322492179778  0.05775766316968785 -0.01006084211745569 -0.03339640229886619 -0.03712416592378334 -0.02000924086749732  0.00308844426146758 -0.00736278860899201 -0.03041713386077365  0.06403063068419496 -0.04990279966173773 -0.04587508864374994 -0.06100183292577783 -0.05172000007453456 -0.04475714831798985  0.04565515022648817 -0.05721846115652392  0.07236065980503931 -0.00275862447678234  0.00562166048325720  0.00227319506759772  0.03234329124292500  0.03208477812752721 -0.01202097467529811 -0.02159878663197008 -0.03797405728618420 -0.02298918923689537  0.01149610017990476 -0.01460962928667070 -0.01496641079953249 -0.01277358366395137 -0.01008266681903199  0.00825483313269033 -0.01308231851963166 -0.03406348466487744  0.03919840295921453 -0.00916572302935454  0.00198523030729030 -0.00139101468205414 -0.00411599446888265 -0.00371772535418639 -0.00369742456596653  0.02257312450310830 -0.01257702415480679  0.01914832520227173 -0.00652565882659573  0.00745737778055762  0.00299803070834520  0.00551929006487790  0.01166370671974899 -0.02656845406637690  0.01364568056428268 -0.04045920176396984 -0.01618675438033073  0.00127767510987488  0.00184187776970988  0.00352518141552274  0.00196681043698084 -0.00234926989685014 -0.00295301360588438  0.00274786371794194 -0.00178850230354747 -0.00057762417504860  0.00310702003104907  0.00082100445610197 -0.00083559989279983  0.00157427071502640  0.00025594733365075 
-0.02992610727129293  0.67981662170472990 -0.00143031842667748 -0.00444965319897618 -0.11209047046295578 -0.04297644861998478 -0.18057530013502765 -0.07123168135006024 -0.21366306507777313 -0.26537552719825869  0.29275721231182261  0.02751377844349271  0.41031879746651073  0.11646413457293293 -0.05865431956372056  0.03390397834290630 -0.21302233025885847  0.03394518023504530  0.03222594302555093 -0.03015453929288281  0.04562414313721286  0.00591956290128399 -0.00408398415328611 -0.02249861505435377 -0.01542123895495382  0.01302471698113125  0.12957123333420081 -0.09190047674426290 -0.03183718334795024  0.02806778899417158  0.02928021226520140  0.01278370090333172  0.01446613906526354  0.00504182340213595 -0.06597918963833765  0.00960058787201797 -0.00077499039106075  0.00239633590965198  0.03660075046260548 -0.00180803730026057 -0.00217084816350583  0.00070968180587335 -0.02870244179074244  0.06051207612536860 -0.02404847613071650 -0.05701060425531247  0.01922524747463093 -0.06494592347978309  0.03582571021049655 -0.00084935380217764  0.04329585636077254 -0.02036288873093464  0.01444912942552653  0.00801869821846556  0.04764427120080764  0.02640209065632607 -0.00073585991493138 -0.01835650645070536 -0.03784389453959550  0.02989777543979321  0.00924937052199750 -0.01466973359654259 -0.00626327201116357 -0.00817262122905063  0.00011075755101770  0.00660745191740141 -0.01417612071969214  0.02589001947855271 -0.01069193779891446  0.04566549509392170  0.00811346063311317 -0.00723383897764350 -0.00646904954693290 -0.00768212075671879 -0.00320503867594050 -0.02934521370595417  0.02094225424565689 -0.01361174334952050  0.00660046757855872 -0.00024716755381931 -0.00921077599503466  0.00118988589312801 -0.01715840345339052  0.03343234997714137 -0.01529912072510008  0.05368146177219275 -0.02015731800054593  0.00104667840524958  0.00428596605177154 -0.00568179181625316 -0.00816653163339248  0.00634339144026313  0.00179065217999972 -0.00404607853124299  0.00161717467081581  0.00004798021991807 -0.00443782710220900 -0.00089803726326944  0.00221998448107920 -0.00159842967657039 -0.00180023092128452 
-0.01076120649509094 -0.00143031842667748  0.67743411146205801 -0.00559896137434920 -0.24533902322591622 -0.17528772696633332 -0.40089663126560865 -0.17071061721475947  0.17931890955935423  0.26614903115725180 -0.22860677275987795 -0.02482656219157192  0.20601771443070890 -0.03680831910851770  0.03471711344705018  0.01708069240712356  0.07994860104126214 -0.03587938353552644 -0.04696248763236464  0.01863369394388655 -0.02061817059242110 -0.05413614643776556  0.01925065353084867  0.05324164998513397  0.02841667509386770  0.02420144519880781 -0.09914647502283089  0.07918026519120627 -0.01866069644824297  0.00366962826911152  0.01128101437705457 -0.02559128700080756 -0.00838551896433426 -0.02428671664936488  0.07275157997780196  0.00643505958700105  0.01540869121301502  0.03539129493973717  0.02802358452065214 -0.00345909181702663 -0.00026737779929809  0.02743889735032063 -0.08734719678775964  0.07127857413230439  0.07638116172567641  0.06023375466831166  0.00352069589635613 -0.02990613954273542  0.01461140218776061  0.02771617671764891 -0.00902822364148860 -0.00841645974874553  0.00181714316317906  0.00645581903070001  0.01820418574376086 -0.00399307870215198  0.00223657754278638  0.00637922327047610  0.00596163058422438 -0.01776357717107017 -0.00102936187852764  0.00022198558737784  0.00193378134594038 -0.00927955710478485  0.00804786479411900  0.00042766545325917 -0.01990714573601804 -0.03667548152247464  0.04493004281390241 -0.01470887179275522  0.00021468123447033 -0.00882648132788684  0.00307587676829091 -0.00627665293934480 -0.00389467208800363  0.03128767832481121 -0.01826859943501483  0.02398826055727736 -0.01189568258980542  0.00628616630547079  0.00805633205066864  0.00300106331674154  0.02122131201051997 -0.03861344511416834  0.02467521431678189 -0.05608904564694075 -0.00439555960955834  0.00129528640858971  0.00094746939654765  0.00613110838474660  0.00582237569009638 -0.00379379647437882 -0.00310136115665644  0.00520083130718583 -0.00279678360778734 -0.00010720729060952  0.00466089142345833  0.00101421988747861 -0.00157095022071650  0.00207658146358553  0.00074169279504864 
 0.01790746744055299 -0.00444965319897618 -0.00559896137434920  0.67385259801048547 -0.08893170236043850 -0.05870625373595274 -0.16890155413014868 -0.03991328501713876  0.03041060592710865  0.03143567765553308 -0.03501788025466805  0.02680534162722075 -0.38789394961163060  0.25392285851067858 -0.19632906166727099  0.07105701505299719 -0.43592610876628257  0.03134876729812361  0.01843168006304287  0.00827755073494666  0.02162534983645635 -0.00860776846707707  0.00910336687592494  0.00908510184539892 -0.00159557480244112 -0.02885477191778463 -0.04369742173066892 -0.00082616038880481  0.00943607020745641  0.01028910201091920  0.01370371867140785 -0.00816881827003261  0.00681528895189086  0.01283321067598769 -0.00204297258341913  0.04729419286859793  0.03996936990491529  0.01036983888840307  0.03139368060915981  0.00118911980985966  0.00430029751651823  0.02705727874998083 -0.04764459884841087 -0.01927830206269356  0.02842376134313490 -0.06675002392039259 -0.09026929966117793 -0.05616803791451044  0.05940968228476438 -0.05054780260463626  0.07212039005618098  0.02299218495894931 -0.00952971548832015 -0.00950878453660611 -0.01456745034801234  0.05543920657798185 -0.00706274699754554 -0.03028534406904346 -0.05669419712204539 -0.00022591495733743  0.01040376713835807 -0.02388383856237802 -0.01182304864594184  0.02116376674355236 -0.02408250599192823 -0.00532755131089393  0.01951550872935598  0.00063299024045349 -0.01256775039060253 -0.02203589930658401 -0.00754577938939311  0.01105793253756767  0.00288399333266210  0.01022361305474312  0.00370341758556821  0.00201692459394432 -0.00241548261913836 -0.00403742592009814 -0.00128364351444544 -0.00333842209248922  0.00337101354132562 -0.00377016578117106  0.00202519497290161 -0.00395013841950501  0.00568171974957371 -0.00392253586317001  0.01550886953445251 -0.00051807324293778 -0.00340799480946554  0.00112820947381551  0.00390104382975767 -0.00182944818493050  0.00132029216963759  0.00085648197181486  0.00005162508522635  0.00037972401517808  0.00069841681808153 -0.00012956347773371 -0.00095398987331732 -0.00011794892096484  0.00093836802253629 
 0.09826587140661430 -0.11209047046295578 -0.24533902322591622 -0.08893170236043850  0.68194491224546838 -0.00681170154822100  0.02985283197554566 -0.02235925948385670 -0.01007072502022107 -0.01025129041724156  0.04426204957347475  0.01205148206973488 -0.05607249597048533 -0.02214790642006073  0.01055376853706853  0.04027207770201421  0.02261969074472757 -0.02038468010231308 -0.00259538236707634  0.02666032062926795 -0.00859569867525218  0.02602538710287156 -0.00557883327033114 -0.03904942508207094 -0.01140517202005898 -0.00743131156116819 -0.00952993427310998  0.03023064205668925  0.02079871423873295 -0.01317728329407508 -0.01987365732286857  0.02113787895785981 -0.04533143925784316 -0.00423726377201999  0.00420276240756369  0.09634526916579945  0.11398848167826579 -0.03006854338609256  0.25948355221635261  0.06724800435377078 -0.03024104578750129 -0.05304439900448936 -0.04654530605385225  0.22445923038680463  0.22933624938048339 -0.04677803429192878 -0.00248822739909885  0.03482032987550877 -0.03693711697463596 -0.03283701600874935 -0.01745995639380653  0.00300643734900913  0.00364236441525840 -0.00078400211598068 -0.00474723783311370 -0.00816234071973903  0.00466480914264869  0.00487314381539049  0.01385271438706282 -0.00546671803250644 -0.00402326653696783  0.01224031431748548  0.00014558069768688 -0.00393325990068852 -0.00053457497653428  0.00741288651174777  0.00427073746026876  0.01283767116726066 -0.00923736915279003  0.00359020246777463  0.00236144739983520  0.00042200940544433 -0.00397461128241207  0.00026530933361975  0.00044023609629337 -0.00733941353644323  0.00545211062564805 -0.00690942926396095  0.00693486277102111 -0.00571254961429611 -0.00647439770018068 -0.00364292449845376 -0.00863489301507735  0.01141436501598585  0.00051013097529667  0.01456852318944748 -0.00138805760351597 -0.00217486063309820  0.00182972679323245 -0.00266442288111286 -0.00055609000840137  0.00135125630377555  0.00234422541575548 -0.00503922809363992  0.00137122208643697 -0.00032750849899074 -0.00243891387891473 -0.00096252955845622  0.00021785581632699 -0.00104176808372653  0.00005037411742629 
 0.08578590889592567 -0.04297644861998478 -0.17528772696633332 -0.05870625373595274 -0.00681170154822100  0.68272667233250706  0.00119093809873661 -0.00103716050542153  0.02274062118249101  0.02203520690630328 -0.00320527694392774  0.00997113232066952 -0.06177839636536291 -0.03172873565271230 -0.01114958716962388  0.02338181370041363  0.03666507998082423  0.00977531952760064 -0.00076162612035846 -0.01319564099056714 -0.00768345680371471  0.01724822312286576  0.00002567133163781 -0.02860276718068074 -0.00361889145362531  0.00982161362540722 -0.00970683303494237 -0.04309328885704525 -0.01176287339692334  0.04752371941755767  0.02811741166510268 -0.04541336388759001  0.02530483313355883  0.00263107024750116  0.00309757310209788 -0.12088704178149788 -0.08117352756130390  0.03170618341912279 -0.21493299113922557 -0.05767892600257987  0.02881244273894342 -0.02033678834079588  0.04055718733712844 -0.41036060606707320  0.46557347326364401 -0.02963543960157277  0.01388306943765472  0.02251948591298892 -0.01667701672986502 -0.01717220544072261 -0.00587014565253315  0.00554121074742072 -0.00098883762451360 -0.00072577728248080 -0.00252830405411891 -0.00849146518261054  0.00213348911873694  0.00243314843543023  0.01081958801449086 -0.00122728095889658 -0.00249896846606215  0.00720382302180090 -0.00038840809107920 -0.00451030739625961 -0.00082906061251247  0.00216355403482340  0.00316870804380998  0.00316403707378804 -0.00024654782387723 -0.00370771673392427  0.00172854645884515 -0.00024380722131727 -0.00289838658123431 -0.00016131299373331  0.00116938108737477 -0.00048240880612393 -0.00004176851818663 -0.00095296800767611  0.00301641067435315 -0.00428810249203463 -0.00147452743242891 -0.00282713821083092 -0.00093933712587828 -0.00082586346048201  0.00142563493102908  0.00565094710010153 -0.00276667118355926 -0.00199826219477175  0.00060887872854537 -0.00148953535661454  0.00063693451524902  0.00001768802683253  0.00218974250725412 -0.00184894462248301  0.00070244169351329 -0.00024430218998063 -0.00121004387968320 -0.00060036545849566 -0.00019339402518686 -0.00060717416555915  0.00034360265496817 
 0.24208959732408883 -0.18057530013502765 -0.40089663126560865 -0.16890155413014868  0.02985283197554566  0.00119093809873661  0.66321826597278932  0.00157129388074304 -0.03676117678215458 -0.03211679003367097  0.06087793504230031  0.02402086029606718 -0.06443481834003734 -0.00259458204744676  0.02023654182745726 -0.00223179646833645  0.02824606858208455 -0.02386217715000782 -0.01288839342327894  0.02249139991721767 -0.02372933657267853  0.05124663249260774 -0.02389870151859110 -0.05957616848356201 -0.02195252288621699 -0.01273944633005782 -0.00741470152167376 -0.01315465715760371  0.01072572936528366 -0.02463916930215491 -0.03177665826692073  0.01604597815737846  0.00587986444136858  0.00126688727438302  0.00071000868565276  0.04993227876241838  0.03242306842991533  0.01328237053739847  0.06856027047156156  0.01167307308202060  0.00203270340260122 -0.02185388091997756  0.04137986206893013 -0.22744608478412401 -0.37948975182354261 -0.02913710143069830  0.00086344190478876  0.05252027148642863 -0.04842311921262979 -0.01717005456015745 -0.02745745729169145  0.00149471116166039  0.00645096138046062 -0.00227468709487334 -0.01157299552991487 -0.01204610484571434  0.00412502595467477  0.00687306857833786  0.01764812206183088  0.01060958431329717 -0.00629406009752736  0.01270094899471229  0.00518242450227578 -0.00567015969782750  0.00367437968279331  0.00677174036714485  0.00586192580232133  0.01937607579504326 -0.01294246063996968  0.00498468828767001  0.00508616031452588  0.00151946266079648 -0.00811785646766251  0.00069973109272506  0.00161331737912662 -0.01253857692388617  0.00782549881063008 -0.01024640257359938  0.01087614089784963 -0.00718346976298133 -0.00916336212908072 -0.00366849005822783 -0.01163742096167391  0.01436755216433271 -0.00528262220264160  0.02493577359601737 -0.00473266372174845 -0.00393942610593230  0.00222786436281231 -0.00476268604049663 -0.00207659224462408  0.00193086579549624  0.00362483406741113 -0.00622253581988345  0.00225670491669633 -0.00067002843160402 -0.00383658802541441 -0.00138748440984734  0.00050902892252081 -0.00162380727450571  0.00001242512026174 
 0.09651125546328566 -0.07123168135006024 -0.17071061721475947 -0.03991328501713876 -0.02235925948385670 -0.00103716050542153  0.00157129388074304  0.67477288909601651 -0.01444838360071276 -0.00808725836483373  0.02526621392353596  0.00594065102484856  0.01409241890314912 -0.05165829957255322  0.02477411067893301  0.00227009538696713  0.03682652007322803  0.01384536452735261 -0.00857798146191989 -0.02399310010040676 -0.01013463130572201  0.01791082135579942 -0.00557819536212245 -0.02364841569070550 -0.00820722977213717 -0.01855774903080652 -0.00284091331826233  0.04339474654961654  0.02641733918552217  0.00278995781461826  0.03631885170036171 -0.01080563920276580  0.03020689843698596  0.00305448475998445 -0.00473363884035082 -0.25144639033434441 -0.21039597791874223  0.07302225132969921 -0.43026824111958406 -0.08520094278007488  0.02117710479837813  0.08626844824197298  0.06257782380364904  0.38292224241100953 -0.06455599565967812 -0.02199625645707384 -0.01218054436158083  0.03299351755432037 -0.02801817185086987 -0.02126211985304136 -0.00816411909169573 -0.00226144394297159  0.00435466503874797 -0.00067666735447979 -0.00377207027811232 -0.00729405273295986 -0.00026610155776604  0.00248951400092350  0.01018270128183168  0.00629094695567681 -0.00266637821584425  0.00785335472098413  0.00046386688659275 -0.00084493216310944  0.00000601303303726  0.00546818239402456  0.00110871738610276  0.00583361072790720 -0.00550403913104645  0.00352630361318983  0.00189252958084084 -0.00074209735337434 -0.00181975463409308 -0.00053637947915464 -0.00027448415054467 -0.00303004030726682  0.00238284186586532 -0.00325955115385609  0.00530046302704441 -0.00336380853380879 -0.00517535135023584 -0.00191595789951731 -0.00747965911476147  0.00565718860096678  0.00181538052696134  0.00755626213293907  0.00018417388361821 -0.00106592496848095  0.00148466865629487 -0.00200400190035532 -0.00062675139987595  0.00091142183835651  0.00151345506338432 -0.00290914244459109  0.00102260820729149 -0.00040626029170536 -0.00173832126563597 -0.00074654455077945  0.00019040993689698 -0.00073234740061854  0.00003637772230651 
 0.09807125588225205 -0.21366306507777313  0.17931890955935423  0.03041060592710865 -0.01007072502022107  0.02274062118249101 -0.03676117678215458 -0.01444838360071276  0.72442663513551564  0.05602115889013423  0.01042205684003414 -0.06498241612071157 -0.07014877640099419 -0.01363055358298988  0.03799136803180422 -0.02660867419505887  0.00163441403763370  0.10053736716073418  0.12100067391806317 -0.04598541804511787  0.24740641552169113  0.11667072647826178 -0.10111247839838261 -0.22980439972286840 -0.07448399368565078  0.03422454243964383  0.18515773441495986  0.06621991104654605 -0.18742921468010856 -0.00436044079107395 -0.01779397129560760 -0.00345837430838139 -0.04313208115434425 -0.06204820318480767 -0.03873892052978935 -0.01929612710014228  0.00922082587308743 -0.01566510069325599 -0.01921355901507122  0.06120446315609426 -0.02058957632555028 -0.00539990170505202  0.00428127789235455 -0.02458233117805701  0.05836028667567773  0.05876735402826760 -0.04741959665244520  0.00203420565747319  0.00207014038578330 -0.00454286309994689  0.00273700105337269  0.00014475473481275 -0.00028932358341001  0.00067849983318918 -0.01068031710972987  0.00265072948682789 -0.00402822794063608  0.00172693504844131 -0.00036074304810198 -0.03082967364316372  0.00131315862124334 -0.00088883299186038 -0.00089275781863125  0.00171517131845685 -0.00452027715428343  0.00188088453493267 -0.02380209352676834  0.03731370779421195  0.05276494568477282 -0.00122663102324665  0.03343073755349583 -0.02339712357080232 -0.04570839911199989 -0.01359440807775783 -0.00167634237920846  0.00321720568040057  0.00299578538933604 -0.00121984031101641  0.03173125497013621 -0.02013111456196189 -0.04262128988721358 -0.01419388272415625 -0.01192276899722387  0.01274382611328025  0.04070886076652170  0.02250461901359752 -0.03423182888945500 -0.02346743439311471  0.01795395236460657 -0.01026485637161255 -0.00136637745581089  0.00740625404063773  0.00950784088626377 -0.03724843050704356  0.00534244610278791 -0.00322827991309982 -0.01013203096754431 -0.00557219332379000  0.00039354407821407 -0.00394908931582707  0.00034538760202474 
 0.18578523508692116 -0.26537552719825869  0.26614903115725180  0.03143567765553308 -0.01025129041724156  0.02203520690630328 -0.03211679003367097 -0.00808725836483373  0.05602115889013423  0.61401744501659572 -0.02489477470567518  0.07135237244626977 -0.06328738810290124 -0.03801397178676165  0.04097962301277793 -0.02629180637054170  0.03432911302957369 -0.12736993749833581 -0.08327330832460754  0.03773041500795646 -0.22687965345429736  0.11418538468644936 -0.02072797895618234 -0.19469325732383436 -0.03824890310391382 -0.12222837005421694 -0.22613133189330489 -0.10768420172400796  0.30770421590751995  0.01763954043913633  0.00869943586233179  0.01126433189976508  0.02861590906509612  0.01052128761638976  0.05405873095775234 -0.00121946496554390 -0.01210534131680058  0.00924911476514715 -0.01135743122234044 -0.05023739681066419  0.02352033414694701 -0.00204762763748068  0.00030142551509376 -0.02253918186130754  0.07072482992676533  0.07468442276092177 -0.05023547454610420 -0.00168627064255242  0.00736009657409002 -0.00459593695111771  0.00632512965543841  0.00193919200990668 -0.00145078336310750  0.00120257563357049 -0.01009207030397156  0.00049158100745283 -0.00452785717090304  0.00293603252783633  0.00278399441611476  0.05580982381236839 -0.00007616026402955 -0.00020543710984152 -0.00141308430079487 -0.00189011395752916 -0.00411637625929196  0.00180951188007531 -0.02649120200933395 -0.00257599225976236  0.04601140397254608 -0.02511006154172129  0.02397548463011269 -0.02027701808242243 -0.01943529389750621 -0.01686417999257151 -0.00010678694284937  0.01672144947297989 -0.01025349434607242  0.00943033229893171  0.02133301805191964 -0.01792850103538648 -0.02237739500361900 -0.01287029392591271 -0.00818325072633601 -0.02397286995444260  0.04071036722112192 -0.00474871884906368 -0.02600620626439541 -0.01305651981004367  0.01000475785009458 -0.00752603092692491  0.00228875288716555  0.00228753832899383  0.00973695073014360 -0.01277875677439049  0.00373296710713979 -0.00248028580933140 -0.00670975529791645 -0.00409949590276749 -0.00050890905967559 -0.00300031551352514  0.00122058390031447 
-0.18690838173160831  0.29275721231182261 -0.22860677275987795 -0.03501788025466805  0.04426204957347475 -0.00320527694392774  0.06087793504230031  0.02526621392353596  0.01042205684003414 -0.02489477470567518  0.67816167092803525  0.03125525147760590  0.03537848190703529  0.01660406574322314 -0.03570412919679571  0.01322889115838546 -0.01260356337100408  0.02108210900113770  0.02910402237543858  0.02104689686111902  0.04229860264509525  0.26586416751190955 -0.19949264085930279 -0.36305989063210659 -0.15203530355549347 -0.05920387551201867 -0.13574648383172591 -0.00150469158737473  0.12281527402738517  0.02636372435939823  0.00854876892063906  0.03170876129390451  0.00384452321215432 -0.01867997536738906 -0.04552623265158578  0.01375829226815338  0.00760627126524470  0.00661699711359354  0.02037947271488639  0.00665135030198187  0.00444548759949485  0.00106430404142046  0.00229422889481622  0.03649875849593381 -0.07513320886297288 -0.05954552005268619  0.04948103232239334 -0.00720410041894296  0.00441963904970438  0.00604525984169597  0.00196698688506995  0.00139999011918451 -0.00092366997683413 -0.00082223467475190  0.01025965845533970 -0.00047068868623872  0.00313754891894824 -0.00292972018280603 -0.00288363176940924  0.05707304491436077  0.00003971510387998 -0.00063289300918057 -0.00028059468453490 -0.00085662273373893  0.00272774869032783 -0.00261617707572503 -0.03736912589311947  0.06641721603156435  0.04280922688781645  0.00048513521861267  0.05194336110301587 -0.02172263493461716 -0.06501225977972755 -0.01598615485685656  0.00051674010812921 -0.00818516992829206  0.00814172672833223 -0.01105830157748411  0.05736298183023289 -0.02910891112157711 -0.06681997976250689 -0.01587841893908486 -0.04678519275527131  0.02501427870757200  0.04171442701662061  0.06366874518940126 -0.04489737033187783 -0.03220290500990781  0.02358887202698246 -0.02095474480943585 -0.00755923216978955  0.01133505291198682  0.01589458590540773 -0.05448631167292271  0.01008009296075509 -0.00580838267651549 -0.01741542871635183 -0.00856227689026957  0.00152735283850041 -0.00688339723446193  0.00038925398817382 
-0.01192933490573543  0.02751377844349271 -0.02482656219157192  0.02680534162722075  0.01205148206973488  0.00997113232066952  0.02402086029606718  0.00594065102484856 -0.06498241612071157  0.07135237244626977  0.03125525147760590  0.60829053332445693  0.01559547523009466 -0.03012940872071429  0.00965855086277221  0.00280947572439751  0.01930344539599749 -0.23901741332207888 -0.22373466116140081  0.06891534678489744 -0.40751716907349517  0.09349069139146227 -0.04036923430953583 -0.15136852018662381 -0.00797791333358988  0.11932628840931464  0.27827256950852730  0.08532498046982286 -0.25934088304644887  0.02776154089298897  0.03265884783225938  0.02876274182282743  0.05509065767604593  0.06408961121211033  0.05296329782364313  0.02501900499891089 -0.01658454331870507  0.02431330035599940  0.01333667973767662 -0.09238519467197016  0.02920662840819751  0.00451029366752235 -0.00249679174491088 -0.00042412901746512 -0.00471650914600566 -0.00083542746020002 -0.01049818228759768 -0.00405445298650302  0.00652518100783628 -0.00677937917179352  0.00692778711090948  0.00042219536175122 -0.00201449475175621 -0.00008555858535522  0.00063431261970732 -0.00028882831422716 -0.00097417515123816  0.00005262863772226  0.00112818232309624 -0.02034000423976506 -0.00076018304151439  0.00070839947180959 -0.00176860275240723  0.00194097783840252 -0.00169632295139617 -0.00025082202750861  0.00389304968744801 -0.00841627985912789  0.02545840539483960 -0.01535581257950406  0.01492410119986772 -0.01737294826728519 -0.01632488536372851 -0.00835500295631619  0.00098597544686851  0.01182057322752211 -0.00780056790472099  0.00556595768259931  0.02388837777563267 -0.01745972945186962 -0.02048873970426050 -0.00719956179796730 -0.03173040207210016 -0.02245351500992682  0.03536235448848526  0.01300208404509471 -0.00602438573561557 -0.01204465163527246  0.00796438301305794 -0.00909013208607334 -0.00011660142578378  0.00029366393030851  0.00817111148783020 -0.03335977319465459  0.00420385412353348 -0.00283907657693399 -0.00628683374773300 -0.00285018885757095 -0.00021766967774015 -0.00223406234437256  0.00102069305758803 
 0.22165712803760279  0.41031879746651073  0.20601771443070890 -0.38789394961163060 -0.05607249597048533 -0.06177839636536291 -0.06443481834003734  0.01409241890314912 -0.07014877640099419 -0.06328738810290124  0.03537848190703529  0.01559547523009466  0.64273347311183415 -0.04916337268023768 -0.00684017418607733 -0.01458394786196722  0.09101546638230362 -0.02069457313454719 -0.02612068989396501 -0.00239042248641057 -0.01001782752623953 -0.02759105002753029 -0.00586495192840123  0.03506483814470149  0.01236929549615733  0.02985123938402220  0.08927069769927035 -0.00429523236438354 -0.06324747072308423 -0.00437885436277418 -0.00118312875024807  0.00350527273623911  0.00042245818266961 -0.00500152686221139  0.00561179891121889 -0.03041219943065169 -0.02806676072604494 -0.00185530929549285 -0.02230596219784473 -0.00724329651789138  0.00001552508956989  0.00824810439245799  0.00467472421246458  0.12037849732104271 -0.05267955772846225 -0.00937591171827966  0.10659920799418998 -0.04979019994504898  0.03755026529122177  0.03933624932690097  0.02069016027480418 -0.01695429620309731 -0.00643024920354178  0.00527146235010493  0.02452158265875638 -0.00245729831107083  0.00468055464204334 -0.00484268335286401 -0.01157824361371187  0.00372376387313448 -0.00095245106727621 -0.00391613982074560 -0.00017866992256053  0.01489868145162576  0.00240016575753038 -0.01158410480744644 -0.01878707791724641 -0.00060210097027497  0.00302381639642155  0.01354421100101046  0.00162851480460737 -0.00506419065622328  0.00390732152474190 -0.00014809502654728 -0.00170005064262582 -0.00011622664707986 -0.00070942666495302  0.00051142661320404 -0.00367513091194738  0.00387667022620737  0.00207377647340259  0.00358332295220804  0.00390296201850667 -0.00291554564123140 -0.00172825414495557 -0.00763382344663392  0.00832935901862109  0.00110190152147026 -0.00084390837915039  0.00147139130576977 -0.00001171313544833 -0.00056376954918518 -0.00211838446297394 -0.00117073736818819 -0.00069037740367821  0.00020514819473903  0.00123848989512186  0.00052462432908502  0.00014464309093575  0.00064669786862954 -0.00015162080991761 
 0.10443615478574643  0.11646413457293293 -0.03680831910851770  0.25392285851067858 -0.02214790642006073 -0.03172873565271230 -0.00259458204744676 -0.05165829957255322 -0.01363055358298988 -0.03801397178676165  0.01660406574322314 -0.03012940872071429 -0.04916337268023768  0.68577336429367863 -0.01046291029820175  0.00088511339032285 -0.03238879927881003  0.02386792599025222  0.03153229873849027 -0.00754394941318964  0.03825528095609006 -0.01087275005697596 -0.00254409102552508  0.02061339437385934 -0.00294815918023495 -0.01313019850865825 -0.04430968741544832  0.01892595606830117 -0.01081628422390849  0.00000004037891778 -0.00238074973917984  0.00343876079317533 -0.00562649400645860  0.00423067444167613 -0.02024961393582562  0.03418043228262702  0.03421743048102596 -0.00407869535645224  0.05432202427461494  0.01880583034403617 -0.00392344994354602  0.00029718016534514 -0.01807138921621252 -0.02940886425322093 -0.03259874701359079  0.22859905978521383  0.22914232800592024  0.07217709627713947 -0.18000190458862764 -0.23803523864274129 -0.03620502322154119 -0.02001893731738178  0.03742590761200414  0.03825911795985705  0.00518742986039846 -0.01807834936927098  0.04515619004130562  0.03363548713333974  0.00669121165851690 -0.00120780323492305 -0.03769173361440708  0.07901354871573006 -0.03261063500963238 -0.03164055331496211 -0.03582249573954958  0.07696409552680240  0.00322488580127811 -0.00119778075499942 -0.00220548358664506 -0.00197666567162642 -0.00244261401111758  0.00447865923399535  0.00032400628972221  0.00301877074910848 -0.00023700027786440 -0.00001408399750530  0.00063799361204613 -0.00091488642756331 -0.00127055027935453  0.00028498198858461  0.00086674253747383  0.00012284862909308  0.00053129215118746  0.00069647172328594  0.00178745110244901 -0.00311007704522391  0.00160787777538227  0.00096505432111250 -0.00054617814282353  0.00079616915908128  0.00112117868480678 -0.00070258233017072 -0.00021651833986822 -0.00099819685875400 -0.00027759331700131  0.00006072326116945  0.00055149939928832  0.00015679850879633 -0.00028455043138710  0.00019838271653147  0.00022077574103204 
-0.10759581152427619 -0.05865431956372056  0.03471711344705018 -0.19632906166727099  0.01055376853706853 -0.01114958716962388  0.02023654182745726  0.02477411067893301  0.03799136803180422  0.04097962301277793 -0.03570412919679571  0.00965855086277221 -0.00684017418607733 -0.01046291029820175  0.65008352954656323 -0.03833893189796547 -0.01645613920341060 -0.02131230434412983 -0.02010386719011243  0.00408141025381688 -0.03009380825924353  0.00955374827554212  0.00695745358036187 -0.01851478933929363  0.00596945281857314  0.02622299832101280  0.05048419387612508 -0.02456205829354196  0.01315303049084147 -0.00542263446991538 -0.00475699203464263  0.00089203482366104  0.00145648023007147 -0.00447480552722711  0.01570205353416895 -0.01680729174321670 -0.01459774526576688  0.00265409518594372 -0.02250557120597164 -0.00745090137053466  0.00188740988242467 -0.00008008911411453  0.00979208083402158  0.02036722568425828 -0.00009532951487238  0.27489027003512789 -0.43055757229566527  0.16933985039390551 -0.20756434186267628 -0.31120538055273078 -0.04125699134793417 -0.05249596782843263  0.06065315188012393  0.02274256337624110 -0.02212013633581729  0.00452316463312452 -0.01593618177815754  0.03231978821436157  0.03087058476815897 -0.00323594968576828  0.00250043868392486  0.05772936706845413 -0.02860311717484022 -0.03433177959281989 -0.04100587461140270  0.09208094587842461 -0.00093787803341116  0.00070749543650047  0.00219491062621629 -0.00066732785336433  0.00170920895113355 -0.00315064929286289 -0.00063870430260441 -0.00212628800359370  0.00069380650618947  0.00003683109202392 -0.00093968062290584  0.00099575168386034 -0.00048989815619653  0.00079793782537093  0.00055099216328373  0.00041961980915703  0.00494615275011605 -0.00230529736618992 -0.00447559013676986  0.00099564930862439 -0.00233671880759923 -0.00097126578431850 -0.00007472086717939 -0.00010387888245458 -0.00071952309175244  0.00037934742522157 -0.00013667088813748  0.00270213277637555 -0.00009518362749206 -0.00003299081064550 -0.00000798147141289  0.00000566081060398  0.00017197202193730 -0.00000540543241893 -0.00013696304485519 
 0.04770618053933456  0.03390397834290630  0.01708069240712356  0.07105701505299719  0.04027207770201421  0.02338181370041363 -0.00223179646833645  0.00227009538696713 -0.02660867419505887 -0.02629180637054170  0.01322889115838546  0.00280947572439751 -0.01458394786196722  0.00088511339032285 -0.03833893189796547  0.61368679541928062  0.00053285930973073  0.01221694160824370  0.00631563984398896 -0.00077036824831885  0.01437801108048026 -0.00675222673667144 -0.00267064377323182  0.01042541503140267  0.00046254069511145 -0.00586918480466312 -0.00735314627815186  0.00108658844849652 -0.00084275804427367  0.00424107343137938  0.00532168590474317 -0.00369525163494385 -0.00010299122204567  0.00126215292166509 -0.00514219520814904 -0.00580238864764197 -0.00111773531106509  0.00636158269556094 -0.00441026196649183 -0.00022140148298171 -0.00017641860939139 -0.00061746320504436 -0.00424402510077797  0.00364885610530620  0.02156145631762640 -0.53040891566218362  0.03163201469592451  0.19485186731436244 -0.26495744282625533 -0.25857007229795348 -0.07665587511278441  0.01193875682518631  0.04316261423994114 -0.01271000102694764  0.00960784369402672 -0.01791808817169056  0.03518117044995288  0.01126878315913061  0.04074733381162617  0.00111736097406633 -0.03003875157047242  0.07256172335506143 -0.01309102899370457 -0.02227743404997166  0.00659923433694286  0.05073403750389732  0.00127629555940358 -0.00281308579118651  0.00271397133106440 -0.00238052218484877 -0.00062420650599337  0.00180198827776084 -0.00076658590789324  0.00108770761116387 -0.00011806095277346 -0.00101620041505627  0.00092853893325242 -0.00070848437010361 -0.00005518697681520  0.00015270096632888  0.00017187115335284  0.00036941691381538 -0.00126939857699586  0.00018973802074067  0.00030846038852094  0.00077498290280521 -0.00138754991677615  0.00012685135572190 -0.00008647027097618 -0.00001945579790576 -0.00003395965893338 -0.00011811046664242 -0.00007281138302124 -0.00003933040931345 -0.00003418663445325 -0.00004308728053111  0.00003086887864022  0.00008363435027040  0.00002216115765411  0.00004491474799920 -0.00001456386727900 
-0.24937227788379762 -0.21302233025885847  0.07994860104126214 -0.43592610876628257  0.02261969074472757  0.03666507998082423  0.02824606858208455  0.03682652007322803  0.00163441403763370  0.03432911302957369 -0.01260356337100408  0.01930344539599749  0.09101546638230362 -0.03238879927881003 -0.01645613920341060  0.00053285930973073  0.69360287164698042 -0.04330327593255954 -0.04160532763392734  0.00770107092133270 -0.05663206220936208  0.00976786959821593  0.00004905874147270 -0.01794526521576178 -0.00155517814165517 -0.00667830003704451 -0.01698518960798843  0.02856137225242385 -0.03904553457093626 -0.00508838418821483 -0.00182869631272485 -0.00223087265867042  0.00217784080688330 -0.00369122551712655  0.02547980361474146 -0.04918802411694431 -0.04239681250937702  0.00537363840958468 -0.06392786013869986 -0.02086664486284948  0.00453701243820024 -0.00587419514263985  0.02821512034994054  0.02695339518833467  0.03180867942220711  0.01036686028658270  0.42204336553648952  0.03283067979409432 -0.05589864590784160 -0.09215851561718758  0.02272539970407987  0.01368143697124357 -0.00916621409776914  0.01526449745745243 -0.00766770574718657 -0.05959668396732373  0.02887570116197409  0.01620403527646962  0.02803482036873619  0.00491119793192524 -0.03195602806382238  0.04650977000286512 -0.01965535067729485  0.00701995849703474 -0.01263084028683482  0.01500286172877551 -0.00468732033683368 -0.00210965203549779  0.00322547686519197  0.00370465263177832  0.00277824800921306 -0.00250224586166325 -0.00234733314721170 -0.00176188416197780 -0.00148436190026347  0.00397765384645783 -0.00176312188565164  0.00264022938366826  0.00374026950484133 -0.00464467119756760 -0.00275462891102944 -0.00234084049787162 -0.00609992706680801 -0.00440432360136542  0.00908129160489539 -0.00244695031928694 -0.00046016148667934 -0.00085086443436904  0.00210185439831095 -0.00132917052939061  0.00132643531725047 -0.00071476311633047  0.00203365927891268 -0.00520665946622994  0.00058639556747352 -0.00060841107995601 -0.00104097097236606 -0.00056658050552070 -0.00036681002239064 -0.00035458203464146  0.00050505120865842 
-0.02372938137365323  0.03394518023504530 -0.03587938353552644  0.03134876729812361 -0.02038468010231308  0.00977531952760064 -0.02386217715000782  0.01384536452735261  0.10053736716073418 -0.12736993749833581  0.02108210900113770 -0.23901741332207888 -0.02069457313454719  0.02386792599025222 -0.02131230434412983  0.01221694160824370 -0.04330327593255954  0.69351870831651841  0.00590498269420832 -0.03936006252390069  0.02030515911231810 -0.02173385350943233  0.03327911141823316  0.01090663539302367  0.04092021675390258  0.01056362167279775  0.06862985252350050 -0.03271058260179653  0.12976917468716459  0.09852836550718971  0.10280752447724366  0.23751202964595869  0.11251759231093393  0.22611221035061485  0.23063279038042886 -0.01298680144764681 -0.01022302803023222 -0.05233399989883922 -0.00689799404679218 -0.04789015667931913 -0.05092524775155332 -0.02980663174897116  0.06610704645194684 -0.00615597337417353  0.00472462933869068 -0.02084851694681542  0.00870727185694779 -0.00393044281450338  0.00181844837051775 -0.00527589896896630  0.00454634185268094  0.00127451812621624  0.00021479066219184 -0.00161383592918458  0.00106000265059988  0.00320564118875650  0.00261040559716828 -0.00392470922933502 -0.00575715242051004 -0.02876972576581092  0.00015329975043723 -0.00139805581211072 -0.00024409593099489  0.00143007057842206 -0.00097145589701397 -0.00018537345682993 -0.01562848150590059  0.04039262214233914 -0.00884885656974854  0.04193857962827301  0.00283211137323246  0.00161208770090181 -0.00783375697966089 -0.00187332576140009 -0.00411147081923647 -0.02709734612560569  0.02200518312326192 -0.01427843778222849 -0.00660729821972423 -0.00260031941965332  0.00950872971284688 -0.00117896893978676  0.01212194489619913  0.04479695220028872 -0.03502950266317052  0.00780614787997681 -0.01681951379935036  0.00085339592663350  0.00234352150991789  0.00348160804885077  0.00017520009171154 -0.00099792100638941 -0.00418030900552475  0.00267506251167039 -0.00178878753198922  0.00180284889048729  0.00134107807615625  0.00242353492352764  0.00031089739133668  0.00156949043311573 -0.00091815189567389 
-0.04940223393962102  0.03222594302555093 -0.04696248763236464  0.01843168006304287 -0.00259538236707634 -0.00076162612035846 -0.01288839342327894 -0.00857798146191989  0.12100067391806317 -0.08327330832460754  0.02910402237543858 -0.22373466116140081 -0.02612068989396501  0.03153229873849027 -0.02010386719011243  0.00631563984398896 -0.04160532763392734  0.00590498269420832  0.68439676308504571  0.00056412667743771 -0.00369054436869445 -0.02702320382862436  0.00238169244201855  0.03001102235692932  0.01885873991040952  0.04492639176085234  0.04663665348225057 -0.00640902939133938  0.04046396044639067 -0.08855577713919513 -0.04411660142191028 -0.16893777966335480 -0.06193146378468045  0.39966971289643949 -0.46709169612798274 -0.03417099749003764  0.02077328539942449 -0.00936828435120026  0.01631287506947528  0.03444917315644299  0.06794819220294226  0.00166415167296988 -0.02395934029904903 -0.00109428103000441 -0.00536539417631817 -0.01944066143263327  0.00651014738429505 -0.00162839743902096  0.00025456385445523 -0.00197864733090191  0.00154402940010535  0.00149580532302412  0.00043661648458658 -0.00139070879117294  0.00015683701932291  0.00344935588038313  0.00158456848960105 -0.00290662416849738 -0.00496348269602115 -0.01756281561054277  0.00050934445426660 -0.00168995501648558  0.00007654581263715  0.00075920543494555 -0.00055130737987787 -0.00045752509550836 -0.02807922861532480  0.02289600507600498  0.00771639930640711  0.03794111890110477  0.00618338531230849  0.00627314133728721 -0.01471946118675399  0.00226323249427903 -0.00512030847471916 -0.01925249956071494  0.01608345636019953 -0.00719164813069204 -0.00792942395641028 -0.00047955295810291  0.00890033412947594 -0.00011357838727170  0.01633027863972248  0.03097662094214830 -0.02667253616684576  0.00016571536127240 -0.01336998737498355  0.00082896550165318  0.00294638180010890  0.00369260542305510  0.00123767870895821 -0.00135847954674405 -0.00337134080099712  0.00332338988421156 -0.00206693989862391  0.00136841461393024  0.00176879547960326  0.00197403985517139 -0.00016937883730530  0.00159344060762669 -0.00041141348429788 
 0.02148819797628598 -0.03015453929288281  0.01863369394388655  0.00827755073494666  0.02666032062926795 -0.01319564099056714  0.02249139991721767 -0.02399310010040676 -0.04598541804511787  0.03773041500795646  0.02104689686111902  0.06891534678489744 -0.00239042248641057 -0.00754394941318964  0.00408141025381688 -0.00077036824831885  0.00770107092133270 -0.03936006252390069  0.00056412667743771  0.67501427243841472 -0.00161368669980531 -0.03172011889812947  0.00950574406428365  0.01975590553730848  0.00174958439078847  0.00565275348229858  0.00892064903029928 -0.01955824347368781 -0.02937678165254685 -0.25576321906292682 -0.16467048969101286 -0.40411657953380514 -0.18220652983668970  0.22686347389806852  0.37534193566486135  0.03721124901780259 -0.02723556145701376  0.06330336699601698  0.02142743743409351  0.03308372115401313  0.06434433725262802  0.02599111821776630 -0.09019291254120369  0.00003162649126842 -0.00120118098767451  0.00762442516868133 -0.00618483432822563  0.00043219887582932  0.00050354198429840 -0.00002877733162752  0.00024471112941321  0.00026067456517377 -0.00046502047793028  0.00002674536154899 -0.00136157808334555 -0.00059931900367311 -0.00037654208263258  0.00043072920189198  0.00063022893138354  0.01139302937283316  0.00018097079204573 -0.00003420552427322  0.00006819619153423 -0.00012162253091156 -0.00022184786658423  0.00000804355863148 -0.01344888307273312  0.00123479186115931  0.01022641504148588  0.01675413677812604  0.00275058344061136  0.00409362992834552 -0.00816160933183147  0.00168420822537250 -0.00295569855636330 -0.00182674998711799  0.00324975589003196  0.00232712280605668 -0.00208257309806822 -0.00150516757921985  0.00101827854616229 -0.00140567354015588 -0.00084016971730740  0.00464302506662491  0.00372566503701110  0.00891220929706536 -0.01069951826400678  0.00128470385372895  0.00225819411524681 -0.00033437353106306  0.00079946228097446  0.00053662993084726  0.00145791052689402  0.00011881127026885 -0.00030423829473598 -0.00001456932024303 -0.00035105161082438 -0.00027685069679994 -0.00037032989248790 -0.00010361790529638  0.00022475208633549 
-0.02205520229667591  0.04562414313721286 -0.02061817059242110  0.02162534983645635 -0.00859569867525218 -0.00768345680371471 -0.02372933657267853 -0.01013463130572201  0.24740641552169113 -0.22687965345429736  0.04229860264509525 -0.40751716907349517 -0.01001782752623953  0.03825528095609006 -0.03009380825924353  0.01437801108048026 -0.05663206220936208  0.02030515911231810 -0.00369054436869445 -0.00161368669980531  0.67470020973505529 -0.03420088582473718  0.01404758169904414  0.04720696395060403  0.02246675694634048 -0.01246425492309978  0.05495766436222537 -0.05286356379069763  0.17121801837613293 -0.08723262396865873 -0.06598756380248567 -0.17083451906371069 -0.04622227482102787 -0.39209303413929136  0.06643286741406955  0.01736020763373524  0.00831422708870368  0.03316860865447452 -0.01064572902465218  0.06508094695859711 -0.01572000000732445  0.02567773403007073 -0.04593658164753397  0.00447729624975788  0.00233204203493242 -0.02672420045956844  0.01774013060206563 -0.00655290919327383  0.00319609907928235 -0.00179859898511672  0.00442011460779376  0.00054075269906617  0.00060644213816223 -0.00183718992673773  0.00296258907940763  0.00442987228424389  0.00361314862511726 -0.00515940078385458 -0.00881084252584622 -0.03661617904647017  0.00078963963100183 -0.00271138302543067  0.00009727660948986  0.00169817869388316 -0.00000418538691120 -0.00103648883309479  0.01062369951997307  0.05381348059790356 -0.03689488460702716  0.00779374004485784 -0.00930880007284044 -0.00060930928968859  0.01159871451244991  0.00295370698096871  0.00240755042825849 -0.03207442414269616  0.02272303277879795 -0.02788839122928028 -0.01089738274443755  0.01017712925486036  0.00561483441000376  0.00461168045853883  0.02341040817406430  0.06621692740889602 -0.05000930959724986  0.00857055739887361  0.02145253801756447 -0.00110325541253552 -0.00420403659031802  0.00740969317949050 -0.00431272502811645  0.00319163327019051 -0.01207023661521644  0.00601940128325509 -0.00237573683846965  0.00330692228454053  0.00336932472128151  0.00315551620914389  0.00216837976550534  0.00199344483071322 -0.00286808165153226 
-0.02080482619251363  0.00591956290128399 -0.05413614643776556 -0.00860776846707707  0.02602538710287156  0.01724822312286576  0.05124663249260774  0.01791082135579942  0.11667072647826178  0.11418538468644936  0.26586416751190955  0.09349069139146227 -0.02759105002753029 -0.01087275005697596  0.00955374827554212 -0.00675222673667144  0.00976786959821593 -0.02173385350943233 -0.02702320382862436 -0.03172011889812947 -0.03420088582473718  0.73384498676577503 -0.00681282789967041 -0.02279620538316318 -0.02340531707419205 -0.05201290413960979 -0.02861625668277736 -0.07473443886826006 -0.02244842390914609  0.02676621037938927  0.02248652967384943  0.04926566553240536  0.02210474740138740 -0.02776824550881823 -0.02113445787706340  0.00362944988873936 -0.00208130736263062 -0.00382544745161202  0.00123092885749039 -0.01398236234071042 -0.00371560844205930 -0.00696212982775887  0.01734164695109829 -0.00307647135154103 -0.01570750831987737  0.00179118392752216 -0.00439928182009577 -0.00063576056870186 -0.00023934046689583 -0.00586446608688897  0.00094699128739288  0.00214119008500444 -0.00146648364531198 -0.00057015530702959 -0.00151658261264089 -0.00139116510090111  0.00138208243682314 -0.00054872137839989  0.00153836679375623  0.07174313520054570 -0.00210481708943143  0.00133343907068292  0.00029139222214113  0.00023455556934874 -0.00159126192578366  0.00058072253505272  0.14406488101956047 -0.19777458367312470 -0.14299254918653942  0.15403449119271079 -0.01459862567661566  0.04093318111436242  0.03766564809270004 -0.01979082822589040 -0.03098579036258320  0.00454642438071231  0.02619578729254084  0.01489652139707060 -0.02055228879414385  0.00512773683288196  0.03292365215264206  0.02566153390170406  0.14782920844378389  0.08701842013717188 -0.12537746913782677 -0.24610314286557461 -0.06096220266434219  0.07282620651684704  0.00504546681866102  0.03230899070492831  0.01108750571826774 -0.02350542285634682 -0.04065943503366468 -0.05286077808682541 -0.01135945236584132  0.00402133003083554  0.01909507637686425  0.01385098544549951 -0.00176315602158711  0.01360417369383839 -0.00180967278235692 
-0.02154429515514291 -0.00408398415328611  0.01925065353084867  0.00910336687592494 -0.00557883327033114  0.00002567133163781 -0.02389870151859110 -0.00557819536212245 -0.10111247839838261 -0.02072797895618234 -0.19949264085930279 -0.04036923430953583 -0.00586495192840123 -0.00254409102552508  0.00695745358036187 -0.00267064377323182  0.00004905874147270  0.03327911141823316  0.00238169244201855  0.00950574406428365  0.01404758169904414 -0.00681282789967041  0.70893423305457182 -0.05754151442197034  0.05703008204160735  0.05508608486535062  0.00229515272876732  0.05766757806142438 -0.02973695306773498 -0.02062869814646673 -0.01002382865899144 -0.03138975229144522 -0.00492028266142461  0.01398626374060846  0.02314324314647594 -0.00090642740719059 -0.00087637822518492  0.00274321853847732 -0.00256010046283443  0.00158233193315439  0.00196396884312885  0.00373727559479021 -0.00845234724807969 -0.00343189152766622  0.01374019690330258  0.01171313467826890 -0.00531004645733776 -0.00689557726583436 -0.00580678043935336  0.01121496984665465 -0.00350302122524808 -0.00152146831742675  0.00133772989880034 -0.00336989192549179  0.00314405870065149 -0.00732978491531237  0.01720442169903729 -0.00850902076017238 -0.00663071860424581 -0.04529099498640281 -0.00388750853396169 -0.00070578918986570  0.00828394998087460 -0.00063839660710560  0.00424375381516206 -0.00123132639713982  0.20553401236034641  0.04423343105562390 -0.31780608171395275  0.33525432857602006 -0.02788464141192163  0.00322484812592565  0.05228025530635758 -0.01860853879082570 -0.01724644221373881 -0.17412753045827625  0.12902021035199979 -0.09391096833953222 -0.00246620602114594 -0.01819836695673078  0.01539886534027050 -0.01483180579771911 -0.09593755949276517  0.24867667309509367 -0.11447322923473389  0.30632751954439769 -0.06521297052493571  0.06767177652290145 -0.00021405345471229 -0.01624898682139581 -0.02908849359838732  0.02488131756302977  0.00405399189163479  0.06278965669749241  0.00354041031210887  0.00693800740513452 -0.01438023922394954  0.00100097512219800  0.00896611689722077 -0.00508038982473087 -0.00823346489367182 
 0.04797295335378896 -0.02249861505435377  0.05324164998513397  0.00908510184539892 -0.03904942508207094 -0.02860276718068074 -0.05957616848356201 -0.02364841569070550 -0.22980439972286840 -0.19469325732383436 -0.36305989063210659 -0.15136852018662381  0.03506483814470149  0.02061339437385934 -0.01851478933929363  0.01042541503140267 -0.01794526521576178  0.01090663539302367  0.03001102235692932  0.01975590553730848  0.04720696395060403 -0.02279620538316318 -0.05754151442197034  0.65064043235601920 -0.04143538485447038  0.06798840134771966  0.05478143480996248  0.05725985850024669  0.02090621558650983 -0.02992680939022545 -0.02575305082518936 -0.05392954024049787 -0.02759059368929791  0.02208522536402621  0.01802785646098611 -0.00663839392015880  0.00401026763948954  0.00110142579398010 -0.00233900643428988  0.02285242130775848 -0.00142792109350150  0.00810284383781832 -0.01912778439396880  0.00123049890974967  0.01692730109293460 -0.01171557560920905  0.00704338922268727 -0.00339869848511471  0.00853492335253888 -0.00998342389026034  0.00578650796516644  0.00069044065990556 -0.00106914953142603  0.00227055177728940  0.00086283805911633  0.00742011982081322 -0.01128677997793287  0.00365969891085822  0.00059315946558162 -0.08540130475639256  0.00375253112472018 -0.00123926972570628 -0.00633057661888265  0.00084693649334999 -0.00326676890413158  0.00072819081185782  0.12705657014705110 -0.30178856494649781  0.03868346142282986  0.00400856776882245 -0.04559145930755668  0.04282054151006359  0.02792317012673355  0.01389399348855023 -0.02687013431941375  0.12102457537992581 -0.04981814209997560  0.08849964681147404 -0.04865474482821030  0.02786885229450608  0.02798044601759066  0.02499354016792881  0.11801065855437902 -0.11372354051027714  0.07289295991544947 -0.28294009635485562 -0.00886695428761041  0.04775910570038371  0.00337421602161328  0.02841024985587673  0.02773392085338128 -0.01906979006321705 -0.01694949129642695  0.00287474697284785 -0.01061070490458176 -0.00112683459760262  0.01877254493553892  0.00366085234734911 -0.00776854877454877  0.00834543526901294  0.00384624578563674 
 0.00280182572035705 -0.01542123895495382  0.02841667509386770 -0.00159557480244112 -0.01140517202005898 -0.00361889145362531 -0.02195252288621699 -0.00820722977213717 -0.07448399368565078 -0.03824890310391382 -0.15203530355549347 -0.00797791333358988  0.01236929549615733 -0.00294815918023495  0.00596945281857314  0.00046254069511145 -0.00155517814165517  0.04092021675390258  0.01885873991040952  0.00174958439078847  0.02246675694634048 -0.02340531707419205  0.05703008204160735 -0.04143538485447038  0.66157040203784379 -0.01268335432164779 -0.02616684836144488  0.02978063484151369  0.00907126124358551 -0.02200873091773290 -0.00753740868950098 -0.02951032336831956 -0.00617609236558759  0.02644773956603320  0.01638580454030103 -0.00376571749750721 -0.00072889544499177  0.00077361541773660 -0.00255320023117553  0.00378657438669443  0.00210987986362339  0.00278030078656132 -0.00666936671005732 -0.00170670227015939  0.01213891894098587  0.01144652440132751 -0.00628967593760341 -0.00383917718585873 -0.00460876466717498  0.00920159965466798 -0.00391102756258782 -0.00189102871961885  0.00024375126680904 -0.00157738303000828  0.00329927378195124 -0.00590023063282225  0.01211821224696678 -0.00503838745841205 -0.00342820372724376 -0.01628852220262085 -0.00534342315250011 -0.00043860549624783  0.00705755684471910 -0.00029170528749603  0.00344023685571641 -0.00078198464742884 -0.17628986917670988  0.35393371501866788  0.02456254733711884 -0.00503983251569645 -0.00322845139133212 -0.03394334115161395 -0.00593070638355998 -0.00693241617470429 -0.00202999782190524 -0.09748940041596060  0.08831896950576495 -0.09482338780766152 -0.04484337971039098 -0.00154433815721575  0.04073335958404195  0.00839886547953629  0.25634364662079906  0.29764552976451442 -0.28909556395972708 -0.18996832234523894  0.09127003979771747 -0.05445123147782980  0.00501956319139129  0.05045619884151969  0.00578696495761915 -0.00930899775748903 -0.06452871690653861 -0.08562848364713864 -0.01511810994045337  0.01397468240916277  0.02078857953283677  0.01855661451333584  0.00365391225102851  0.01499812160279628 -0.00860325626152363 
 0.00900995758632168  0.01302471698113125  0.02420144519880781 -0.02885477191778463 -0.00743131156116819  0.00982161362540722 -0.01273944633005782 -0.01855774903080652  0.03422454243964383 -0.12222837005421694 -0.05920387551201867  0.11932628840931464  0.02985123938402220 -0.01313019850865825  0.02622299832101280 -0.00586918480466312 -0.00667830003704451  0.01056362167279775  0.04492639176085234  0.00565275348229858 -0.01246425492309978 -0.05201290413960979  0.05508608486535062  0.06798840134771966 -0.01268335432164779  1.65547699943650728 -0.13443510750144913  0.24717738927612029  0.47049788244465429 -0.00641014540933358  0.00402228000114478 -0.00670985518518229 -0.02450435277365519  0.03526279496464198 -0.02501111250185081 -0.00291720614715972 -0.00465414190224730 -0.00433032182950209  0.00539272620961019  0.01309351256839943 -0.02668521723195989 -0.00977611669331398  0.00128674392158634 -0.02643588581775163  0.01079042242722763  0.01322617296237709 -0.02057860090894306  0.00220645445548526 -0.00467689226543636  0.00100686860609808 -0.00017370529024708 -0.00481408982915594  0.00530308298295931  0.00100587734986427  0.00107261569481528  0.00162149011186597 -0.00154356975350670  0.00019857575848155 -0.00076663256168608  0.05867414451931553 -0.00082575157813917 -0.00055001675735278  0.00058066827330285 -0.00298328879174649  0.00083102644419990  0.00289115596599356  0.02281591623186870 -0.02948195569359727 -0.02400086734154411  0.01961335555060469 -0.01312419626979703  0.00970947833510906  0.01463368973136532  0.00151617311382744 -0.01031667080418391  0.00572316321837070  0.00611527264837915 -0.00234164071915137  0.00981026380541996 -0.00638933671690320 -0.01429361220461906 -0.00584269455164256 -0.04433157464707117  0.03225742980696299  0.03936838434995932 -0.00817476665915918  0.00001596757458143  0.01315239745779453  0.00411788378473431  0.00049708162666294  0.00177096671865635  0.00129994177864555 -0.00072684682113062 -0.02452286237887416  0.00088510502592928 -0.00039631340897940 -0.00135620821890789 -0.00082497497111164 -0.00012923789965284 -0.00045198917162912 -0.00001084908473299 
-0.11078838967529246  0.12957123333420081 -0.09914647502283089 -0.04369742173066892 -0.00952993427310998 -0.00970683303494237 -0.00741470152167376 -0.00284091331826233  0.18515773441495986 -0.22613133189330489 -0.13574648383172591  0.27827256950852730  0.08927069769927035 -0.04430968741544832  0.05048419387612508 -0.00735314627815186 -0.01698518960798843  0.06862985252350050  0.04663665348225057  0.00892064903029928  0.05495766436222537 -0.02861625668277736  0.00229515272876732  0.05478143480996248 -0.02616684836144488 -0.13443510750144913  1.46484369030590478 -0.41207792264692100  0.27708970898435481  0.00908308144030246 -0.02152326037586764 -0.01826379130062223  0.01629844131903920  0.03300054199646305 -0.01822770510949084 -0.00313790576309293  0.00545840383954501 -0.00239049546242422  0.00607866262358971  0.00517803543773728  0.01224702253905784  0.00762377766541234 -0.00566831899509758  0.02902734425537468 -0.02625948284949330 -0.00603673185399979  0.02420175916154723  0.00592798974803257 -0.00708224963570778  0.00004936698208637 -0.00436446245626189 -0.01310353669208839  0.00963002319573027  0.00077454877065674  0.00680104675524693 -0.00012447769216095  0.00167676163876543  0.00005757728690774 -0.00166540094378445 -0.24267194362357628 -0.00120305239177005  0.00036561601345990  0.00049000324790030 -0.00123190639470756  0.00269117401013403  0.00517931879751145  0.03108517540396629 -0.03164485518194432 -0.02417411364402279  0.02446322415561155 -0.00918059443691613  0.01391421671359541  0.00511412741828703  0.00837423234032674 -0.00200465336270580 -0.00556759022775118  0.00365181552840529 -0.00002457374858072  0.00250785942737950 -0.00220352264462449  0.00037011513331865 -0.00207096699024818 -0.01730081931782874 -0.00302080070702699  0.00855241096061021  0.02765441318022335  0.00029153865580758  0.01285669049479229 -0.00162599051984281 -0.00332808196894297 -0.00043675912155873  0.00075916520163524  0.00445448659788153  0.00291162321492366  0.00099313704652831 -0.00034391317240389 -0.00171311379978391 -0.00098499330724470 -0.00016246046927988 -0.00110653450455025  0.00048117262376124 
 0.09364200934665734 -0.09190047674426290  0.07918026519120627 -0.00082616038880481  0.03023064205668925 -0.04309328885704525 -0.01315465715760371  0.04339474654961654  0.06621991104654605 -0.10768420172400796 -0.00150469158737473  0.08532498046982286 -0.00429523236438354  0.01892595606830117 -0.02456205829354196  0.00108658844849652  0.02856137225242385 -0.03271058260179653 -0.00640902939133938 -0.01955824347368781 -0.05286356379069763 -0.07473443886826006  0.05766757806142438  0.05725985850024669  0.02978063484151369  0.24717738927612029 -0.41207792264692100  1.34850602590668678 -0.08087960285037209  0.02105111456298475 -0.02812077943395958 -0.00971767895890878  0.03957161988661346  0.03527371625486845 -0.01256798168577536 -0.00766711413699704  0.00173035184961967  0.00390589270581317 -0.00806756584142174 -0.02979237273570509  0.04074638901424688  0.01907940018628275 -0.00352122183253309  0.02422488506711944 -0.00524455435873223  0.01190170628680809 -0.01217620627936301 -0.00288436210313983  0.00381206369034625  0.00365414638405334 -0.00033180625261344  0.00564250141630713 -0.00561974594885302  0.00052869486348677 -0.00090865260252439 -0.00227826010808061 -0.00071450498752379  0.00125809011658997  0.00337134217877329 -0.53011861450880648 -0.00010042065646898  0.00052475735496370  0.00047262001889608 -0.00069558652882966  0.00013343568810437 -0.00295119419294753  0.02229053680967823 -0.01984162301485620 -0.01292193731535301  0.01504783237359270 -0.01294831200689954 -0.00074526531233996  0.01519922776650991 -0.00021954457357116 -0.00644295718509918  0.00531548172811101  0.00053930536351619  0.00095252052248139  0.00379549918262933  0.00134645003251718 -0.00444801857747852 -0.00301257247362432 -0.03447740612975309  0.01346582513888913  0.01870281404579810 -0.01123966626165760  0.00516165250091965  0.00943550918063952  0.00083508091278885  0.00218604291079123  0.00066960712565764  0.00039311158607058 -0.00247376927761609  0.01060625776480107 -0.00030800620498014  0.00018727398763906  0.00069064333184173  0.00025780247949080  0.00008998788687101  0.00033296761939267 -0.00031856494615911 
 0.00153903574768019 -0.03183718334795024 -0.01866069644824297  0.00943607020745641  0.02079871423873295 -0.01176287339692334  0.01072572936528366  0.02641733918552217 -0.18742921468010856  0.30770421590751995  0.12281527402738517 -0.25934088304644887 -0.06324747072308423 -0.01081628422390849  0.01315303049084147 -0.00084275804427367 -0.03904553457093626  0.12976917468716459  0.04046396044639067 -0.02937678165254685  0.17121801837613293 -0.02244842390914609 -0.02973695306773498  0.02090621558650983  0.00907126124358551  0.47049788244465429  0.27708970898435481 -0.08087960285037209  1.47258731776741736  0.03189134246322429 -0.02419427641568594  0.00394382022125052  0.03593380147119158 -0.10824961404501118  0.03950030483108295 -0.00024286024643388  0.00948174690096052 -0.00125521962393050 -0.00512909729901024  0.00601996009500550 -0.00021715729336621  0.00948806810286837  0.00241103607257578  0.01197652814814021 -0.01542690795927648 -0.00158697522997471  0.01194246424217559  0.00573995811341197 -0.00192938270748766 -0.00687098200981612  0.00004057701814256 -0.00053382356218408  0.00270751879699952 -0.00247334136103249 -0.00701364844142165  0.00332905689395941  0.00066094460813461 -0.00091408144447958 -0.00289403547650076 -0.23339663973894467 -0.00135513933659169 -0.00050127467048695 -0.00055082912908587  0.00083428867770623 -0.00201520696188362  0.00133381600434832 -0.02416887627738057  0.03054842088691513  0.02150778828390144 -0.02251506970036434  0.00216550867064413  0.00174822950889496 -0.00953754732066165  0.00278941488687675 -0.00227691608545494  0.00134760935976344  0.00272114846922486 -0.00709221881760920 -0.00003175940673218 -0.00040463931400669 -0.00128368452435191 -0.00306366711827734 -0.00510225128921603  0.03033261012283432 -0.00575046921844605 -0.03997780915395308  0.00366465672268846 -0.01071461110879050  0.00281532705888636  0.00673308379423795  0.00375492754230373 -0.00248825924018539 -0.00681936877823647  0.00514454797489132 -0.00166171511137315  0.00092856958121342  0.00290241486793841  0.00178704252481691 -0.00046264661404917  0.00183956850589118 -0.00018095329844433 
-0.02105105720798556  0.02806778899417158  0.00366962826911152  0.01028910201091920 -0.01317728329407508  0.04752371941755767 -0.02463916930215491  0.00278995781461826 -0.00436044079107395  0.01763954043913633  0.02636372435939823  0.02776154089298897 -0.00437885436277418  0.00000004037891778 -0.00542263446991538  0.00424107343137938 -0.00508838418821483  0.09852836550718971 -0.08855577713919513 -0.25576321906292682 -0.08723262396865873  0.02676621037938927 -0.02062869814646673 -0.02992680939022545 -0.02200873091773290 -0.00641014540933358  0.00908308144030246  0.02105111456298475  0.03189134246322429  0.67649591328019509  0.03168667750713997 -0.00078321606364875  0.00653329701978091 -0.05017893817393782 -0.04447186416503520  0.09588651359014688 -0.21033542019357937  0.18887051902393304  0.03000898379406983  0.23075428830273448  0.22478563549654176 -0.05273137608363905 -0.04587606531880540 -0.03027793020899410  0.06639831085111988 -0.00351597426448925  0.00236604588016555 -0.00380795747860078  0.00412502868230348 -0.00127349120553849  0.00338041809601787  0.00077803853368143 -0.00088992477934636  0.00012857053073104  0.00100890666496362  0.00130747968691283 -0.00081386904789928 -0.00061526142230947 -0.00128553179100169 -0.00550093343326359  0.00066691391831639 -0.00076112841530594 -0.00116619025785395  0.00049413236270896 -0.00089751392005268 -0.00048030673994585  0.00425356281179786 -0.00991487167047772  0.00586740637824830 -0.01154046484050401  0.00232017969389513 -0.00267066502231556 -0.00166475597078022 -0.00179154820511620  0.00043385150602376  0.00884359547349839 -0.00571505950234306  0.00404402857291975  0.00697622258940922 -0.00194169961367829 -0.00909195420777294 -0.00113002624373581 -0.00861765505498453 -0.00988521692798126  0.01531196788994955 -0.00040994679816933 -0.00120644644885176 -0.00208737465229091  0.00182086016040712 -0.00261340267008819 -0.00058050500369874  0.00135999169581756  0.00227418436886240 -0.00526206023380282  0.00136117998179692 -0.00105911627177309 -0.00189249179704731 -0.00145536268850529  0.00003241905137983 -0.00102606985114005  0.00023177916291896 
-0.02322538432679444  0.02928021226520140  0.01128101437705457  0.01370371867140785 -0.01987365732286857  0.02811741166510268 -0.03177665826692073  0.03631885170036171 -0.01779397129560760  0.00869943586233179  0.00854876892063906  0.03265884783225938 -0.00118312875024807 -0.00238074973917984 -0.00475699203464263  0.00532168590474317 -0.00182869631272485  0.10280752447724366 -0.04411660142191028 -0.16467048969101286 -0.06598756380248567  0.02248652967384943 -0.01002382865899144 -0.02575305082518936 -0.00753740868950098  0.00402228000114478 -0.02152326037586764 -0.02812077943395958 -0.02419427641568594  0.03168667750713997  0.66547462077328690 -0.00387318016820709 -0.00530332396311836 -0.05309780498733926  0.02663363908686144  0.21805607983861669 -0.29543671643245306  0.27524112753351371  0.02873254766899566 -0.22192092019458029 -0.42871453592220005 -0.07732212600706385 -0.01722850902112084 -0.01513296253862547  0.07116633074159617 -0.00179908324720822  0.00180409335108292 -0.00379574305597229  0.00352561504369252 -0.00136037877496406  0.00298568191884830  0.00058038784473540 -0.00106923628371621  0.00027645288363073  0.00150048815276984  0.00074877636460394 -0.00046313517039063 -0.00053285882639397 -0.00079126260945253  0.00315931889271502  0.00051251889136698 -0.00035296490969128 -0.00103097806360685  0.00071567733367967 -0.00076967043445929 -0.00040682635474516  0.00357075917506453 -0.00487856870591990  0.00428398078342762 -0.00853933662451624  0.00200064976074083 -0.00380121534387626 -0.00035978692882077 -0.00273396914618429  0.00134030646208873  0.00642415184165742 -0.00524085209689871  0.00399826507950550  0.00375123225526974 -0.00097113366122834 -0.00364539995324566 -0.00010224606767058 -0.00298776802154548 -0.01222595050305609  0.00752089683699990 -0.00046486212756656 -0.00340439878495783 -0.00187305712953065  0.00041521186225198 -0.00186217971807119 -0.00046875237739241  0.00029494380733778  0.00178645577287099 -0.00215821637478026  0.00082915960153482 -0.00071327082482279 -0.00102282189897637 -0.00078536255361996 -0.00001968621548716 -0.00059707931067594  0.00022354677674054 
-0.00224673544118902  0.01278370090333172 -0.02559128700080756 -0.00816881827003261  0.02113787895785981 -0.04541336388759001  0.01604597815737846 -0.01080563920276580 -0.00345837430838139  0.01126433189976508  0.03170876129390451  0.02876274182282743  0.00350527273623911  0.00343876079317533  0.00089203482366104 -0.00369525163494385 -0.00223087265867042  0.23751202964595869 -0.16893777966335480 -0.40411657953380514 -0.17083451906371069  0.04926566553240536 -0.03138975229144522 -0.05392954024049787 -0.02951032336831956 -0.00670985518518229 -0.01826379130062223 -0.00971767895890878  0.00394382022125052 -0.00078321606364875 -0.00387318016820709  0.67555474703673479 -0.00473274728467349 -0.06986133753414529 -0.07901870131273822 -0.18130091913386442  0.28147082053554995 -0.22428111140740858 -0.02458399697472528  0.09943436483931202 -0.21992570553518515  0.01670714338284859  0.08194323604854827  0.03207406858307079 -0.07598607094233255 -0.00331026145453722  0.00119293545364288  0.00048729685179734  0.00001895276437523  0.00065020139694019 -0.00012436384983572 -0.00024279750998656  0.00034684843683872  0.00003353423073713  0.00009360108268944  0.00065028507352134 -0.00093579718453202  0.00027661097899600 -0.00004035675364484  0.00722292921609999  0.00009523691509287 -0.00018480447661443 -0.00018089057556822 -0.00001140473240175  0.00020480117426275  0.00004605409723073  0.00621257627014664 -0.00958309998631073  0.00685174561469924 -0.01542757522495774  0.00470079403607314 -0.00562832209188552 -0.00286439319262666 -0.00393594474916186  0.00167056510572692  0.01037294681425686 -0.00779155653354201  0.00502675821677086  0.01042473183135991 -0.00239623060914628 -0.01245089526714894 -0.00083332479262145 -0.01009456427066595 -0.01665329886554081  0.01708426338441593  0.00243306939961876 -0.00418585994878665 -0.00399171681113929  0.00222261251438150 -0.00445722036145054 -0.00168435399638611  0.00196624287255429  0.00363017500168054 -0.00619229954594754  0.00216616642945200 -0.00159789019946401 -0.00303838343803753 -0.00210989742336052  0.00022817884365659 -0.00162214675277243  0.00025568272797669 
-0.01120144581059707  0.01446613906526354 -0.00838551896433426  0.00681528895189086 -0.04533143925784316  0.02530483313355883  0.00587986444136858  0.03020689843698596 -0.04313208115434425  0.02861590906509612  0.00384452321215432  0.05509065767604593  0.00042245818266961 -0.00562649400645860  0.00145648023007147 -0.00010299122204567  0.00217784080688330  0.11251759231093393 -0.06193146378468045 -0.18220652983668970 -0.04622227482102787  0.02210474740138740 -0.00492028266142461 -0.02759059368929791 -0.00617609236558759 -0.02450435277365519  0.01629844131903920  0.03957161988661346  0.03593380147119158  0.00653329701978091 -0.00530332396311836 -0.00473274728467349  0.67964174667057708  0.02509449576427585 -0.02470031966292017 -0.01389199410003248  0.03367779829146920 -0.02358637101182675  0.01931741433151965 -0.55198106868288532  0.36716320331902763  0.04691206956067148  0.02235777544271640 -0.00884145856983754  0.00454806284876409  0.00037738132500463 -0.00080311483328098  0.00020576189678856  0.00042057800559932 -0.00117145644492463  0.00121746647142646 -0.00002035001917358  0.00003282695921191  0.00014336157058143  0.00017447238160124  0.00000391573238567 -0.00077851621371020  0.00016980027993011  0.00061463314737977  0.01202359581622252 -0.00007617669483757  0.00020710698120405 -0.00047760519781075 -0.00000773699038702 -0.00037752781770016  0.00024248826501925  0.00150143542029074 -0.01293764708769457  0.00609469648823192 -0.00820389800087293  0.00208662170427028 -0.00250858557351193 -0.00045954079959801 -0.00183757698608849 -0.00024304244983961  0.00897044462471690 -0.00614327935006040  0.00503459633603392  0.00607114761628496 -0.00387222399907476 -0.00511801409824958 -0.00192027212839544 -0.00947765839925710 -0.01146785784018675  0.01291359816425546 -0.00282366549256893 -0.00018663385787589 -0.00087469608790280  0.00142917057031548 -0.00235589377382878  0.00042278382754320 -0.00012759971697985  0.00256332841292190 -0.00345797375640785  0.00115653320436464 -0.00095633289996920 -0.00154597546813633 -0.00105210674451718 -0.00024075414351446 -0.00075989140532142  0.00051484992154380 
-0.02000322492179778  0.00504182340213595 -0.02428671664936488  0.01283321067598769 -0.00423726377201999  0.00263107024750116  0.00126688727438302  0.00305448475998445 -0.06204820318480767  0.01052128761638976 -0.01867997536738906  0.06408961121211033 -0.00500152686221139  0.00423067444167613 -0.00447480552722711  0.00126215292166509 -0.00369122551712655  0.22611221035061485  0.39966971289643949  0.22686347389806852 -0.39209303413929136 -0.02776824550881823  0.01398626374060846  0.02208522536402621  0.02644773956603320  0.03526279496464198  0.03300054199646305  0.03527371625486845 -0.10824961404501118 -0.05017893817393782 -0.05309780498733926 -0.06986133753414529  0.02509449576427585  0.64023332606285821 -0.09737885299579904 -0.02886703285196490  0.01490907291066221 -0.02976966814595416  0.00839657730378351 -0.05603205763721047  0.12270685729379974  0.00844857578554532  0.00385810840619223  0.00000458051779775 -0.00678512605993419 -0.00371828085318872 -0.00284053911019954  0.00092517766792432 -0.00050795389224424 -0.00122662679394609  0.00024016372371805  0.00070711918402153 -0.00014325306934715 -0.00029156592789367  0.00015680601918474  0.00003616122778887  0.00014567697995971 -0.00022031819651939  0.00009906964851832  0.00473465207703903 -0.00011896821968288  0.00002566193751122  0.00007036305840429 -0.00059056346622976 -0.00001779638649652  0.00000228862539203 -0.01952411860397192 -0.00802024082863519  0.00800748682218192  0.00865362452700534  0.00183754217072192  0.00343261076641058 -0.00204111237279853  0.00579875154005827 -0.00149970770700471 -0.00093800054239682 -0.00047156290083319  0.00020318117977731 -0.00438185040976200 -0.00110984002056288  0.00656638895942426  0.00012079679640261  0.00598837602260758  0.00337633710594043 -0.00796835180867446 -0.00308761858936205  0.00888240997029642  0.00111284044820308 -0.00111168541138351  0.00167170028972441  0.00130767358594451 -0.00153601125240880 -0.00136361423638414 -0.00045258380490947 -0.00080908833170429  0.00058564703962587  0.00119638276831973  0.00081265140581970 -0.00021478660016072  0.00071151021709774  0.00020228501833846 
 0.05775766316968785 -0.06597918963833765  0.07275157997780196 -0.00204297258341913  0.00420276240756369  0.00309757310209788  0.00071000868565276 -0.00473363884035082 -0.03873892052978935  0.05405873095775234 -0.04552623265158578  0.05296329782364313  0.00561179891121889 -0.02024961393582562  0.01570205353416895 -0.00514219520814904  0.02547980361474146  0.23063279038042886 -0.46709169612798274  0.37534193566486135  0.06643286741406955 -0.02113445787706340  0.02314324314647594  0.01802785646098611  0.01638580454030103 -0.02501111250185081 -0.01822770510949084 -0.01256798168577536  0.03950030483108295 -0.04447186416503520  0.02663363908686144 -0.07901870131273822 -0.02470031966292017 -0.09737885299579904  0.64342498809001447  0.06608235531687474 -0.06858386678623959  0.07748176759469216  0.00053904131976608 -0.03818506642026711 -0.05227013459487398  0.00337072677349878 -0.03578466827592582 -0.00812210636240379  0.02831430953775622  0.02369064611188027 -0.00821427388031115  0.00203232816403360 -0.00130462283363623  0.00244950418038054 -0.00226427873886662 -0.00102161927501383 -0.00011646439279917  0.00081586692711935 -0.00170996968313092 -0.00248457711246672 -0.00047246176883347  0.00197166793203777  0.00311564065455362 -0.00381638464194593 -0.00052120953231010  0.00099693075032659  0.00064334225655681 -0.00074958218358918  0.00040781780570714  0.00053322034950581  0.00549968134024735 -0.00036565374183172 -0.00294533890940566 -0.00400682993152941 -0.00422438144795522 -0.00032231064647196  0.00625343334566781 -0.00035710503294816  0.00053560988248668  0.00323522462264491 -0.00218214789242300  0.00145695955721314 -0.00326729187472987  0.00139718294532784  0.00385535792408427  0.00032038782854859  0.00131843632755334 -0.00198515682397113  0.00122169716496951 -0.00479891210200090  0.00085132997816037  0.00171385395149874 -0.00179506774968456  0.00153283814813571  0.00091323042629565 -0.00075910883494967 -0.00099002847466933  0.00265508074159402 -0.00059576843156636  0.00036575747655751  0.00121295412372147  0.00047076398839691 -0.00018329478666772  0.00041234535508497  0.00003622820904597 
-0.01006084211745569  0.00960058787201797  0.00643505958700105  0.04729419286859793  0.09634526916579945 -0.12088704178149788  0.04993227876241838 -0.25144639033434441 -0.01929612710014228 -0.00121946496554390  0.01375829226815338  0.02501900499891089 -0.03041219943065169  0.03418043228262702 -0.01680729174321670 -0.00580238864764197 -0.04918802411694431 -0.01298680144764681 -0.03417099749003764  0.03721124901780259  0.01736020763373524  0.00362944988873936 -0.00090642740719059 -0.00663839392015880 -0.00376571749750721 -0.00291720614715972 -0.00313790576309293 -0.00766711413699704 -0.00024286024643388  0.09588651359014688  0.21805607983861669 -0.18130091913386442 -0.01389199410003248 -0.02886703285196490  0.06608235531687474  0.67751431092836478 -0.01126303494387892  0.01326742071564505  0.02328193266399219 -0.04469100965687405 -0.05280194742164294  0.22694327028180841  0.23050724135189515 -0.05183077140071625 -0.04392933000861407  0.00843579516479426 -0.00916397654586476 -0.01144284664970658  0.01201162717129694  0.00507034865274955  0.00874518523863373  0.00109542729373699 -0.00115651370779849 -0.00051222904133847 -0.00090222646239991  0.00705530814182553 -0.00211423400072859 -0.00388299676228334 -0.00859004065807299  0.00046888318015521  0.00207278823606079 -0.00568906225610856 -0.00049555563606802  0.00211494520332314 -0.00170360440850217 -0.00187781701195156  0.00315747958027610  0.00114931986927187 -0.00192144694665033 -0.00223699450622475 -0.00026050095510626  0.00023889260512046  0.00006963913685071  0.00027895992043089  0.00059341065834842 -0.00021818003396043  0.00003836165160571 -0.00082143753338640  0.00155268085092898 -0.00087144889659861 -0.00171683252629435 -0.00067072924991918 -0.00265243149757569 -0.00011103149339093  0.00235380330888004  0.00419192315959275 -0.00006287954634866 -0.00042326652770851  0.00001821816946436 -0.00082053685213378 -0.00023529201523002  0.00051338620897500  0.00082982694258411 -0.00103554187022055  0.00040515897340256 -0.00012912207346583 -0.00061177551288697 -0.00037511181349262  0.00004871351653424 -0.00036647552653864  0.00003546996080113 
-0.03339640229886619 -0.00077499039106075  0.01540869121301502  0.03996936990491529  0.11398848167826579 -0.08117352756130390  0.03242306842991533 -0.21039597791874223  0.00922082587308743 -0.01210534131680058  0.00760627126524470 -0.01658454331870507 -0.02806676072604494  0.03421743048102596 -0.01459774526576688 -0.00111773531106509 -0.04239681250937702 -0.01022302803023222  0.02077328539942449 -0.02723556145701376  0.00831422708870368 -0.00208130736263062 -0.00087637822518492  0.00401026763948954 -0.00072889544499177 -0.00465414190224730  0.00545840383954501  0.00173035184961967  0.00948174690096052 -0.21033542019357937 -0.29543671643245306  0.28147082053554995  0.03367779829146920  0.01490907291066221 -0.06858386678623959 -0.01126303494387892  0.67987115794193032  0.00374449518181628 -0.00304870047555869  0.05719607782959518  0.08804680593965415  0.41733776870167227 -0.22112333923580196  0.01739873077015542 -0.06392171308111362  0.00191716181893594 -0.00646942166012627 -0.00958620714869944  0.00893516113417028  0.00347255092804698  0.00493794773848853  0.00135038947237136 -0.00086062255503278 -0.00063725417019331 -0.00074567583449724  0.00623454016180915 -0.00089535318586343 -0.00281737563179143 -0.00708376092707453  0.00595392405099331  0.00149909074203543 -0.00448474946774346 -0.00033611474630981  0.00114830777603904 -0.00112429657206257 -0.00146902360031856 -0.00013917246470102  0.00142401524480846 -0.00078910004127102  0.00162419721255747 -0.00035601770765375  0.00142457117660237 -0.00068802816854846  0.00094409640763756 -0.00018117965888113 -0.00199197604527691  0.00152917794956102 -0.00123211113154225 -0.00060253398319517  0.00032113311132712  0.00047432969733772  0.00003029392875093  0.00060773145990295  0.00273086513551813 -0.00176993710466117  0.00058566884901492  0.00038036957747399  0.00023281749152847 -0.00001371898446604  0.00033084299975472  0.00003698484049682  0.00001244817874702 -0.00032155492335123  0.00068525789644355 -0.00015009605748154  0.00014628988158436  0.00016572505717203  0.00014392742958157  0.00001062864289365  0.00010387810320618 -0.00005836222106817 
-0.03712416592378334  0.00239633590965198  0.03539129493973717  0.01036983888840307 -0.03006854338609256  0.03170618341912279  0.01328237053739847  0.07302225132969921 -0.01566510069325599  0.00924911476514715  0.00661699711359354  0.02431330035599940 -0.00185530929549285 -0.00407869535645224  0.00265409518594372  0.00636158269556094  0.00537363840958468 -0.05233399989883922 -0.00936828435120026  0.06330336699601698  0.03316860865447452 -0.00382544745161202  0.00274321853847732  0.00110142579398010  0.00077361541773660 -0.00433032182950209 -0.00239049546242422  0.00390589270581317 -0.00125521962393050  0.18887051902393304  0.27524112753351371 -0.22428111140740858 -0.02358637101182675 -0.02976966814595416  0.07748176759469216  0.01326742071564505  0.00374449518181628  0.67438423318907770 -0.00761374621296331 -0.04068051449029967 -0.01083926206597573  0.21150282284933927 -0.52752472350055879  0.03635748791249296  0.04348275582368252  0.00450266606775060 -0.00146798508113950 -0.00080919406732047 -0.00127483126889180  0.00073654381994252 -0.00234189890385814 -0.00011977977134574  0.00008855682916962  0.00043394375215235  0.00071537622132193 -0.00029594435661478  0.00074778352554008  0.00068959362537674  0.00093437702551121  0.00361304416074411 -0.00027324867887880  0.00054334547106309  0.00018044168009644 -0.00042699938727132  0.00037620729259707  0.00029214906258004  0.00067971796053205 -0.00081032890683328  0.00086122383956973 -0.00075421904994182 -0.00051328301161123 -0.00063015855879056  0.00072199466904830 -0.00033435249360609 -0.00004539895909517  0.00124685234177580 -0.00063425310389964  0.00075022080820988 -0.00012629561533576  0.00003345532294314 -0.00028199351186844 -0.00021654282716353 -0.00112141220366039 -0.00093804754039017  0.00257470964949866  0.00040932343447127 -0.00002958649107668  0.00015364072774136  0.00003087604963297  0.00002226458583291  0.00011525350687674  0.00019476264463277  0.00012346273491832 -0.00005411296656892 -0.00002228862571363 -0.00000121528899394  0.00002198116311812 -0.00008104158912225 -0.00002758977605875 -0.00003423528151456  0.00000378673531067 
-0.02000924086749732  0.03660075046260548  0.02802358452065214  0.03139368060915981  0.25948355221635261 -0.21493299113922557  0.06856027047156156 -0.43026824111958406 -0.01921355901507122 -0.01135743122234044  0.02037947271488639  0.01333667973767662 -0.02230596219784473  0.05432202427461494 -0.02250557120597164 -0.00441026196649183 -0.06392786013869986 -0.00689799404679218  0.01631287506947528  0.02142743743409351 -0.01064572902465218  0.00123092885749039 -0.00256010046283443 -0.00233900643428988 -0.00255320023117553  0.00539272620961019  0.00607866262358971 -0.00806756584142174 -0.00512909729901024  0.03000898379406983  0.02873254766899566 -0.02458399697472528  0.01931741433151965  0.00839657730378351  0.00053904131976608  0.02328193266399219 -0.00304870047555869 -0.00761374621296331  0.66780708750316786  0.04770776368498865 -0.03569470348674123 -0.38643085410516359 -0.19241354729313220 -0.08529076183985211 -0.03741180828586282  0.01006258895100915 -0.00351964878297573 -0.02123949642656936  0.01880936972488184  0.01248332189123708  0.01039274081717387  0.00104127443322907 -0.00191923723287362 -0.00017748997242422  0.00090678904994134  0.00990896247438340 -0.00163209865364122 -0.00513231386680538 -0.01292912785991384 -0.00588414831901191  0.00272686504743004 -0.00842310124357518 -0.00023993241366425  0.00270626429673670 -0.00124757415775056 -0.00344824788186353  0.00073865524756004  0.00215079498788612 -0.00117244041322294  0.00002758775953123  0.00022119495265802  0.00092294358915469 -0.00102932081667697  0.00078654774309174  0.00030609667148984 -0.00171528196088713  0.00111241520475396 -0.00139837058039421  0.00057862414592792 -0.00042149253485128 -0.00075802579392264 -0.00027265710902609 -0.00095431953510425  0.00165778322031302  0.00000902826906540  0.00345451445480769 -0.00041311506592756 -0.00034358092983052  0.00001806836464551 -0.00034805654834278 -0.00016164600281133  0.00031120746547358  0.00032281168464161 -0.00116101929222975  0.00016093312932229  0.00001579185481620 -0.00027924675137318 -0.00012543171411822  0.00004451131275933 -0.00015077714493128 -0.00001389546056692 
 0.00308844426146758 -0.00180803730026057 -0.00345909181702663  0.00118911980985966  0.06724800435377078 -0.05767892600257987  0.01167307308202060 -0.08520094278007488  0.06120446315609426 -0.05023739681066419  0.00665135030198187 -0.09238519467197016 -0.00724329651789138  0.01880583034403617 -0.00745090137053466 -0.00022140148298171 -0.02086664486284948 -0.04789015667931913  0.03444917315644299  0.03308372115401313  0.06508094695859711 -0.01398236234071042  0.00158233193315439  0.02285242130775848  0.00378657438669443  0.01309351256839943  0.00517803543773728 -0.02979237273570509  0.00601996009500550  0.23075428830273448 -0.22192092019458029  0.09943436483931202 -0.55198106868288532 -0.05603205763721047 -0.03818506642026711 -0.04469100965687405  0.05719607782959518 -0.04068051449029967  0.04770776368498865  0.64381745151611047 -0.10323988700145441 -0.05160196451979278 -0.03939318728892302  0.00387527753856150 -0.03540679097773880 -0.00347418102010952  0.00130344643096424 -0.00302021017486381  0.00200489170516942  0.00225645718582137  0.00088822932865077  0.00015149726864465  0.00015891324447959 -0.00054513769109644 -0.00018490405805215  0.00228735575425748  0.00068054127384198 -0.00160477917020820 -0.00361468192224981 -0.01322269198036211  0.00046863992017554 -0.00181281602997738  0.00046386408751531  0.00064667598662265  0.00011316832647544 -0.00069543880701729  0.00111170391021815  0.01433022497101818 -0.01016966864566650  0.00627129510150623 -0.00263591249112786  0.00208581464354489  0.00214482852038649  0.00188852987327227  0.00057184726479656 -0.01105523249834790  0.00734446151097591 -0.00766848005966756 -0.00522119834099868  0.00426599929087903  0.00405963173878156  0.00212608952612324  0.00910262003812784  0.01662024665991153 -0.01616444483741125  0.00278780290424592  0.00349717964895127  0.00077732015179688 -0.00176589888187977  0.00259278376162843 -0.00103856061617833  0.00045528552755116 -0.00351958680474896  0.00323295339867101 -0.00108314373075553  0.00111242650720611  0.00154281688937346  0.00120720968028581  0.00051734140654630  0.00082011610782327 -0.00076871760212455 
-0.00736278860899201 -0.00217084816350583 -0.00026737779929809  0.00430029751651823 -0.03024104578750129  0.02881244273894342  0.00203270340260122  0.02117710479837813 -0.02058957632555028  0.02352033414694701  0.00444548759949485  0.02920662840819751  0.00001552508956989 -0.00392344994354602  0.00188740988242467 -0.00017641860939139  0.00453701243820024 -0.05092524775155332  0.06794819220294226  0.06434433725262802 -0.01572000000732445 -0.00371560844205930  0.00196396884312885 -0.00142792109350150  0.00210987986362339 -0.02668521723195989  0.01224702253905784  0.04074638901424688 -0.00021715729336621  0.22478563549654176 -0.42871453592220005 -0.21992570553518515  0.36716320331902763  0.12270685729379974 -0.05227013459487398 -0.05280194742164294  0.08804680593965415 -0.01083926206597573 -0.03569470348674123 -0.10323988700145441  0.64860178006685576  0.12215130385397484 -0.05059877981992902  0.00664365824834115  0.00316198059804652  0.00076965093194773 -0.00187307217674847  0.00136737170165009 -0.00102661047707878 -0.00087873052992675 -0.00058380832288804  0.00010033916678890  0.00015483352324761  0.00003613082431804 -0.00028598202693099 -0.00056643533221038 -0.00006726616915426  0.00047138471558703  0.00108164826563742  0.02174823792825505 -0.00018360715781596  0.00051517532233583 -0.00000920147635196 -0.00051930755241022 -0.00004556531902881  0.00031454020017072 -0.00745663901314865 -0.00424335404310835  0.00729473054731050  0.00648284646138427  0.00243100774627462  0.00148372207037750 -0.00495828050262979  0.00052010105604812 -0.00179803336355440  0.00075512003281371  0.00014273002629451  0.00243333197476503  0.00038268198107704 -0.00240653196615652  0.00087266299740513 -0.00156798728748798 -0.00219532072374941 -0.00149990103691208  0.00266771160574228 -0.00050100665849089 -0.00285928297159299  0.00037093725366191  0.00154221742925533 -0.00030636150709873  0.00115771079736813 -0.00077760051481563  0.00121007665653150  0.00075370323921120 -0.00006280602699529 -0.00018279445342765 -0.00021473701145329 -0.00007914008948272 -0.00040870566878648  0.00002624002780797  0.00039126652226443 
-0.03041713386077365  0.00070968180587335  0.02743889735032063  0.02705727874998083 -0.05304439900448936 -0.02033678834079588 -0.02185388091997756  0.08626844824197298 -0.00539990170505202 -0.00204762763748068  0.00106430404142046  0.00451029366752235  0.00824810439245799  0.00029718016534514 -0.00008008911411453 -0.00061746320504436 -0.00587419514263985 -0.02980663174897116  0.00166415167296988  0.02599111821776630  0.02567773403007073 -0.00696212982775887  0.00373727559479021  0.00810284383781832  0.00278030078656132 -0.00977611669331398  0.00762377766541234  0.01907940018628275  0.00948806810286837 -0.05273137608363905 -0.07732212600706385  0.01670714338284859  0.04691206956067148  0.00844857578554532  0.00337072677349878  0.22694327028180841  0.41733776870167227  0.21150282284933927 -0.38643085410516359 -0.05160196451979278  0.12215130385397484  0.64505363362766466 -0.10367702560759817  0.12194072937718699 -0.05079451239761867  0.00195109502904352 -0.00495609102936115 -0.00123376615855245  0.00108768644669682 -0.00148083394870338  0.00154693246429489 -0.00073878131902155  0.00056561221530007  0.00003006658763779  0.00083073532823784  0.00126555120347162 -0.00046313681654209 -0.00050492092531732 -0.00125706871885988  0.00783846865784341  0.00029662148801693 -0.00063426769496741 -0.00048478376998301 -0.00020235957160343 -0.00025139330195348  0.00043999804732854 -0.00125302885853908 -0.00139658741272722  0.00051943869782999  0.00264417969594190 -0.00068134776866959  0.00043166638425114  0.00064673250942179  0.00020196165303054 -0.00073302739553719 -0.00004362238551085  0.00040578339900244  0.00028894628648613 -0.00089447447592633  0.00044491373451644  0.00081390810025161  0.00017090353311514 -0.00070289310568087  0.00117582130857908  0.00024852818640369 -0.00123192933748412  0.00036676508712123  0.00091453304639267  0.00002271358587460  0.00046756593942583  0.00017538862131383 -0.00016174015163332 -0.00043518369237902  0.00073911499365539 -0.00023417675847352  0.00010490934464772  0.00033248199922883  0.00019381211967482 -0.00002954059392450  0.00019313593841655 -0.00003033010759672 
 0.06403063068419496 -0.02870244179074244 -0.08734719678775964 -0.04764459884841087 -0.04654530605385225  0.04055718733712844  0.04137986206893013  0.06257782380364904  0.00428127789235455  0.00030142551509376  0.00229422889481622 -0.00249679174491088  0.00467472421246458 -0.01807138921621252  0.00979208083402158 -0.00424402510077797  0.02821512034994054  0.06610704645194684 -0.02395934029904903 -0.09019291254120369 -0.04593658164753397  0.01734164695109829 -0.00845234724807969 -0.01912778439396880 -0.00666936671005732  0.00128674392158634 -0.00566831899509758 -0.00352122183253309  0.00241103607257578 -0.04587606531880540 -0.01722850902112084  0.08194323604854827  0.02235777544271640  0.00385810840619223 -0.03578466827592582  0.23050724135189515 -0.22112333923580196 -0.52752472350055879 -0.19241354729313220 -0.03939318728892302 -0.05059877981992902 -0.10367702560759817  0.64562633201663289 -0.04915509011533280 -0.04211333706846517 -0.00749807368809079  0.00581443195429820  0.01599010283559606 -0.01351420963795195 -0.00415879074903419 -0.00789491431302969 -0.00052451907912412  0.00172717799907904 -0.00022438944397616 -0.00173115882966514 -0.00599848078458751  0.00100298242835213  0.00291936261008233  0.00764445019579738 -0.00165566892212905 -0.00210086506141805  0.00485676087843584  0.00134877792493227 -0.00199242438606046  0.00155740621355059  0.00191036511886506  0.00082715010037239  0.00055951479176934  0.00017384560866725 -0.00182965014714514  0.00203124270107683 -0.00121836775467864 -0.00184650360112120 -0.00100623970152322  0.00040266626344471  0.00059676470217889 -0.00064878602197388 -0.00006018608637141  0.00343337158826279 -0.00174483956546756 -0.00316463987991164 -0.00063491967161865 -0.00267738961963643 -0.00167278132814955  0.00163665304023394  0.00239355682625564 -0.00180769471658380 -0.00141950043964140  0.00083322993014191 -0.00148397574471669 -0.00048059534537429  0.00036041439250880  0.00117633806853858 -0.00205165466814620  0.00071157732832870 -0.00043194612229853 -0.00109157213276811 -0.00054370214016695  0.00007421859466098 -0.00049033075554399  0.00009411521520643 
-0.04990279966173773  0.06051207612536860  0.07127857413230439 -0.01927830206269356  0.22445923038680463 -0.41036060606707320 -0.22744608478412401  0.38292224241100953 -0.02458233117805701 -0.02253918186130754  0.03649875849593381 -0.00042412901746512  0.12037849732104271 -0.02940886425322093  0.02036722568425828  0.00364885610530620  0.02695339518833467 -0.00615597337417353 -0.00109428103000441  0.00003162649126842  0.00447729624975788 -0.00307647135154103 -0.00343189152766622  0.00123049890974967 -0.00170670227015939 -0.02643588581775163  0.02902734425537468  0.02422488506711944  0.01197652814814021 -0.03027793020899410 -0.01513296253862547  0.03207406858307079 -0.00884145856983754  0.00000458051779775 -0.00812210636240379 -0.05183077140071625  0.01739873077015542  0.03635748791249296 -0.08529076183985211  0.00387527753856150  0.00664365824834115  0.12194072937718699 -0.04915509011533280  0.64921340070364253 -0.10445204961205119 -0.00533185400243634  0.00556105204008190 -0.00015454937184791 -0.00365033864821369 -0.00066471471570369 -0.00280720561375161 -0.00678082294380374  0.00280997149966613  0.00194665894330476  0.00967199779523938 -0.00212895903563802  0.00088150643238012  0.00080765326762295  0.00106601260475765  0.01998386379824352 -0.00038627905126780  0.00158742936492718 -0.00027493192185394 -0.00148801754708861  0.00277914331919289  0.00225634423395706 -0.00714520656130365  0.00103018089857193  0.00376388690729391  0.00940153489326296  0.00240905647525432 -0.00381351030405000 -0.00132505147024953 -0.00307925056258367 -0.00170316633550016 -0.00169094952535398  0.00181295073341790  0.00067429116675723  0.00057977626824868  0.00159424716005046 -0.00215123864251565  0.00117588964936004 -0.00248033311072959  0.00231874707958869  0.00018039370862721  0.00251685328750585 -0.00289708957765669  0.00024445410200082  0.00154173753006801 -0.00040581769732298 -0.00142553397127424  0.00102894638943713 -0.00043896217887847  0.00063541750758740 -0.00001285973846177 -0.00010990460927988 -0.00034883266921367 -0.00005112875347214  0.00038574331090542 -0.00001066688939482 -0.00039353299146753 
-0.04587508864374994 -0.02404847613071650  0.07638116172567641  0.02842376134313490  0.22933624938048339  0.46557347326364401 -0.37948975182354261 -0.06455599565967812  0.05836028667567773  0.07072482992676533 -0.07513320886297288 -0.00471650914600566 -0.05267955772846225 -0.03259874701359079 -0.00009532951487238  0.02156145631762640  0.03180867942220711  0.00472462933869068 -0.00536539417631817 -0.00120118098767451  0.00233204203493242 -0.01570750831987737  0.01374019690330258  0.01692730109293460  0.01213891894098587  0.01079042242722763 -0.02625948284949330 -0.00524455435873223 -0.01542690795927648  0.06639831085111988  0.07116633074159617 -0.07598607094233255  0.00454806284876409 -0.00678512605993419  0.02831430953775622 -0.04392933000861407 -0.06392171308111362  0.04348275582368252 -0.03741180828586282 -0.03540679097773880  0.00316198059804652 -0.05079451239761867 -0.04211333706846517 -0.10445204961205119  0.64977192393568661  0.00580277519585530 -0.00212873678473567  0.00537571536324598 -0.00455628370889303 -0.00144049053243932 -0.00323482744323033  0.00317267658228335 -0.00191458511533341  0.00001835797928015 -0.00288813972782921 -0.00311509310302578  0.00049218880439226  0.00163956509694183  0.00518154939082786 -0.01045878100078889 -0.00116490019743723  0.00225199752068262  0.00002171612585739 -0.00015148063634105 -0.00078040789696056 -0.00069501681029725  0.00120406110146293 -0.01333939083667509  0.00810062542208491 -0.01167401405138738 -0.00292178332229639  0.00014808379329406  0.00398260064894323  0.00055427402518648  0.00046093216597847  0.01128561256643156 -0.00801424474654500  0.00753128605805278 -0.00529580850785111  0.00166383538764128  0.00606899254677234  0.00034013642454252  0.00861286210691870 -0.01443956000018834  0.00541789477979290 -0.01857464546373395  0.00332103910520003  0.00111160035154817 -0.00181010512100754  0.00265029851672664  0.00272844799085678 -0.00219664449052022 -0.00102659799607949  0.00331729842039136 -0.00111755385664232  0.00021822979156508  0.00221866664790535  0.00063200974257027 -0.00074792168095601  0.00084983878956526  0.00049414992410906 
-0.06100183292577783 -0.05701060425531247  0.06023375466831166 -0.06675002392039259 -0.04677803429192878 -0.02963543960157277 -0.02913710143069830 -0.02199625645707384  0.05876735402826760  0.07468442276092177 -0.05954552005268619 -0.00083542746020002 -0.00937591171827966  0.22859905978521383  0.27489027003512789 -0.53040891566218362  0.01036686028658270 -0.02084851694681542 -0.01944066143263327  0.00762442516868133 -0.02672420045956844  0.00179118392752216  0.01171313467826890 -0.01171557560920905  0.01144652440132751  0.01322617296237709 -0.00603673185399979  0.01190170628680809 -0.00158697522997471 -0.00351597426448925 -0.00179908324720822 -0.00331026145453722  0.00037738132500463 -0.00371828085318872  0.02369064611188027  0.00843579516479426  0.00191716181893594  0.00450266606775060  0.01006258895100915 -0.00347418102010952  0.00076965093194773  0.00195109502904352 -0.00749807368809079 -0.00533185400243634  0.00580277519585530  0.68876586670766182 -0.10391031690388146  0.03439213885206320 -0.05290902613107618  0.23091461057776766 -0.06288028321534640 -0.06212150051262768  0.05301996451741169  0.01173363488736097 -0.02600316553741971  0.00046161667593037 -0.01678290649897297  0.01751209984708199 -0.01163456231083186 -0.00680153732519659 -0.01164200082006673 -0.02349625882859161  0.04052592914014587 -0.01942943158234500  0.04010481832837511  0.00590948801640580 -0.00387981520441784 -0.00416410636519882  0.00697257617679593 -0.00509638198670954  0.00086484576183963 -0.00812407296237118  0.00390197302109194 -0.00536697413496778  0.00006528302776870  0.00859482422569197 -0.00589909103985970  0.00598150516556690 -0.00177636663769347  0.00145502854272694  0.00095945515247026  0.00078344242451285  0.00622748048517381 -0.00974874425878437  0.00362254349827694 -0.01258598979743545  0.00089324101308640 -0.00076042319844482  0.00010238184562789  0.00122434005451694  0.00058480372679368 -0.00051800163659984 -0.00109932479687243  0.00070285423697691 -0.00046481244909201 -0.00000955119557868  0.00092327074210774  0.00022855996907786 -0.00012676098432234  0.00043477837628552 -0.00004319566851613 
-0.05172000007453456  0.01922524747463093  0.00352069589635613 -0.09026929966117793 -0.00248822739909885  0.01388306943765472  0.00086344190478876 -0.01218054436158083 -0.04741959665244520 -0.05023547454610420  0.04948103232239334 -0.01049818228759768  0.10659920799418998  0.22914232800592024 -0.43055757229566527  0.03163201469592451  0.42204336553648952  0.00870727185694779  0.00651014738429505 -0.00618483432822563  0.01774013060206563 -0.00439928182009577 -0.00531004645733776  0.00704338922268727 -0.00628967593760341 -0.02057860090894306  0.02420175916154723 -0.01217620627936301  0.01194246424217559  0.00236604588016555  0.00180409335108292  0.00119293545364288 -0.00080311483328098 -0.00284053911019954 -0.00821427388031115 -0.00916397654586476 -0.00646942166012627 -0.00146798508113950 -0.00351964878297573  0.00130344643096424 -0.00187307217674847 -0.00495609102936115  0.00581443195429820  0.00556105204008190 -0.00212873678473567 -0.10391031690388146  0.64115546508157750 -0.05318702792000892  0.07864148545968710  0.04000373371497012 -0.04597196719460854  0.06387644322350099 -0.08737709334033861  0.00551784327161196  0.03228185354900041 -0.05988141191257420  0.02555011811827070  0.01886164337987099  0.04896183948668251  0.00339700507568834  0.00293628629600347  0.01881806988433531 -0.00521532645121184  0.00958754743444160  0.00753713913662033 -0.04010944450456650 -0.00346073330541180  0.00063847272030453 -0.00017825632517683  0.00948248133509138  0.00142522773482703 -0.00111555802038153 -0.00118112785347654 -0.00139093553126915 -0.00140892661926479 -0.00417469519450245  0.00302350568793519 -0.00119123266035111  0.00163506378838362 -0.00049326295403469 -0.00098279287657609 -0.00021833331653710 -0.00720306219745465  0.00534896003000181 -0.00034521040655959  0.00714965666648239 -0.00257820810376713  0.00087821616620993  0.00097493756318668 -0.00089100803000984 -0.00153115218441182  0.00093865888810661  0.00015585233327510 -0.00060149784891426  0.00021679635715557 -0.00003630957185351 -0.00075250099750129 -0.00006314548389804  0.00042546402214610 -0.00021582506828330 -0.00033870938533982 
-0.04475714831798985 -0.06494592347978309 -0.02990613954273542 -0.05616803791451044  0.03482032987550877  0.02251948591298892  0.05252027148642863  0.03299351755432037  0.00203420565747319 -0.00168627064255242 -0.00720410041894296 -0.00405445298650302 -0.04979019994504898  0.07217709627713947  0.16933985039390551  0.19485186731436244  0.03283067979409432 -0.00393044281450338 -0.00162839743902096  0.00043219887582932 -0.00655290919327383 -0.00063576056870186 -0.00689557726583436 -0.00339869848511471 -0.00383917718585873  0.00220645445548526  0.00592798974803257 -0.00288436210313983  0.00573995811341197 -0.00380795747860078 -0.00379574305597229  0.00048729685179734  0.00020576189678856  0.00092517766792432  0.00203232816403360 -0.01144284664970658 -0.00958620714869944 -0.00080919406732047 -0.02123949642656936 -0.00302021017486381  0.00136737170165009 -0.00123376615855245  0.01599010283559606 -0.00015454937184791  0.00537571536324598  0.03439213885206320 -0.05318702792000892  1.05853103459201225 -0.17310875709340856  0.40382197034322392 -0.23053522455308667  0.07389931579974107 -0.23057834780903780  0.05012546766992641  0.09608981188547948  0.07777915835068724 -0.01971863680273227 -0.06247004787580845 -0.25436180295436112 -0.00104167874321449 -0.08030257368437084 -0.08395448231174074  0.05622409538400895 -0.07619452448375026  0.05480879497314384 -0.08340305014928724 -0.00277484347198776 -0.01370195939008055  0.01204435057608296 -0.01421897008193009  0.00063016606226727 -0.00955208534774757  0.00593056683050764 -0.00671377212395624  0.00060338073359840  0.01506063098566127 -0.01055937972554081  0.00972944303051111  0.00150581634330500  0.00139766204955350 -0.00285113852474506  0.00115008017016958 -0.00115128775618706 -0.02242808360582361  0.01526719369134423 -0.01231913813815024 -0.00008377577991324 -0.00079139658585684  0.00027020722315033 -0.00042747892158608  0.00066528196611725 -0.00043238489490526  0.00070252868264919  0.00009871321635635  0.00035678966340501 -0.00063504337478027  0.00004820179915836 -0.00055009766168944 -0.00025320562182756 -0.00013731221208497  0.00022312444592961 
 0.04565515022648817  0.03582571021049655  0.01461140218776061  0.05940968228476438 -0.03693711697463596 -0.01667701672986502 -0.04842311921262979 -0.02801817185086987  0.00207014038578330  0.00736009657409002  0.00441963904970438  0.00652518100783628  0.03755026529122177 -0.18000190458862764 -0.20756434186267628 -0.26495744282625533 -0.05589864590784160  0.00181844837051775  0.00025456385445523  0.00050354198429840  0.00319609907928235 -0.00023934046689583 -0.00580678043935336  0.00853492335253888 -0.00460876466717498 -0.00467689226543636 -0.00708224963570778  0.00381206369034625 -0.00192938270748766  0.00412502868230348  0.00352561504369252  0.00001895276437523  0.00042057800559932 -0.00050795389224424 -0.00130462283363623  0.01201162717129694  0.00893516113417028 -0.00127483126889180  0.01880936972488184  0.00200489170516942 -0.00102661047707878  0.00108768644669682 -0.01351420963795195 -0.00365033864821369 -0.00455628370889303 -0.05290902613107618  0.07864148545968710 -0.17310875709340856  0.86845006425234650 -0.24668147305780458  0.13380029386001502  0.28298569035262866 -0.42661787650989175  0.08095348692421458  0.21378971820463219  0.03008018816695210  0.02763819641735218 -0.02234590487641263 -0.03895878472337078  0.00170016705279901  0.08136771149950964 -0.03063010651552817 -0.08867657857190733 -0.01411570093431183 -0.12712253009594271 -0.06092144818212495  0.00144965544524947  0.00791185044704957 -0.00683525833130947  0.00934719928734588 -0.00029701702942906  0.00737976363228605 -0.00484859657154682  0.00518727409923721 -0.00051077421246187 -0.01085514765092268  0.00774995495793470 -0.00696276689922659 -0.00094203874873188  0.00026632261367202  0.00094545825489820 -0.00010541648840513  0.00035113058442437  0.01724081619307929 -0.01088089188356154  0.00930283177188410 -0.00064778075692112  0.00051552179536439 -0.00002667324842684  0.00023772450388145 -0.00088376030913179  0.00071376750314184 -0.00072628999424915  0.00029275789990790 -0.00021232548346728  0.00045148261067041 -0.00007081798072223  0.00033374912258837  0.00026155400348554  0.00008035190108044 -0.00026504787111764 
-0.05721846115652392 -0.00084935380217764  0.02771617671764891 -0.05054780260463626 -0.03283701600874935 -0.01717220544072261 -0.01717005456015745 -0.02126211985304136 -0.00454286309994689 -0.00459593695111771  0.00604525984169597 -0.00677937917179352  0.03933624932690097 -0.23803523864274129 -0.31120538055273078 -0.25857007229795348 -0.09215851561718758 -0.00527589896896630 -0.00197864733090191 -0.00002877733162752 -0.00179859898511672 -0.00586446608688897  0.01121496984665465 -0.00998342389026034  0.00920159965466798  0.00100686860609808  0.00004936698208637  0.00365414638405334 -0.00687098200981612 -0.00127349120553849 -0.00136037877496406  0.00065020139694019 -0.00117145644492463 -0.00122662679394609  0.00244950418038054  0.00507034865274955  0.00347255092804698  0.00073654381994252  0.01248332189123708  0.00225645718582137 -0.00087873052992675 -0.00148083394870338 -0.00415879074903419 -0.00066471471570369 -0.00144049053243932  0.23091461057776766  0.04000373371497012  0.40382197034322392 -0.24668147305780458  1.38796570967252708 -0.34098220637885368 -0.09812995251760573  0.11477898000658322  0.03210304422455262 -0.06990009708628828  0.03330201639917349 -0.01390368444387238  0.03072026398539504 -0.10465718574596625 -0.00044887731079036 -0.07169003899167237 -0.11106661891855350  0.19836616031105508 -0.01477084817003015  0.21551368774974067 -0.09802118556104164 -0.00955220704621880 -0.01084967077000576  0.01297295945686926 -0.00677195651535251  0.00150126728920458 -0.01976327230689566  0.01146370423467316 -0.01413817467082513 -0.00042279483066345  0.01852179957342558 -0.01247539184770531  0.01338121169609024  0.00026140218328799  0.00228045418383958 -0.00218786515130842  0.00184338104802993 -0.00099167777459190 -0.02646596606332017  0.01788715801320985 -0.01619471003183974 -0.00062322530807161 -0.00023924495787674  0.00090431790764005 -0.00003620739309868 -0.00000245279916409 -0.00004406680573562 -0.00015282218954786  0.00073495446152462  0.00011521731105280 -0.00056046082140910  0.00032085488969555 -0.00038938058471802 -0.00006920495293820  0.00006580492517652 -0.00012527885770933 
 0.07236065980503931  0.04329585636077254 -0.00902822364148860  0.07212039005618098 -0.01745995639380653 -0.00587014565253315 -0.02745745729169145 -0.00816411909169573  0.00273700105337269  0.00632512965543841  0.00196698688506995  0.00692778711090948  0.02069016027480418 -0.03620502322154119 -0.04125699134793417 -0.07665587511278441  0.02272539970407987  0.00454634185268094  0.00154402940010535  0.00024471112941321  0.00442011460779376  0.00094699128739288 -0.00350302122524808  0.00578650796516644 -0.00391102756258782 -0.00017370529024708 -0.00436446245626189 -0.00033180625261344  0.00004057701814256  0.00338041809601787  0.00298568191884830 -0.00012436384983572  0.00121746647142646  0.00024016372371805 -0.00226427873886662  0.00874518523863373  0.00493794773848853 -0.00234189890385814  0.01039274081717387  0.00088822932865077 -0.00058380832288804  0.00154693246429489 -0.00789491431302969 -0.00280720561375161 -0.00323482744323033 -0.06288028321534640 -0.04597196719460854 -0.23053522455308667  0.13380029386001502 -0.34098220637885368  0.95424796189185457 -0.10078782348393256  0.19188910650091970 -0.05260303076526757 -0.04915812848530161  0.30733021406315086 -0.02997206090105316 -0.15303176932358581 -0.50337500150735659  0.00007712336726452 -0.04013363324932730 -0.02339771587867119 -0.16154107620274377  0.10960025637760767 -0.10030822716860381  0.03392715636539920  0.00388774648406016  0.00642851567755116 -0.00671973785754333  0.00614307109383806 -0.00077853557910710  0.01045311186014191 -0.00636111200232170  0.00742186440667771 -0.00000879158226281 -0.01082138998235357  0.00755217016976096 -0.00722372032098854 -0.00061858202918043 -0.00132979871894877  0.00171966452052818 -0.00098896519683487  0.00117316552436550  0.01478103452985398 -0.01027077370648228  0.01017770473738176  0.00076705412050329  0.00039547710821490 -0.00031919207684058  0.00031316084662312  0.00027074402708612 -0.00017863560394228 -0.00004193346139975 -0.00010494313265609 -0.00010748352210944  0.00055242016675081 -0.00006065327319997  0.00037302967693305 -0.00004298468675215  0.00005887879402970  0.00001241242520632 
-0.00275862447678234 -0.02036288873093464 -0.00841645974874553  0.02299218495894931  0.00300643734900913  0.00554121074742072  0.00149471116166039 -0.00226144394297159  0.00014475473481275  0.00193919200990668  0.00139999011918451  0.00042219536175122 -0.01695429620309731 -0.02001893731738178 -0.05249596782843263  0.01193875682518631  0.01368143697124357  0.00127451812621624  0.00149580532302412  0.00026067456517377  0.00054075269906617  0.00214119008500444 -0.00152146831742675  0.00069044065990556 -0.00189102871961885 -0.00481408982915594 -0.01310353669208839  0.00564250141630713 -0.00053382356218408  0.00077803853368143  0.00058038784473540 -0.00024279750998656 -0.00002035001917358  0.00070711918402153 -0.00102161927501383  0.00109542729373699  0.00135038947237136 -0.00011977977134574  0.00104127443322907  0.00015149726864465  0.00010033916678890 -0.00073878131902155 -0.00052451907912412 -0.00678082294380374  0.00317267658228335 -0.06212150051262768  0.06387644322350099  0.07389931579974107  0.28298569035262866 -0.09812995251760573 -0.10078782348393256  0.65416677391397304 -0.00171637276637891 -0.00507243004050689  0.00415060293562590 -0.02278419030867456 -0.05074506634891952  0.00662573860535134  0.02334997055084689  0.00089656991534744  0.08023729653109812 -0.03481297146636169 -0.03806732491283619  0.23162451107166124  0.23459821256616731  0.23408246410688605 -0.00035102709785975  0.00003830421607139 -0.00025872231067433  0.00281391994922199 -0.00017035723669179  0.00036621297519306 -0.00050715589320858  0.00013544059576985 -0.00045317757728982 -0.00346587070329401  0.00285117737993469 -0.00224985581800445 -0.00003037917284482 -0.00099076794937343  0.00051061266661029 -0.00058089133648455 -0.00203798535267558  0.00568141604875230 -0.00198649131685062  0.00191808328899465 -0.00287167042894943  0.00006751910231938  0.00033555561129064 -0.00007023538074466 -0.00045408127050765  0.00034586088384617 -0.00025918794771295 -0.00129355752932758 -0.00002046753317248  0.00015352262418698 -0.00019488782442449  0.00012839652802842  0.00015776383216944  0.00000495188892631 -0.00016789299727155 
 0.00562166048325720  0.01444912942552653  0.00181714316317906 -0.00952971548832015  0.00364236441525840 -0.00098883762451360  0.00645096138046062  0.00435466503874797 -0.00028932358341001 -0.00145078336310750 -0.00092366997683413 -0.00201449475175621 -0.00643024920354178  0.03742590761200414  0.06065315188012393  0.04316261423994114 -0.00916621409776914  0.00021479066219184  0.00043661648458658 -0.00046502047793028  0.00060644213816223 -0.00146648364531198  0.00133772989880034 -0.00106914953142603  0.00024375126680904  0.00530308298295931  0.00963002319573027 -0.00561974594885302  0.00270751879699952 -0.00088992477934636 -0.00106923628371621  0.00034684843683872  0.00003282695921191 -0.00014325306934715 -0.00011646439279917 -0.00115651370779849 -0.00086062255503278  0.00008855682916962 -0.00191923723287362  0.00015891324447959  0.00015483352324761  0.00056561221530007  0.00172717799907904  0.00280997149966613 -0.00191458511533341  0.05301996451741169 -0.08737709334033861 -0.23057834780903780 -0.42661787650989175  0.11477898000658322  0.19188910650091970 -0.00171637276637891  0.60804721718188692  0.02824050025548745  0.02832657958213103 -0.00279286199839900  0.01193984215974583 -0.01857471543484009 -0.04309397244702513 -0.00157284338508788 -0.07800093156847496  0.01711003705593622  0.02423031481887827 -0.07273191155593460  0.24576871897191455  0.34706680902309700  0.00009433941165891 -0.00565540018259268  0.00388450712570090 -0.00543044631943800 -0.00040329608153607 -0.00284077584576757  0.00192157530560434 -0.00151498197437075  0.00047990698698868  0.00441838967238262 -0.00337557387590346  0.00296292560884314  0.00016141642593714  0.00117919804931305 -0.00099116266184458  0.00080966152893598  0.00125253550869923 -0.00712791412908002  0.00337579695678746 -0.00185990556926993  0.00044955352907278 -0.00039873246734287 -0.00018213822638724 -0.00011192967724295  0.00027547110599286 -0.00014977071864211  0.00028491902470708  0.00134504355886151  0.00009133912404894 -0.00021714413740587  0.00009230569073153 -0.00019342183626631 -0.00011680098352743 -0.00004428849116365  0.00009893322267758 
 0.00227319506759772  0.00801869821846556  0.00645581903070001 -0.00950878453660611 -0.00078400211598068 -0.00072577728248080 -0.00227468709487334 -0.00067666735447979  0.00067849983318918  0.00120257563357049 -0.00082223467475190 -0.00008555858535522  0.00527146235010493  0.03825911795985705  0.02274256337624110 -0.01271000102694764  0.01526449745745243 -0.00161383592918458 -0.00139070879117294  0.00002674536154899 -0.00183718992673773 -0.00057015530702959 -0.00336989192549179  0.00227055177728940 -0.00157738303000828  0.00100587734986427  0.00077454877065674  0.00052869486348677 -0.00247334136103249  0.00012857053073104  0.00027645288363073  0.00003353423073713  0.00014336157058143 -0.00029156592789367  0.00081586692711935 -0.00051222904133847 -0.00063725417019331  0.00043394375215235 -0.00017748997242422 -0.00054513769109644  0.00003613082431804  0.00003006658763779 -0.00022438944397616  0.00194665894330476  0.00001835797928015  0.01173363488736097  0.00551784327161196  0.05012546766992641  0.08095348692421458  0.03210304422455262 -0.05260303076526757 -0.00507243004050689  0.02824050025548745  0.67671213633682115 -0.00265278301414990 -0.01726255042667502 -0.01565470184462706 -0.04337999398896143  0.02860580351798846 -0.00025238625744752  0.01741586809901816 -0.02919919758168146  0.01742930944086810 -0.12377833779740210 -0.46687995556679884  0.48864353552117490 -0.00107602957910807 -0.00087309048874513  0.00085732639163796 -0.00059924370725948 -0.00056763701657644 -0.00098302598846281  0.00050668165520604 -0.00000722107901061  0.00010749019115836 -0.00157183864710019  0.00110358833982910 -0.00127330101257203 -0.00018525036343136  0.00070634865361141 -0.00039199303002429  0.00054766141507262  0.00024205952567385  0.00166737890648650 -0.00112693389521697  0.00055312746301040 -0.00000364900240205 -0.00035184332398766 -0.00002576158796653  0.00007312021463482 -0.00030314409538634  0.00024008155548914 -0.00036586135160021 -0.00040231082367525 -0.00001376657485976  0.00005468496696278  0.00002921170851430  0.00004398012067997  0.00010392809972055  0.00003187372398399 -0.00012568246020783 
 0.03234329124292500  0.04764427120080764  0.01820418574376086 -0.01456745034801234 -0.00474723783311370 -0.00252830405411891 -0.01157299552991487 -0.00377207027811232 -0.01068031710972987 -0.01009207030397156  0.01025965845533970  0.00063431261970732  0.02452158265875638  0.00518742986039846 -0.02212013633581729  0.00960784369402672 -0.00766770574718657  0.00106000265059988  0.00015683701932291 -0.00136157808334555  0.00296258907940763 -0.00151658261264089  0.00314405870065149  0.00086283805911633  0.00329927378195124  0.00107261569481528  0.00680104675524693 -0.00090865260252439 -0.00701364844142165  0.00100890666496362  0.00150048815276984  0.00009360108268944  0.00017447238160124  0.00015680601918474 -0.00170996968313092 -0.00090222646239991 -0.00074567583449724  0.00071537622132193  0.00090678904994134 -0.00018490405805215 -0.00028598202693099  0.00083073532823784 -0.00173115882966514  0.00967199779523938 -0.00288813972782921 -0.02600316553741971  0.03228185354900041  0.09608981188547948  0.21378971820463219 -0.06990009708628828 -0.04915812848530161  0.00415060293562590  0.02832657958213103 -0.00265278301414990  0.67825808260398579 -0.05699832546423830 -0.01567620977657910  0.02366253976368531  0.04636791209069931  0.00128351222391030  0.06101962420465255 -0.02104100967789511 -0.03036194664323090 -0.58698323676373343  0.27951301606834000  0.07202807563101662  0.00216564538774260  0.00549233338614507 -0.00554547179159408  0.00073252369330807 -0.00054199264884797  0.00243947609351050 -0.00064628578303762  0.00208854801193977  0.00025985755693887 -0.00314090966253328  0.00202902097782991 -0.00286164805921230 -0.00046966034336406 -0.00178787161113165  0.00185479031437147 -0.00125552387634702 -0.00026823884845476  0.00450954906524344 -0.00269619524165111  0.00070564145350021  0.00322550841089718 -0.00014352855566020 -0.00040690153421399  0.00026301877990263  0.00053824591729391 -0.00039474042565517  0.00000972085340386 -0.00090668227646941 -0.00008135410386908  0.00022034007736875  0.00006678812834066  0.00017538326530018 -0.00008986673312140  0.00005901025657765  0.00011150792890432 
 0.03208477812752721  0.02640209065632607 -0.00399307870215198  0.05543920657798185 -0.00816234071973903 -0.00849146518261054 -0.01204610484571434 -0.00729405273295986  0.00265072948682789  0.00049158100745283 -0.00047068868623872 -0.00028882831422716 -0.00245729831107083 -0.01807834936927098  0.00452316463312452 -0.01791808817169056 -0.05959668396732373  0.00320564118875650  0.00344935588038313 -0.00059931900367311  0.00442987228424389 -0.00139116510090111 -0.00732978491531237  0.00742011982081322 -0.00590023063282225  0.00162149011186597 -0.00012447769216095 -0.00227826010808061  0.00332905689395941  0.00130747968691283  0.00074877636460394  0.00065028507352134  0.00000391573238567  0.00003616122778887 -0.00248457711246672  0.00705530814182553  0.00623454016180915 -0.00029594435661478  0.00990896247438340  0.00228735575425748 -0.00056643533221038  0.00126555120347162 -0.00599848078458751 -0.00212895903563802 -0.00311509310302578  0.00046161667593037 -0.05988141191257420  0.07777915835068724  0.03008018816695210  0.03330201639917349  0.30733021406315086 -0.02278419030867456 -0.00279286199839900 -0.01726255042667502 -0.05699832546423830  0.65353158626827779  0.00133935981284772 -0.00929613917602980 -0.00399150107848207 -0.00081112994002162  0.23723269806456243  0.23072667874909433  0.23515293716836103  0.08078366560550461 -0.04096636350888420 -0.03230706303176890  0.00033817090820491  0.00385111265917860 -0.00296593949079525  0.00197083503601570 -0.00062299947802387  0.00657834935211304 -0.00363037323452646  0.00436868875647612 -0.00069280496310328 -0.00421929474162985  0.00358427731271462 -0.00365890489591787 -0.00187197046556264 -0.01049806451302001  0.00892454078315229 -0.00678703958930849 -0.00540659120397824 -0.00772914355055832  0.00878422947396017 -0.01080106301777723  0.00070559274690913  0.00010782394507425 -0.00022683140657680  0.00051748271208034  0.00380116856129801 -0.00254626099761587  0.00193315436910120 -0.00596018880678712 -0.00035240376092440  0.00019083022317483  0.00010097185724211  0.00040713331545079 -0.00114384694912623  0.00019851240352790  0.00091317821962724 
-0.01202097467529811 -0.00073585991493138  0.00223657754278638 -0.00706274699754554  0.00466480914264869  0.00213348911873694  0.00412502595467477 -0.00026610155776604 -0.00402822794063608 -0.00452785717090304  0.00313754891894824 -0.00097417515123816  0.00468055464204334  0.04515619004130562 -0.01593618177815754  0.03518117044995288  0.02887570116197409  0.00261040559716828  0.00158456848960105 -0.00037654208263258  0.00361314862511726  0.00138208243682314  0.01720442169903729 -0.01128677997793287  0.01211821224696678 -0.00154356975350670  0.00167676163876543 -0.00071450498752379  0.00066094460813461 -0.00081386904789928 -0.00046313517039063 -0.00093579718453202 -0.00077851621371020  0.00014567697995971 -0.00047246176883347 -0.00211423400072859 -0.00089535318586343  0.00074778352554008 -0.00163209865364122  0.00068054127384198 -0.00006726616915426 -0.00046313681654209  0.00100298242835213  0.00088150643238012  0.00049218880439226 -0.01678290649897297  0.02555011811827070 -0.01971863680273227  0.02763819641735218 -0.01390368444387238 -0.02997206090105316 -0.05074506634891952  0.01193984215974583 -0.01565470184462706 -0.01567620977657910  0.00133935981284772  0.68933543038844491  0.00388792478752581 -0.01233182509107405  0.00083267607111457 -0.54705594257946533  0.38784260017300243  0.20196017183154455  0.01802670647766394 -0.00780346479700127 -0.01965357541816213  0.00069890710551772 -0.00189780905333087 -0.00014749580796613  0.00084797003097801 -0.00003967017827399 -0.01150537062313469  0.00773435196427945 -0.00793189524482582  0.00027731689107129  0.00071175855313619 -0.00127383098475057  0.00160679424055413  0.00165685123753698  0.01283646448811994 -0.01071945210650703  0.00889688881606944  0.01103597130556589  0.00558435923873133 -0.01220035685660086  0.01447710327294455 -0.00053165169989982  0.00044629849195949 -0.00014502997077150 -0.00036423345599822 -0.00380867333025010  0.00247389381722438 -0.00216314228795179  0.00972879124229483  0.00019234249231435 -0.00059442948171188  0.00008812133138526 -0.00039227343084239  0.00099860183332812 -0.00006757715569549 -0.00094787019159898 
-0.02159878663197008 -0.01835650645070536  0.00637922327047610 -0.03028534406904346  0.00487314381539049  0.00243314843543023  0.00687306857833786  0.00248951400092350  0.00172693504844131  0.00293603252783633 -0.00292972018280603  0.00005262863772226 -0.00484268335286401  0.03363548713333974  0.03231978821436157  0.01126878315913061  0.01620403527646962 -0.00392470922933502 -0.00290662416849738  0.00043072920189198 -0.00515940078385458 -0.00054872137839989 -0.00850902076017238  0.00365969891085822 -0.00503838745841205  0.00019857575848155  0.00005757728690774  0.00125809011658997 -0.00091408144447958 -0.00061526142230947 -0.00053285882639397  0.00027661097899600  0.00016980027993011 -0.00022031819651939  0.00197166793203777 -0.00388299676228334 -0.00281737563179143  0.00068959362537674 -0.00513231386680538 -0.00160477917020820  0.00047138471558703 -0.00050492092531732  0.00291936261008233  0.00080765326762295  0.00163956509694183  0.01751209984708199  0.01886164337987099 -0.06247004787580845 -0.02234590487641263  0.03072026398539504 -0.15303176932358581  0.00662573860535134 -0.01857471543484009 -0.04337999398896143  0.02366253976368531 -0.00929613917602980  0.00388792478752581  0.67663665754146163 -0.01008700814044665 -0.00003091242121203  0.15544328844816732  0.46205111193934806 -0.47088793108970350 -0.02850806105571811  0.03204744494466705 -0.01345226823516478 -0.00102287096826682 -0.00158992454416407  0.00231378534465743 -0.00269126019599768 -0.00014063851898478  0.00160812485798504 -0.00127070604235256  0.00092339156757591 -0.00095615141584290 -0.00218519594557935  0.00207149571433103 -0.00214717423676392 -0.00112299474965687 -0.00563878613733243  0.00414702639987201 -0.00325824954225072 -0.00410573497485088 -0.00376360786284991  0.00481927335498054 -0.00574405674614153 -0.00000432627172394 -0.00025697772953121  0.00025772597717509  0.00001500565161801  0.00120018822390814 -0.00061593313991650  0.00051305039161303 -0.00297491991849277 -0.00030893392938011 -0.00030229759455113 -0.00012585555415802  0.00009985810682613 -0.00041186235096629  0.00010996592902227  0.00039689589651116 
-0.03797405728618420 -0.03784389453959550  0.00596163058422438 -0.05669419712204539  0.01385271438706282  0.01081958801449086  0.01764812206183088  0.01018270128183168 -0.00036074304810198  0.00278399441611476 -0.00288363176940924  0.00112818232309624 -0.01157824361371187  0.00669121165851690  0.03087058476815897  0.04074733381162617  0.02803482036873619 -0.00575715242051004 -0.00496348269602115  0.00063022893138354 -0.00881084252584622  0.00153836679375623 -0.00663071860424581  0.00059315946558162 -0.00342820372724376 -0.00076663256168608 -0.00166540094378445  0.00337134217877329 -0.00289403547650076 -0.00128553179100169 -0.00079126260945253 -0.00004035675364484  0.00061463314737977  0.00009906964851832  0.00311564065455362 -0.00859004065807299 -0.00708376092707453  0.00093437702551121 -0.01292912785991384 -0.00361468192224981  0.00108164826563742 -0.00125706871885988  0.00764445019579738  0.00106601260475765  0.00518154939082786 -0.01163456231083186  0.04896183948668251 -0.25436180295436112 -0.03895878472337078 -0.10465718574596625 -0.50337500150735659  0.02334997055084689 -0.04309397244702513  0.02860580351798846  0.04636791209069931 -0.00399150107848207 -0.01233182509107405 -0.01008700814044665  0.59372622786441753  0.00029910361152095  0.19698055503616188  0.05387799872112795  0.30648296895056887 -0.09760198164717729  0.02949262768027569  0.03204192293150260 -0.00102238964687067 -0.00049605985111396  0.00178362055879520 -0.00196553251858952  0.00047705124749544  0.00043987161369985 -0.00104927679822522  0.00035461588271306 -0.00031195998932459  0.00229504104339947 -0.00115654584740249  0.00081850545921790 -0.00003393169345913 -0.00477513460251335  0.00293329301798284 -0.00301895116592820 -0.00425293323786731 -0.00747447334363441  0.00837077402530878 -0.00933349002572267 -0.00016171773673567 -0.00065259192041296  0.00029075016657213 -0.00011235496058369  0.00158471045804527 -0.00104833930298481  0.00106608647575536 -0.00451992352375845 -0.00003060768173098 -0.00014991512036850 -0.00009526352862968 -0.00001477220922610 -0.00044385488604784  0.00000106989685673  0.00042714316350555 
-0.02298918923689537  0.02989777543979321 -0.01776357717107017 -0.00022591495733743 -0.00546671803250644 -0.00122728095889658  0.01060958431329717  0.00629094695567681 -0.03082967364316372  0.05580982381236839  0.05707304491436077 -0.02034000423976506  0.00372376387313448 -0.00120780323492305 -0.00323594968576828  0.00111736097406633  0.00491119793192524 -0.02876972576581092 -0.01756281561054277  0.01139302937283316 -0.03661617904647017  0.07174313520054570 -0.04529099498640281 -0.08540130475639256 -0.01628852220262085  0.05867414451931553 -0.24267194362357628 -0.53011861450880648 -0.23339663973894467 -0.00550093343326359  0.00315931889271502  0.00722292921609999  0.01202359581622252  0.00473465207703903 -0.00381638464194593  0.00046888318015521  0.00595392405099331  0.00361304416074411 -0.00588414831901191 -0.01322269198036211  0.02174823792825505  0.00783846865784341 -0.00165566892212905  0.01998386379824352 -0.01045878100078889 -0.00680153732519659  0.00339700507568834 -0.00104167874321449  0.00170016705279901 -0.00044887731079036  0.00007712336726452  0.00089656991534744 -0.00157284338508788 -0.00025238625744752  0.00128351222391030 -0.00081112994002162  0.00083267607111457 -0.00003091242121203  0.00029910361152095  0.40057130173233269  0.00027932375431385  0.00043889467720026 -0.00027524891316574  0.00031654522579653  0.00003673698624777 -0.00089825046002587 -0.01847809988754155  0.01925392550570043  0.01738306183155323 -0.01118291265139422  0.01524499515263754 -0.00872303698020342 -0.01561643283359686 -0.00406056838957766  0.00719719266017353 -0.00453016225909583 -0.00471495083261310  0.00227592565272378 -0.00058892218282402  0.00145910105713178  0.00391166413635408  0.00207092444457130  0.02529963751731399 -0.02350119795019678 -0.02032275975086268  0.01410755053135714 -0.00630609411777186 -0.01078348202178368 -0.00105250595468173 -0.00280542857142706 -0.00215425144891202  0.00017164175270131  0.00308767009785592  0.00787128243115079  0.00046577976727129 -0.00037475440035044 -0.00103505245878043 -0.00049757248055420  0.00023323414814777 -0.00062785915412741  0.00016985612138090 
 0.01149610017990476  0.00924937052199750 -0.00102936187852764  0.01040376713835807 -0.00402326653696783 -0.00249896846606215 -0.00629406009752736 -0.00266637821584425  0.00131315862124334 -0.00007616026402955  0.00003971510387998 -0.00076018304151439 -0.00095245106727621 -0.03769173361440708  0.00250043868392486 -0.03003875157047242 -0.03195602806382238  0.00015329975043723  0.00050934445426660  0.00018097079204573  0.00078963963100183 -0.00210481708943143 -0.00388750853396169  0.00375253112472018 -0.00534342315250011 -0.00082575157813917 -0.00120305239177005 -0.00010042065646898 -0.00135513933659169  0.00066691391831639  0.00051251889136698  0.00009523691509287 -0.00007617669483757 -0.00011896821968288 -0.00052120953231010  0.00207278823606079  0.00149909074203543 -0.00027324867887880  0.00272686504743004  0.00046863992017554 -0.00018360715781596  0.00029662148801693 -0.00210086506141805 -0.00038627905126780 -0.00116490019743723 -0.01164200082006673  0.00293628629600347 -0.08030257368437084  0.08136771149950964 -0.07169003899167237 -0.04013363324932730  0.08023729653109812 -0.07800093156847496  0.01741586809901816  0.06101962420465255  0.23723269806456243 -0.54705594257946533  0.15544328844816732  0.19698055503616188  0.00027932375431385  0.64001114474377552 -0.09127302806017173 -0.10849001714531084 -0.04259992387993485 -0.00397790741493029  0.01410441388821961  0.00083694409949807 -0.00133777390776814  0.00009231447060759 -0.00077459024230173 -0.00019815363035243  0.00234705854690164 -0.00110611456329449  0.00138691034857839  0.00003603940781712 -0.00523455151770467  0.00369518817571269 -0.00330701843055237 -0.00184715699587686 -0.00019047583945369  0.00221105708022530 -0.00027355436235741 -0.00441629643896235  0.01272831599404319 -0.00846216988443966  0.00892570979494540 -0.00044874854956350  0.00028739670714110 -0.00017315630551994 -0.00101402171402816 -0.00189337326949980  0.00176567170095136 -0.00083608341008596  0.00168883748021646 -0.00003146286487808 -0.00000149302746296 -0.00026062962350389  0.00000162488335123  0.00031516840478423  0.00000254870502718 -0.00027494332447922 
-0.01460962928667070 -0.01466973359654259  0.00022198558737784 -0.02388383856237802  0.01224031431748548  0.00720382302180090  0.01270094899471229  0.00785335472098413 -0.00088883299186038 -0.00020543710984152 -0.00063289300918057  0.00070839947180959 -0.00391613982074560  0.07901354871573006  0.05772936706845413  0.07256172335506143  0.04650977000286512 -0.00139805581211072 -0.00168995501648558 -0.00003420552427322 -0.00271138302543067  0.00133343907068292 -0.00070578918986570 -0.00123926972570628 -0.00043860549624783 -0.00055001675735278  0.00036561601345990  0.00052475735496370 -0.00050127467048695 -0.00076112841530594 -0.00035296490969128 -0.00018480447661443  0.00020710698120405  0.00002566193751122  0.00099693075032659 -0.00568906225610856 -0.00448474946774346  0.00054334547106309 -0.00842310124357518 -0.00181281602997738  0.00051517532233583 -0.00063426769496741  0.00485676087843584  0.00158742936492718  0.00225199752068262 -0.02349625882859161  0.01881806988433531 -0.08395448231174074 -0.03063010651552817 -0.11106661891855350 -0.02339771587867119 -0.03481297146636169  0.01711003705593622 -0.02919919758168146 -0.02104100967789511  0.23072667874909433  0.38784260017300243  0.46205111193934806  0.05387799872112795  0.00043889467720026 -0.09127302806017173  0.64201664813157655 -0.11057920555704487  0.01502968328097783 -0.02004446588950483  0.00747577990178945  0.00046732376693850  0.00032330436484629 -0.00064359375735686  0.00010073339265360 -0.00020074082069810  0.00089582855751253 -0.00061750902218606  0.00057468787534466 -0.00035800669626307 -0.00071573206605442  0.00044050956970519 -0.00053487770161283 -0.00009417308082181  0.00063926423039899 -0.00064691408107722  0.00066667664541852  0.00022748086538710 -0.00067428060671150 -0.00060293348080317  0.00079136824144040 -0.00018314719806640  0.00003027996269397  0.00007698441940654 -0.00006639220402647 -0.00094344209293032  0.00053533537182306 -0.00048650548422619  0.00010550727270834 -0.00016858853449817 -0.00017179407418626 -0.00008671009592701 -0.00001695623388628  0.00041024820249609 -0.00005549134789226 -0.00016328161175905 
-0.01496641079953249 -0.00626327201116357  0.00193378134594038 -0.01182304864594184  0.00014558069768688 -0.00038840809107920  0.00518242450227578  0.00046386688659275 -0.00089275781863125 -0.00141308430079487 -0.00028059468453490 -0.00176860275240723 -0.00017866992256053 -0.03261063500963238 -0.02860311717484022 -0.01309102899370457 -0.01965535067729485 -0.00024409593099489  0.00007654581263715  0.00006819619153423  0.00009727660948986  0.00029139222214113  0.00828394998087460 -0.00633057661888265  0.00705755684471910  0.00058066827330285  0.00049000324790030  0.00047262001889608 -0.00055082912908587 -0.00116619025785395 -0.00103097806360685 -0.00018089057556822 -0.00047760519781075  0.00007036305840429  0.00064334225655681 -0.00049555563606802 -0.00033611474630981  0.00018044168009644 -0.00023993241366425  0.00046386408751531 -0.00000920147635196 -0.00048478376998301  0.00134877792493227 -0.00027493192185394  0.00002171612585739  0.04052592914014587 -0.00521532645121184  0.05622409538400895 -0.08867657857190733  0.19836616031105508 -0.16154107620274377 -0.03806732491283619  0.02423031481887827  0.01742930944086810 -0.03036194664323090  0.23515293716836103  0.20196017183154455 -0.47088793108970350  0.30648296895056887 -0.00027524891316574 -0.10849001714531084 -0.11057920555704487  0.68365293289759743 -0.00511946163943743  0.04489194231343846 -0.01891149425943205 -0.00166653747011556 -0.00300198246664964  0.00320430114464315 -0.00205515087820054  0.00050926846783715 -0.00828135281795907  0.00499881365089298 -0.00566633974173300  0.00032387783273298  0.00776806690678135 -0.00556138990325785  0.00551908045295093  0.00109117138316903  0.00540498195217350 -0.00477951483567732  0.00340036987708720  0.00293249962090529 -0.00493694629716706  0.00247873980964707 -0.00243808870822376 -0.00003769961037806 -0.00024482428489539  0.00007993464130847 -0.00001393699823140 -0.00170565092093978  0.00115365393517888 -0.00098971322408710  0.00045210288276865  0.00022005772781979 -0.00023765687633274  0.00014653262592012 -0.00031482027879285  0.00039496291352377 -0.00008860426650324 -0.00046930651231426 
-0.01277358366395137 -0.00817262122905063 -0.00927955710478485  0.02116376674355236 -0.00393325990068852 -0.00451030739625961 -0.00567015969782750 -0.00084493216310944  0.00171517131845685 -0.00189011395752916 -0.00085662273373893  0.00194097783840252  0.01489868145162576 -0.03164055331496211 -0.03433177959281989 -0.02227743404997166  0.00701995849703474  0.00143007057842206  0.00075920543494555 -0.00012162253091156  0.00169817869388316  0.00023455556934874 -0.00063839660710560  0.00084693649334999 -0.00029170528749603 -0.00298328879174649 -0.00123190639470756 -0.00069558652882966  0.00083428867770623  0.00049413236270896  0.00071567733367967 -0.00001140473240175 -0.00000773699038702 -0.00059056346622976 -0.00074958218358918  0.00211494520332314  0.00114830777603904 -0.00042699938727132  0.00270626429673670  0.00064667598662265 -0.00051930755241022 -0.00020235957160343 -0.00199242438606046 -0.00148801754708861 -0.00015148063634105 -0.01942943158234500  0.00958754743444160 -0.07619452448375026 -0.01411570093431183 -0.01477084817003015  0.10960025637760767  0.23162451107166124 -0.07273191155593460 -0.12377833779740210 -0.58698323676373343  0.08078366560550461  0.01802670647766394 -0.02850806105571811 -0.09760198164717729  0.00031654522579653 -0.04259992387993485  0.01502968328097783 -0.00511946163943743  0.63618213354697506 -0.10833430570299361 -0.09323174235673803 -0.00175935981127702  0.00030602223654621  0.00012074493571801  0.00336369103754267  0.00009666877980389 -0.00014556196437219  0.00002399646288139  0.00008034638199847 -0.00022093538738653 -0.00165775677305430  0.00112150882069868 -0.00082499866005927  0.00000689476687781  0.00082990697484525 -0.00057399839732450  0.00065712366064032  0.00034191122395574  0.00212335369120639 -0.00186892285832655  0.00243637926863765 -0.00105852926352261  0.00020315389439495  0.00001187226235205 -0.00001772574852453 -0.00030758317939512  0.00018268358322446 -0.00019572126757907  0.00047011836521609  0.00000723103082064  0.00003784967810337 -0.00001147571842137  0.00002787667252658  0.00008480803207367  0.00000772971000580 -0.00008852711237937 
-0.01008266681903199  0.00011075755101770  0.00804786479411900 -0.02408250599192823 -0.00053457497653428 -0.00082906061251247  0.00367437968279331  0.00000601303303726 -0.00452027715428343 -0.00411637625929196  0.00272774869032783 -0.00169632295139617  0.00240016575753038 -0.03582249573954958 -0.04100587461140270  0.00659923433694286 -0.01263084028683482 -0.00097145589701397 -0.00055130737987787 -0.00022184786658423 -0.00000418538691120 -0.00159126192578366  0.00424375381516206 -0.00326676890413158  0.00344023685571641  0.00083102644419990  0.00269117401013403  0.00013343568810437 -0.00201520696188362 -0.00089751392005268 -0.00076967043445929  0.00020480117426275 -0.00037752781770016 -0.00001779638649652  0.00040781780570714 -0.00170360440850217 -0.00112429657206257  0.00037620729259707 -0.00124757415775056  0.00011316832647544 -0.00004556531902881 -0.00025139330195348  0.00155740621355059  0.00277914331919289 -0.00078040789696056  0.04010481832837511  0.00753713913662033  0.05480879497314384 -0.12712253009594271  0.21551368774974067 -0.10030822716860381  0.23459821256616731  0.24576871897191455 -0.46687995556679884  0.27951301606834000 -0.04096636350888420 -0.00780346479700127  0.03204744494466705  0.02949262768027569  0.00003673698624777 -0.00397790741493029 -0.02004446588950483  0.04489194231343846 -0.10833430570299361  0.68406540073842015 -0.10965444002418212 -0.00024171932915059 -0.00207227652953011  0.00206203507493050 -0.00391206950393570  0.00036025897732674 -0.00314660754326770  0.00199686371837160 -0.00227280702394694  0.00016705063066699  0.00640022745631815 -0.00448438540801424  0.00411797204253135  0.00020713651224684 -0.00082394320106263  0.00028355763953616 -0.00055321788933962 -0.00052263727579393 -0.00887449879030181  0.00621340824030938 -0.00592994510992099  0.00151191444554274 -0.00031664737330799  0.00004936542341827 -0.00003189124896628  0.00087459571949549 -0.00060343689405095  0.00056396583693872 -0.00001879687270373  0.00006043291936218 -0.00021923540851163  0.00010200957472036 -0.00016739023098259 -0.00027383394736883 -0.00001366477833127  0.00025848293699978 
 0.00825483313269033  0.00660745191740141  0.00042766545325917 -0.00532755131089393  0.00741288651174777  0.00216355403482340  0.00677174036714485  0.00546818239402456  0.00188088453493267  0.00180951188007531 -0.00261617707572503 -0.00025082202750861 -0.01158410480744644  0.07696409552680240  0.09208094587842461  0.05073403750389732  0.01500286172877551 -0.00018537345682993 -0.00045752509550836  0.00000804355863148 -0.00103648883309479  0.00058072253505272 -0.00123132639713982  0.00072819081185782 -0.00078198464742884  0.00289115596599356  0.00517931879751145 -0.00295119419294753  0.00133381600434832 -0.00048030673994585 -0.00040682635474516  0.00004605409723073  0.00024248826501925  0.00000228862539203  0.00053322034950581 -0.00187781701195156 -0.00146902360031856  0.00029214906258004 -0.00344824788186353 -0.00069543880701729  0.00031454020017072  0.00043999804732854  0.00191036511886506  0.00225634423395706 -0.00069501681029725  0.00590948801640580 -0.04010944450456650 -0.08340305014928724 -0.06092144818212495 -0.09802118556104164  0.03392715636539920  0.23408246410688605  0.34706680902309700  0.48864353552117490  0.07202807563101662 -0.03230706303176890 -0.01965357541816213 -0.01345226823516478  0.03204192293150260 -0.00089825046002587  0.01410441388821961  0.00747577990178945 -0.01891149425943205 -0.09323174235673803 -0.10965444002418212  0.63846703503048297  0.00046815518857129  0.00062561409704291 -0.00081891115976959 -0.00013257006625430 -0.00053868631538104  0.00223770421054901 -0.00128093437965880  0.00172073822313950  0.00017468863779681 -0.00174429323934714  0.00107208224648435 -0.00128303720467505 -0.00018797990536850 -0.00048722688554253  0.00064800974372458 -0.00034316499310873  0.00042765871417653  0.00134557991374325 -0.00138294872365151  0.00076893568745004 -0.00037211034680447  0.00002065744059829 -0.00019979897071474  0.00006077986491996  0.00018021704989905 -0.00015335002813933  0.00008903613641421 -0.00012498983568167 -0.00003073548199962  0.00006042691963611  0.00002323996872521  0.00005237579303111 -0.00005033416671973  0.00000793302040206  0.00006094382126307 
-0.01308231851963166 -0.01417612071969214 -0.01990714573601804  0.01951550872935598  0.00427073746026876  0.00316870804380998  0.00586192580232133  0.00110871738610276 -0.02380209352676834 -0.02649120200933395 -0.03736912589311947  0.00389304968744801 -0.01878707791724641  0.00322488580127811 -0.00093787803341116  0.00127629555940358 -0.00468732033683368 -0.01562848150590059 -0.02807922861532480 -0.01344888307273312  0.01062369951997307  0.14406488101956047  0.20553401236034641  0.12705657014705110 -0.17628986917670988  0.02281591623186870  0.03108517540396629  0.02229053680967823 -0.02416887627738057  0.00425356281179786  0.00357075917506453  0.00621257627014664  0.00150143542029074 -0.01952411860397192  0.00549968134024735  0.00315747958027610 -0.00013917246470102  0.00067971796053205  0.00073865524756004  0.00111170391021815 -0.00745663901314865 -0.00125302885853908  0.00082715010037239 -0.00714520656130365  0.00120406110146293 -0.00387981520441784 -0.00346073330541180 -0.00277484347198776  0.00144965544524947 -0.00955220704621880  0.00388774648406016 -0.00035102709785975  0.00009433941165891 -0.00107602957910807  0.00216564538774260  0.00033817090820491  0.00069890710551772 -0.00102287096826682 -0.00102238964687067 -0.01847809988754155  0.00083694409949807  0.00046732376693850 -0.00166653747011556 -0.00175935981127702 -0.00024171932915059  0.00046815518857129  0.69855389541267066  0.00374049168494115  0.00136400024665666 -0.01695588377391854  0.14631832637826800 -0.11759092381332327 -0.26042483918663129 -0.08982049932186223 -0.00814118441647477  0.00901782443291120  0.04427438526770784  0.03145662009274343 -0.03765444320673016 -0.01082090615059694  0.01203373511442567  0.02877970622693839 -0.01792234444854185 -0.03501599597422100 -0.00546150646937675  0.05056492064989208  0.26893918330529443 -0.06577704743687705  0.06865421396078714 -0.00781009345480123  0.00408964761839350  0.00080824452626471 -0.00646692815033333  0.06959740140923890 -0.00366279286195881 -0.00522530033664766 -0.00451238280686252  0.00327282641162684 -0.00365501148140277  0.00667752445264959 -0.00391750106092632 
-0.03406348466487744  0.02589001947855271 -0.03667548152247464  0.00063299024045349  0.01283767116726066  0.00316403707378804  0.01937607579504326  0.00583361072790720  0.03731370779421195 -0.00257599225976236  0.06641721603156435 -0.00841627985912789 -0.00060210097027497 -0.00119778075499942  0.00070749543650047 -0.00281308579118651 -0.00210965203549779  0.04039262214233914  0.02289600507600498  0.00123479186115931  0.05381348059790356 -0.19777458367312470  0.04423343105562390 -0.30178856494649781  0.35393371501866788 -0.02948195569359727 -0.03164485518194432 -0.01984162301485620  0.03054842088691513 -0.00991487167047772 -0.00487856870591990 -0.00958309998631073 -0.01293764708769457 -0.00802024082863519 -0.00036565374183172  0.00114931986927187  0.00142401524480846 -0.00081032890683328  0.00215079498788612  0.01433022497101818 -0.00424335404310835 -0.00139658741272722  0.00055951479176934  0.00103018089857193 -0.01333939083667509 -0.00416410636519882  0.00063847272030453 -0.01370195939008055  0.00791185044704957 -0.01084967077000576  0.00642851567755116  0.00003830421607139 -0.00565540018259268 -0.00087309048874513  0.00549233338614507  0.00385111265917860 -0.00189780905333087 -0.00158992454416407 -0.00049605985111396  0.01925392550570043 -0.00133777390776814  0.00032330436484629 -0.00300198246664964  0.00030602223654621 -0.00207227652953011  0.00062561409704291  0.00374049168494115  0.73013101749640197 -0.08451598509306119  0.08704876883363494  0.11346404838140130  0.22257314631467529 -0.33858284378230485  0.11910231219466921  0.00444133186678481 -0.05441323263887925  0.05349716277879119 -0.03826036408414111  0.00829777953511752 -0.17693163107241441  0.09253624478870488 -0.11905480742608568  0.03204450378774203 -0.01418395437186502  0.02335721950195843 -0.06953271542193776  0.17654164920985438 -0.06793176973701094  0.03646178613593744  0.00252348782183030  0.10004429249654342 -0.06828933348459741  0.06551747312072113 -0.06737382809588216 -0.00162593362347140 -0.00114435402207967 -0.00220559546078642  0.00090161886530615 -0.02978797888057297  0.00148555524429263  0.02823905399759453 
 0.03919840295921453 -0.01069193779891446  0.04493004281390241 -0.01256775039060253 -0.00923736915279003 -0.00024654782387723 -0.01294246063996968 -0.00550403913104645  0.05276494568477282  0.04601140397254608  0.04280922688781645  0.02545840539483960  0.00302381639642155 -0.00220548358664506  0.00219491062621629  0.00271397133106440  0.00322547686519197 -0.00884885656974854  0.00771639930640711  0.01022641504148588 -0.03689488460702716 -0.14299254918653942 -0.31780608171395275  0.03868346142282986  0.02456254733711884 -0.02400086734154411 -0.02417411364402279 -0.01292193731535301  0.02150778828390144  0.00586740637824830  0.00428398078342762  0.00685174561469924  0.00609469648823192  0.00800748682218192 -0.00294533890940566 -0.00192144694665033 -0.00078910004127102  0.00086122383956973 -0.00117244041322294 -0.01016966864566650  0.00729473054731050  0.00051943869782999  0.00017384560866725  0.00376388690729391  0.00810062542208491  0.00697257617679593 -0.00017825632517683  0.01204435057608296 -0.00683525833130947  0.01297295945686926 -0.00671973785754333 -0.00025872231067433  0.00388450712570090  0.00085732639163796 -0.00554547179159408 -0.00296593949079525 -0.00014749580796613  0.00231378534465743  0.00178362055879520  0.01738306183155323  0.00009231447060759 -0.00064359375735686  0.00320430114464315  0.00012074493571801  0.00206203507493050 -0.00081891115976959  0.00136400024665666 -0.08451598509306119  0.66835138107985093 -0.05376527813921027  0.26258759335283016 -0.33008664226744011 -0.20160462394388556 -0.25506348967756326 -0.03564443889610115  0.04346921068673147  0.01289861521890001  0.07192685919170148 -0.01438417262120309  0.08981909998116501 -0.09307057618836959  0.09210917210980135 -0.00246526160869647  0.03742035015398531 -0.00883460619404269  0.00555108393655148 -0.22484505205044086 -0.08368547418863746  0.08577706614471656 -0.00466234953026567 -0.06467379105239847  0.04552475271149480 -0.04838319120986671 -0.04529082459145154 -0.00450628116127209 -0.00576818433717758 -0.00572015891298810  0.00155650973902515  0.01743285439483030  0.00572212663529709 -0.02160892282834923 
-0.00916572302935454  0.04566549509392170 -0.01470887179275522 -0.02203589930658401  0.00359020246777463 -0.00370771673392427  0.00498468828767001  0.00352630361318983 -0.00122663102324665 -0.02511006154172129  0.00048513521861267 -0.01535581257950406  0.01354421100101046 -0.00197666567162642 -0.00066732785336433 -0.00238052218484877  0.00370465263177832  0.04193857962827301  0.03794111890110477  0.01675413677812604  0.00779374004485784  0.15403449119271079  0.33525432857602006  0.00400856776882245 -0.00503983251569645  0.01961335555060469  0.02446322415561155  0.01504783237359270 -0.02251506970036434 -0.01154046484050401 -0.00853933662451624 -0.01542757522495774 -0.00820389800087293  0.00865362452700534 -0.00400682993152941 -0.00223699450622475  0.00162419721255747 -0.00075421904994182  0.00002758775953123  0.00627129510150623  0.00648284646138427  0.00264417969594190 -0.00182965014714514  0.00940153489326296 -0.01167401405138738 -0.00509638198670954  0.00948248133509138 -0.01421897008193009  0.00934719928734588 -0.00677195651535251  0.00614307109383806  0.00281391994922199 -0.00543044631943800 -0.00059924370725948  0.00073252369330807  0.00197083503601570  0.00084797003097801 -0.00269126019599768 -0.00196553251858952 -0.01118291265139422 -0.00077459024230173  0.00010073339265360 -0.00205515087820054  0.00336369103754267 -0.00391206950393570 -0.00013257006625430 -0.01695588377391854  0.08704876883363494 -0.05376527813921027  0.66839474483739036  0.09633729765065180  0.12981732422692716 -0.23853382258897035  0.10295116258339977 -0.04247542468728987 -0.05068309971342077  0.05303480864084919  0.00879150094379579 -0.02846491347755804 -0.11728004763982042  0.09638876238188245 -0.05045802214255990 -0.04686220508386137 -0.05047534476284349  0.02818069003352273  0.02853455386423527 -0.48499854345851551  0.01930302047919516  0.03001945447002853 -0.00731294934024443  0.06730294441171840 -0.04768791325585964  0.04342792878507418  0.05519298501994603 -0.00224420290581755 -0.00215944779197879 -0.00287582781176462  0.00133544520433112 -0.02052038421238466  0.00351312094269836  0.01874847267961850 
 0.00198523030729030  0.00811346063311317  0.00021468123447033 -0.00754577938939311  0.00236144739983520  0.00172854645884515  0.00508616031452588  0.00189252958084084  0.03343073755349583  0.02397548463011269  0.05194336110301587  0.01492410119986772  0.00162851480460737 -0.00244261401111758  0.00170920895113355 -0.00062420650599337  0.00277824800921306  0.00283211137323246  0.00618338531230849  0.00275058344061136 -0.00930880007284044 -0.01459862567661566 -0.02788464141192163 -0.04559145930755668 -0.00322845139133212 -0.01312419626979703 -0.00918059443691613 -0.01294831200689954  0.00216550867064413  0.00232017969389513  0.00200064976074083  0.00470079403607314  0.00208662170427028  0.00183754217072192 -0.00422438144795522 -0.00026050095510626 -0.00035601770765375 -0.00051328301161123  0.00022119495265802 -0.00263591249112786  0.00243100774627462 -0.00068134776866959  0.00203124270107683  0.00240905647525432 -0.00292178332229639  0.00086484576183963  0.00142522773482703  0.00063016606226727 -0.00029701702942906  0.00150126728920458 -0.00077853557910710 -0.00017035723669179 -0.00040329608153607 -0.00056763701657644 -0.00054199264884797 -0.00062299947802387 -0.00003967017827399 -0.00014063851898478  0.00047705124749544  0.01524499515263754 -0.00019815363035243 -0.00020074082069810  0.00050926846783715  0.00009666877980389  0.00036025897732674 -0.00053868631538104  0.14631832637826800  0.11346404838140130  0.26258759335283016  0.09633729765065180  0.70204312962941817  0.00977909949211227  0.00643562445021885 -0.01125473979370320  0.14371043016550306  0.08660073961233959 -0.12647388017287309 -0.25395283243107636 -0.02574208733336109 -0.01965997140041796 -0.00016031289315623  0.02843617933524037 -0.03527606925870438 -0.02633994033580767 -0.01446948515930895  0.02143462893280900 -0.06728713301396021  0.27026913792620366 -0.06044212284485494  0.01390442492406880  0.03772174638135869  0.00110438966296017 -0.05397248377912214  0.01204301078357485  0.01094738318733745  0.00455173451190744  0.00307684517080685 -0.00369322774769797  0.00016820500406387  0.00292998585892075  0.00029426819684103 
-0.00139101468205414 -0.00723383897764350 -0.00882648132788684  0.01105793253756767  0.00042200940544433 -0.00024380722131727  0.00151946266079648 -0.00074209735337434 -0.02339712357080232 -0.02027701808242243 -0.02172263493461716 -0.01737294826728519 -0.00506419065622328  0.00447865923399535 -0.00315064929286289  0.00180198827776084 -0.00250224586166325  0.00161208770090181  0.00627314133728721  0.00409362992834552 -0.00060930928968859  0.04093318111436242  0.00322484812592565  0.04282054151006359 -0.03394334115161395  0.00970947833510906  0.01391421671359541 -0.00074526531233996  0.00174822950889496 -0.00267066502231556 -0.00380121534387626 -0.00562832209188552 -0.00250858557351193  0.00343261076641058 -0.00032231064647196  0.00023889260512046  0.00142457117660237 -0.00063015855879056  0.00092294358915469  0.00208581464354489  0.00148372207037750  0.00043166638425114 -0.00121836775467864 -0.00381351030405000  0.00014808379329406 -0.00812407296237118 -0.00111555802038153 -0.00955208534774757  0.00737976363228605 -0.01976327230689566  0.01045311186014191  0.00036621297519306 -0.00284077584576757 -0.00098302598846281  0.00243947609351050  0.00657834935211304 -0.01150537062313469  0.00160812485798504  0.00043987161369985 -0.00872303698020342  0.00234705854690164  0.00089582855751253 -0.00828135281795907 -0.00014556196437219 -0.00314660754326770  0.00223770421054901 -0.11759092381332327  0.22257314631467529 -0.33008664226744011  0.12981732422692716  0.00977909949211227  0.71697022234401964 -0.06695648333226761  0.06721123425541539 -0.09127698799101566  0.23018132457132304 -0.11863165309201663  0.28156792732699210  0.04326693311437010 -0.00526369123832499  0.03451184751412738 -0.03688325680112868  0.02038968169763600 -0.15343535280854376  0.12631829570865918 -0.13243058038764516  0.00495585609960797  0.39064856722638880 -0.00970456859107091 -0.01251812767514878 -0.02136840191139506  0.00783846820642698  0.02195973113465924 -0.00248269119491163 -0.00404720802655224 -0.00364074947885152  0.00069122689871248  0.00110458805696180 -0.00050661205500312 -0.00160689535696647  0.00070268774395990 
-0.00411599446888265 -0.00646904954693290  0.00307587676829091  0.00288399333266210 -0.00397461128241207 -0.00289838658123431 -0.00811785646766251 -0.00181975463409308 -0.04570839911199989 -0.01943529389750621 -0.06501225977972755 -0.01632488536372851  0.00390732152474190  0.00032400628972221 -0.00063870430260441 -0.00076658590789324 -0.00234733314721170 -0.00783375697966089 -0.01471946118675399 -0.00816160933183147  0.01159871451244991  0.03766564809270004  0.05228025530635758  0.02792317012673355 -0.00593070638355998  0.01463368973136532  0.00511412741828703  0.01519922776650991 -0.00953754732066165 -0.00166475597078022 -0.00035978692882077 -0.00286439319262666 -0.00045954079959801 -0.00204111237279853  0.00625343334566781  0.00006963913685071 -0.00068802816854846  0.00072199466904830 -0.00102932081667697  0.00214482852038649 -0.00495828050262979  0.00064673250942179 -0.00184650360112120 -0.00132505147024953  0.00398260064894323  0.00390197302109194 -0.00118112785347654  0.00593056683050764 -0.00484859657154682  0.01146370423467316 -0.00636111200232170 -0.00050715589320858  0.00192157530560434  0.00050668165520604 -0.00064628578303762 -0.00363037323452646  0.00773435196427945 -0.00127070604235256 -0.00104927679822522 -0.01561643283359686 -0.00110611456329449 -0.00061750902218606  0.00499881365089298  0.00002399646288139  0.00199686371837160 -0.00128093437965880 -0.26042483918663129 -0.33858284378230485 -0.20160462394388556 -0.23853382258897035  0.00643562445021885 -0.06695648333226761  0.66364969067680812 -0.04936014863908855  0.12318750556637634 -0.10814863522111821  0.05977333393278861 -0.29023358236991736  0.00432397045223168  0.02304714770364139 -0.01096553601771415  0.01306881308088887  0.01510486313731031  0.12748798215115248 -0.09208680050019043  0.05567086816887185  0.07775105838355187  0.26190708207240804 -0.08180594152532483  0.01298112770802535  0.02461729969838558 -0.00021832523852111 -0.02662506307289236  0.00096206496241847  0.00737166794086647  0.00559270332232899  0.00552898379598796  0.00087410461121504 -0.00038753878711720  0.00003574816907136 -0.00167979562962988 
-0.00371772535418639 -0.00768212075671879 -0.00627665293934480  0.01022361305474312  0.00026530933361975 -0.00016131299373331  0.00069973109272506 -0.00053637947915464 -0.01359440807775783 -0.01686417999257151 -0.01598615485685656 -0.00835500295631619 -0.00014809502654728  0.00301877074910848 -0.00212628800359370  0.00108770761116387 -0.00176188416197780 -0.00187332576140009  0.00226323249427903  0.00168420822537250  0.00295370698096871 -0.01979082822589040 -0.01860853879082570  0.01389399348855023 -0.00693241617470429  0.00151617311382744  0.00837423234032674 -0.00021954457357116  0.00278941488687675 -0.00179154820511620 -0.00273396914618429 -0.00393594474916186 -0.00183757698608849  0.00579875154005827 -0.00035710503294816  0.00027895992043089  0.00094409640763756 -0.00033435249360609  0.00078654774309174  0.00188852987327227  0.00052010105604812  0.00020196165303054 -0.00100623970152322 -0.00307925056258367  0.00055427402518648 -0.00536697413496778 -0.00139093553126915 -0.00671377212395624  0.00518727409923721 -0.01413817467082513  0.00742186440667771  0.00013544059576985 -0.00151498197437075 -0.00000722107901061  0.00208854801193977  0.00436868875647612 -0.00793189524482582  0.00092339156757591  0.00035461588271306 -0.00406056838957766  0.00138691034857839  0.00057468787534466 -0.00566633974173300  0.00008034638199847 -0.00227280702394694  0.00172073822313950 -0.08982049932186223  0.11910231219466921 -0.25506348967756326  0.10295116258339977 -0.01125473979370320  0.06721123425541539 -0.04936014863908855  0.65967681512707133  0.25947232462290276  0.29088481852911885 -0.27375713856103662 -0.20516628354756020 -0.05958505627926560 -0.04854885607061799 -0.00512599258847778  0.01300698421364650 -0.01439036240731136 -0.13010701572256808  0.05353367008030390 -0.08358113749102153  0.07602926166695471 -0.31298995125200474 -0.06723301976258152  0.03231075735287033  0.03955549002203652 -0.00071603563106854 -0.07133243502133835  0.00411798329884147  0.01290047415516533  0.00597030845726244  0.00853271515529251 -0.00346243961806598 -0.00172878017840826  0.00300272051098830 -0.00098983844083726 
-0.00369742456596653 -0.00320503867594050 -0.00389467208800363  0.00370341758556821  0.00044023609629337  0.00116938108737477  0.00161331737912662 -0.00027448415054467 -0.00167634237920846 -0.00010678694284937  0.00051674010812921  0.00098597544686851 -0.00170005064262582 -0.00023700027786440  0.00069380650618947 -0.00011806095277346 -0.00148436190026347 -0.00411147081923647 -0.00512030847471916 -0.00295569855636330  0.00240755042825849 -0.03098579036258320 -0.01724644221373881 -0.02687013431941375 -0.00202999782190524 -0.01031667080418391 -0.00200465336270580 -0.00644295718509918 -0.00227691608545494  0.00043385150602376  0.00134030646208873  0.00167056510572692 -0.00024304244983961 -0.00149970770700471  0.00053560988248668  0.00059341065834842 -0.00018117965888113 -0.00004539895909517  0.00030609667148984  0.00057184726479656 -0.00179803336355440 -0.00073302739553719  0.00040266626344471 -0.00170316633550016  0.00046093216597847  0.00006528302776870 -0.00140892661926479  0.00060338073359840 -0.00051077421246187 -0.00042279483066345 -0.00000879158226281 -0.00045317757728982  0.00047990698698868  0.00010749019115836  0.00025985755693887 -0.00069280496310328  0.00027731689107129 -0.00095615141584290 -0.00031195998932459  0.00719719266017353  0.00003603940781712 -0.00035800669626307  0.00032387783273298 -0.00022093538738653  0.00016705063066699  0.00017468863779681 -0.00814118441647477  0.00444133186678481 -0.03564443889610115 -0.04247542468728987  0.14371043016550306 -0.09127698799101566  0.12318750556637634  0.25947232462290276  0.69358850024883578  0.01632506387845504  0.01863056779848655 -0.00607889696473308  0.15406858462953835  0.20122336798845272  0.15548472886671816 -0.13714004581711395 -0.02145433521191989 -0.04218666072953150 -0.05188172078253871  0.01008865835426137  0.07226043100811239 -0.06928499869135829  0.27223781195338487  0.03722917118979872 -0.07621532987615819 -0.05194511951132950  0.05944613313150994  0.06444392527676315 -0.04216894584567039 -0.00996177676408510  0.01887024724614436  0.03407627004844638 -0.00846957785783531  0.01687806451089678 -0.00852047873919299 
 0.02257312450310830 -0.02934521370595417  0.03128767832481121  0.00201692459394432 -0.00733941353644323 -0.00048240880612393 -0.01253857692388617 -0.00303004030726682  0.00321720568040057  0.01672144947297989 -0.00818516992829206  0.01182057322752211 -0.00011622664707986 -0.00001408399750530  0.00003683109202392 -0.00101620041505627  0.00397765384645783 -0.02709734612560569 -0.01925249956071494 -0.00182674998711799 -0.03207442414269616  0.00454642438071231 -0.17412753045827625  0.12102457537992581 -0.09748940041596060  0.00572316321837070 -0.00556759022775118  0.00531548172811101  0.00134760935976344  0.00884359547349839  0.00642415184165742  0.01037294681425686  0.00897044462471690 -0.00093800054239682  0.00323522462264491 -0.00021818003396043 -0.00199197604527691  0.00124685234177580 -0.00171528196088713 -0.01105523249834790  0.00075512003281371 -0.00004362238551085  0.00059676470217889 -0.00169094952535398  0.01128561256643156  0.00859482422569197 -0.00417469519450245  0.01506063098566127 -0.01085514765092268  0.01852179957342558 -0.01082138998235357 -0.00346587070329401  0.00441838967238262 -0.00157183864710019 -0.00314090966253328 -0.00421929474162985  0.00071175855313619 -0.00218519594557935  0.00229504104339947 -0.00453016225909583 -0.00523455151770467 -0.00071573206605442  0.00776806690678135 -0.00165775677305430  0.00640022745631815 -0.00174429323934714  0.00901782443291120 -0.05441323263887925  0.04346921068673147 -0.05068309971342077  0.08660073961233959  0.23018132457132304 -0.10814863522111821  0.29088481852911885  0.01632506387845504  0.74470883248215358 -0.10162349739516827  0.10007304361718934 -0.21012742678311838  0.05015959238781623 -0.33112242965870653  0.32264636387660861  0.03795898814891927  0.02280633533337511  0.05345691656127625 -0.00647923511042236  0.02776100295689250 -0.06278533439646104  0.22500078132456300 -0.01952129514134716 -0.08124982032747285  0.13447613235138020 -0.17180521027076051 -0.06421899731876593  0.01286454682931290 -0.02210776018207854 -0.02879809627480735 -0.00938427571562454  0.02590773445730090  0.01420622224147536 -0.05629821106281780 
-0.01257702415480679  0.02094225424565689 -0.01826859943501483 -0.00241548261913836  0.00545211062564805 -0.00004176851818663  0.00782549881063008  0.00238284186586532  0.00299578538933604 -0.01025349434607242  0.00814172672833223 -0.00780056790472099 -0.00070942666495302  0.00063799361204613 -0.00093968062290584  0.00092853893325242 -0.00176312188565164  0.02200518312326192  0.01608345636019953  0.00324975589003196  0.02272303277879795  0.02619578729254084  0.12902021035199979 -0.04981814209997560  0.08831896950576495  0.00611527264837915  0.00365181552840529  0.00053930536351619  0.00272114846922486 -0.00571505950234306 -0.00524085209689871 -0.00779155653354201 -0.00614327935006040 -0.00047156290083319 -0.00218214789242300  0.00003836165160571  0.00152917794956102 -0.00063425310389964  0.00111241520475396  0.00734446151097591  0.00014273002629451  0.00040578339900244 -0.00064878602197388  0.00181295073341790 -0.00801424474654500 -0.00589909103985970  0.00302350568793519 -0.01055937972554081  0.00774995495793470 -0.01247539184770531  0.00755217016976096  0.00285117737993469 -0.00337557387590346  0.00110358833982910  0.00202902097782991  0.00358427731271462 -0.00127383098475057  0.00207149571433103 -0.00115654584740249 -0.00471495083261310  0.00369518817571269  0.00044050956970519 -0.00556138990325785  0.00112150882069868 -0.00448438540801424  0.00107208224648435  0.04427438526770784  0.05349716277879119  0.01289861521890001  0.05303480864084919 -0.12647388017287309 -0.11863165309201663  0.05977333393278861 -0.27375713856103662  0.01863056779848655 -0.10162349739516827  0.68029700884058431 -0.05689140333207302 -0.12755673028807910 -0.30751196392694413  0.04715910990847222 -0.00521189493796849  0.04842083683253678  0.03406714519918702  0.04238470221850395  0.01039144895741361 -0.04194280043055236 -0.00391876355789821  0.48720892059366511 -0.04766330476758178  0.12801464282131850 -0.05128779352586921  0.05439104114735441 -0.04240730041620072 -0.01586019145212464 -0.02872186360051246 -0.03798095531823761  0.01247083371251408 -0.04949626390507831  0.02720327895450080  0.00703126908661183 
 0.01914832520227173 -0.01361174334952050  0.02398826055727736 -0.00403742592009814 -0.00690942926396095 -0.00095296800767611 -0.01024640257359938 -0.00325955115385609 -0.00121984031101641  0.00943033229893171 -0.01105830157748411  0.00556595768259931  0.00051142661320404 -0.00091488642756331  0.00099575168386034 -0.00070848437010361  0.00264022938366826 -0.01427843778222849 -0.00719164813069204  0.00232712280605668 -0.02788839122928028  0.01489652139707060 -0.09391096833953222  0.08849964681147404 -0.09482338780766152 -0.00234164071915137 -0.00002457374858072  0.00095252052248139 -0.00709221881760920  0.00404402857291975  0.00399826507950550  0.00502675821677086  0.00503459633603392  0.00020318117977731  0.00145695955721314 -0.00082143753338640 -0.00123211113154225  0.00075022080820988 -0.00139837058039421 -0.00766848005966756  0.00243333197476503  0.00028894628648613 -0.00006018608637141  0.00067429116675723  0.00753128605805278  0.00598150516556690 -0.00119123266035111  0.00972944303051111 -0.00696276689922659  0.01338121169609024 -0.00722372032098854 -0.00224985581800445  0.00296292560884314 -0.00127330101257203 -0.00286164805921230 -0.00365890489591787  0.00160679424055413 -0.00214717423676392  0.00081850545921790  0.00227592565272378 -0.00330701843055237 -0.00053487770161283  0.00551908045295093 -0.00082499866005927  0.00411797204253135 -0.00128303720467505  0.03145662009274343 -0.03826036408414111  0.07192685919170148  0.00879150094379579 -0.25395283243107636  0.28156792732699210 -0.29023358236991736 -0.20516628354756020 -0.00607889696473308  0.10007304361718934 -0.05689140333207302  0.67736535633948114  0.18169996018658893  0.34562133350222984  0.02811965408169139  0.01621953519582450 -0.00737746419667804 -0.02531337083310564 -0.01494694102955122  0.00558479088467245 -0.08658737928266140  0.08895381046972523  0.16314606893253464 -0.02001582607380332 -0.17752268401067486  0.04627137580646978  0.01877262123823356  0.05086408075574216 -0.03510082398938549 -0.00927932601156168  0.01238593377191649  0.01782503967591945  0.02868203603172936  0.00672060746319589 -0.02689847581551154 
-0.00652565882659573  0.00660046757855872 -0.01189568258980542 -0.00128364351444544  0.00693486277102111  0.00301641067435315  0.01087614089784963  0.00530046302704441  0.03173125497013621  0.02133301805191964  0.05736298183023289  0.02388837777563267 -0.00367513091194738 -0.00127055027935453 -0.00048989815619653 -0.00005518697681520  0.00374026950484133 -0.00660729821972423 -0.00792942395641028 -0.00208257309806822 -0.01089738274443755 -0.02055228879414385 -0.00246620602114594 -0.04865474482821030 -0.04484337971039098  0.00981026380541996  0.00250785942737950  0.00379549918262933 -0.00003175940673218  0.00697622258940922  0.00375123225526974  0.01042473183135991  0.00607114761628496 -0.00438185040976200 -0.00326729187472987  0.00155268085092898 -0.00060253398319517 -0.00012629561533576  0.00057862414592792 -0.00522119834099868  0.00038268198107704 -0.00089447447592633  0.00343337158826279  0.00057977626824868 -0.00529580850785111 -0.00177636663769347  0.00163506378838362  0.00150581634330500 -0.00094203874873188  0.00026140218328799 -0.00061858202918043 -0.00003037917284482  0.00016141642593714 -0.00018525036343136 -0.00046966034336406 -0.00187197046556264  0.00165685123753698 -0.00112299474965687 -0.00003393169345913 -0.00058892218282402 -0.00184715699587686 -0.00009417308082181  0.00109117138316903  0.00000689476687781  0.00020713651224684 -0.00018797990536850 -0.03765444320673016  0.00829777953511752 -0.01438417262120309 -0.02846491347755804 -0.02574208733336109  0.04326693311437010  0.00432397045223168 -0.05958505627926560  0.15406858462953835 -0.21012742678311838 -0.12755673028807910  0.18169996018658893  0.69512414147411039  0.03817095034472633 -0.02144398440058536 -0.07980165435283831  0.14594914553145616  0.11370275252096577  0.26081610561931656  0.09354301877736422 -0.00057128598330845  0.07742281510475441 -0.04861105151358774  0.03192072074386670  0.13714221905413493 -0.06417266647034801 -0.26774588861113502 -0.04643487431100520  0.00546134863881372 -0.02907188493860473  0.00685804295480272  0.04981746361452624 -0.02884488789023937  0.07957154922516735 -0.02887426473014987 
 0.00745737778055762 -0.00024716755381931  0.00628616630547079 -0.00333842209248922 -0.00571254961429611 -0.00428810249203463 -0.00718346976298133 -0.00336380853380879 -0.02013111456196189 -0.01792850103538648 -0.02910891112157711 -0.01745972945186962  0.00387667022620737  0.00028498198858461  0.00079793782537093  0.00015270096632888 -0.00464467119756760 -0.00260031941965332 -0.00047955295810291 -0.00150516757921985  0.01017712925486036  0.00512773683288196 -0.01819836695673078  0.02786885229450608 -0.00154433815721575 -0.00638933671690320 -0.00220352264462449  0.00134645003251718 -0.00040463931400669 -0.00194169961367829 -0.00097113366122834 -0.00239623060914628 -0.00387222399907476 -0.00110984002056288  0.00139718294532784 -0.00087144889659861  0.00032113311132712  0.00003345532294314 -0.00042149253485128  0.00426599929087903 -0.00240653196615652  0.00044491373451644 -0.00174483956546756  0.00159424716005046  0.00166383538764128  0.00145502854272694 -0.00049326295403469  0.00139766204955350  0.00026632261367202  0.00228045418383958 -0.00132979871894877 -0.00099076794937343  0.00117919804931305  0.00070634865361141 -0.00178787161113165 -0.01049806451302001  0.01283646448811994 -0.00563878613733243 -0.00477513460251335  0.00145910105713178 -0.00019047583945369  0.00063926423039899  0.00540498195217350  0.00082990697484525 -0.00082394320106263 -0.00048722688554253 -0.01082090615059694 -0.17693163107241441  0.08981909998116501 -0.11728004763982042 -0.01965997140041796 -0.00526369123832499  0.02304714770364139 -0.04854885607061799  0.20122336798845272  0.05015959238781623 -0.30751196392694413  0.34562133350222984  0.03817095034472633  0.70512721034481363 -0.03277406612000000  0.10952054696725137 -0.11849532444761465  0.18531758083564956 -0.32206423066958778  0.09935783878474427  0.00087395341049420  0.06417887524751502 -0.07836140863896722 -0.04617635663194621  0.04158769785570430 -0.01879360206872472  0.22336045217525280  0.06052675655564246 -0.02046919983400845 -0.03003948494281071  0.02774380413114196 -0.03200082162028153 -0.02743500363101926 -0.02696302852687068  0.03737993193235675 
 0.00299803070834520 -0.00921077599503466  0.00805633205066864  0.00337101354132562 -0.00647439770018068 -0.00147452743242891 -0.00916336212908072 -0.00517535135023584 -0.04262128988721358 -0.02237739500361900 -0.06681997976250689 -0.02048873970426050  0.00207377647340259  0.00086674253747383  0.00055099216328373  0.00017187115335284 -0.00275462891102944  0.00950872971284688  0.00890033412947594  0.00101827854616229  0.00561483441000376  0.03292365215264206  0.01539886534027050  0.02798044601759066  0.04073335958404195 -0.01429361220461906  0.00037011513331865 -0.00444801857747852 -0.00128368452435191 -0.00909195420777294 -0.00364539995324566 -0.01245089526714894 -0.00511801409824958  0.00656638895942426  0.00385535792408427 -0.00171683252629435  0.00047432969733772 -0.00028199351186844 -0.00075802579392264  0.00405963173878156  0.00087266299740513  0.00081390810025161 -0.00316463987991164 -0.00215123864251565  0.00606899254677234  0.00095945515247026 -0.00098279287657609 -0.00285113852474506  0.00094545825489820 -0.00218786515130842  0.00171966452052818  0.00051061266661029 -0.00099116266184458 -0.00039199303002429  0.00185479031437147  0.00892454078315229 -0.01071945210650703  0.00414702639987201  0.00293329301798284  0.00391166413635408  0.00221105708022530 -0.00064691408107722 -0.00477951483567732 -0.00057399839732450  0.00028355763953616  0.00064800974372458  0.01203373511442567  0.09253624478870488 -0.09307057618836959  0.09638876238188245 -0.00016031289315623  0.03451184751412738 -0.01096553601771415 -0.00512599258847778  0.15548472886671816 -0.33112242965870653  0.04715910990847222  0.02811965408169139 -0.02144398440058536 -0.03277406612000000  0.67269519699534674 -0.08237522798744282 -0.24854944380666127 -0.31646138926638606 -0.21805183019463600 -0.22967931062849775 -0.00585680606072193  0.04965844019712429 -0.08004600925263851  0.07977564181784848  0.03108891727515558  0.03244950992094815 -0.22207367014584764  0.09195525305953985 -0.03951304694267507  0.03086942365999981  0.03154750636109788  0.05913461452862264  0.00003261153759962  0.05084699498351682 -0.04461037044352324 
 0.00551929006487790  0.00118988589312801  0.00300106331674154 -0.00377016578117106 -0.00364292449845376 -0.00282713821083092 -0.00366849005822783 -0.00191595789951731 -0.01419388272415625 -0.01287029392591271 -0.01587841893908486 -0.00719956179796730  0.00358332295220804  0.00012284862909308  0.00041961980915703  0.00036941691381538 -0.00234084049787162 -0.00117896893978676 -0.00011357838727170 -0.00140567354015588  0.00461168045853883  0.02566153390170406 -0.01483180579771911  0.02499354016792881  0.00839886547953629 -0.00584269455164256 -0.00207096699024818 -0.00301257247362432 -0.00306366711827734 -0.00113002624373581 -0.00010224606767058 -0.00083332479262145 -0.00192027212839544  0.00012079679640261  0.00032038782854859 -0.00067072924991918  0.00003029392875093 -0.00021654282716353 -0.00027265710902609  0.00212608952612324 -0.00156798728748798  0.00017090353311514 -0.00063491967161865  0.00117588964936004  0.00034013642454252  0.00078344242451285 -0.00021833331653710  0.00115008017016958 -0.00010541648840513  0.00184338104802993 -0.00098896519683487 -0.00058089133648455  0.00080966152893598  0.00054766141507262 -0.00125552387634702 -0.00678703958930849  0.00889688881606944 -0.00325824954225072 -0.00301895116592820  0.00207092444457130 -0.00027355436235741  0.00066667664541852  0.00340036987708720  0.00065712366064032 -0.00055321788933962 -0.00034316499310873  0.02877970622693839 -0.11905480742608568  0.09210917210980135 -0.05045802214255990  0.02843617933524037 -0.03688325680112868  0.01306881308088887  0.01300698421364650 -0.13714004581711395  0.32264636387660861 -0.00521189493796849  0.01621953519582450 -0.07980165435283831  0.10952054696725137 -0.08237522798744282  0.55671831834810193 -0.07770631454351590  0.10012999888290383 -0.22551883699043837  0.09840977772815439 -0.00994008585269195 -0.04269599935440584  0.03354734958103315  0.14852342201216434  0.27322021860695422 -0.14896006512590104 -0.34784250014754681  0.00588327079768646 -0.01024642939972223 -0.02864174724510025  0.06337123523536586  0.03607234485275609 -0.05205134911597043  0.09094226774447876 -0.00783487990615373 
 0.01166370671974899 -0.01715840345339052  0.02122131201051997  0.00202519497290161 -0.00863489301507735 -0.00093933712587828 -0.01163742096167391 -0.00747965911476147 -0.01192276899722387 -0.00818325072633601 -0.04678519275527131 -0.03173040207210016  0.00390296201850667  0.00053129215118746  0.00494615275011605 -0.00126939857699586 -0.00609992706680801  0.01212194489619913  0.01633027863972248 -0.00084016971730740  0.02341040817406430  0.14782920844378389 -0.09593755949276517  0.11801065855437902  0.25634364662079906 -0.04433157464707117 -0.01730081931782874 -0.03447740612975309 -0.00510225128921603 -0.00861765505498453 -0.00298776802154548 -0.01009456427066595 -0.00947765839925710  0.00598837602260758  0.00131843632755334 -0.00265243149757569  0.00060773145990295 -0.00112141220366039 -0.00095431953510425  0.00910262003812784 -0.00219532072374941 -0.00070289310568087 -0.00267738961963643 -0.00248033311072959  0.00861286210691870  0.00622748048517381 -0.00720306219745465 -0.00115128775618706  0.00035113058442437 -0.00099167777459190  0.00117316552436550 -0.00203798535267558  0.00125253550869923  0.00024205952567385 -0.00026823884845476 -0.00540659120397824  0.01103597130556589 -0.00410573497485088 -0.00425293323786731  0.02529963751731399 -0.00441629643896235  0.00022748086538710  0.00293249962090529  0.00034191122395574 -0.00052263727579393  0.00042765871417653 -0.01792234444854185  0.03204450378774203 -0.00246526160869647 -0.04686220508386137 -0.03527606925870438  0.02038968169763600  0.01510486313731031 -0.01439036240731136 -0.02145433521191989  0.03795898814891927  0.04842083683253678 -0.00737746419667804  0.14594914553145616 -0.11849532444761465 -0.24854944380666127 -0.07770631454351590  0.69499828555559873 -0.01596859742613289 -0.01585828987299475  0.00242588556865231  0.06700998177420260  0.00054354755654219  0.06425232030143968 -0.05556026950943518  0.03402927924251361  0.06518130636221822  0.01625238568879772  0.27602480166639815  0.03639192130434997 -0.01932928658035434 -0.06021334482922511 -0.03327001757619214 -0.00392458914998334 -0.01289033718459477 -0.00396218748528352 
-0.02656845406637690  0.03343234997714137 -0.03861344511416834 -0.00395013841950501  0.01141436501598585 -0.00082586346048201  0.01436755216433271  0.00565718860096678  0.01274382611328025 -0.02397286995444260  0.02501427870757200 -0.02245351500992682 -0.00291554564123140  0.00069647172328594 -0.00230529736618992  0.00018973802074067 -0.00440432360136542  0.04479695220028872  0.03097662094214830  0.00464302506662491  0.06621692740889602  0.08701842013717188  0.24867667309509367 -0.11372354051027714  0.29764552976451442  0.03225742980696299 -0.00302080070702699  0.01346582513888913  0.03033261012283432 -0.00988521692798126 -0.01222595050305609 -0.01665329886554081 -0.01146785784018675  0.00337633710594043 -0.00198515682397113 -0.00011103149339093  0.00273086513551813 -0.00093804754039017  0.00165778322031302  0.01662024665991153 -0.00149990103691208  0.00117582130857908 -0.00167278132814955  0.00231874707958869 -0.01443956000018834 -0.00974874425878437  0.00534896003000181 -0.02242808360582361  0.01724081619307929 -0.02646596606332017  0.01478103452985398  0.00568141604875230 -0.00712791412908002  0.00166737890648650  0.00450954906524344 -0.00772914355055832  0.00558435923873133 -0.00376360786284991 -0.00747447334363441 -0.02350119795019678  0.01272831599404319 -0.00067428060671150 -0.00493694629716706  0.00212335369120639 -0.00887449879030181  0.00134557991374325 -0.03501599597422100 -0.01418395437186502  0.03742035015398531 -0.05047534476284349 -0.02633994033580767 -0.15343535280854376  0.12748798215115248 -0.13010701572256808 -0.04218666072953150  0.02280633533337511  0.03406714519918702 -0.02531337083310564  0.11370275252096577  0.18531758083564956 -0.31646138926638606  0.10012999888290383 -0.01596859742613289  0.74929547389677642 -0.08633983747019301  0.07587018399132281  0.03158702123958969  0.00063764573423722  0.04141160191658603  0.00969160858095149 -0.12613695755415169  0.10555553333889491 -0.09529582886551830 -0.38681828687427700  0.00866536921700203 -0.00734462282032935 -0.01131846257824523 -0.01180067518716498  0.03369167582203812 -0.00545429332626250 -0.03186360166549414 
 0.01364568056428268 -0.01529912072510008  0.02467521431678189  0.00568171974957371  0.00051013097529667  0.00142563493102908 -0.00528262220264160  0.00181538052696134  0.04070886076652170  0.04071036722112192  0.04171442701662061  0.03536235448848526 -0.00172825414495557  0.00178745110244901 -0.00447559013676986  0.00030846038852094  0.00908129160489539 -0.03502950266317052 -0.02667253616684576  0.00372566503701110 -0.05000930959724986 -0.12537746913782677 -0.11447322923473389  0.07289295991544947 -0.28909556395972708  0.03936838434995932  0.00855241096061021  0.01870281404579810 -0.00575046921844605  0.01531196788994955  0.00752089683699990  0.01708426338441593  0.01291359816425546 -0.00796835180867446  0.00122169716496951  0.00235380330888004 -0.00176993710466117  0.00257470964949866  0.00000902826906540 -0.01616444483741125  0.00266771160574228  0.00024852818640369  0.00163665304023394  0.00018039370862721  0.00541789477979290  0.00362254349827694 -0.00034521040655959  0.01526719369134423 -0.01088089188356154  0.01788715801320985 -0.01027077370648228 -0.00198649131685062  0.00337579695678746 -0.00112693389521697 -0.00269619524165111  0.00878422947396017 -0.01220035685660086  0.00481927335498054  0.00837077402530878 -0.02032275975086268 -0.00846216988443966 -0.00060293348080317  0.00247873980964707 -0.00186892285832655  0.00621340824030938 -0.00138294872365151 -0.00546150646937675  0.02335721950195843 -0.00883460619404269  0.02818069003352273 -0.01446948515930895  0.12631829570865918 -0.09208680050019043  0.05353367008030390 -0.05188172078253871  0.05345691656127625  0.04238470221850395 -0.01494694102955122  0.26081610561931656 -0.32206423066958778 -0.21805183019463600 -0.22551883699043837 -0.01585828987299475 -0.08633983747019301  0.66014417360028965 -0.07560529408867762 -0.03720549007880766 -0.00138242369499236  0.08605513637868933 -0.06559207377212388  0.10150598718421490 -0.01709822511861605  0.10021504714115044 -0.25138684030926023  0.04243540269659329 -0.01950699441670146 -0.06527589721003031 -0.03066809345630168 -0.02134602485945938 -0.01833832745744719  0.02369458401324777
[truncated: 35,209 more chars]
