# Supplementary material for: MISATO: machine learning dataset of protein–ligand complexes for structure-based drug discovery
Source: Nat Comput Sci. 2024 May 10;4(5):367–78. doi: 10.1038/s43588-024-00627-2 (PMC11136668; doi:10.1038/s43588-024-00627-2)
Supplement: Supplementary file 6 — Statistical source data for Fig. 2 showing electronic densities, structures, and data on halogens and for spider plot. [file 43588_2024_627_MOESM6_ESM.zip › Figure2/2d_tramadol.xyz.txt]

44

C      0.2043691    -1.9099081    -0.9127057    
C     -0.3302906    -3.2319047    -1.4692054    
C     -0.9284915    -0.8543642    -0.8037548    
H      0.9490285    -1.5219180    -1.6103236    
C      0.8682307    -2.1076006     0.4581821    
C     -1.6138296    -0.6863859    -2.1765428    
C     -0.3427746     0.4744544    -0.3614464    
O     -1.8838186    -1.2510286     0.1629642    
C     -2.1241464    -2.0128057    -2.7362745    
H     -0.9036842    -0.2513396    -2.8791988    
H     -2.4429598     0.0144016    -2.0575419    
C     -0.9900757    -3.0286560    -2.8303210    
H     -2.5536381    -1.8428006    -3.7258902    
H     -2.9236235    -2.4100001    -2.1042586    
H     -0.2422919    -2.6666054    -3.5398715    
H     -1.3718821    -3.9813286    -3.2044584    
H     -1.0460004    -3.6721494    -0.7687631    
H      0.4982687    -3.9375739    -1.5667197    
H      1.3342627    -3.1079212     0.5046478    
H      0.0857957    -2.0679523     1.2188747    
N      1.8350776    -1.0603016     0.7329645    
C      3.1313769    -1.3439704     0.1630772    
C      1.9356106    -0.7338065     2.1366093    
H     -2.2892398    -2.0671772    -0.1482709    
H      0.9561624    -0.4322135     2.5024999    
H      2.6184699     0.1073351     2.2518490    
H      2.3075177    -1.5716399     2.7496777    
H      3.0279066    -1.5593073    -0.8985379    
H      3.6291099    -2.2036244     0.6442810    
H      3.7680958    -0.4671678     0.2743746    
C      0.6163305     1.1269354    -1.1314750    
C      1.1450855     2.3261458    -0.7052732    
C      0.7375535     2.9082354     0.4849047    
C     -0.2246223     2.2700353     1.2533657    
C     -0.7603767     1.0586111     0.8181071    
H      0.9635375     0.7006428    -2.0598383    
H      1.8929716     2.8256572    -1.3044075    
H      1.1750147     3.8452751     0.7922845    
O     -0.7113685     2.7342347     2.4426574    
H     -1.5091566     0.5793723     1.4258028    
C     -0.2083962     3.9469779     2.9426996    
H      0.8690690     3.8898873     3.1311637    
H     -0.7283668     4.1177762     3.8844442    
H     -0.4128433     4.7806616     2.2623299    
