# Supplementary material for: MISATO: machine learning dataset of protein–ligand complexes for structure-based drug discovery
Source: Nat Comput Sci. 2024 May 10;4(5):367–78. doi: 10.1038/s43588-024-00627-2 (PMC11136668; doi:10.1038/s43588-024-00627-2)
Supplement: Supplementary file 6 — Statistical source data for Fig. 2 showing electronic densities, structures, and data on halogens and for spider plot. [file 43588_2024_627_MOESM6_ESM.zip › Figure2/2d_tramadol_dens.cub.txt]

Electronic Density
Calculated by ULYSSES
44  -8.5628239  -10.3390904  -9.9634397
100  0.1889726  0.0000000  0.0000000
120  0.0000000  0.1889726  0.0000000
109  0.0000000  0.0000000  0.1889726
6    0.0000000  0.3482254  -3.4246730  -1.6472914
6    0.0000000  -0.6621350  -5.9228845  -2.6989235
6    0.0000000  -1.7925708  -1.4299841  -1.4414041
1    0.0000000  1.7554278  -2.6914779  -2.9655982
6    0.0000000  1.6027421  -3.7982576  0.9433111
6    0.0000000  -3.0876722  -1.1125511  -4.0355974
6    0.0000000  -0.6857263  1.0811192  -0.6055623
8    0.0000000  -3.5978774  -2.1795711  0.3854301
6    0.0000000  -4.0520312  -3.6191212  -5.0933371
1    0.0000000  -1.7456918  -0.2904327  -5.3634248
1    0.0000000  -4.6545012  0.2117454  -3.8107183
6    0.0000000  -1.9089481  -5.5388001  -5.2710592
1    0.0000000  -4.8636528  -3.2978582  -6.9634397
1    0.0000000  -5.5628239  -4.3697099  -3.8990001
1    0.0000000  -0.4958415  -4.8546236  -6.6119153
1    0.0000000  -2.6304577  -7.3390904  -5.9780764
1    0.0000000  -2.0146305  -6.7548264  -1.3752793
1    0.0000000  0.9036152  -7.2564060  -2.8831988
1    0.0000000  2.4834149  -5.6885896  1.0311185
1    0.0000000  0.1241542  -3.7233332  2.3808118
7    0.0000000  3.4298179  -1.8191494  1.4625746
6    0.0000000  5.8794686  -2.3552057  0.3856436
6    0.0000000  3.6197977  -1.2021630  4.1150788
1    0.0000000  -4.3640125  -3.7218685  -0.2027190
1    0.0000000  1.7689089  -0.6322349  4.8065118
1    0.0000000  4.9102148  0.3873642  4.3328503
1    0.0000000  4.3226003  -2.7854387  5.2736102
1    0.0000000  5.6839380  -2.7621335  -1.6205182
1    0.0000000  6.8200476  -3.9797163  1.2949870
1    0.0000000  7.0826929  -0.6982889  0.5959652
6    0.0000000  1.1267197  2.3141296  -2.0607055
6    0.0000000  2.1259218  4.5803088  -1.2553008
6    0.0000000  1.3557979  5.6802987  0.9938095
6    0.0000000  -0.4624508  4.4742753  2.4459903
6    0.0000000  -1.4748799  2.1850154  1.6234707
1    0.0000000  1.7828458  1.5085533  -3.8150579
1    0.0000000  3.5392217  5.5242485  -2.3875006
1    0.0000000  2.1824798  7.4510471  1.5746731
8    0.0000000  -1.3822678  5.3514851  4.6934259
1    0.0000000  -2.8898689  1.2793853  2.7718492
6    0.0000000  -0.4317879  7.6432376  5.6383687
1    0.0000000  1.6043262  7.5353520  5.9945143
1    0.0000000  -1.4143900  7.9659996  7.4180081
1    0.0000000  -0.8181370  9.2186715  4.3526563
0.0000000 0.0000000 0.0000000 0.0000000 0.0000000 0.0000000 
0.0000000 0.0000000 0.0000000 0.0000000 0.0000000 0.0000000 
0.0000000 0.0000000 0.0000000 0.0000000 0.0000000 0.0000000 
0.0000000 0.0000000 0.0000000 0.0000000 0.0000000 0.0000000 
0.0000000 0.0000000 0.0000000 0.0000000 0.0000000 0.0000000 
0.0000000 0.0000000 0.0000000 0.0000000 0.0000000 0.0000000 
0.0000000 0.0000000 0.0000000 0.0000000 0.0000000 0.0000000 
0.0000000 0.0000000 0.0000000 0.0000000 0.0000000 0.0000000 
0.0000000 0.0000000 0.0000000 0.0000000 0.0000000 0.0000000 
0.0000000 0.0000000 0.0000000 0.0000000 0.0000000 0.0000000 
0.0000000 0.0000000 0.0000000 0.0000000 0.0000000 0.0000000 
0.0000000 0.0000000 0.0000000 0.0000000 0.0000000 0.0000000 
0.0000000 0.0000000 0.0000000 0.0000000 0.0000000 0.0000000 
0.0000000 0.0000000 0.0000000 0.0000000 0.0000000 0.0000000 
0.0000000 0.0000000 0.0000000 0.0000000 0.0000000 0.0000000 
0.0000000 0.0000000 0.0000000 0.0000000 0.0000000 0.0000000 
0.0000000 0.0000000 0.0000000 0.0000000 0.0000000 0.0000000 
0.0000000 0.0000000 0.0000000 0.0000000 0.0000000 0.0000000 
0.0000000 0.0000000 0.0000000 0.0000000 0.0000000 0.0000000 
0.0000000 0.0000000 0.0000000 0.0000000 0.0000000 0.0000000 
0.0000000 0.0000000 0.0000000 0.0000000 0.0000000 0.0000000 
0.0000000 0.0000000 0.0000000 0.0000000 0.0000001 0.0000001 
0.0000001 0.0000001 0.0000001 0.0000001 0.0000001 0.0000001 
0.0000001 0.0000001 0.0000001 0.0000001 0.0000001 0.0000001 
0.0000000 0.0000000 0.0000000 0.0000000 0.0000000 0.0000000 
0.0000000 0.0000000 0.0000000 0.0000000 0.0000000 0.0000000 
0.0000000 0.0000000 0.0000000 0.0000000 0.0000000 0.0000000 
0.0000000 0.0000000 0.0000000 0.0000000 0.0000000 0.0000000 
0.0000000 0.0000000 0.0000000 0.0000000 0.0000000 0.0000000 
0.0000000 0.0000000 0.0000000 0.0000000 0.0000000 0.0000000 
0.0000000 0.0000000 0.0000000 0.0000000 0.0000000 0.0000000 
0.0000000 0.0000000 0.0000000 0.0000000 0.0000000 0.0000000 
0.0000000 0.0000000 0.0000000 0.0000000 0.0000000 0.0000000 
0.0000000 0.0000000 0.0000000 0.0000000 0.0000000 0.0000000 
0.0000000 0.0000000 0.0000000 0.0000000 0.0000000 0.0000000 
0.0000000 0.0000000 0.0000000 0.0000000 0.0000000 0.0000000 
0.0000000 0.0000000 0.0000000 0.0000000 0.0000000 0.0000000 
0.0000000 0.0000000 0.0000000 0.0000000 0.0000000 0.0000000 
0.0000000 0.0000000 0.0000000 0.0000000 0.0000000 0.0000000 
0.0000000 0.0000000 0.0000001 0.0000001 0.0000001 0.0000001 
0.0000001 0.0000001 0.0000001 0.0000001 0.0000001 0.0000001 
0.0000001 0.0000001 0.0000001 0.0000001 0.0000001 0.0000001 
0.0000001 0.0000001 0.0000001 0.0000001 0.0000001 0.0000001 
0.0000000 0.0000000 0.0000000 0.0000000 0.0000000 0.0000000 
0.0000000 0.0000000 0.0000000 0.0000000 0.0000000 0.0000000 
0.0000000 0.0000000 0.0000000 0.0000000 0.0000000 0.0000000 
0.0000000 0.0000000 0.0000000 0.0000000 0.0000000 0.0000000 
0.0000000 0.0000000 0.0000000 0.0000000 0.0000000 0.0000000 
0.0000000 0.0000000 0.0000000 0.0000000 0.0000000 0.0000000 
0.0000000 0.0000000 0.0000000 0.0000000 0.0000000 0.0000000 
0.0000000 0.0000000 0.0000000 0.0000000 0.0000000 0.0000000 
0.0000000 0.0000000 0.0000000 0.0000000 0.0000000 0.0000000 
0.0000000 0.0000000 0.0000000 0.0000000 0.0000000 0.0000000 
0.0000000 0.0000000 0.0000000 0.0000000 0.0000000 0.0000000 
0.0000000 0.0000000 0.0000000 0.0000000 0.0000000 0.0000000 
0.0000000 0.0000000 0.0000000 0.0000000 0.0000000 0.0000000 
0.0000000 0.0000000 0.0000000 0.0000000 0.0000000 0.0000000 
0.0000001 0.0000001 0.0000001 0.0000001 0.0000001 0.0000001 
0.0000001 0.0000001 0.0000001 0.0000001 0.0000001 0.0000001 
0.0000001 0.0000001 0.0000001 0.0000001 0.0000001 0.0000001 
0.0000001 0.0000001 0.0000001 0.0000001 0.0000001 0.0000001 
0.0000001 0.0000001 0.0000001 0.0000001 0.0000001 0.0000000 
0.0000000 0.0000000 0.0000000 0.0000000 0.0000000 0.0000000 
0.0000000 0.0000000 0.0000000 0.0000000 0.0000000 0.0000000 
0.0000000 0.0000000 0.0000000 0.0000000 0.0000000 0.0000000 
0.0000000 0.0000000 0.0000000 0.0000000 0.0000000 0.0000000 
0.0000000 0.0000000 0.0000000 0.0000000 0.0000000 0.0000000 
0.0000000 0.0000000 0.0000000 0.0000000 0.0000000 0.0000000 
0.0000000 0.0000000 0.0000000 0.0000000 0.0000000 0.0000000 
0.0000000 0.0000000 0.0000000 0.0000000 0.0000000 0.0000000 
0.0000000 0.0000000 0.0000000 0.0000000 0.0000000 0.0000000 
0.0000000 0.0000000 0.0000000 0.0000000 0.0000000 0.0000000 
0.0000000 0.0000000 0.0000000 0.0000000 0.0000000 0.0000000 
0.0000000 0.0000000 0.0000000 0.0000000 0.0000000 0.0000000 
0.0000000 0.0000000 0.0000000 0.0000000 0.0000000 0.0000001 
0.0000001 0.0000001 0.0000001 0.0000001 0.0000001 0.0000001 
0.0000001 0.0000001 0.0000001 0.0000001 0.0000001 0.0000001 
0.0000001 0.0000002 0.0000002 0.0000002 0.0000002 0.0000002 
0.0000002 0.0000002 0.0000002 0.0000001 0.0000001 0.0000001 
0.0000001 0.0000001 0.0000001 0.0000001 0.0000001 0.0000001 
0.0000001 0.0000001 0.0000001 0.0000000 0.0000000 0.0000000 
0.0000000 0.0000000 0.0000000 0.0000000 0.0000000 0.0000000 
0.0000000 0.0000000 0.0000000 0.0000000 0.0000000 0.0000000 
0.0000000 0.0000000 0.0000000 0.0000000 0.0000000 0.0000000 
0.0000000 0.0000000 0.0000000 0.0000000 0.0000000 0.0000000 
0.0000000 0.0000000 0.0000000 0.0000000 0.0000000 0.0000000 
0.0000000 0.0000000 0.0000000 0.0000000 0.0000000 0.0000000 
0.0000000 0.0000000 0.0000000 0.0000000 0.0000000 0.0000000 
0.0000000 0.0000000 0.0000000 0.0000000 0.0000000 0.0000000 
0.0000000 0.0000000 0.0000000 0.0000000 0.0000000 0.0000000 
0.0000000 0.0000000 0.0000000 0.0000000 0.0000000 0.0000000 
0.0000000 0.0000000 0.0000000 0.0000000 0.0000000 0.0000000 
0.0000000 0.0000000 0.0000000 0.0000000 0.0000000 0.0000001 
0.0000001 0.0000001 0.0000001 0.0000001 0.0000001 0.0000001 
0.0000001 0.0000001 0.0000001 0.0000002 0.0000002 0.0000002 
0.0000002 0.0000002 0.0000002 0.0000002 0.0000002 0.0000002 
0.0000002 0.0000002 0.0000002 0.0000002 0.0000002 0.0000002 
0.0000002 0.0000002 0.0000002 0.0000001 0.0000001 0.0000001 
0.0000001 0.0000001 0.0000001 0.0000001 0.0000001 0.0000001 
0.0000000 0.0000000 0.0000000 0.0000000 0.0000000 0.0000000 
0.0000000 0.0000000 0.0000000 0.0000000 0.0000000 0.0000000 
0.0000000 0.0000000 0.0000000 0.0000000 0.0000000 0.0000000 
0.0000000 0.0000000 0.0000000 0.0000000 0.0000000 0.0000000 
0.0000000 0.0000000 0.0000000 0.0000000 0.0000000 0.0000000 
0.0000000 0.0000000 0.0000000 0.0000000 0.0000000 0.0000000 
0.0000000 0.0000000 0.0000000 0.0000000 0.0000000 0.0000000 
0.0000000 0.0000000 0.0000000 0.0000000 0.0000000 0.0000000 
0.0000000 0.0000000 0.0000000 0.0000000 0.0000000 0.0000000 
0.0000000 0.0000000 0.0000000 0.0000000 0.0000000 0.0000000 
0.0000000 0.0000000 0.0000000 0.0000000 0.0000000 0.0000000 
0.0000000 0.0000000 0.0000000 0.0000000 0.0000001 0.0000001 
0.0000001 0.0000001 0.0000001 0.0000001 0.0000001 0.0000001 
0.0000001 0.0000002 0.0000002 0.0000002 0.0000002 0.0000002 
0.0000002 0.0000003 0.0000003 0.0000003 0.0000003 0.0000003 
0.0000003 0.0000003 0.0000003 0.0000003 0.0000003 0.0000003 
0.0000003 0.0000003 0.0000003 0.0000002 0.0000002 0.0000002 
0.0000002 0.0000002 0.0000001 0.0000001 0.0000001 0.0000001 
0.0000001 0.0000001 0.0000001 0.0000000 0.0000000 0.0000000 
0.0000000 0.0000000 0.0000000 0.0000000 0.0000000 0.0000000 
0.0000000 0.0000000 0.0000000 0.0000000 0.0000000 0.0000000 
0.0000000 0.0000000 0.0000000 0.0000000 0.0000000 0.0000000 
0.0000000 0.0000000 0.0000000 0.0000000 0.0000000 0.0000000 
0.0000000 0.0000000 0.0000000 0.0000000 0.0000000 0.0000000 
0.0000000 0.0000000 0.0000000 0.0000000 0.0000000 0.0000000 
0.0000000 0.0000000 0.0000000 0.0000000 0.0000000 0.0000000 
0.0000000 0.0000000 0.0000000 0.0000000 0.0000000 0.0000000 
0.0000000 0.0000000 0.0000000 0.0000000 0.0000000 0.0000000 
0.0000000 0.0000000 0.0000000 0.0000000 0.0000000 0.0000000 
0.0000000 0.0000000 0.0000000 0.0000000 0.0000001 0.0000001 
0.0000001 0.0000001 0.0000001 0.0000001 0.0000001 0.0000001 
0.0000002 0.0000002 0.0000002 0.0000002 0.0000003 0.0000003 
0.0000003 0.0000003 0.0000004 0.0000004 0.0000004 0.0000004 
0.0000005 0.0000005 0.0000005 0.0000005 0.0000005 0.0000005 
0.0000005 0.0000004 0.0000004 0.0000004 0.0000003 0.0000003 
0.0000003 0.0000002 0.0000002 0.0000002 0.0000002 0.0000001 
0.0000001 0.0000001 0.0000001 0.0000001 0.0000001 0.0000001 
0.0000000 0.0000000 0.0000000 0.0000000 0.0000000 0.0000000 
0.0000000 0.0000000 0.0000000 0.0000000 0.0000000 0.0000000 
0.0000000 0.0000000 0.0000000 0.0000000 0.0000000 0.0000000 
0.0000000 0.0000000 0.0000000 0.0000000 0.0000000 0.0000000 
0.0000000 0.0000000 0.0000000 0.0000000 0.0000000 0.0000000 
0.0000000 0.0000000 0.0000000 0.0000000 0.0000000 0.0000000 
0.0000000 0.0000000 0.0000000 0.0000000 0.0000000 0.0000000 
0.0000000 0.0000000 0.0000000 0.0000000 0.0000000 0.0000000 
0.0000000 0.0000000 0.0000000 0.0000000 0.0000000 0.0000000 
0.0000000 0.0000000 0.0000000 0.0000000 0.0000000 0.0000000 
0.0000000 0.0000000 0.0000000 0.0000000 0.0000001 0.0000001 
0.0000001 0.0000001 0.0000001 0.0000001 0.0000001 0.0000001 
0.0000002 0.0000002 0.0000002 0.0000002 0.0000003 0.0000003 
0.0000003 0.0000004 0.0000004 0.0000005 0.0000005 0.0000005 
0.0000006 0.0000006 0.0000006 0.0000006 0.0000007 0.0000007 
0.0000006 0.0000006 0.0000006 0.0000006 0.0000005 0.0000005 
0.0000004 0.0000004 0.0000003 0.0000003 0.0000003 0.0000002 
0.0000002 0.0000002 0.0000001 0.0000001 0.0000001 0.0000001 
0.0000001 0.0000001 0.0000001 0.0000000 0.0000000 0.0000000 
0.0000000 0.0000000 0.0000000 0.0000000 0.0000000 0.0000000 
0.0000000 0.0000000 0.0000000 0.0000000 0.0000000 0.0000000 
0.0000000 0.0000000 0.0000000 0.0000000 0.0000000 0.0000000 
0.0000000 0.0000000 0.0000000 0.0000000 0.0000000 0.0000000 
0.0000000 0.0000000 0.0000000 0.0000000 0.0000000 0.0000000 
0.0000000 0.0000000 0.0000000 0.0000000 0.0000000 0.0000000 
0.0000000 0.0000000 0.0000000 0.0000000 0.0000000 0.0000000 
0.0000000 0.0000000 0.0000000 0.0000000 0.0000000 0.0000000 
0.0000000 0.0000000 0.0000000 0.0000000 0.0000000 0.0000000 
0.0000000 0.0000000 0.0000000 0.0000000 0.0000001 0.0000001 
0.0000001 0.0000001 0.0000001 0.0000001 0.0000001 0.0000002 
0.0000002 0.0000002 0.0000002 0.0000003 0.0000003 0.0000004 
0.0000004 0.0000005 0.0000005 0.0000006 0.0000006 0.0000007 
0.0000008 0.0000008 0.0000009 0.0000009 0.0000009 0.0000009 
0.0000009 0.0000009 0.0000009 0.0000008 0.0000008 0.0000007 
0.0000007 0.0000006 0.0000005 0.0000005 0.0000004 0.0000004 
0.0000003 0.0000003 0.0000002 0.0000002 0.0000002 0.0000001 
0.0000001 0.0000001 0.0000001 0.0000001 0.0000001 0.0000001 
0.0000000 0.0000000 0.0000000 0.0000000 0.0000000 0.0000000 
0.0000000 0.0000000 0.0000000 0.0000000 0.0000000 0.0000000 
0.0000000 0.0000000 0.0000000 0.0000000 0.0000000 0.0000000 
0.0000000 0.0000000 0.0000000 0.0000000 0.0000000 0.0000000 
0.0000000 0.0000000 0.0000000 0.0000000 0.0000000 0.0000000 
0.0000000 0.0000000 0.0000000 0.0000000 0.0000000 0.0000000 
0.0000000 0.0000000 0.0000000 0.0000000 0.0000000 0.0000000 
0.0000000 0.0000000 0.0000000 0.0000000 0.0000000 0.0000000 
0.0000000 0.0000000 0.0000000 0.0000000 0.0000000 0.0000000 
0.0000000 0.0000000 0.0000000 0.0000000 0.0000001 0.0000001 
0.0000001 0.0000001 0.0000001 0.0000001 0.0000001 0.0000002 
0.0000002 0.0000002 0.0000003 0.0000003 0.0000004 0.0000004 
0.0000005 0.0000005 0.0000006 0.0000007 0.0000008 0.0000009 
0.0000010 0.0000011 0.0000012 0.0000012 0.0000013 0.0000013 
0.0000014 0.0000014 0.0000013 0.0000013 0.0000012 0.0000011 
0.0000010 0.0000010 0.0000009 0.0000008 0.0000007 0.0000006 
0.0000005 0.0000004 0.0000004 0.0000003 0.0000003 0.0000002 
0.0000002 0.0000002 0.0000001 0.0000001 0.0000001 0.0000001 
0.0000001 0.0000001 0.0000001 0.0000000 0.0000000 0.0000000 
0.0000000 0.0000000 0.0000000 0.0000000 0.0000000 0.0000000 
0.0000000 0.0000000 0.0000000 0.0000000 0.0000000 0.0000000 
0.0000000 0.0000000 0.0000000 0.0000000 0.0000000 0.0000000 
0.0000000 0.0000000 0.0000000 0.0000000 0.0000000 0.0000000 
0.0000000 0.0000000 0.0000000 0.0000000 0.0000000 0.0000000 
0.0000000 0.0000000 0.0000000 0.0000000 0.0000000 0.0000000 
0.0000000 0.0000000 0.0000000 0.0000000 0.0000000 0.0000000 
0.0000000 0.0000000 0.0000000 0.0000000 0.0000000 0.0000000 
0.0000000 0.0000000 0.0000000 0.0000000 0.0000001 0.0000001 
0.0000001 0.0000001 0.0000001 0.0000001 0.0000002 0.0000002 
0.0000002 0.0000002 0.0000003 0.0000003 0.0000004 0.0000005 
0.0000005 0.0000006 0.0000007 0.0000008 0.0000010 0.0000011 
0.0000012 0.0000014 0.0000015 0.0000017 0.0000018 0.0000018 
0.0000019 0.0000019 0.0000019 0.0000019 0.0000018 0.0000017 
0.0000016 0.0000015 0.0000014 0.0000012 0.0000011 0.0000009 
0.0000008 0.0000007 0.0000006 0.0000005 0.0000004 0.0000003 
0.0000003 0.0000002 0.0000002 0.0000002 0.0000002 0.0000001 
0.0000001 0.0000001 0.0000001 0.0000001 0.0000001 0.0000001 
0.0000000 0.0000000 0.0000000 0.0000000 0.0000000 0.0000000 
0.0000000 0.0000000 0.0000000 0.0000000 0.0000000 0.0000000 
0.0000000 0.0000000 0.0000000 0.0000000 0.0000000 0.0000000 
0.0000000 0.0000000 0.0000000 0.0000000 0.0000000 0.0000000 
0.0000000 0.0000000 0.0000000 0.0000000 0.0000000 0.0000000 
0.0000000 0.0000000 0.0000000 0.0000000 0.0000000 0.0000000 
0.0000000 0.0000000 0.0000000 0.0000000 0.0000000 0.0000000 
0.0000000 0.0000000 0.0000000 0.0000000 0.0000000 0.0000000 
0.0000000 0.0000000 0.0000000 0.0000001 0.0000001 0.0000001 
0.0000001 0.0000001 0.0000001 0.0000001 0.0000002 0.0000002 
0.0000002 0.0000003 0.0000003 0.0000004 0.0000004 0.0000005 
0.0000006 0.0000007 0.0000008 0.0000010 0.0000011 0.0000013 
0.0000015 0.0000017 0.0000019 0.0000021 0.0000023 0.0000025 
0.0000026 0.0000027 0.0000028 0.0000028 0.0000027 0.0000026 
0.0000025 0.0000023 0.0000021 0.0000019 0.0000017 0.0000015 
0.0000013 0.0000011 0.0000009 0.0000008 0.0000007 0.0000006 
0.0000005 0.0000004 0.0000003 0.0000003 0.0000002 0.0000002 
0.0000002 0.0000002 0.0000001 0.0000001 0.0000001 0.0000001 
0.0000001 0.0000001 0.0000001 0.0000000 0.0000000 0.0000000 
0.0000000 0.0000000 0.0000000 0.0000000 0.0000000 0.0000000 
0.0000000 0.0000000 0.0000000 0.0000000 0.0000000 0.0000000 
0.0000000 0.0000000 0.0000000 0.0000000 0.0000000 0.0000000 
0.0000000 0.0000000 0.0000000 0.0000000 0.0000000 0.0000000 
0.0000000 0.0000000 0.0000000 0.0000000 0.0000000 0.0000000 
0.0000000 0.0000000 0.0000000 0.0000000 0.0000000 0.0000000 
0.0000000 0.0000000 0.0000000 0.0000000 0.0000000 0.0000000 
0.0000000 0.0000000 0.0000000 0.0000001 0.0000001 0.0000001 
0.0000001 0.0000001 0.0000001 0.0000002 0.0000002 0.0000002 
0.0000002 0.0000003 0.0000003 0.0000004 0.0000005 0.0000006 
0.0000007 0.0000008 0.0000009 0.0000011 0.0000013 0.0000015 
0.0000018 0.0000021 0.0000024 0.0000027 0.0000030 0.0000033 
0.0000035 0.0000037 0.0000038 0.0000039 0.0000039 0.0000038 
0.0000037 0.0000035 0.0000033 0.0000030 0.0000027 0.0000024 
0.0000021 0.0000018 0.0000015 0.0000013 0.0000011 0.0000009 
0.0000007 0.0000006 0.0000005 0.0000004 0.0000004 0.0000003 
0.0000003 0.0000002 0.0000002 0.0000002 0.0000001 0.0000001 
0.0000001 0.0000001 0.0000001 0.0000001 0.0000001 0.0000000 
0.0000000 0.0000000 0.0000000 0.0000000 0.0000000 0.0000000 
0.0000000 0.0000000 0.0000000 0.0000000 0.0000000 0.0000000 
0.0000000 0.0000000 0.0000000 0.0000000 0.0000000 0.0000000 
0.0000000 0.0000000 0.0000000 0.0000000 0.0000000 0.0000000 
0.0000000 0.0000000 0.0000000 0.0000000 0.0000000 0.0000000 
0.0000000 0.0000000 0.0000000 0.0000000 0.0000000 0.0000000 
0.0000000 0.0000000 0.0000000 0.0000000 0.0000000 0.0000000 
0.0000000 0.0000000 0.0000000 0.0000001 0.0000001 0.0000001 
0.0000001 0.0000001 0.0000001 0.0000002 0.0000002 0.0000002 
0.0000003 0.0000003 0.0000004 0.0000004 0.0000005 0.0000006 
0.0000007 0.0000008 0.0000010 0.0000012 0.0000015 0.0000017 
0.0000021 0.0000024 0.0000028 0.0000033 0.0000037 0.0000041 
0.0000046 0.0000049 0.0000052 0.0000054 0.0000055 0.0000055 
0.0000054 0.0000052 0.0000049 0.0000046 0.0000042 0.0000037 
0.0000033 0.0000029 0.0000024 0.0000021 0.0000017 0.0000015 
0.0000012 0.0000010 0.0000008 0.0000007 0.0000006 0.0000005 
0.0000004 0.0000003 0.0000003 0.0000003 0.0000002 0.0000002 
0.0000002 0.0000001 0.0000001 0.0000001 0.0000001 0.0000001 
0.0000001 0.0000001 0.0000000 0.0000000 0.0000000 0.0000000 
0.0000000 0.0000000 0.0000000 0.0000000 0.0000000 0.0000000 
0.0000000 0.0000000 0.0000000 0.0000000 0.0000000 0.0000000 
0.0000000 0.0000000 0.0000000 0.0000000 0.0000000 0.0000000 
0.0000000 0.0000000 0.0000000 0.0000000 0.0000000 0.0000000 
0.0000000 0.0000000 0.0000000 0.0000000 0.0000000 0.0000000 
0.0000000 0.0000000 0.0000000 0.0000000 0.0000000 0.0000000 
0.0000000 0.0000000 0.0000000 0.0000001 0.0000001 0.0000001 
0.0000001 0.0000001 0.0000002 0.0000002 0.0000002 0.0000003 
0.0000003 0.0000004 0.0000004 0.0000005 0.0000006 0.0000006 
0.0000008 0.0000009 0.0000011 0.0000013 0.0000016 0.0000019 
0.0000023 0.0000028 0.0000033 0.0000039 0.0000045 0.0000051 
0.0000057 0.0000063 0.0000068 0.0000073 0.0000076 0.0000077 
0.0000077 0.0000076 0.0000073 0.0000069 0.0000063 0.0000058 
0.0000051 0.0000045 0.0000039 0.0000033 0.0000028 0.0000024 
0.0000020 0.0000016 0.0000013 0.0000011 0.0000009 0.0000008 
0.0000006 0.0000005 0.0000005 0.0000004 0.0000003 0.0000003 
0.0000003 0.0000002 0.0000002 0.0000002 0.0000001 0.0000001 
0.0000001 0.0000001 0.0000001 0.0000001 0.0000000 0.0000000 
0.0000000 0.0000000 0.0000000 0.0000000 0.0000000 0.0000000 
0.0000000 0.0000000 0.0000000 0.0000000 0.0000000 0.0000000 
0.0000000 0.0000000 0.0000000 0.0000000 0.0000000 0.0000000 
0.0000000 0.0000000 0.0000000 0.0000000 0.0000000 0.0000000 
0.0000000 0.0000000 0.0000000 0.0000000 0.0000000 0.0000000 
0.0000000 0.0000000 0.0000000 0.0000000 0.0000000 0.0000000 
0.0000000 0.0000000 0.0000000 0.0000000 0.0000001 0.0000001 
0.0000001 0.0000001 0.0000002 0.0000002 0.0000003 0.0000003 
0.0000003 0.0000004 0.0000005 0.0000005 0.0000006 0.0000007 
0.0000008 0.0000010 0.0000012 0.0000014 0.0000017 0.0000021 
0.0000025 0.0000030 0.0000037 0.0000044 0.0000052 0.0000060 
0.0000069 0.0000078 0.0000087 0.0000094 0.0000100 0.0000104 
0.0000107 0.0000107 0.0000105 0.0000100 0.0000094 0.0000087 
0.0000079 0.0000070 0.0000061 0.0000053 0.0000045 0.0000038 
0.0000031 0.0000026 0.0000021 0.0000017 0.0000014 0.0000012 
0.0000010 0.0000008 0.0000007 0.0000006 0.0000005 0.0000004 
0.0000004 0.0000003 0.0000003 0.0000002 0.0000002 0.0000002 
0.0000002 0.0000001 0.0000001 0.0000001 0.0000001 0.0000001 
0.0000000 0.0000000 0.0000000 0.0000000 0.0000000 0.0000000 
0.0000000 0.0000000 0.0000000 0.0000000 0.0000000 0.0000000 
0.0000000 0.0000000 0.0000000 0.0000000 0.0000000 0.0000000 
0.0000000 0.0000000 0.0000000 0.0000000 0.0000000 0.0000000 
0.0000000 0.0000000 0.0000000 0.0000000 0.0000000 0.0000000 
0.0000000 0.0000000 0.0000000 0.0000000 0.0000000 0.0000000 
0.0000000 0.0000000 0.0000000 0.0000000 0.0000000 0.0000001 
0.0000001 0.0000002 0.0000002 0.0000002 0.0000003 0.0000003 
0.0000004 0.0000005 0.0000005 0.0000006 0.0000007 0.0000008 
0.0000009 0.0000011 0.0000013 0.0000015 0.0000018 0.0000022 
0.0000027 0.0000032 0.0000040 0.0000048 0.0000058 0.0000069 
0.0000081 0.0000093 0.0000106 0.0000118 0.0000128 0.0000137 
0.0000143 0.0000146 0.0000146 0.0000143 0.0000137 0.0000129 
0.0000119 0.0000107 0.0000095 0.0000083 0.0000071 0.0000060 
0.0000050 0.0000041 0.0000034 0.0000028 0.0000023 0.0000019 
0.0000015 0.0000013 0.0000011 0.0000009 0.0000008 0.0000007 
0.0000006 0.0000005 0.0000004 0.0000004 0.0000003 0.0000003 
0.0000002 0.0000002 0.0000002 0.0000001 0.0000001 0.0000001 
0.0000001 0.0000001 0.0000000 0.0000000 0.0000000 0.0000000 
0.0000000 0.0000000 0.0000000 0.0000000 0.0000000 0.0000000 
0.0000000 0.0000000 0.0000000 0.0000000 0.0000000 0.0000000 
0.0000000 0.0000000 0.0000000 0.0000000 0.0000000 0.0000000 
0.0000000 0.0000000 0.0000000 0.0000000 0.0000000 0.0000000 
0.0000000 0.0000000 0.0000000 0.0000000 0.0000000 0.0000000 
0.0000000 0.0000000 0.0000000 0.0000000 0.0000000 0.0000000 
0.0000001 0.0000002 0.0000002 0.0000003 0.0000003 0.0000004 
0.0000004 0.0000005 0.0000006 0.0000007 0.0000008 0.0000009 
0.0000010 0.0000012 0.0000014 0.0000016 0.0000019 0.0000023 
0.0000028 0.0000034 0.0000042 0.0000051 0.0000063 0.0000076 
0.0000091 0.0000107 0.0000124 0.0000142 0.0000158 0.0000173 
0.0000185 0.0000194 0.0000198 0.0000198 0.0000194 0.0000186 
0.0000174 0.0000160 0.0000144 0.0000127 0.0000110 0.0000094 
0.0000079 0.0000065 0.0000054 0.0000044 0.0000036 0.0000029 
0.0000024 0.0000020 0.0000016 0.0000014 0.0000012 0.0000010 
0.0000009 0.0000007 0.0000006 0.0000006 0.0000005 0.0000004 
0.0000004 0.0000003 0.0000003 0.0000002 0.0000002 0.0000001 
0.0000001 0.0000001 0.0000001 0.0000001 0.0000000 0.0000000 
0.0000000 0.0000000 0.0000000 0.0000000 0.0000000 0.0000000 
0.0000000 0.0000000 0.0000000 0.0000000 0.0000000 0.0000000 
0.0000000 0.0000000 0.0000000 0.0000000 0.0000000 0.0000000 
0.0000000 0.0000000 0.0000000 0.0000000 0.0000000 0.0000000 
0.0000000 0.0000000 0.0000000 0.0000000 0.0000000 0.0000000 
0.0000000 0.0000000 0.0000000 0.0000000 0.0000000 0.0000000 
0.0000000 0.0000002 0.0000002 0.0000003 0.0000003 0.0000004 
0.0000005 0.0000006 0.0000007 0.0000008 0.0000009 0.0000010 
0.0000012 0.0000013 0.0000015 0.0000018 0.0000020 0.0000024 
0.0000029 0.0000035 0.0000043 0.0000053 0.0000066 0.0000081 
0.0000098 0.0000118 0.0000140 0.0000164 0.0000187 0.0000210 
0.0000230 0.0000247 0.0000259 0.0000265 0.0000266 0.0000260 
0.0000248 0.0000232 0.0000212 0.0000190 0.0000167 0.0000144 
0.0000123 0.0000103 0.0000085 0.0000069 0.0000056 0.0000046 
0.0000037 0.0000030 0.0000025 0.0000021 0.0000017 0.0000015 
0.0000013 0.0000011 0.0000010 0.0000008 0.0000007 0.0000006 
0.0000005 0.0000005 0.0000004 0.0000003 0.0000003 0.0000002 
0.0000002 0.0000001 0.0000001 0.0000001 0.0000001 0.0000001 
0.0000000 0.0000000 0.0000000 0.0000000 0.0000000 0.0000000 
0.0000000 0.0000000 0.0000000 0.0000000 0.0000000 0.0000000 
0.0000000 0.0000000 0.0000000 0.0000000 0.0000000 0.0000000 
0.0000000 0.0000000 0.0000000 0.0000000 0.0000000 0.0000000 
0.0000000 0.0000000 0.0000000 0.0000000 0.0000000 0.0000000 
0.0000000 0.0000000 0.0000000 0.0000000 0.0000000 0.0000000 
0.0000000 0.0000000 0.0000002 0.0000003 0.0000004 0.0000004 
0.0000005 0.0000006 0.0000008 0.0000009 0.0000010 0.0000012 
0.0000014 0.0000015 0.0000017 0.0000020 0.0000022 0.0000026 
0.0000030 0.0000036 0.0000044 0.0000054 0.0000067 0.0000083 
0.0000102 0.0000126 0.0000152 0.0000181 0.0000212 0.0000244 
0.0000275 0.0000302 0.0000325 0.0000341 0.0000350 0.0000350 
0.0000342 0.0000327 0.0000305 0.0000278 0.0000248 0.0000217 
0.0000187 0.0000158 0.0000132 0.0000108 0.0000088 0.0000071 
0.0000058 0.0000047 0.0000038 0.0000031 0.0000026 0.0000022 
0.0000018 0.0000016 0.0000014 0.0000012 0.0000011 0.0000009 
0.0000008 0.0000007 0.0000006 0.0000005 0.0000004 0.0000003 
0.0000003 0.0000002 0.0000002 0.0000001 0.0000001 0.0000001 
0.0000001 0.0000001 0.0000000 0.0000000 0.0000000 0.0000000 
0.0000000 0.0000000 0.0000000 0.0000000 0.0000000 0.0000000 
0.0000000 0.0000000 0.0000000 0.0000000 0.0000000 0.0000000 
0.0000000 0.0000000 0.0000000 0.0000000 0.0000000 0.0000000 
0.0000000 0.0000000 0.0000000 0.0000000 0.0000000 0.0000000 
0.0000000 0.0000000 0.0000000 0.0000000 0.0000000 0.0000000 
0.0000000 0.0000000 0.0000000 0.0000003 0.0000004 0.0000005 
0.0000006 0.0000007 0.0000008 0.0000010 0.0000012 0.0000014 
0.0000016 0.0000018 0.0000020 0.0000022 0.0000025 0.0000029 
0.0000033 0.0000038 0.0000045 0.0000055 0.0000067 0.0000083 
0.0000104 0.0000128 0.0000158 0.0000192 0.0000230 0.0000271 
0.0000313 0.0000354 0.0000391 0.0000421 0.0000443 0.0000455 
0.0000455 0.0000445 0.0000424 0.0000394 0.0000359 0.0000319 
0.0000279 0.0000238 0.0000201 0.0000166 0.0000136 0.0000110 
0.0000089 0.0000072 0.0000058 0.0000047 0.0000038 0.0000032 
0.0000027 0.0000023 0.0000020 0.0000017 0.0000015 0.0000013 
0.0000012 0.0000010 0.0000009 0.0000007 0.0000006 0.0000005 
0.0000004 0.0000004 0.0000003 0.0000002 0.0000002 0.0000001 
0.0000001 0.0000001 0.0000001 0.0000000 0.0000000 0.0000000 
0.0000000 0.0000000 0.0000000 0.0000000 0.0000000 0.0000000 
0.0000000 0.0000000 0.0000000 0.0000000 0.0000000 0.0000000 
0.0000000 0.0000000 0.0000000 0.0000000 0.0000000 0.0000000 
0.0000000 0.0000000 0.0000000 0.0000000 0.0000000 0.0000000 
0.0000000 0.0000000 0.0000000 0.0000000 0.0000000 0.0000000 
0.0000000 0.0000000 0.0000000 0.0000000 0.0000004 0.0000005 
0.0000006 0.0000007 0.0000009 0.0000011 0.0000013 0.0000015 
0.0000018 0.0000020 0.0000023 0.0000026 0.0000029 0.0000032 
0.0000036 0.0000041 0.0000048 0.0000056 0.0000067 0.0000083 
0.0000102 0.0000127 0.0000158 0.0000196 0.0000239 0.0000288 
0.0000341 0.0000395 0.0000448 0.0000496 0.0000537 0.0000566 
0.0000581 0.0000582 0.0000568 0.0000540 0.0000502 0.0000455 
0.0000404 0.0000351 0.0000299 0.0000251 0.0000207 0.0000169 
0.0000136 0.0000109 0.0000088 0.0000071 0.0000057 0.0000047 
0.0000039 0.0000033 0.0000028 0.0000024 0.0000022 0.0000019 
0.0000016 0.0000014 0.0000012 0.0000011 0.0000009 0.0000008 
0.0000006 0.0000005 0.0000004 0.0000004 0.0000003 0.0000002 
0.0000002 0.0000001 0.0000001 0.0000001 0.0000001 0.0000000 
0.0000000 0.0000000 0.0000000 0.0000000 0.0000000 0.0000000 
0.0000000 0.0000000 0.0000000 0.0000000 0.0000000 0.0000000 
0.0000000 0.0000000 0.0000000 0.0000000 0.0000000 0.0000000 
0.0000000 0.0000000 0.0000000 0.0000000 0.0000000 0.0000000 
0.0000000 0.0000000 0.0000000 0.0000000 0.0000000 0.0000000 
0.0000000 0.0000000 0.0000000 0.0000000 0.0000000 0.0000005 
0.0000006 0.0000008 0.0000010 0.0000012 0.0000014 0.0000017 
0.0000020 0.0000023 0.0000026 0.0000029 0.0000033 0.0000037 
0.0000041 0.0000045 0.0000051 0.0000059 0.0000069 0.0000082 
0.0000100 0.0000123 0.0000154 0.0000192 0.0000238 0.0000292 
0.0000354 0.0000421 0.0000490 0.0000557 0.0000619 0.0000671 
0.0000708 0.0000728 0.0000729 0.0000711 0.0000676 0.0000627 
0.0000567 0.0000501 0.0000434 0.0000369 0.0000308 0.0000253 
0.0000205 0.0000165 0.0000132 0.0000106 0.0000085 0.0000069 
0.0000056 0.0000047 0.0000040 0.0000034 0.0000030 0.0000026 
0.0000023 0.0000020 0.0000018 0.0000015 0.0000013 0.0000011 
0.0000009 0.0000008 0.0000007 0.0000005 0.0000004 0.0000003 
0.0000003 0.0000002 0.0000002 0.0000001 0.0000001 0.0000001 
0.0000001 0.0000000 0.0000000 0.0000000 0.0000000 0.0000000 
0.0000000 0.0000000 0.0000000 0.0000000 0.0000000 0.0000000 
0.0000000 0.0000000 0.0000000 0.0000000 0.0000000 0.0000000 
0.0000000 0.0000000 0.0000000 0.0000000 0.0000000 0.0000000 
0.0000000 0.0000000 0.0000000 0.0000000 0.0000000 0.0000000 
0.0000000 0.0000000 0.0000000 0.0000000 0.0000000 0.0000000 
0.0000006 0.0000008 0.0000010 0.0000012 0.0000015 0.0000018 
0.0000021 0.0000025 0.0000029 0.0000033 0.0000037 0.0000042 
0.0000046 0.0000051 0.0000057 0.0000063 0.0000072 0.0000083 
0.0000098 0.0000119 0.0000147 0.0000183 0.0000228 0.0000284 
0.0000351 0.0000426 0.0000509 0.0000595 0.0000680 0.0000757 
0.0000823 0.0000870 0.0000895 0.0000896 0.0000874 0.0000829 
0.0000767 0.0000692 0.0000611 0.0000527 0.0000446 0.0000370 
0.0000303 0.0000245 0.0000197 0.0000157 0.0000125 0.0000101 
0.0000081 0.0000067 0.0000056 0.0000047 0.0000041 0.0000036 
0.0000032 0.0000028 0.0000024 0.0000021 0.0000019 0.0000016 
0.0000014 0.0000011 0.0000010 0.0000008 0.0000006 0.0000005 
0.0000004 0.0000003 0.0000002 0.0000002 0.0000001 0.0000001 
0.0000001 0.0000001 0.0000000 0.0000000 0.0000000 0.0000000 
0.0000000 0.0000000 0.0000000 0.0000000 0.0000000 0.0000000 
0.0000000 0.0000000 0.0000000 0.0000000 0.0000000 0.0000000 
0.0000000 0.0000000 0.0000000 0.0000000 0.0000000 0.0000000 
0.0000000 0.0000000 0.0000000 0.0000000 0.0000000 0.0000000 
0.0000000 0.0000000 0.0000000 0.0000000 0.0000000 0.0000000 
0.0000000 0.0000007 0.0000009 0.0000012 0.0000015 0.0000018 
0.0000022 0.0000027 0.0000032 0.0000037 0.0000042 0.0000047 
0.0000053 0.0000058 0.0000064 0.0000070 0.0000077 0.0000087 
0.0000099 0.0000116 0.0000140 0.0000171 0.0000213 0.0000267 
0.0000333 0.0000412 0.0000503 0.0000603 0.0000707 0.0000811 
0.0000906 0.0000986 0.0001045 0.0001076 0.0001078 0.0001050 
0.0000996 0.0000919 0.0000828 0.0000728 0.0000626 0.0000528 
0.0000437 0.0000357 0.0000288 0.0000230 0.0000183 0.0000146 
0.0000117 0.0000095 0.0000078 0.0000065 0.0000056 0.0000048 
0.0000042 0.0000038 0.0000033 0.0000029 0.0000026 0.0000022 
0.0000019 0.0000016 0.0000014 0.0000011 0.0000009 0.0000008 
0.0000006 0.0000005 0.0000004 0.0000003 0.0000002 0.0000002 
0.0000001 0.0000001 0.0000001 0.0000001 0.0000000 0.0000000 
0.0000000 0.0000000 0.0000000 0.0000000 0.0000000 0.0000000 
0.0000000 0.0000000 0.0000000 0.0000000 0.0000000 0.0000000 
0.0000000 0.0000000 0.0000000 0.0000000 0.0000000 0.0000000 
0.0000000 0.0000000 0.0000000 0.0000000 0.0000000 0.0000000 
0.0000000 0.0000000 0.0000000 0.0000000 0.0000000 0.0000000 
0.0000000 0.0000000 0.0000009 0.0000012 0.0000015 0.0000018 
0.0000023 0.0000028 0.0000033 0.0000039 0.0000046 0.0000052 
0.0000059 0.0000066 0.0000072 0.0000079 0.0000086 0.0000094 
0.0000104 0.0000117 0.0000136 0.0000162 0.0000197 0.0000244 
0.0000306 0.0000382 0.0000474 0.0000580 0.0000698 0.0000822 
0.0000945 0.0001059 0.0001156 0.0001226 0.0001264 0.0001266 
0.0001233 0.0001168 0.0001077 0.0000968 0.0000849 0.0000728 
0.0000612 0.0000505 0.0000411 0.0000330 0.0000264 0.0000210 
0.0000167 0.0000134 0.0000109 0.0000090 0.0000076 0.0000065 
0.0000056 0.0000049 0.0000044 0.0000039 0.0000035 0.0000030 
0.0000026 0.0000023 0.0000019 0.0000016 0.0000013 0.0000011 
0.0000009 0.0000007 0.0000006 0.0000004 0.0000003 0.0000003 
0.0000002 0.0000001 0.0000001 0.0000001 0.0000001 0.0000000 
0.0000000 0.0000000 0.0000000 0.0000000 0.0000000 0.0000000 
0.0000000 0.0000000 0.0000000 0.0000000 0.0000000 0.0000000 
0.0000000 0.0000000 0.0000000 0.0000000 0.0000000 0.0000000 
0.0000000 0.0000000 0.0000000 0.0000000 0.0000000 0.0000000 
0.0000000 0.0000000 0.0000000 0.0000000 0.0000000 0.0000000 
0.0000000 0.0000000 0.0000000 0.0000011 0.0000014 0.0000018 
0.0000022 0.0000028 0.0000034 0.0000041 0.0000049 0.0000057 
0.0000065 0.0000073 0.0000081 0.0000089 0.0000096 0.0000104 
0.0000112 0.0000123 0.0000137 0.0000157 0.0000184 0.0000223 
0.0000275 0.0000343 0.0000429 0.0000533 0.0000654 0.0000789 
0.0000932 0.0001075 0.0001208 0.0001321 0.0001403 0.0001447 
0.0001451 0.0001412 0.0001337 0.0001231 0.0001104 0.0000967 
0.0000827 0.0000694 0.0000571 0.0000463 0.0000372 0.0000296 
0.0000235 0.0000187 0.0000150 0.0000122 0.0000102 0.0000086 
0.0000074 0.0000065 0.0000057 0.0000051 0.0000045 0.0000040 
0.0000035 0.0000031 0.0000026 0.0000022 0.0000019 0.0000016 
0.0000013 0.0000010 0.0000008 0.0000006 0.0000005 0.0000004 
0.0000003 0.0000002 0.0000002 0.0000001 0.0000001 0.0000001 
0.0000000 0.0000000 0.0000000 0.0000000 0.0000000 0.0000000 
0.0000000 0.0000000 0.0000000 0.0000000 0.0000000 0.0000000 
0.0000000 0.0000000 0.0000000 0.0000000 0.0000000 0.0000000 
0.0000000 0.0000000 0.0000000 0.0000000 0.0000000 0.0000000 
0.0000000 0.0000000 0.0000000 0.0000000 0.0000000 0.0000000 
0.0000000 0.0000000 0.0000000 0.0000000 0.0000013 0.0000017 
0.0000021 0.0000027 0.0000033 0.0000041 0.0000049 0.0000059 
0.0000069 0.0000079 0.0000089 0.0000098 0.0000108 0.0000116 
0.0000124 0.0000133 0.0000144 0.0000158 0.0000178 0.0000207 
0.0000247 0.0000303 0.0000377 0.0000470 0.0000585 0.0000720 
0.0000871 0.0001031 0.0001192 0.0001342 0.0001470 0.0001563 
0.0001615 0.0001619 0.0001576 0.0001490 0.0001371 0.0001228 
0.0001073 0.0000917 0.0000767 0.0000631 0.0000511 0.0000409 
0.0000325 0.0000258 0.0000206 0.0000166 0.0000135 0.0000113 
0.0000096 0.0000083 0.0000073 0.0000065 0.0000058 0.0000052 
0.0000046 0.0000040 0.0000035 0.0000030 0.0000026 0.0000021 
0.0000018 0.0000015 0.0000012 0.0000009 0.0000007 0.0000006 
0.0000004 0.0000003 0.0000002 0.0000002 0.0000001 0.0000001 
0.0000001 0.0000001 0.0000000 0.0000000 0.0000000 0.0000000 
0.0000000 0.0000000 0.0000000 0.0000000 0.0000000 0.0000000 
0.0000000 0.0000000 0.0000000 0.0000000 0.0000000 0.0000000 
0.0000000 0.0000000 0.0000000 0.0000000 0.0000000 0.0000000 
0.0000000 0.0000000 0.0000000 0.0000000 0.0000000 0.0000000 
0.0000000 0.0000000 0.0000000 0.0000000 0.0000000 0.0000015 
0.0000019 0.0000025 0.0000032 0.0000040 0.0000049 0.0000059 
0.0000070 0.0000082 0.0000094 0.0000106 0.0000118 0.0000128 
0.0000138 0.0000147 0.0000156 0.0000167 0.0000180 0.0000200 
0.0000229 0.0000270 0.0000328 0.0000405 0.0000504 0.0000627 
0.0000772 0.0000936 0.0001110 0.0001286 0.0001451 0.0001591 
0.0001695 0.0001752 0.0001757 0.0001710 0.0001617 0.0001487 
0.0001331 0.0001162 0.0000991 0.0000828 0.0000680 0.0000550 
0.0000440 0.0000350 0.0000278 0.0000222 0.0000179 0.0000147 
0.0000123 0.0000105 0.0000092 0.0000081 0.0000072 0.0000065 
0.0000058 0.0000052 0.0000045 0.0000040 0.0000034 0.0000029 
0.0000024 0.0000020 0.0000016 0.0000013 0.0000010 0.0000008 
0.0000006 0.0000005 0.0000004 0.0000003 0.0000002 0.0000002 
0.0000001 0.0000001 0.0000001 0.0000000 0.0000000 0.0000000 
0.0000000 0.0000000 0.0000000 0.0000000 0.0000000 0.0000000 
0.0000000 0.0000000 0.0000000 0.0000000 0.0000000 0.0000000 
0.0000000 0.0000000 0.0000000 0.0000000 0.0000000 0.0000000 
0.0000000 0.0000000 0.0000000 0.0000000 0.0000000 0.0000000 
0.0000000 0.0000000 0.0000000 0.0000000 0.0000000 0.0000000 
0.0000017 0.0000022 0.0000029 0.0000037 0.0000046 0.0000057 
0.0000069 0.0000082 0.0000096 0.0000111 0.0000125 0.0000139 
0.0000151 0.0000162 0.0000171 0.0000181 0.0000190 0.0000203 
0.0000222 0.0000249 0.0000290 0.0000347 0.0000426 0.0000529 
0.0000656 0.0000807 0.0000979 0.0001163 0.0001350 0.0001525 
0.0001674 0.0001785 0.0001847 0.0001853 0.0001804 0.0001706 
0.0001568 0.0001403 0.0001224 0.0001043 0.0000871 0.0000715 
0.0000578 0.0000463 0.0000368 0.0000293 0.0000235 0.0000190 
0.0000157 0.0000132 0.0000113 0.0000099 0.0000088 0.0000079 
0.0000072 0.0000064 0.0000057 0.0000050 0.0000044 0.0000038 
0.0000032 0.0000027 0.0000022 0.0000018 0.0000014 0.0000011 
0.0000009 0.0000007 0.0000005 0.0000004 0.0000003 0.0000002 
0.0000002 0.0000001 0.0000001 0.0000001 0.0000000 0.0000000 
0.0000000 0.0000000 0.0000000 0.0000000 0.0000000 0.0000000 
0.0000000 0.0000000 0.0000000 0.0000000 0.0000000 0.0000000 
0.0000000 0.0000000 0.0000000 0.0000000 0.0000000 0.0000000 
0.0000000 0.0000000 0.0000000 0.0000000 0.0000000 0.0000000 
0.0000000 0.0000000 0.0000000 0.0000000 0.0000000 0.0000000 
0.0000000 0.0000019 0.0000025 0.0000033 0.0000042 0.0000053 
0.0000065 0.0000079 0.0000095 0.0000111 0.0000128 0.0000145 
0.0000160 0.0000174 0.0000187 0.0000197 0.0000206 0.0000215 
0.0000226 0.0000242 0.0000267 0.0000306 0.0000362 0.0000439 
0.0000541 0.0000669 0.0000823 0.0000997 0.0001185 0.0001376 
0.0001556 0.0001711 0.0001826 0.0001890 0.0001898 0.0001848 
0.0001748 0.0001607 0.0001438 0.0001254 0.0001069 0.0000893 
0.0000733 0.0000593 0.0000475 0.0000379 0.0000302 0.0000243 
0.0000198 0.0000164 0.0000139 0.0000120 0.0000106 0.0000095 
0.0000085 0.0000078 0.0000070 0.0000062 0.0000055 0.0000048 
0.0000041 0.0000035 0.0000029 0.0000024 0.0000019 0.0000016 
0.0000012 0.0000010 0.0000007 0.0000006 0.0000004 0.0000003 
0.0000002 0.0000002 0.0000001 0.0000001 0.0000001 0.0000000 
0.0000000 0.0000000 0.0000000 0.0000000 0.0000000 0.0000000 
0.0000000 0.0000000 0.0000000 0.0000000 0.0000000 0.0000000 
0.0000000 0.0000000 0.0000000 0.0000000 0.0000000 0.0000000 
0.0000000 0.0000000 0.0000000 0.0000000 0.0000000 0.0000000 
0.0000000 0.0000000 0.0000000 0.0000000 0.0000000 0.0000000 
0.0000000 0.0000000 0.0000021 0.0000028 0.0000037 0.0000047 
0.0000059 0.0000073 0.0000089 0.0000107 0.0000126 0.0000145 
0.0000164 0.0000182 0.0000198 0.0000211 0.0000222 0.0000230 
0.0000238 0.0000247 0.0000261 0.0000283 0.0000318 0.0000370 
0.0000443 0.0000542 0.0000666 0.0000816 0.0000988 0.0001174 
0.0001364 0.0001543 0.0001697 0.0001812 0.0001877 0.0001886 
0.0001838 0.0001740 0.0001600 0.0001432 0.0001250 0.0001067 
0.0000892 0.0000733 0.0000594 0.0000477 0.0000381 0.0000305 
0.0000246 0.0000202 0.0000168 0.0000144 0.0000125 0.0000111 
0.0000100 0.0000090 0.0000082 0.0000074 0.0000066 0.0000058 
0.0000051 0.0000044 0.0000037 0.0000031 0.0000025 0.0000021 
0.0000017 0.0000013 0.0000010 0.0000008 0.0000006 0.0000005 
0.0000003 0.0000003 0.0000002 0.0000001 0.0000001 0.0000001 
0.0000001 0.0000000 0.0000000 0.0000000 0.0000000 0.0000000 
0.0000000 0.0000000 0.0000000 0.0000000 0.0000000 0.0000000 
0.0000000 0.0000000 0.0000000 0.0000000 0.0000000 0.0000000 
0.0000000 0.0000000 0.0000000 0.0000000 0.0000000 0.0000000 
0.0000000 0.0000000 0.0000000 0.0000000 0.0000000 0.0000000 
0.0000000 0.0000000 0.0000000 0.0000023 0.0000031 0.0000040 
0.0000051 0.0000065 0.0000081 0.0000099 0.0000119 0.0000140 
0.0000161 0.0000183 0.0000203 0.0000220 0.0000235 0.0000246 
0.0000254 0.0000260 0.0000267 0.0000278 0.0000295 0.0000325 
0.0000372 0.0000439 0.0000531 0.0000648 0.0000790 0.0000954 
0.0001132 0.0001314 0.0001486 0.0001635 0.0001746 0.0001810 
0.0001820 0.0001775 0.0001681 0.0001548 0.0001387 0.0001213 
0.0001036 0.0000867 0.0000714 0.0000580 0.0000467 0.0000375 
0.0000301 0.0000245 0.0000202 0.0000169 0.0000146 0.0000128 
0.0000114 0.0000103 0.0000094 0.0000086 0.0000077 0.0000069 
0.0000061 0.0000053 0.0000046 0.0000039 0.0000032 0.0000027 
0.0000022 0.0000017 0.0000014 0.0000011 0.0000008 0.0000006 
0.0000005 0.0000004 0.0000003 0.0000002 0.0000001 0.0000001 
0.0000001 0.0000001 0.0000000 0.0000000 0.0000000 0.0000000 
0.0000000 0.0000000 0.0000000 0.0000000 0.0000000 0.0000000 
0.0000000 0.0000000 0.0000000 0.0000000 0.0000000 0.0000000 
0.0000000 0.0000000 0.0000000 0.0000000 0.0000000 0.0000000 
0.0000000 0.0000000 0.0000000 0.0000000 0.0000000 0.0000000 
0.0000000 0.0000000 0.0000000 0.0000000 0.0000025 0.0000033 
0.0000043 0.0000055 0.0000070 0.0000087 0.0000107 0.0000129 
0.0000152 0.0000176 0.0000199 0.0000221 0.0000240 0.0000256 
0.0000267 0.0000274 0.0000279 0.0000284 0.0000291 0.0000304 
0.0000328 0.0000368 0.0000427 0.0000509 0.0000615 0.0000746 
0.0000897 0.0001061 0.0001230 0.0001391 0.0001529 0.0001634 
0.0001694 0.0001705 0.0001665 0.0001579 0.0001455 0.0001307 
0.0001144 0.0000980 0.0000822 0.0000679 0.0000553 0.0000447 
0.0000360 0.0000291 0.0000238 0.0000198 0.0000167 0.0000145 
0.0000128 0.0000115 0.0000104 0.0000095 0.0000088 0.0000079 
0.0000071 0.0000063 0.0000055 0.0000047 0.0000040 0.0000033 
0.0000027 0.0000022 0.0000018 0.0000014 0.0000011 0.0000008 
0.0000006 0.0000005 0.0000004 0.0000003 0.0000002 0.0000001 
0.0000001 0.0000001 0.0000001 0.0000000 0.0000000 0.0000000 
0.0000000 0.0000000 0.0000000 0.0000000 0.0000000 0.0000000 
0.0000000 0.0000000 0.0000000 0.0000000 0.0000000 0.0000000 
0.0000000 0.0000000 0.0000000 0.0000000 0.0000000 0.0000000 
0.0000000 0.0000000 0.0000000 0.0000000 0.0000000 0.0000000 
0.0000000 0.0000000 0.0000000 0.0000000 0.0000000 0.0000027 
0.0000035 0.0000046 0.0000059 0.0000074 0.0000093 0.0000114 
0.0000137 0.0000162 0.0000187 0.0000213 0.0000236 0.0000256 
0.0000272 0.0000284 0.0000291 0.0000294 0.0000296 0.0000300 
0.0000308 0.0000326 0.0000358 0.0000408 0.0000479 0.0000572 
0.0000688 0.0000823 0.0000970 0.0001121 0.0001266 0.0001391 
0.0001486 0.0001542 0.0001552 0.0001517 0.0001441 0.0001331 
0.0001197 0.0001051 0.0000902 0.0000760 0.0000629 0.0000515 
0.0000418 0.0000339 0.0000276 0.0000227 0.0000190 0.0000162 
0.0000142 0.0000126 0.0000114 0.0000104 0.0000095 0.0000088 
0.0000079 0.0000071 0.0000063 0.0000055 0.0000047 0.0000040 
0.0000034 0.0000028 0.0000022 0.0000018 0.0000014 0.0000011 
0.0000009 0.0000007 0.0000005 0.0000004 0.0000003 0.0000002 
0.0000001 0.0000001 0.0000001 0.0000001 0.0000000 0.0000000 
0.0000000 0.0000000 0.0000000 0.0000000 0.0000000 0.0000000 
0.0000000 0.0000000 0.0000000 0.0000000 0.0000000 0.0000000 
0.0000000 0.0000000 0.0000000 0.0000000 0.0000000 0.0000000 
0.0000000 0.0000000 0.0000000 0.0000000 0.0000000 0.0000000 
0.0000000 0.0000000 0.0000000 0.0000000 0.0000000 0.0000000 
0.0000027 0.0000036 0.0000047 0.0000061 0.0000077 0.0000096 
0.0000118 0.0000143 0.0000169 0.0000195 0.0000222 0.0000246 
0.0000267 0.0000284 0.0000296 0.0000302 0.0000304 0.0000304 
0.0000304 0.0000308 0.0000320 0.0000344 0.0000384 0.0000443 
0.0000522 0.0000621 0.0000737 0.0000865 0.0000996 0.0001122 
0.0001232 0.0001315 0.0001365 0.0001375 0.0001346 0.0001280 
0.0001185 0.0001069 0.0000941 0.0000811 0.0000685 0.0000570 
0.0000469 0.0000383 0.0000312 0.0000256 0.0000212 0.0000179 
0.0000154 0.0000136 0.0000122 0.0000111 0.0000101 0.0000093 
0.0000086 0.0000078 0.0000070 0.0000062 0.0000054 0.0000047 
0.0000040 0.0000033 0.0000027 0.0000022 0.0000018 0.0000014 
0.0000011 0.0000009 0.0000006 0.0000005 0.0000004 0.0000003 
0.0000002 0.0000001 0.0000001 0.0000001 0.0000001 0.0000000 
0.0000000 0.0000000 0.0000000 0.0000000 0.0000000 0.0000000 
0.0000000 0.0000000 0.0000000 0.0000000 0.0000000 0.0000000 
0.0000000 0.0000000 0.0000000 0.0000000 0.0000000 0.0000000 
0.0000000 0.0000000 0.0000000 0.0000000 0.0000000 0.0000000 
0.0000000 0.0000000 0.0000000 0.0000000 0.0000000 0.0000000 
0.0000000 0.0000028 0.0000037 0.0000048 0.0000062 0.0000079 
0.0000098 0.0000121 0.0000145 0.0000172 0.0000199 0.0000226 
0.0000251 0.0000273 0.0000290 0.0000301 0.0000307 0.0000308 
0.0000306 0.0000303 0.0000303 0.0000309 0.0000326 0.0000356 
0.0000403 0.0000468 0.0000550 0.0000647 0.0000754 0.0000865 
0.0000971 0.0001064 0.0001135 0.0001178 0.0001187 0.0001164 
0.0001109 0.0001029 0.0000931 0.0000823 0.0000711 0.0000604 
0.0000505 0.0000417 0.0000343 0.0000282 0.0000233 0.0000195 
0.0000166 0.0000144 0.0000128 0.0000115 0.0000105 0.0000097 
0.0000089 0.0000083 0.0000075 0.0000068 0.0000060 0.0000053 
0.0000045 0.0000039 0.0000032 0.0000027 0.0000022 0.0000017 
0.0000014 0.0000011 0.0000008 0.0000006 0.0000005 0.0000004 
0.0000003 0.0000002 0.0000001 0.0000001 0.0000001 0.0000001 
0.0000000 0.0000000 0.0000000 0.0000000 0.0000000 0.0000000 
0.0000000 0.0000000 0.0000000 0.0000000 0.0000000 0.0000000 
0.0000000 0.0000000 0.0000000 0.0000000 0.0000000 0.0000000 
0.0000000 0.0000000 0.0000000 0.0000000 0.0000000 0.0000000 
0.0000000 0.0000000 0.0000000 0.0000000 0.0000000 0.0000000 
0.0000000 0.0000000 0.0000028 0.0000037 0.0000048 0.0000062 
0.0000078 0.0000098 0.0000120 0.0000145 0.0000172 0.0000199 
0.0000226 0.0000251 0.0000272 0.0000289 0.0000300 0.0000305 
0.0000305 0.0000301 0.0000296 0.0000293 0.0000294 0.0000304 
0.0000326 0.0000362 0.0000413 0.0000478 0.0000557 0.0000644 
0.0000735 0.0000822 0.0000898 0.0000957 0.0000993 0.0001001 
0.0000983 0.0000938 0.0000873 0.0000792 0.0000703 0.0000611 
0.0000521 0.0000438 0.0000365 0.0000302 0.0000250 0.0000208 
0.0000176 0.0000151 0.0000132 0.0000118 0.0000107 0.0000099 
0.0000091 0.0000084 0.0000078 0.0000071 0.0000064 0.0000057 
0.0000050 0.0000043 0.0000037 0.0000031 0.0000025 0.0000021 
0.0000017 0.0000013 0.0000010 0.0000008 0.0000006 0.0000005 
0.0000003 0.0000003 0.0000002 0.0000001 0.0000001 0.0000001 
0.0000001 0.0000000 0.0000000 0.0000000 0.0000000 0.0000000 
0.0000000 0.0000000 0.0000000 0.0000000 0.0000000 0.0000000 
0.0000000 0.0000000 0.0000000 0.0000000 0.0000000 0.0000000 
0.0000000 0.0000000 0.0000000 0.0000000 0.0000000 0.0000000 
0.0000000 0.0000000 0.0000000 0.0000000 0.0000000 0.0000000 
0.0000000 0.0000000 0.0000000 0.0000027 0.0000036 0.0000047 
0.0000060 0.0000077 0.0000096 0.0000117 0.0000142 0.0000167 
0.0000194 0.0000220 0.0000245 0.0000265 0.0000282 0.0000292 
0.0000297 0.0000296 0.0000291 0.0000285 0.0000279 0.0000276 
0.0000281 0.0000295 0.0000321 0.0000360 0.0000410 0.0000472 
0.0000541 0.0000613 0.0000682 0.0000744 0.0000791 0.0000820 
0.0000827 0.0000813 0.0000778 0.0000726 0.0000661 0.0000589 
0.0000514 0.0000441 0.0000373 0.0000313 0.0000261 0.0000218 
0.0000183 0.0000156 0.0000135 0.0000119 0.0000107 0.0000098 
0.0000091 0.0000084 0.0000078 0.0000073 0.0000066 0.0000060 
0.0000053 0.0000047 0.0000040 0.0000034 0.0000029 0.0000024 
0.0000019 0.0000016 0.0000012 0.0000010 0.0000008 0.0000006 
0.0000004 0.0000003 0.0000002 0.0000002 0.0000001 0.0000001 
0.0000001 0.0000001 0.0000000 0.0000000 0.0000000 0.0000000 
0.0000000 0.0000000 0.0000000 0.0000000 0.0000000 0.0000000 
0.0000000 0.0000000 0.0000000 0.0000000 0.0000000 0.0000000 
0.0000000 0.0000000 0.0000000 0.0000000 0.0000000 0.0000000 
0.0000000 0.0000000 0.0000000 0.0000000 0.0000000 0.0000000 
0.0000000 0.0000000 0.0000000 0.0000000 0.0000026 0.0000035 
0.0000045 0.0000058 0.0000073 0.0000091 0.0000112 0.0000135 
0.0000160 0.0000185 0.0000210 0.0000233 0.0000253 0.0000268 
0.0000278 0.0000282 0.0000281 0.0000276 0.0000268 0.0000261 
0.0000256 0.0000256 0.0000264 0.0000282 0.0000310 0.0000348 
0.0000395 0.0000448 0.0000504 0.0000558 0.0000606 0.0000643 
0.0000665 0.0000671 0.0000660 0.0000633 0.0000593 0.0000542 
0.0000485 0.0000426 0.0000367 0.0000313 0.0000264 0.0000222 
0.0000187 0.0000159 0.0000136 0.0000119 0.0000106 0.0000096 
0.0000088 0.0000082 0.0000076 0.0000071 0.0000066 0.0000060 
0.0000054 0.0000049 0.0000043 0.0000037 0.0000031 0.0000026 
0.0000022 0.0000018 0.0000014 0.0000012 0.0000009 0.0000007 
0.0000005 0.0000004 0.0000003 0.0000002 0.0000002 0.0000001 
0.0000001 0.0000001 0.0000001 0.0000000 0.0000000 0.0000000 
0.0000000 0.0000000 0.0000000 0.0000000 0.0000000 0.0000000 
0.0000000 0.0000000 0.0000000 0.0000000 0.0000000 0.0000000 
0.0000000 0.0000000 0.0000000 0.0000000 0.0000000 0.0000000 
0.0000000 0.0000000 0.0000000 0.0000000 0.0000000 0.0000000 
0.0000000 0.0000000 0.0000000 0.0000000 0.0000000 0.0000025 
0.0000033 0.0000042 0.0000054 0.0000069 0.0000086 0.0000105 
0.0000126 0.0000149 0.0000173 0.0000196 0.0000217 0.0000236 
0.0000250 0.0000259 0.0000263 0.0000262 0.0000256 0.0000248 
0.0000240 0.0000234 0.0000231 0.0000235 0.0000246 0.0000266 
0.0000294 0.0000329 0.0000368 0.0000411 0.0000452 0.0000488 
0.0000516 0.0000534 0.0000538 0.0000530 0.0000509 0.0000478 
0.0000439 0.0000395 0.0000348 0.0000302 0.0000259 0.0000221 
0.0000187 0.0000159 0.0000136 0.0000118 0.0000104 0.0000093 
0.0000085 0.0000078 0.0000073 0.0000068 0.0000063 0.0000059 
0.0000054 0.0000049 0.0000044 0.0000038 0.0000033 0.0000028 
0.0000024 0.0000020 0.0000016 0.0000013 0.0000011 0.0000008 
0.0000006 0.0000005 0.0000004 0.0000003 0.0000002 0.0000002 
0.0000001 0.0000001 0.0000001 0.0000001 0.0000000 0.0000000 
0.0000000 0.0000000 0.0000000 0.0000000 0.0000000 0.0000000 
0.0000000 0.0000000 0.0000000 0.0000000 0.0000000 0.0000000 
0.0000000 0.0000000 0.0000000 0.0000000 0.0000000 0.0000000 
0.0000000 0.0000000 0.0000000 0.0000000 0.0000000 0.0000000 
0.0000000 0.0000000 0.0000000 0.0000000 0.0000000 0.0000000 
0.0000023 0.0000030 0.0000039 0.0000050 0.0000063 0.0000079 
0.0000096 0.0000116 0.0000137 0.0000158 0.0000179 0.0000198 
0.0000215 0.0000228 0.0000236 0.0000240 0.0000238 0.0000233 
0.0000226 0.0000217 0.0000210 0.0000206 0.0000207 0.0000214 
0.0000227 0.0000247 0.0000273 0.0000302 0.0000334 0.0000364 
0.0000391 0.0000413 0.0000426 0.0000429 0.0000423 0.0000407 
0.0000383 0.0000353 0.0000319 0.0000283 0.0000247 0.0000214 
0.0000183 0.0000156 0.0000134 0.0000115 0.0000101 0.0000089 
0.0000081 0.0000074 0.0000068 0.0000064 0.0000060 0.0000055 
0.0000052 0.0000047 0.0000043 0.0000038 0.0000034 0.0000029 
0.0000025 0.0000021 0.0000018 0.0000015 0.0000012 0.0000009 
0.0000007 0.0000006 0.0000005 0.0000004 0.0000003 0.0000002 
0.0000002 0.0000001 0.0000001 0.0000001 0.0000001 0.0000000 
0.0000000 0.0000000 0.0000000 0.0000000 0.0000000 0.0000000 
0.0000000 0.0000000 0.0000000 0.0000000 0.0000000 0.0000000 
0.0000000 0.0000000 0.0000000 0.0000000 0.0000000 0.0000000 
0.0000000 0.0000000 0.0000000 0.0000000 0.0000000 0.0000000 
0.0000000 0.0000000 0.0000000 0.0000000 0.0000000 0.0000000 
0.0000000 0.0000021 0.0000027 0.0000035 0.0000045 0.0000057 
0.0000071 0.0000087 0.0000104 0.0000123 0.0000141 0.0000160 
0.0000177 0.0000192 0.0000203 0.0000211 0.0000214 0.0000213 
0.0000209 0.0000202 0.0000194 0.0000187 0.0000183 0.0000182 
0.0000186 0.0000195 0.0000209 0.0000227 0.0000249 0.0000273 
0.0000295 0.0000316 0.0000331 0.0000341 0.0000344 0.0000339 
0.0000326 0.0000308 0.0000285 0.0000258 0.0000231 0.0000203 
0.0000176 0.0000152 0.0000131 0.0000113 0.0000098 0.0000086 
0.0000077 0.0000069 0.0000064 0.0000059 0.0000055 0.0000051 
0.0000048 0.0000045 0.0000041 0.0000037 0.0000033 0.0000029 
0.0000026 0.0000022 0.0000019 0.0000016 0.0000013 0.0000010 
0.0000008 0.0000007 0.0000005 0.0000004 0.0000003 0.0000002 
0.0000002 0.0000001 0.0000001 0.0000001 0.0000001 0.0000001 
0.0000000 0.0000000 0.0000000 0.0000000 0.0000000 0.0000000 
0.0000000 0.0000000 0.0000000 0.0000000 0.0000000 0.0000000 
0.0000000 0.0000000 0.0000000 0.0000000 0.0000000 0.0000000 
0.0000000 0.0000000 0.0000000 0.0000000 0.0000000 0.0000000 
0.0000000 0.0000000 0.0000000 0.0000000 0.0000000 0.0000000 
0.0000000 0.0000000 0.0000019 0.0000024 0.0000032 0.0000040 
0.0000051 0.0000063 0.0000077 0.0000092 0.0000108 0.0000124 
0.0000140 0.0000155 0.0000168 0.0000178 0.0000184 0.0000187 
0.0000187 0.0000183 0.0000177 0.0000171 0.0000165 0.0000161 
0.0000159 0.0000162 0.0000168 0.0000178 0.0000192 0.0000209 
0.0000226 0.0000244 0.0000259 0.0000271 0.0000278 0.0000279 
0.0000275 0.0000266 0.0000251 0.0000233 0.0000212 0.0000190 
0.0000168 0.0000147 0.0000127 0.0000110 0.0000095 0.0000083 
0.0000073 0.0000065 0.0000059 0.0000054 0.0000050 0.0000047 
0.0000044 0.0000041 0.0000038 0.0000035 0.0000032 0.0000029 
0.0000025 0.0000022 0.0000019 0.0000016 0.0000013 0.0000011 
0.0000009 0.0000007 0.0000006 0.0000005 0.0000004 0.0000003 
0.0000002 0.0000002 0.0000001 0.0000001 0.0000001 0.0000001 
0.0000001 0.0000000 0.0000000 0.0000000 0.0000000 0.0000000 
0.0000000 0.0000000 0.0000000 0.0000000 0.0000000 0.0000000 
0.0000000 0.0000000 0.0000000 0.0000000 0.0000000 0.0000000 
0.0000000 0.0000000 0.0000000 0.0000000 0.0000000 0.0000000 
0.0000000 0.0000000 0.0000000 0.0000000 0.0000000 0.0000000 
0.0000000 0.0000000 0.0000000 0.0000016 0.0000021 0.0000028 
0.0000035 0.0000044 0.0000055 0.0000066 0.0000079 0.0000093 
0.0000107 0.0000121 0.0000133 0.0000144 0.0000153 0.0000158 
0.0000161 0.0000161 0.0000158 0.0000154 0.0000149 0.0000144 
0.0000141 0.0000140 0.0000142 0.0000147 0.0000155 0.0000167 
0.0000180 0.0000194 0.0000207 0.0000219 0.0000228 0.0000233 
0.0000234 0.0000231 0.0000223 0.0000211 0.0000196 0.0000179 
0.0000161 0.0000143 0.0000125 0.0000109 0.0000095 0.0000082 
0.0000072 0.0000063 0.0000056 0.0000051 0.0000047 0.0000043 
0.0000040 0.0000037 0.0000035 0.0000032 0.0000030 0.0000027 
0.0000024 0.0000021 0.0000019 0.0000016 0.0000014 0.0000012 
0.0000010 0.0000008 0.0000006 0.0000005 0.0000004 0.0000003 
0.0000003 0.0000002 0.0000002 0.0000001 0.0000001 0.0000001 
0.0000001 0.0000001 0.0000000 0.0000000 0.0000000 0.0000000 
0.0000000 0.0000000 0.0000000 0.0000000 0.0000000 0.0000000 
0.0000000 0.0000000 0.0000000 0.0000000 0.0000000 0.0000000 
0.0000000 0.0000000 0.0000000 0.0000000 0.0000000 0.0000000 
0.0000000 0.0000000 0.0000000 0.0000000 0.0000000 0.0000000 
0.0000000 0.0000000 0.0000000 0.0000000 0.0000014 0.0000019 
0.0000024 0.0000030 0.0000038 0.0000047 0.0000056 0.0000067 
0.0000079 0.0000090 0.0000102 0.0000112 0.0000122 0.0000129 
0.0000134 0.0000136 0.0000137 0.0000135 0.0000132 0.0000129 
0.0000126 0.0000124 0.0000124 0.0000126 0.0000131 0.0000139 
0.0000149 0.0000160 0.0000172 0.0000183 0.0000193 0.0000201 
0.0000205 0.0000206 0.0000202 0.0000195 0.0000185 0.0000172 
0.0000157 0.0000142 0.0000126 0.0000110 0.0000096 0.0000083 
0.0000072 0.0000063 0.0000055 0.0000049 0.0000044 0.0000040 
0.0000037 0.0000034 0.0000031 0.0000029 0.0000027 0.0000025 
0.0000022 0.0000020 0.0000018 0.0000016 0.0000014 0.0000012 
0.0000010 0.0000008 0.0000007 0.0000006 0.0000005 0.0000004 
0.0000003 0.0000002 0.0000002 0.0000002 0.0000001 0.0000001 
0.0000001 0.0000001 0.0000001 0.0000000 0.0000000 0.0000000 
0.0000000 0.0000000 0.0000000 0.0000000 0.0000000 0.0000000 
0.0000000 0.0000000 0.0000000 0.0000000 0.0000000 0.0000000 
0.0000000 0.0000000 0.0000000 0.0000000 0.0000000 0.0000000 
0.0000000 0.0000000 0.0000000 0.0000000 0.0000000 0.0000000 
0.0000000 0.0000000 0.0000000 0.0000000 0.0000000 0.0000012 
0.0000016 0.0000020 0.0000026 0.0000032 0.0000039 0.0000047 
0.0000056 0.0000066 0.0000075 0.0000084 0.0000093 0.0000101 
0.0000107 0.0000111 0.0000114 0.0000115 0.0000114 0.0000113 
0.0000111 0.0000110 0.0000109 0.0000111 0.0000115 0.0000121 
0.0000129 0.0000138 0.0000149 0.0000160 0.0000171 0.0000180 
0.0000186 0.0000190 0.0000190 0.0000187 0.0000180 0.0000171 
0.0000159 0.0000145 0.0000130 0.0000116 0.0000101 0.0000088 
0.0000076 0.0000066 0.0000057 0.0000049 0.0000043 0.0000038 
0.0000034 0.0000031 0.0000029 0.0000026 0.0000024 0.0000022 
0.0000020 0.0000019 0.0000017 0.0000015 0.0000013 0.0000011 
0.0000010 0.0000008 0.0000007 0.0000006 0.0000005 0.0000004 
0.0000003 0.0000003 0.0000002 0.0000002 0.0000002 0.0000001 
0.0000001 0.0000001 0.0000001 0.0000001 0.0000001 0.0000000 
0.0000000 0.0000000 0.0000000 0.0000000 0.0000000 0.0000000 
0.0000000 0.0000000 0.0000000 0.0000000 0.0000000 0.0000000 
0.0000000 0.0000000 0.0000000 0.0000000 0.0000000 0.0000000 
0.0000000 0.0000000 0.0000000 0.0000000 0.0000000 0.0000000 
0.0000000 0.0000000 0.0000000 0.0000000 0.0000000 0.0000000 
0.0000010 0.0000013 0.0000017 0.0000021 0.0000026 0.0000032 
0.0000039 0.0000046 0.0000054 0.0000061 0.0000069 0.0000076 
0.0000082 0.0000088 0.0000091 0.0000094 0.0000095 0.0000096 
0.0000096 0.0000096 0.0000096 0.0000098 0.0000101 0.0000107 
0.0000114 0.0000123 0.0000133 0.0000145 0.0000156 0.0000167 
0.0000176 0.0000182 0.0000186 0.0000186 0.0000182 0.0000176 
0.0000166 0.0000154 0.0000140 0.0000126 0.0000111 0.0000097 
0.0000084 0.0000072 0.0000062 0.0000053 0.0000045 0.0000039 
0.0000034 0.0000030 0.0000027 0.0000024 0.0000022 0.0000020 
0.0000019 0.0000017 0.0000015 0.0000014 0.0000012 0.0000011 
0.0000009 0.0000008 0.0000007 0.0000006 0.0000005 0.0000004 
0.0000004 0.0000003 0.0000003 0.0000002 0.0000002 0.0000002 
0.0000001 0.0000001 0.0000001 0.0000001 0.0000001 0.0000001 
0.0000000 0.0000000 0.0000000 0.0000000 0.0000000 0.0000000 
0.0000000 0.0000000 0.0000000 0.0000000 0.0000000 0.0000000 
0.0000000 0.0000000 0.0000000 0.0000000 0.0000000 0.0000000 
0.0000000 0.0000000 0.0000000 0.0000000 0.0000000 0.0000000 
0.0000000 0.0000000 0.0000000 0.0000000 0.0000000 0.0000000 
0.0000000 0.0000008 0.0000011 0.0000014 0.0000017 0.0000022 
0.0000026 0.0000032 0.0000037 0.0000043 0.0000050 0.0000056 
0.0000061 0.0000067 0.0000071 0.0000074 0.0000077 0.0000079 
0.0000080 0.0000082 0.0000083 0.0000085 0.0000089 0.0000094 
0.0000102 0.0000110 0.0000121 0.0000133 0.0000145 0.0000158 
0.0000169 0.0000179 0.0000185 0.0000189 0.0000189 0.0000185 
0.0000178 0.0000168 0.0000156 0.0000142 0.0000127 0.0000112 
0.0000097 0.0000083 0.0000071 0.0000060 0.0000050 0.0000043 
0.0000036 0.0000031 0.0000027 0.0000024 0.0000021 0.0000019 
0.0000017 0.0000015 0.0000014 0.0000012 0.0000011 0.0000010 
0.0000009 0.0000008 0.0000007 0.0000006 0.0000005 0.0000004 
0.0000004 0.0000003 0.0000003 0.0000002 0.0000002 0.0000002 
0.0000002 0.0000001 0.0000001 0.0000001 0.0000001 0.0000001 
0.0000001 0.0000001 0.0000000 0.0000000 0.0000000 0.0000000 
0.0000000 0.0000000 0.0000000 0.0000000 0.0000000 0.0000000 
0.0000000 0.0000000 0.0000000 0.0000000 0.0000000 0.0000000 
0.0000000 0.0000000 0.0000000 0.0000000 0.0000000 0.0000000 
0.0000000 0.0000000 0.0000000 0.0000000 0.0000000 0.0000000 
0.0000000 0.0000000 0.0000007 0.0000009 0.0000011 0.0000014 
0.0000017 0.0000021 0.0000025 0.0000030 0.0000035 0.0000040 
0.0000044 0.0000049 0.0000053 0.0000057 0.0000060 0.0000063 
0.0000065 0.0000067 0.0000070 0.0000073 0.0000077 0.0000083 
0.0000090 0.0000099 0.0000110 0.0000122 0.0000136 0.0000150 
0.0000164 0.0000176 0.0000186 0.0000194 0.0000198 0.0000198 
0.0000194 0.0000186 0.0000176 0.0000162 0.0000147 0.0000131 
0.0000115 0.0000099 0.0000084 0.0000071 0.0000060 0.0000050 
0.0000041 0.0000035 0.0000029 0.0000025 0.0000021 0.0000018 
0.0000016 0.0000014 0.0000013 0.0000011 0.0000010 0.0000009 
0.0000008 0.0000007 0.0000006 0.0000006 0.0000005 0.0000004 
0.0000004 0.0000003 0.0000003 0.0000003 0.0000002 0.0000002 
0.0000002 0.0000002 0.0000001 0.0000001 0.0000001 0.0000001 
0.0000001 0.0000001 0.0000001 0.0000001 0.0000000 0.0000000 
0.0000000 0.0000000 0.0000000 0.0000000 0.0000000 0.0000000 
0.0000000 0.0000000 0.0000000 0.0000000 0.0000000 0.0000000 
0.0000000 0.0000000 0.0000000 0.0000000 0.0000000 0.0000000 
0.0000000 0.0000000 0.0000000 0.0000000 0.0000000 0.0000000 
0.0000000 0.0000000 0.0000000 0.0000006 0.0000007 0.0000009 
0.0000011 0.0000014 0.0000017 0.0000020 0.0000024 0.0000027 
0.0000031 0.0000035 0.0000039 0.0000042 0.0000045 0.0000048 
0.0000051 0.0000054 0.0000057 0.0000061 0.0000065 0.0000071 
0.0000078 0.0000087 0.0000098 0.0000111 0.0000125 0.0000141 
0.0000157 0.0000172 0.0000186 0.0000197 0.0000206 0.0000210 
0.0000210 0.0000206 0.0000198 0.0000186 0.0000171 0.0000155 
0.0000137 0.0000120 0.0000103 0.0000087 0.0000073 0.0000061 
0.0000050 0.0000041 0.0000034 0.0000028 0.0000023 0.0000019 
0.0000016 0.0000014 0.0000012 0.0000011 0.0000010 0.0000009 
0.0000008 0.0000007 0.0000006 0.0000005 0.0000005 0.0000004 
0.0000004 0.0000003 0.0000003 0.0000003 0.0000003 0.0000002 
0.0000002 0.0000002 0.0000002 0.0000002 0.0000001 0.0000001 
0.0000001 0.0000001 0.0000001 0.0000001 0.0000001 0.0000000 
0.0000000 0.0000000 0.0000000 0.0000000 0.0000000 0.0000000 
0.0000000 0.0000000 0.0000000 0.0000000 0.0000000 0.0000000 
0.0000000 0.0000000 0.0000000 0.0000000 0.0000000 0.0000000 
0.0000000 0.0000000 0.0000000 0.0000000 0.0000000 0.0000000 
0.0000000 0.0000000 0.0000000 0.0000000 0.0000004 0.0000006 
0.0000007 0.0000009 0.0000011 0.0000013 0.0000016 0.0000018 
0.0000021 0.0000024 0.0000027 0.0000030 0.0000033 0.0000036 
0.0000039 0.0000042 0.0000045 0.0000049 0.0000053 0.0000059 
0.0000066 0.0000075 0.0000086 0.0000098 0.0000113 0.0000129 
0.0000147 0.0000164 0.0000181 0.0000197 0.0000209 0.0000218 
0.0000223 0.0000223 0.0000219 0.0000210 0.0000197 0.0000181 
0.0000164 0.0000145 0.0000126 0.0000108 0.0000091 0.0000075 
0.0000062 0.0000051 0.0000041 0.0000033 0.0000027 0.0000022 
0.0000018 0.0000015 0.0000013 0.0000011 0.0000009 0.0000008 
0.0000007 0.0000006 0.0000006 0.0000005 0.0000005 0.0000004 
0.0000004 0.0000004 0.0000003 0.0000003 0.0000003 0.0000003 
0.0000002 0.0000002 0.0000002 0.0000002 0.0000002 0.0000001 
0.0000001 0.0000001 0.0000001 0.0000001 0.0000001 0.0000001 
0.0000001 0.0000000 0.0000000 0.0000000 0.0000000 0.0000000 
0.0000000 0.0000000 0.0000000 0.0000000 0.0000000 0.0000000 
0.0000000 0.0000000 0.0000000 0.0000000 0.0000000 0.0000000 
0.0000000 0.0000000 0.0000000 0.0000000 0.0000000 0.0000000 
0.0000000 0.0000000 0.0000000 0.0000000 0.0000000 0.0000003 
0.0000004 0.0000006 0.0000007 0.0000008 0.0000010 0.0000012 
0.0000014 0.0000017 0.0000019 0.0000021 0.0000024 0.0000026 
0.0000029 0.0000032 0.0000035 0.0000038 0.0000043 0.0000048 
0.0000054 0.0000062 0.0000073 0.0000085 0.0000099 0.0000115 
0.0000133 0.0000152 0.0000171 0.0000190 0.0000206 0.0000220 
0.0000230 0.0000235 0.0000235 0.0000231 0.0000221 0.0000207 
0.0000191 0.0000172 0.0000152 0.0000132 0.0000112 0.0000094 
0.0000078 0.0000064 0.0000051 0.0000041 0.0000033 0.0000026 
0.0000021 0.0000017 0.0000014 0.0000011 0.0000010 0.0000008 
0.0000007 0.0000006 0.0000005 0.0000005 0.0000004 0.0000004 
0.0000004 0.0000003 0.0000003 0.0000003 0.0000003 0.0000003 
0.0000003 0.0000002 0.0000002 0.0000002 0.0000002 0.0000002 
0.0000002 0.0000001 0.0000001 0.0000001 0.0000001 0.0000001 
0.0000001 0.0000001 0.0000001 0.0000000 0.0000000 0.0000000 
0.0000000 0.0000000 0.0000000 0.0000000 0.0000000 0.0000000 
0.0000000 0.0000000 0.0000000 0.0000000 0.0000000 0.0000000 
0.0000000 0.0000000 0.0000000 0.0000000 0.0000000 0.0000000 
0.0000000 0.0000000 0.0000000 0.0000000 0.0000000 0.0000000 
0.0000003 0.0000003 0.0000004 0.0000005 0.0000007 0.0000008 
0.0000009 0.0000011 0.0000013 0.0000015 0.0000017 0.0000019 
0.0000021 0.0000023 0.0000026 0.0000029 0.0000033 0.0000038 
0.0000043 0.0000051 0.0000060 0.0000071 0.0000084 0.0000100 
0.0000117 0.0000136 0.0000156 0.0000177 0.0000197 0.0000214 
0.0000229 0.0000239 0.0000245 0.0000245 0.0000240 0.0000230 
0.0000216 0.0000198 0.0000178 0.0000157 0.0000136 0.0000116 
0.0000097 0.0000080 0.0000065 0.0000052 0.0000042 0.0000033 
0.0000026 0.0000021 0.0000016 0.0000013 0.0000011 0.0000009 
0.0000007 0.0000006 0.0000005 0.0000005 0.0000004 0.0000004 
0.0000004 0.0000003 0.0000003 0.0000003 0.0000003 0.0000003 
0.0000003 0.0000003 0.0000003 0.0000002 0.0000002 0.0000002 
0.0000002 0.0000002 0.0000002 0.0000001 0.0000001 0.0000001 
0.0000001 0.0000001 0.0000001 0.0000001 0.0000000 0.0000000 
0.0000000 0.0000000 0.0000000 0.0000000 0.0000000 0.0000000 
0.0000000 0.0000000 0.0000000 0.0000000 0.0000000 0.0000000 
0.0000000 0.0000000 0.0000000 0.0000000 0.0000000 0.0000000 
0.0000000 0.0000000 0.0000000 0.0000000 0.0000000 0.0000000 
0.0000000 0.0000002 0.0000003 0.0000003 0.0000004 0.0000005 
0.0000006 0.0000007 0.0000008 0.0000010 0.0000011 0.0000013 
0.0000015 0.0000017 0.0000019 0.0000022 0.0000025 0.0000029 
0.0000034 0.0000040 0.0000048 0.0000057 0.0000069 0.0000083 
0.0000099 0.0000118 0.0000138 0.0000159 0.0000180 0.0000200 
0.0000219 0.0000234 0.0000245 0.0000250 0.0000251 0.0000246 
0.0000235 0.0000220 0.0000202 0.0000182 0.0000160 0.0000138 
0.0000118 0.0000098 0.0000081 0.0000065 0.0000052 0.0000042 
0.0000033 0.0000026 0.0000020 0.0000016 0.0000012 0.0000010 
0.0000008 0.0000007 0.0000005 0.0000005 0.0000004 0.0000004 
0.0000004 0.0000003 0.0000003 0.0000003 0.0000003 0.0000003 
0.0000003 0.0000003 0.0000003 0.0000003 0.0000003 0.0000002 
0.0000002 0.0000002 0.0000002 0.0000002 0.0000002 0.0000001 
0.0000001 0.0000001 0.0000001 0.0000001 0.0000001 0.0000000 
0.0000000 0.0000000 0.0000000 0.0000000 0.0000000 0.0000000 
0.0000000 0.0000000 0.0000000 0.0000000 0.0000000 0.0000000 
0.0000000 0.0000000 0.0000000 0.0000000 0.0000000 0.0000000 
0.0000000 0.0000000 0.0000000 0.0000000 0.0000000 0.0000000 
0.0000000 0.0000000 0.0000002 0.0000002 0.0000003 0.0000003 
0.0000004 0.0000005 0.0000005 0.0000006 0.0000007 0.0000009 
0.0000010 0.0000012 0.0000013 0.0000015 0.0000018 0.0000021 
0.0000025 0.0000030 0.0000037 0.0000045 0.0000055 0.0000067 
0.0000081 0.0000098 0.0000117 0.0000137 0.0000158 0.0000180 
0.0000201 0.0000219 0.0000234 0.0000245 0.0000251 0.0000252 
0.0000246 0.0000236 0.0000221 0.0000203 0.0000182 0.0000161 
0.0000139 0.0000118 0.0000098 0.0000081 0.0000065 0.0000052 
0.0000041 0.0000032 0.0000025 0.0000019 0.0000015 0.0000012 
0.0000009 0.0000007 0.0000006 0.0000005 0.0000004 0.0000004 
0.0000003 0.0000003 0.0000003 0.0000003 0.0000003 0.0000003 
0.0000003 0.0000003 0.0000003 0.0000003 0.0000003 0.0000003 
0.0000003 0.0000002 0.0000002 0.0000002 0.0000002 0.0000002 
0.0000001 0.0000001 0.0000001 0.0000001 0.0000001 0.0000001 
0.0000001 0.0000000 0.0000000 0.0000000 0.0000000 0.0000000 
0.0000000 0.0000000 0.0000000 0.0000000 0.0000000 0.0000000 
0.0000000 0.0000000 0.0000000 0.0000000 0.0000000 0.0000000 
0.0000000 0.0000000 0.0000000 0.0000000 0.0000000 0.0000000 
0.0000000 0.0000000 0.0000000 0.0000001 0.0000002 0.0000002 
0.0000002 0.0000003 0.0000003 0.0000004 0.0000005 0.0000006 
0.0000007 0.0000008 0.0000009 0.0000011 0.0000013 0.0000015 
0.0000019 0.0000023 0.0000028 0.0000034 0.0000042 0.0000052 
0.0000064 0.0000079 0.0000095 0.0000114 0.0000134 0.0000155 
0.0000177 0.0000197 0.0000215 0.0000230 0.0000241 0.0000247 
0.0000247 0.0000242 0.0000232 0.0000217 0.0000199 0.0000179 
0.0000158 0.0000136 0.0000116 0.0000096 0.0000079 0.0000064 
0.0000051 0.0000040 0.0000031 0.0000024 0.0000019 0.0000014 
0.0000011 0.0000009 0.0000007 0.0000006 0.0000005 0.0000004 
0.0000003 0.0000003 0.0000003 0.0000003 0.0000003 0.0000003 
0.0000003 0.0000003 0.0000003 0.0000003 0.0000003 0.0000003 
0.0000003 0.0000003 0.0000003 0.0000002 0.0000002 0.0000002 
0.0000002 0.0000002 0.0000001 0.0000001 0.0000001 0.0000001 
0.0000001 0.0000001 0.0000000 0.0000000 0.0000000 0.0000000 
0.0000000 0.0000000 0.0000000 0.0000000 0.0000000 0.0000000 
0.0000000 0.0000000 0.0000000 0.0000000 0.0000000 0.0000000 
0.0000000 0.0000000 0.0000000 0.0000000 0.0000000 0.0000000 
0.0000000 0.0000000 0.0000000 0.0000000 0.0000001 0.0000001 
0.0000001 0.0000002 0.0000002 0.0000003 0.0000003 0.0000004 
0.0000004 0.0000005 0.0000006 0.0000007 0.0000009 0.0000011 
0.0000013 0.0000016 0.0000020 0.0000025 0.0000032 0.0000040 
0.0000049 0.0000061 0.0000075 0.0000091 0.0000109 0.0000129 
0.0000149 0.0000170 0.0000190 0.0000207 0.0000222 0.0000232 
0.0000238 0.0000238 0.0000233 0.0000223 0.0000209 0.0000192 
0.0000173 0.0000152 0.0000131 0.0000111 0.0000093 0.0000076 
0.0000062 0.0000049 0.0000039 0.0000030 0.0000023 0.0000018 
0.0000014 0.0000011 0.0000008 0.0000006 0.0000005 0.0000004 
0.0000004 0.0000003 0.0000003 0.0000003 0.0000003 0.0000003 
0.0000003 0.0000003 0.0000003 0.0000003 0.0000003 0.0000003 
0.0000003 0.0000003 0.0000003 0.0000003 0.0000002 0.0000002 
0.0000002 0.0000002 0.0000002 0.0000001 0.0000001 0.0000001 
0.0000001 0.0000001 0.0000001 0.0000000 0.0000000 0.0000000 
0.0000000 0.0000000 0.0000000 0.0000000 0.0000000 0.0000000 
0.0000000 0.0000000 0.0000000 0.0000000 0.0000000 0.0000000 
0.0000000 0.0000000 0.0000000 0.0000000 0.0000000 0.0000000 
0.0000000 0.0000000 0.0000000 0.0000000 0.0000000 0.0000001 
0.0000001 0.0000001 0.0000001 0.0000002 0.0000002 0.0000002 
0.0000003 0.0000003 0.0000004 0.0000005 0.0000006 0.0000007 
0.0000009 0.0000011 0.0000014 0.0000018 0.0000023 0.0000029 
0.0000037 0.0000046 0.0000057 0.0000071 0.0000086 0.0000103 
0.0000122 0.0000141 0.0000160 0.0000179 0.0000195 0.0000209 
0.0000219 0.0000224 0.0000224 0.0000220 0.0000210 0.0000197 
0.0000181 0.0000163 0.0000144 0.0000124 0.0000105 0.0000088 
0.0000072 0.0000058 0.0000046 0.0000037 0.0000028 0.0000022 
0.0000017 0.0000013 0.0000010 0.0000008 0.0000006 0.0000005 
0.0000004 0.0000003 0.0000003 0.0000003 0.0000003 0.0000003 
0.0000003 0.0000003 0.0000003 0.0000003 0.0000003 0.0000003 
0.0000003 0.0000003 0.0000003 0.0000003 0.0000003 0.0000003 
0.0000002 0.0000002 0.0000002 0.0000002 0.0000002 0.0000001 
0.0000001 0.0000001 0.0000001 0.0000001 0.0000001 0.0000000 
0.0000000 0.0000000 0.0000000 0.0000000 0.0000000 0.0000000 
0.0000000 0.0000000 0.0000000 0.0000000 0.0000000 0.0000000 
0.0000000 0.0000000 0.0000000 0.0000000 0.0000000 0.0000000 
0.0000000 0.0000000 0.0000000 0.0000000 0.0000000 0.0000000 
0.0000001 0.0000001 0.0000001 0.0000001 0.0000001 0.0000002 
0.0000002 0.0000002 0.0000003 0.0000003 0.0000004 0.0000005 
0.0000006 0.0000008 0.0000010 0.0000013 0.0000016 0.0000021 
0.0000027 0.0000034 0.0000042 0.0000053 0.0000065 0.0000080 
0.0000095 0.0000112 0.0000130 0.0000148 0.0000165 0.0000180 
0.0000193 0.0000202 0.0000206 0.0000207 0.0000203 0.0000194 
0.0000182 0.0000167 0.0000151 0.0000133 0.0000115 0.0000098 
0.0000081 0.0000067 0.0000054 0.0000043 0.0000034 0.0000027 
0.0000020 0.0000016 0.0000012 0.0000009 0.0000007 0.0000006 
0.0000004 0.0000004 0.0000003 0.0000003 0.0000003 0.0000003 
0.0000003 0.0000003 0.0000003 0.0000003 0.0000003 0.0000003 
0.0000003 0.0000003 0.0000003 0.0000003 0.0000003 0.0000003 
0.0000003 0.0000002 0.0000002 0.0000002 0.0000002 0.0000002 
0.0000001 0.0000001 0.0000001 0.0000001 0.0000001 0.0000001 
0.0000000 0.0000000 0.0000000 0.0000000 0.0000000 0.0000000 
0.0000000 0.0000000 0.0000000 0.0000000 0.0000000 0.0000000 
0.0000000 0.0000000 0.0000000 0.0000000 0.0000000 0.0000000 
0.0000000 0.0000000 0.0000000 0.0000000 0.0000000 0.0000000 
0.0000000 0.0000000 0.0000000 0.0000001 0.0000001 0.0000001 
0.0000001 0.0000001 0.0000002 0.0000002 0.0000003 0.0000003 
0.0000004 0.0000005 0.0000007 0.0000009 0.0000011 0.0000015 
0.0000019 0.0000024 0.0000031 0.0000039 0.0000048 0.0000059 
0.0000072 0.0000087 0.0000102 0.0000118 0.0000134 0.0000149 
0.0000163 0.0000174 0.0000182 0.0000186 0.0000187 0.0000183 
0.0000175 0.0000165 0.0000151 0.0000136 0.0000120 0.0000104 
0.0000089 0.0000074 0.0000061 0.0000049 0.0000039 0.0000031 
0.0000024 0.0000019 0.0000014 0.0000011 0.0000008 0.0000007 
0.0000005 0.0000004 0.0000003 0.0000003 0.0000003 0.0000003 
0.0000003 0.0000003 0.0000003 0.0000003 0.0000003 0.0000003 
0.0000003 0.0000003 0.0000003 0.0000003 0.0000003 0.0000003 
0.0000003 0.0000003 0.0000002 0.0000002 0.0000002 0.0000002 
0.0000002 0.0000001 0.0000001 0.0000001 0.0000001 0.0000001 
0.0000001 0.0000000 0.0000000 0.0000000 0.0000000 0.0000000 
0.0000000 0.0000000 0.0000000 0.0000000 0.0000000 0.0000000 
0.0000000 0.0000000 0.0000000 0.0000000 0.0000000 0.0000000 
0.0000000 0.0000000 0.0000000 0.0000000 0.0000000 0.0000000 
0.0000000 0.0000000 0.0000000 0.0000000 0.0000000 0.0000001 
0.0000001 0.0000001 0.0000001 0.0000001 0.0000002 0.0000002 
0.0000003 0.0000004 0.0000005 0.0000006 0.0000008 0.0000010 
0.0000013 0.0000017 0.0000021 0.0000027 0.0000034 0.0000043 
0.0000053 0.0000064 0.0000077 0.0000091 0.0000105 0.0000119 
0.0000132 0.0000144 0.0000154 0.0000161 0.0000165 0.0000165 
0.0000162 0.0000155 0.0000146 0.0000134 0.0000121 0.0000107 
0.0000093 0.0000079 0.0000066 0.0000055 0.0000044 0.0000035 
0.0000028 0.0000022 0.0000017 0.0000013 0.0000010 0.0000008 
0.0000006 0.0000005 0.0000004 0.0000003 0.0000003 0.0000003 
0.0000002 0.0000002 0.0000003 0.0000003 0.0000003 0.0000003 
0.0000003 0.0000003 0.0000003 0.0000003 0.0000003 0.0000003 
0.0000003 0.0000003 0.0000003 0.0000002 0.0000002 0.0000002 
0.0000002 0.0000002 0.0000001 0.0000001 0.0000001 0.0000001 
0.0000001 0.0000001 0.0000000 0.0000000 0.0000000 0.0000000 
0.0000000 0.0000000 0.0000000 0.0000000 0.0000000 0.0000000 
0.0000000 0.0000000 0.0000000 0.0000000 0.0000000 0.0000000 
0.0000000 0.0000000 0.0000000 0.0000000 0.0000000 0.0000000 
0.0000000 0.0000000 0.0000000 0.0000000 0.0000000 0.0000000 
0.0000000 0.0000001 0.0000001 0.0000001 0.0000001 0.0000001 
0.0000002 0.0000002 0.0000003 0.0000004 0.0000005 0.0000007 
0.0000009 0.0000011 0.0000015 0.0000019 0.0000024 0.0000030 
0.0000038 0.0000047 0.0000056 0.0000067 0.0000079 0.0000091 
0.0000104 0.0000115 0.0000125 0.0000134 0.0000140 0.0000143 
0.0000143 0.0000140 0.0000135 0.0000127 0.0000117 0.0000105 
0.0000093 0.0000081 0.0000069 0.0000058 0.0000048 0.0000039 
0.0000031 0.0000025 0.0000019 0.0000015 0.0000012 0.0000009 
0.0000007 0.0000005 0.0000004 0.0000003 0.0000003 0.0000003 
0.0000002 0.0000002 0.0000002 0.0000002 0.0000003 0.0000003 
0.0000003 0.0000003 0.0000003 0.0000003 0.0000003 0.0000003 
0.0000003 0.0000003 0.0000003 0.0000003 0.0000002 0.0000002 
0.0000002 0.0000002 0.0000002 0.0000001 0.0000001 0.0000001 
0.0000001 0.0000001 0.0000001 0.0000000 0.0000000 0.0000000 
0.0000000 0.0000000 0.0000000 0.0000000 0.0000000 0.0000000 
0.0000000 0.0000000 0.0000000 0.0000000 0.0000000 0.0000000 
0.0000000 0.0000000 0.0000000 0.0000000 0.0000000 0.0000000 
0.0000000 0.0000000 0.0000000 0.0000000 0.0000000 0.0000000 
0.0000000 0.0000000 0.0000000 0.0000001 0.0000001 0.0000001 
0.0000001 0.0000001 0.0000002 0.0000003 0.0000003 0.0000004 
0.0000006 0.0000007 0.0000010 0.0000013 0.0000016 0.0000021 
0.0000026 0.0000033 0.0000040 0.0000049 0.0000058 0.0000068 
0.0000078 0.0000088 0.0000098 0.0000107 0.0000114 0.0000119 
0.0000121 0.0000122 0.0000119 0.0000115 0.0000108 0.0000099 
0.0000090 0.0000080 0.0000070 0.0000059 0.0000050 0.0000041 
0.0000034 0.0000027 0.0000022 0.0000017 0.0000013 0.0000010 
0.0000008 0.0000006 0.0000005 0.0000004 0.0000003 0.0000003 
0.0000002 0.0000002 0.0000002 0.0000002 0.0000002 0.0000002 
0.0000003 0.0000003 0.0000003 0.0000003 0.0000003 0.0000003 
0.0000003 0.0000003 0.0000003 0.0000003 0.0000003 0.0000002 
0.0000002 0.0000002 0.0000002 0.0000001 0.0000001 0.0000001 
0.0000001 0.0000001 0.0000001 0.0000001 0.0000000 0.0000000 
0.0000000 0.0000000 0.0000000 0.0000000 0.0000000 0.0000000 
0.0000000 0.0000000 0.0000000 0.0000000 0.0000000 0.0000000 
0.0000000 0.0000000 0.0000000 0.0000000 0.0000000 0.0000000 
0.0000000 0.0000000 0.0000000 0.0000000 0.0000000 0.0000000 
0.0000000 0.0000000 0.0000000 0.0000000 0.0000000 0.0000001 
0.0000001 0.0000001 0.0000001 0.0000002 0.0000002 0.0000003 
0.0000004 0.0000005 0.0000006 0.0000008 0.0000011 0.0000014 
0.0000018 0.0000022 0.0000028 0.0000034 0.0000041 0.0000049 
0.0000057 0.0000066 0.0000074 0.0000082 0.0000089 0.0000095 
0.0000099 0.0000101 0.0000102 0.0000100 0.0000096 0.0000090 
0.0000083 0.0000076 0.0000067 0.0000059 0.0000050 0.0000042 
0.0000035 0.0000029 0.0000023 0.0000019 0.0000015 0.0000011 
0.0000009 0.0000007 0.0000005 0.0000004 0.0000003 0.0000003 
0.0000002 0.0000002 0.0000002 0.0000002 0.0000002 0.0000002 
0.0000002 0.0000002 0.0000003 0.0000003 0.0000003 0.0000003 
0.0000003 0.0000003 0.0000003 0.0000003 0.0000003 0.0000002 
0.0000002 0.0000002 0.0000002 0.0000002 0.0000001 0.0000001 
0.0000001 0.0000001 0.0000001 0.0000001 0.0000000 0.0000000 
0.0000000 0.0000000 0.0000000 0.0000000 0.0000000 0.0000000 
0.0000000 0.0000000 0.0000000 0.0000000 0.0000000 0.0000000 
0.0000000 0.0000000 0.0000000 0.0000000 0.0000000 0.0000000 
0.0000000 0.0000000 0.0000000 0.0000000 0.0000000 0.0000000 
0.0000000 0.0000000 0.0000000 0.0000000 0.0000000 0.0000000 
0.0000000 0.0000001 0.0000001 0.0000001 0.0000001 0.0000002 
0.0000002 0.0000003 0.0000004 0.0000005 0.0000007 0.0000009 
0.0000012 0.0000015 0.0000019 0.0000023 0.0000028 0.0000034 
0.0000041 0.0000047 0.0000054 0.0000061 0.0000068 0.0000074 
0.0000078 0.0000082 0.0000083 0.0000084 0.0000082 0.0000079 
0.0000074 0.0000069 0.0000062 0.0000056 0.0000049 0.0000042 
0.0000035 0.0000029 0.0000024 0.0000020 0.0000016 0.0000012 
0.0000010 0.0000008 0.0000006 0.0000005 0.0000004 0.0000003 
0.0000002 0.0000002 0.0000002 0.0000002 0.0000002 0.0000002 
0.0000002 0.0000002 0.0000002 0.0000002 0.0000003 0.0000003 
0.0000003 0.0000003 0.0000003 0.0000003 0.0000003 0.0000002 
0.0000002 0.0000002 0.0000002 0.0000002 0.0000002 0.0000001 
0.0000001 0.0000001 0.0000001 0.0000001 0.0000001 0.0000000 
0.0000000 0.0000000 0.0000000 0.0000000 0.0000000 0.0000000 
0.0000000 0.0000000 0.0000000 0.0000000 0.0000000 0.0000000 
0.0000000 0.0000000 0.0000000 0.0000000 0.0000000 0.0000000 
0.0000000 0.0000000 0.0000000 0.0000000 0.0000000 0.0000000 
0.0000000 0.0000000 0.0000000 0.0000000 0.0000000 0.0000000 
0.0000000 0.0000000 0.0000000 0.0000001 0.0000001 0.0000001 
0.0000001 0.0000002 0.0000003 0.0000003 0.0000005 0.0000006 
0.0000008 0.0000010 0.0000012 0.0000016 0.0000019 0.0000023 
0.0000028 0.0000033 0.0000039 0.0000044 0.0000050 0.0000055 
0.0000060 0.0000063 0.0000066 0.0000067 0.0000068 0.0000066 
0.0000064 0.0000060 0.0000056 0.0000051 0.0000045 0.0000040 
0.0000034 0.0000029 0.0000024 0.0000020 0.0000016 0.0000013 
0.0000010 0.0000008 0.0000006 0.0000005 0.0000004 0.0000003 
0.0000003 0.0000002 0.0000002 0.0000002 0.0000002 0.0000002 
0.0000002 0.0000002 0.0000002 0.0000002 0.0000002 0.0000002 
0.0000002 0.0000002 0.0000003 0.0000002 0.0000002 0.0000002 
0.0000002 0.0000002 0.0000002 0.0000002 0.0000002 0.0000001 
0.0000001 0.0000001 0.0000001 0.0000001 0.0000001 0.0000001 
0.0000000 0.0000000 0.0000000 0.0000000 0.0000000 0.0000000 
0.0000000 0.0000000 0.0000000 0.0000000 0.0000000 0.0000000 
0.0000000 0.0000000 0.0000000 0.0000000 0.0000000 0.0000000 
0.0000000 0.0000000 0.0000000 0.0000000 0.0000000 0.0000000 
0.0000000 0.0000000 0.0000000 0.0000000 0.0000000 0.0000000 
0.0000000 0.0000000 0.0000000 0.0000000 0.0000001 0.0000001 
0.0000001 0.0000001 0.0000002 0.0000002 0.0000003 0.0000004 
0.0000005 0.0000006 0.0000008 0.0000010 0.0000013 0.0000016 
0.0000019 0.0000023 0.0000027 0.0000031 0.0000036 0.0000040 
0.0000044 0.0000048 0.0000050 0.0000053 0.0000054 0.0000054 
0.0000053 0.0000051 0.0000048 0.0000045 0.0000041 0.0000036 
0.0000032 0.0000028 0.0000024 0.0000020 0.0000016 0.0000013 
0.0000011 0.0000009 0.0000007 0.0000005 0.0000004 0.0000003 
0.0000003 0.0000002 0.0000002 0.0000002 0.0000002 0.0000002 
0.0000002 0.0000002 0.0000002 0.0000002 0.0000002 0.0000002 
0.0000002 0.0000002 0.0000002 0.0000002 0.0000002 0.0000002 
0.0000002 0.0000002 0.0000002 0.0000002 0.0000002 0.0000001 
0.0000001 0.0000001 0.0000001 0.0000001 0.0000001 0.0000001 
0.0000000 0.0000000 0.0000000 0.0000000 0.0000000 0.0000000 
0.0000000 0.0000000 0.0000000 0.0000000 0.0000000 0.0000000 
0.0000000 0.0000000 0.0000000 0.0000000 0.0000000 0.0000000 
0.0000000 0.0000000 0.0000000 0.0000000 0.0000000 0.0000000 
0.0000000 0.0000000 0.0000000 0.0000000 0.0000000 0.0000000 
0.0000000 0.0000000 0.0000000 0.0000000 0.0000000 0.0000000 
0.0000001 0.0000001 0.0000001 0.0000001 0.0000002 0.0000002 
0.0000003 0.0000004 0.0000005 0.0000007 0.0000008 0.0000010 
0.0000013 0.0000015 0.0000018 0.0000021 0.0000025 0.0000028 
0.0000031 0.0000035 0.0000037 0.0000040 0.0000041 0.0000042 
0.0000042 0.0000041 0.0000040 0.0000038 0.0000035 0.0000032 
0.0000029 0.0000025 0.0000022 0.0000019 0.0000016 0.0000013 
0.0000011 0.0000009 0.0000007 0.0000006 0.0000004 0.0000003 
0.0000003 0.0000002 0.0000002 0.0000002 0.0000001 0.0000001 
0.0000001 0.0000001 0.0000001 0.0000002 0.0000002 0.0000002 
0.0000002 0.0000002 0.0000002 0.0000002 0.0000002 0.0000002 
0.0000002 0.0000002 0.0000002 0.0000002 0.0000002 0.0000001 
0.0000001 0.0000001 0.0000001 0.0000001 0.0000001 0.0000001 
0.0000001 0.0000000 0.0000000 0.0000000 0.0000000 0.0000000 
0.0000000 0.0000000 0.0000000 0.0000000 0.0000000 0.0000000 
0.0000000 0.0000000 0.0000000 0.0000000 0.0000000 0.0000000 
0.0000000 0.0000000 0.0000000 0.0000000 0.0000000 0.0000000 
0.0000000 0.0000000 0.0000000 0.0000000 0.0000000 0.0000000 
0.0000000 0.0000000 0.0000000 0.0000000 0.0000000 0.0000000 
0.0000000 0.0000000 0.0000001 0.0000001 0.0000001 0.0000001 
0.0000002 0.0000002 0.0000003 0.0000004 0.0000005 0.0000007 
0.0000008 0.0000010 0.0000012 0.0000014 0.0000017 0.0000019 
0.0000022 0.0000025 0.0000027 0.0000029 0.0000031 0.0000032 
0.0000033 0.0000033 0.0000032 0.0000031 0.0000029 0.0000027 
0.0000025 0.0000022 0.0000020 0.0000017 0.0000015 0.0000012 
0.0000010 0.0000009 0.0000007 0.0000006 0.0000004 0.0000004 
0.0000003 0.0000002 0.0000002 0.0000002 0.0000001 0.0000001 
0.0000001 0.0000001 0.0000001 0.0000001 0.0000001 0.0000001 
0.0000002 0.0000002 0.0000002 0.0000002 0.0000002 0.0000002 
0.0000002 0.0000002 0.0000002 0.0000002 0.0000002 0.0000001 
0.0000001 0.0000001 0.0000001 0.0000001 0.0000001 0.0000001 
0.0000001 0.0000000 0.0000000 0.0000000 0.0000000 0.0000000 
0.0000000 0.0000000 0.0000000 0.0000000 0.0000000 0.0000000 
0.0000000 0.0000000 0.0000000 0.0000000 0.0000000 0.0000000 
0.0000000 0.0000000 0.0000000 0.0000000 0.0000000 0.0000000 
0.0000000 0.0000000 0.0000000 0.0000000 0.0000000 0.0000000 
0.0000000 0.0000000 0.0000000 0.0000000 0.0000000 0.0000000 
0.0000000 0.0000000 0.0000000 0.0000000 0.0000001 0.0000001 
0.0000001 0.0000002 0.0000002 0.0000003 0.0000003 0.0000004 
0.0000005 0.0000006 0.0000008 0.0000009 0.0000011 0.0000013 
0.0000015 0.0000017 0.0000019 0.0000021 0.0000022 0.0000024 
0.0000024 0.0000025 0.0000025 0.0000025 0.0000024 0.0000022 
0.0000021 0.0000019 0.0000017 0.0000015 0.0000013 0.0000011 
0.0000010 0.0000008 0.0000007 0.0000005 0.0000004 0.0000004 
0.0000003 0.0000002 0.0000002 0.0000002 0.0000001 0.0000001 
0.0000001 0.0000001 0.0000001 0.0000001 0.0000001 0.0000001 
0.0000001 0.0000001 0.0000001 0.0000001 0.0000002 0.0000002 
0.0000002 0.0000002 0.0000002 0.0000002 0.0000001 0.0000001 
0.0000001 0.0000001 0.0000001 0.0000001 0.0000001 0.0000001 
0.0000001 0.0000001 0.0000000 0.0000000 0.0000000 0.0000000 
0.0000000 0.0000000 0.0000000 0.0000000 0.0000000 0.0000000 
0.0000000 0.0000000 0.0000000 0.0000000 0.0000000 0.0000000 
0.0000000 0.0000000 0.0000000 0.0000000 0.0000000 0.0000000 
0.0000000 0.0000000 0.0000000 0.0000000 0.0000000 0.0000000 
0.0000000 0.0000000 0.0000000 0.0000000 0.0000000 0.0000000 
0.0000000 0.0000000 0.0000000 0.0000000 0.0000000 0.0000001 
0.0000001 0.0000001 0.0000001 0.0000002 0.0000002 0.0000003 
0.0000003 0.0000004 0.0000005 0.0000006 0.0000007 0.0000009 
0.0000010 0.0000011 0.0000013 0.0000014 0.0000016 0.0000017 
0.0000018 0.0000018 0.0000019 0.0000019 0.0000019 0.0000018 
0.0000017 0.0000016 0.0000015 0.0000013 0.0000012 0.0000010 
0.0000009 0.0000008 0.0000006 0.0000005 0.0000004 0.0000003 
0.0000003 0.0000002 0.0000002 0.0000001 0.0000001 0.0000001 
0.0000001 0.0000001 0.0000001 0.0000001 0.0000001 0.0000001 
0.0000001 0.0000001 0.0000001 0.0000001 0.0000001 0.0000001 
0.0000001 0.0000001 0.0000001 0.0000001 0.0000001 0.0000001 
0.0000001 0.0000001 0.0000001 0.0000001 0.0000001 0.0000001 
0.0000001 0.0000001 0.0000000 0.0000000 0.0000000 0.0000000 
0.0000000 0.0000000 0.0000000 0.0000000 0.0000000 0.0000000 
0.0000000 0.0000000 0.0000000 0.0000000 0.0000000 0.0000000 
0.0000000 0.0000000 0.0000000 0.0000000 0.0000000 0.0000000 
0.0000000 0.0000000 0.0000000 0.0000000 0.0000000 0.0000000 
0.0000000 0.0000000 0.0000000 0.0000000 0.0000000 0.0000000 
0.0000000 0.0000000 0.0000000 0.0000000 0.0000000 0.0000000 
0.0000000 0.0000001 0.0000001 0.0000001 0.0000001 0.0000002 
0.0000002 0.0000003 0.0000003 0.0000004 0.0000005 0.0000006 
0.0000007 0.0000008 0.0000009 0.0000010 0.0000011 0.0000012 
0.0000013 0.0000013 0.0000014 0.0000014 0.0000014 0.0000014 
0.0000013 0.0000013 0.0000012 0.0000011 0.0000010 0.0000009 
0.0000008 0.0000007 0.0000006 0.0000005 0.0000004 0.0000003 
0.0000003 0.0000002 0.0000002 0.0000001 0.0000001 0.0000001 
0.0000001 0.0000001 0.0000001 0.0000001 0.0000001 0.0000001 
0.0000001 0.0000001 0.0000001 0.0000001 0.0000001 0.0000001 
0.0000001 0.0000001 0.0000001 0.0000001 0.0000001 0.0000001 
0.0000001 0.0000001 0.0000001 0.0000001 0.0000001 0.0000001 
0.0000001 0.0000001 0.0000000 0.0000000 0.0000000 0.0000000 
0.0000000 0.0000000 0.0000000 0.0000000 0.0000000 0.0000000 
0.0000000 0.0000000 0.0000000 0.0000000 0.0000000 0.0000000 
0.0000000 0.0000000 0.0000000 0.0000000 0.0000000 0.0000000 
0.0000000 0.0000000 0.0000000 0.0000000 0.0000000 0.0000000 
0.0000000 0.0000000 0.0000000 0.0000000 0.0000000 0.0000000 
0.0000000 0.0000000 0.0000000 0.0000000 0.0000000 0.0000000 
0.0000000 0.0000000 0.0000000 0.0000001 0.0000001 0.0000001 
0.0000001 0.0000002 0.0000002 0.0000002 0.0000003 0.0000004 
0.0000004 0.0000005 0.0000006 0.0000006 0.0000007 0.0000008 
0.0000009 0.0000009 0.0000010 0.0000010 0.0000010 0.0000010 
0.0000010 0.0000010 0.0000009 0.0000009 0.0000008 0.0000007 
0.0000007 0.0000006 0.0000005 0.0000004 0.0000004 0.0000003 
0.0000003 0.0000002 0.0000002 0.0000001 0.0000001 0.0000001 
0.0000001 0.0000001 0.0000001 0.0000001 0.0000001 0.0000001 
0.0000001 0.0000001 0.0000001 0.0000001 0.0000001 0.0000001 
0.0000001 0.0000001 0.0000001 0.0000001 0.0000001 0.0000001 
0.0000001 0.0000001 0.0000001 0.0000001 0.0000001 0.0000001 
0.0000001 0.0000001 0.0000000 0.0000000 0.0000000 0.0000000 
0.0000000 0.0000000 0.0000000 0.0000000 0.0000000 0.0000000 
0.0000000 0.0000000 0.0000000 0.0000000 0.0000000 0.0000000 
0.0000000 0.0000000 0.0000000 0.0000000 0.0000000 0.0000000 
0.0000000 0.0000000 0.0000000 0.0000000 0.0000000 0.0000000 
0.0000000 0.0000000 0.0000000 0.0000000 0.0000000 0.0000000 
0.0000000 0.0000000 0.0000000 0.0000000 0.0000000 0.0000000 
0.0000000 0.0000000 0.0000000 0.0000000 0.0000000 0.0000001 
0.0000001 0.0000001 0.0000001 0.0000001 0.0000002 0.0000002 
0.0000003 0.0000003 0.0000004 0.0000004 0.0000005 0.0000005 
0.0000006 0.0000006 0.0000007 0.0000007 0.0000007 0.0000008 
0.0000008 0.0000008 0.0000007 0.0000007 0.0000007 0.0000006 
0.0000005 0.0000005 0.0000004 0.0000004 0.0000003 0.0000003 
0.0000002 0.0000002 0.0000002 0.0000001 0.0000001 0.0000001 
0.0000001 0.0000001 0.0000001 0.0000001 0.0000000 0.0000000 
0.0000001 0.0000001 0.0000001 0.0000001 0.0000001 0.0000001 
0.0000001 0.0000001 0.0000001 0.0000001 0.0000001 0.0000001 
0.0000001 0.0000001 0.0000001 0.0000001 0.0000001 0.0000001 
0.0000001 0.0000000 0.0000000 0.0000000 0.0000000 0.0000000 
0.0000000 0.0000000 0.0000000 0.0000000 0.0000000 0.0000000 
0.0000000 0.0000000 0.0000000 0.0000000 0.0000000 0.0000000 
0.0000000 0.0000000 0.0000000 0.0000000 0.0000000 0.0000000 
0.0000000 0.0000000 0.0000000 0.0000000 0.0000000 0.0000000 
0.0000000 0.0000000 0.0000000 0.0000000 0.0000000 0.0000000 
0.0000000 0.0000000 0.0000000 0.0000000 0.0000000 0.0000000 
0.0000000 0.0000000 0.0000000 0.0000000 0.0000000 0.0000000 
0.0000000 0.0000001 0.0000001 0.0000001 0.0000001 0.0000001 
0.0000002 0.0000002 0.0000002 0.0000003 0.0000003 0.0000004 
0.0000004 0.0000004 0.0000005 0.0000005 0.0000005 0.0000005 
0.0000006 0.0000006 0.0000005 0.0000005 0.0000005 0.0000005 
0.0000004 0.0000004 0.0000004 0.0000003 0.0000003 0.0000002 
0.0000002 0.0000002 0.0000001 0.0000001 0.0000001 0.0000001 
0.0000001 0.0000001 0.0000000 0.0000000 0.0000000 0.0000000 
0.0000000 0.0000000 0.0000000 0.0000000 0.0000000 0.0000001 
0.0000001 0.0000001 0.0000001 0.0000001 0.0000001 0.0000001 
0.0000001 0.0000001 0.0000001 0.0000001 0.0000001 0.0000001 
0.0000000 0.0000000 0.0000000 0.0000000 0.0000000 0.0000000 
0.0000000 0.0000000 0.0000000 0.0000000 0.0000000 0.0000000 
0.0000000 0.0000000 0.0000000 0.0000000 0.0000000 0.0000000 
0.0000000 0.0000000 0.0000000 0.0000000 0.0000000 0.0000000 
0.0000000 0.0000000 0.0000000 0.0000000 0.0000000 0.0000000 
0.0000000 0.0000000 0.0000000 0.0000000 0.0000000 0.0000000 
0.0000000 0.0000000 0.0000000 0.0000000 0.0000000 0.0000000 
0.0000000 0.0000000 0.0000000 0.0000000 0.0000000 0.0000000 
0.0000000 0.0000000 0.0000000 0.0000001 0.0000001 0.0000001 
0.0000001 0.0000001 0.0000001 0.0000002 0.0000002 0.0000002 
0.0000003 0.0000003 0.0000003 0.0000003 0.0000004 0.0000004 
0.0000004 0.0000004 0.0000004 0.0000004 0.0000004 0.0000004 
0.0000003 0.0000003 0.0000003 0.0000003 0.0000002 0.0000002 
0.0000002 0.0000002 0.0000001 0.0000001 0.0000001 0.0000001 
0.0000001 0.0000001 0.0000000 0.0000000 0.0000000 0.0000000 
0.0000000 0.0000000 0.0000000 0.0000000 0.0000000 0.0000000 
0.0000000 0.0000000 0.0000000 0.0000001 0.0000001 0.0000001 
0.0000001 0.0000001 0.0000001 0.0000001 0.0000000 0.0000000 
0.0000000 0.0000000 0.0000000 0.0000000 0.0000000 0.0000000 
0.0000000 0.0000000 0.0000000 0.0000000 0.0000000 0.0000000 
0.0000000 0.0000000 0.0000000 0.0000000 0.0000000 0.0000000 
0.0000000 0.0000000 0.0000000 0.0000000 0.0000000 0.0000000 
0.0000000 0.0000000 0.0000000 0.0000000 0.0000000 0.0000000 
0.0000000 0.0000000 0.0000000 0.0000000 0.0000000 0.0000000 
0.0000000 0.0000000 0.0000000 0.0000000 0.0000000 0.0000000 
0.0000000 0.0000000 0.0000000 0.0000000 0.0000000 0.0000000 
0.0000000 0.0000000 0.0000000 0.0000000 0.0000000 0.0000000 
0.0000001 0.0000001 0.0000001 0.0000001 0.0000001 0.0000001 
0.0000002 0.0000002 0.0000002 0.0000002 0.0000002 0.0000003 
0.0000003 0.0000003 0.0000003 0.0000003 0.0000003 0.0000003 
0.0000003 0.0000002 0.0000002 0.0000002 0.0000002 0.0000002 
0.0000001 0.0000001 0.0000001 0.0000001 0.0000001 0.0000001 
0.0000001 0.0000000 0.0000000 0.0000000 0.0000000 0.0000000 
0.0000000 0.0000000 0.0000000 0.0000000 0.0000000 0.0000000 
0.0000000 0.0000000 0.0000000 0.0000000 0.0000000 0.0000000 
0.0000000 0.0000000 0.0000000 0.0000000 0.0000000 0.0000000 
0.0000000 0.0000000 0.0000000 0.0000000 0.0000000 0.0000000 
0.0000000 0.0000000 0.0000000 0.0000000 0.0000000 0.0000000 
0.0000000 0.0000000 0.0000000 0.0000000 0.0000000 0.0000000 
0.0000000 0.0000000 0.0000000 0.0000000 0.0000000 0.0000000 
0.0000000 0.0000000 0.0000000 0.0000000 0.0000000 0.0000000 
0.0000000 0.0000000 0.0000000 0.0000000 0.0000000 0.0000000 
0.0000000 0.0000000 0.0000000 0.0000000 0.0000000 0.0000000 
0.0000000 0.0000000 0.0000000 0.0000000 0.0000000 0.0000000 
0.0000000 0.0000000 0.0000000 0.0000000 0.0000000 0.0000000 
0.0000000 0.0000000 0.0000001 0.0000001 0.0000001 0.0000001 
0.0000001 0.0000001 0.0000001 0.0000001 0.0000002 0.0000002 
0.0000002 0.0000002 0.0000002 0.0000002 0.0000002 0.0000002 
0.0000002 0.0000002 0.0000002 0.0000002 0.0000001 0.0000001 
0.0000001 0.0000001 0.0000001 0.0000001 0.0000001 0.0000001 
0.0000000 0.0000000 0.0000000 0.0000000 0.0000000 0.0000000 
0.0000000 0.0000000 0.0000000 0.0000000 0.0000000 0.0000000 
0.0000000 0.0000000 0.0000000 0.0000000 0.0000000 0.0000000 
0.0000000 0.0000000 0.0000000 0.0000000 0.0000000 0.0000000 
0.0000000 0.0000000 0.0000000 0.0000000 0.0000000 0.0000000 
0.0000000 0.0000000 0.0000000 0.0000000 0.0000000 0.0000000 
0.0000000 0.0000000 0.0000000 0.0000000 0.0000000 0.0000000 
0.0000000 0.0000000 0.0000000 0.0000000 0.0000000 0.0000000 
0.0000000 0.0000000 0.0000000 0.0000000 0.0000000 0.0000000 
0.0000000 0.0000000 0.0000000 0.0000000 0.0000000 0.0000000 
0.0000000 0.0000000 0.0000000 0.0000000 0.0000000 0.0000000 
0.0000000 0.0000000 0.0000000 0.0000000 0.0000000 0.0000000 
0.0000000 0.0000000 0.0000000 0.0000000 0.0000000 0.0000000 
0.0000000 0.0000000 0.0000000 0.0000000 0.0000000 0.0000001 
0.0000001 0.0000001 0.0000001 0.0000001 0.0000001 0.0000001 
0.0000001 0.0000001 0.0000001 0.0000001 0.0000001 0.0000001 
0.0000001 0.0000001 0.0000001 0.0000001 0.0000001 0.0000001 
0.0000001 0.0000001 0.0000001 0.0000001 0.0000001 0.0000000 
0.0000000 0.0000000 0.0000000 0.0000000 0.0000000 0.0000000 
0.0000000 0.0000000 0.0000000 0.0000000 0.0000000 0.0000000 
0.0000000 0.0000000 0.0000000 0.0000000 0.0000000 0.0000000 
0.0000000 0.0000000 0.0000000 0.0000000 0.0000000 0.0000000 
0.0000000 0.0000000 0.0000000 0.0000000 0.0000000 0.0000000 
0.0000000 0.0000000 0.0000000 0.0000000 0.0000000 0.0000000 
0.0000000 0.0000000 0.0000000 0.0000000 0.0000000 0.0000000 
0.0000000 0.0000000 0.0000000 0.0000000 0.0000000 0.0000000 
0.0000000 0.0000000 0.0000000 0.0000000 0.0000000 0.0000000 
0.0000000 0.0000000 0.0000000 0.0000000 0.0000000 0.0000000 
0.0000000 0.0000000 0.0000000 0.0000000 0.0000000 0.0000000 
0.0000000 0.0000000 0.0000000 0.0000000 0.0000000 0.0000000 
0.0000000 0.0000000 0.0000000 0.0000000 0.0000000 0.0000000 
0.0000000 0.0000000 0.0000000 0.0000000 0.0000000 0.0000000 
0.0000000 0.0000000 0.0000001 0.0000001 0.0000001 0.0000001 
0.0000001 0.0000001 0.0000001 0.0000001 0.0000001 0.0000001 
0.0000001 0.0000001 0.0000001 0.0000001 0.0000001 0.0000001 
0.0000001 0.0000001 0.0000001 0.0000001 0.0000000 0.0000000 
0.0000000 0.0000000 0.0000000 0.0000000 0.0000000 0.0000000 
0.0000000 0.0000000 0.0000000 0.0000000 0.0000000 0.0000000 
0.0000000 0.0000000 0.0000000 0.0000000 0.0000000 0.0000000 
0.0000000 0.0000000 0.0000000 0.0000000 0.0000000 0.0000000 
0.0000000 0.0000000 0.0000000 0.0000000 0.0000000 0.0000000 
0.0000000 0.0000000 0.0000000 0.0000000 0.0000000 0.0000000 
0.0000000 0.0000000 0.0000000 0.0000000 0.0000000 0.0000000 
0.0000000 0.0000000 0.0000000 0.0000000 0.0000000 0.0000000 
0.0000000 0.0000000 0.0000000 0.0000000 0.0000000 0.0000000 
0.0000000 0.0000000 0.0000000 0.0000000 0.0000000 0.0000000 
0.0000000 0.0000000 0.0000000 0.0000000 0.0000000 0.0000000 
0.0000000 0.0000000 0.0000000 0.0000000 0.0000000 0.0000000 
0.0000000 0.0000000 0.0000000 0.0000000 0.0000000 0.0000000 
0.0000000 0.0000000 0.0000000 0.0000000 0.0000000 0.0000000 
0.0000000 0.0000000 0.0000000 0.0000000 0.0000000 0.0000000 
0.0000001 0.0000001 0.0000001 0.0000001 0.0000001 0.0000001 
0.0000001 0.0000001 0.0000001 0.0000001 0.0000001 0.0000001 
0.0000001 0.0000001 0.0000000 0.0000000 0.0000000 0.0000000 
0.0000000 0.0000000 0.0000000 0.0000000 0.0000000 0.0000000 
0.0000000 0.0000000 0.0000000 0.0000000 0.0000000 0.0000000 
0.0000000 0.0000000 0.0000000 0.0000000 0.0000000 0.0000000 
0.0000000 0.0000000 0.0000000 0.0000000 0.0000000 0.0000000 
0.0000000 0.0000000 0.0000000 0.0000000 0.0000000 0.0000000 
0.0000000 0.0000000 0.0000000 0.0000000 0.0000000 0.0000000 
0.0000000 0.0000000 0.0000000 0.0000000 0.0000000 0.0000000 
0.0000000 0.0000000 0.0000000 0.0000000 0.0000000 0.0000000 
0.0000000 0.0000000 0.0000000 0.0000000 0.0000000 0.0000000 
0.0000000 0.0000000 0.0000000 0.0000000 0.0000000 0.0000000 
0.0000000 0.0000000 0.0000000 0.0000000 0.0000000 0.0000000 
0.0000000 0.0000000 0.0000000 0.0000000 0.0000000 0.0000000 
0.0000000 0.0000000 0.0000000 0.0000000 0.0000000 0.0000000 
0.0000000 0.0000000 0.0000000 0.0000000 0.0000000 0.0000000 
0.0000000 0.0000000 0.0000000 0.0000000 0.0000000 0.0000000 
0.0000000 0.0000000 0.0000000 0.0000000 0.0000000 0.0000000 
0.0000000 0.0000000 0.0000000 0.0000000 0.0000000 0.0000000 
0.0000000 0.0000000 0.0000000 0.0000000 0.0000000 0.0000000 
0.0000000 0.0000000 0.0000000 0.0000000 0.0000000 0.0000000 
0.0000000 0.0000000 0.0000000 0.0000000 0.0000000 0.0000000 
0.0000000 0.0000000 0.0000000 0.0000000 0.0000000 0.0000000 
0.0000000 0.0000000 0.0000000 0.0000000 0.0000000 0.0000000 
0.0000000 0.0000000 0.0000000 0.0000000 0.0000000 0.0000000 
0.0000000 0.0000000 0.0000000 0.0000000 0.0000000 0.0000000 
0.0000000 0.0000000 0.0000000 0.0000000 0.0000000 0.0000000 
0.0000000 0.0000000 0.0000000 0.0000000 0.0000000 0.0000000 
0.0000000 0.0000000 0.0000000 0.0000000 0.0000000 0.0000000 
0.0000000 0.0000000 0.0000000 0.0000000 0.0000000 0.0000000 
0.0000000 0.0000000 0.0000000 0.0000000 0.0000000 0.0000000 
0.0000000 0.0000000 0.0000000 0.0000000 0.0000000 0.0000000 
0.0000000 0.0000000 0.0000000 0.0000000 0.0000000 0.0000000 
0.0000000 0.0000000 0.0000000 0.0000000 0.0000000 0.0000000 
0.0000000 0.0000000 0.0000000 0.0000000 0.0000000 0.0000000 
0.0000000 0.0000000 0.0000000 0.0000000 0.0000000 0.0000000 
0.0000000 0.0000000 0.0000000 0.0000000 0.0000000 0.0000000 
0.0000000 0.0000000 0.0000000 0.0000000 0.0000000 0.0000000 
0.0000000 0.0000000 0.0000000 0.0000000 0.0000000 0.0000000 
0.0000000 0.0000000 0.0000000 0.0000000 0.0000000 0.0000000 
0.0000000 0.0000000 0.0000000 0.0000000 0.0000000 0.0000000 
0.0000000 0.0000000 0.0000000 0.0000000 0.0000000 0.0000000 
0.0000000 0.0000000 0.0000000 0.0000000 0.0000000 0.0000000 
0.0000000 0.0000000 0.0000000 0.0000000 0.0000000 0.0000000 
0.0000000 0.0000000 0.0000000 0.0000000 0.0000000 0.0000000 
0.0000000 0.0000000 0.0000000 0.0000000 0.0000000 0.0000000 
0.0000000 0.0000000 0.0000000 0.0000000 0.0000000 0.0000000 
0.0000000 0.0000000 0.0000000 0.0000000 0.0000000 0.0000000 
0.0000000 0.0000000 0.0000000 0.0000000 0.0000000 0.0000000 
0.0000000 0.0000000 0.0000000 0.0000000 0.0000000 0.0000000 
0.0000000 0.0000000 0.0000000 0.0000000 0.0000000 0.0000000 
0.0000000 0.0000000 0.0000000 0.0000000 0.0000000 0.0000000 
0.0000000 0.0000000 0.0000000 0.0000000 0.0000000 0.0000000 
0.0000000 0.0000000 0.0000000 0.0000000 0.0000000 0.0000000 
0.0000000 0.0000000 0.0000000 0.0000000 0.0000000 0.0000000 
0.0000000 0.0000000 0.0000000 0.0000000 0.0000000 0.0000000 
0.0000000 0.0000000 0.0000000 0.0000000 0.0000000 0.0000000 
0.0000000 0.0000000 0.0000000 0.0000000 0.0000000 0.0000000 
0.0000000 0.0000000 0.0000000 0.0000000 0.0000000 0.0000000 
0.0000000 0.0000000 0.0000000 0.0000000 0.0000000 0.0000000 
0.0000000 0.0000000 0.0000000 0.0000000 0.0000000 0.0000000 
0.0000000 0.0000000 0.0000000 0.0000000 0.0000000 0.0000000 
0.0000000 0.0000000 0.0000000 0.0000000 0.0000000 0.0000000 
0.0000000 0.0000000 0.0000000 0.0000000 0.0000000 0.0000000 
0.0000000 0.0000000 0.0000000 0.0000000 0.0000000 0.0000000 
0.0000000 0.0000000 0.0000000 0.0000000 0.0000000 0.0000000 
0.0000000 0.0000000 0.0000000 0.0000000 0.0000000 0.0000000 
0.0000000 0.0000000 0.0000000 0.0000000 0.0000000 0.0000000 
0.0000000 0.0000000 0.0000000 0.0000000 0.0000000 0.0000000 
0.0000000 0.0000000 0.0000000 0.0000000 0.0000000 0.0000000 
0.0000000 0.0000000 0.0000000 0.0000000 0.0000000 0.0000000 
0.0000000 0.0000000 0.0000000 0.0000000 0.0000000 0.0000000 
0.0000000 0.0000000 0.0000000 0.0000000 0.0000000 0.0000000 
0.0000000 0.0000000 0.0000000 0.0000000 0.0000000 0.0000000 
0.0000000 0.0000000 0.0000000 0.0000000 0.0000000 0.0000000 
0.0000000 0.0000000 0.0000000 0.0000000 0.0000000 0.0000000 
0.0000000 0.0000000 0.0000000 0.0000000 0.0000000 0.0000000 
0.0000000 0.0000000 0.0000000 0.0000000 0.0000000 0.0000000 
0.0000000 0.0000000 0.0000000 0.0000000 0.0000000 0.0000000 
0.0000000 0.0000000 0.0000000 0.0000000 0.0000000 0.0000000 
0.0000000 0.0000000 0.0000000 0.0000000 0.0000000 0.0000000 
0.0000000 0.0000000 0.0000000 0.0000000 0.0000000 0.0000000 
0.0000000 0.0000000 0.0000000 0.0000000 0.0000000 0.0000000 
0.0000000 0.0000000 0.0000000 0.0000000 0.0000000 0.0000000 
0.0000000 0.0000000 0.0000000 0.0000000 0.0000000 0.0000000 
0.0000000 0.0000000 0.0000000 0.0000000 0.0000000 0.0000000 
0.0000000 0.0000000 0.0000000 0.0000000 0.0000000 0.0000000 
0.0000000 0.0000000 0.0000000 0.0000000 0.0000000 0.0000000 
0.0000000 0.0000000 0.0000000 0.0000000 0.0000000 0.0000000 
0.0000000 0.0000000 0.0000000 0.0000000 0.0000000 0.0000000 
0.0000000 0.0000000 0.0000000 0.0000000 0.0000000 0.0000000 
0.0000000 0.0000000 0.0000000 0.0000000 0.0000000 0.0000000 
0.0000000 0.0000000 0.0000000 0.0000000 0.0000000 0.0000000 
0.0000000 0.0000000 0.0000000 0.0000000 0.0000000 0.0000000 
0.0000000 0.0000000 0.0000000 0.0000000 0.0000000 0.0000000 
0.0000000 0.0000000 0.0000000 0.0000000 0.0000000 0.0000000 
0.0000000 0.0000000 0.0000000 0.0000000 0.0000000 0.0000000 
0.0000000 0.0000000 0.0000000 0.0000000 0.0000000 0.0000000 
0.0000000 0.0000000 0.0000000 0.0000000 0.0000000 0.0000000 
0.0000000 0.0000000 0.0000000 0.0000000 0.0000000 0.0000000 
0.0000000 0.0000000 0.0000000 0.0000000 0.0000000 0.0000000 
0.0000000 0.0000000 0.0000000 0.0000000 0.0000000 0.0000000 
0.0000000 0.0000000 0.0000000 0.0000000 0.0000000 0.0000000 
0.0000000 0.0000000 0.0000000 0.0000000 0.0000000 0.0000000 
0.0000000 0.0000000 0.0000000 0.0000000 0.0000000 0.0000000 
0.0000000 0.0000000 0.0000000 0.0000000 0.0000000 0.0000000 
0.0000000 0.0000000 0.0000000 0.0000000 0.0000000 0.0000000 
0.0000000 0.0000000 0.0000000 0.0000000 0.0000000 0.0000000 
0.0000000 0.0000000 0.0000000 0.0000000 0.0000000 0.0000000 
0.0000000 0.0000000 0.0000000 0.0000000 0.0000000 0.0000000 
0.0000000 0.0000000 0.0000000 0.0000000 0.0000000 0.0000000 
0.0000000 0.0000000 0.0000000 0.0000000 0.0000000 0.0000000 
0.0000000 0.0000000 0.0000000 0.0000000 0.0000000 0.0000000 
0.0000000 0.0000000 0.0000000 0.0000000 0.0000000 0.0000000 
0.0000000 0.0000000 0.0000000 0.0000000 0.0000000 0.0000000 
0.0000000 0.0000000 0.0000000 0.0000000 0.0000000 0.0000000 
0.0000000 0.0000000 0.0000000 0.0000000 0.0000000 0.0000000 
0.0000000 0.0000000 0.0000000 0.0000000 0.0000000 0.0000000 
0.0000000 0.0000000 0.0000000 0.0000000 0.0000000 0.0000000 
0.0000000 0.0000000 0.0000000 0.0000000 0.0000000 0.0000000 
0.0000000 0.0000000 0.0000000 0.0000000 0.0000000 0.0000000 
0.0000000 0.0000000 0.0000000 0.0000000 0.0000000 0.0000000 
0.0000000 0.0000000 0.0000000 0.0000000 0.0000000 0.0000000 
0.0000000 0.0000000 0.0000000 0.0000000 0.0000000 0.0000000 
0.0000000 0.0000000 0.0000000 0.0000000 0.0000000 0.0000000 
0.0000000 0.0000000 0.0000000 0.0000000 0.0000000 0.0000000 
0.0000000 0.0000000 0.0000000 0.0000000 0.0000000 0.0000000 
0.0000000 0.0000000 0.0000000 0.0000000 0.0000000 0.0000000 
0.0000000 0.0000000 0.0000000 0.0000000 0.0000000 0.0000000 
0.0000000 0.0000000 0.0000000 0.0000000 0.0000000 0.0000000 
0.0000000 0.0000000 0.0000000 0.0000000 0.0000000 0.0000000 
0.0000000 0.0000000 0.0000000 0.0000000 0.0000000 0.0000000 
0.0000000 0.0000000 0.0000000 0.0000000 0.0000000 0.0000000 
0.0000000 0.0000000 0.0000000 0.0000000 0.0000000 0.0000000 
0.0000000 0.0000000 0.0000000 0.0000000 0.0000000 0.0000000 
0.0000000 0.0000000 0.0000000 0.0000000 0.0000000 0.0000000 
0.0000000 0.0000000 0.0000000 0.0000000 0.0000000 0.0000000 
0.0000000 0.0000000 0.0000000 0.0000000 0.0000000 0.0000000 
0.0000000 0.0000000 0.0000000 0.0000000 0.0000000 0.0000000 
0.0000000 0.0000000 0.0000000 0.0000000 0.0000000 0.0000000 
0.0000000 0.0000000 0.0000000 0.0000000 0.0000000 0.0000000 
0.0000000 0.0000000 0.0000000 0.0000000 0.0000000 0.0000000 
0.0000000 0.0000000 0.0000000 0.0000000 0.0000000 0.0000000 
0.0000000 0.0000000 0.0000000 0.0000000 0.0000000 0.0000000 
0.0000000 0.0000000 0.0000000 0.0000000 0.0000000 0.0000000 
0.0000000 0.0000000 0.0000000 0.0000000 0.0000000 0.0000000 
0.0000000 0.0000000 0.0000000 0.0000000 0.0000000 0.0000000 
0.0000000 0.0000000 0.0000000 0.0000000 0.0000000 0.0000000 
0.0000000 0.0000000 0.0000000 0.0000000 0.0000000 0.0000000 
0.0000000 0.0000000 0.0000000 0.0000000 0.0000000 0.0000000 
0.0000000 0.0000000 0.0000000 0.0000000 0.0000000 0.0000000 
0.0000000 0.0000000 0.0000000 0.0000000 0.0000000 0.0000000 
0.0000000 0.0000000 0.0000000 0.0000000 0.0000000 0.0000000 
0.0000000 0.0000000 0.0000000 0.0000000 0.0000000 0.0000000 
0.0000000 0.0000000 0.0000000 0.0000000 0.0000000 0.0000000 
0.0000000 0.0000000 0.0000000 0.0000000 0.0000000 0.0000000 
0.0000000 0.0000000 0.0000000 0.0000000 0.0000000 0.0000000 
0.0000000 0.0000000 0.0000000 0.0000000 0.0000000 0.0000000 
0.0000000 0.0000000 0.0000000 0.0000000 0.0000000 0.0000000 
0.0000000 0.0000000 0.0000000 0.0000000 0.0000000 0.0000000 
0.0000000 0.0000000 0.0000000 0.0000000 0.0000000 0.0000000 
0.0000000 0.0000000 0.0000000 0.0000000 0.0000000 0.0000000 
0.0000000 0.0000000 0.0000000 0.0000000 0.0000000 0.0000000 
0.0000000 0.0000000 0.0000000 0.0000000 0.0000000 0.0000000 
0.0000000 0.0000000 0.0000000 0.0000000 0.0000000 0.0000000 
0.0000000 0.0000000 0.0000000 0.0000000 0.0000000 0.0000000 
0.0000000 0.0000000 0.0000000 0.0000000 0.0000000 0.0000000 
0.0000000 0.0000000 0.0000000 0.0000000 0.0000000 0.0000000 
0.0000000 0.0000000 0.0000000 0.0000000 0.0000000 0.0000000 
0.0000000 0.0000000 0.0000000 0.0000000 0.0000000 0.0000000 
0.0000000 0.0000000 0.0000000 0.0000000 0.0000000 0.0000000 
0.0000000 0.0000000 0.0000000 0.0000000 0.0000000 0.0000000 
0.0000000 0.0000000 0.0000000 0.0000000 0.0000000 0.0000000 
0.0000000 0.0000000 0.0000000 0.0000000 0.0000000 0.0000000 
0.0000000 0.0000000 0.0000000 0.0000000 0.0000000 0.0000000 
0.0000000 0.0000000 0.0000000 0.0000000 0.0000000 0.0000000 
0.0000000 0.0000000 0.0000000 0.0000000 0.0000000 0.0000000 
0.0000000 0.0000000 0.0000000 0.0000000 0.0000000 0.0000000 
0.0000000 0.0000000 0.0000000 0.0000000 0.0000000 0.0000000 
0.0000000 0.0000000 0.0000000 0.0000000 0.0000000 0.0000000 
0.0000000 0.0000000 0.0000000 0.0000000 0.0000000 0.0000000 
0.0000000 0.0000000 0.0000000 0.0000000 0.0000000 0.0000000 
0.0000000 0.0000000 0.0000000 0.0000000 0.0000000 0.0000000 
0.0000000 0.0000000 0.0000000 0.0000000 0.0000000 0.0000000 
0.0000000 0.0000000 0.0000000 0.0000000 0.0000000 0.0000000 
0.0000000 0.0000000 0.0000000 0.0000000 0.0000000 0.0000000 
0.0000000 0.0000000 0.0000000 0.0000000 0.0000000 0.0000000 
0.0000000 0.0000000 0.0000000 0.0000000 0.0000000 0.0000000 
0.0000000 0.0000000 0.0000000 0.0000000 0.0000000 0.0000000 
0.0000000 0.0000000 0.0000000 0.0000000 0.0000000 0.0000000 
0.0000000 0.0000000 0.0000000 0.0000000 0.0000000 0.0000000 
0.0000000 0.0000000 0.0000000 0.0000000 0.0000000 0.0000000 
0.0000000 0.0000000 0.0000000 0.0000000 0.0000000 0.0000000 
0.0000000 0.0000000 0.0000000 0.0000000 0.0000000 0.0000000 
0.0000000 0.0000000 0.0000000 0.0000000 0.0000000 0.0000000 
0.0000000 0.0000000 0.0000000 0.0000000 0.0000000 0.0000000 
0.0000000 0.0000000 0.0000000 0.0000000 0.0000000 0.0000000 
0.0000000 0.0000000 0.0000000 0.0000000 0.0000000 0.0000000 
0.0000000 0.0000000 0.0000000 0.0000000 0.0000000 0.0000000 
0.0000000 0.0000000 0.0000000 0.0000000 0.0000000 0.0000000 
0.0000000 0.0000000 0.0000000 0.0000000 0.0000000 0.0000000 
0.0000000 0.0000000 0.0000000 0.0000000 0.0000000 0.0000000 
0.0000000 0.0000000 0.0000000 0.0000000 0.0000000 0.0000000 
0.0000000 0.0000000 0.0000000 0.0000000 0.0000000 0.0000000 
0.0000000 0.0000000 0.0000000 0.0000000 0.0000000 0.0000000 
0.0000000 0.0000000 0.0000000 0.0000000 0.0000000 0.0000000 
0.0000000 0.0000000 0.0000000 0.0000000 0.0000000 0.0000000 
0.0000000 0.0000000 0.0000000 0.0000000 0.0000000 0.0000000 
0.0000000 0.0000000 0.0000000 0.0000000 0.0000000 0.0000000 
0.0000000 0.0000000 0.0000000 0.0000000 0.0000000 0.0000000 
0.0000000 0.0000000 0.0000000 0.0000000 0.0000000 0.0000000 
0.0000000 0.0000000 0.0000000 0.0000000 0.0000000 0.0000000 
0.0000000 0.0000000 0.0000000 0.0000000 0.0000000 0.0000000 
0.0000000 0.0000000 0.0000000 0.0000000 0.0000000 0.0000000 
0.0000000 0.0000000 0.0000000 0.0000000 0.0000000 0.0000000 
0.0000000 0.0000000 0.0000000 0.0000000 0.0000000 0.0000000 
0.0000000 0.0000000 0.0000000 0.0000000 0.0000000 0.0000000 
0.0000000 0.0000000 0.0000000 0.0000000 0.0000000 0.0000000 
0.0000000 0.0000000 0.0000000 0.0000000 0.0000000 0.0000000 
0.0000000 0.0000000 0.0000000 0.0000000 0.0000000 0.0000000 
0.0000000 0.0000000 0.0000000 0.0000000 0.0000000 0.0000000 
0.0000000 0.0000000 0.0000000 0.0000000 0.0000000 0.0000000 
0.0000000 0.0000000 0.0000000 0.0000000 0.0000000 0.0000000 
0.0000000 0.0000000 0.0000000 0.0000000 0.0000000 0.0000000 
0.0000000 0.0000000 0.0000000 0.0000000 0.0000000 0.0000000 
0.0000000 0.0000000 0.0000000 0.0000000 0.0000000 0.0000000 
0.0000000 0.0000000 0.0000000 0.0000000 0.0000000 0.0000000 
0.0000000 0.0000000 0.0000000 0.0000000 0.0000000 0.0000000 
0.0000000 0.0000000 0.0000000 0.0000000 0.0000000 0.0000000 
0.0000000 0.0000000 0.0000000 0.0000000 0.0000000 0.0000000 
0.0000000 0.0000000 0.0000000 0.0000000 0.0000000 0.0000000 
0.0000000 0.0000000 0.0000000 0.0000000 0.0000000 0.0000000 
0.0000000 0.0000000 0.0000000 0.0000000 0.0000000 0.0000000 
0.0000000 0.0000000 0.0000000 0.0000000 0.0000000 0.0000000 
0.0000000 0.0000000 0.0000000 0.0000000 0.0000000 0.0000000 
0.0000000 0.0000000 0.0000000 0.0000000 0.0000000 0.0000000 
0.0000000 0.0000000 0.0000000 0.0000000 0.0000000 0.0000000 
0.0000000 0.0000000 0.0000000 0.0000000 0.0000000 0.0000000 
0.0000000 0.0000000 0.0000000 0.0000000 0.0000000 0.0000000 
0.0000000 0.0000000 0.0000000 0.0000000 0.0000000 0.0000000 
0.0000000 0.0000000 0.0000000 0.0000000 0.0000000 0.0000000 
0.0000000 0.0000000 0.0000000 0.0000000 0.0000000 0.0000000 
0.0000000 0.0000000 0.0000000 0.0000000 0.0000000 0.0000000 
0.0000000 0.0000000 0.0000000 0.0000000 0.0000000 0.0000000 
0.0000000 0.0000000 0.0000000 0.0000000 0.0000000 0.0000000 
0.0000000 0.0000000 0.0000000 0.0000000 0.0000000 0.0000000 
0.0000000 0.0000000 0.0000000 0.0000000 0.0000000 0.0000000 
0.0000000 0.0000000 0.0000000 0.0000000 0.0000000 0.0000000 
0.0000000 0.0000000 0.0000000 0.0000000 0.0000000 0.0000000 
0.0000000 0.0000000 0.0000000 0.0000000 0.0000000 0.0000000 
0.0000000 0.0000000 0.0000000 0.0000000 0.0000000 0.0000000 
0.0000000 0.0000000 0.0000000 0.0000000 0.0000000 0.0000000 
0.0000000 0.0000000 0.0000000 0.0000000 0.0000000 0.0000000 
0.0000000 0.0000000 0.0000000 0.0000000 0.0000000 0.0000000 
0.0000000 0.0000000 0.0000000 0.0000000 0.0000000 0.0000000 
0.0000000 0.0000000 0.0000000 0.0000000 0.0000000 0.0000000 
0.0000000 0.0000000 0.0000000 0.0000000 0.0000000 0.0000000 
0.0000000 0.0000000 0.0000000 0.0000000 0.0000000 0.0000000 
0.0000000 0.0000000 0.0000000 0.0000000 0.0000000 0.0000000 
0.0000000 0.0000000 0.0000000 0.0000000 0.0000000 0.0000000 
0.0000000 0.0000000 0.0000000 0.0000000 0.0000000 0.0000000 
0.0000000 0.0000000 0.0000000 0.0000000 0.0000000 0.0000000 
0.0000000 0.0000000 0.0000000 0.0000000 0.0000000 0.0000000 
0.0000000 0.0000000 0.0000000 0.0000000 0.0000000 0.0000000 
0.0000000 0.0000000 0.0000000 0.0000000 0.0000000 0.0000000 
0.0000000 0.0000000 0.0000000 0.0000000 0.0000000 0.0000000 
0.0000000 0.0000000 0.0000000 0.0000000 0.0000000 0.0000000 
0.0000000 0.0000000 0.0000000 0.0000000 0.0000000 0.0000000 
0.0000000 0.0000000 0.0000000 0.0000000 0.0000000 0.0000000 
0.0000000 0.0000000 0.0000000 0.0000000 0.0000000 0.0000000 
0.0000000 0.0000000 0.0000000 0.0000000 0.0000000 0.0000000 
0.0000000 0.0000000 0.0000000 0.0000000 0.0000000 0.0000000 
0.0000000 0.0000000 0.0000000 0.0000000 0.0000000 0.0000000 
0.0000000 0.0000000 0.0000000 0.0000000 0.0000000 0.0000000 
0.0000000 0.0000000 0.0000000 0.0000000 0.0000000 0.0000000 
0.0000000 0.0000000 0.0000000 0.0000000 0.0000000 0.0000000 
0.0000000 0.0000000 0.0000000 0.0000000 0.0000000 0.0000000 
0.0000000 0.0000000 0.0000000 0.0000000 0.0000000 0.0000000 
0.0000000 0.0000000 0.0000000 0.0000000 0.0000000 0.0000000 
0.0000000 0.0000000 0.0000000 0.0000000 0.0000000 0.0000000 
0.0000000 0.0000000 0.0000000 0.0000000 0.0000000 0.0000000 
0.0000000 0.0000000 0.0000000 0.0000000 0.0000000 0.0000000 
0.0000000 0.0000000 0.0000000 0.0000000 0.0000000 0.0000000 
0.0000000 0.0000000 0.0000000 0.0000000 0.0000000 0.0000000 
0.0000000 0.0000000 0.0000000 0.0000000 0.0000000 0.0000000 
0.0000000 0.0000000 0.0000000 0.0000000 0.0000000 0.0000000 
0.0000000 0.0000000 0.0000000 0.0000000 0.0000000 0.0000000 
0.0000000 0.0000000 0.0000000 0.0000000 0.0000000 0.0000000 
0.0000000 0.0000000 0.0000000 0.0000000 0.0000000 0.0000000 
0.0000000 0.0000000 0.0000000 0.0000000 0.0000000 0.0000000 
0.0000000 0.0000000 0.0000000 0.0000000 0.0000000 0.0000000 
0.0000000 0.0000000 0.0000000 0.0000000 0.0000000 0.0000000 
0.0000000 0.0000000 0.0000000 0.0000000 0.0000000 0.0000000 
0.0000000 0.0000000 0.0000000 0.0000000 0.0000000 0.0000000 
0.0000000 0.0000000 0.0000000 0.0000000 0.0000000 0.0000000 
0.0000000 0.0000000 0.0000000 0.0000000 0.0000000 0.0000000 
0.0000000 0.0000000 0.0000000 0.0000000 0.0000000 0.0000000 
0.0000000 0.0000000 0.0000000 0.0000000 0.0000000 0.0000000 
0.0000000 0.0000000 0.0000000 0.0000000 0.0000000 0.0000000 
0.0000000 0.0000000 0.0000000 0.0000000 0.0000000 0.0000000 
0.0000000 0.0000000 0.0000000 0.0000000 0.0000000 0.0000000 
0.0000000 0.0000000 0.0000000 0.0000000 0.0000000 0.0000000 
0.0000000 0.0000000 0.0000000 0.0000000 0.0000000 0.0000000 
0.0000000 0.0000000 0.0000000 0.0000000 0.0000000 0.0000000 
0.0000000 0.0000000 0.0000000 0.0000000 0.0000000 0.0000000 
0.0000000 0.0000000 0.0000000 0.0000000 0.0000000 0.0000000 
0.0000000 0.0000000 0.0000000 0.0000000 0.0000000 0.0000000 
0.0000000 0.0000000 0.0000000 0.0000000 0.0000000 0.0000000 
0.0000000 0.0000000 0.0000000 0.0000000 0.0000000 0.0000000 
0.0000000 0.0000000 0.0000000 0.0000000 0.0000000 0.0000000 
0.0000000 0.0000000 0.0000000 0.0000000 0.0000000 0.0000000 
0.0000000 0.0000000 0.0000000 0.0000000 0.0000000 0.0000000 
0.0000000 0.0000000 0.0000000 0.0000000 0.0000000 0.0000000 
0.0000000 0.0000000 0.0000000 0.0000000 0.0000000 0.0000000 
0.0000000 0.0000000 0.0000000 0.0000000 0.0000000 0.0000000 
0.0000000 0.0000000 0.0000000 0.0000000 0.0000000 0.0000000 
0.0000000 0.0000000 0.0000000 0.0000000 0.0000000 0.0000000 
0.0000000 0.0000000 0.0000000 0.0000000 0.0000000 0.0000000 
0.0000000 0.0000000 0.0000000 0.0000000 0.0000000 0.0000000 
0.0000000 0.0000000 0.0000000 0.0000000 0.0000000 0.0000000 
0.0000000 0.0000000 0.0000000 0.0000000 0.0000000 0.0000000 
0.0000000 0.0000000 0.0000000 0.0000000 0.0000000 0.0000000 
0.0000000 0.0000000 0.0000000 0.0000000 0.0000000 0.0000000 
0.0000000 0.0000000 0.0000000 0.0000000 0.0000000 0.0000000 
0.0000000 0.0000000 0.0000000 0.0000000 0.0000000 0.0000000 
0.0000000 0.0000000 0.0000000 0.0000000 0.0000000 0.0000000 
0.0000000 0.0000000 0.0000000 0.0000000 0.0000000 0.0000000 
0.0000000 0.0000000 0.0000000 0.0000000 0.0000000 0.0000000 
0.0000000 0.0000000 0.0000000 0.0000000 0.0000000 0.0000000 
0.0000000 0.0000000 0.0000000 0.0000000 0.0000000 0.0000000 
0.0000000 0.0000000 0.0000000 0.0000000 0.0000000 0.0000000 
0.0000000 0.0000000 0.0000000 0.0000000 0.0000000 0.0000000 
0.0000000 0.0000000 0.0000000 0.0000000 0.0000000 0.0000000 
0.0000000 0.0000000 0.0000000 0.0000000 0.0000000 0.0000000 
0.0000000 0.0000000 0.0000000 0.0000000 0.0000000 0.0000000 
0.0000000 0.0000000 0.0000000 0.0000000 0.0000000 0.0000000 
0.0000000 0.0000000 0.0000000 0.0000000 0.0000000 0.0000000 
0.0000000 0.0000000 0.0000000 0.0000000 0.0000000 0.0000000 
0.0000000 0.0000000 0.0000000 0.0000000 0.0000000 0.0000000 
0.0000000 0.0000000 0.0000000 0.0000000 0.0000000 0.0000000 
0.0000000 0.0000000 0.0000000 0.0000000 0.0000000 0.0000000 
0.0000000 0.0000000 0.0000000 0.0000000 0.0000000 0.0000000 
0.0000000 0.0000000 0.0000000 0.0000000 0.0000000 0.0000000 
0.0000000 0.0000000 0.0000000 0.0000000 0.0000000 0.0000000 
0.0000000 0.0000000 0.0000000 0.0000000 0.0000000 0.0000000 
0.0000000 0.0000000 0.0000000 0.0000000 0.0000000 0.0000000 
0.0000000 0.0000000 0.0000000 0.0000000 0.0000000 0.0000000 
0.0000000 0.0000000 0.0000000 0.0000000 0.0000000 0.0000000 
0.0000000 0.0000000 0.0000000 0.0000000 0.0000000 0.0000000 
0.0000000 0.0000000 0.0000000 0.0000000 0.0000000 0.0000000 
0.0000000 0.0000000 0.0000000 0.0000000 0.0000000 0.0000000 
0.0000000 0.0000000 0.0000000 0.0000000 0.0000000 0.0000000 
0.0000000 0.0000000 0.0000000 0.0000000 0.0000000 0.0000000 
0.0000000 0.0000000 0.0000000 0.0000000 0.0000000 0.0000000 
0.0000000 0.0000000 0.0000000 0.0000000 0.0000000 0.0000000 
0.0000000 0.0000000 0.0000000 0.0000000 0.0000000 0.0000000 
0.0000000 0.0000000 0.0000000 0.0000000 0.0000000 0.0000000 
0.0000000 0.0000000 0.0000000 0.0000000 0.0000000 0.0000000 
0.0000000 0.0000000 0.0000000 0.0000000 0.0000000 0.0000000 
0.0000000 0.0000000 0.0000000 0.0000000 0.0000000 0.0000000 
0.0000000 0.0000000 0.0000000 0.0000000 0.0000000 0.0000000 
0.0000000 0.0000000 0.0000000 0.0000000 0.0000000 0.0000000 
0.0000000 0.0000000 0.0000000 0.0000000 0.0000000 0.0000000 
0.0000000 0.0000000 0.0000000 0.0000000 0.0000000 0.0000000 
0.0000000 0.0000000 0.0000000 0.0000000 0.0000000 0.0000000 
0.0000000 0.0000000 0.0000000 0.0000000 0.0000000 0.0000000 
0.0000000 0.0000000 0.0000000 0.0000000 0.0000000 0.0000000 
0.0000000 0.0000000 0.0000000 0.0000000 0.0000000 0.0000000 
0.0000000 0.0000000 0.0000000 0.0000000 0.0000000 0.0000000 
0.0000000 0.0000000 0.0000000 0.0000000 0.0000000 0.0000000 
0.0000000 0.0000000 0.0000000 0.0000000 0.0000000 0.0000000 
0.0000000 0.0000000 0.0000000 0.0000000 0.0000000 0.0000000 
0.0000000 0.0000000 0.0000000 0.0000000 0.0000000 0.0000000 
0.0000000 0.0000000 0.0000000 0.0000000 0.0000000 0.0000000 
0.0000000 0.0000000 0.0000000 0.0000000 0.0000000 0.0000000 
0.0000000 0.0000000 0.0000000 0.0000000 0.0000000 0.0000000 
0.0000000 0.0000000 0.0000000 0.0000000 0.0000000 0.0000000 
0.0000000 0.0000000 0.0000000 0.0000000 0.0000000 0.0000000 
0.0000000 0.0000000 0.0000000 0.0000000 0.0000000 0.0000000 
0.0000000 0.0000000 0.0000000 0.0000000 0.0000000 0.0000000 
0.0000000 0.0000000 0.0000000 0.0000000 0.0000000 0.0000000 
0.0000000 0.0000000 0.0000000 0.0000000 0.0000000 0.0000000 
0.0000000 0.0000000 0.0000000 0.0000000 0.0000000 0.0000000 
0.0000000 0.0000000 0.0000000 0.0000000 0.0000000 0.0000000 
0.0000000 0.0000000 0.0000000 0.0000000 0.0000000 0.0000000 
0.0000000 0.0000000 0.0000000 0.0000000 0.0000000 0.0000000 
0.0000000 0.0000000 0.0000000 0.0000000 0.0000000 0.0000000 
0.0000000 0.0000000 0.0000000 0.0000000 0.0000000 0.0000000 
0.0000000 0.0000000 0.0000000 0.0000000 0.0000000 0.0000000 
0.0000000 0.0000000 0.0000000 0.0000000 0.0000000 0.0000000 
0.0000000 0.0000000 0.0000000 0.0000000 0.0000000 0.0000000 
0.0000000 0.0000000 0.0000000 0.0000000 0.0000000 0.0000000 
0.0000000 0.0000000 0.0000000 0.0000000 0.0000000 0.0000000 
0.0000000 0.0000000 0.0000000 0.0000000 0.0000000 0.0000000 
0.0000000 0.0000000 0.0000000 0.0000000 0.0000000 0.0000000 
0.0000000 0.0000000 0.0000000 0.0000000 0.0000000 0.0000000 
0.0000000 0.0000000 0.0000000 0.0000000 0.0000000 0.0000000 
0.0000000 0.0000000 0.0000000 0.0000000 0.0000000 0.0000000 
0.0000000 0.0000000 0.0000000 0.0000000 0.0000000 0.0000000 
0.0000000 0.0000000 0.0000000 0.0000000 0.0000000 0.0000000 
0.0000000 0.0000000 0.0000000 0.0000000 0.0000000 0.0000000 
0.0000000 0.0000000 0.0000000 0.0000000 0.0000000 0.0000000 
0.0000000 0.0000000 0.0000000 0.0000000 0.0000000 0.0000000 
0.0000000 0.0000000 0.0000000 0.0000000 0.0000000 0.0000000 
0.0000000 0.0000000 0.0000000 0.0000000 0.0000000 0.0000000 
0.0000000 0.0000000 0.0000000 0.0000000 0.0000000 0.0000000 
0.0000000 0.0000000 0.0000000 0.0000000 0.0000000 0.0000000 
0.0000000 0.0000000 0.0000000 0.0000000 0.0000000 0.0000000 
0.0000000 0.0000000 0.0000000 0.0000000 0.0000000 0.0000000 
0.0000000 0.0000000 0.0000000 0.0000000 0.0000000 0.0000000 
0.0000000 0.0000000 0.0000000 0.0000000 0.0000000 0.0000000 
0.0000000 0.0000000 0.0000000 0.0000000 0.0000000 0.0000000 
0.0000000 0.0000000 0.0000000 0.0000000 0.0000000 0.0000000 
0.0000000 0.0000000 0.0000000 0.0000000 0.0000000 0.0000000 
0.0000000 0.0000000 0.0000000 0.0000000 0.0000000 0.0000000 
0.0000000 0.0000000 0.0000000 0.0000000 0.0000000 0.0000000 
0.0000000 0.0000000 0.0000000 0.0000000 0.0000000 0.0000000 
0.0000000 0.0000000 0.0000000 0.0000000 0.0000000 0.0000000 
0.0000000 0.0000000 0.0000000 0.0000000 0.0000000 0.0000000 
0.0000000 0.0000000 0.0000000 0.0000000 0.0000000 0.0000000 
0.0000000 0.0000000 0.0000000 0.0000000 0.0000000 0.0000000 
0.0000000 0.0000000 0.0000000 0.0000000 0.0000000 0.0000000 
0.0000000 0.0000000 0.0000000 0.0000000 0.0000000 0.0000000 
0.0000000 0.0000000 0.0000000 0.0000000 0.0000000 0.0000000 
0.0000000 0.0000000 0.0000000 0.0000000 0.0000000 0.0000000 
0.0000000 0.0000000 0.0000000 0.0000000 0.0000000 0.0000000 
0.0000000 0.0000000 0.0000000 0.0000000 0.0000000 0.0000000 
0.0000000 0.0000000 0.0000000 0.0000000 0.0000000 0.0000000 
0.0000000 0.0000000 0.0000000 0.0000000 0.0000000 0.0000000 
0.0000000 0.0000000 0.0000000 0.0000000 0.0000000 0.0000000 
0.0000000 0.0000000 0.0000000 0.0000000 0.0000000 0.0000000 
0.0000000 0.0000000 0.0000000 0.0000000 0.0000000 0.0000000 
0.0000000 0.0000000 0.0000000 0.0000000 0.0000000 0.0000000 
0.0000000 0.0000000 0.0000000 0.0000000 0.0000000 0.0000000 
0.0000000 0.0000000 0.0000000 0.0000000 0.0000000 0.0000000 
0.0000000 0.0000000 0.0000000 0.0000000 0.0000000 0.0000000 
0.0000000 0.0000000 0.0000000 0.0000000 0.0000000 0.0000000 
0.0000000 0.0000000 0.0000000 0.0000000 0.0000000 0.0000000 
0.0000000 0.0000000 0.0000000 0.0000000 0.0000000 0.0000000 
0.0000000 0.0000000 0.0000000 0.0000000 0.0000000 0.0000000 
0.0000000 0.0000000 0.0000000 0.0000000 0.0000000 0.0000000 
0.0000000 0.0000000 0.0000000 0.0000000 0.0000000 0.0000000 
0.0000000 0.0000000 0.0000000 0.0000000 0.0000000 0.0000000 
0.0000000 0.0000000 0.0000000 0.0000000 0.0000000 0.0000000 
0.0000000 0.0000000 0.0000000 0.0000000 0.0000000 0.0000000 
0.0000000 0.0000000 0.0000000 0.0000000 0.0000000 0.0000000 
0.0000000 0.0000000 0.0000000 0.0000000 0.0000000 0.0000000 
0.0000000 0.0000000 0.0000000 0.0000000 0.0000000 0.0000000 
0.0000000 0.0000000 0.0000000 0.0000000 0.0000000 0.0000000 
0.0000000 0.0000000 0.0000000 0.0000000 0.0000000 0.0000000 
0.0000000 0.0000000 0.0000000 0.0000000 0.0000000 0.0000000 
0.0000000 0.0000000 0.0000000 0.0000000 0.0000000 0.0000000 
0.0000000 0.0000000 0.0000000 0.0000000 0.0000000 0.0000000 
0.0000000 0.0000000 0.0000000 0.0000000 0.0000000 0.0000000 
0.0000000 0.0000000 0.0000000 0.0000000 0.0000000 0.0000000 
0.0000000 0.0000000 0.0000000 0.0000000 0.0000000 0.0000000 
0.0000000 0.0000000 0.0000000 0.0000000 0.0000000 0.0000000 
0.0000000 0.0000000 0.0000000 0.0000000 0.0000000 0.0000000 
0.0000000 0.0000000 0.0000000 0.0000000 0.0000000 0.0000000 
0.0000000 0.0000000 0.0000000 0.0000000 0.0000000 0.0000000 
0.0000000 0.0000000 0.0000000 0.0000000 0.0000000 0.0000000 
0.0000000 0.0000000 0.0000000 0.0000000 0.0000000 0.0000000 
0.0000000 0.0000000 0.0000000 0.0000000 0.0000000 0.0000000 
0.0000000 0.0000000 0.0000000 0.0000000 0.0000000 0.0000000 
0.0000000 0.0000000 0.0000000 0.0000000 0.0000000 0.0000000 
0.0000000 0.0000000 0.0000000 0.0000000 0.0000000 0.0000000 
0.0000000 0.0000000 0.0000000 0.0000000 0.0000000 0.0000000 
0.0000000 0.0000000 0.0000000 0.0000000 0.0000000 0.0000000 
0.0000000 0.0000000 0.0000000 0.0000000 0.0000000 0.0000000 
0.0000000 0.0000000 0.0000000 0.0000000 0.0000000 0.0000000 
0.0000000 0.0000000 0.0000000 0.0000000 0.0000000 0.0000000 
0.0000000 0.0000000 0.0000000 0.0000000 0.0000000 0.0000000 
0.0000000 0.0000000 0.0000000 0.0000000 0.0000000 0.0000000 
0.0000000 0.0000000 0.0000000 0.0000000 0.0000000 0.0000000 
0.0000000 0.0000000 0.0000000 0.0000000 0.0000000 0.0000000 
0.0000000 0.0000000 0.0000000 0.0000000 0.0000000 0.0000000 
0.0000000 0.0000000 0.0000000 0.0000000 0.0000000 0.0000000 
0.0000000 0.0000000 0.0000000 0.0000000 0.0000000 0.0000000 
0.0000000 0.0000000 0.0000000 0.0000000 0.0000000 0.0000000 
0.0000000 0.0000000 0.0000000 0.0000000 0.0000000 0.0000000 
0.0000000 0.0000000 0.0000000 0.0000000 0.0000000 0.0000000 
0.0000000 0.0000000 0.0000000 0.0000000 0.0000000 0.0000000 
0.0000000 0.0000000 0.0000000 0.0000000 0.0000000 0.0000000 
0.0000000 0.0000000 0.0000000 0.0000000 0.0000000 0.0000000 
0.0000000 0.0000000 0.0000000 0.0000000 0.0000000 0.0000000 
0.0000000 0.0000000 0.0000000 0.0000000 0.0000000 0.0000000 
0.0000000 0.0000000 0.0000000 0.0000000 0.0000000 0.0000000 
0.0000000 0.0000000 0.0000000 0.0000000 0.0000000 0.0000000 
0.0000000 0.0000000 0.0000000 0.0000000 0.0000000 0.0000000 
0.0000000 0.0000000 0.0000000 0.0000000 0.0000000 0.0000000 
0.0000000 0.0000000 0.0000000 0.0000000 0.0000000 0.0000000 
0.0000000 0.0000000 0.0000000 0.0000000 0.0000000 0.0000000 
0.0000000 0.0000000 0.0000000 0.0000000 0.0000000 0.0000000 
0.0000000 0.0000000 0.0000000 0.0000000 0.0000000 0.0000000 
0.0000000 0.0000000 0.0000000 0.0000000 0.0000000 0.0000000 
0.0000000 0.0000000 0.0000000 0.0000000 0.0000000 0.0000000 
0.0000000 0.0000000 0.0000000 0.0000000 0.0000000 0.0000000 
0.0000000 0.0000000 0.0000000 0.0000000 0.0000000 0.0000000 
0.0000000 0.0000000 0.0000000 0.0000000 0.0000000 0.0000000 
0.0000000 0.0000000 0.0000000 0.0000000 0.0000000 0.0000000 
0.0000000 0.0000000 0.0000000 0.0000000 0.0000000 0.0000000 
0.0000000 0.0000000 0.0000000 0.0000000 0.0000000 0.0000000 
0.0000000 0.0000000 0.0000000 0.0000000 0.0000000 0.0000000 
0.0000000 0.0000000 0.0000000 0.0000000 0.0000000 0.0000000 
0.0000000 0.0000000 0.0000000 0.0000000 0.0000000 0.0000000 
0.0000000 0.0000000 0.0000000 0.0000000 0.0000000 0.0000000 
0.0000000 0.0000000 0.0000000 0.0000000 0.0000000 0.0000000 
0.0000000 0.0000000 0.0000000 0.0000000 0.0000000 0.0000000 
0.0000000 0.0000000 0.0000000 0.0000000 0.0000000 0.0000000 
0.0000000 0.0000000 0.0000000 0.0000000 0.0000000 0.0000000 
0.0000000 0.0000000 0.0000000 0.0000000 0.0000000 0.0000000 
0.0000000 0.0000000 0.0000000 0.0000000 0.0000000 0.0000000 
0.0000000 0.0000000 0.0000000 0.0000000 0.0000000 0.0000000 
0.0000000 0.0000000 0.0000000 0.0000000 0.0000000 0.0000000 
0.0000000 0.0000000 0.0000000 0.0000000 0.0000000 0.0000000 
0.0000000 0.0000000 0.0000000 0.0000000 0.0000000 0.0000000 
0.0000000 0.0000000 0.0000000 0.0000000 0.0000000 0.0000000 
0.0000000 0.0000000 0.0000000 0.0000000 0.0000000 0.0000000 
0.0000000 0.0000000 0.0000000 0.0000000 0.0000000 0.0000000 
0.0000000 0.0000000 0.0000000 0.0000000 0.0000000 0.0000000 
0.0000000 0.0000000 0.0000000 0.0000000 0.0000000 0.0000000 
0.0000000 0.0000000 0.0000000 0.0000000 0.0000000 0.0000000 
0.0000000 0.0000000 0.0000000 0.0000000 0.0000000 0.0000000 
0.0000000 0.0000000 0.0000000 0.0000000 0.0000000 0.0000000 
0.0000000 0.0000000 0.0000000 0.0000000 0.0000000 0.0000000 
0.0000000 0.0000000 0.0000000 0.0000000 0.0000000 0.0000000 
0.0000000 0.0000000 0.0000000 0.0000000 0.0000000 0.0000000 
0.0000000 0.0000000 0.0000000 0.0000000 0.0000000 0.0000000 
0.0000000 0.0000000 0.0000000 0.0000000 0.0000000 0.0000000 
0.0000000 0.0000000 0.0000000 0.0000000 0.0000000 0.0000000 
0.0000000 0.0000000 0.0000000 0.0000000 0.0000000 0.0000000 
0.0000000 0.0000000 0.0000000 0.0000000 0.0000000 0.0000000 
0.0000000 0.0000000 0.0000000 0.0000000 0.0000000 0.0000000 
0.0000000 0.0000000 0.0000000 0.0000000 0.0000000 0.0000000 
0.0000000 0.0000000 0.0000000 0.0000000 0.0000000 0.0000000 
0.0000000 0.0000000 0.0000000 0.0000000 0.0000000 0.0000000 
0.0000000 0.0000000 0.0000000 0.0000000 0.0000000 0.0000000 
0.0000000 0.0000000 0.0000000 0.0000000 0.0000000 0.0000000 
0.0000000 0.0000000 0.0000000 0.0000000 0.0000000 0.0000000 
0.0000000 0.0000000 0.0000000 0.0000000 0.0000000 0.0000000 
0.0000000 0.0000000 0.0000000 0.0000000 0.0000000 0.0000000 
0.0000000 0.0000000 0.0000000 0.0000000 0.0000000 0.0000000 
0.0000000 0.0000000 0.0000000 0.0000000 0.0000000 0.0000000 
0.0000000 0.0000000 0.0000000 0.0000000 0.0000000 0.0000000 
0.0000000 0.0000000 0.0000000 0.0000000 0.0000000 0.0000000 
0.0000000 0.0000000 0.0000000 0.0000000 0.0000000 0.0000000 
0.0000000 0.0000000 0.0000000 0.0000000 0.0000000 0.0000000 
0.0000000 0.0000000 0.0000000 0.0000000 0.0000000 0.0000000 
0.0000000 0.0000000 0.0000000 0.0000000 0.0000000 0.0000000 
0.0000000 0.0000000 0.0000000 0.0000000 0.0000000 0.0000000 
0.0000000 0.0000000 0.0000000 0.0000000 0.0000000 0.0000000 
0.0000000 0.0000000 0.0000000 0.0000000 0.0000000 0.0000000 
0.0000000 0.0000000 0.0000000 0.0000000 0.0000000 0.0000000 
0.0000000 0.0000000 0.0000000 0.0000000 0.0000000 0.0000000 
0.0000000 0.0000000 0.0000000 0.0000000 0.0000000 0.0000000 
0.0000000 0.0000000 0.0000000 0.0000000 0.0000000 0.0000000 
0.0000000 0.0000000 0.0000000 0.0000000 0.0000000 0.0000000 
0.0000000 0.0000000 0.0000000 0.0000000 0.0000000 0.0000000 
0.0000000 0.0000000 0.0000000 0.0000000 0.0000000 0.0000000 
0.0000000 0.0000000 0.0000000 0.0000000 0.0000000 0.0000000 
0.0000000 0.0000000 0.0000000 0.0000000 0.0000000 0.0000000 
0.0000000 0.0000000 0.0000000 0.0000000 0.0000000 0.0000000 
0.0000000 0.0000000 0.0000000 0.0000000 0.0000000 0.0000000 
0.0000000 0.0000000 0.0000000 0.0000000 0.0000000 0.0000000 
0.0000000 0.0000000 0.0000000 0.0000000 0.0000000 0.0000000 
0.0000000 0.0000000 0.0000000 0.0000000 0.0000000 0.0000000 
0.0000000 0.0000000 0.0000000 0.0000000 0.0000000 0.0000000 
0.0000000 0.0000000 0.0000000 0.0000000 0.0000000 0.0000000 
0.0000000 0.0000000 0.0000000 0.0000000 0.0000000 0.0000000 
0.0000000 0.0000000 0.0000000 0.0000000 0.0000000 0.0000000 
0.0000000 0.0000000 0.0000000 0.0000000 0.0000000 0.0000000 
0.0000000 0.0000000 0.0000000 0.0000000 0.0000000 0.0000000 
0.0000000 0.0000000 0.0000000 0.0000000 0.0000000 0.0000000 
0.0000000 0.0000000 0.0000000 0.0000000 0.0000000 0.0000000 
0.0000000 0.0000000 0.0000000 0.0000000 0.0000000 0.0000000 
0.0000000 0.0000000 0.0000000 0.0000000 0.0000000 0.0000000 
0.0000000 0.0000000 0.0000000 0.0000000 0.0000000 0.0000000 
0.0000000 0.0000000 0.0000000 0.0000000 0.0000000 0.0000000 
0.0000000 0.0000000 0.0000000 0.0000000 0.0000000 0.0000000 
0.0000000 0.0000000 0.0000000 0.0000000 0.0000000 0.0000000 
0.0000000 0.0000000 0.0000000 0.0000000 0.0000000 0.0000000 
0.0000000 0.0000000 0.0000000 0.0000000 0.0000000 0.0000000 
0.0000000 0.0000000 0.0000000 0.0000000 0.0000000 0.0000000 
0.0000000 0.0000000 0.0000000 0.0000000 0.0000000 0.0000000 
0.0000000 0.0000000 0.0000000 0.0000000 0.0000000 0.0000000 
0.0000000 0.0000000 0.0000000 0.0000000 0.0000000 0.0000000 
0.0000000 0.0000000 0.0000000 0.0000000 0.0000000 0.0000000 
0.0000000 0.0000000 0.0000000 0.0000000 0.0000000 0.0000000 
0.0000000 0.0000000 0.0000000 0.0000000 0.0000000 0.0000000 
0.0000000 0.0000000 0.0000000 0.0000000 0.0000000 0.0000000 
0.0000000 0.0000000 0.0000000 0.0000000 0.0000000 0.0000000 
0.0000000 0.0000000 0.0000000 0.0000000 0.0000000 0.0000000 
0.0000000 0.0000000 0.0000000 0.0000000 0.0000000 0.0000000 
0.0000000 0.0000000 0.0000000 0.0000000 0.0000000 0.0000000 
0.0000000 0.0000000 0.0000000 0.0000000 0.0000000 0.0000000 
0.0000000 0.0000000 0.0000000 0.0000000 0.0000000 0.0000000 
0.0000000 0.0000000 0.0000000 0.0000000 0.0000000 0.0000000 
0.0000000 0.0000000 0.0000000 0.0000000 0.0000000 0.0000000 
0.0000000 0.0000000 0.0000000 0.0000000 0.0000000 0.0000000 
0.0000000 0.0000000 0.0000000 0.0000000 0.0000000 0.0000000 
0.0000000 0.0000000 0.0000000 0.0000000 0.0000000 0.0000000 
0.0000000 0.0000000 0.0000000 0.0000000 0.0000000 0.0000000 
0.0000000 0.0000000 0.0000000 0.0000000 0.0000000 0.0000000 
0.0000000 0.0000000 0.0000000 0.0000000 0.0000000 0.0000000 
0.0000000 0.0000000 0.0000000 0.0000000 0.0000000 0.0000000 
0.0000000 0.0000000 0.0000000 0.0000000 0.0000000 0.0000000 
0.0000000 0.0000000 0.0000000 0.0000000 0.0000000 0.0000000 
0.0000000 0.0000000 0.0000000 0.0000000 0.0000000 0.0000000 
0.0000000 0.0000000 0.0000000 0.0000000 0.0000000 0.0000000 
0.0000000 0.0000000 0.0000000 0.0000000 0.0000000 0.0000000 
0.0000000 0.0000000 0.0000000 0.0000000 0.0000000 0.0000000 
0.0000000 0.0000000 0.0000000 0.0000000 0.0000000 0.0000000 
0.0000000 0.0000000 0.0000000 0.0000000 0.0000000 0.0000000 
0.0000000 0.0000000 0.0000000 0.0000000 0.0000000 0.0000000 
0.0000000 0.0000000 0.0000000 0.0000000 0.0000000 0.0000000 
0.0000000 0.0000000 0.0000000 0.0000000 0.0000000 0.0000000 
0.0000000 0.0000000 0.0000000 0.0000000 0.0000000 0.0000000 
0.0000000 0.0000000 0.0000000 0.0000000 0.0000000 0.0000000 
0.0000000 0.0000000 0.0000000 0.0000000 0.0000000 0.0000000 
0.0000000 0.0000000 0.0000000 0.0000000 0.0000000 0.0000000 
0.0000000 0.0000000 0.0000000 0.0000000 0.0000000 0.0000000 
0.0000000 0.0000000 0.0000000 0.0000000 0.0000000 0.0000000 
0.0000000 0.0000000 0.0000000 0.0000000 0.0000000 0.0000000 
0.0000000 0.0000000 0.0000000 0.0000000 0.0000000 0.0000000 
0.0000000 0.0000000 0.0000000 0.0000000 0.0000000 0.0000000 
0.0000000 0.0000000 0.0000000 0.0000000 0.0000000 0.0000000 
0.0000000 0.0000000 0.0000000 0.0000000 0.0000000 0.0000000 
0.0000000 0.0000000 0.0000000 0.0000000 0.0000000 0.0000000 
0.0000000 0.0000000 0.0000000 0.0000000 0.0000000 0.0000000 
0.0000000 0.0000000 0.0000000 0.0000000 0.0000000 0.0000000 
0.0000000 0.0000000 0.0000000 0.0000000 0.0000000 0.0000000 
0.0000000 0.0000000 0.0000000 0.0000000 0.0000000 0.0000000 
0.0000000 0.0000000 0.0000000 0.0000000 0.0000000 0.0000000 
0.0000000 0.0000000 0.0000000 0.0000000 0.0000000 0.0000000 
0.0000000 0.0000000 0.0000000 0.0000000 0.0000000 0.0000000 
0.0000000 0.0000000 0.0000000 0.0000000 0.0000000 0.0000000 
0.0000000 0.0000000 0.0000000 0.0000000 0.0000000 0.0000000 
0.0000000 0.0000000 0.0000000 0.0000000 0.0000000 0.0000000 
0.0000000 0.0000000 0.0000000 0.0000000 0.0000000 0.0000000 
0.0000000 0.0000000 0.0000000 0.0000000 0.0000000 0.0000000 
0.0000000 0.0000000 0.0000000 0.0000000 0.0000000 0.0000000 
0.0000000 0.0000000 0.0000000 0.0000000 0.0000000 0.0000000 
0.0000000 0.0000000 0.0000000 0.0000000 0.0000000 0.0000000 
0.0000000 0.0000000 0.0000000 0.0000000 0.0000000 0.0000000 
0.0000000 0.0000000 0.0000000 0.0000000 0.0000000 0.0000000 
0.0000000 0.0000000 0.0000000 0.0000000 0.0000000 0.0000000 
0.0000000 0.0000000 0.0000000 0.0000000 0.0000000 0.0000000 
0.0000000 0.0000000 0.0000000 0.0000000 0.0000000 0.0000000 
0.0000000 0.0000000 0.0000000 0.0000000 0.0000000 0.0000000 
0.0000000 0.0000000 0.0000000 0.0000000 0.0000000 0.0000000 
0.0000000 0.0000000 0.0000000 0.0000000 0.0000000 0.0000000 
0.0000000 0.0000000 0.0000000 0.0000000 0.0000000 0.0000000 
0.0000000 0.0000000 0.0000000 0.0000000 0.0000000 0.0000000 
0.0000000 0.0000000 0.0000000 0.0000000 0.0000000 0.0000000 
0.0000000 0.0000000 0.0000000 0.0000000 0.0000000 0.0000000 
0.0000000 0.0000000 0.0000000 0.0000000 0.0000000 0.0000000 
0.0000000 0.0000000 0.0000000 0.0000000 0.0000000 0.0000000 
0.0000000 0.0000000 0.0000000 0.0000000 0.0000000 0.0000000 
0.0000000 0.0000000 0.0000000 0.0000000 0.0000000 0.0000000 
0.0000000 0.0000000 0.0000000 0.0000000 0.0000000 0.0000000 
0.0000000 0.0000000 0.0000000 0.0000000 0.0000000 0.0000000 
0.0000000 0.0000000 0.0000000 0.0000000 0.0000000 0.0000000 
0.0000000 0.0000000 0.0000000 0.0000000 0.0000000 0.0000000 
0.0000000 0.0000000 0.0000000 0.0000000 0.0000000 0.0000000 
0.0000000 0.0000000 0.0000000 0.0000000 0.0000000 0.0000000 
0.0000000 0.0000000 0.0000000 0.0000000 0.0000000 0.0000000 
0.0000000 0.0000000 0.0000000 0.0000000 0.0000000 0.0000000 
0.0000000 0.0000000 0.0000000 0.0000000 0.0000000 0.0000000 
0.0000000 0.0000000 0.0000000 0.0000000 0.0000000 0.0000000 
0.0000000 0.0000000 0.0000000 0.0000000 0.0000000 0.0000000 
0.0000000 0.0000000 0.0000000 0.0000000 0.0000000 0.0000000 
0.0000000 0.0000000 0.0000000 0.0000000 0.0000000 0.0000000 
0.0000000 0.0000000 0.0000000 0.0000000 0.0000000 0.0000000 
0.0000000 0.0000000 0.0000000 0.0000000 0.0000000 0.0000000 
0.0000000 0.0000000 0.0000000 0.0000000 0.0000000 0.0000000 
0.0000000 0.0000000 0.0000000 0.0000000 0.0000000 0.0000000 
0.0000000 0.0000000 0.0000000 0.0000000 0.0000000 0.0000000 
0.0000000 0.0000000 0.0000000 0.0000000 0.0000000 0.0000000 
0.0000000 0.0000000 0.0000000 0.0000000 0.0000000 0.0000000 
0.0000000 0.0000000 0.0000000 0.0000000 0.0000000 0.0000000 
0.0000000 0.0000000 0.0000000 0.0000000 0.0000000 0.0000000 
0.0000000 0.0000000 0.0000000 0.0000000 0.0000000 0.0000000 
0.0000000 0.0000000 0.0000000 0.0000000 0.0000000 0.0000000 
0.0000000 0.0000000 0.0000000 0.0000000 0.0000000 0.0000000 
0.0000000 0.0000000 0.0000000 0.0000000 0.0000000 0.0000000 
0.0000000 0.0000000 0.0000000 0.0000000 0.0000000 0.0000000 
0.0000000 0.0000000 0.0000000 0.0000000 0.0000000 0.0000000 
0.0000000 0.0000000 0.0000000 0.0000000 0.0000000 0.0000000 
0.0000000 0.0000001 0.0000001 0.0000001 0.0000001 0.0000001 
0.0000001 0.0000001 0.0000001 0.0000001 0.0000001 0.0000001 
0.0000001 0.0000001 0.0000001 0.0000000 0.0000000 0.0000000 
0.0000000 0.0000000 0.0000000 0.0000000 0.0000000 0.0000000 
0.0000000 0.0000000 0.0000000 0.0000000 0.0000000 0.0000000 
0.0000000 0.0000000 0.0000000 0.0000000 0.0000000 0.0000000 
0.0000000 0.0000000 0.0000000 0.0000000 0.0000000 0.0000000 
0.0000000 0.0000000 0.0000000 0.0000000 0.0000000 0.0000000 
0.0000000 0.0000000 0.0000000 0.0000000 0.0000000 0.0000000 
0.0000000 0.0000000 0.0000000 0.0000000 0.0000000 0.0000000 
0.0000000 0.0000000 0.0000000 0.0000000 0.0000000 0.0000000 
0.0000000 0.0000000 0.0000000 0.0000000 0.0000000 0.0000000 
0.0000000 0.0000000 0.0000000 0.0000000 0.0000000 0.0000000 
0.0000000 0.0000000 0.0000000 0.0000000 0.0000000 0.0000000 
0.0000000 0.0000000 0.0000000 0.0000000 0.0000000 0.0000000 
0.0000000 0.0000000 0.0000000 0.0000000 0.0000000 0.0000000 
0.0000000 0.0000000 0.0000000 0.0000000 0.0000000 0.0000000 
0.0000000 0.0000000 0.0000000 0.0000000 0.0000000 0.0000001 
0.0000001 0.0000001 0.0000001 0.0000001 0.0000001 0.0000001 
0.0000001 0.0000001 0.0000001 0.0000001 0.0000001 0.0000001 
0.0000001 0.0000001 0.0000001 0.0000001 0.0000001 0.0000001 
0.0000001 0.0000001 0.0000001 0.0000001 0.0000000 0.0000000 
0.0000000 0.0000000 0.0000000 0.0000000 0.0000000 0.0000000 
0.0000000 0.0000000 0.0000000 0.0000000 0.0000000 0.0000000 
0.0000000 0.0000000 0.0000000 0.0000000 0.0000000 0.0000000 
0.0000000 0.0000000 0.0000000 0.0000000 0.0000000 0.0000000 
0.0000000 0.0000000 0.0000000 0.0000000 0.0000000 0.0000000 
0.0000000 0.0000000 0.0000000 0.0000000 0.0000000 0.0000000 
0.0000000 0.0000000 0.0000000 0.0000000 0.0000000 0.0000000 
0.0000000 0.0000000 0.0000000 0.0000000 0.0000000 0.0000000 
0.0000000 0.0000000 0.0000000 0.0000000 0.0000000 0.0000000 
0.0000000 0.0000000 0.0000000 0.0000000 0.0000000 0.0000000 
0.0000000 0.0000000 0.0000000 0.0000000 0.0000000 0.0000000 
0.0000000 0.0000000 0.0000000 0.0000000 0.0000000 0.0000000 
0.0000000 0.0000000 0.0000000 0.0000000 0.0000000 0.0000000 
0.0000000 0.0000000 0.0000000 0.0000000 0.0000001 0.0000001 
0.0000001 0.0000001 0.0000001 0.0000001 0.0000001 0.0000001 
0.0000001 0.0000001 0.0000001 0.0000001 0.0000001 0.0000001 
0.0000001 0.0000001 0.0000001 0.0000001 0.0000001 0.0000001 
0.0000001 0.0000001 0.0000001 0.0000001 0.0000001 0.0000001 
0.0000001 0.0000001 0.0000001 0.0000000 0.0000000 0.0000000 
0.0000000 0.0000000 0.0000000 0.0000000 0.0000000 0.0000000 
0.0000000 0.0000000 0.0000000 0.0000000 0.0000000 0.0000000 
0.0000000 0.0000000 0.0000000 0.0000000 0.0000000 0.0000000 
0.0000000 0.0000000 0.0000000 0.0000000 0.0000000 0.0000000 
0.0000000 0.0000000 0.0000000 0.0000000 0.0000000 0.0000000 
0.0000000 0.0000000 0.0000000 0.0000000 0.0000000 0.0000000 
0.0000000 0.0000000 0.0000000 0.0000000 0.0000000 0.0000000 
0.0000000 0.0000000 0.0000000 0.0000000 0.0000000 0.0000000 
0.0000000 0.0000000 0.0000000 0.0000000 0.0000000 0.0000000 
0.0000000 0.0000000 0.0000000 0.0000000 0.0000000 0.0000000 
0.0000000 0.0000000 0.0000000 0.0000000 0.0000000 0.0000000 
0.0000000 0.0000000 0.0000000 0.0000000 0.0000000 0.0000000 
0.0000000 0.0000000 0.0000000 0.0000001 0.0000001 0.0000001 
0.0000001 0.0000001 0.0000001 0.0000001 0.0000001 0.0000001 
0.0000001 0.0000001 0.0000001 0.0000001 0.0000001 0.0000001 
0.0000001 0.0000002 0.0000002 0.0000002 0.0000001 0.0000001 
0.0000001 0.0000001 0.0000001 0.0000001 0.0000001 0.0000001 
0.0000001 0.0000001 0.0000001 0.0000001 0.0000001 0.0000001 
0.0000001 0.0000000 0.0000000 0.0000000 0.0000000 0.0000000 
0.0000000 0.0000000 0.0000000 0.0000000 0.0000000 0.0000000 
0.0000000 0.0000000 0.0000000 0.0000000 0.0000000 0.0000000 
0.0000000 0.0000000 0.0000000 0.0000000 0.0000000 0.0000000 
0.0000000 0.0000000 0.0000000 0.0000000 0.0000000 0.0000000 
0.0000000 0.0000000 0.0000000 0.0000000 0.0000000 0.0000000 
0.0000000 0.0000000 0.0000000 0.0000000 0.0000000 0.0000000 
0.0000000 0.0000000 0.0000000 0.0000000 0.0000000 0.0000000 
0.0000000 0.0000000 0.0000000 0.0000000 0.0000000 0.0000000 
0.0000000 0.0000000 0.0000000 0.0000000 0.0000000 0.0000000 
0.0000000 0.0000000 0.0000000 0.0000000 0.0000000 0.0000000 
0.0000000 0.0000000 0.0000000 0.0000000 0.0000000 0.0000000 
0.0000000 0.0000000 0.0000000 0.0000001 0.0000001 0.0000001 
0.0000001 0.0000001 0.0000001 0.0000001 0.0000001 0.0000001 
0.0000001 0.0000002 0.0000002 0.0000002 0.0000002 0.0000002 
0.0000002 0.0000002 0.0000002 0.0000002 0.0000002 0.0000002 
0.0000002 0.0000002 0.0000002 0.0000002 0.0000002 0.0000002 
0.0000002 0.0000001 0.0000001 0.0000001 0.0000001 0.0000001 
0.0000001 0.0000001 0.0000001 0.0000001 0.0000001 0.0000000 
0.0000000 0.0000000 0.0000000 0.0000000 0.0000000 0.0000000 
0.0000000 0.0000000 0.0000000 0.0000000 0.0000000 0.0000000 
0.0000000 0.0000000 0.0000000 0.0000000 0.0000000 0.0000000 
0.0000000 0.0000000 0.0000000 0.0000000 0.0000000 0.0000000 
0.0000000 0.0000000 0.0000000 0.0000000 0.0000000 0.0000000 
0.0000000 0.0000000 0.0000000 0.0000000 0.0000000 0.0000000 
0.0000000 0.0000000 0.0000000 0.0000000 0.0000000 0.0000000 
0.0000000 0.0000000 0.0000000 0.0000000 0.0000000 0.0000000 
0.0000000 0.0000000 0.0000000 0.0000000 0.0000000 0.0000000 
0.0000000 0.0000000 0.0000000 0.0000000 0.0000000 0.0000000 
0.0000000 0.0000000 0.0000000 0.0000000 0.0000000 0.0000000 
0.0000000 0.0000000 0.0000001 0.0000001 0.0000001 0.0000001 
0.0000001 0.0000001 0.0000001 0.0000001 0.0000001 0.0000002 
0.0000002 0.0000002 0.0000002 0.0000002 0.0000002 0.0000002 
0.0000003 0.0000003 0.0000003 0.0000003 0.0000003 0.0000003 
0.0000003 0.0000003 0.0000003 0.0000003 0.0000003 0.0000003 
0.0000002 0.0000002 0.0000002 0.0000002 0.0000002 0.0000002 
0.0000001 0.0000001 0.0000001 0.0000001 0.0000001 0.0000001 
0.0000001 0.0000001 0.0000000 0.0000000 0.0000000 0.0000000 
0.0000000 0.0000000 0.0000000 0.0000000 0.0000000 0.0000000 
0.0000000 0.0000000 0.0000000 0.0000000 0.0000000 0.0000000 
0.0000000 0.0000000 0.0000000 0.0000000 0.0000000 0.0000000 
0.0000000 0.0000000 0.0000000 0.0000000 0.0000000 0.0000000 
0.0000000 0.0000000 0.0000000 0.0000000 0.0000000 0.0000000 
0.0000000 0.0000000 0.0000000 0.0000000 0.0000000 0.0000000 
0.0000000 0.0000000 0.0000000 0.0000000 0.0000000 0.0000000 
0.0000000 0.0000000 0.0000000 0.0000000 0.0000000 0.0000000 
0.0000000 0.0000000 0.0000000 0.0000000 0.0000000 0.0000000 
0.0000000 0.0000000 0.0000000 0.0000000 0.0000000 0.0000000 
0.0000000 0.0000000 0.0000001 0.0000001 0.0000001 0.0000001 
0.0000001 0.0000001 0.0000001 0.0000001 0.0000002 0.0000002 
0.0000002 0.0000002 0.0000002 0.0000003 0.0000003 0.0000003 
0.0000003 0.0000004 0.0000004 0.0000004 0.0000004 0.0000004 
0.0000004 0.0000004 0.0000004 0.0000004 0.0000004 0.0000004 
0.0000004 0.0000004 0.0000003 0.0000003 0.0000003 0.0000002 
0.0000002 0.0000002 0.0000002 0.0000001 0.0000001 0.0000001 
0.0000001 0.0000001 0.0000001 0.0000001 0.0000001 0.0000000 
0.0000000 0.0000000 0.0000000 0.0000000 0.0000000 0.0000000 
0.0000000 0.0000000 0.0000000 0.0000000 0.0000000 0.0000000 
0.0000000 0.0000000 0.0000000 0.0000000 0.0000000 0.0000000 
0.0000000 0.0000000 0.0000000 0.0000000 0.0000000 0.0000000 
0.0000000 0.0000000 0.0000000 0.0000000 0.0000000 0.0000000 
0.0000000 0.0000000 0.0000000 0.0000000 0.0000000 0.0000000 
0.0000000 0.0000000 0.0000000 0.0000000 0.0000000 0.0000000 
0.0000000 0.0000000 0.0000000 0.0000000 0.0000000 0.0000000 
0.0000000 0.0000000 0.0000000 0.0000000 0.0000000 0.0000000 
0.0000000 0.0000000 0.0000000 0.0000000 0.0000000 0.0000000 
0.0000000 0.0000000 0.0000001 0.0000001 0.0000001 0.0000001 
0.0000001 0.0000001 0.0000001 0.0000002 0.0000002 0.0000002 
0.0000002 0.0000003 0.0000003 0.0000003 0.0000003 0.0000004 
0.0000004 0.0000005 0.0000005 0.0000005 0.0000006 0.0000006 
0.0000006 0.0000006 0.0000006 0.0000006 0.0000006 0.0000006 
0.0000006 0.0000006 0.0000005 0.0000005 0.0000004 0.0000004 
0.0000004 0.0000003 0.0000003 0.0000002 0.0000002 0.0000002 
0.0000002 0.0000001 0.0000001 0.0000001 0.0000001 0.0000001 
0.0000001 0.0000001 0.0000000 0.0000000 0.0000000 0.0000000 
0.0000000 0.0000000 0.0000000 0.0000000 0.0000000 0.0000000 
0.0000000 0.0000000 0.0000000 0.0000000 0.0000000 0.0000000 
0.0000000 0.0000000 0.0000000 0.0000000 0.0000000 0.0000000 
0.0000000 0.0000000 0.0000000 0.0000000 0.0000000 0.0000000 
0.0000000 0.0000000 0.0000000 0.0000000 0.0000000 0.0000000 
0.0000000 0.0000000 0.0000000 0.0000000 0.0000000 0.0000000 
0.0000000 0.0000000 0.0000000 0.0000000 0.0000000 0.0000000 
0.0000000 0.0000000 0.0000000 0.0000000 0.0000000 0.0000000 
0.0000000 0.0000000 0.0000000 0.0000000 0.0000000 0.0000000 
0.0000000 0.0000000 0.0000001 0.0000001 0.0000001 0.0000001 
0.0000001 0.0000001 0.0000001 0.0000002 0.0000002 0.0000002 
0.0000002 0.0000003 0.0000003 0.0000003 0.0000004 0.0000004 
0.0000005 0.0000005 0.0000006 0.0000006 0.0000007 0.0000007 
0.0000008 0.0000008 0.0000008 0.0000008 0.0000008 0.0000008 
0.0000008 0.0000008 0.0000008 0.0000007 0.0000007 0.0000006 
0.0000005 0.0000005 0.0000004 0.0000004 0.0000003 0.0000003 
0.0000002 0.0000002 0.0000002 0.0000002 0.0000001 0.0000001 
0.0000001 0.0000001 0.0000001 0.0000001 0.0000001 0.0000000 
0.0000000 0.0000000 0.0000000 0.0000000 0.0000000 0.0000000 
0.0000000 0.0000000 0.0000000 0.0000000 0.0000000 0.0000000 
0.0000000 0.0000000 0.0000000 0.0000000 0.0000000 0.0000000 
0.0000000 0.0000000 0.0000000 0.0000000 0.0000000 0.0000000 
0.0000000 0.0000000 0.0000000 0.0000000 0.0000000 0.0000000 
0.0000000 0.0000000 0.0000000 0.0000000 0.0000000 0.0000000 
0.0000000 0.0000000 0.0000000 0.0000000 0.0000000 0.0000000 
0.0000000 0.0000000 0.0000000 0.0000000 0.0000000 0.0000000 
0.0000000 0.0000000 0.0000000 0.0000000 0.0000000 0.0000000 
0.0000000 0.0000000 0.0000001 0.0000001 0.0000001 0.0000001 
0.0000001 0.0000001 0.0000001 0.0000002 0.0000002 0.0000002 
0.0000003 0.0000003 0.0000003 0.0000004 0.0000004 0.0000005 
0.0000006 0.0000006 0.0000007 0.0000008 0.0000009 0.0000009 
0.0000010 0.0000011 0.0000011 0.0000012 0.0000012 0.0000012 
0.0000012 0.0000012 0.0000012 0.0000011 0.0000010 0.0000009 
0.0000009 0.0000008 0.0000007 0.0000006 0.0000005 0.0000005 
0.0000004 0.0000003 0.0000003 0.0000002 0.0000002 0.0000002 
0.0000002 0.0000001 0.0000001 0.0000001 0.0000001 0.0000001 
0.0000001 0.0000001 0.0000000 0.0000000 0.0000000 0.0000000 
0.0000000 0.0000000 0.0000000 0.0000000 0.0000000 0.0000000 
0.0000000 0.0000000 0.0000000 0.0000000 0.0000000 0.0000000 
0.0000000 0.0000000 0.0000000 0.0000000 0.0000000 0.0000000 
0.0000000 0.0000000 0.0000000 0.0000000 0.0000000 0.0000000 
0.0000000 0.0000000 0.0000000 0.0000000 0.0000000 0.0000000 
0.0000000 0.0000000 0.0000000 0.0000000 0.0000000 0.0000000 
0.0000000 0.0000000 0.0000000 0.0000000 0.0000000 0.0000000 
0.0000000 0.0000000 0.0000000 0.0000000 0.0000000 0.0000000 
0.0000000 0.0000000 0.0000001 0.0000001 0.0000001 0.0000001 
0.0000001 0.0000001 0.0000002 0.0000002 0.0000002 0.0000002 
0.0000003 0.0000003 0.0000004 0.0000004 0.0000005 0.0000006 
0.0000006 0.0000007 0.0000008 0.0000009 0.0000011 0.0000012 
0.0000013 0.0000014 0.0000015 0.0000016 0.0000017 0.0000017 
0.0000018 0.0000018 0.0000017 0.0000017 0.0000016 0.0000015 
0.0000014 0.0000012 0.0000011 0.0000010 0.0000009 0.0000007 
0.0000006 0.0000005 0.0000005 0.0000004 0.0000003 0.0000003 
0.0000002 0.0000002 0.0000002 0.0000002 0.0000001 0.0000001 
0.0000001 0.0000001 0.0000001 0.0000001 0.0000001 0.0000000 
0.0000000 0.0000000 0.0000000 0.0000000 0.0000000 0.0000000 
0.0000000 0.0000000 0.0000000 0.0000000 0.0000000 0.0000000 
0.0000000 0.0000000 0.0000000 0.0000000 0.0000000 0.0000000 
0.0000000 0.0000000 0.0000000 0.0000000 0.0000000 0.0000000 
0.0000000 0.0000000 0.0000000 0.0000000 0.0000000 0.0000000 
0.0000000 0.0000000 0.0000000 0.0000000 0.0000000 0.0000000 
0.0000000 0.0000000 0.0000000 0.0000000 0.0000000 0.0000000 
0.0000000 0.0000000 0.0000000 0.0000000 0.0000000 0.0000000 
0.0000000 0.0000000 0.0000001 0.0000001 0.0000001 0.0000001 
0.0000001 0.0000001 0.0000002 0.0000002 0.0000002 0.0000003 
0.0000003 0.0000003 0.0000004 0.0000005 0.0000005 0.0000006 
0.0000007 0.0000008 0.0000010 0.0000011 0.0000013 0.0000015 
0.0000016 0.0000018 0.0000020 0.0000022 0.0000023 0.0000024 
0.0000025 0.0000026 0.0000025 0.0000025 0.0000024 0.0000023 
0.0000021 0.0000020 0.0000018 0.0000016 0.0000014 0.0000012 
0.0000010 0.0000009 0.0000008 0.0000006 0.0000005 0.0000004 
0.0000004 0.0000003 0.0000003 0.0000002 0.0000002 0.0000002 
0.0000002 0.0000001 0.0000001 0.0000001 0.0000001 0.0000001 
0.0000001 0.0000001 0.0000000 0.0000000 0.0000000 0.0000000 
0.0000000 0.0000000 0.0000000 0.0000000 0.0000000 0.0000000 
0.0000000 0.0000000 0.0000000 0.0000000 0.0000000 0.0000000 
0.0000000 0.0000000 0.0000000 0.0000000 0.0000000 0.0000000 
0.0000000 0.0000000 0.0000000 0.0000000 0.0000000 0.0000000 
0.0000000 0.0000000 0.0000000 0.0000000 0.0000000 0.0000000 
0.0000000 0.0000000 0.0000000 0.0000000 0.0000000 0.0000000 
0.0000000 0.0000000 0.0000000 0.0000000 0.0000000 0.0000000 
0.0000000 0.0000000 0.0000001 0.0000001 0.0000001 0.0000001 
0.0000001 0.0000001 0.0000002 0.0000002 0.0000002 0.0000003 
0.0000003 0.0000004 0.0000004 0.0000005 0.0000006 0.0000007 
0.0000008 0.0000010 0.0000011 0.0000013 0.0000015 0.0000018 
0.0000020 0.0000023 0.0000026 0.0000029 0.0000031 0.0000033 
0.0000035 0.0000036 0.0000037 0.0000037 0.0000036 0.0000035 
0.0000033 0.0000031 0.0000028 0.0000025 0.0000022 0.0000020 
0.0000017 0.0000014 0.0000012 0.0000010 0.0000009 0.0000007 
0.0000006 0.0000005 0.0000004 0.0000004 0.0000003 0.0000003 
0.0000002 0.0000002 0.0000002 0.0000002 0.0000001 0.0000001 
0.0000001 0.0000001 0.0000001 0.0000001 0.0000000 0.0000000 
0.0000000 0.0000000 0.0000000 0.0000000 0.0000000 0.0000000 
0.0000000 0.0000000 0.0000000 0.0000000 0.0000000 0.0000000 
0.0000000 0.0000000 0.0000000 0.0000000 0.0000000 0.0000000 
0.0000000 0.0000000 0.0000000 0.0000000 0.0000000 0.0000000 
0.0000000 0.0000000 0.0000000 0.0000000 0.0000000 0.0000000 
0.0000000 0.0000000 0.0000000 0.0000000 0.0000000 0.0000000 
0.0000000 0.0000000 0.0000000 0.0000000 0.0000000 0.0000000 
0.0000000 0.0000000 0.0000001 0.0000001 0.0000001 0.0000001 
0.0000001 0.0000002 0.0000002 0.0000002 0.0000003 0.0000003 
0.0000003 0.0000004 0.0000005 0.0000005 0.0000006 0.0000008 
0.0000009 0.0000011 0.0000013 0.0000015 0.0000018 0.0000021 
0.0000024 0.0000028 0.0000032 0.0000036 0.0000040 0.0000044 
0.0000047 0.0000050 0.0000052 0.0000053 0.0000053 0.0000052 
0.0000050 0.0000047 0.0000044 0.0000040 0.0000036 0.0000031 
0.0000027 0.0000024 0.0000020 0.0000017 0.0000014 0.0000012 
0.0000010 0.0000008 0.0000007 0.0000006 0.0000005 0.0000004 
0.0000004 0.0000003 0.0000003 0.0000002 0.0000002 0.0000002 
0.0000001 0.0000001 0.0000001 0.0000001 0.0000001 0.0000001 
0.0000001 0.0000000 0.0000000 0.0000000 0.0000000 0.0000000 
0.0000000 0.0000000 0.0000000 0.0000000 0.0000000 0.0000000 
0.0000000 0.0000000 0.0000000 0.0000000 0.0000000 0.0000000 
0.0000000 0.0000000 0.0000000 0.0000000 0.0000000 0.0000000 
0.0000000 0.0000000 0.0000000 0.0000000 0.0000000 0.0000000 
0.0000000 0.0000000 0.0000000 0.0000000 0.0000000 0.0000000 
0.0000000 0.0000000 0.0000000 0.0000000 0.0000000 0.0000000 
0.0000000 0.0000000 0.0000001 0.0000001 0.0000001 0.0000001 
0.0000001 0.0000002 0.0000002 0.0000002 0.0000003 0.0000003 
0.0000004 0.0000004 0.0000005 0.0000006 0.0000007 0.0000008 
0.0000010 0.0000011 0.0000014 0.0000016 0.0000020 0.0000023 
0.0000028 0.0000033 0.0000038 0.0000044 0.0000050 0.0000056 
0.0000062 0.0000067 0.0000071 0.0000074 0.0000075 0.0000075 
0.0000074 0.0000071 0.0000067 0.0000062 0.0000056 0.0000050 
0.0000044 0.0000038 0.0000033 0.0000028 0.0000023 0.0000019 
0.0000016 0.0000013 0.0000011 0.0000009 0.0000008 0.0000006 
0.0000005 0.0000005 0.0000004 0.0000004 0.0000003 0.0000003 
0.0000002 0.0000002 0.0000002 0.0000001 0.0000001 0.0000001 
0.0000001 0.0000001 0.0000001 0.0000000 0.0000000 0.0000000 
0.0000000 0.0000000 0.0000000 0.0000000 0.0000000 0.0000000 
0.0000000 0.0000000 0.0000000 0.0000000 0.0000000 0.0000000 
0.0000000 0.0000000 0.0000000 0.0000000 0.0000000 0.0000000 
0.0000000 0.0000000 0.0000000 0.0000000 0.0000000 0.0000000 
0.0000000 0.0000000 0.0000000 0.0000000 0.0000000 0.0000000 
0.0000000 0.0000000 0.0000000 0.0000000 0.0000000 0.0000000 
0.0000000 0.0000000 0.0000000 0.0000001 0.0000001 0.0000001 
0.0000002 0.0000002 0.0000002 0.0000003 0.0000003 0.0000004 
0.0000004 0.0000005 0.0000006 0.0000007 0.0000008 0.0000009 
0.0000010 0.0000012 0.0000015 0.0000018 0.0000021 0.0000026 
0.0000031 0.0000037 0.0000045 0.0000052 0.0000061 0.0000070 
0.0000078 0.0000087 0.0000094 0.0000100 0.0000104 0.0000106 
0.0000106 0.0000104 0.0000100 0.0000094 0.0000086 0.0000078 
0.0000070 0.0000061 0.0000053 0.0000045 0.0000038 0.0000031 
0.0000026 0.0000021 0.0000018 0.0000015 0.0000012 0.0000010 
0.0000008 0.0000007 0.0000006 0.0000005 0.0000005 0.0000004 
0.0000004 0.0000003 0.0000003 0.0000002 0.0000002 0.0000002 
0.0000001 0.0000001 0.0000001 0.0000001 0.0000001 0.0000000 
0.0000000 0.0000000 0.0000000 0.0000000 0.0000000 0.0000000 
0.0000000 0.0000000 0.0000000 0.0000000 0.0000000 0.0000000 
0.0000000 0.0000000 0.0000000 0.0000000 0.0000000 0.0000000 
0.0000000 0.0000000 0.0000000 0.0000000 0.0000000 0.0000000 
0.0000000 0.0000000 0.0000000 0.0000000 0.0000000 0.0000000 
0.0000000 0.0000000 0.0000000 0.0000000 0.0000000 0.0000000 
0.0000000 0.0000000 0.0000000 0.0000000 0.0000001 0.0000001 
0.0000002 0.0000002 0.0000002 0.0000003 0.0000003 0.0000004 
0.0000005 0.0000005 0.0000006 0.0000007 0.0000008 0.0000010 
0.0000011 0.0000013 0.0000016 0.0000019 0.0000023 0.0000028 
0.0000034 0.0000041 0.0000050 0.0000060 0.0000071 0.0000083 
0.0000096 0.0000108 0.0000120 0.0000130 0.0000139 0.0000145 
0.0000148 0.0000148 0.0000145 0.0000139 0.0000130 0.0000120 
0.0000108 0.0000096 0.0000083 0.0000072 0.0000061 0.0000051 
0.0000042 0.0000035 0.0000028 0.0000023 0.0000019 0.0000016 
0.0000013 0.0000011 0.0000009 0.0000008 0.0000007 0.0000006 
0.0000005 0.0000005 0.0000004 0.0000003 0.0000003 0.0000003 
0.0000002 0.0000002 0.0000001 0.0000001 0.0000001 0.0000001 
0.0000001 0.0000000 0.0000000 0.0000000 0.0000000 0.0000000 
0.0000000 0.0000000 0.0000000 0.0000000 0.0000000 0.0000000 
0.0000000 0.0000000 0.0000000 0.0000000 0.0000000 0.0000000 
0.0000000 0.0000000 0.0000000 0.0000000 0.0000000 0.0000000 
0.0000000 0.0000000 0.0000000 0.0000000 0.0000000 0.0000000 
0.0000000 0.0000000 0.0000000 0.0000000 0.0000000 0.0000000 
0.0000000 0.0000000 0.0000000 0.0000000 0.0000000 0.0000001 
0.0000002 0.0000002 0.0000003 0.0000003 0.0000004 0.0000005 
0.0000005 0.0000006 0.0000007 0.0000008 0.0000010 0.0000011 
0.0000013 0.0000015 0.0000017 0.0000020 0.0000025 0.0000030 
0.0000036 0.0000045 0.0000054 0.0000066 0.0000080 0.0000096 
0.0000112 0.0000130 0.0000148 0.0000165 0.0000180 0.0000192 
0.0000201 0.0000206 0.0000206 0.0000201 0.0000192 0.0000180 
0.0000165 0.0000148 0.0000131 0.0000113 0.0000097 0.0000081 
0.0000068 0.0000056 0.0000046 0.0000037 0.0000030 0.0000025 
0.0000021 0.0000017 0.0000014 0.0000012 0.0000011 0.0000009 
0.0000008 0.0000007 0.0000006 0.0000005 0.0000005 0.0000004 
0.0000003 0.0000003 0.0000002 0.0000002 0.0000002 0.0000001 
0.0000001 0.0000001 0.0000001 0.0000000 0.0000000 0.0000000 
0.0000000 0.0000000 0.0000000 0.0000000 0.0000000 0.0000000 
0.0000000 0.0000000 0.0000000 0.0000000 0.0000000 0.0000000 
0.0000000 0.0000000 0.0000000 0.0000000 0.0000000 0.0000000 
0.0000000 0.0000000 0.0000000 0.0000000 0.0000000 0.0000000 
0.0000000 0.0000000 0.0000000 0.0000000 0.0000000 0.0000000 
0.0000000 0.0000000 0.0000000 0.0000000 0.0000000 0.0000000 
0.0000002 0.0000002 0.0000003 0.0000004 0.0000004 0.0000005 
0.0000006 0.0000007 0.0000008 0.0000010 0.0000011 0.0000012 
0.0000014 0.0000016 0.0000019 0.0000022 0.0000026 0.0000032 
0.0000038 0.0000047 0.0000058 0.0000071 0.0000087 0.0000106 
0.0000127 0.0000150 0.0000175 0.0000200 0.0000224 0.0000245 
0.0000263 0.0000275 0.0000282 0.0000282 0.0000275 0.0000263 
0.0000246 0.0000224 0.0000201 0.0000177 0.0000152 0.0000129 
0.0000108 0.0000089 0.0000073 0.0000060 0.0000048 0.0000039 
0.0000032 0.0000026 0.0000022 0.0000019 0.0000016 0.0000014 
0.0000012 0.0000010 0.0000009 0.0000008 0.0000007 0.0000006 
0.0000005 0.0000004 0.0000004 0.0000003 0.0000002 0.0000002 
0.0000002 0.0000001 0.0000001 0.0000001 0.0000001 0.0000000 
0.0000000 0.0000000 0.0000000 0.0000000 0.0000000 0.0000000 
0.0000000 0.0000000 0.0000000 0.0000000 0.0000000 0.0000000 
0.0000000 0.0000000 0.0000000 0.0000000 0.0000000 0.0000000 
0.0000000 0.0000000 0.0000000 0.0000000 0.0000000 0.0000000 
0.0000000 0.0000000 0.0000000 0.0000000 0.0000000 0.0000000 
0.0000000 0.0000000 0.0000000 0.0000000 0.0000000 0.0000000 
0.0000000 0.0000002 0.0000003 0.0000004 0.0000005 0.0000006 
0.0000007 0.0000008 0.0000009 0.0000011 0.0000013 0.0000014 
0.0000016 0.0000019 0.0000021 0.0000024 0.0000029 0.0000034 
0.0000040 0.0000049 0.0000060 0.0000074 0.0000092 0.0000113 
0.0000138 0.0000167 0.0000199 0.0000233 0.0000267 0.0000301 
0.0000330 0.0000355 0.0000373 0.0000382 0.0000382 0.0000373 
0.0000355 0.0000331 0.0000301 0.0000269 0.0000235 0.0000202 
0.0000170 0.0000142 0.0000117 0.0000095 0.0000077 0.0000062 
0.0000050 0.0000041 0.0000034 0.0000028 0.0000024 0.0000020 
0.0000017 0.0000015 0.0000013 0.0000012 0.0000010 0.0000009 
0.0000008 0.0000007 0.0000005 0.0000005 0.0000004 0.0000003 
0.0000003 0.0000002 0.0000002 0.0000001 0.0000001 0.0000001 
0.0000001 0.0000000 0.0000000 0.0000000 0.0000000 0.0000000 
0.0000000 0.0000000 0.0000000 0.0000000 0.0000000 0.0000000 
0.0000000 0.0000000 0.0000000 0.0000000 0.0000000 0.0000000 
0.0000000 0.0000000 0.0000000 0.0000000 0.0000000 0.0000000 
0.0000000 0.0000000 0.0000000 0.0000000 0.0000000 0.0000000 
0.0000000 0.0000000 0.0000000 0.0000000 0.0000000 0.0000000 
0.0000000 0.0000000 0.0000003 0.0000004 0.0000005 0.0000006 
0.0000007 0.0000009 0.0000011 0.0000012 0.0000014 0.0000017 
0.0000019 0.0000022 0.0000024 0.0000028 0.0000032 0.0000037 
0.0000043 0.0000051 0.0000062 0.0000076 0.0000095 0.0000117 
0.0000145 0.0000179 0.0000217 0.0000260 0.0000306 0.0000353 
0.0000398 0.0000439 0.0000473 0.0000497 0.0000510 0.0000510 
0.0000497 0.0000473 0.0000440 0.0000399 0.0000355 0.0000309 
0.0000264 0.0000222 0.0000183 0.0000150 0.0000122 0.0000098 
0.0000079 0.0000064 0.0000052 0.0000042 0.0000035 0.0000030 
0.0000026 0.0000022 0.0000020 0.0000017 0.0000015 0.0000013 
0.0000011 0.0000010 0.0000008 0.0000007 0.0000006 0.0000005 
0.0000004 0.0000003 0.0000003 0.0000002 0.0000002 0.0000001 
0.0000001 0.0000001 0.0000001 0.0000000 0.0000000 0.0000000 
0.0000000 0.0000000 0.0000000 0.0000000 0.0000000 0.0000000 
0.0000000 0.0000000 0.0000000 0.0000000 0.0000000 0.0000000 
0.0000000 0.0000000 0.0000000 0.0000000 0.0000000 0.0000000 
0.0000000 0.0000000 0.0000000 0.0000000 0.0000000 0.0000000 
0.0000000 0.0000000 0.0000000 0.0000000 0.0000000 0.0000000 
0.0000000 0.0000000 0.0000000 0.0000004 0.0000005 0.0000006 
0.0000008 0.0000010 0.0000012 0.0000014 0.0000016 0.0000019 
0.0000022 0.0000025 0.0000028 0.0000032 0.0000036 0.0000041 
0.0000047 0.0000054 0.0000065 0.0000078 0.0000096 0.0000119 
0.0000148 0.0000184 0.0000227 0.0000278 0.0000334 0.0000395 
0.0000458 0.0000519 0.0000575 0.0000621 0.0000653 0.0000671 
0.0000670 0.0000653 0.0000621 0.0000575 0.0000521 0.0000461 
0.0000400 0.0000340 0.0000284 0.0000234 0.0000190 0.0000153 
0.0000123 0.0000099 0.0000079 0.0000064 0.0000053 0.0000044 
0.0000037 0.0000032 0.0000028 0.0000025 0.0000022 0.0000019 
0.0000017 0.0000014 0.0000012 0.0000011 0.0000009 0.0000007 
0.0000006 0.0000005 0.0000004 0.0000003 0.0000003 0.0000002 
0.0000002 0.0000001 0.0000001 0.0000001 0.0000000 0.0000000 
0.0000000 0.0000000 0.0000000 0.0000000 0.0000000 0.0000000 
0.0000000 0.0000000 0.0000000 0.0000000 0.0000000 0.0000000 
0.0000000 0.0000000 0.0000000 0.0000000 0.0000000 0.0000000 
0.0000000 0.0000000 0.0000000 0.0000000 0.0000000 0.0000000 
0.0000000 0.0000000 0.0000000 0.0000000 0.0000000 0.0000000 
0.0000000 0.0000000 0.0000000 0.0000000 0.0000005 0.0000007 
0.0000008 0.0000010 0.0000013 0.0000015 0.0000018 0.0000022 
0.0000025 0.0000029 0.0000033 0.0000037 0.0000041 0.0000046 
0.0000052 0.0000059 0.0000068 0.0000081 0.0000097 0.0000119 
0.0000147 0.0000184 0.0000229 0.0000284 0.0000349 0.0000423 
0.0000502 0.0000585 0.0000665 0.0000739 0.0000800 0.0000844 
0.0000867 0.0000867 0.0000844 0.0000801 0.0000740 0.0000668 
0.0000589 0.0000508 0.0000430 0.0000358 0.0000293 0.0000237 
0.0000190 0.0000152 0.0000121 0.0000097 0.0000079 0.0000065 
0.0000054 0.0000046 0.0000040 0.0000035 0.0000031 0.0000027 
0.0000024 0.0000021 0.0000018 0.0000015 0.0000013 0.0000011 
0.0000009 0.0000008 0.0000006 0.0000005 0.0000004 0.0000003 
0.0000002 0.0000002 0.0000001 0.0000001 0.0000001 0.0000001 
0.0000000 0.0000000 0.0000000 0.0000000 0.0000000 0.0000000 
0.0000000 0.0000000 0.0000000 0.0000000 0.0000000 0.0000000 
0.0000000 0.0000000 0.0000000 0.0000000 0.0000000 0.0000000 
0.0000000 0.0000000 0.0000000 0.0000000 0.0000000 0.0000000 
0.0000000 0.0000000 0.0000000 0.0000000 0.0000000 0.0000000 
0.0000000 0.0000000 0.0000000 0.0000000 0.0000000 0.0000007 
0.0000008 0.0000011 0.0000013 0.0000016 0.0000020 0.0000024 
0.0000028 0.0000033 0.0000037 0.0000042 0.0000048 0.0000053 
0.0000059 0.0000066 0.0000075 0.0000085 0.0000100 0.0000119 
0.0000145 0.0000180 0.0000224 0.0000281 0.0000350 0.0000432 
0.0000525 0.0000627 0.0000733 0.0000838 0.0000933 0.0001013 
0.0001071 0.0001101 0.0001101 0.0001070 0.0001014 0.0000935 
0.0000841 0.0000739 0.0000635 0.0000535 0.0000443 0.0000361 
0.0000291 0.0000232 0.0000185 0.0000147 0.0000118 0.0000096 
0.0000079 0.0000066 0.0000056 0.0000048 0.0000042 0.0000038 
0.0000033 0.0000029 0.0000026 0.0000022 0.0000019 0.0000016 
0.0000014 0.0000011 0.0000009 0.0000008 0.0000006 0.0000005 
0.0000004 0.0000003 0.0000002 0.0000002 0.0000001 0.0000001 
0.0000001 0.0000001 0.0000000 0.0000000 0.0000000 0.0000000 
0.0000000 0.0000000 0.0000000 0.0000000 0.0000000 0.0000000 
0.0000000 0.0000000 0.0000000 0.0000000 0.0000000 0.0000000 
0.0000000 0.0000000 0.0000000 0.0000000 0.0000000 0.0000000 
0.0000000 0.0000000 0.0000000 0.0000000 0.0000000 0.0000000 
0.0000000 0.0000000 0.0000000 0.0000000 0.0000000 0.0000000 
0.0000008 0.0000010 0.0000013 0.0000017 0.0000021 0.0000025 
0.0000030 0.0000036 0.0000042 0.0000048 0.0000055 0.0000061 
0.0000068 0.0000075 0.0000084 0.0000093 0.0000106 0.0000122 
0.0000144 0.0000175 0.0000216 0.0000270 0.0000338 0.0000423 
0.0000523 0.0000639 0.0000767 0.0000901 0.0001033 0.0001155 
0.0001257 0.0001330 0.0001369 0.0001369 0.0001330 0.0001257 
0.0001157 0.0001038 0.0000908 0.0000778 0.0000652 0.0000537 
0.0000436 0.0000350 0.0000278 0.0000221 0.0000176 0.0000141 
0.0000114 0.0000094 0.0000079 0.0000067 0.0000059 0.0000051 
0.0000046 0.0000041 0.0000036 0.0000031 0.0000027 0.0000023 
0.0000020 0.0000017 0.0000014 0.0000011 0.0000009 0.0000007 
0.0000006 0.0000005 0.0000003 0.0000003 0.0000002 0.0000002 
0.0000001 0.0000001 0.0000001 0.0000000 0.0000000 0.0000000 
0.0000000 0.0000000 0.0000000 0.0000000 0.0000000 0.0000000 
0.0000000 0.0000000 0.0000000 0.0000000 0.0000000 0.0000000 
0.0000000 0.0000000 0.0000000 0.0000000 0.0000000 0.0000000 
0.0000000 0.0000000 0.0000000 0.0000000 0.0000000 0.0000000 
0.0000000 0.0000000 0.0000000 0.0000000 0.0000000 0.0000000 
0.0000000 0.0000010 0.0000013 0.0000017 0.0000021 0.0000026 
0.0000032 0.0000039 0.0000046 0.0000054 0.0000062 0.0000070 
0.0000078 0.0000087 0.0000095 0.0000105 0.0000116 0.0000129 
0.0000148 0.0000173 0.0000208 0.0000255 0.0000318 0.0000399 
0.0000500 0.0000622 0.0000762 0.0000918 0.0001083 0.0001246 
0.0001398 0.0001525 0.0001616 0.0001664 0.0001664 0.0001616 
0.0001526 0.0001401 0.0001253 0.0001093 0.0000932 0.0000779 
0.0000639 0.0000517 0.0000413 0.0000328 0.0000259 0.0000206 
0.0000165 0.0000134 0.0000110 0.0000093 0.0000080 0.0000070 
0.0000062 0.0000055 0.0000049 0.0000043 0.0000038 0.0000033 
0.0000028 0.0000024 0.0000020 0.0000017 0.0000014 0.0000011 
0.0000009 0.0000007 0.0000005 0.0000004 0.0000003 0.0000002 
0.0000002 0.0000001 0.0000001 0.0000001 0.0000000 0.0000000 
0.0000000 0.0000000 0.0000000 0.0000000 0.0000000 0.0000000 
0.0000000 0.0000000 0.0000000 0.0000000 0.0000000 0.0000000 
0.0000000 0.0000000 0.0000000 0.0000000 0.0000000 0.0000000 
0.0000000 0.0000000 0.0000000 0.0000000 0.0000000 0.0000000 
0.0000000 0.0000000 0.0000000 0.0000000 0.0000000 0.0000000 
0.0000000 0.0000000 0.0000012 0.0000016 0.0000021 0.0000026 
0.0000033 0.0000040 0.0000048 0.0000058 0.0000067 0.0000078 
0.0000088 0.0000098 0.0000109 0.0000119 0.0000130 0.0000142 
0.0000157 0.0000177 0.0000205 0.0000244 0.0000297 0.0000369 
0.0000462 0.0000579 0.0000722 0.0000889 0.0001074 0.0001271 
0.0001468 0.0001651 0.0001805 0.0001917 0.0001976 0.0001976 
0.0001918 0.0001808 0.0001656 0.0001478 0.0001286 0.0001093 
0.0000910 0.0000744 0.0000599 0.0000477 0.0000378 0.0000298 
0.0000236 0.0000189 0.0000154 0.0000128 0.0000108 0.0000093 
0.0000082 0.0000073 0.0000066 0.0000058 0.0000051 0.0000045 
0.0000039 0.0000034 0.0000029 0.0000024 0.0000020 0.0000016 
0.0000013 0.0000010 0.0000008 0.0000006 0.0000005 0.0000004 
0.0000003 0.0000002 0.0000002 0.0000001 0.0000001 0.0000001 
0.0000000 0.0000000 0.0000000 0.0000000 0.0000000 0.0000000 
0.0000000 0.0000000 0.0000000 0.0000000 0.0000000 0.0000000 
0.0000000 0.0000000 0.0000000 0.0000000 0.0000000 0.0000000 
0.0000000 0.0000000 0.0000000 0.0000000 0.0000000 0.0000000 
0.0000000 0.0000000 0.0000000 0.0000000 0.0000000 0.0000000 
0.0000000 0.0000000 0.0000000 0.0000015 0.0000019 0.0000025 
0.0000032 0.0000040 0.0000049 0.0000060 0.0000071 0.0000084 
0.0000097 0.0000110 0.0000122 0.0000135 0.0000147 0.0000159 
0.0000172 0.0000188 0.0000210 0.0000239 0.0000281 0.0000339 
0.0000419 0.0000523 0.0000657 0.0000820 0.0001011 0.0001226 
0.0001456 0.0001686 0.0001901 0.0002083 0.0002215 0.0002285 
0.0002285 0.0002217 0.0002087 0.0001909 0.0001700 0.0001475 
0.0001250 0.0001038 0.0000846 0.0000679 0.0000540 0.0000426 
0.0000336 0.0000267 0.0000214 0.0000174 0.0000145 0.0000123 
0.0000107 0.0000095 0.0000084 0.0000076 0.0000068 0.0000060 
0.0000053 0.0000046 0.0000039 0.0000033 0.0000028 0.0000023 
0.0000019 0.0000015 0.0000012 0.0000009 0.0000007 0.0000006 
0.0000004 0.0000003 0.0000002 0.0000002 0.0000001 0.0000001 
0.0000001 0.0000000 0.0000000 0.0000000 0.0000000 0.0000000 
0.0000000 0.0000000 0.0000000 0.0000000 0.0000000 0.0000000 
0.0000000 0.0000000 0.0000000 0.0000000 0.0000000 0.0000000 
0.0000000 0.0000000 0.0000000 0.0000000 0.0000000 0.0000000 
0.0000000 0.0000000 0.0000000 0.0000000 0.0000000 0.0000000 
0.0000000 0.0000000 0.0000000 0.0000000 0.0000018 0.0000023 
0.0000030 0.0000039 0.0000048 0.0000060 0.0000073 0.0000087 
0.0000103 0.0000119 0.0000135 0.0000150 0.0000165 0.0000179 
0.0000193 0.0000207 0.0000223 0.0000245 0.0000276 0.0000319 
0.0000381 0.0000467 0.0000581 0.0000727 0.0000908 0.0001123 
0.0001364 0.0001624 0.0001885 0.0002130 0.0002338 0.0002490 
0.0002570 0.0002571 0.0002493 0.0002345 0.0002142 0.0001904 
0.0001649 0.0001394 0.0001155 0.0000939 0.0000752 0.0000597 
0.0000471 0.0000371 0.0000295 0.0000237 0.0000194 0.0000162 
0.0000139 0.0000121 0.0000108 0.0000096 0.0000087 0.0000078 
0.0000069 0.0000061 0.0000053 0.0000045 0.0000038 0.0000032 
0.0000026 0.0000021 0.0000017 0.0000014 0.0000011 0.0000008 
0.0000006 0.0000005 0.0000004 0.0000003 0.0000002 0.0000001 
0.0000001 0.0000001 0.0000001 0.0000000 0.0000000 0.0000000 
0.0000000 0.0000000 0.0000000 0.0000000 0.0000000 0.0000000 
0.0000000 0.0000000 0.0000000 0.0000000 0.0000000 0.0000000 
0.0000000 0.0000000 0.0000000 0.0000000 0.0000000 0.0000000 
0.0000000 0.0000000 0.0000000 0.0000000 0.0000000 0.0000000 
0.0000000 0.0000000 0.0000000 0.0000000 0.0000000 0.0000021 
0.0000027 0.0000035 0.0000046 0.0000058 0.0000071 0.0000087 
0.0000105 0.0000123 0.0000143 0.0000162 0.0000181 0.0000199 
0.0000215 0.0000230 0.0000245 0.0000262 0.0000283 0.0000313 
0.0000357 0.0000421 0.0000510 0.0000631 0.0000787 0.0000982 
0.0001214 0.0001477 0.0001761 0.0002049 0.0002319 0.0002549 
0.0002718 0.0002807 0.0002809 0.0002723 0.0002560 0.0002337 
0.0002074 0.0001793 0.0001514 0.0001252 0.0001016 0.0000813 
0.0000644 0.0000508 0.0000401 0.0000319 0.0000257 0.0000212 
0.0000178 0.0000153 0.0000135 0.0000120 0.0000108 0.0000099 
0.0000088 0.0000078 0.0000069 0.0000060 0.0000051 0.0000044 
0.0000036 0.0000030 0.0000024 0.0000019 0.0000015 0.0000012 
0.0000009 0.0000007 0.0000005 0.0000004 0.0000003 0.0000002 
0.0000002 0.0000001 0.0000001 0.0000001 0.0000000 0.0000000 
0.0000000 0.0000000 0.0000000 0.0000000 0.0000000 0.0000000 
0.0000000 0.0000000 0.0000000 0.0000000 0.0000000 0.0000000 
0.0000000 0.0000000 0.0000000 0.0000000 0.0000000 0.0000000 
0.0000000 0.0000000 0.0000000 0.0000000 0.0000000 0.0000000 
0.0000000 0.0000000 0.0000000 0.0000000 0.0000000 0.0000000 
0.0000024 0.0000032 0.0000041 0.0000053 0.0000067 0.0000084 
0.0000103 0.0000124 0.0000146 0.0000169 0.0000193 0.0000215 
0.0000236 0.0000254 0.0000271 0.0000286 0.0000302 0.0000322 
0.0000351 0.0000394 0.0000457 0.0000547 0.0000670 0.0000832 
0.0001035 0.0001278 0.0001556 0.0001857 0.0002162 0.0002451 
0.0002697 0.0002878 0.0002974 0.0002977 0.0002887 0.0002713 
0.0002475 0.0002195 0.0001896 0.0001599 0.0001321 0.0001072 
0.0000857 0.0000679 0.0000536 0.0000424 0.0000338 0.0000274 
0.0000227 0.0000192 0.0000166 0.0000147 0.0000132 0.0000119 
0.0000109 0.0000098 0.0000087 0.0000077 0.0000067 0.0000057 
0.0000048 0.0000040 0.0000033 0.0000027 0.0000021 0.0000017 
0.0000013 0.0000010 0.0000008 0.0000006 0.0000004 0.0000003 
0.0000002 0.0000002 0.0000001 0.0000001 0.0000001 0.0000000 
0.0000000 0.0000000 0.0000000 0.0000000 0.0000000 0.0000000 
0.0000000 0.0000000 0.0000000 0.0000000 0.0000000 0.0000000 
0.0000000 0.0000000 0.0000000 0.0000000 0.0000000 0.0000000 
0.0000000 0.0000000 0.0000000 0.0000000 0.0000000 0.0000000 
0.0000000 0.0000000 0.0000000 0.0000000 0.0000000 0.0000000 
0.0000000 0.0000027 0.0000036 0.0000047 0.0000061 0.0000077 
0.0000097 0.0000119 0.0000143 0.0000170 0.0000197 0.0000224 
0.0000251 0.0000275 0.0000296 0.0000313 0.0000329 0.0000344 
0.0000362 0.0000388 0.0000428 0.0000488 0.0000575 0.0000697 
0.0000858 0.0001063 0.0001310 0.0001593 0.0001901 0.0002215 
0.0002512 0.0002766 0.0002954 0.0003054 0.0003058 0.0002966 
0.0002788 0.0002543 0.0002255 0.0001948 0.0001643 0.0001357 
0.0001101 0.0000881 0.0000699 0.0000552 0.0000438 0.0000351 
0.0000286 0.0000238 0.0000203 0.0000177 0.0000158 0.0000143 
0.0000129 0.0000119 0.0000107 0.0000095 0.0000084 0.0000073 
0.0000062 0.0000053 0.0000044 0.0000036 0.0000029 0.0000023 
0.0000018 0.0000014 0.0000011 0.0000008 0.0000006 0.0000005 
0.0000003 0.0000002 0.0000002 0.0000001 0.0000001 0.0000001 
0.0000000 0.0000000 0.0000000 0.0000000 0.0000000 0.0000000 
0.0000000 0.0000000 0.0000000 0.0000000 0.0000000 0.0000000 
0.0000000 0.0000000 0.0000000 0.0000000 0.0000000 0.0000000 
0.0000000 0.0000000 0.0000000 0.0000000 0.0000000 0.0000000 
0.0000000 0.0000000 0.0000000 0.0000000 0.0000000 0.0000000 
0.0000000 0.0000000 0.0000030 0.0000040 0.0000053 0.0000068 
0.0000087 0.0000109 0.0000134 0.0000163 0.0000193 0.0000225 
0.0000256 0.0000286 0.0000314 0.0000337 0.0000356 0.0000372 
0.0000385 0.0000401 0.0000423 0.0000458 0.0000512 0.0000593 
0.0000709 0.0000865 0.0001064 0.0001307 0.0001586 0.0001890 
0.0002201 0.0002496 0.0002750 0.0002937 0.0003038 0.0003044 
0.0002953 0.0002777 0.0002534 0.0002248 0.0001943 0.0001640 
0.0001355 0.0001101 0.0000882 0.0000701 0.0000556 0.0000443 
0.0000356 0.0000292 0.0000245 0.0000211 0.0000185 0.0000166 
0.0000151 0.0000137 0.0000126 0.0000114 0.0000102 0.0000090 
0.0000078 0.0000067 0.0000056 0.0000047 0.0000038 0.0000031 
0.0000025 0.0000019 0.0000015 0.0000012 0.0000009 0.0000007 
0.0000005 0.0000004 0.0000003 0.0000002 0.0000001 0.0000001 
0.0000001 0.0000000 0.0000000 0.0000000 0.0000000 0.0000000 
0.0000000 0.0000000 0.0000000 0.0000000 0.0000000 0.0000000 
0.0000000 0.0000000 0.0000000 0.0000000 0.0000000 0.0000000 
0.0000000 0.0000000 0.0000000 0.0000000 0.0000000 0.0000000 
0.0000000 0.0000000 0.0000000 0.0000000 0.0000000 0.0000000 
0.0000000 0.0000000 0.0000000 0.0000033 0.0000044 0.0000058 
0.0000076 0.0000096 0.0000121 0.0000149 0.0000181 0.0000215 
0.0000251 0.0000287 0.0000321 0.0000351 0.0000377 0.0000397 
0.0000412 0.0000424 0.0000436 0.0000453 0.0000482 0.0000529 
0.0000602 0.0000708 0.0000853 0.0001040 0.0001269 0.0001535 
0.0001825 0.0002123 0.0002406 0.0002649 0.0002829 0.0002928 
0.0002934 0.0002849 0.0002681 0.0002449 0.0002175 0.0001882 
0.0001591 0.0001317 0.0001072 0.0000861 0.0000687 0.0000546 
0.0000437 0.0000354 0.0000293 0.0000248 0.0000215 0.0000190 
0.0000172 0.0000157 0.0000143 0.0000132 0.0000119 0.0000107 
0.0000094 0.0000082 0.0000070 0.0000059 0.0000049 0.0000040 
0.0000033 0.0000026 0.0000020 0.0000016 0.0000012 0.0000009 
0.0000007 0.0000005 0.0000004 0.0000003 0.0000002 0.0000001 
0.0000001 0.0000001 0.0000001 0.0000000 0.0000000 0.0000000 
0.0000000 0.0000000 0.0000000 0.0000000 0.0000000 0.0000000 
0.0000000 0.0000000 0.0000000 0.0000000 0.0000000 0.0000000 
0.0000000 0.0000000 0.0000000 0.0000000 0.0000000 0.0000000 
0.0000000 0.0000000 0.0000000 0.0000000 0.0000000 0.0000000 
0.0000000 0.0000000 0.0000000 0.0000000 0.0000036 0.0000048 
0.0000063 0.0000082 0.0000104 0.0000131 0.0000162 0.0000197 
0.0000235 0.0000274 0.0000314 0.0000351 0.0000384 0.0000412 
0.0000433 0.0000448 0.0000458 0.0000466 0.0000478 0.0000500 
0.0000538 0.0000600 0.0000693 0.0000823 0.0000993 0.0001202 
0.0001446 0.0001713 0.0001988 0.0002249 0.0002475 0.0002642 
0.0002735 0.0002742 0.0002665 0.0002511 0.0002297 0.0002043 
0.0001771 0.0001500 0.0001245 0.0001016 0.0000820 0.0000656 
0.0000525 0.0000423 0.0000345 0.0000287 0.0000245 0.0000214 
0.0000191 0.0000174 0.0000159 0.0000146 0.0000135 0.0000122 
0.0000109 0.0000097 0.0000084 0.0000072 0.0000061 0.0000051 
0.0000041 0.0000033 0.0000027 0.0000021 0.0000016 0.0000012 
0.0000009 0.0000007 0.0000005 0.0000004 0.0000003 0.0000002 
0.0000001 0.0000001 0.0000001 0.0000001 0.0000000 0.0000000 
0.0000000 0.0000000 0.0000000 0.0000000 0.0000000 0.0000000 
0.0000000 0.0000000 0.0000000 0.0000000 0.0000000 0.0000000 
0.0000000 0.0000000 0.0000000 0.0000000 0.0000000 0.0000000 
0.0000000 0.0000000 0.0000000 0.0000000 0.0000000 0.0000000 
0.0000000 0.0000000 0.0000000 0.0000000 0.0000000 0.0000038 
0.0000050 0.0000066 0.0000087 0.0000111 0.0000140 0.0000173 
0.0000210 0.0000251 0.0000293 0.0000336 0.0000376 0.0000412 
0.0000441 0.0000463 0.0000477 0.0000485 0.0000490 0.0000496 
0.0000510 0.0000539 0.0000589 0.0000667 0.0000779 0.0000928 
0.0001112 0.0001328 0.0001565 0.0001810 0.0002043 0.0002245 
0.0002395 0.0002478 0.0002486 0.0002418 0.0002282 0.0002091 
0.0001864 0.0001621 0.0001377 0.0001147 0.0000940 0.0000761 
0.0000613 0.0000493 0.0000400 0.0000329 0.0000276 0.0000238 
0.0000210 0.0000188 0.0000172 0.0000159 0.0000146 0.0000136 
0.0000123 0.0000110 0.0000098 0.0000085 0.0000073 0.0000062 
0.0000051 0.0000042 0.0000034 0.0000027 0.0000021 0.0000016 
0.0000013 0.0000009 0.0000007 0.0000005 0.0000004 0.0000003 
0.0000002 0.0000001 0.0000001 0.0000001 0.0000001 0.0000000 
0.0000000 0.0000000 0.0000000 0.0000000 0.0000000 0.0000000 
0.0000000 0.0000000 0.0000000 0.0000000 0.0000000 0.0000000 
0.0000000 0.0000000 0.0000000 0.0000000 0.0000000 0.0000000 
0.0000000 0.0000000 0.0000000 0.0000000 0.0000000 0.0000000 
0.0000000 0.0000000 0.0000000 0.0000000 0.0000000 0.0000000 
0.0000039 0.0000052 0.0000069 0.0000090 0.0000115 0.0000145 
0.0000180 0.0000219 0.0000262 0.0000307 0.0000351 0.0000393 
0.0000430 0.0000461 0.0000483 0.0000496 0.0000502 0.0000504 
0.0000505 0.0000512 0.0000531 0.0000569 0.0000631 0.0000724 
0.0000849 0.0001006 0.0001190 0.0001394 0.0001604 0.0001805 
0.0001979 0.0002109 0.0002182 0.0002190 0.0002132 0.0002015 
0.0001851 0.0001655 0.0001443 0.0001231 0.0001029 0.0000848 
0.0000690 0.0000559 0.0000453 0.0000370 0.0000307 0.0000261 
0.0000226 0.0000201 0.0000182 0.0000168 0.0000155 0.0000143 
0.0000133 0.0000121 0.0000109 0.0000096 0.0000084 0.0000072 
0.0000061 0.0000051 0.0000041 0.0000033 0.0000027 0.0000021 
0.0000016 0.0000012 0.0000009 0.0000007 0.0000005 0.0000004 
0.0000003 0.0000002 0.0000001 0.0000001 0.0000001 0.0000001 
0.0000000 0.0000000 0.0000000 0.0000000 0.0000000 0.0000000 
0.0000000 0.0000000 0.0000000 0.0000000 0.0000000 0.0000000 
0.0000000 0.0000000 0.0000000 0.0000000 0.0000000 0.0000000 
0.0000000 0.0000000 0.0000000 0.0000000 0.0000000 0.0000000 
0.0000000 0.0000000 0.0000000 0.0000000 0.0000000 0.0000000 
0.0000000 0.0000040 0.0000053 0.0000070 0.0000092 0.0000117 
0.0000148 0.0000184 0.0000224 0.0000267 0.0000313 0.0000358 
0.0000402 0.0000440 0.0000470 0.0000492 0.0000505 0.0000509 
0.0000508 0.0000504 0.0000505 0.0000515 0.0000541 0.0000588 
0.0000662 0.0000763 0.0000891 0.0001044 0.0001213 0.0001388 
0.0001555 0.0001700 0.0001809 0.0001871 0.0001878 0.0001830 
0.0001733 0.0001596 0.0001432 0.0001253 0.0001073 0.0000902 
0.0000747 0.0000612 0.0000499 0.0000408 0.0000336 0.0000282 
0.0000241 0.0000211 0.0000190 0.0000173 0.0000160 0.0000148 
0.0000138 0.0000128 0.0000117 0.0000105 0.0000093 0.0000081 
0.0000070 0.0000059 0.0000049 0.0000040 0.0000033 0.0000026 
0.0000020 0.0000016 0.0000012 0.0000009 0.0000007 0.0000005 
0.0000004 0.0000003 0.0000002 0.0000001 0.0000001 0.0000001 
0.0000001 0.0000000 0.0000000 0.0000000 0.0000000 0.0000000 
0.0000000 0.0000000 0.0000000 0.0000000 0.0000000 0.0000000 
0.0000000 0.0000000 0.0000000 0.0000000 0.0000000 0.0000000 
0.0000000 0.0000000 0.0000000 0.0000000 0.0000000 0.0000000 
0.0000000 0.0000000 0.0000000 0.0000000 0.0000000 0.0000000 
0.0000000 0.0000000 0.0000040 0.0000053 0.0000070 0.0000091 
0.0000117 0.0000148 0.0000183 0.0000223 0.0000267 0.0000312 
0.0000357 0.0000400 0.0000438 0.0000469 0.0000490 0.0000502 
0.0000504 0.0000501 0.0000494 0.0000489 0.0000491 0.0000507 
0.0000541 0.0000596 0.0000674 0.0000776 0.0000898 0.0001034 
0.0001175 0.0001310 0.0001427 0.0001515 0.0001565 0.0001571 
0.0001533 0.0001455 0.0001343 0.0001209 0.0001063 0.0000915 
0.0000773 0.0000644 0.0000532 0.0000437 0.0000360 0.0000300 
0.0000254 0.0000219 0.0000194 0.0000175 0.0000161 0.0000149 
0.0000139 0.0000130 0.0000121 0.0000110 0.0000099 0.0000088 
0.0000077 0.0000066 0.0000056 0.0000047 0.0000038 0.0000031 
0.0000025 0.0000019 0.0000015 0.0000012 0.0000009 0.0000007 
0.0000005 0.0000004 0.0000003 0.0000002 0.0000001 0.0000001 
0.0000001 0.0000001 0.0000000 0.0000000 0.0000000 0.0000000 
0.0000000 0.0000000 0.0000000 0.0000000 0.0000000 0.0000000 
0.0000000 0.0000000 0.0000000 0.0000000 0.0000000 0.0000000 
0.0000000 0.0000000 0.0000000 0.0000000 0.0000000 0.0000000 
0.0000000 0.0000000 0.0000000 0.0000000 0.0000000 0.0000000 
0.0000000 0.0000000 0.0000000 0.0000039 0.0000052 0.0000068 
0.0000089 0.0000114 0.0000144 0.0000179 0.0000217 0.0000260 
0.0000304 0.0000348 0.0000390 0.0000426 0.0000456 0.0000476 
0.0000487 0.0000489 0.0000483 0.0000474 0.0000465 0.0000461 
0.0000468 0.0000490 0.0000529 0.0000588 0.0000666 0.0000760 
0.0000866 0.0000976 0.0001081 0.0001173 0.0001242 0.0001281 
0.0001287 0.0001257 0.0001195 0.0001107 0.0001000 0.0000883 
0.0000764 0.0000650 0.0000545 0.0000453 0.0000376 0.0000313 
0.0000263 0.0000225 0.0000196 0.0000175 0.0000159 0.0000147 
0.0000137 0.0000128 0.0000120 0.0000112 0.0000102 0.0000092 
0.0000082 0.0000072 0.0000062 0.0000052 0.0000044 0.0000036 
0.0000029 0.0000023 0.0000018 0.0000014 0.0000011 0.0000008 
0.0000006 0.0000005 0.0000004 0.0000003 0.0000002 0.0000001 
0.0000001 0.0000001 0.0000001 0.0000000 0.0000000 0.0000000 
0.0000000 0.0000000 0.0000000 0.0000000 0.0000000 0.0000000 
0.0000000 0.0000000 0.0000000 0.0000000 0.0000000 0.0000000 
0.0000000 0.0000000 0.0000000 0.0000000 0.0000000 0.0000000 
0.0000000 0.0000000 0.0000000 0.0000000 0.0000000 0.0000000 
0.0000000 0.0000000 0.0000000 0.0000000 0.0000037 0.0000050 
0.0000065 0.0000085 0.0000109 0.0000137 0.0000170 0.0000207 
0.0000247 0.0000289 0.0000331 0.0000370 0.0000405 0.0000433 
0.0000452 0.0000462 0.0000462 0.0000456 0.0000445 0.0000434 
0.0000426 0.0000427 0.0000439 0.0000465 0.0000507 0.0000565 
0.0000635 0.0000715 0.0000799 0.0000879 0.0000949 0.0001001 
0.0001031 0.0001035 0.0001012 0.0000964 0.0000896 0.0000813 
0.0000721 0.0000628 0.0000537 0.0000454 0.0000381 0.0000318 
0.0000267 0.0000227 0.0000196 0.0000172 0.0000155 0.0000142 
0.0000132 0.0000123 0.0000116 0.0000108 0.0000101 0.0000093 
0.0000084 0.0000075 0.0000065 0.0000056 0.0000048 0.0000040 
0.0000033 0.0000027 0.0000021 0.0000017 0.0000013 0.0000010 
0.0000008 0.0000006 0.0000004 0.0000003 0.0000002 0.0000002 
0.0000001 0.0000001 0.0000001 0.0000001 0.0000000 0.0000000 
0.0000000 0.0000000 0.0000000 0.0000000 0.0000000 0.0000000 
0.0000000 0.0000000 0.0000000 0.0000000 0.0000000 0.0000000 
0.0000000 0.0000000 0.0000000 0.0000000 0.0000000 0.0000000 
0.0000000 0.0000000 0.0000000 0.0000000 0.0000000 0.0000000 
0.0000000 0.0000000 0.0000000 0.0000000 0.0000000 0.0000035 
0.0000047 0.0000061 0.0000080 0.0000102 0.0000129 0.0000159 
0.0000193 0.0000230 0.0000269 0.0000308 0.0000344 0.0000376 
0.0000401 0.0000419 0.0000427 0.0000428 0.0000421 0.0000410 
0.0000397 0.0000387 0.0000383 0.0000388 0.0000405 0.0000434 
0.0000475 0.0000527 0.0000585 0.0000647 0.0000707 0.0000759 
0.0000798 0.0000820 0.0000822 0.0000804 0.0000768 0.0000716 
0.0000652 0.0000582 0.0000509 0.0000439 0.0000374 0.0000316 
0.0000267 0.0000226 0.0000194 0.0000169 0.0000150 0.0000135 
0.0000125 0.0000116 0.0000109 0.0000103 0.0000096 0.0000090 
0.0000083 0.0000075 0.0000067 0.0000058 0.0000051 0.0000043 
0.0000036 0.0000030 0.0000024 0.0000019 0.0000015 0.0000012 
0.0000009 0.0000007 0.0000005 0.0000004 0.0000003 0.0000002 
0.0000002 0.0000001 0.0000001 0.0000001 0.0000001 0.0000000 
0.0000000 0.0000000 0.0000000 0.0000000 0.0000000 0.0000000 
0.0000000 0.0000000 0.0000000 0.0000000 0.0000000 0.0000000 
0.0000000 0.0000000 0.0000000 0.0000000 0.0000000 0.0000000 
0.0000000 0.0000000 0.0000000 0.0000000 0.0000000 0.0000000 
0.0000000 0.0000000 0.0000000 0.0000000 0.0000000 0.0000000 
0.0000032 0.0000043 0.0000056 0.0000073 0.0000094 0.0000118 
0.0000145 0.0000176 0.0000210 0.0000245 0.0000279 0.0000312 
0.0000341 0.0000364 0.0000379 0.0000387 0.0000387 0.0000381 
0.0000370 0.0000358 0.0000347 0.0000340 0.0000341 0.0000350 
0.0000369 0.0000398 0.0000435 0.0000478 0.0000523 0.0000566 
0.0000604 0.0000633 0.0000648 0.0000650 0.0000636 0.0000608 
0.0000569 0.0000520 0.0000466 0.0000411 0.0000356 0.0000306 
0.0000261 0.0000222 0.0000190 0.0000164 0.0000144 0.0000129 
0.0000117 0.0000108 0.0000101 0.0000095 0.0000090 0.0000084 
0.0000079 0.0000072 0.0000065 0.0000058 0.0000051 0.0000045 
0.0000038 0.0000032 0.0000026 0.0000022 0.0000017 0.0000014 
0.0000011 0.0000008 0.0000007 0.0000005 0.0000004 0.0000003 
0.0000002 0.0000002 0.0000001 0.0000001 0.0000001 0.0000001 
0.0000000 0.0000000 0.0000000 0.0000000 0.0000000 0.0000000 
0.0000000 0.0000000 0.0000000 0.0000000 0.0000000 0.0000000 
0.0000000 0.0000000 0.0000000 0.0000000 0.0000000 0.0000000 
0.0000000 0.0000000 0.0000000 0.0000000 0.0000000 0.0000000 
0.0000000 0.0000000 0.0000000 0.0000000 0.0000000 0.0000000 
0.0000000 0.0000029 0.0000039 0.0000051 0.0000066 0.0000084 
0.0000106 0.0000130 0.0000157 0.0000187 0.0000218 0.0000248 
0.0000277 0.0000302 0.0000322 0.0000336 0.0000343 0.0000343 
0.0000338 0.0000328 0.0000317 0.0000306 0.0000299 0.0000297 
0.0000302 0.0000314 0.0000335 0.0000361 0.0000392 0.0000425 
0.0000456 0.0000484 0.0000504 0.0000515 0.0000516 0.0000505 
0.0000484 0.0000453 0.0000416 0.0000375 0.0000332 0.0000290 
0.0000251 0.0000215 0.0000185 0.0000159 0.0000139 0.0000122 
0.0000110 0.0000100 0.0000093 0.0000087 0.0000082 0.0000077 
0.0000072 0.0000068 0.0000062 0.0000056 0.0000050 0.0000044 
0.0000039 0.0000033 0.0000028 0.0000023 0.0000019 0.0000015 
0.0000012 0.0000010 0.0000008 0.0000006 0.0000005 0.0000004 
0.0000003 0.0000002 0.0000002 0.0000001 0.0000001 0.0000001 
0.0000001 0.0000000 0.0000000 0.0000000 0.0000000 0.0000000 
0.0000000 0.0000000 0.0000000 0.0000000 0.0000000 0.0000000 
0.0000000 0.0000000 0.0000000 0.0000000 0.0000000 0.0000000 
0.0000000 0.0000000 0.0000000 0.0000000 0.0000000 0.0000000 
0.0000000 0.0000000 0.0000000 0.0000000 0.0000000 0.0000000 
0.0000000 0.0000000 0.0000026 0.0000035 0.0000045 0.0000059 
0.0000074 0.0000093 0.0000114 0.0000138 0.0000163 0.0000190 
0.0000216 0.0000241 0.0000262 0.0000280 0.0000292 0.0000298 
0.0000298 0.0000294 0.0000286 0.0000276 0.0000267 0.0000260 
0.0000258 0.0000260 0.0000269 0.0000284 0.0000303 0.0000326 
0.0000351 0.0000374 0.0000394 0.0000409 0.0000417 0.0000417 
0.0000408 0.0000391 0.0000368 0.0000339 0.0000307 0.0000273 
0.0000240 0.0000208 0.0000180 0.0000155 0.0000135 0.0000118 
0.0000104 0.0000094 0.0000085 0.0000079 0.0000074 0.0000070 
0.0000065 0.0000061 0.0000057 0.0000053 0.0000048 0.0000043 
0.0000038 0.0000033 0.0000028 0.0000024 0.0000020 0.0000016 
0.0000013 0.0000011 0.0000009 0.0000007 0.0000005 0.0000004 
0.0000003 0.0000003 0.0000002 0.0000002 0.0000001 0.0000001 
0.0000001 0.0000001 0.0000000 0.0000000 0.0000000 0.0000000 
0.0000000 0.0000000 0.0000000 0.0000000 0.0000000 0.0000000 
0.0000000 0.0000000 0.0000000 0.0000000 0.0000000 0.0000000 
0.0000000 0.0000000 0.0000000 0.0000000 0.0000000 0.0000000 
0.0000000 0.0000000 0.0000000 0.0000000 0.0000000 0.0000000 
0.0000000 0.0000000 0.0000000 0.0000023 0.0000030 0.0000039 
0.0000051 0.0000064 0.0000080 0.0000098 0.0000118 0.0000140 
0.0000162 0.0000184 0.0000205 0.0000223 0.0000238 0.0000248 
0.0000254 0.0000255 0.0000251 0.0000245 0.0000238 0.0000231 
0.0000225 0.0000224 0.0000226 0.0000233 0.0000245 0.0000261 
0.0000279 0.0000298 0.0000316 0.0000332 0.0000343 0.0000349 
0.0000349 0.0000341 0.0000327 0.0000308 0.0000285 0.0000258 
0.0000231 0.0000204 0.0000178 0.0000154 0.0000133 0.0000116 
0.0000101 0.0000089 0.0000080 0.0000073 0.0000067 0.0000063 
0.0000059 0.0000055 0.0000051 0.0000048 0.0000044 0.0000040 
0.0000036 0.0000032 0.0000028 0.0000024 0.0000020 0.0000017 
0.0000014 0.0000012 0.0000009 0.0000008 0.0000006 0.0000005 
0.0000004 0.0000003 0.0000002 0.0000002 0.0000001 0.0000001 
0.0000001 0.0000001 0.0000001 0.0000000 0.0000000 0.0000000 
0.0000000 0.0000000 0.0000000 0.0000000 0.0000000 0.0000000 
0.0000000 0.0000000 0.0000000 0.0000000 0.0000000 0.0000000 
0.0000000 0.0000000 0.0000000 0.0000000 0.0000000 0.0000000 
0.0000000 0.0000000 0.0000000 0.0000000 0.0000000 0.0000000 
0.0000000 0.0000000 0.0000000 0.0000000 0.0000020 0.0000026 
0.0000034 0.0000043 0.0000055 0.0000068 0.0000083 0.0000100 
0.0000118 0.0000136 0.0000154 0.0000172 0.0000187 0.0000199 
0.0000208 0.0000213 0.0000214 0.0000212 0.0000208 0.0000203 
0.0000198 0.0000196 0.0000195 0.0000199 0.0000206 0.0000217 
0.0000231 0.0000247 0.0000264 0.0000279 0.0000293 0.0000302 
0.0000307 0.0000306 0.0000300 0.0000288 0.0000271 0.0000250 
0.0000228 0.0000204 0.0000180 0.0000157 0.0000136 0.0000118 
0.0000102 0.0000089 0.0000078 0.0000069 0.0000063 0.0000057 
0.0000053 0.0000049 0.0000046 0.0000043 0.0000040 0.0000037 
0.0000033 0.0000030 0.0000026 0.0000023 0.0000020 0.0000017 
0.0000014 0.0000012 0.0000010 0.0000008 0.0000007 0.0000005 
0.0000004 0.0000003 0.0000003 0.0000002 0.0000002 0.0000001 
0.0000001 0.0000001 0.0000001 0.0000001 0.0000001 0.0000000 
0.0000000 0.0000000 0.0000000 0.0000000 0.0000000 0.0000000 
0.0000000 0.0000000 0.0000000 0.0000000 0.0000000 0.0000000 
0.0000000 0.0000000 0.0000000 0.0000000 0.0000000 0.0000000 
0.0000000 0.0000000 0.0000000 0.0000000 0.0000000 0.0000000 
0.0000000 0.0000000 0.0000000 0.0000000 0.0000000 0.0000017 
0.0000022 0.0000028 0.0000036 0.0000046 0.0000057 0.0000069 
0.0000083 0.0000097 0.0000112 0.0000127 0.0000141 0.0000153 
0.0000164 0.0000171 0.0000176 0.0000177 0.0000177 0.0000175 
0.0000173 0.0000171 0.0000171 0.0000173 0.0000178 0.0000187 
0.0000199 0.0000213 0.0000229 0.0000245 0.0000260 0.0000273 
0.0000282 0.0000286 0.0000285 0.0000279 0.0000268 0.0000252 
0.0000233 0.0000212 0.0000189 0.0000167 0.0000145 0.0000126 
0.0000108 0.0000093 0.0000080 0.0000070 0.0000061 0.0000055 
0.0000049 0.0000045 0.0000041 0.0000038 0.0000035 0.0000033 
0.0000030 0.0000027 0.0000024 0.0000022 0.0000019 0.0000017 
0.0000014 0.0000012 0.0000010 0.0000008 0.0000007 0.0000006 
0.0000005 0.0000004 0.0000003 0.0000003 0.0000002 0.0000002 
0.0000002 0.0000001 0.0000001 0.0000001 0.0000001 0.0000001 
0.0000001 0.0000000 0.0000000 0.0000000 0.0000000 0.0000000 
0.0000000 0.0000000 0.0000000 0.0000000 0.0000000 0.0000000 
0.0000000 0.0000000 0.0000000 0.0000000 0.0000000 0.0000000 
0.0000000 0.0000000 0.0000000 0.0000000 0.0000000 0.0000000 
0.0000000 0.0000000 0.0000000 0.0000000 0.0000000 0.0000000 
0.0000014 0.0000018 0.0000024 0.0000030 0.0000038 0.0000047 
0.0000057 0.0000067 0.0000079 0.0000091 0.0000103 0.0000114 
0.0000124 0.0000133 0.0000139 0.0000143 0.0000146 0.0000147 
0.0000147 0.0000147 0.0000148 0.0000151 0.0000156 0.0000164 
0.0000175 0.0000189 0.0000205 0.0000222 0.0000239 0.0000254 
0.0000268 0.0000277 0.0000281 0.0000281 0.0000274 0.0000263 
0.0000248 0.0000229 0.0000207 0.0000185 0.0000162 0.0000141 
0.0000121 0.0000103 0.0000088 0.0000075 0.0000064 0.0000055 
0.0000049 0.0000043 0.0000039 0.0000035 0.0000032 0.0000029 
0.0000027 0.0000025 0.0000022 0.0000020 0.0000018 0.0000016 
0.0000014 0.0000012 0.0000010 0.0000009 0.0000007 0.0000006 
0.0000005 0.0000004 0.0000004 0.0000003 0.0000003 0.0000002 
0.0000002 0.0000002 0.0000001 0.0000001 0.0000001 0.0000001 
0.0000001 0.0000001 0.0000000 0.0000000 0.0000000 0.0000000 
0.0000000 0.0000000 0.0000000 0.0000000 0.0000000 0.0000000 
0.0000000 0.0000000 0.0000000 0.0000000 0.0000000 0.0000000 
0.0000000 0.0000000 0.0000000 0.0000000 0.0000000 0.0000000 
0.0000000 0.0000000 0.0000000 0.0000000 0.0000000 0.0000000 
0.0000000 0.0000012 0.0000015 0.0000019 0.0000025 0.0000031 
0.0000038 0.0000046 0.0000054 0.0000063 0.0000073 0.0000082 
0.0000091 0.0000099 0.0000106 0.0000112 0.0000116 0.0000119 
0.0000121 0.0000123 0.0000126 0.0000130 0.0000136 0.0000144 
0.0000155 0.0000169 0.0000185 0.0000204 0.0000223 0.0000242 
0.0000260 0.0000274 0.0000284 0.0000289 0.0000289 0.0000282 
0.0000271 0.0000254 0.0000234 0.0000212 0.0000188 0.0000165 
0.0000142 0.0000121 0.0000102 0.0000086 0.0000072 0.0000061 
0.0000052 0.0000044 0.0000038 0.0000034 0.0000030 0.0000027 
0.0000024 0.0000022 0.0000020 0.0000018 0.0000016 0.0000014 
0.0000013 0.0000011 0.0000010 0.0000008 0.0000007 0.0000006 
0.0000005 0.0000005 0.0000004 0.0000003 0.0000003 0.0000003 
0.0000002 0.0000002 0.0000002 0.0000001 0.0000001 0.0000001 
0.0000001 0.0000001 0.0000001 0.0000001 0.0000000 0.0000000 
0.0000000 0.0000000 0.0000000 0.0000000 0.0000000 0.0000000 
0.0000000 0.0000000 0.0000000 0.0000000 0.0000000 0.0000000 
0.0000000 0.0000000 0.0000000 0.0000000 0.0000000 0.0000000 
0.0000000 0.0000000 0.0000000 0.0000000 0.0000000 0.0000000 
0.0000000 0.0000000 0.0000009 0.0000012 0.0000016 0.0000020 
0.0000025 0.0000030 0.0000036 0.0000043 0.0000050 0.0000058 
0.0000065 0.0000072 0.0000079 0.0000084 0.0000089 0.0000094 
0.0000097 0.0000101 0.0000105 0.0000109 0.0000116 0.0000125 
0.0000136 0.0000150 0.0000167 0.0000187 0.0000208 0.0000231 
0.0000252 0.0000272 0.0000288 0.0000300 0.0000306 0.0000306 
0.0000299 0.0000286 0.0000268 0.0000247 0.0000223 0.0000197 
0.0000171 0.0000147 0.0000124 0.0000104 0.0000087 0.0000072 
0.0000059 0.0000049 0.0000041 0.0000035 0.0000030 0.0000026 
0.0000023 0.0000020 0.0000018 0.0000016 0.0000015 0.0000013 
0.0000012 0.0000011 0.0000009 0.0000008 0.0000007 0.0000006 
0.0000006 0.0000005 0.0000004 0.0000004 0.0000003 0.0000003 
0.0000003 0.0000002 0.0000002 0.0000002 0.0000002 0.0000001 
0.0000001 0.0000001 0.0000001 0.0000001 0.0000001 0.0000001 
0.0000000 0.0000000 0.0000000 0.0000000 0.0000000 0.0000000 
0.0000000 0.0000000 0.0000000 0.0000000 0.0000000 0.0000000 
0.0000000 0.0000000 0.0000000 0.0000000 0.0000000 0.0000000 
0.0000000 0.0000000 0.0000000 0.0000000 0.0000000 0.0000000 
0.0000000 0.0000000 0.0000000 0.0000008 0.0000010 0.0000012 
0.0000016 0.0000019 0.0000024 0.0000028 0.0000034 0.0000039 
0.0000045 0.0000051 0.0000056 0.0000062 0.0000067 0.0000071 
0.0000075 0.0000080 0.0000084 0.0000090 0.0000097 0.0000106 
0.0000117 0.0000131 0.0000148 0.0000169 0.0000192 0.0000217 
0.0000242 0.0000267 0.0000289 0.0000307 0.0000321 0.0000327 
0.0000327 0.0000320 0.0000306 0.0000287 0.0000263 0.0000237 
0.0000209 0.0000181 0.0000154 0.0000130 0.0000108 0.0000089 
0.0000072 0.0000059 0.0000048 0.0000039 0.0000033 0.0000027 
0.0000023 0.0000020 0.0000017 0.0000015 0.0000014 0.0000012 
0.0000011 0.0000010 0.0000009 0.0000008 0.0000007 0.0000006 
0.0000006 0.0000005 0.0000005 0.0000004 0.0000004 0.0000003 
0.0000003 0.0000003 0.0000003 0.0000002 0.0000002 0.0000002 
0.0000002 0.0000001 0.0000001 0.0000001 0.0000001 0.0000001 
0.0000001 0.0000000 0.0000000 0.0000000 0.0000000 0.0000000 
0.0000000 0.0000000 0.0000000 0.0000000 0.0000000 0.0000000 
0.0000000 0.0000000 0.0000000 0.0000000 0.0000000 0.0000000 
0.0000000 0.0000000 0.0000000 0.0000000 0.0000000 0.0000000 
0.0000000 0.0000000 0.0000000 0.0000000 0.0000006 0.0000008 
0.0000010 0.0000012 0.0000015 0.0000018 0.0000022 0.0000026 
0.0000030 0.0000035 0.0000039 0.0000044 0.0000048 0.0000053 
0.0000057 0.0000061 0.0000066 0.0000072 0.0000078 0.0000087 
0.0000098 0.0000112 0.0000129 0.0000149 0.0000172 0.0000198 
0.0000226 0.0000255 0.0000282 0.0000307 0.0000328 0.0000343 
0.0000350 0.0000350 0.0000343 0.0000328 0.0000307 0.0000281 
0.0000252 0.0000222 0.0000192 0.0000163 0.0000136 0.0000112 
0.0000091 0.0000074 0.0000059 0.0000048 0.0000038 0.0000031 
0.0000025 0.0000021 0.0000018 0.0000015 0.0000013 0.0000011 
0.0000010 0.0000009 0.0000008 0.0000007 0.0000007 0.0000006 
0.0000006 0.0000005 0.0000005 0.0000004 0.0000004 0.0000004 
0.0000003 0.0000003 0.0000003 0.0000003 0.0000002 0.0000002 
0.0000002 0.0000002 0.0000002 0.0000001 0.0000001 0.0000001 
0.0000001 0.0000001 0.0000001 0.0000000 0.0000000 0.0000000 
0.0000000 0.0000000 0.0000000 0.0000000 0.0000000 0.0000000 
0.0000000 0.0000000 0.0000000 0.0000000 0.0000000 0.0000000 
0.0000000 0.0000000 0.0000000 0.0000000 0.0000000 0.0000000 
0.0000000 0.0000000 0.0000000 0.0000000 0.0000000 0.0000005 
0.0000006 0.0000008 0.0000009 0.0000012 0.0000014 0.0000017 
0.0000020 0.0000023 0.0000027 0.0000030 0.0000034 0.0000038 
0.0000042 0.0000046 0.0000050 0.0000055 0.0000062 0.0000070 
0.0000080 0.0000092 0.0000108 0.0000127 0.0000150 0.0000176 
0.0000205 0.0000235 0.0000267 0.0000297 0.0000324 0.0000347 
0.0000363 0.0000371 0.0000372 0.0000364 0.0000348 0.0000325 
0.0000297 0.0000266 0.0000234 0.0000201 0.0000170 0.0000142 
0.0000116 0.0000094 0.0000076 0.0000060 0.0000048 0.0000038 
0.0000030 0.0000024 0.0000019 0.0000016 0.0000013 0.0000011 
0.0000010 0.0000009 0.0000008 0.0000007 0.0000006 0.0000006 
0.0000005 0.0000005 0.0000005 0.0000005 0.0000004 0.0000004 
0.0000004 0.0000004 0.0000003 0.0000003 0.0000003 0.0000003 
0.0000002 0.0000002 0.0000002 0.0000002 0.0000001 0.0000001 
0.0000001 0.0000001 0.0000001 0.0000001 0.0000000 0.0000000 
0.0000000 0.0000000 0.0000000 0.0000000 0.0000000 0.0000000 
0.0000000 0.0000000 0.0000000 0.0000000 0.0000000 0.0000000 
0.0000000 0.0000000 0.0000000 0.0000000 0.0000000 0.0000000 
0.0000000 0.0000000 0.0000000 0.0000000 0.0000000 0.0000000 
0.0000004 0.0000005 0.0000006 0.0000007 0.0000009 0.0000011 
0.0000013 0.0000015 0.0000018 0.0000020 0.0000023 0.0000026 
0.0000030 0.0000033 0.0000037 0.0000042 0.0000047 0.0000054 
0.0000063 0.0000074 0.0000088 0.0000105 0.0000126 0.0000151 
0.0000179 0.0000210 0.0000243 0.0000276 0.0000308 0.0000337 
0.0000361 0.0000379 0.0000388 0.0000388 0.0000380 0.0000363 
0.0000339 0.0000310 0.0000278 0.0000243 0.0000209 0.0000176 
0.0000146 0.0000120 0.0000097 0.0000077 0.0000061 0.0000048 
0.0000037 0.0000029 0.0000023 0.0000018 0.0000015 0.0000012 
0.0000010 0.0000009 0.0000007 0.0000007 0.0000006 0.0000006 
0.0000005 0.0000005 0.0000005 0.0000005 0.0000004 0.0000004 
0.0000004 0.0000004 0.0000004 0.0000004 0.0000003 0.0000003 
0.0000003 0.0000003 0.0000002 0.0000002 0.0000002 0.0000002 
0.0000001 0.0000001 0.0000001 0.0000001 0.0000001 0.0000001 
0.0000000 0.0000000 0.0000000 0.0000000 0.0000000 0.0000000 
0.0000000 0.0000000 0.0000000 0.0000000 0.0000000 0.0000000 
0.0000000 0.0000000 0.0000000 0.0000000 0.0000000 0.0000000 
0.0000000 0.0000000 0.0000000 0.0000000 0.0000000 0.0000000 
0.0000000 0.0000003 0.0000004 0.0000004 0.0000006 0.0000007 
0.0000008 0.0000010 0.0000012 0.0000014 0.0000016 0.0000018 
0.0000020 0.0000023 0.0000027 0.0000030 0.0000035 0.0000041 
0.0000048 0.0000058 0.0000070 0.0000085 0.0000103 0.0000125 
0.0000151 0.0000180 0.0000212 0.0000247 0.0000281 0.0000315 
0.0000345 0.0000370 0.0000388 0.0000398 0.0000398 0.0000390 
0.0000372 0.0000348 0.0000318 0.0000284 0.0000249 0.0000214 
0.0000180 0.0000149 0.0000122 0.0000098 0.0000078 0.0000061 
0.0000047 0.0000037 0.0000029 0.0000022 0.0000017 0.0000014 
0.0000011 0.0000009 0.0000008 0.0000007 0.0000006 0.0000005 
0.0000005 0.0000005 0.0000005 0.0000005 0.0000004 0.0000004 
0.0000004 0.0000004 0.0000004 0.0000004 0.0000004 0.0000004 
0.0000003 0.0000003 0.0000003 0.0000003 0.0000002 0.0000002 
0.0000002 0.0000002 0.0000001 0.0000001 0.0000001 0.0000001 
0.0000001 0.0000000 0.0000000 0.0000000 0.0000000 0.0000000 
0.0000000 0.0000000 0.0000000 0.0000000 0.0000000 0.0000000 
0.0000000 0.0000000 0.0000000 0.0000000 0.0000000 0.0000000 
0.0000000 0.0000000 0.0000000 0.0000000 0.0000000 0.0000000 
0.0000000 0.0000000 0.0000002 0.0000003 0.0000003 0.0000004 
0.0000005 0.0000006 0.0000007 0.0000009 0.0000010 0.0000012 
0.0000014 0.0000016 0.0000019 0.0000022 0.0000025 0.0000030 
0.0000036 0.0000044 0.0000053 0.0000066 0.0000081 0.0000100 
0.0000122 0.0000149 0.0000179 0.0000212 0.0000246 0.0000282 
0.0000316 0.0000346 0.0000372 0.0000390 0.0000400 0.0000400 
0.0000392 0.0000374 0.0000350 0.0000319 0.0000285 0.0000250 
0.0000214 0.0000180 0.0000149 0.0000121 0.0000097 0.0000077 
0.0000060 0.0000047 0.0000036 0.0000028 0.0000021 0.0000016 
0.0000013 0.0000010 0.0000008 0.0000007 0.0000006 0.0000005 
0.0000005 0.0000005 0.0000005 0.0000004 0.0000004 0.0000004 
0.0000004 0.0000004 0.0000004 0.0000004 0.0000004 0.0000004 
0.0000004 0.0000004 0.0000003 0.0000003 0.0000003 0.0000003 
0.0000002 0.0000002 0.0000002 0.0000001 0.0000001 0.0000001 
0.0000001 0.0000001 0.0000001 0.0000000 0.0000000 0.0000000 
0.0000000 0.0000000 0.0000000 0.0000000 0.0000000 0.0000000 
0.0000000 0.0000000 0.0000000 0.0000000 0.0000000 0.0000000 
0.0000000 0.0000000 0.0000000 0.0000000 0.0000000 0.0000000 
0.0000000 0.0000000 0.0000000 0.0000002 0.0000002 0.0000003 
0.0000003 0.0000004 0.0000005 0.0000006 0.0000007 0.0000008 
0.0000009 0.0000011 0.0000013 0.0000015 0.0000018 0.0000022 
0.0000026 0.0000032 0.0000040 0.0000049 0.0000062 0.0000077 
0.0000096 0.0000119 0.0000145 0.0000174 0.0000207 0.0000241 
0.0000276 0.0000310 0.0000340 0.0000365 0.0000383 0.0000393 
0.0000393 0.0000385 0.0000368 0.0000344 0.0000314 0.0000280 
0.0000245 0.0000211 0.0000177 0.0000147 0.0000119 0.0000095 
0.0000075 0.0000059 0.0000046 0.0000035 0.0000027 0.0000020 
0.0000016 0.0000012 0.0000010 0.0000008 0.0000006 0.0000006 
0.0000005 0.0000005 0.0000004 0.0000004 0.0000004 0.0000004 
0.0000005 0.0000005 0.0000005 0.0000005 0.0000005 0.0000005 
0.0000004 0.0000004 0.0000004 0.0000004 0.0000003 0.0000003 
0.0000003 0.0000002 0.0000002 0.0000002 0.0000002 0.0000001 
0.0000001 0.0000001 0.0000001 0.0000001 0.0000000 0.0000000 
0.0000000 0.0000000 0.0000000 0.0000000 0.0000000 0.0000000 
0.0000000 0.0000000 0.0000000 0.0000000 0.0000000 0.0000000 
0.0000000 0.0000000 0.0000000 0.0000000 0.0000000 0.0000000 
0.0000000 0.0000000 0.0000000 0.0000000 0.0000001 0.0000002 
0.0000002 0.0000002 0.0000003 0.0000004 0.0000004 0.0000005 
0.0000006 0.0000007 0.0000009 0.0000010 0.0000012 0.0000015 
0.0000018 0.0000023 0.0000029 0.0000036 0.0000046 0.0000058 
0.0000073 0.0000091 0.0000113 0.0000139 0.0000167 0.0000199 
0.0000232 0.0000265 0.0000298 0.0000327 0.0000351 0.0000368 
0.0000377 0.0000378 0.0000370 0.0000354 0.0000330 0.0000302 
0.0000270 0.0000236 0.0000203 0.0000171 0.0000141 0.0000115 
0.0000092 0.0000073 0.0000057 0.0000044 0.0000034 0.0000026 
0.0000019 0.0000015 0.0000011 0.0000009 0.0000007 0.0000006 
0.0000005 0.0000005 0.0000004 0.0000004 0.0000004 0.0000004 
0.0000004 0.0000005 0.0000005 0.0000005 0.0000005 0.0000005 
0.0000005 0.0000005 0.0000004 0.0000004 0.0000004 0.0000004 
0.0000003 0.0000003 0.0000003 0.0000002 0.0000002 0.0000002 
0.0000001 0.0000001 0.0000001 0.0000001 0.0000001 0.0000000 
0.0000000 0.0000000 0.0000000 0.0000000 0.0000000 0.0000000 
0.0000000 0.0000000 0.0000000 0.0000000 0.0000000 0.0000000 
0.0000000 0.0000000 0.0000000 0.0000000 0.0000000 0.0000000 
0.0000000 0.0000000 0.0000000 0.0000000 0.0000000 0.0000001 
0.0000001 0.0000001 0.0000002 0.0000002 0.0000003 0.0000003 
0.0000004 0.0000005 0.0000006 0.0000007 0.0000008 0.0000010 
0.0000013 0.0000016 0.0000020 0.0000026 0.0000033 0.0000042 
0.0000054 0.0000068 0.0000085 0.0000106 0.0000130 0.0000157 
0.0000187 0.0000218 0.0000249 0.0000280 0.0000307 0.0000329 
0.0000346 0.0000354 0.0000355 0.0000347 0.0000332 0.0000311 
0.0000284 0.0000254 0.0000222 0.0000191 0.0000161 0.0000133 
0.0000108 0.0000087 0.0000069 0.0000054 0.0000041 0.0000032 
0.0000024 0.0000018 0.0000014 0.0000011 0.0000008 0.0000007 
0.0000006 0.0000005 0.0000004 0.0000004 0.0000004 0.0000004 
0.0000004 0.0000004 0.0000005 0.0000005 0.0000005 0.0000005 
0.0000005 0.0000005 0.0000005 0.0000005 0.0000004 0.0000004 
0.0000004 0.0000003 0.0000003 0.0000003 0.0000002 0.0000002 
0.0000002 0.0000001 0.0000001 0.0000001 0.0000001 0.0000001 
0.0000000 0.0000000 0.0000000 0.0000000 0.0000000 0.0000000 
0.0000000 0.0000000 0.0000000 0.0000000 0.0000000 0.0000000 
0.0000000 0.0000000 0.0000000 0.0000000 0.0000000 0.0000000 
0.0000000 0.0000000 0.0000000 0.0000000 0.0000000 0.0000000 
0.0000001 0.0000001 0.0000001 0.0000001 0.0000002 0.0000002 
0.0000002 0.0000003 0.0000004 0.0000004 0.0000005 0.0000007 
0.0000009 0.0000011 0.0000014 0.0000018 0.0000023 0.0000030 
0.0000038 0.0000049 0.0000062 0.0000079 0.0000098 0.0000120 
0.0000145 0.0000172 0.0000201 0.0000230 0.0000257 0.0000282 
0.0000303 0.0000318 0.0000326 0.0000326 0.0000319 0.0000305 
0.0000286 0.0000261 0.0000234 0.0000205 0.0000176 0.0000149 
0.0000123 0.0000100 0.0000081 0.0000064 0.0000050 0.0000038 
0.0000029 0.0000022 0.0000017 0.0000013 0.0000010 0.0000008 
0.0000006 0.0000005 0.0000005 0.0000004 0.0000004 0.0000004 
0.0000004 0.0000004 0.0000004 0.0000005 0.0000005 0.0000005 
0.0000005 0.0000005 0.0000005 0.0000005 0.0000005 0.0000004 
0.0000004 0.0000004 0.0000004 0.0000003 0.0000003 0.0000002 
0.0000002 0.0000002 0.0000001 0.0000001 0.0000001 0.0000001 
0.0000001 0.0000001 0.0000000 0.0000000 0.0000000 0.0000000 
0.0000000 0.0000000 0.0000000 0.0000000 0.0000000 0.0000000 
0.0000000 0.0000000 0.0000000 0.0000000 0.0000000 0.0000000 
0.0000000 0.0000000 0.0000000 0.0000000 0.0000000 0.0000000 
0.0000000 0.0000001 0.0000001 0.0000001 0.0000001 0.0000001 
0.0000002 0.0000002 0.0000002 0.0000003 0.0000004 0.0000004 
0.0000006 0.0000007 0.0000009 0.0000012 0.0000016 0.0000021 
0.0000027 0.0000035 0.0000044 0.0000057 0.0000071 0.0000089 
0.0000109 0.0000131 0.0000156 0.0000181 0.0000207 0.0000232 
0.0000254 0.0000272 0.0000285 0.0000292 0.0000293 0.0000287 
0.0000275 0.0000257 0.0000235 0.0000211 0.0000185 0.0000159 
0.0000135 0.0000112 0.0000091 0.0000073 0.0000058 0.0000045 
0.0000035 0.0000027 0.0000021 0.0000016 0.0000012 0.0000009 
0.0000007 0.0000006 0.0000005 0.0000004 0.0000004 0.0000004 
0.0000004 0.0000004 0.0000004 0.0000004 0.0000005 0.0000005 
0.0000005 0.0000005 0.0000005 0.0000005 0.0000005 0.0000005 
0.0000005 0.0000004 0.0000004 0.0000004 0.0000003 0.0000003 
0.0000002 0.0000002 0.0000002 0.0000001 0.0000001 0.0000001 
0.0000001 0.0000001 0.0000001 0.0000000 0.0000000 0.0000000 
0.0000000 0.0000000 0.0000000 0.0000000 0.0000000 0.0000000 
0.0000000 0.0000000 0.0000000 0.0000000 0.0000000 0.0000000 
0.0000000 0.0000000 0.0000000 0.0000000 0.0000000 0.0000000 
0.0000000 0.0000000 0.0000000 0.0000000 0.0000001 0.0000001 
0.0000001 0.0000001 0.0000001 0.0000002 0.0000002 0.0000003 
0.0000004 0.0000005 0.0000006 0.0000008 0.0000011 0.0000014 
0.0000018 0.0000024 0.0000031 0.0000040 0.0000050 0.0000063 
0.0000079 0.0000097 0.0000116 0.0000138 0.0000160 0.0000183 
0.0000204 0.0000224 0.0000240 0.0000251 0.0000257 0.0000258 
0.0000252 0.0000242 0.0000226 0.0000208 0.0000186 0.0000164 
0.0000141 0.0000120 0.0000099 0.0000081 0.0000066 0.0000052 
0.0000041 0.0000032 0.0000024 0.0000019 0.0000014 0.0000011 
0.0000008 0.0000007 0.0000005 0.0000004 0.0000004 0.0000004 
0.0000004 0.0000004 0.0000004 0.0000004 0.0000004 0.0000005 
0.0000005 0.0000005 0.0000005 0.0000005 0.0000005 0.0000005 
0.0000005 0.0000005 0.0000004 0.0000004 0.0000004 0.0000003 
0.0000003 0.0000002 0.0000002 0.0000002 0.0000001 0.0000001 
0.0000001 0.0000001 0.0000001 0.0000001 0.0000000 0.0000000 
0.0000000 0.0000000 0.0000000 0.0000000 0.0000000 0.0000000 
0.0000000 0.0000000 0.0000000 0.0000000 0.0000000 0.0000000 
0.0000000 0.0000000 0.0000000 0.0000000 0.0000000 0.0000000 
0.0000000 0.0000000 0.0000000 0.0000000 0.0000000 0.0000000 
0.0000001 0.0000001 0.0000001 0.0000001 0.0000001 0.0000002 
0.0000002 0.0000003 0.0000004 0.0000005 0.0000007 0.0000009 
0.0000012 0.0000016 0.0000021 0.0000027 0.0000035 0.0000044 
0.0000056 0.0000069 0.0000084 0.0000101 0.0000120 0.0000139 
0.0000158 0.0000177 0.0000193 0.0000207 0.0000216 0.0000222 
0.0000222 0.0000218 0.0000208 0.0000195 0.0000179 0.0000161 
0.0000142 0.0000123 0.0000104 0.0000087 0.0000071 0.0000058 
0.0000046 0.0000036 0.0000028 0.0000022 0.0000016 0.0000013 
0.0000010 0.0000007 0.0000006 0.0000005 0.0000004 0.0000004 
0.0000004 0.0000003 0.0000004 0.0000004 0.0000004 0.0000004 
0.0000004 0.0000005 0.0000005 0.0000005 0.0000005 0.0000005 
0.0000005 0.0000005 0.0000004 0.0000004 0.0000004 0.0000003 
0.0000003 0.0000003 0.0000002 0.0000002 0.0000002 0.0000001 
0.0000001 0.0000001 0.0000001 0.0000001 0.0000000 0.0000000 
0.0000000 0.0000000 0.0000000 0.0000000 0.0000000 0.0000000 
0.0000000 0.0000000 0.0000000 0.0000000 0.0000000 0.0000000 
0.0000000 0.0000000 0.0000000 0.0000000 0.0000000 0.0000000 
0.0000000 0.0000000 0.0000000 0.0000000 0.0000000 0.0000000 
0.0000000 0.0000000 0.0000001 0.0000001 0.0000001 0.0000001 
0.0000002 0.0000002 0.0000003 0.0000003 0.0000005 0.0000006 
0.0000008 0.0000010 0.0000014 0.0000018 0.0000023 0.0000030 
0.0000038 0.0000048 0.0000059 0.0000072 0.0000086 0.0000102 
0.0000118 0.0000134 0.0000149 0.0000163 0.0000174 0.0000182 
0.0000187 0.0000187 0.0000183 0.0000176 0.0000165 0.0000152 
0.0000137 0.0000121 0.0000105 0.0000089 0.0000074 0.0000061 
0.0000050 0.0000040 0.0000031 0.0000024 0.0000019 0.0000014 
0.0000011 0.0000008 0.0000007 0.0000005 0.0000004 0.0000004 
0.0000003 0.0000003 0.0000003 0.0000003 0.0000004 0.0000004 
0.0000004 0.0000004 0.0000004 0.0000005 0.0000005 0.0000005 
0.0000005 0.0000005 0.0000005 0.0000004 0.0000004 0.0000004 
0.0000003 0.0000003 0.0000003 0.0000002 0.0000002 0.0000002 
0.0000001 0.0000001 0.0000001 0.0000001 0.0000001 0.0000000 
0.0000000 0.0000000 0.0000000 0.0000000 0.0000000 0.0000000 
0.0000000 0.0000000 0.0000000 0.0000000 0.0000000 0.0000000 
0.0000000 0.0000000 0.0000000 0.0000000 0.0000000 0.0000000 
0.0000000 0.0000000 0.0000000 0.0000000 0.0000000 0.0000000 
0.0000000 0.0000000 0.0000000 0.0000000 0.0000001 0.0000001 
0.0000001 0.0000001 0.0000002 0.0000002 0.0000003 0.0000004 
0.0000005 0.0000007 0.0000009 0.0000012 0.0000015 0.0000020 
0.0000025 0.0000032 0.0000040 0.0000050 0.0000061 0.0000073 
0.0000085 0.0000099 0.0000112 0.0000124 0.0000136 0.0000145 
0.0000151 0.0000155 0.0000155 0.0000152 0.0000146 0.0000137 
0.0000126 0.0000114 0.0000101 0.0000088 0.0000075 0.0000063 
0.0000052 0.0000042 0.0000034 0.0000027 0.0000021 0.0000016 
0.0000012 0.0000010 0.0000007 0.0000006 0.0000005 0.0000004 
0.0000003 0.0000003 0.0000003 0.0000003 0.0000003 0.0000003 
0.0000004 0.0000004 0.0000004 0.0000004 0.0000004 0.0000005 
0.0000005 0.0000005 0.0000004 0.0000004 0.0000004 0.0000004 
0.0000004 0.0000003 0.0000003 0.0000003 0.0000002 0.0000002 
0.0000002 0.0000001 0.0000001 0.0000001 0.0000001 0.0000001 
0.0000000 0.0000000 0.0000000 0.0000000 0.0000000 0.0000000 
0.0000000 0.0000000 0.0000000 0.0000000 0.0000000 0.0000000 
0.0000000 0.0000000 0.0000000 0.0000000 0.0000000 0.0000000 
0.0000000 0.0000000 0.0000000 0.0000000 0.0000000 0.0000000 
0.0000000 0.0000000 0.0000000 0.0000000 0.0000000 0.0000000 
0.0000001 0.0000001 0.0000001 0.0000001 0.0000002 0.0000002 
0.0000003 0.0000004 0.0000006 0.0000007 0.0000010 0.0000013 
0.0000017 0.0000021 0.0000027 0.0000034 0.0000041 0.0000050 
0.0000060 0.0000070 0.0000081 0.0000092 0.0000102 0.0000111 
0.0000118 0.0000123 0.0000126 0.0000127 0.0000124 0.0000119 
0.0000112 0.0000103 0.0000094 0.0000083 0.0000072 0.0000062 
0.0000052 0.0000043 0.0000035 0.0000028 0.0000022 0.0000018 
0.0000014 0.0000011 0.0000008 0.0000006 0.0000005 0.0000004 
0.0000003 0.0000003 0.0000003 0.0000003 0.0000003 0.0000003 
0.0000003 0.0000003 0.0000004 0.0000004 0.0000004 0.0000004 
0.0000004 0.0000004 0.0000004 0.0000004 0.0000004 0.0000004 
0.0000004 0.0000003 0.0000003 0.0000003 0.0000002 0.0000002 
0.0000002 0.0000002 0.0000001 0.0000001 0.0000001 0.0000001 
0.0000001 0.0000000 0.0000000 0.0000000 0.0000000 0.0000000 
0.0000000 0.0000000 0.0000000 0.0000000 0.0000000 0.0000000 
0.0000000 0.0000000 0.0000000 0.0000000 0.0000000 0.0000000 
0.0000000 0.0000000 0.0000000 0.0000000 0.0000000 0.0000000 
0.0000000 0.0000000 0.0000000 0.0000000 0.0000000 0.0000000 
0.0000000 0.0000000 0.0000001 0.0000001 0.0000001 0.0000001 
0.0000002 0.0000003 0.0000004 0.0000005 0.0000006 0.0000008 
0.0000011 0.0000014 0.0000018 0.0000022 0.0000028 0.0000034 
0.0000041 0.0000049 0.0000057 0.0000066 0.0000074 0.0000082 
0.0000089 0.0000095 0.0000099 0.0000101 0.0000101 0.0000100 
0.0000096 0.0000090 0.0000083 0.0000075 0.0000067 0.0000059 
0.0000050 0.0000042 0.0000035 0.0000029 0.0000023 0.0000019 
0.0000015 0.0000011 0.0000009 0.0000007 0.0000005 0.0000004 
0.0000004 0.0000003 0.0000003 0.0000003 0.0000002 0.0000003 
0.0000003 0.0000003 0.0000003 0.0000003 0.0000003 0.0000004 
0.0000004 0.0000004 0.0000004 0.0000004 0.0000004 0.0000004 
0.0000004 0.0000003 0.0000003 0.0000003 0.0000003 0.0000002 
0.0000002 0.0000002 0.0000001 0.0000001 0.0000001 0.0000001 
0.0000001 0.0000001 0.0000000 0.0000000 0.0000000 0.0000000 
0.0000000 0.0000000 0.0000000 0.0000000 0.0000000 0.0000000 
0.0000000 0.0000000 0.0000000 0.0000000 0.0000000 0.0000000 
0.0000000 0.0000000 0.0000000 0.0000000 0.0000000 0.0000000 
0.0000000 0.0000000 0.0000000 0.0000000 0.0000000 0.0000000 
0.0000000 0.0000000 0.0000000 0.0000000 0.0000001 0.0000001 
0.0000001 0.0000002 0.0000002 0.0000003 0.0000004 0.0000005 
0.0000007 0.0000009 0.0000011 0.0000014 0.0000018 0.0000022 
0.0000027 0.0000033 0.0000039 0.0000046 0.0000052 0.0000059 
0.0000065 0.0000070 0.0000075 0.0000078 0.0000080 0.0000080 
0.0000079 0.0000076 0.0000071 0.0000066 0.0000060 0.0000053 
0.0000047 0.0000040 0.0000034 0.0000028 0.0000023 0.0000019 
0.0000015 0.0000012 0.0000009 0.0000007 0.0000006 0.0000005 
0.0000004 0.0000003 0.0000003 0.0000002 0.0000002 0.0000002 
0.0000002 0.0000002 0.0000003 0.0000003 0.0000003 0.0000003 
0.0000003 0.0000003 0.0000004 0.0000004 0.0000004 0.0000004 
0.0000003 0.0000003 0.0000003 0.0000003 0.0000003 0.0000002 
0.0000002 0.0000002 0.0000002 0.0000001 0.0000001 0.0000001 
0.0000001 0.0000001 0.0000000 0.0000000 0.0000000 0.0000000 
0.0000000 0.0000000 0.0000000 0.0000000 0.0000000 0.0000000 
0.0000000 0.0000000 0.0000000 0.0000000 0.0000000 0.0000000 
0.0000000 0.0000000 0.0000000 0.0000000 0.0000000 0.0000000 
0.0000000 0.0000000 0.0000000 0.0000000 0.0000000 0.0000000 
0.0000000 0.0000000 0.0000000 0.0000000 0.0000000 0.0000001 
0.0000001 0.0000001 0.0000001 0.0000002 0.0000002 0.0000003 
0.0000004 0.0000005 0.0000007 0.0000009 0.0000012 0.0000014 
0.0000018 0.0000022 0.0000026 0.0000031 0.0000036 0.0000041 
0.0000046 0.0000051 0.0000055 0.0000058 0.0000061 0.0000062 
0.0000062 0.0000061 0.0000059 0.0000056 0.0000052 0.0000047 
0.0000042 0.0000037 0.0000032 0.0000027 0.0000023 0.0000019 
0.0000015 0.0000012 0.0000010 0.0000008 0.0000006 0.0000005 
0.0000004 0.0000003 0.0000003 0.0000002 0.0000002 0.0000002 
0.0000002 0.0000002 0.0000002 0.0000002 0.0000002 0.0000003 
0.0000003 0.0000003 0.0000003 0.0000003 0.0000003 0.0000003 
0.0000003 0.0000003 0.0000003 0.0000003 0.0000003 0.0000002 
0.0000002 0.0000002 0.0000002 0.0000001 0.0000001 0.0000001 
0.0000001 0.0000001 0.0000001 0.0000000 0.0000000 0.0000000 
0.0000000 0.0000000 0.0000000 0.0000000 0.0000000 0.0000000 
0.0000000 0.0000000 0.0000000 0.0000000 0.0000000 0.0000000 
0.0000000 0.0000000 0.0000000 0.0000000 0.0000000 0.0000000 
0.0000000 0.0000000 0.0000000 0.0000000 0.0000000 0.0000000 
0.0000000 0.0000000 0.0000000 0.0000000 0.0000000 0.0000000 
0.0000000 0.0000001 0.0000001 0.0000001 0.0000001 0.0000002 
0.0000003 0.0000003 0.0000004 0.0000006 0.0000007 0.0000009 
0.0000011 0.0000014 0.0000017 0.0000020 0.0000024 0.0000028 
0.0000032 0.0000036 0.0000039 0.0000042 0.0000045 0.0000047 
0.0000048 0.0000048 0.0000047 0.0000045 0.0000043 0.0000040 
0.0000036 0.0000032 0.0000029 0.0000025 0.0000021 0.0000018 
0.0000015 0.0000012 0.0000010 0.0000008 0.0000006 0.0000005 
0.0000004 0.0000003 0.0000003 0.0000002 0.0000002 0.0000002 
0.0000002 0.0000002 0.0000002 0.0000002 0.0000002 0.0000002 
0.0000002 0.0000003 0.0000003 0.0000003 0.0000003 0.0000003 
0.0000003 0.0000003 0.0000003 0.0000003 0.0000002 0.0000002 
0.0000002 0.0000002 0.0000002 0.0000001 0.0000001 0.0000001 
0.0000001 0.0000001 0.0000001 0.0000000 0.0000000 0.0000000 
0.0000000 0.0000000 0.0000000 0.0000000 0.0000000 0.0000000 
0.0000000 0.0000000 0.0000000 0.0000000 0.0000000 0.0000000 
0.0000000 0.0000000 0.0000000 0.0000000 0.0000000 0.0000000 
0.0000000 0.0000000 0.0000000 0.0000000 0.0000000 0.0000000 
0.0000000 0.0000000 0.0000000 0.0000000 0.0000000 0.0000000 
0.0000000 0.0000000 0.0000000 0.0000001 0.0000001 0.0000001 
0.0000002 0.0000002 0.0000003 0.0000003 0.0000004 0.0000006 
0.0000007 0.0000009 0.0000011 0.0000013 0.0000016 0.0000018 
0.0000021 0.0000024 0.0000027 0.0000030 0.0000032 0.0000034 
0.0000035 0.0000036 0.0000036 0.0000036 0.0000034 0.0000033 
0.0000030 0.0000028 0.0000025 0.0000022 0.0000019 0.0000016 
0.0000014 0.0000011 0.0000009 0.0000008 0.0000006 0.0000005 
0.0000004 0.0000003 0.0000003 0.0000002 0.0000002 0.0000002 
0.0000001 0.0000001 0.0000001 0.0000002 0.0000002 0.0000002 
0.0000002 0.0000002 0.0000002 0.0000002 0.0000002 0.0000002 
0.0000002 0.0000002 0.0000002 0.0000002 0.0000002 0.0000002 
0.0000002 0.0000002 0.0000002 0.0000001 0.0000001 0.0000001 
0.0000001 0.0000001 0.0000001 0.0000001 0.0000000 0.0000000 
0.0000000 0.0000000 0.0000000 0.0000000 0.0000000 0.0000000 
0.0000000 0.0000000 0.0000000 0.0000000 0.0000000 0.0000000 
0.0000000 0.0000000 0.0000000 0.0000000 0.0000000 0.0000000 
0.0000000 0.0000000 0.0000000 0.0000000 0.0000000 0.0000000 
0.0000000 0.0000000 0.0000000 0.0000000 0.0000000 0.0000000 
0.0000000 0.0000000 0.0000000 0.0000000 0.0000001 0.0000001 
0.0000001 0.0000001 0.0000002 0.0000002 0.0000003 0.0000004 
0.0000004 0.0000006 0.0000007 0.0000008 0.0000010 0.0000012 
0.0000014 0.0000016 0.0000018 0.0000020 0.0000022 0.0000024 
0.0000026 0.0000027 0.0000027 0.0000027 0.0000027 0.0000026 
0.0000024 0.0000023 0.0000021 0.0000019 0.0000017 0.0000014 
0.0000012 0.0000011 0.0000009 0.0000007 0.0000006 0.0000005 
0.0000004 0.0000003 0.0000002 0.0000002 0.0000002 0.0000001 
0.0000001 0.0000001 0.0000001 0.0000001 0.0000001 0.0000001 
0.0000002 0.0000002 0.0000002 0.0000002 0.0000002 0.0000002 
0.0000002 0.0000002 0.0000002 0.0000002 0.0000002 0.0000002 
0.0000002 0.0000002 0.0000002 0.0000001 0.0000001 0.0000001 
0.0000001 0.0000001 0.0000001 0.0000001 0.0000000 0.0000000 
0.0000000 0.0000000 0.0000000 0.0000000 0.0000000 0.0000000 
0.0000000 0.0000000 0.0000000 0.0000000 0.0000000 0.0000000 
0.0000000 0.0000000 0.0000000 0.0000000 0.0000000 0.0000000 
0.0000000 0.0000000 0.0000000 0.0000000 0.0000000 0.0000000 
0.0000000 0.0000000 0.0000000 0.0000000 0.0000000 0.0000000 
0.0000000 0.0000000 0.0000000 0.0000000 0.0000000 0.0000000 
0.0000001 0.0000001 0.0000001 0.0000001 0.0000002 0.0000002 
0.0000003 0.0000003 0.0000004 0.0000005 0.0000006 0.0000008 
0.0000009 0.0000011 0.0000012 0.0000014 0.0000015 0.0000017 
0.0000018 0.0000019 0.0000020 0.0000020 0.0000020 0.0000020 
0.0000019 0.0000018 0.0000017 0.0000016 0.0000014 0.0000012 
0.0000011 0.0000009 0.0000008 0.0000007 0.0000006 0.0000005 
0.0000004 0.0000003 0.0000002 0.0000002 0.0000002 0.0000001 
0.0000001 0.0000001 0.0000001 0.0000001 0.0000001 0.0000001 
0.0000001 0.0000001 0.0000001 0.0000001 0.0000002 0.0000002 
0.0000002 0.0000002 0.0000002 0.0000002 0.0000002 0.0000002 
0.0000002 0.0000002 0.0000001 0.0000001 0.0000001 0.0000001 
0.0000001 0.0000001 0.0000001 0.0000001 0.0000000 0.0000000 
0.0000000 0.0000000 0.0000000 0.0000000 0.0000000 0.0000000 
0.0000000 0.0000000 0.0000000 0.0000000 0.0000000 0.0000000 
0.0000000 0.0000000 0.0000000 0.0000000 0.0000000 0.0000000 
0.0000000 0.0000000 0.0000000 0.0000000 0.0000000 0.0000000 
0.0000000 0.0000000 0.0000000 0.0000000 0.0000000 0.0000000 
0.0000000 0.0000000 0.0000000 0.0000000 0.0000000 0.0000000 
0.0000000 0.0000000 0.0000001 0.0000001 0.0000001 0.0000001 
0.0000002 0.0000002 0.0000003 0.0000003 0.0000004 0.0000005 
0.0000006 0.0000007 0.0000008 0.0000009 0.0000010 0.0000011 
0.0000012 0.0000013 0.0000014 0.0000014 0.0000015 0.0000015 
0.0000015 0.0000014 0.0000013 0.0000012 0.0000011 0.0000010 
0.0000009 0.0000008 0.0000007 0.0000006 0.0000005 0.0000004 
0.0000003 0.0000003 0.0000002 0.0000002 0.0000002 0.0000001 
0.0000001 0.0000001 0.0000001 0.0000001 0.0000001 0.0000001 
0.0000001 0.0000001 0.0000001 0.0000001 0.0000001 0.0000001 
0.0000001 0.0000001 0.0000001 0.0000002 0.0000002 0.0000001 
0.0000001 0.0000001 0.0000001 0.0000001 0.0000001 0.0000001 
0.0000001 0.0000001 0.0000001 0.0000001 0.0000000 0.0000000 
0.0000000 0.0000000 0.0000000 0.0000000 0.0000000 0.0000000 
0.0000000 0.0000000 0.0000000 0.0000000 0.0000000 0.0000000 
0.0000000 0.0000000 0.0000000 0.0000000 0.0000000 0.0000000 
0.0000000 0.0000000 0.0000000 0.0000000 0.0000000 0.0000000 
0.0000000 0.0000000 0.0000000 0.0000000 0.0000000 0.0000000 
0.0000000 0.0000000 0.0000000 0.0000000 0.0000000 0.0000000 
0.0000000 0.0000000 0.0000000 0.0000000 0.0000001 0.0000001 
0.0000001 0.0000001 0.0000002 0.0000002 0.0000002 0.0000003 
0.0000004 0.0000004 0.0000005 0.0000006 0.0000007 0.0000007 
0.0000008 0.0000009 0.0000010 0.0000010 0.0000010 0.0000011 
0.0000011 0.0000011 0.0000010 0.0000010 0.0000009 0.0000008 
0.0000008 0.0000007 0.0000006 0.0000005 0.0000004 0.0000004 
0.0000003 0.0000003 0.0000002 0.0000002 0.0000001 0.0000001 
0.0000001 0.0000001 0.0000001 0.0000001 0.0000001 0.0000001 
0.0000001 0.0000001 0.0000001 0.0000001 0.0000001 0.0000001 
0.0000001 0.0000001 0.0000001 0.0000001 0.0000001 0.0000001 
0.0000001 0.0000001 0.0000001 0.0000001 0.0000001 0.0000001 
0.0000001 0.0000001 0.0000001 0.0000001 0.0000000 0.0000000 
0.0000000 0.0000000 0.0000000 0.0000000 0.0000000 0.0000000 
0.0000000 0.0000000 0.0000000 0.0000000 0.0000000 0.0000000 
0.0000000 0.0000000 0.0000000 0.0000000 0.0000000 0.0000000 
0.0000000 0.0000000 0.0000000 0.0000000 0.0000000 0.0000000 
0.0000000 0.0000000 0.0000000 0.0000000 0.0000000 0.0000000 
0.0000000 0.0000000 0.0000000 0.0000000 0.0000000 0.0000000 
0.0000000 0.0000000 0.0000000 0.0000000 0.0000000 0.0000000 
0.0000001 0.0000001 0.0000001 0.0000001 0.0000001 0.0000002 
0.0000002 0.0000003 0.0000003 0.0000004 0.0000004 0.0000005 
0.0000005 0.0000006 0.0000006 0.0000007 0.0000007 0.0000008 
0.0000008 0.0000008 0.0000008 0.0000007 0.0000007 0.0000007 
0.0000006 0.0000006 0.0000005 0.0000004 0.0000004 0.0000003 
0.0000003 0.0000002 0.0000002 0.0000002 0.0000001 0.0000001 
0.0000001 0.0000001 0.0000001 0.0000001 0.0000001 0.0000001 
0.0000001 0.0000001 0.0000001 0.0000001 0.0000001 0.0000001 
0.0000001 0.0000001 0.0000001 0.0000001 0.0000001 0.0000001 
0.0000001 0.0000001 0.0000001 0.0000001 0.0000001 0.0000001 
0.0000001 0.0000001 0.0000001 0.0000001 0.0000000 0.0000000 
0.0000000 0.0000000 0.0000000 0.0000000 0.0000000 0.0000000 
0.0000000 0.0000000 0.0000000 0.0000000 0.0000000 0.0000000 
0.0000000 0.0000000 0.0000000 0.0000000 0.0000000 0.0000000 
0.0000000 0.0000000 0.0000000 0.0000000 0.0000000 0.0000000 
0.0000000 0.0000000 0.0000000 0.0000000 0.0000000 0.0000000 
0.0000000 0.0000000 0.0000000 0.0000000 0.0000000 0.0000000 
0.0000000 0.0000000 0.0000000 0.0000000 0.0000000 0.0000000 
0.0000000 0.0000000 0.0000001 0.0000001 0.0000001 0.0000001 
0.0000001 0.0000002 0.0000002 0.0000002 0.0000003 0.0000003 
0.0000003 0.0000004 0.0000004 0.0000005 0.0000005 0.0000005 
0.0000005 0.0000005 0.0000005 0.0000005 0.0000005 0.0000005 
0.0000005 0.0000004 0.0000004 0.0000004 0.0000003 0.0000003 
0.0000002 0.0000002 0.0000002 0.0000001 0.0000001 0.0000001 
0.0000001 0.0000001 0.0000001 0.0000001 0.0000000 0.0000000 
0.0000000 0.0000000 0.0000000 0.0000001 0.0000001 0.0000001 
0.0000001 0.0000001 0.0000001 0.0000001 0.0000001 0.0000001 
0.0000001 0.0000001 0.0000001 0.0000001 0.0000001 0.0000001 
0.0000001 0.0000001 0.0000001 0.0000000 0.0000000 0.0000000 
0.0000000 0.0000000 0.0000000 0.0000000 0.0000000 0.0000000 
0.0000000 0.0000000 0.0000000 0.0000000 0.0000000 0.0000000 
0.0000000 0.0000000 0.0000000 0.0000000 0.0000000 0.0000000 
0.0000000 0.0000000 0.0000000 0.0000000 0.0000000 0.0000000 
0.0000000 0.0000000 0.0000000 0.0000000 0.0000000 0.0000000 
0.0000000 0.0000000 0.0000000 0.0000000 0.0000000 0.0000000 
0.0000000 0.0000000 0.0000000 0.0000000 0.0000000 0.0000000 
0.0000000 0.0000000 0.0000000 0.0000000 0.0000001 0.0000001 
0.0000001 0.0000001 0.0000001 0.0000001 0.0000002 0.0000002 
0.0000002 0.0000003 0.0000003 0.0000003 0.0000003 0.0000004 
0.0000004 0.0000004 0.0000004 0.0000004 0.0000004 0.0000004 
0.0000004 0.0000003 0.0000003 0.0000003 0.0000003 0.0000002 
0.0000002 0.0000002 0.0000001 0.0000001 0.0000001 0.0000001 
0.0000001 0.0000001 0.0000001 0.0000000 0.0000000 0.0000000 
0.0000000 0.0000000 0.0000000 0.0000000 0.0000000 0.0000000 
0.0000000 0.0000001 0.0000001 0.0000001 0.0000001 0.0000001 
0.0000001 0.0000001 0.0000001 0.0000001 0.0000001 0.0000001 
0.0000001 0.0000001 0.0000000 0.0000000 0.0000000 0.0000000 
0.0000000 0.0000000 0.0000000 0.0000000 0.0000000 0.0000000 
0.0000000 0.0000000 0.0000000 0.0000000 0.0000000 0.0000000 
0.0000000 0.0000000 0.0000000 0.0000000 0.0000000 0.0000000 
0.0000000 0.0000000 0.0000000 0.0000000 0.0000000 0.0000000 
0.0000000 0.0000000 0.0000000 0.0000000 0.0000000 0.0000000 
0.0000000 0.0000000 0.0000000 0.0000000 0.0000000 0.0000000 
0.0000000 0.0000000 0.0000000 0.0000000 0.0000000 0.0000000 
0.0000000 0.0000000 0.0000000 0.0000000 0.0000000 0.0000000 
0.0000000 0.0000001 0.0000001 0.0000001 0.0000001 0.0000001 
0.0000001 0.0000002 0.0000002 0.0000002 0.0000002 0.0000002 
0.0000002 0.0000003 0.0000003 0.0000003 0.0000003 0.0000003 
0.0000003 0.0000003 0.0000002 0.0000002 0.0000002 0.0000002 
0.0000002 0.0000001 0.0000001 0.0000001 0.0000001 0.0000001 
0.0000001 0.0000001 0.0000000 0.0000000 0.0000000 0.0000000 
0.0000000 0.0000000 0.0000000 0.0000000 0.0000000 0.0000000 
0.0000000 0.0000000 0.0000000 0.0000000 0.0000000 0.0000000 
0.0000001 0.0000001 0.0000001 0.0000001 0.0000001 0.0000000 
0.0000000 0.0000000 0.0000000 0.0000000 0.0000000 0.0000000 
0.0000000 0.0000000 0.0000000 0.0000000 0.0000000 0.0000000 
0.0000000 0.0000000 0.0000000 0.0000000 0.0000000 0.0000000 
0.0000000 0.0000000 0.0000000 0.0000000 0.0000000 0.0000000 
0.0000000 0.0000000 0.0000000 0.0000000 0.0000000 0.0000000 
0.0000000 0.0000000 0.0000000 0.0000000 0.0000000 0.0000000 
0.0000000 0.0000000 0.0000000 0.0000000 0.0000000 0.0000000 
0.0000000 0.0000000 0.0000000 0.0000000 0.0000000 0.0000000 
0.0000000 0.0000000 0.0000000 0.0000000 0.0000000 0.0000000 
0.0000000 0.0000000 0.0000000 0.0000001 0.0000001 0.0000001 
0.0000001 0.0000001 0.0000001 0.0000001 0.0000001 0.0000002 
0.0000002 0.0000002 0.0000002 0.0000002 0.0000002 0.0000002 
0.0000002 0.0000002 0.0000002 0.0000002 0.0000002 0.0000001 
0.0000001 0.0000001 0.0000001 0.0000001 0.0000001 0.0000001 
0.0000001 0.0000000 0.0000000 0.0000000 0.0000000 0.0000000 
0.0000000 0.0000000 0.0000000 0.0000000 0.0000000 0.0000000 
0.0000000 0.0000000 0.0000000 0.0000000 0.0000000 0.0000000 
0.0000000 0.0000000 0.0000000 0.0000000 0.0000000 0.0000000 
0.0000000 0.0000000 0.0000000 0.0000000 0.0000000 0.0000000 
0.0000000 0.0000000 0.0000000 0.0000000 0.0000000 0.0000000 
0.0000000 0.0000000 0.0000000 0.0000000 0.0000000 0.0000000 
0.0000000 0.0000000 0.0000000 0.0000000 0.0000000 0.0000000 
0.0000000 0.0000000 0.0000000 0.0000000 0.0000000 0.0000000 
0.0000000 0.0000000 0.0000000 0.0000000 0.0000000 0.0000000 
0.0000000 0.0000000 0.0000000 0.0000000 0.0000000 0.0000000 
0.0000000 0.0000000 0.0000000 0.0000000 0.0000000 0.0000000 
0.0000000 0.0000000 0.0000000 0.0000000 0.0000000 0.0000000 
0.0000000 0.0000000 0.0000000 0.0000000 0.0000000 0.0000000 
0.0000001 0.0000001 0.0000001 0.0000001 0.0000001 0.0000001 
0.0000001 0.0000001 0.0000001 0.0000001 0.0000001 0.0000001 
0.0000001 0.0000001 0.0000001 0.0000001 0.0000001 0.0000001 
0.0000001 0.0000001 0.0000001 0.0000001 0.0000001 0.0000001 
0.0000000 0.0000000 0.0000000 0.0000000 0.0000000 0.0000000 
0.0000000 0.0000000 0.0000000 0.0000000 0.0000000 0.0000000 
0.0000000 0.0000000 0.0000000 0.0000000 0.0000000 0.0000000 
0.0000000 0.0000000 0.0000000 0.0000000 0.0000000 0.0000000 
0.0000000 0.0000000 0.0000000 0.0000000 0.0000000 0.0000000 
0.0000000 0.0000000 0.0000000 0.0000000 0.0000000 0.0000000 
0.0000000 0.0000000 0.0000000 0.0000000 0.0000000 0.0000000 
0.0000000 0.0000000 0.0000000 0.0000000 0.0000000 0.0000000 
0.0000000 0.0000000 0.0000000 0.0000000 0.0000000 0.0000000 
0.0000000 0.0000000 0.0000000 0.0000000 0.0000000 0.0000000 
0.0000000 0.0000000 0.0000000 0.0000000 0.0000000 0.0000000 
0.0000000 0.0000000 0.0000000 0.0000000 0.0000000 0.0000000 
0.0000000 0.0000000 0.0000000 0.0000000 0.0000000 0.0000000 
0.0000000 0.0000000 0.0000000 0.0000000 0.0000000 0.0000000 
0.0000000 0.0000000 0.0000000 0.0000000 0.0000001 0.0000001 
0.0000001 0.0000001 0.0000001 0.0000001 0.0000001 0.0000001 
0.0000001 0.0000001 0.0000001 0.0000001 0.0000001 0.0000001 
0.0000001 0.0000001 0.0000001 0.0000001 0.0000001 0.0000000 
0.0000000 0.0000000 0.0000000 0.0000000 0.0000000 0.0000000 
0.0000000 0.0000000 0.0000000 0.0000000 0.0000000 0.0000000 
0.0000000 0.0000000 0.0000000 0.0000000 0.0000000 0.0000000 
0.0000000 0.0000000 0.0000000 0.0000000 0.0000000 0.0000000 
0.0000000 0.0000000 0.0000000 0.0000000 0.0000000 0.0000000 
0.0000000 0.0000000 0.0000000 0.0000000 0.0000000 0.0000000 
0.0000000 0.0000000 0.0000000 0.0000000 0.0000000 0.0000000 
0.0000000 0.0000000 0.0000000 0.0000000 0.0000000 0.0000000 
0.0000000 0.0000000 0.0000000 0.0000000 0.0000000 0.0000000 
0.0000000 0.0000000 0.0000000 0.0000000 0.0000000 0.0000000 
0.0000000 0.0000000 0.0000000 0.0000000 0.0000000 0.0000000 
0.0000000 0.0000000 0.0000000 0.0000000 0.0000000 0.0000000 
0.0000000 0.0000000 0.0000000 0.0000000 0.0000000 0.0000000 
0.0000000 0.0000000 0.0000000 0.0000000 0.0000000 0.0000000 
0.0000000 0.0000000 0.0000000 0.0000000 0.0000000 0.0000000 
0.0000000 0.0000000 0.0000001 0.0000001 0.0000001 0.0000001 
0.0000001 0.0000001 0.0000001 0.0000001 0.0000001 0.0000001 
0.0000001 0.0000001 0.0000000 0.0000000 0.0000000 0.0000000 
0.0000000 0.0000000 0.0000000 0.0000000 0.0000000 0.0000000 
0.0000000 0.0000000 0.0000000 0.0000000 0.0000000 0.0000000 
0.0000000 0.0000000 0.0000000 0.0000000 0.0000000 0.0000000 
0.0000000 0.0000000 0.0000000 0.0000000 0.0000000 0.0000000 
0.0000000 0.0000000 0.0000000 0.0000000 0.0000000 0.0000000 
0.0000000 0.0000000 0.0000000 0.0000000 0.0000000 0.0000000 
0.0000000 0.0000000 0.0000000 0.0000000 0.0000000 0.0000000 
0.0000000 0.0000000 0.0000000 0.0000000 0.0000000 0.0000000 
0.0000000 0.0000000 0.0000000 0.0000000 0.0000000 0.0000000 
0.0000000 0.0000000 0.0000000 0.0000000 0.0000000 0.0000000 
0.0000000 0.0000000 0.0000000 0.0000000 0.0000000 0.0000000 
0.0000000 0.0000000 0.0000000 0.0000000 0.0000000 0.0000000 
0.0000000 0.0000000 0.0000000 0.0000000 0.0000000 0.0000000 
0.0000000 0.0000000 0.0000000 0.0000000 0.0000000 0.0000000 
0.0000000 0.0000000 0.0000000 0.0000000 0.0000000 0.0000000 
0.0000000 0.0000000 0.0000000 0.0000000 0.0000000 0.0000000 
0.0000000 0.0000000 0.0000000 0.0000000 0.0000000 0.0000000 
0.0000000 0.0000000 0.0000000 0.0000000 0.0000000 0.0000000 
0.0000000 0.0000000 0.0000000 0.0000000 0.0000000 0.0000000 
0.0000000 0.0000000 0.0000000 0.0000000 0.0000000 0.0000000 
0.0000000 0.0000000 0.0000000 0.0000000 0.0000000 0.0000000 
0.0000000 0.0000000 0.0000000 0.0000000 0.0000000 0.0000000 
0.0000000 0.0000000 0.0000000 0.0000000 0.0000000 0.0000000 
0.0000000 0.0000000 0.0000000 0.0000000 0.0000000 0.0000000 
0.0000000 0.0000000 0.0000000 0.0000000 0.0000000 0.0000000 
0.0000000 0.0000000 0.0000000 0.0000000 0.0000000 0.0000000 
0.0000000 0.0000000 0.0000000 0.0000000 0.0000000 0.0000000 
0.0000000 0.0000000 0.0000000 0.0000000 0.0000000 0.0000000 
0.0000000 0.0000000 0.0000000 0.0000000 0.0000000 0.0000000 
0.0000000 0.0000000 0.0000000 0.0000000 0.0000000 0.0000000 
0.0000000 0.0000000 0.0000000 0.0000000 0.0000000 0.0000000 
0.0000000 0.0000000 0.0000000 0.0000000 0.0000000 0.0000000 
0.0000000 0.0000000 0.0000000 0.0000000 0.0000000 0.0000000 
0.0000000 0.0000000 0.0000000 0.0000000 0.0000000 0.0000000 
0.0000000 0.0000000 0.0000000 0.0000000 0.0000000 0.0000000 
0.0000000 0.0000000 0.0000000 0.0000000 0.0000000 0.0000000 
0.0000000 0.0000000 0.0000000 0.0000000 0.0000000 0.0000000 
0.0000000 0.0000000 0.0000000 0.0000000 0.0000000 0.0000000 
0.0000000 0.0000000 0.0000000 0.0000000 0.0000000 0.0000000 
0.0000000 0.0000000 0.0000000 0.0000000 0.0000000 0.0000000 
0.0000000 0.0000000 0.0000000 0.0000000 0.0000000 0.0000000 
0.0000000 0.0000000 0.0000000 0.0000000 0.0000000 0.0000000 
0.0000000 0.0000000 0.0000000 0.0000000 0.0000000 0.0000000 
0.0000000 0.0000000 0.0000000 0.0000000 0.0000000 0.0000000 
0.0000000 0.0000000 0.0000000 0.0000000 0.0000000 0.0000000 
0.0000000 0.0000000 0.0000000 0.0000000 0.0000000 0.0000000 
0.0000000 0.0000000 0.0000000 0.0000000 0.0000000 0.0000000 
0.0000000 0.0000000 0.0000000 0.0000000 0.0000000 0.0000000 
0.0000000 0.0000000 0.0000000 0.0000000 0.0000000 0.0000000 
0.0000000 0.0000000 0.0000000 0.0000000 0.0000000 0.0000000 
0.0000000 0.0000000 0.0000000 0.0000000 0.0000000 0.0000000 
0.0000000 0.0000000 0.0000000 0.0000000 0.0000000 0.0000000 
0.0000000 0.0000000 0.0000000 0.0000000 0.0000000 0.0000000 
0.0000000 0.0000000 0.0000000 0.0000000 0.0000000 0.0000000 
0.0000000 0.0000000 0.0000000 0.0000000 0.0000000 0.0000000 
0.0000000 0.0000000 0.0000000 0.0000000 0.0000000 0.0000000 
0.0000000 0.0000000 0.0000000 0.0000000 0.0000000 0.0000000 
0.0000000 0.0000000 0.0000000 0.0000000 0.0000000 0.0000000 
0.0000000 0.0000000 0.0000000 0.0000000 0.0000000 0.0000000 
0.0000000 0.0000000 0.0000000 0.0000000 0.0000000 0.0000000 
0.0000000 0.0000000 0.0000000 0.0000000 0.0000000 0.0000000 
0.0000000 0.0000000 0.0000000 0.0000000 0.0000000 0.0000000 
0.0000000 0.0000000 0.0000000 0.0000000 0.0000000 0.0000000 
0.0000000 0.0000000 0.0000000 0.0000000 0.0000000 0.0000000 
0.0000000 0.0000000 0.0000000 0.0000000 0.0000000 0.0000000 
0.0000000 0.0000000 0.0000000 0.0000000 0.0000000 0.0000000 
0.0000000 0.0000000 0.0000000 0.0000000 0.0000000 0.0000000 
0.0000000 0.0000000 0.0000000 0.0000000 0.0000000 0.0000000 
0.0000000 0.0000000 0.0000000 0.0000000 0.0000000 0.0000000 
0.0000000 0.0000000 0.0000000 0.0000000 0.0000000 0.0000000 
0.0000000 0.0000000 0.0000000 0.0000000 0.0000000 0.0000000 
0.0000000 0.0000000 0.0000000 0.0000000 0.0000000 0.0000000 
0.0000000 0.0000000 0.0000000 0.0000000 0.0000000 0.0000000 
0.0000000 0.0000000 0.0000000 0.0000000 0.0000000 0.0000000 
0.0000000 0.0000000 0.0000000 0.0000000 0.0000000 0.0000000 
0.0000000 0.0000000 0.0000000 0.0000000 0.0000000 0.0000000 
0.0000000 0.0000000 0.0000000 0.0000000 0.0000000 0.0000000 
0.0000000 0.0000000 0.0000000 0.0000000 0.0000000 0.0000000 
0.0000000 0.0000000 0.0000000 0.0000000 0.0000000 0.0000000 
0.0000000 0.0000000 0.0000000 0.0000000 0.0000000 0.0000000 
0.0000000 0.0000000 0.0000000 0.0000000 0.0000000 0.0000000 
0.0000000 0.0000000 0.0000000 0.0000000 0.0000000 0.0000000 
0.0000000 0.0000000 0.0000000 0.0000000 0.0000000 0.0000000 
0.0000000 0.0000000 0.0000000 0.0000000 0.0000000 0.0000000 
0.0000000 0.0000000 0.0000000 0.0000000 0.0000000 0.0000000 
0.0000000 0.0000000 0.0000000 0.0000000 0.0000000 0.0000000 
0.0000000 0.0000000 0.0000000 0.0000000 0.0000000 0.0000000 
0.0000000 0.0000000 0.0000000 0.0000000 0.0000000 0.0000000 
0.0000000 0.0000000 0.0000000 0.0000000 0.0000000 0.0000000 
0.0000000 0.0000000 0.0000000 0.0000000 0.0000000 0.0000000 
0.0000000 0.0000000 0.0000000 0.0000000 0.0000000 0.0000000 
0.0000000 0.0000000 0.0000000 0.0000000 0.0000000 0.0000000 
0.0000000 0.0000000 0.0000000 0.0000000 0.0000000 0.0000000 
0.0000000 0.0000000 0.0000000 0.0000000 0.0000000 0.0000000 
0.0000000 0.0000000 0.0000000 0.0000000 0.0000000 0.0000000 
0.0000000 0.0000000 0.0000000 0.0000000 0.0000000 0.0000000 
0.0000000 0.0000000 0.0000000 0.0000000 0.0000000 0.0000000 
0.0000000 0.0000000 0.0000000 0.0000000 0.0000000 0.0000000 
0.0000000 0.0000000 0.0000000 0.0000000 0.0000000 0.0000000 
0.0000000 0.0000000 0.0000000 0.0000000 0.0000000 0.0000000 
0.0000000 0.0000000 0.0000000 0.0000000 0.0000000 0.0000000 
0.0000000 0.0000000 0.0000000 0.0000000 0.0000000 0.0000000 
0.0000000 0.0000000 0.0000000 0.0000000 0.0000000 0.0000000 
0.0000000 0.0000000 0.0000000 0.0000000 0.0000000 0.0000000 
0.0000000 0.0000000 0.0000000 0.0000000 0.0000000 0.0000000 
0.0000000 0.0000000 0.0000000 0.0000000 0.0000000 0.0000000 
0.0000000 0.0000000 0.0000000 0.0000000 0.0000000 0.0000000 
0.0000000 0.0000000 0.0000000 0.0000000 0.0000000 0.0000000 
0.0000000 0.0000000 0.0000000 0.0000000 0.0000000 0.0000000 
0.0000000 0.0000000 0.0000000 0.0000000 0.0000000 0.0000000 
0.0000000 0.0000000 0.0000000 0.0000000 0.0000000 0.0000000 
0.0000000 0.0000000 0.0000000 0.0000000 0.0000000 0.0000000 
0.0000000 0.0000000 0.0000000 0.0000000 0.0000000 0.0000000 
0.0000000 0.0000000 0.0000000 0.0000000 0.0000000 0.0000000 
0.0000000 0.0000000 0.0000000 0.0000000 0.0000000 0.0000000 
0.0000000 0.0000000 0.0000000 0.0000000 0.0000000 0.0000000 
0.0000000 0.0000000 0.0000000 0.0000000 0.0000000 0.0000000 
0.0000000 0.0000000 0.0000000 0.0000000 0.0000000 0.0000000 
0.0000000 0.0000000 0.0000000 0.0000000 0.0000000 0.0000000 
0.0000000 0.0000000 0.0000000 0.0000000 0.0000000 0.0000000 
0.0000000 0.0000000 0.0000000 0.0000000 0.0000000 0.0000000 
0.0000000 0.0000000 0.0000000 0.0000000 0.0000000 0.0000000 
0.0000000 0.0000000 0.0000000 0.0000000 0.0000000 0.0000000 
0.0000000 0.0000000 0.0000000 0.0000000 0.0000000 0.0000000 
0.0000000 0.0000000 0.0000000 0.0000000 0.0000000 0.0000000 
0.0000000 0.0000000 0.0000000 0.0000000 0.0000000 0.0000000 
0.0000000 0.0000000 0.0000000 0.0000000 0.0000000 0.0000000 
0.0000000 0.0000000 0.0000000 0.0000000 0.0000000 0.0000000 
0.0000000 0.0000000 0.0000000 0.0000000 0.0000000 0.0000000 
0.0000000 0.0000000 0.0000000 0.0000000 0.0000000 0.0000000 
0.0000000 0.0000000 0.0000000 0.0000000 0.0000000 0.0000000 
0.0000000 0.0000000 0.0000000 0.0000000 0.0000000 0.0000000 
0.0000000 0.0000000 0.0000000 0.0000000 0.0000000 0.0000000 
0.0000000 0.0000000 0.0000000 0.0000000 0.0000000 0.0000000 
0.0000000 0.0000000 0.0000000 0.0000000 0.0000000 0.0000000 
0.0000000 0.0000000 0.0000000 0.0000000 0.0000000 0.0000000 
0.0000000 0.0000000 0.0000000 0.0000000 0.0000000 0.0000000 
0.0000000 0.0000000 0.0000000 0.0000000 0.0000000 0.0000000 
0.0000000 0.0000000 0.0000000 0.0000000 0.0000000 0.0000000 
0.0000000 0.0000000 0.0000000 0.0000000 0.0000000 0.0000000 
0.0000000 0.0000000 0.0000000 0.0000000 0.0000000 0.0000000 
0.0000000 0.0000000 0.0000000 0.0000000 0.0000000 0.0000000 
0.0000000 0.0000000 0.0000000 0.0000000 0.0000000 0.0000000 
0.0000000 0.0000000 0.0000000 0.0000000 0.0000000 0.0000000 
0.0000000 0.0000000 0.0000000 0.0000000 0.0000000 0.0000000 
0.0000000 0.0000000 0.0000000 0.0000000 0.0000000 0.0000000 
0.0000000 0.0000000 0.0000000 0.0000000 0.0000000 0.0000000 
0.0000000 0.0000000 0.0000000 0.0000000 0.0000000 0.0000000 
0.0000000 0.0000000 0.0000000 0.0000000 0.0000000 0.0000000 
0.0000000 0.0000000 0.0000000 0.0000000 0.0000000 0.0000000 
0.0000000 0.0000000 0.0000000 0.0000000 0.0000000 0.0000000 
0.0000000 0.0000000 0.0000000 0.0000000 0.0000000 0.0000000 
0.0000000 0.0000000 0.0000000 0.0000000 0.0000000 0.0000000 
0.0000000 0.0000000 0.0000000 0.0000000 0.0000000 0.0000000 
0.0000000 0.0000000 0.0000000 0.0000000 0.0000000 0.0000000 
0.0000000 0.0000000 0.0000000 0.0000000 0.0000000 0.0000000 
0.0000000 0.0000000 0.0000000 0.0000000 0.0000000 0.0000000 
0.0000000 0.0000000 0.0000000 0.0000000 0.0000000 0.0000000 
0.0000000 0.0000000 0.0000000 0.0000000 0.0000000 0.0000000 
0.0000000 0.0000000 0.0000000 0.0000000 0.0000000 0.0000000 
0.0000000 0.0000000 0.0000000 0.0000000 0.0000000 0.0000000 
0.0000000 0.0000000 0.0000000 0.0000000 0.0000000 0.0000000 
0.0000000 0.0000000 0.0000000 0.0000000 0.0000000 0.0000000 
0.0000000 0.0000000 0.0000000 0.0000000 0.0000000 0.0000000 
0.0000000 0.0000000 0.0000000 0.0000000 0.0000000 0.0000000 
0.0000000 0.0000000 0.0000000 0.0000000 0.0000000 0.0000000 
0.0000000 0.0000000 0.0000000 0.0000000 0.0000000 0.0000000 
0.0000000 0.0000000 0.0000000 0.0000000 0.0000000 0.0000000 
0.0000000 0.0000000 0.0000000 0.0000000 0.0000000 0.0000000 
0.0000000 0.0000000 0.0000000 0.0000000 0.0000000 0.0000000 
0.0000000 0.0000000 0.0000000 0.0000000 0.0000000 0.0000000 
0.0000000 0.0000000 0.0000000 0.0000000 0.0000000 0.0000000 
0.0000000 0.0000000 0.0000000 0.0000000 0.0000000 0.0000000 
0.0000000 0.0000000 0.0000000 0.0000000 0.0000000 0.0000000 
0.0000000 0.0000000 0.0000000 0.0000000 0.0000000 0.0000000 
0.0000000 0.0000000 0.0000000 0.0000000 0.0000000 0.0000000 
0.0000000 0.0000000 0.0000000 0.0000000 0.0000000 0.0000000 
0.0000000 0.0000000 0.0000000 0.0000000 0.0000000 0.0000000 
0.0000000 0.0000000 0.0000000 0.0000000 0.0000000 0.0000000 
0.0000000 0.0000000 0.0000000 0.0000000 0.0000000 0.0000000 
0.0000000 0.0000000 0.0000000 0.0000000 0.0000000 0.0000000 
0.0000000 0.0000000 0.0000000 0.0000000 0.0000000 0.0000000 
0.0000000 0.0000000 0.0000000 0.0000000 0.0000000 0.0000000 
0.0000000 0.0000000 0.0000000 0.0000000 0.0000000 0.0000000 
0.0000000 0.0000000 0.0000000 0.0000000 0.0000000 0.0000000 
0.0000000 0.0000000 0.0000000 0.0000000 0.0000000 0.0000000 
0.0000000 0.0000000 0.0000000 0.0000000 0.0000000 0.0000000 
0.0000000 0.0000000 0.0000000 0.0000000 0.0000000 0.0000000 
0.0000000 0.0000000 0.0000000 0.0000000 0.0000000 0.0000000 
0.0000000 0.0000000 0.0000000 0.0000000 0.0000000 0.0000000 
0.0000000 0.0000000 0.0000000 0.0000000 0.0000000 0.0000000 
0.0000000 0.0000000 0.0000000 0.0000000 0.0000000 0.0000000 
0.0000000 0.0000000 0.0000000 0.0000000 0.0000000 0.0000000 
0.0000000 0.0000000 0.0000000 0.0000000 0.0000000 0.0000000 
0.0000000 0.0000000 0.0000000 0.0000000 0.0000000 0.0000000 
0.0000000 0.0000000 0.0000000 0.0000000 0.0000000 0.0000000 
0.0000000 0.0000000 0.0000000 0.0000000 0.0000000 0.0000000 
0.0000000 0.0000000 0.0000000 0.0000000 0.0000000 0.0000000 
0.0000000 0.0000000 0.0000000 0.0000000 0.0000000 0.0000000 
0.0000000 0.0000000 0.0000000 0.0000000 0.0000000 0.0000000 
0.0000000 0.0000000 0.0000000 0.0000000 0.0000000 0.0000000 
0.0000000 0.0000000 0.0000000 0.0000000 0.0000000 0.0000000 
0.0000000 0.0000000 0.0000000 0.0000000 0.0000000 0.0000000 
0.0000000 0.0000000 0.0000000 0.0000000 0.0000000 0.0000000 
0.0000000 0.0000000 0.0000000 0.0000000 0.0000000 0.0000000 
0.0000000 0.0000000 0.0000000 0.0000000 0.0000000 0.0000000 
0.0000000 0.0000000 0.0000000 0.0000000 0.0000000 0.0000000 
0.0000000 0.0000000 0.0000000 0.0000000 0.0000000 0.0000000 
0.0000000 0.0000000 0.0000000 0.0000000 0.0000000 0.0000000 
0.0000000 0.0000000 0.0000000 0.0000000 0.0000000 0.0000000 
0.0000000 0.0000000 0.0000000 0.0000000 0.0000000 0.0000000 
0.0000000 0.0000000 0.0000000 0.0000000 0.0000000 0.0000000 
0.0000000 0.0000000 0.0000000 0.0000000 0.0000000 0.0000000 
0.0000000 0.0000000 0.0000000 0.0000000 0.0000000 0.0000000 
0.0000000 0.0000000 0.0000000 0.0000000 0.0000000 0.0000000 
0.0000000 0.0000000 0.0000000 0.0000000 0.0000000 0.0000000 
0.0000000 0.0000000 0.0000000 0.0000000 0.0000000 0.0000000 
0.0000000 0.0000000 0.0000000 0.0000000 0.0000000 0.0000000 
0.0000000 0.0000000 0.0000000 0.0000000 0.0000000 0.0000000 
0.0000000 0.0000000 0.0000000 0.0000000 0.0000000 0.0000000 
0.0000000 0.0000000 0.0000000 0.0000000 0.0000000 0.0000000 
0.0000000 0.0000000 0.0000000 0.0000000 0.0000000 0.0000000 
0.0000000 0.0000000 0.0000000 0.0000000 0.0000000 0.0000000 
0.0000000 0.0000000 0.0000000 0.0000000 0.0000000 0.0000000 
0.0000000 0.0000000 0.0000000 0.0000000 0.0000000 0.0000000 
0.0000000 0.0000000 0.0000000 0.0000000 0.0000000 0.0000000 
0.0000000 0.0000000 0.0000000 0.0000000 0.0000000 0.0000000 
0.0000000 0.0000000 0.0000000 0.0000000 0.0000000 0.0000000 
0.0000000 0.0000000 0.0000000 0.0000000 0.0000000 0.0000000 
0.0000000 0.0000000 0.0000000 0.0000000 0.0000000 0.0000000 
0.0000000 0.0000000 0.0000000 0.0000000 0.0000000 0.0000000 
0.0000000 0.0000000 0.0000000 0.0000000 0.0000000 0.0000000 
0.0000000 0.0000000 0.0000000 0.0000000 0.0000000 0.0000000 
0.0000000 0.0000000 0.0000000 0.0000000 0.0000000 0.0000000 
0.0000000 0.0000000 0.0000000 0.0000000 0.0000000 0.0000000 
0.0000000 0.0000000 0.0000000 0.0000000 0.0000000 0.0000000 
0.0000000 0.0000000 0.0000000 0.0000000 0.0000000 0.0000000 
0.0000000 0.0000000 0.0000000 0.0000000 0.0000000 0.0000000 
0.0000000 0.0000000 0.0000000 0.0000000 0.0000000 0.0000000 
0.0000000 0.0000000 0.0000000 0.0000000 0.0000000 0.0000000 
0.0000000 0.0000000 0.0000000 0.0000000 0.0000000 0.0000000 
0.0000000 0.0000000 0.0000000 0.0000000 0.0000000 0.0000000 
0.0000000 0.0000000 0.0000000 0.0000000 0.0000000 0.0000000 
0.0000000 0.0000000 0.0000000 0.0000000 0.0000000 0.0000000 
0.0000000 0.0000000 0.0000000 0.0000000 0.0000000 0.0000000 
0.0000000 0.0000000 0.0000000 0.0000000 0.0000000 0.0000000 
0.0000000 0.0000000 0.0000000 0.0000000 0.0000000 0.0000000 
0.0000000 0.0000000 0.0000000 0.0000000 0.0000000 0.0000000 
0.0000000 0.0000000 0.0000000 0.0000000 0.0000000 0.0000000 
0.0000000 0.0000000 0.0000000 0.0000000 0.0000000 0.0000000 
0.0000000 0.0000000 0.0000000 0.0000000 0.0000000 0.0000000 
0.0000000 0.0000000 0.0000000 0.0000000 0.0000000 0.0000000 
0.0000000 0.0000000 0.0000000 0.0000000 0.0000000 0.0000000 
0.0000000 0.0000000 0.0000000 0.0000000 0.0000000 0.0000000 
0.0000000 0.0000000 0.0000000 0.0000000 0.0000000 0.0000000 
0.0000000 0.0000000 0.0000000 0.0000000 0.0000000 0.0000000 
0.0000000 0.0000000 0.0000000 0.0000000 0.0000000 0.0000000 
0.0000000 0.0000000 0.0000000 0.0000000 0.0000000 0.0000000 
0.0000000 0.0000000 0.0000000 0.0000000 0.0000000 0.0000000 
0.0000000 0.0000000 0.0000000 0.0000000 0.0000000 0.0000000 
0.0000000 0.0000000 0.0000000 0.0000000 0.0000000 0.0000000 
0.0000000 0.0000000 0.0000000 0.0000000 0.0000000 0.0000000 
0.0000000 0.0000000 0.0000000 0.0000000 0.0000000 0.0000000 
0.0000000 0.0000000 0.0000000 0.0000000 0.0000000 0.0000000 
0.0000000 0.0000000 0.0000000 0.0000000 0.0000000 0.0000000 
0.0000000 0.0000000 0.0000000 0.0000000 0.0000000 0.0000000 
0.0000000 0.0000000 0.0000000 0.0000000 0.0000000 0.0000000 
0.0000000 0.0000000 0.0000000 0.0000000 0.0000000 0.0000000 
0.0000000 0.0000000 0.0000000 0.0000000 0.0000000 0.0000000 
0.0000000 0.0000000 0.0000000 0.0000000 0.0000000 0.0000000 
0.0000000 0.0000000 0.0000000 0.0000000 0.0000000 0.0000000 
0.0000000 0.0000000 0.0000000 0.0000000 0.0000000 0.0000000 
0.0000000 0.0000000 0.0000000 0.0000000 0.0000000 0.0000000 
0.0000000 0.0000000 0.0000000 0.0000000 0.0000000 0.0000000 
0.0000000 0.0000000 0.0000000 0.0000000 0.0000000 0.0000000 
0.0000000 0.0000000 0.0000000 0.0000000 0.0000000 0.0000000 
0.0000000 0.0000000 0.0000000 0.0000000 0.0000000 0.0000000 
0.0000000 0.0000000 0.0000000 0.0000000 0.0000000 0.0000000 
0.0000000 0.0000000 0.0000000 0.0000000 0.0000000 0.0000000 
0.0000000 0.0000000 0.0000000 0.0000000 0.0000000 0.0000000 
0.0000000 0.0000000 0.0000000 0.0000000 0.0000000 0.0000000 
0.0000000 0.0000000 0.0000000 0.0000000 0.0000000 0.0000000 
0.0000000 0.0000000 0.0000000 0.0000000 0.0000000 0.0000000 
0.0000000 0.0000000 0.0000000 0.0000000 0.0000000 0.0000000 
0.0000000 0.0000000 0.0000000 0.0000000 0.0000000 0.0000000 
0.0000000 0.0000000 0.0000000 0.0000000 0.0000000 0.0000000 
0.0000000 0.0000000 0.0000000 0.0000000 0.0000000 0.0000000 
0.0000000 0.0000000 0.0000000 0.0000000 0.0000000 0.0000000 
0.0000000 0.0000000 0.0000000 0.0000000 0.0000000 0.0000000 
0.0000000 0.0000000 0.0000000 0.0000000 0.0000000 0.0000000 
0.0000000 0.0000000 0.0000000 0.0000000 0.0000000 0.0000000 
0.0000000 0.0000000 0.0000000 0.0000000 0.0000000 0.0000000 
0.0000000 0.0000000 0.0000000 0.0000000 0.0000000 0.0000000 
0.0000000 0.0000000 0.0000000 0.0000000 0.0000000 0.0000000 
0.0000000 0.0000000 0.0000000 0.0000000 0.0000000 0.0000000 
0.0000000 0.0000000 0.0000000 0.0000000 0.0000000 0.0000000 
0.0000000 0.0000000 0.0000000 0.0000000 0.0000000 0.0000000 
0.0000000 0.0000000 0.0000000 0.0000000 0.0000000 0.0000000 
0.0000000 0.0000000 0.0000000 0.0000000 0.0000000 0.0000000 
0.0000000 0.0000000 0.0000000 0.0000000 0.0000000 0.0000000 
0.0000000 0.0000000 0.0000000 0.0000000 0.0000000 0.0000000 
0.0000000 0.0000000 0.0000000 0.0000000 0.0000000 0.0000000 
0.0000000 0.0000000 0.0000000 0.0000000 0.0000000 0.0000000 
0.0000000 0.0000000 0.0000000 0.0000000 0.0000000 0.0000000 
0.0000000 0.0000000 0.0000000 0.0000000 0.0000000 0.0000000 
0.0000000 0.0000000 0.0000000 0.0000000 0.0000000 0.0000000 
0.0000000 0.0000000 0.0000000 0.0000000 0.0000000 0.0000000 
0.0000000 0.0000000 0.0000000 0.0000000 0.0000000 0.0000000 
0.0000000 0.0000000 0.0000000 0.0000000 0.0000000 0.0000000 
0.0000000 0.0000000 0.0000000 0.0000000 0.0000000 0.0000000 
0.0000000 0.0000000 0.0000000 0.0000000 0.0000000 0.0000000 
0.0000000 0.0000000 0.0000000 0.0000000 0.0000000 0.0000000 
0.0000000 0.0000000 0.0000000 0.0000000 0.0000000 0.0000000 
0.0000000 0.0000000 0.0000000 0.0000000 0.0000000 0.0000000 
0.0000000 0.0000000 0.0000000 0.0000000 0.0000000 0.0000000 
0.0000000 0.0000000 0.0000000 0.0000000 0.0000000 0.0000000 
0.0000000 0.0000000 0.0000000 0.0000000 0.0000000 0.0000000 
0.0000000 0.0000000 0.0000000 0.0000000 0.0000000 0.0000000 
0.0000000 0.0000000 0.0000000 0.0000000 0.0000000 0.0000000 
0.0000000 0.0000000 0.0000000 0.0000000 0.0000000 0.0000000 
0.0000000 0.0000000 0.0000000 0.0000000 0.0000000 0.0000000 
0.0000000 0.0000000 0.0000000 0.0000000 0.0000000 0.0000000 
0.0000000 0.0000000 0.0000000 0.0000000 0.0000000 0.0000000 
0.0000000 0.0000000 0.0000000 0.0000000 0.0000000 0.0000000 
0.0000000 0.0000000 0.0000000 0.0000000 0.0000000 0.0000000 
0.0000000 0.0000000 0.0000000 0.0000000 0.0000000 0.0000000 
0.0000000 0.0000000 0.0000000 0.0000000 0.0000000 0.0000000 
0.0000000 0.0000000 0.0000000 0.0000000 0.0000000 0.0000000 
0.0000000 0.0000000 0.0000000 0.0000000 0.0000000 0.0000000 
0.0000000 0.0000000 0.0000000 0.0000000 0.0000000 0.0000000 
0.0000000 0.0000000 0.0000000 0.0000000 0.0000000 0.0000000 
0.0000000 0.0000000 0.0000000 0.0000000 0.0000000 0.0000000 
0.0000000 0.0000000 0.0000000 0.0000000 0.0000000 0.0000000 
0.0000000 0.0000000 0.0000000 0.0000000 0.0000000 0.0000000 
0.0000000 0.0000000 0.0000000 0.0000000 0.0000000 0.0000000 
0.0000000 0.0000000 0.0000000 0.0000000 0.0000000 0.0000000 
0.0000000 0.0000000 0.0000000 0.0000000 0.0000000 0.0000000 
0.0000000 0.0000000 0.0000000 0.0000000 0.0000000 0.0000000 
0.0000000 0.0000000 0.0000000 0.0000000 0.0000000 0.0000000 
0.0000000 0.0000000 0.0000000 0.0000000 0.0000000 0.0000000 
0.0000000 0.0000000 0.0000000 0.0000000 0.0000000 0.0000000 
0.0000000 0.0000000 0.0000000 0.0000000 0.0000000 0.0000000 
0.0000000 0.0000000 0.0000000 0.0000000 0.0000000 0.0000000 
0.0000000 0.0000000 0.0000000 0.0000000 0.0000000 0.0000000 
0.0000000 0.0000000 0.0000000 0.0000000 0.0000000 0.0000000 
0.0000000 0.0000000 0.0000000 0.0000000 0.0000000 0.0000000 
0.0000000 0.0000000 0.0000000 0.0000000 0.0000000 0.0000000 
0.0000000 0.0000000 0.0000000 0.0000000 0.0000000 0.0000000 
0.0000000 0.0000000 0.0000000 0.0000000 0.0000000 0.0000000 
0.0000000 0.0000000 0.0000000 0.0000000 0.0000000 0.0000000 
0.0000000 0.0000000 0.0000000 0.0000000 0.0000000 0.0000000 
0.0000000 0.0000000 0.0000000 0.0000000 0.0000000 0.0000000 
0.0000000 0.0000000 0.0000000 0.0000000 0.0000000 0.0000000 
0.0000000 0.0000000 0.0000000 0.0000000 0.0000000 0.0000000 
0.0000000 0.0000000 0.0000000 0.0000000 0.0000000 0.0000000 
0.0000000 0.0000000 0.0000000 0.0000000 0.0000000 0.0000000 
0.0000000 0.0000000 0.0000000 0.0000000 0.0000000 0.0000000 
0.0000000 0.0000000 0.0000000 0.0000000 0.0000000 0.0000000 
0.0000000 0.0000000 0.0000000 0.0000000 0.0000000 0.0000000 
0.0000000 0.0000000 0.0000000 0.0000000 0.0000000 0.0000000 
0.0000000 0.0000000 0.0000000 0.0000000 0.0000000 0.0000000 
0.0000000 0.0000000 0.0000000 0.0000000 0.0000000 0.0000000 
0.0000000 0.0000000 0.0000000 0.0000000 0.0000000 0.0000000 
0.0000000 0.0000000 0.0000000 0.0000000 0.0000000 0.0000000 
0.0000000 0.0000000 0.0000000 0.0000000 0.0000000 0.0000000 
0.0000000 0.0000000 0.0000000 0.0000000 0.0000000 0.0000000 
0.0000000 0.0000000 0.0000000 0.0000000 0.0000000 0.0000000 
0.0000000 0.0000000 0.0000000 0.0000000 0.0000000 0.0000000 
0.0000000 0.0000000 0.0000000 0.0000000 0.0000000 0.0000000 
0.0000000 0.0000000 0.0000000 0.0000000 0.0000000 0.0000000 
0.0000000 0.0000000 0.0000000 0.0000000 0.0000000 0.0000000 
0.0000000 0.0000000 0.0000000 0.0000000 0.0000000 0.0000000 
0.0000000 0.0000000 0.0000000 0.0000000 0.0000000 0.0000000 
0.0000000 0.0000000 0.0000000 0.0000000 0.0000000 0.0000000 
0.0000000 0.0000000 0.0000000 0.0000000 0.0000000 0.0000000 
0.0000000 0.0000000 0.0000000 0.0000000 0.0000000 0.0000000 
0.0000000 0.0000000 0.0000000 0.0000000 0.0000000 0.0000000 
0.0000000 0.0000000 0.0000000 0.0000000 0.0000000 0.0000000 
0.0000000 0.0000000 0.0000000 0.0000000 0.0000000 0.0000000 
0.0000000 0.0000000 0.0000000 0.0000000 0.0000000 0.0000000 
0.0000000 0.0000000 0.0000000 0.0000000 0.0000000 0.0000000 
0.0000000 0.0000000 0.0000000 0.0000000 0.0000000 0.0000000 
0.0000000 0.0000000 0.0000000 0.0000000 0.0000000 0.0000000 
0.0000000 0.0000000 0.0000000 0.0000000 0.0000000 0.0000000 
0.0000000 0.0000000 0.0000000 0.0000000 0.0000000 0.0000000 
0.0000000 0.0000000 0.0000000 0.0000000 0.0000000 0.0000000 
0.0000000 0.0000000 0.0000000 0.0000000 0.0000000 0.0000000 
0.0000000 0.0000000 0.0000000 0.0000000 0.0000000 0.0000000 
0.0000000 0.0000000 0.0000000 0.0000000 0.0000000 0.0000000 
0.0000000 0.0000000 0.0000000 0.0000000 0.0000000 0.0000000 
0.0000000 0.0000000 0.0000000 0.0000000 0.0000000 0.0000000 
0.0000000 0.0000000 0.0000000 0.0000000 0.0000000 0.0000000 
0.0000000 0.0000000 0.0000000 0.0000000 0.0000000 0.0000000 
0.0000000 0.0000000 0.0000000 0.0000000 0.0000000 0.0000000 
0.0000000 0.0000000 0.0000000 0.0000000 0.0000000 0.0000000 
0.0000000 0.0000000 0.0000000 0.0000000 0.0000000 0.0000000 
0.0000000 0.0000000 0.0000000 0.0000000 0.0000000 0.0000000 
0.0000000 0.0000000 0.0000000 0.0000000 0.0000000 0.0000000 
0.0000000 0.0000000 0.0000000 0.0000000 0.0000000 0.0000000 
0.0000000 0.0000000 0.0000000 0.0000000 0.0000000 0.0000000 
0.0000000 0.0000000 0.0000000 0.0000000 0.0000000 0.0000000 
0.0000000 0.0000000 0.0000000 0.0000000 0.0000000 0.0000000 
0.0000000 0.0000000 0.0000000 0.0000000 0.0000000 0.0000000 
0.0000000 0.0000000 0.0000000 0.0000000 0.0000000 0.0000000 
0.0000000 0.0000000 0.0000000 0.0000000 0.0000000 0.0000000 
0.0000000 0.0000000 0.0000000 0.0000000 0.0000000 0.0000000 
0.0000000 0.0000000 0.0000000 0.0000000 0.0000000 0.0000000 
0.0000000 0.0000000 0.0000000 0.0000000 0.0000000 0.0000000 
0.0000000 0.0000000 0.0000000 0.0000000 0.0000000 0.0000000 
0.0000000 0.0000000 0.0000000 0.0000000 0.0000000 0.0000000 
0.0000000 0.0000000 0.0000000 0.0000000 0.0000000 0.0000000 
0.0000000 0.0000000 0.0000000 0.0000000 0.0000000 0.0000000 
0.0000000 0.0000000 0.0000000 0.0000000 0.0000000 0.0000000 
0.0000000 0.0000000 0.0000000 0.0000000 0.0000000 0.0000000 
0.0000000 0.0000000 0.0000000 0.0000000 0.0000000 0.0000000 
0.0000000 0.0000000 0.0000000 0.0000000 0.0000000 0.0000000 
0.0000000 0.0000000 0.0000000 0.0000000 0.0000000 0.0000000 
0.0000000 0.0000000 0.0000000 0.0000000 0.0000000 0.0000000 
0.0000000 0.0000000 0.0000000 0.0000000 0.0000000 0.0000000 
0.0000000 0.0000000 0.0000000 0.0000000 0.0000000 0.0000000 
0.0000000 0.0000000 0.0000000 0.0000000 0.0000000 0.0000000 
0.0000000 0.0000000 0.0000000 0.0000000 0.0000000 0.0000000 
0.0000000 0.0000000 0.0000000 0.0000000 0.0000000 0.0000000 
0.0000000 0.0000000 0.0000000 0.0000000 0.0000000 0.0000000 
0.0000000 0.0000000 0.0000000 0.0000000 0.0000000 0.0000000 
0.0000000 0.0000000 0.0000000 0.0000000 0.0000000 0.0000000 
0.0000000 0.0000000 0.0000000 0.0000000 0.0000000 0.0000000 
0.0000000 0.0000000 0.0000000 0.0000000 0.0000000 0.0000000 
0.0000000 0.0000000 0.0000000 0.0000000 0.0000000 0.0000000 
0.0000000 0.0000000 0.0000000 0.0000000 0.0000000 0.0000000 
0.0000000 0.0000000 0.0000000 0.0000000 0.0000000 0.0000000 
0.0000000 0.0000000 0.0000000 0.0000000 0.0000000 0.0000000 
0.0000000 0.0000000 0.0000000 0.0000000 0.0000000 0.0000000 
0.0000000 0.0000000 0.0000000 0.0000000 0.0000000 0.0000000 
0.0000000 0.0000000 0.0000000 0.0000000 0.0000000 0.0000000 
0.0000000 0.0000000 0.0000000 0.0000000 0.0000000 0.0000000 
0.0000000 0.0000000 0.0000000 0.0000000 0.0000000 0.0000000 
0.0000000 0.0000000 0.0000000 0.0000000 0.0000000 0.0000000 
0.0000000 0.0000000 0.0000000 0.0000000 0.0000000 0.0000000 
0.0000000 0.0000000 0.0000000 0.0000000 0.0000000 0.0000000 
0.0000000 0.0000000 0.0000000 0.0000000 0.0000000 0.0000000 
0.0000000 0.0000000 0.0000000 0.0000000 0.0000000 0.0000000 
0.0000000 0.0000000 0.0000000 0.0000000 0.0000000 0.0000000 
0.0000000 0.0000000 0.0000000 0.0000000 0.0000000 0.0000000 
0.0000000 0.0000000 0.0000000 0.0000000 0.0000000 0.0000000 
0.0000000 0.0000000 0.0000000 0.0000000 0.0000000 0.0000000 
0.0000000 0.0000000 0.0000000 0.0000000 0.0000000 0.0000000 
0.0000000 0.0000000 0.0000000 0.0000000 0.0000000 0.0000000 
0.0000000 0.0000000 0.0000000 0.0000000 0.0000000 0.0000000 
0.0000000 0.0000000 0.0000000 0.0000000 0.0000000 0.0000000 
0.0000000 0.0000000 0.0000000 0.0000000 0.0000000 0.0000000 
0.0000000 0.0000000 0.0000000 0.0000000 0.0000000 0.0000000 
0.0000000 0.0000000 0.0000000 0.0000000 0.0000000 0.0000000 
0.0000000 0.0000000 0.0000000 0.0000000 0.0000000 0.0000000 
0.0000000 0.0000000 0.0000000 0.0000000 0.0000000 0.0000000 
0.0000000 0.0000000 0.0000000 0.0000000 0.0000000 0.0000000 
0.0000000 0.0000000 0.0000000 0.0000000 0.0000000 0.0000000 
0.0000000 0.0000000 0.0000000 0.0000000 0.0000000 0.0000000 
0.0000000 0.0000000 0.0000000 0.0000000 0.0000000 0.0000000 
0.0000000 0.0000000 0.0000000 0.0000000 0.0000000 0.0000000 
0.0000000 0.0000000 0.0000000 0.0000000 0.0000000 0.0000000 
0.0000000 0.0000000 0.0000000 0.0000000 0.0000000 0.0000000 
0.0000000 0.0000000 0.0000000 0.0000000 0.0000000 0.0000000 
0.0000000 0.0000000 0.0000000 0.0000000 0.0000000 0.0000000 
0.0000000 0.0000000 0.0000000 0.0000000 0.0000000 0.0000000 
0.0000000 0.0000000 0.0000000 0.0000000 0.0000000 0.0000000 
0.0000000 0.0000000 0.0000000 0.0000000 0.0000000 0.0000000 
0.0000000 0.0000000 0.0000000 0.0000000 0.0000000 0.0000000 
0.0000000 0.0000000 0.0000000 0.0000000 0.0000000 0.0000000 
0.0000000 0.0000000 0.0000000 0.0000000 0.0000000 0.0000000 
0.0000000 0.0000000 0.0000000 0.0000000 0.0000000 0.0000000 
0.0000000 0.0000000 0.0000000 0.0000000 0.0000000 0.0000000 
0.0000000 0.0000000 0.0000000 0.0000000 0.0000000 0.0000000 
0.0000000 0.0000000 0.0000000 0.0000000 0.0000000 0.0000000 
0.0000000 0.0000000 0.0000000 0.0000000 0.0000000 0.0000000 
0.0000000 0.0000000 0.0000000 0.0000000 0.0000000 0.0000000 
0.0000000 0.0000000 0.0000000 0.0000000 0.0000000 0.0000000 
0.0000000 0.0000000 0.0000000 0.0000000 0.0000000 0.0000000 
0.0000000 0.0000000 0.0000000 0.0000000 0.0000000 0.0000000 
0.0000000 0.0000000 0.0000000 0.0000000 0.0000000 0.0000000 
0.0000000 0.0000000 0.0000000 0.0000000 0.0000000 0.0000000 
0.0000000 0.0000000 0.0000000 0.0000000 0.0000000 0.0000000 
0.0000000 0.0000000 0.0000000 0.0000000 0.0000000 0.0000000 
0.0000000 0.0000000 0.0000000 0.0000000 0.0000000 0.0000000 
0.0000000 0.0000000 0.0000000 0.0000000 0.0000000 0.0000000 
0.0000000 0.0000000 0.0000000 0.0000000 0.0000000 0.0000000 
0.0000000 0.0000000 0.0000000 0.0000000 0.0000000 0.0000000 
0.0000000 0.0000000 0.0000000 0.0000000 0.0000000 0.0000000 
0.0000000 0.0000000 0.0000000 0.0000000 0.0000000 0.0000000 
0.0000000 0.0000000 0.0000000 0.0000000 0.0000000 0.0000000 
0.0000000 0.0000000 0.0000000 0.0000000 0.0000000 0.0000000 
0.0000000 0.0000000 0.0000000 0.0000000 0.0000000 0.0000000 
0.0000000 0.0000000 0.0000000 0.0000000 0.0000000 0.0000000 
0.0000000 0.0000000 0.0000000 0.0000000 0.0000000 0.0000000 
0.0000000 0.0000000 0.0000000 0.0000000 0.0000000 0.0000000 
0.0000000 0.0000000 0.0000000 0.0000000 0.0000000 0.0000000 
0.0000000 0.0000000 0.0000000 0.0000000 0.0000000 0.0000000 
0.0000000 0.0000000 0.0000000 0.0000000 0.0000000 0.0000000 
0.0000000 0.0000000 0.0000000 0.0000000 0.0000000 0.0000000 
0.0000000 0.0000000 0.0000000 0.0000000 0.0000000 0.0000000 
0.0000000 0.0000000 0.0000000 0.0000000 0.0000000 0.0000000 
0.0000000 0.0000000 0.0000000 0.0000000 0.0000000 0.0000000 
0.0000000 0.0000000 0.0000000 0.0000000 0.0000000 0.0000000 
0.0000000 0.0000000 0.0000000 0.0000000 0.0000000 0.0000000 
0.0000000 0.0000000 0.0000000 0.0000000 0.0000000 0.0000000 
0.0000000 0.0000000 0.0000000 0.0000000 0.0000000 0.0000000 
0.0000000 0.0000000 0.0000000 0.0000000 0.0000000 0.0000000 
0.0000000 0.0000000 0.0000000 0.0000000 0.0000000 0.0000000 
0.0000000 0.0000000 0.0000000 0.0000000 0.0000000 0.0000000 
0.0000000 0.0000000 0.0000000 0.0000000 0.0000000 0.0000000 
0.0000000 0.0000000 0.0000000 0.0000000 0.0000000 0.0000000 
0.0000000 0.0000000 0.0000000 0.0000000 0.0000000 0.0000000 
0.0000000 0.0000000 0.0000000 0.0000000 0.0000000 0.0000000 
0.0000000 0.0000000 0.0000000 0.0000000 0.0000000 0.0000000 
0.0000000 0.0000000 0.0000000 0.0000000 0.0000000 0.0000000 
0.0000000 0.0000000 0.0000000 0.0000000 0.0000000 0.0000000 
0.0000000 0.0000000 0.0000000 0.0000000 0.0000000 0.0000000 
0.0000000 0.0000000 0.0000000 0.0000000 0.0000000 0.0000000 
0.0000000 0.0000000 0.0000000 0.0000000 0.0000000 0.0000000 
0.0000000 0.0000000 0.0000000 0.0000000 0.0000000 0.0000000 
0.0000000 0.0000000 0.0000000 0.0000000 0.0000000 0.0000000 
0.0000000 0.0000000 0.0000000 0.0000000 0.0000000 0.0000000 
0.0000000 0.0000000 0.0000000 0.0000000 0.0000000 0.0000000 
0.0000000 0.0000000 0.0000000 0.0000000 0.0000000 0.0000000 
0.0000000 0.0000000 0.0000000 0.0000000 0.0000000 0.0000000 
0.0000000 0.0000000 0.0000000 0.0000000 0.0000000 0.0000000 
0.0000000 0.0000000 0.0000000 0.0000000 0.0000000 0.0000000 
0.0000000 0.0000000 0.0000000 0.0000000 0.0000000 0.0000000 
0.0000000 0.0000000 0.0000000 0.0000000 0.0000000 0.0000000 
0.0000000 0.0000000 0.0000000 0.0000000 0.0000000 0.0000000 
0.0000000 0.0000000 0.0000000 0.0000000 0.0000000 0.0000000 
0.0000000 0.0000000 0.0000000 0.0000000 0.0000000 0.0000000 
0.0000000 0.0000000 0.0000000 0.0000000 0.0000000 0.0000000 
0.0000000 0.0000000 0.0000000 0.0000000 0.0000000 0.0000000 
0.0000000 0.0000000 0.0000000 0.0000000 0.0000000 0.0000000 
0.0000000 0.0000000 0.0000000 0.0000000 0.0000000 0.0000000 
0.0000000 0.0000000 0.0000000 0.0000000 0.0000000 0.0000000 
0.0000000 0.0000000 0.0000000 0.0000000 0.0000000 0.0000000 
0.0000000 0.0000000 0.0000000 0.0000000 0.0000000 0.0000000 
0.0000000 0.0000000 0.0000000 0.0000000 0.0000000 0.0000000 
0.0000000 0.0000000 0.0000000 0.0000000 0.0000000 0.0000000 
0.0000000 0.0000000 0.0000000 0.0000000 0.0000000 0.0000000 
0.0000000 0.0000000 0.0000000 0.0000000 0.0000000 0.0000000 
0.0000000 0.0000000 0.0000000 0.0000000 0.0000000 0.0000000 
0.0000000 0.0000000 0.0000000 0.0000000 0.0000000 0.0000000 
0.0000000 0.0000000 0.0000000 0.0000000 0.0000000 0.0000000 
0.0000000 0.0000000 0.0000000 0.0000000 0.0000000 0.0000000 
0.0000000 0.0000000 0.0000000 0.0000000 0.0000000 0.0000000 
0.0000000 0.0000000 0.0000000 0.0000000 0.0000000 0.0000000 
0.0000000 0.0000000 0.0000000 0.0000000 0.0000000 0.0000000 
0.0000000 0.0000000 0.0000000 0.0000000 0.0000000 0.0000000 
0.0000000 0.0000000 0.0000000 0.0000000 0.0000000 0.0000000 
0.0000000 0.0000000 0.0000000 0.0000000 0.0000000 0.0000000 
0.0000000 0.0000000 0.0000000 0.0000000 0.0000000 0.0000000 
0.0000000 0.0000000 0.0000000 0.0000000 0.0000000 0.0000000 
0.0000000 0.0000000 0.0000000 0.0000000 0.0000000 0.0000000 
0.0000000 0.0000000 0.0000000 0.0000000 0.0000000 0.0000000 
0.0000000 0.0000000 0.0000000 0.0000000 0.0000000 0.0000000 
0.0000000 0.0000000 0.0000000 0.0000000 0.0000000 0.0000000 
0.0000000 0.0000000 0.0000000 0.0000000 0.0000000 0.0000000 
0.0000000 0.0000000 0.0000000 0.0000000 0.0000000 0.0000000 
0.0000000 0.0000000 0.0000000 0.0000000 0.0000000 0.0000000 
0.0000000 0.0000000 0.0000000 0.0000000 0.0000000 0.0000000 
0.0000000 0.0000000 0.0000000 0.0000000 0.0000000 0.0000000 
0.0000000 0.0000000 0.0000000 0.0000000 0.0000000 0.0000000 
0.0000000 0.0000000 0.0000000 0.0000000 0.0000000 0.0000000 
0.0000000 0.0000000 0.0000000 0.0000000 0.0000000 0.0000000 
0.0000000 0.0000000 0.0000000 0.0000000 0.0000000 0.0000000 
0.0000000 0.0000000 0.0000000 0.0000000 0.0000000 0.0000000 
0.0000000 0.0000000 0.0000000 0.0000000 0.0000000 0.0000000 
0.0000000 0.0000000 0.0000000 0.0000000 0.0000000 0.0000000 
0.0000000 0.0000000 0.0000000 0.0000000 0.0000000 0.0000000 
0.0000000 0.0000000 0.0000000 0.0000000 0.0000000 0.0000000 
0.0000000 0.0000000 0.0000000 0.0000000 0.0000000 0.0000000 
0.0000000 0.0000000 0.0000000 0.0000000 0.0000000 0.0000000 
0.0000000 0.0000000 0.0000000 0.0000000 0.0000000 0.0000000 
0.0000000 0.0000000 0.0000000 0.0000000 0.0000000 0.0000000 
0.0000000 0.0000000 0.0000000 0.0000000 0.0000000 0.0000000 
0.0000000 0.0000000 0.0000000 0.0000000 0.0000000 0.0000000 
0.0000000 0.0000000 0.0000000 0.0000000 0.0000000 0.0000000 
0.0000000 0.0000000 0.0000000 0.0000000 0.0000000 0.0000000 
0.0000000 0.0000000 0.0000000 0.0000000 0.0000000 0.0000000 
0.0000000 0.0000000 0.0000000 0.0000000 0.0000000 0.0000000 
0.0000000 0.0000000 0.0000000 0.0000000 0.0000000 0.0000000 
0.0000000 0.0000000 0.0000000 0.0000000 0.0000000 0.0000000 
0.0000000 0.0000000 0.0000000 0.0000000 0.0000000 0.0000000 
0.0000000 0.0000000 0.0000000 0.0000000 0.0000000 0.0000000 
0.0000000 0.0000000 0.0000000 0.0000000 0.0000000 0.0000000 
0.0000000 0.0000000 0.0000000 0.0000000 0.0000000 0.0000000 
0.0000000 0.0000000 0.0000000 0.0000000 0.0000000 0.0000000 
0.0000000 0.0000000 0.0000000 0.0000000 0.0000000 0.0000000 
0.0000000 0.0000000 0.0000000 0.0000000 0.0000000 0.0000000 
0.0000000 0.0000000 0.0000000 0.0000000 0.0000000 0.0000000 
0.0000000 0.0000000 0.0000000 0.0000000 0.0000000 0.0000000 
0.0000000 0.0000000 0.0000000 0.0000000 0.0000000 0.0000000 
0.0000000 0.0000000 0.0000000 0.0000000 0.0000000 0.0000000 
0.0000000 0.0000000 0.0000000 0.0000000 0.0000000 0.0000000 
0.0000000 0.0000000 0.0000000 0.0000000 0.0000000 0.0000000 
0.0000000 0.0000000 0.0000000 0.0000000 0.0000000 0.0000000 
0.0000000 0.0000000 0.0000000 0.0000000 0.0000000 0.0000000 
0.0000000 0.0000000 0.0000000 0.0000000 0.0000000 0.0000000 
0.0000000 0.0000000 0.0000000 0.0000000 0.0000000 0.0000000 
0.0000000 0.0000000 0.0000000 0.0000000 0.0000000 0.0000000 
0.0000000 0.0000000 0.0000000 0.0000000 0.0000000 0.0000000 
0.0000000 0.0000000 0.0000000 0.0000000 0.0000000 0.0000000 
0.0000000 0.0000000 0.0000000 0.0000000 0.0000000 0.0000000 
0.0000000 0.0000000 0.0000000 0.0000000 0.0000000 0.0000000 
0.0000000 0.0000000 0.0000000 0.0000000 0.0000000 0.0000000 
0.0000000 0.0000000 0.0000000 0.0000000 0.0000000 0.0000000 
0.0000000 0.0000000 0.0000000 0.0000000 0.0000000 0.0000000 
0.0000000 0.0000000 0.0000000 0.0000000 0.0000000 0.0000000 
0.0000000 0.0000000 0.0000000 0.0000000 0.0000000 0.0000000 
0.0000000 0.0000000 0.0000000 0.0000000 0.0000000 0.0000000 
0.0000000 0.0000000 0.0000000 0.0000000 0.0000000 0.0000000 
0.0000000 0.0000000 0.0000000 0.0000000 0.0000000 0.0000000 
0.0000000 0.0000000 0.0000000 0.0000000 0.0000000 0.0000000 
0.0000000 0.0000000 0.0000000 0.0000000 0.0000000 0.0000000 
0.0000000 0.0000000 0.0000000 0.0000000 0.0000000 0.0000000 
0.0000000 0.0000000 0.0000000 0.0000000 0.0000000 0.0000000 
0.0000000 0.0000000 0.0000000 0.0000000 0.0000000 0.0000000 
0.0000000 0.0000000 0.0000000 0.0000000 0.0000000 0.0000000 
0.0000000 0.0000000 0.0000000 0.0000000 0.0000000 0.0000000 
0.0000000 0.0000000 0.0000000 0.0000000 0.0000000 0.0000000 
0.0000000 0.0000000 0.0000000 0.0000000 0.0000000 0.0000000 
0.0000000 0.0000000 0.0000000 0.0000000 0.0000000 0.0000000 
0.0000000 0.0000000 0.0000000 0.0000000 0.0000000 0.0000000 
0.0000000 0.0000000 0.0000000 0.0000000 0.0000000 0.0000000 
0.0000000 0.0000000 0.0000000 0.0000000 0.0000000 0.0000000 
0.0000000 0.0000000 0.0000000 0.0000000 0.0000000 0.0000000 
0.0000000 0.0000000 0.0000000 0.0000000 0.0000000 0.0000000 
0.0000000 0.0000000 0.0000000 0.0000000 0.0000000 0.0000000 
0.0000000 0.0000000 0.0000000 0.0000000 0.0000000 0.0000000 
0.0000000 0.0000000 0.0000000 0.0000000 0.0000000 0.0000000 
0.0000000 0.0000000 0.0000000 0.0000000 0.0000000 0.0000000 
0.0000000 0.0000000 0.0000000 0.0000000 0.0000000 0.0000000 
0.0000000 0.0000000 0.0000000 0.0000000 0.0000000 0.0000000 
0.0000000 0.0000000 0.0000000 0.0000000 0.0000000 0.0000000 
0.0000000 0.0000000 0.0000000 0.0000000 0.0000000 0.0000000 
0.0000000 0.0000000 0.0000000 0.0000000 0.0000000 0.0000000 
0.0000000 0.0000000 0.0000000 0.0000000 0.0000000 0.0000000 
0.0000000 0.0000000 0.0000000 0.0000000 0.0000000 0.0000000 
0.0000000 0.0000000 0.0000000 0.0000000 0.0000000 0.0000000 
0.0000000 0.0000000 0.0000000 0.0000000 0.0000000 0.0000000 
0.0000000 0.0000000 0.0000000 0.0000000 0.0000000 0.0000000 
0.0000000 0.0000000 0.0000000 0.0000000 0.0000000 0.0000000 
0.0000000 0.0000000 0.0000000 0.0000000 0.0000000 0.0000000 
0.0000000 0.0000000 0.0000000 0.0000000 0.0000000 0.0000000 
0.0000000 0.0000000 0.0000000 0.0000000 0.0000000 0.0000000 
0.0000000 0.0000000 0.0000000 0.0000000 0.0000000 0.0000000 
0.0000000 0.0000000 0.0000000 0.0000000 0.0000000 0.0000000 
0.0000000 0.0000000 0.0000000 0.0000000 0.0000000 0.0000000 
0.0000000 0.0000000 0.0000000 0.0000000 0.0000000 0.0000000 
0.0000000 0.0000000 0.0000000 0.0000000 0.0000000 0.0000000 
0.0000000 0.0000000 0.0000000 0.0000000 0.0000000 0.0000000 
0.0000000 0.0000000 0.0000000 0.0000000 0.0000000 0.0000000 
0.0000000 0.0000000 0.0000000 0.0000000 0.0000000 0.0000000 
0.0000000 0.0000000 0.0000000 0.0000000 0.0000000 0.0000000 
0.0000000 0.0000000 0.0000000 0.0000000 0.0000000 0.0000000 
0.0000000 0.0000000 0.0000000 0.0000000 0.0000000 0.0000000 
0.0000000 0.0000000 0.0000000 0.0000000 0.0000000 0.0000000 
0.0000000 0.0000000 0.0000000 0.0000000 0.0000000 0.0000000 
0.0000000 0.0000000 0.0000000 0.0000000 0.0000000 0.0000000 
0.0000000 0.0000000 0.0000000 0.0000000 0.0000000 0.0000000 
0.0000000 0.0000000 0.0000000 0.0000000 0.0000000 0.0000000 
0.0000000 0.0000000 0.0000000 0.0000000 0.0000000 0.0000000 
0.0000000 0.0000000 0.0000000 0.0000000 0.0000000 0.0000000 
0.0000000 0.0000000 0.0000000 0.0000000 0.0000000 0.0000000 
0.0000000 0.0000000 0.0000001 0.0000001 0.0000001 0.0000001 
0.0000001 0.0000001 0.0000001 0.0000001 0.0000001 0.0000001 
0.0000001 0.0000001 0.0000001 0.0000001 0.0000001 0.0000001 
0.0000001 0.0000001 0.0000001 0.0000001 0.0000001 0.0000001 
0.0000001 0.0000001 0.0000000 0.0000000 0.0000000 0.0000000 
0.0000000 0.0000000 0.0000000 0.0000000 0.0000000 0.0000000 
0.0000000 0.0000000 0.0000000 0.0000000 0.0000000 0.0000000 
0.0000000 0.0000000 0.0000000 0.0000000 0.0000000 0.0000000 
0.0000000 0.0000000 0.0000000 0.0000000 0.0000000 0.0000000 
0.0000000 0.0000000 0.0000000 0.0000000 0.0000000 0.0000000 
0.0000000 0.0000000 0.0000000 0.0000000 0.0000000 0.0000000 
0.0000000 0.0000000 0.0000000 0.0000000 0.0000000 0.0000000 
0.0000000 0.0000000 0.0000000 0.0000000 0.0000000 0.0000000 
0.0000000 0.0000000 0.0000000 0.0000000 0.0000000 0.0000000 
0.0000000 0.0000000 0.0000000 0.0000000 0.0000000 0.0000000 
0.0000000 0.0000000 0.0000000 0.0000000 0.0000000 0.0000000 
0.0000000 0.0000000 0.0000000 0.0000000 0.0000000 0.0000000 
0.0000000 0.0000000 0.0000000 0.0000000 0.0000000 0.0000000 
0.0000000 0.0000001 0.0000001 0.0000001 0.0000001 0.0000001 
0.0000001 0.0000001 0.0000001 0.0000001 0.0000001 0.0000001 
0.0000001 0.0000001 0.0000001 0.0000001 0.0000001 0.0000001 
0.0000001 0.0000001 0.0000001 0.0000001 0.0000001 0.0000001 
0.0000001 0.0000001 0.0000001 0.0000001 0.0000001 0.0000001 
0.0000001 0.0000000 0.0000000 0.0000000 0.0000000 0.0000000 
0.0000000 0.0000000 0.0000000 0.0000000 0.0000000 0.0000000 
0.0000000 0.0000000 0.0000000 0.0000000 0.0000000 0.0000000 
0.0000000 0.0000000 0.0000000 0.0000000 0.0000000 0.0000000 
0.0000000 0.0000000 0.0000000 0.0000000 0.0000000 0.0000000 
0.0000000 0.0000000 0.0000000 0.0000000 0.0000000 0.0000000 
0.0000000 0.0000000 0.0000000 0.0000000 0.0000000 0.0000000 
0.0000000 0.0000000 0.0000000 0.0000000 0.0000000 0.0000000 
0.0000000 0.0000000 0.0000000 0.0000000 0.0000000 0.0000000 
0.0000000 0.0000000 0.0000000 0.0000000 0.0000000 0.0000000 
0.0000000 0.0000000 0.0000000 0.0000000 0.0000000 0.0000000 
0.0000000 0.0000000 0.0000000 0.0000000 0.0000000 0.0000000 
0.0000000 0.0000000 0.0000000 0.0000000 0.0000000 0.0000000 
0.0000000 0.0000001 0.0000001 0.0000001 0.0000001 0.0000001 
0.0000001 0.0000001 0.0000001 0.0000001 0.0000001 0.0000001 
0.0000001 0.0000001 0.0000001 0.0000001 0.0000001 0.0000001 
0.0000001 0.0000001 0.0000001 0.0000001 0.0000001 0.0000001 
0.0000001 0.0000001 0.0000001 0.0000001 0.0000001 0.0000001 
0.0000001 0.0000001 0.0000001 0.0000001 0.0000001 0.0000000 
0.0000000 0.0000000 0.0000000 0.0000000 0.0000000 0.0000000 
0.0000000 0.0000000 0.0000000 0.0000000 0.0000000 0.0000000 
0.0000000 0.0000000 0.0000000 0.0000000 0.0000000 0.0000000 
0.0000000 0.0000000 0.0000000 0.0000000 0.0000000 0.0000000 
0.0000000 0.0000000 0.0000000 0.0000000 0.0000000 0.0000000 
0.0000000 0.0000000 0.0000000 0.0000000 0.0000000 0.0000000 
0.0000000 0.0000000 0.0000000 0.0000000 0.0000000 0.0000000 
0.0000000 0.0000000 0.0000000 0.0000000 0.0000000 0.0000000 
0.0000000 0.0000000 0.0000000 0.0000000 0.0000000 0.0000000 
0.0000000 0.0000000 0.0000000 0.0000000 0.0000000 0.0000000 
0.0000000 0.0000000 0.0000000 0.0000000 0.0000000 0.0000000 
0.0000000 0.0000000 0.0000000 0.0000000 0.0000000 0.0000000 
0.0000000 0.0000001 0.0000001 0.0000001 0.0000001 0.0000001 
0.0000001 0.0000001 0.0000001 0.0000001 0.0000002 0.0000002 
0.0000002 0.0000002 0.0000002 0.0000002 0.0000002 0.0000002 
0.0000002 0.0000002 0.0000002 0.0000002 0.0000002 0.0000002 
0.0000002 0.0000002 0.0000002 0.0000002 0.0000001 0.0000001 
0.0000001 0.0000001 0.0000001 0.0000001 0.0000001 0.0000001 
0.0000001 0.0000001 0.0000001 0.0000000 0.0000000 0.0000000 
0.0000000 0.0000000 0.0000000 0.0000000 0.0000000 0.0000000 
0.0000000 0.0000000 0.0000000 0.0000000 0.0000000 0.0000000 
0.0000000 0.0000000 0.0000000 0.0000000 0.0000000 0.0000000 
0.0000000 0.0000000 0.0000000 0.0000000 0.0000000 0.0000000 
0.0000000 0.0000000 0.0000000 0.0000000 0.0000000 0.0000000 
0.0000000 0.0000000 0.0000000 0.0000000 0.0000000 0.0000000 
0.0000000 0.0000000 0.0000000 0.0000000 0.0000000 0.0000000 
0.0000000 0.0000000 0.0000000 0.0000000 0.0000000 0.0000000 
0.0000000 0.0000000 0.0000000 0.0000000 0.0000000 0.0000000 
0.0000000 0.0000000 0.0000000 0.0000000 0.0000000 0.0000000 
0.0000000 0.0000000 0.0000000 0.0000000 0.0000000 0.0000000 
0.0000001 0.0000001 0.0000001 0.0000001 0.0000001 0.0000001 
0.0000001 0.0000001 0.0000002 0.0000002 0.0000002 0.0000002 
0.0000002 0.0000002 0.0000002 0.0000002 0.0000003 0.0000003 
0.0000003 0.0000003 0.0000003 0.0000003 0.0000003 0.0000003 
0.0000003 0.0000003 0.0000003 0.0000002 0.0000002 0.0000002 
0.0000002 0.0000002 0.0000002 0.0000002 0.0000001 0.0000001 
0.0000001 0.0000001 0.0000001 0.0000001 0.0000001 0.0000001 
0.0000001 0.0000000 0.0000000 0.0000000 0.0000000 0.0000000 
0.0000000 0.0000000 0.0000000 0.0000000 0.0000000 0.0000000 
0.0000000 0.0000000 0.0000000 0.0000000 0.0000000 0.0000000 
0.0000000 0.0000000 0.0000000 0.0000000 0.0000000 0.0000000 
0.0000000 0.0000000 0.0000000 0.0000000 0.0000000 0.0000000 
0.0000000 0.0000000 0.0000000 0.0000000 0.0000000 0.0000000 
0.0000000 0.0000000 0.0000000 0.0000000 0.0000000 0.0000000 
0.0000000 0.0000000 0.0000000 0.0000000 0.0000000 0.0000000 
0.0000000 0.0000000 0.0000000 0.0000000 0.0000000 0.0000000 
0.0000000 0.0000000 0.0000000 0.0000000 0.0000000 0.0000000 
0.0000000 0.0000000 0.0000000 0.0000000 0.0000000 0.0000000 
0.0000001 0.0000001 0.0000001 0.0000001 0.0000001 0.0000001 
0.0000001 0.0000001 0.0000002 0.0000002 0.0000002 0.0000002 
0.0000002 0.0000003 0.0000003 0.0000003 0.0000003 0.0000003 
0.0000004 0.0000004 0.0000004 0.0000004 0.0000004 0.0000004 
0.0000004 0.0000004 0.0000004 0.0000004 0.0000004 0.0000003 
0.0000003 0.0000003 0.0000003 0.0000002 0.0000002 0.0000002 
0.0000002 0.0000002 0.0000001 0.0000001 0.0000001 0.0000001 
0.0000001 0.0000001 0.0000001 0.0000001 0.0000000 0.0000000 
0.0000000 0.0000000 0.0000000 0.0000000 0.0000000 0.0000000 
0.0000000 0.0000000 0.0000000 0.0000000 0.0000000 0.0000000 
0.0000000 0.0000000 0.0000000 0.0000000 0.0000000 0.0000000 
0.0000000 0.0000000 0.0000000 0.0000000 0.0000000 0.0000000 
0.0000000 0.0000000 0.0000000 0.0000000 0.0000000 0.0000000 
0.0000000 0.0000000 0.0000000 0.0000000 0.0000000 0.0000000 
0.0000000 0.0000000 0.0000000 0.0000000 0.0000000 0.0000000 
0.0000000 0.0000000 0.0000000 0.0000000 0.0000000 0.0000000 
0.0000000 0.0000000 0.0000000 0.0000000 0.0000000 0.0000000 
0.0000000 0.0000000 0.0000000 0.0000000 0.0000000 0.0000000 
0.0000001 0.0000001 0.0000001 0.0000001 0.0000001 0.0000001 
0.0000001 0.0000002 0.0000002 0.0000002 0.0000002 0.0000003 
0.0000003 0.0000003 0.0000003 0.0000004 0.0000004 0.0000004 
0.0000005 0.0000005 0.0000005 0.0000005 0.0000005 0.0000006 
0.0000006 0.0000006 0.0000006 0.0000006 0.0000005 0.0000005 
0.0000005 0.0000005 0.0000004 0.0000004 0.0000004 0.0000003 
0.0000003 0.0000002 0.0000002 0.0000002 0.0000002 0.0000001 
0.0000001 0.0000001 0.0000001 0.0000001 0.0000001 0.0000001 
0.0000001 0.0000000 0.0000000 0.0000000 0.0000000 0.0000000 
0.0000000 0.0000000 0.0000000 0.0000000 0.0000000 0.0000000 
0.0000000 0.0000000 0.0000000 0.0000000 0.0000000 0.0000000 
0.0000000 0.0000000 0.0000000 0.0000000 0.0000000 0.0000000 
0.0000000 0.0000000 0.0000000 0.0000000 0.0000000 0.0000000 
0.0000000 0.0000000 0.0000000 0.0000000 0.0000000 0.0000000 
0.0000000 0.0000000 0.0000000 0.0000000 0.0000000 0.0000000 
0.0000000 0.0000000 0.0000000 0.0000000 0.0000000 0.0000000 
0.0000000 0.0000000 0.0000000 0.0000000 0.0000000 0.0000000 
0.0000000 0.0000000 0.0000000 0.0000000 0.0000000 0.0000000 
0.0000001 0.0000001 0.0000001 0.0000001 0.0000001 0.0000001 
0.0000001 0.0000002 0.0000002 0.0000002 0.0000003 0.0000003 
0.0000003 0.0000004 0.0000004 0.0000004 0.0000005 0.0000005 
0.0000006 0.0000006 0.0000007 0.0000007 0.0000007 0.0000008 
0.0000008 0.0000008 0.0000008 0.0000008 0.0000008 0.0000008 
0.0000008 0.0000007 0.0000007 0.0000006 0.0000006 0.0000005 
0.0000005 0.0000004 0.0000004 0.0000003 0.0000003 0.0000002 
0.0000002 0.0000002 0.0000001 0.0000001 0.0000001 0.0000001 
0.0000001 0.0000001 0.0000001 0.0000001 0.0000000 0.0000000 
0.0000000 0.0000000 0.0000000 0.0000000 0.0000000 0.0000000 
0.0000000 0.0000000 0.0000000 0.0000000 0.0000000 0.0000000 
0.0000000 0.0000000 0.0000000 0.0000000 0.0000000 0.0000000 
0.0000000 0.0000000 0.0000000 0.0000000 0.0000000 0.0000000 
0.0000000 0.0000000 0.0000000 0.0000000 0.0000000 0.0000000 
0.0000000 0.0000000 0.0000000 0.0000000 0.0000000 0.0000000 
0.0000000 0.0000000 0.0000000 0.0000000 0.0000000 0.0000000 
0.0000000 0.0000000 0.0000000 0.0000000 0.0000000 0.0000000 
0.0000000 0.0000000 0.0000000 0.0000000 0.0000000 0.0000000 
0.0000000 0.0000001 0.0000001 0.0000001 0.0000001 0.0000001 
0.0000001 0.0000002 0.0000002 0.0000002 0.0000003 0.0000003 
0.0000003 0.0000004 0.0000004 0.0000005 0.0000005 0.0000006 
0.0000006 0.0000007 0.0000008 0.0000008 0.0000009 0.0000009 
0.0000010 0.0000010 0.0000011 0.0000011 0.0000011 0.0000011 
0.0000011 0.0000010 0.0000010 0.0000009 0.0000008 0.0000008 
0.0000007 0.0000006 0.0000005 0.0000005 0.0000004 0.0000004 
0.0000003 0.0000003 0.0000002 0.0000002 0.0000002 0.0000001 
0.0000001 0.0000001 0.0000001 0.0000001 0.0000001 0.0000001 
0.0000001 0.0000000 0.0000000 0.0000000 0.0000000 0.0000000 
0.0000000 0.0000000 0.0000000 0.0000000 0.0000000 0.0000000 
0.0000000 0.0000000 0.0000000 0.0000000 0.0000000 0.0000000 
0.0000000 0.0000000 0.0000000 0.0000000 0.0000000 0.0000000 
0.0000000 0.0000000 0.0000000 0.0000000 0.0000000 0.0000000 
0.0000000 0.0000000 0.0000000 0.0000000 0.0000000 0.0000000 
0.0000000 0.0000000 0.0000000 0.0000000 0.0000000 0.0000000 
0.0000000 0.0000000 0.0000000 0.0000000 0.0000000 0.0000000 
0.0000000 0.0000000 0.0000000 0.0000000 0.0000000 0.0000000 
0.0000000 0.0000001 0.0000001 0.0000001 0.0000001 0.0000001 
0.0000001 0.0000002 0.0000002 0.0000002 0.0000003 0.0000003 
0.0000004 0.0000004 0.0000005 0.0000005 0.0000006 0.0000007 
0.0000007 0.0000008 0.0000009 0.0000010 0.0000011 0.0000012 
0.0000013 0.0000014 0.0000015 0.0000015 0.0000016 0.0000016 
0.0000016 0.0000015 0.0000015 0.0000014 0.0000013 0.0000012 
0.0000011 0.0000010 0.0000009 0.0000008 0.0000007 0.0000006 
0.0000005 0.0000004 0.0000004 0.0000003 0.0000003 0.0000002 
0.0000002 0.0000002 0.0000001 0.0000001 0.0000001 0.0000001 
0.0000001 0.0000001 0.0000001 0.0000001 0.0000000 0.0000000 
0.0000000 0.0000000 0.0000000 0.0000000 0.0000000 0.0000000 
0.0000000 0.0000000 0.0000000 0.0000000 0.0000000 0.0000000 
0.0000000 0.0000000 0.0000000 0.0000000 0.0000000 0.0000000 
0.0000000 0.0000000 0.0000000 0.0000000 0.0000000 0.0000000 
0.0000000 0.0000000 0.0000000 0.0000000 0.0000000 0.0000000 
0.0000000 0.0000000 0.0000000 0.0000000 0.0000000 0.0000000 
0.0000000 0.0000000 0.0000000 0.0000000 0.0000000 0.0000000 
0.0000000 0.0000000 0.0000000 0.0000000 0.0000000 0.0000000 
0.0000000 0.0000001 0.0000001 0.0000001 0.0000001 0.0000001 
0.0000002 0.0000002 0.0000002 0.0000002 0.0000003 0.0000003 
0.0000004 0.0000004 0.0000005 0.0000006 0.0000007 0.0000008 
0.0000009 0.0000010 0.0000011 0.0000012 0.0000014 0.0000016 
0.0000017 0.0000019 0.0000020 0.0000021 0.0000022 0.0000023 
0.0000023 0.0000023 0.0000022 0.0000022 0.0000020 0.0000019 
0.0000018 0.0000016 0.0000014 0.0000013 0.0000011 0.0000009 
0.0000008 0.0000007 0.0000006 0.0000005 0.0000004 0.0000004 
0.0000003 0.0000003 0.0000002 0.0000002 0.0000002 0.0000002 
0.0000001 0.0000001 0.0000001 0.0000001 0.0000001 0.0000001 
0.0000001 0.0000000 0.0000000 0.0000000 0.0000000 0.0000000 
0.0000000 0.0000000 0.0000000 0.0000000 0.0000000 0.0000000 
0.0000000 0.0000000 0.0000000 0.0000000 0.0000000 0.0000000 
0.0000000 0.0000000 0.0000000 0.0000000 0.0000000 0.0000000 
0.0000000 0.0000000 0.0000000 0.0000000 0.0000000 0.0000000 
0.0000000 0.0000000 0.0000000 0.0000000 0.0000000 0.0000000 
0.0000000 0.0000000 0.0000000 0.0000000 0.0000000 0.0000000 
0.0000000 0.0000000 0.0000000 0.0000000 0.0000000 0.0000000 
0.0000000 0.0000001 0.0000001 0.0000001 0.0000001 0.0000001 
0.0000002 0.0000002 0.0000002 0.0000003 0.0000003 0.0000003 
0.0000004 0.0000005 0.0000005 0.0000006 0.0000007 0.0000008 
0.0000010 0.0000011 0.0000013 0.0000015 0.0000017 0.0000019 
0.0000021 0.0000024 0.0000026 0.0000028 0.0000030 0.0000032 
0.0000033 0.0000033 0.0000033 0.0000032 0.0000031 0.0000030 
0.0000028 0.0000025 0.0000023 0.0000020 0.0000018 0.0000016 
0.0000013 0.0000011 0.0000010 0.0000008 0.0000007 0.0000006 
0.0000005 0.0000004 0.0000004 0.0000003 0.0000003 0.0000002 
0.0000002 0.0000002 0.0000002 0.0000001 0.0000001 0.0000001 
0.0000001 0.0000001 0.0000001 0.0000000 0.0000000 0.0000000 
0.0000000 0.0000000 0.0000000 0.0000000 0.0000000 0.0000000 
0.0000000 0.0000000 0.0000000 0.0000000 0.0000000 0.0000000 
0.0000000 0.0000000 0.0000000 0.0000000 0.0000000 0.0000000 
0.0000000 0.0000000 0.0000000 0.0000000 0.0000000 0.0000000 
0.0000000 0.0000000 0.0000000 0.0000000 0.0000000 0.0000000 
0.0000000 0.0000000 0.0000000 0.0000000 0.0000000 0.0000000 
0.0000000 0.0000000 0.0000000 0.0000000 0.0000000 0.0000000 
0.0000000 0.0000001 0.0000001 0.0000001 0.0000001 0.0000001 
0.0000002 0.0000002 0.0000002 0.0000003 0.0000003 0.0000004 
0.0000004 0.0000005 0.0000006 0.0000007 0.0000008 0.0000009 
0.0000011 0.0000013 0.0000015 0.0000017 0.0000020 0.0000023 
0.0000027 0.0000030 0.0000034 0.0000037 0.0000041 0.0000044 
0.0000046 0.0000048 0.0000048 0.0000048 0.0000047 0.0000046 
0.0000043 0.0000040 0.0000037 0.0000033 0.0000029 0.0000025 
0.0000022 0.0000019 0.0000016 0.0000013 0.0000011 0.0000009 
0.0000008 0.0000007 0.0000006 0.0000005 0.0000004 0.0000004 
0.0000003 0.0000003 0.0000002 0.0000002 0.0000002 0.0000002 
0.0000001 0.0000001 0.0000001 0.0000001 0.0000001 0.0000001 
0.0000000 0.0000000 0.0000000 0.0000000 0.0000000 0.0000000 
0.0000000 0.0000000 0.0000000 0.0000000 0.0000000 0.0000000 
0.0000000 0.0000000 0.0000000 0.0000000 0.0000000 0.0000000 
0.0000000 0.0000000 0.0000000 0.0000000 0.0000000 0.0000000 
0.0000000 0.0000000 0.0000000 0.0000000 0.0000000 0.0000000 
0.0000000 0.0000000 0.0000000 0.0000000 0.0000000 0.0000000 
0.0000000 0.0000000 0.0000000 0.0000000 0.0000000 0.0000000 
0.0000000 0.0000001 0.0000001 0.0000001 0.0000001 0.0000001 
0.0000002 0.0000002 0.0000002 0.0000003 0.0000003 0.0000004 
0.0000005 0.0000005 0.0000006 0.0000007 0.0000009 0.0000010 
0.0000012 0.0000014 0.0000017 0.0000020 0.0000023 0.0000027 
0.0000032 0.0000037 0.0000042 0.0000048 0.0000053 0.0000058 
0.0000063 0.0000066 0.0000069 0.0000070 0.0000070 0.0000068 
0.0000066 0.0000062 0.0000057 0.0000052 0.0000047 0.0000041 
0.0000036 0.0000031 0.0000026 0.0000022 0.0000018 0.0000015 
0.0000013 0.0000011 0.0000009 0.0000008 0.0000006 0.0000005 
0.0000005 0.0000004 0.0000004 0.0000003 0.0000003 0.0000002 
0.0000002 0.0000002 0.0000001 0.0000001 0.0000001 0.0000001 
0.0000001 0.0000001 0.0000000 0.0000000 0.0000000 0.0000000 
0.0000000 0.0000000 0.0000000 0.0000000 0.0000000 0.0000000 
0.0000000 0.0000000 0.0000000 0.0000000 0.0000000 0.0000000 
0.0000000 0.0000000 0.0000000 0.0000000 0.0000000 0.0000000 
0.0000000 0.0000000 0.0000000 0.0000000 0.0000000 0.0000000 
0.0000000 0.0000000 0.0000000 0.0000000 0.0000000 0.0000000 
0.0000000 0.0000000 0.0000000 0.0000000 0.0000000 0.0000000 
0.0000000 0.0000000 0.0000001 0.0000001 0.0000001 0.0000002 
0.0000002 0.0000002 0.0000003 0.0000003 0.0000004 0.0000004 
0.0000005 0.0000006 0.0000007 0.0000008 0.0000009 0.0000011 
0.0000013 0.0000015 0.0000018 0.0000022 0.0000026 0.0000031 
0.0000037 0.0000043 0.0000051 0.0000059 0.0000067 0.0000075 
0.0000082 0.0000089 0.0000094 0.0000098 0.0000100 0.0000100 
0.0000098 0.0000094 0.0000089 0.0000082 0.0000074 0.0000066 
0.0000058 0.0000050 0.0000043 0.0000036 0.0000030 0.0000025 
0.0000021 0.0000017 0.0000014 0.0000012 0.0000010 0.0000009 
0.0000007 0.0000006 0.0000006 0.0000005 0.0000004 0.0000004 
0.0000003 0.0000003 0.0000002 0.0000002 0.0000002 0.0000001 
0.0000001 0.0000001 0.0000001 0.0000001 0.0000000 0.0000000 
0.0000000 0.0000000 0.0000000 0.0000000 0.0000000 0.0000000 
0.0000000 0.0000000 0.0000000 0.0000000 0.0000000 0.0000000 
0.0000000 0.0000000 0.0000000 0.0000000 0.0000000 0.0000000 
0.0000000 0.0000000 0.0000000 0.0000000 0.0000000 0.0000000 
0.0000000 0.0000000 0.0000000 0.0000000 0.0000000 0.0000000 
0.0000000 0.0000000 0.0000000 0.0000000 0.0000000 0.0000000 
0.0000000 0.0000000 0.0000000 0.0000001 0.0000001 0.0000002 
0.0000002 0.0000002 0.0000003 0.0000004 0.0000004 0.0000005 
0.0000006 0.0000007 0.0000008 0.0000009 0.0000010 0.0000012 
0.0000014 0.0000016 0.0000020 0.0000023 0.0000028 0.0000034 
0.0000041 0.0000049 0.0000059 0.0000069 0.0000081 0.0000093 
0.0000105 0.0000116 0.0000126 0.0000134 0.0000140 0.0000143 
0.0000143 0.0000140 0.0000134 0.0000126 0.0000116 0.0000105 
0.0000093 0.0000081 0.0000070 0.0000059 0.0000049 0.0000041 
0.0000034 0.0000028 0.0000023 0.0000019 0.0000016 0.0000013 
0.0000011 0.0000010 0.0000008 0.0000007 0.0000006 0.0000006 
0.0000005 0.0000004 0.0000004 0.0000003 0.0000003 0.0000002 
0.0000002 0.0000002 0.0000001 0.0000001 0.0000001 0.0000001 
0.0000000 0.0000000 0.0000000 0.0000000 0.0000000 0.0000000 
0.0000000 0.0000000 0.0000000 0.0000000 0.0000000 0.0000000 
0.0000000 0.0000000 0.0000000 0.0000000 0.0000000 0.0000000 
0.0000000 0.0000000 0.0000000 0.0000000 0.0000000 0.0000000 
0.0000000 0.0000000 0.0000000 0.0000000 0.0000000 0.0000000 
0.0000000 0.0000000 0.0000000 0.0000000 0.0000000 0.0000000 
0.0000000 0.0000000 0.0000000 0.0000000 0.0000001 0.0000002 
0.0000002 0.0000003 0.0000003 0.0000004 0.0000005 0.0000005 
0.0000006 0.0000007 0.0000008 0.0000010 0.0000011 0.0000013 
0.0000015 0.0000018 0.0000021 0.0000025 0.0000030 0.0000037 
0.0000045 0.0000055 0.0000066 0.0000080 0.0000095 0.0000111 
0.0000128 0.0000146 0.0000162 0.0000177 0.0000189 0.0000197 
0.0000202 0.0000202 0.0000197 0.0000189 0.0000177 0.0000162 
0.0000146 0.0000129 0.0000112 0.0000096 0.0000081 0.0000067 
0.0000055 0.0000045 0.0000037 0.0000031 0.0000025 0.0000021 
0.0000017 0.0000015 0.0000013 0.0000011 0.0000010 0.0000008 
0.0000007 0.0000006 0.0000006 0.0000005 0.0000004 0.0000003 
0.0000003 0.0000002 0.0000002 0.0000002 0.0000001 0.0000001 
0.0000001 0.0000001 0.0000000 0.0000000 0.0000000 0.0000000 
0.0000000 0.0000000 0.0000000 0.0000000 0.0000000 0.0000000 
0.0000000 0.0000000 0.0000000 0.0000000 0.0000000 0.0000000 
0.0000000 0.0000000 0.0000000 0.0000000 0.0000000 0.0000000 
0.0000000 0.0000000 0.0000000 0.0000000 0.0000000 0.0000000 
0.0000000 0.0000000 0.0000000 0.0000000 0.0000000 0.0000000 
0.0000000 0.0000000 0.0000000 0.0000000 0.0000000 0.0000002 
0.0000002 0.0000003 0.0000004 0.0000004 0.0000005 0.0000006 
0.0000007 0.0000008 0.0000010 0.0000011 0.0000013 0.0000015 
0.0000017 0.0000020 0.0000023 0.0000027 0.0000032 0.0000039 
0.0000048 0.0000059 0.0000072 0.0000088 0.0000107 0.0000128 
0.0000151 0.0000176 0.0000201 0.0000225 0.0000246 0.0000264 
0.0000276 0.0000283 0.0000283 0.0000276 0.0000264 0.0000247 
0.0000225 0.0000202 0.0000177 0.0000153 0.0000130 0.0000109 
0.0000090 0.0000074 0.0000060 0.0000049 0.0000040 0.0000033 
0.0000027 0.0000023 0.0000019 0.0000017 0.0000014 0.0000013 
0.0000011 0.0000010 0.0000008 0.0000007 0.0000006 0.0000005 
0.0000005 0.0000004 0.0000003 0.0000003 0.0000002 0.0000002 
0.0000001 0.0000001 0.0000001 0.0000001 0.0000000 0.0000000 
0.0000000 0.0000000 0.0000000 0.0000000 0.0000000 0.0000000 
0.0000000 0.0000000 0.0000000 0.0000000 0.0000000 0.0000000 
0.0000000 0.0000000 0.0000000 0.0000000 0.0000000 0.0000000 
0.0000000 0.0000000 0.0000000 0.0000000 0.0000000 0.0000000 
0.0000000 0.0000000 0.0000000 0.0000000 0.0000000 0.0000000 
0.0000000 0.0000000 0.0000000 0.0000000 0.0000000 0.0000000 
0.0000002 0.0000003 0.0000004 0.0000005 0.0000006 0.0000007 
0.0000008 0.0000010 0.0000011 0.0000013 0.0000015 0.0000017 
0.0000019 0.0000022 0.0000025 0.0000029 0.0000035 0.0000042 
0.0000051 0.0000062 0.0000077 0.0000095 0.0000117 0.0000142 
0.0000172 0.0000204 0.0000239 0.0000274 0.0000309 0.0000339 
0.0000365 0.0000383 0.0000392 0.0000392 0.0000383 0.0000365 
0.0000340 0.0000310 0.0000276 0.0000242 0.0000208 0.0000175 
0.0000146 0.0000120 0.0000098 0.0000080 0.0000064 0.0000052 
0.0000043 0.0000035 0.0000030 0.0000025 0.0000021 0.0000019 
0.0000017 0.0000014 0.0000013 0.0000011 0.0000010 0.0000008 
0.0000007 0.0000006 0.0000005 0.0000004 0.0000003 0.0000003 
0.0000002 0.0000002 0.0000001 0.0000001 0.0000001 0.0000001 
0.0000000 0.0000000 0.0000000 0.0000000 0.0000000 0.0000000 
0.0000000 0.0000000 0.0000000 0.0000000 0.0000000 0.0000000 
0.0000000 0.0000000 0.0000000 0.0000000 0.0000000 0.0000000 
0.0000000 0.0000000 0.0000000 0.0000000 0.0000000 0.0000000 
0.0000000 0.0000000 0.0000000 0.0000000 0.0000000 0.0000000 
0.0000000 0.0000000 0.0000000 0.0000000 0.0000000 0.0000000 
0.0000000 0.0000003 0.0000004 0.0000005 0.0000006 0.0000008 
0.0000009 0.0000011 0.0000013 0.0000015 0.0000017 0.0000019 
0.0000022 0.0000025 0.0000029 0.0000033 0.0000038 0.0000045 
0.0000054 0.0000065 0.0000080 0.0000099 0.0000123 0.0000152 
0.0000187 0.0000228 0.0000273 0.0000321 0.0000371 0.0000419 
0.0000462 0.0000498 0.0000524 0.0000537 0.0000537 0.0000524 
0.0000499 0.0000463 0.0000421 0.0000374 0.0000325 0.0000278 
0.0000233 0.0000193 0.0000158 0.0000128 0.0000103 0.0000083 
0.0000067 0.0000055 0.0000045 0.0000038 0.0000032 0.0000028 
0.0000024 0.0000021 0.0000019 0.0000016 0.0000014 0.0000012 
0.0000011 0.0000009 0.0000008 0.0000006 0.0000005 0.0000004 
0.0000004 0.0000003 0.0000002 0.0000002 0.0000001 0.0000001 
0.0000001 0.0000001 0.0000000 0.0000000 0.0000000 0.0000000 
0.0000000 0.0000000 0.0000000 0.0000000 0.0000000 0.0000000 
0.0000000 0.0000000 0.0000000 0.0000000 0.0000000 0.0000000 
0.0000000 0.0000000 0.0000000 0.0000000 0.0000000 0.0000000 
0.0000000 0.0000000 0.0000000 0.0000000 0.0000000 0.0000000 
0.0000000 0.0000000 0.0000000 0.0000000 0.0000000 0.0000000 
0.0000000 0.0000000 0.0000004 0.0000005 0.0000007 0.0000008 
0.0000010 0.0000012 0.0000014 0.0000017 0.0000020 0.0000023 
0.0000026 0.0000029 0.0000033 0.0000037 0.0000043 0.0000049 
0.0000057 0.0000068 0.0000083 0.0000102 0.0000127 0.0000158 
0.0000197 0.0000244 0.0000298 0.0000360 0.0000426 0.0000494 
0.0000560 0.0000621 0.0000671 0.0000707 0.0000726 0.0000726 
0.0000708 0.0000672 0.0000623 0.0000563 0.0000498 0.0000431 
0.0000366 0.0000306 0.0000252 0.0000205 0.0000165 0.0000132 
0.0000106 0.0000086 0.0000070 0.0000057 0.0000048 0.0000041 
0.0000035 0.0000031 0.0000027 0.0000024 0.0000021 0.0000018 
0.0000016 0.0000014 0.0000012 0.0000010 0.0000008 0.0000007 
0.0000006 0.0000004 0.0000004 0.0000003 0.0000002 0.0000002 
0.0000001 0.0000001 0.0000001 0.0000001 0.0000000 0.0000000 
0.0000000 0.0000000 0.0000000 0.0000000 0.0000000 0.0000000 
0.0000000 0.0000000 0.0000000 0.0000000 0.0000000 0.0000000 
0.0000000 0.0000000 0.0000000 0.0000000 0.0000000 0.0000000 
0.0000000 0.0000000 0.0000000 0.0000000 0.0000000 0.0000000 
0.0000000 0.0000000 0.0000000 0.0000000 0.0000000 0.0000000 
0.0000000 0.0000000 0.0000000 0.0000005 0.0000007 0.0000009 
0.0000011 0.0000013 0.0000016 0.0000019 0.0000023 0.0000026 
0.0000030 0.0000034 0.0000039 0.0000043 0.0000049 0.0000055 
0.0000063 0.0000073 0.0000087 0.0000105 0.0000129 0.0000160 
0.0000200 0.0000251 0.0000312 0.0000385 0.0000467 0.0000556 
0.0000648 0.0000739 0.0000822 0.0000891 0.0000941 0.0000967 
0.0000967 0.0000941 0.0000892 0.0000824 0.0000743 0.0000654 
0.0000564 0.0000476 0.0000395 0.0000323 0.0000261 0.0000210 
0.0000167 0.0000134 0.0000108 0.0000087 0.0000072 0.0000060 
0.0000051 0.0000045 0.0000039 0.0000035 0.0000031 0.0000027 
0.0000024 0.0000020 0.0000018 0.0000015 0.0000013 0.0000011 
0.0000009 0.0000007 0.0000006 0.0000004 0.0000003 0.0000003 
0.0000002 0.0000002 0.0000001 0.0000001 0.0000001 0.0000000 
0.0000000 0.0000000 0.0000000 0.0000000 0.0000000 0.0000000 
0.0000000 0.0000000 0.0000000 0.0000000 0.0000000 0.0000000 
0.0000000 0.0000000 0.0000000 0.0000000 0.0000000 0.0000000 
0.0000000 0.0000000 0.0000000 0.0000000 0.0000000 0.0000000 
0.0000000 0.0000000 0.0000000 0.0000000 0.0000000 0.0000000 
0.0000000 0.0000000 0.0000000 0.0000000 0.0000007 0.0000009 
0.0000011 0.0000014 0.0000017 0.0000021 0.0000025 0.0000030 
0.0000035 0.0000040 0.0000045 0.0000051 0.0000057 0.0000064 
0.0000071 0.0000081 0.0000093 0.0000109 0.0000131 0.0000160 
0.0000200 0.0000250 0.0000315 0.0000394 0.0000488 0.0000596 
0.0000714 0.0000837 0.0000959 0.0001071 0.0001165 0.0001232 
0.0001267 0.0001267 0.0001232 0.0001165 0.0001074 0.0000964 
0.0000845 0.0000725 0.0000609 0.0000503 0.0000409 0.0000329 
0.0000262 0.0000208 0.0000166 0.0000133 0.0000108 0.0000089 
0.0000075 0.0000064 0.0000056 0.0000049 0.0000044 0.0000039 
0.0000034 0.0000030 0.0000026 0.0000022 0.0000019 0.0000016 
0.0000013 0.0000011 0.0000009 0.0000007 0.0000006 0.0000004 
0.0000003 0.0000003 0.0000002 0.0000001 0.0000001 0.0000001 
0.0000001 0.0000000 0.0000000 0.0000000 0.0000000 0.0000000 
0.0000000 0.0000000 0.0000000 0.0000000 0.0000000 0.0000000 
0.0000000 0.0000000 0.0000000 0.0000000 0.0000000 0.0000000 
0.0000000 0.0000000 0.0000000 0.0000000 0.0000000 0.0000000 
0.0000000 0.0000000 0.0000000 0.0000000 0.0000000 0.0000000 
0.0000000 0.0000000 0.0000000 0.0000000 0.0000000 0.0000009 
0.0000011 0.0000014 0.0000018 0.0000022 0.0000027 0.0000033 
0.0000039 0.0000046 0.0000052 0.0000059 0.0000067 0.0000074 
0.0000082 0.0000091 0.0000102 0.0000117 0.0000136 0.0000162 
0.0000197 0.0000245 0.0000308 0.0000389 0.0000489 0.0000609 
0.0000747 0.0000900 0.0001061 0.0001221 0.0001368 0.0001492 
0.0001582 0.0001629 0.0001629 0.0001582 0.0001493 0.0001372 
0.0001227 0.0001071 0.0000914 0.0000764 0.0000628 0.0000508 
0.0000406 0.0000322 0.0000255 0.0000203 0.0000162 0.0000132 
0.0000109 0.0000092 0.0000079 0.0000069 0.0000061 0.0000054 
0.0000048 0.0000043 0.0000037 0.0000032 0.0000028 0.0000024 
0.0000020 0.0000016 0.0000013 0.0000011 0.0000009 0.0000007 
0.0000005 0.0000004 0.0000003 0.0000002 0.0000002 0.0000001 
0.0000001 0.0000001 0.0000000 0.0000000 0.0000000 0.0000000 
0.0000000 0.0000000 0.0000000 0.0000000 0.0000000 0.0000000 
0.0000000 0.0000000 0.0000000 0.0000000 0.0000000 0.0000000 
0.0000000 0.0000000 0.0000000 0.0000000 0.0000000 0.0000000 
0.0000000 0.0000000 0.0000000 0.0000000 0.0000000 0.0000000 
0.0000000 0.0000000 0.0000000 0.0000000 0.0000000 0.0000000 
0.0000011 0.0000014 0.0000018 0.0000023 0.0000029 0.0000035 
0.0000043 0.0000051 0.0000059 0.0000068 0.0000077 0.0000087 
0.0000096 0.0000106 0.0000117 0.0000129 0.0000146 0.0000168 
0.0000198 0.0000240 0.0000297 0.0000373 0.0000471 0.0000595 
0.0000744 0.0000918 0.0001112 0.0001317 0.0001522 0.0001712 
0.0001873 0.0001989 0.0002050 0.0002050 0.0001989 0.0001874 
0.0001717 0.0001531 0.0001331 0.0001131 0.0000941 0.0000768 
0.0000618 0.0000492 0.0000389 0.0000307 0.0000243 0.0000195 
0.0000158 0.0000131 0.0000111 0.0000095 0.0000084 0.0000074 
0.0000067 0.0000059 0.0000052 0.0000046 0.0000040 0.0000034 
0.0000029 0.0000024 0.0000020 0.0000016 0.0000013 0.0000010 
0.0000008 0.0000006 0.0000005 0.0000004 0.0000003 0.0000002 
0.0000002 0.0000001 0.0000001 0.0000001 0.0000000 0.0000000 
0.0000000 0.0000000 0.0000000 0.0000000 0.0000000 0.0000000 
0.0000000 0.0000000 0.0000000 0.0000000 0.0000000 0.0000000 
0.0000000 0.0000000 0.0000000 0.0000000 0.0000000 0.0000000 
0.0000000 0.0000000 0.0000000 0.0000000 0.0000000 0.0000000 
0.0000000 0.0000000 0.0000000 0.0000000 0.0000000 0.0000000 
0.0000000 0.0000014 0.0000018 0.0000023 0.0000029 0.0000037 
0.0000045 0.0000055 0.0000065 0.0000076 0.0000088 0.0000100 
0.0000112 0.0000123 0.0000135 0.0000148 0.0000162 0.0000180 
0.0000205 0.0000239 0.0000287 0.0000353 0.0000442 0.0000560 
0.0000709 0.0000890 0.0001104 0.0001343 0.0001598 0.0001855 
0.0002095 0.0002298 0.0002445 0.0002522 0.0002522 0.0002445 
0.0002300 0.0002101 0.0001867 0.0001617 0.0001368 0.0001133 
0.0000921 0.0000738 0.0000585 0.0000460 0.0000362 0.0000286 
0.0000229 0.0000187 0.0000155 0.0000132 0.0000114 0.0000101 
0.0000090 0.0000081 0.0000072 0.0000064 0.0000056 0.0000049 
0.0000042 0.0000035 0.0000030 0.0000024 0.0000020 0.0000016 
0.0000013 0.0000010 0.0000008 0.0000006 0.0000004 0.0000003 
0.0000002 0.0000002 0.0000001 0.0000001 0.0000001 0.0000000 
0.0000000 0.0000000 0.0000000 0.0000000 0.0000000 0.0000000 
0.0000000 0.0000000 0.0000000 0.0000000 0.0000000 0.0000000 
0.0000000 0.0000000 0.0000000 0.0000000 0.0000000 0.0000000 
0.0000000 0.0000000 0.0000000 0.0000000 0.0000000 0.0000000 
0.0000000 0.0000000 0.0000000 0.0000000 0.0000000 0.0000000 
0.0000000 0.0000000 0.0000017 0.0000022 0.0000028 0.0000037 
0.0000046 0.0000057 0.0000069 0.0000082 0.0000097 0.0000112 
0.0000127 0.0000142 0.0000157 0.0000171 0.0000185 0.0000201 
0.0000221 0.0000248 0.0000285 0.0000338 0.0000413 0.0000516 
0.0000652 0.0000826 0.0001041 0.0001296 0.0001584 0.0001894 
0.0002207 0.0002500 0.0002750 0.0002931 0.0003027 0.0003027 
0.0002932 0.0002753 0.0002509 0.0002223 0.0001919 0.0001616 
0.0001333 0.0001079 0.0000861 0.0000680 0.0000534 0.0000419 
0.0000331 0.0000265 0.0000216 0.0000181 0.0000154 0.0000134 
0.0000119 0.0000107 0.0000097 0.0000086 0.0000076 0.0000067 
0.0000058 0.0000050 0.0000042 0.0000035 0.0000029 0.0000023 
0.0000019 0.0000015 0.0000012 0.0000009 0.0000007 0.0000005 
0.0000004 0.0000003 0.0000002 0.0000001 0.0000001 0.0000001 
0.0000001 0.0000000 0.0000000 0.0000000 0.0000000 0.0000000 
0.0000000 0.0000000 0.0000000 0.0000000 0.0000000 0.0000000 
0.0000000 0.0000000 0.0000000 0.0000000 0.0000000 0.0000000 
0.0000000 0.0000000 0.0000000 0.0000000 0.0000000 0.0000000 
0.0000000 0.0000000 0.0000000 0.0000000 0.0000000 0.0000000 
0.0000000 0.0000000 0.0000000 0.0000021 0.0000027 0.0000035 
0.0000045 0.0000057 0.0000070 0.0000086 0.0000103 0.0000121 
0.0000140 0.0000160 0.0000178 0.0000196 0.0000213 0.0000230 
0.0000247 0.0000268 0.0000296 0.0000336 0.0000393 0.0000475 
0.0000589 0.0000743 0.0000942 0.0001189 0.0001485 0.0001822 
0.0002186 0.0002556 0.0002905 0.0003202 0.0003420 0.0003534 
0.0003535 0.0003421 0.0003208 0.0002918 0.0002579 0.0002219 
0.0001863 0.0001531 0.0001235 0.0000982 0.0000773 0.0000605 
0.0000475 0.0000375 0.0000301 0.0000247 0.0000207 0.0000178 
0.0000156 0.0000139 0.0000125 0.0000114 0.0000102 0.0000090 
0.0000079 0.0000069 0.0000059 0.0000050 0.0000041 0.0000034 
0.0000027 0.0000022 0.0000017 0.0000013 0.0000010 0.0000008 
0.0000006 0.0000004 0.0000003 0.0000002 0.0000002 0.0000001 
0.0000001 0.0000001 0.0000000 0.0000000 0.0000000 0.0000000 
0.0000000 0.0000000 0.0000000 0.0000000 0.0000000 0.0000000 
0.0000000 0.0000000 0.0000000 0.0000000 0.0000000 0.0000000 
0.0000000 0.0000000 0.0000000 0.0000000 0.0000000 0.0000000 
0.0000000 0.0000000 0.0000000 0.0000000 0.0000000 0.0000000 
0.0000000 0.0000000 0.0000000 0.0000000 0.0000025 0.0000032 
0.0000042 0.0000054 0.0000069 0.0000086 0.0000105 0.0000127 
0.0000150 0.0000174 0.0000198 0.0000221 0.0000243 0.0000263 
0.0000282 0.0000301 0.0000322 0.0000350 0.0000391 0.0000450 
0.0000537 0.0000660 0.0000828 0.0001048 0.0001325 0.0001657 
0.0002039 0.0002454 0.0002878 0.0003280 0.0003623 0.0003875 
0.0004008 0.0004009 0.0003879 0.0003633 0.0003299 0.0002909 
0.0002497 0.0002090 0.0001713 0.0001378 0.0001093 0.0000859 
0.0000672 0.0000526 0.0000417 0.0000335 0.0000276 0.0000233 
0.0000201 0.0000178 0.0000159 0.0000144 0.0000131 0.0000118 
0.0000105 0.0000092 0.0000080 0.0000068 0.0000058 0.0000048 
0.0000039 0.0000032 0.0000025 0.0000020 0.0000015 0.0000012 
0.0000009 0.0000007 0.0000005 0.0000004 0.0000003 0.0000002 
0.0000001 0.0000001 0.0000001 0.0000000 0.0000000 0.0000000 
0.0000000 0.0000000 0.0000000 0.0000000 0.0000000 0.0000000 
0.0000000 0.0000000 0.0000000 0.0000000 0.0000000 0.0000000 
0.0000000 0.0000000 0.0000000 0.0000000 0.0000000 0.0000000 
0.0000000 0.0000000 0.0000000 0.0000000 0.0000000 0.0000000 
0.0000000 0.0000000 0.0000000 0.0000000 0.0000000 0.0000029 
0.0000038 0.0000050 0.0000065 0.0000082 0.0000103 0.0000127 
0.0000153 0.0000182 0.0000211 0.0000241 0.0000270 0.0000296 
0.0000320 0.0000341 0.0000360 0.0000382 0.0000409 0.0000448 
0.0000508 0.0000597 0.0000725 0.0000903 0.0001138 0.0001437 
0.0001800 0.0002218 0.0002676 0.0003146 0.0003592 0.0003975 
0.0004257 0.0004407 0.0004410 0.0004265 0.0003992 0.0003620 
0.0003187 0.0002730 0.0002281 0.0001865 0.0001498 0.0001186 
0.0000931 0.0000728 0.0000571 0.0000453 0.0000366 0.0000303 
0.0000257 0.0000224 0.0000199 0.0000179 0.0000163 0.0000149 
0.0000134 0.0000119 0.0000105 0.0000091 0.0000078 0.0000065 
0.0000054 0.0000044 0.0000036 0.0000028 0.0000022 0.0000017 
0.0000013 0.0000010 0.0000007 0.0000005 0.0000004 0.0000003 
0.0000002 0.0000002 0.0000001 0.0000001 0.0000001 0.0000000 
0.0000000 0.0000000 0.0000000 0.0000000 0.0000000 0.0000000 
0.0000000 0.0000000 0.0000000 0.0000000 0.0000000 0.0000000 
0.0000000 0.0000000 0.0000000 0.0000000 0.0000000 0.0000000 
0.0000000 0.0000000 0.0000000 0.0000000 0.0000000 0.0000000 
0.0000000 0.0000000 0.0000000 0.0000000 0.0000000 0.0000000 
0.0000034 0.0000044 0.0000058 0.0000076 0.0000097 0.0000122 
0.0000150 0.0000182 0.0000216 0.0000252 0.0000288 0.0000323 
0.0000354 0.0000382 0.0000405 0.0000426 0.0000446 0.0000471 
0.0000508 0.0000565 0.0000652 0.0000781 0.0000963 0.0001206 
0.0001519 0.0001901 0.0002344 0.0002831 0.0003333 0.0003811 
0.0004224 0.0004528 0.0004691 0.0004695 0.0004541 0.0004248 
0.0003850 0.0003386 0.0002897 0.0002418 0.0001975 0.0001585 
0.0001254 0.0000984 0.0000770 0.0000605 0.0000482 0.0000392 
0.0000326 0.0000279 0.0000245 0.0000219 0.0000198 0.0000181 
0.0000166 0.0000149 0.0000133 0.0000117 0.0000102 0.0000087 
0.0000073 0.0000061 0.0000049 0.0000040 0.0000031 0.0000025 
0.0000019 0.0000014 0.0000011 0.0000008 0.0000006 0.0000004 
0.0000003 0.0000002 0.0000002 0.0000001 0.0000001 0.0000001 
0.0000000 0.0000000 0.0000000 0.0000000 0.0000000 0.0000000 
0.0000000 0.0000000 0.0000000 0.0000000 0.0000000 0.0000000 
0.0000000 0.0000000 0.0000000 0.0000000 0.0000000 0.0000000 
0.0000000 0.0000000 0.0000000 0.0000000 0.0000000 0.0000000 
0.0000000 0.0000000 0.0000000 0.0000000 0.0000000 0.0000000 
0.0000000 0.0000038 0.0000051 0.0000067 0.0000087 0.0000112 
0.0000141 0.0000175 0.0000212 0.0000253 0.0000296 0.0000339 
0.0000380 0.0000417 0.0000448 0.0000474 0.0000494 0.0000513 
0.0000535 0.0000567 0.0000618 0.0000700 0.0000825 0.0001004 
0.0001248 0.0001563 0.0001951 0.0002404 0.0002903 0.0003420 
0.0003914 0.0004342 0.0004658 0.0004829 0.0004835 0.0004677 
0.0004376 0.0003965 0.0003486 0.0002982 0.0002488 0.0002032 
0.0001630 0.0001291 0.0001014 0.0000795 0.0000627 0.0000502 
0.0000410 0.0000344 0.0000297 0.0000262 0.0000236 0.0000215 
0.0000197 0.0000181 0.0000164 0.0000146 0.0000129 0.0000112 
0.0000095 0.0000080 0.0000066 0.0000054 0.0000043 0.0000034 
0.0000027 0.0000021 0.0000016 0.0000012 0.0000009 0.0000006 
0.0000005 0.0000003 0.0000002 0.0000002 0.0000001 0.0000001 
0.0000001 0.0000000 0.0000000 0.0000000 0.0000000 0.0000000 
0.0000000 0.0000000 0.0000000 0.0000000 0.0000000 0.0000000 
0.0000000 0.0000000 0.0000000 0.0000000 0.0000000 0.0000000 
0.0000000 0.0000000 0.0000000 0.0000000 0.0000000 0.0000000 
0.0000000 0.0000000 0.0000000 0.0000000 0.0000000 0.0000000 
0.0000000 0.0000000 0.0000043 0.0000057 0.0000075 0.0000099 
0.0000127 0.0000160 0.0000199 0.0000242 0.0000290 0.0000340 
0.0000390 0.0000437 0.0000480 0.0000516 0.0000544 0.0000564 
0.0000581 0.0000598 0.0000623 0.0000667 0.0000740 0.0000856 
0.0001025 0.0001260 0.0001566 0.0001946 0.0002392 0.0002886 
0.0003398 0.0003890 0.0004315 0.0004632 0.0004804 0.0004812 
0.0004657 0.0004359 0.0003952 0.0003477 0.0002976 0.0002485 
0.0002031 0.0001631 0.0001293 0.0001018 0.0000801 0.0000635 
0.0000511 0.0000421 0.0000356 0.0000310 0.0000275 0.0000250 
0.0000229 0.0000210 0.0000194 0.0000176 0.0000157 0.0000138 
0.0000120 0.0000102 0.0000086 0.0000071 0.0000058 0.0000046 
0.0000037 0.0000029 0.0000022 0.0000017 0.0000013 0.0000009 
0.0000007 0.0000005 0.0000004 0.0000003 0.0000002 0.0000001 
0.0000001 0.0000001 0.0000000 0.0000000 0.0000000 0.0000000 
0.0000000 0.0000000 0.0000000 0.0000000 0.0000000 0.0000000 
0.0000000 0.0000000 0.0000000 0.0000000 0.0000000 0.0000000 
0.0000000 0.0000000 0.0000000 0.0000000 0.0000000 0.0000000 
0.0000000 0.0000000 0.0000000 0.0000000 0.0000000 0.0000000 
0.0000000 0.0000000 0.0000000 0.0000047 0.0000063 0.0000083 
0.0000109 0.0000141 0.0000178 0.0000222 0.0000271 0.0000325 
0.0000382 0.0000439 0.0000493 0.0000541 0.0000581 0.0000611 
0.0000631 0.0000645 0.0000657 0.0000675 0.0000709 0.0000770 
0.0000872 0.0001026 0.0001243 0.0001530 0.0001889 0.0002312 
0.0002782 0.0003270 0.0003740 0.0004148 0.0004452 0.0004619 
0.0004629 0.0004484 0.0004201 0.0003812 0.0003358 0.0002878 
0.0002407 0.0001971 0.0001587 0.0001262 0.0000997 0.0000788 
0.0000628 0.0000509 0.0000423 0.0000361 0.0000316 0.0000284 
0.0000259 0.0000239 0.0000220 0.0000204 0.0000184 0.0000165 
0.0000146 0.0000126 0.0000108 0.0000090 0.0000075 0.0000061 
0.0000049 0.0000038 0.0000030 0.0000023 0.0000017 0.0000013 
0.0000010 0.0000007 0.0000005 0.0000004 0.0000003 0.0000002 
0.0000001 0.0000001 0.0000001 0.0000000 0.0000000 0.0000000 
0.0000000 0.0000000 0.0000000 0.0000000 0.0000000 0.0000000 
0.0000000 0.0000000 0.0000000 0.0000000 0.0000000 0.0000000 
0.0000000 0.0000000 0.0000000 0.0000000 0.0000000 0.0000000 
0.0000000 0.0000000 0.0000000 0.0000000 0.0000000 0.0000000 
0.0000000 0.0000000 0.0000000 0.0000000 0.0000050 0.0000068 
0.0000090 0.0000118 0.0000153 0.0000194 0.0000242 0.0000297 
0.0000357 0.0000419 0.0000482 0.0000542 0.0000596 0.0000640 
0.0000672 0.0000692 0.0000703 0.0000709 0.0000718 0.0000741 
0.0000789 0.0000873 0.0001007 0.0001201 0.0001460 0.0001786 
0.0002172 0.0002602 0.0003051 0.0003483 0.0003859 0.0004140 
0.0004295 0.0004308 0.0004176 0.0003918 0.0003561 0.0003143 
0.0002700 0.0002264 0.0001859 0.0001502 0.0001199 0.0000952 
0.0000757 0.0000607 0.0000496 0.0000416 0.0000358 0.0000317 
0.0000286 0.0000263 0.0000244 0.0000225 0.0000209 0.0000190 
0.0000170 0.0000150 0.0000130 0.0000111 0.0000093 0.0000077 
0.0000063 0.0000050 0.0000040 0.0000031 0.0000024 0.0000018 
0.0000013 0.0000010 0.0000007 0.0000005 0.0000004 0.0000003 
0.0000002 0.0000001 0.0000001 0.0000001 0.0000000 0.0000000 
0.0000000 0.0000000 0.0000000 0.0000000 0.0000000 0.0000000 
0.0000000 0.0000000 0.0000000 0.0000000 0.0000000 0.0000000 
0.0000000 0.0000000 0.0000000 0.0000000 0.0000000 0.0000000 
0.0000000 0.0000000 0.0000000 0.0000000 0.0000000 0.0000000 
0.0000000 0.0000000 0.0000000 0.0000000 0.0000000 0.0000053 
0.0000072 0.0000095 0.0000126 0.0000163 0.0000207 0.0000259 
0.0000318 0.0000382 0.0000450 0.0000518 0.0000583 0.0000641 
0.0000688 0.0000721 0.0000741 0.0000749 0.0000750 0.0000751 
0.0000762 0.0000795 0.0000861 0.0000972 0.0001136 0.0001361 
0.0001646 0.0001986 0.0002366 0.0002763 0.0003145 0.0003479 
0.0003729 0.0003868 0.0003881 0.0003767 0.0003540 0.0003225 
0.0002854 0.0002459 0.0002069 0.0001706 0.0001384 0.0001110 
0.0000887 0.0000710 0.0000574 0.0000474 0.0000400 0.0000348 
0.0000311 0.0000283 0.0000262 0.0000243 0.0000226 0.0000210 
0.0000191 0.0000171 0.0000151 0.0000131 0.0000112 0.0000094 
0.0000078 0.0000063 0.0000051 0.0000040 0.0000031 0.0000024 
0.0000018 0.0000014 0.0000010 0.0000007 0.0000005 0.0000004 
0.0000003 0.0000002 0.0000001 0.0000001 0.0000001 0.0000001 
0.0000000 0.0000000 0.0000000 0.0000000 0.0000000 0.0000000 
0.0000000 0.0000000 0.0000000 0.0000000 0.0000000 0.0000000 
0.0000000 0.0000000 0.0000000 0.0000000 0.0000000 0.0000000 
0.0000000 0.0000000 0.0000000 0.0000000 0.0000000 0.0000000 
0.0000000 0.0000000 0.0000000 0.0000000 0.0000000 0.0000000 
0.0000055 0.0000074 0.0000099 0.0000131 0.0000170 0.0000216 
0.0000270 0.0000332 0.0000400 0.0000471 0.0000543 0.0000612 
0.0000673 0.0000722 0.0000756 0.0000775 0.0000780 0.0000776 
0.0000769 0.0000770 0.0000788 0.0000835 0.0000922 0.0001056 
0.0001244 0.0001484 0.0001772 0.0002095 0.0002433 0.0002760 
0.0003045 0.0003259 0.0003379 0.0003392 0.0003297 0.0003104 
0.0002835 0.0002517 0.0002177 0.0001839 0.0001524 0.0001243 
0.0001003 0.0000807 0.0000651 0.0000532 0.0000443 0.0000378 
0.0000332 0.0000299 0.0000274 0.0000255 0.0000238 0.0000222 
0.0000206 0.0000188 0.0000169 0.0000149 0.0000130 0.0000111 
0.0000093 0.0000077 0.0000063 0.0000050 0.0000040 0.0000031 
0.0000024 0.0000018 0.0000014 0.0000010 0.0000007 0.0000005 
0.0000004 0.0000003 0.0000002 0.0000001 0.0000001 0.0000001 
0.0000001 0.0000000 0.0000000 0.0000000 0.0000000 0.0000000 
0.0000000 0.0000000 0.0000000 0.0000000 0.0000000 0.0000000 
0.0000000 0.0000000 0.0000000 0.0000000 0.0000000 0.0000000 
0.0000000 0.0000000 0.0000000 0.0000000 0.0000000 0.0000000 
0.0000000 0.0000000 0.0000000 0.0000000 0.0000000 0.0000000 
0.0000000 0.0000056 0.0000076 0.0000101 0.0000133 0.0000173 
0.0000220 0.0000276 0.0000339 0.0000408 0.0000482 0.0000556 
0.0000626 0.0000688 0.0000738 0.0000773 0.0000791 0.0000794 
0.0000785 0.0000772 0.0000764 0.0000769 0.0000798 0.0000862 
0.0000966 0.0001116 0.0001311 0.0001547 0.0001812 0.0002090 
0.0002359 0.0002593 0.0002770 0.0002870 0.0002882 0.0002805 
0.0002646 0.0002424 0.0002160 0.0001876 0.0001593 0.0001327 
0.0001090 0.0000886 0.0000718 0.0000585 0.0000482 0.0000406 
0.0000350 0.0000310 0.0000282 0.0000260 0.0000243 0.0000228 
0.0000213 0.0000199 0.0000181 0.0000163 0.0000144 0.0000125 
0.0000107 0.0000090 0.0000075 0.0000061 0.0000049 0.0000038 
0.0000030 0.0000023 0.0000018 0.0000013 0.0000010 0.0000007 
0.0000005 0.0000004 0.0000003 0.0000002 0.0000001 0.0000001 
0.0000001 0.0000001 0.0000000 0.0000000 0.0000000 0.0000000 
0.0000000 0.0000000 0.0000000 0.0000000 0.0000000 0.0000000 
0.0000000 0.0000000 0.0000000 0.0000000 0.0000000 0.0000000 
0.0000000 0.0000000 0.0000000 0.0000000 0.0000000 0.0000000 
0.0000000 0.0000000 0.0000000 0.0000000 0.0000000 0.0000000 
0.0000000 0.0000000 0.0000056 0.0000076 0.0000100 0.0000133 
0.0000172 0.0000220 0.0000275 0.0000338 0.0000407 0.0000481 
0.0000554 0.0000624 0.0000686 0.0000736 0.0000770 0.0000787 
0.0000788 0.0000777 0.0000759 0.0000743 0.0000737 0.0000752 
0.0000794 0.0000871 0.0000985 0.0001138 0.0001324 0.0001535 
0.0001755 0.0001969 0.0002156 0.0002297 0.0002377 0.0002387 
0.0002326 0.0002200 0.0002022 0.0001809 0.0001578 0.0001348 
0.0001130 0.0000934 0.0000766 0.0000626 0.0000515 0.0000429 
0.0000365 0.0000318 0.0000284 0.0000260 0.0000242 0.0000227 
0.0000214 0.0000200 0.0000187 0.0000171 0.0000154 0.0000136 
0.0000119 0.0000102 0.0000086 0.0000071 0.0000058 0.0000046 
0.0000037 0.0000029 0.0000022 0.0000017 0.0000013 0.0000009 
0.0000007 0.0000005 0.0000004 0.0000003 0.0000002 0.0000001 
0.0000001 0.0000001 0.0000001 0.0000000 0.0000000 0.0000000 
0.0000000 0.0000000 0.0000000 0.0000000 0.0000000 0.0000000 
0.0000000 0.0000000 0.0000000 0.0000000 0.0000000 0.0000000 
0.0000000 0.0000000 0.0000000 0.0000000 0.0000000 0.0000000 
0.0000000 0.0000000 0.0000000 0.0000000 0.0000000 0.0000000 
0.0000000 0.0000000 0.0000000 0.0000055 0.0000074 0.0000098 
0.0000130 0.0000168 0.0000214 0.0000268 0.0000329 0.0000396 
0.0000468 0.0000539 0.0000607 0.0000667 0.0000715 0.0000748 
0.0000764 0.0000764 0.0000751 0.0000730 0.0000708 0.0000695 
0.0000697 0.0000722 0.0000775 0.0000859 0.0000974 0.0001115 
0.0001277 0.0001447 0.0001612 0.0001756 0.0001864 0.0001926 
0.0001934 0.0001886 0.0001788 0.0001649 0.0001481 0.0001299 
0.0001116 0.0000942 0.0000785 0.0000649 0.0000536 0.0000445 
0.0000375 0.0000322 0.0000284 0.0000256 0.0000236 0.0000220 
0.0000208 0.0000196 0.0000184 0.0000172 0.0000158 0.0000142 
0.0000126 0.0000110 0.0000094 0.0000080 0.0000066 0.0000054 
0.0000043 0.0000034 0.0000027 0.0000021 0.0000016 0.0000012 
0.0000009 0.0000007 0.0000005 0.0000004 0.0000003 0.0000002 
0.0000001 0.0000001 0.0000001 0.0000001 0.0000000 0.0000000 
0.0000000 0.0000000 0.0000000 0.0000000 0.0000000 0.0000000 
0.0000000 0.0000000 0.0000000 0.0000000 0.0000000 0.0000000 
0.0000000 0.0000000 0.0000000 0.0000000 0.0000000 0.0000000 
0.0000000 0.0000000 0.0000000 0.0000000 0.0000000 0.0000000 
0.0000000 0.0000000 0.0000000 0.0000000 0.0000053 0.0000071 
0.0000094 0.0000124 0.0000160 0.0000204 0.0000255 0.0000313 
0.0000377 0.0000444 0.0000511 0.0000576 0.0000632 0.0000678 
0.0000708 0.0000723 0.0000722 0.0000708 0.0000686 0.0000662 
0.0000643 0.0000636 0.0000647 0.0000681 0.0000740 0.0000823 
0.0000928 0.0001048 0.0001175 0.0001298 0.0001406 0.0001487 
0.0001533 0.0001538 0.0001501 0.0001426 0.0001319 0.0001191 
0.0001050 0.0000908 0.0000772 0.0000649 0.0000541 0.0000451 
0.0000379 0.0000322 0.0000280 0.0000249 0.0000226 0.0000210 
0.0000197 0.0000187 0.0000177 0.0000166 0.0000156 0.0000143 
0.0000129 0.0000114 0.0000100 0.0000086 0.0000072 0.0000060 
0.0000049 0.0000040 0.0000032 0.0000025 0.0000019 0.0000015 
0.0000011 0.0000008 0.0000006 0.0000005 0.0000003 0.0000003 
0.0000002 0.0000001 0.0000001 0.0000001 0.0000001 0.0000000 
0.0000000 0.0000000 0.0000000 0.0000000 0.0000000 0.0000000 
0.0000000 0.0000000 0.0000000 0.0000000 0.0000000 0.0000000 
0.0000000 0.0000000 0.0000000 0.0000000 0.0000000 0.0000000 
0.0000000 0.0000000 0.0000000 0.0000000 0.0000000 0.0000000 
0.0000000 0.0000000 0.0000000 0.0000000 0.0000000 0.0000049 
0.0000066 0.0000088 0.0000116 0.0000150 0.0000190 0.0000237 
0.0000291 0.0000350 0.0000411 0.0000474 0.0000533 0.0000585 
0.0000626 0.0000654 0.0000668 0.0000666 0.0000653 0.0000631 
0.0000606 0.0000585 0.0000572 0.0000574 0.0000593 0.0000632 
0.0000691 0.0000766 0.0000852 0.0000945 0.0001034 0.0001112 
0.0001171 0.0001204 0.0001207 0.0001179 0.0001122 0.0001042 
0.0000944 0.0000838 0.0000729 0.0000625 0.0000529 0.0000445 
0.0000375 0.0000318 0.0000273 0.0000240 0.0000215 0.0000197 
0.0000184 0.0000173 0.0000164 0.0000156 0.0000147 0.0000138 
0.0000126 0.0000114 0.0000102 0.0000089 0.0000077 0.0000065 
0.0000054 0.0000044 0.0000036 0.0000029 0.0000022 0.0000017 
0.0000013 0.0000010 0.0000008 0.0000006 0.0000004 0.0000003 
0.0000002 0.0000002 0.0000001 0.0000001 0.0000001 0.0000001 
0.0000000 0.0000000 0.0000000 0.0000000 0.0000000 0.0000000 
0.0000000 0.0000000 0.0000000 0.0000000 0.0000000 0.0000000 
0.0000000 0.0000000 0.0000000 0.0000000 0.0000000 0.0000000 
0.0000000 0.0000000 0.0000000 0.0000000 0.0000000 0.0000000 
0.0000000 0.0000000 0.0000000 0.0000000 0.0000000 0.0000000 
0.0000046 0.0000061 0.0000081 0.0000106 0.0000137 0.0000173 
0.0000216 0.0000264 0.0000317 0.0000373 0.0000428 0.0000481 
0.0000528 0.0000565 0.0000590 0.0000602 0.0000601 0.0000588 
0.0000568 0.0000545 0.0000523 0.0000508 0.0000503 0.0000513 
0.0000537 0.0000577 0.0000629 0.0000691 0.0000756 0.0000820 
0.0000876 0.0000917 0.0000940 0.0000941 0.0000919 0.0000876 
0.0000816 0.0000743 0.0000663 0.0000581 0.0000501 0.0000428 
0.0000364 0.0000309 0.0000265 0.0000230 0.0000203 0.0000184 
0.0000169 0.0000159 0.0000150 0.0000143 0.0000135 0.0000128 
0.0000120 0.0000110 0.0000100 0.0000089 0.0000078 0.0000067 
0.0000057 0.0000048 0.0000039 0.0000032 0.0000025 0.0000020 
0.0000016 0.0000012 0.0000009 0.0000007 0.0000005 0.0000004 
0.0000003 0.0000002 0.0000002 0.0000001 0.0000001 0.0000001 
0.0000001 0.0000000 0.0000000 0.0000000 0.0000000 0.0000000 
0.0000000 0.0000000 0.0000000 0.0000000 0.0000000 0.0000000 
0.0000000 0.0000000 0.0000000 0.0000000 0.0000000 0.0000000 
0.0000000 0.0000000 0.0000000 0.0000000 0.0000000 0.0000000 
0.0000000 0.0000000 0.0000000 0.0000000 0.0000000 0.0000000 
0.0000000 0.0000041 0.0000055 0.0000073 0.0000095 0.0000123 
0.0000155 0.0000193 0.0000235 0.0000281 0.0000330 0.0000379 
0.0000425 0.0000465 0.0000497 0.0000520 0.0000530 0.0000529 
0.0000519 0.0000501 0.0000480 0.0000460 0.0000444 0.0000437 
0.0000440 0.0000455 0.0000482 0.0000518 0.0000561 0.0000608 
0.0000653 0.0000692 0.0000721 0.0000736 0.0000735 0.0000718 
0.0000686 0.0000640 0.0000585 0.0000525 0.0000463 0.0000403 
0.0000347 0.0000297 0.0000255 0.0000220 0.0000192 0.0000171 
0.0000156 0.0000144 0.0000135 0.0000128 0.0000122 0.0000115 
0.0000109 0.0000102 0.0000094 0.0000085 0.0000076 0.0000067 
0.0000058 0.0000049 0.0000041 0.0000034 0.0000028 0.0000022 
0.0000018 0.0000014 0.0000011 0.0000008 0.0000006 0.0000005 
0.0000004 0.0000003 0.0000002 0.0000002 0.0000001 0.0000001 
0.0000001 0.0000001 0.0000000 0.0000000 0.0000000 0.0000000 
0.0000000 0.0000000 0.0000000 0.0000000 0.0000000 0.0000000 
0.0000000 0.0000000 0.0000000 0.0000000 0.0000000 0.0000000 
0.0000000 0.0000000 0.0000000 0.0000000 0.0000000 0.0000000 
0.0000000 0.0000000 0.0000000 0.0000000 0.0000000 0.0000000 
0.0000000 0.0000000 0.0000037 0.0000049 0.0000064 0.0000084 
0.0000108 0.0000136 0.0000168 0.0000205 0.0000244 0.0000286 
0.0000327 0.0000367 0.0000401 0.0000429 0.0000448 0.0000457 
0.0000457 0.0000448 0.0000434 0.0000416 0.0000399 0.0000385 
0.0000377 0.0000377 0.0000387 0.0000405 0.0000431 0.0000461 
0.0000495 0.0000527 0.0000554 0.0000575 0.0000585 0.0000583 
0.0000569 0.0000544 0.0000509 0.0000468 0.0000421 0.0000374 
0.0000327 0.0000283 0.0000245 0.0000211 0.0000183 0.0000161 
0.0000144 0.0000131 0.0000121 0.0000114 0.0000108 0.0000102 
0.0000097 0.0000092 0.0000086 0.0000079 0.0000072 0.0000064 
0.0000057 0.0000049 0.0000042 0.0000035 0.0000029 0.0000024 
0.0000019 0.0000015 0.0000012 0.0000010 0.0000008 0.0000006 
0.0000005 0.0000004 0.0000003 0.0000002 0.0000002 0.0000001 
0.0000001 0.0000001 0.0000001 0.0000001 0.0000000 0.0000000 
0.0000000 0.0000000 0.0000000 0.0000000 0.0000000 0.0000000 
0.0000000 0.0000000 0.0000000 0.0000000 0.0000000 0.0000000 
0.0000000 0.0000000 0.0000000 0.0000000 0.0000000 0.0000000 
0.0000000 0.0000000 0.0000000 0.0000000 0.0000000 0.0000000 
0.0000000 0.0000000 0.0000000 0.0000032 0.0000043 0.0000056 
0.0000073 0.0000093 0.0000117 0.0000144 0.0000175 0.0000208 
0.0000243 0.0000277 0.0000310 0.0000339 0.0000362 0.0000378 
0.0000386 0.0000387 0.0000381 0.0000369 0.0000355 0.0000342 
0.0000331 0.0000324 0.0000324 0.0000331 0.0000345 0.0000365 
0.0000388 0.0000413 0.0000437 0.0000457 0.0000472 0.0000479 
0.0000477 0.0000465 0.0000445 0.0000418 0.0000384 0.0000348 
0.0000309 0.0000272 0.0000237 0.0000205 0.0000178 0.0000155 
0.0000137 0.0000122 0.0000111 0.0000102 0.0000096 0.0000090 
0.0000085 0.0000081 0.0000076 0.0000071 0.0000066 0.0000060 
0.0000053 0.0000047 0.0000041 0.0000035 0.0000030 0.0000025 
0.0000020 0.0000017 0.0000013 0.0000011 0.0000009 0.0000007 
0.0000005 0.0000004 0.0000003 0.0000003 0.0000002 0.0000002 
0.0000001 0.0000001 0.0000001 0.0000001 0.0000001 0.0000000 
0.0000000 0.0000000 0.0000000 0.0000000 0.0000000 0.0000000 
0.0000000 0.0000000 0.0000000 0.0000000 0.0000000 0.0000000 
0.0000000 0.0000000 0.0000000 0.0000000 0.0000000 0.0000000 
0.0000000 0.0000000 0.0000000 0.0000000 0.0000000 0.0000000 
0.0000000 0.0000000 0.0000000 0.0000000 0.0000028 0.0000036 
0.0000048 0.0000062 0.0000079 0.0000098 0.0000121 0.0000146 
0.0000174 0.0000202 0.0000230 0.0000257 0.0000281 0.0000300 
0.0000313 0.0000321 0.0000322 0.0000318 0.0000310 0.0000300 
0.0000291 0.0000283 0.0000280 0.0000281 0.0000288 0.0000301 
0.0000317 0.0000337 0.0000358 0.0000378 0.0000394 0.0000406 
0.0000411 0.0000409 0.0000399 0.0000382 0.0000358 0.0000331 
0.0000300 0.0000267 0.0000236 0.0000206 0.0000178 0.0000154 
0.0000134 0.0000118 0.0000105 0.0000094 0.0000087 0.0000080 
0.0000075 0.0000071 0.0000067 0.0000063 0.0000059 0.0000054 
0.0000049 0.0000044 0.0000039 0.0000034 0.0000029 0.0000025 
0.0000021 0.0000017 0.0000014 0.0000012 0.0000009 0.0000008 
0.0000006 0.0000005 0.0000004 0.0000003 0.0000003 0.0000002 
0.0000002 0.0000001 0.0000001 0.0000001 0.0000001 0.0000001 
0.0000001 0.0000000 0.0000000 0.0000000 0.0000000 0.0000000 
0.0000000 0.0000000 0.0000000 0.0000000 0.0000000 0.0000000 
0.0000000 0.0000000 0.0000000 0.0000000 0.0000000 0.0000000 
0.0000000 0.0000000 0.0000000 0.0000000 0.0000000 0.0000000 
0.0000000 0.0000000 0.0000000 0.0000000 0.0000000 0.0000023 
0.0000031 0.0000040 0.0000051 0.0000065 0.0000081 0.0000100 
0.0000120 0.0000142 0.0000165 0.0000188 0.0000210 0.0000229 
0.0000244 0.0000255 0.0000262 0.0000264 0.0000262 0.0000258 
0.0000252 0.0000246 0.0000243 0.0000243 0.0000247 0.0000256 
0.0000270 0.0000287 0.0000306 0.0000325 0.0000344 0.0000359 
0.0000370 0.0000374 0.0000372 0.0000363 0.0000348 0.0000327 
0.0000301 0.0000273 0.0000244 0.0000214 0.0000187 0.0000162 
0.0000139 0.0000120 0.0000105 0.0000092 0.0000082 0.0000074 
0.0000068 0.0000063 0.0000059 0.0000055 0.0000051 0.0000048 
0.0000044 0.0000040 0.0000036 0.0000032 0.0000028 0.0000024 
0.0000021 0.0000017 0.0000015 0.0000012 0.0000010 0.0000008 
0.0000007 0.0000006 0.0000005 0.0000004 0.0000003 0.0000003 
0.0000002 0.0000002 0.0000002 0.0000001 0.0000001 0.0000001 
0.0000001 0.0000001 0.0000000 0.0000000 0.0000000 0.0000000 
0.0000000 0.0000000 0.0000000 0.0000000 0.0000000 0.0000000 
0.0000000 0.0000000 0.0000000 0.0000000 0.0000000 0.0000000 
0.0000000 0.0000000 0.0000000 0.0000000 0.0000000 0.0000000 
0.0000000 0.0000000 0.0000000 0.0000000 0.0000000 0.0000000 
0.0000019 0.0000025 0.0000033 0.0000042 0.0000053 0.0000066 
0.0000081 0.0000097 0.0000115 0.0000133 0.0000151 0.0000168 
0.0000183 0.0000196 0.0000205 0.0000211 0.0000214 0.0000214 
0.0000213 0.0000211 0.0000210 0.0000211 0.0000215 0.0000223 
0.0000235 0.0000251 0.0000269 0.0000290 0.0000311 0.0000330 
0.0000346 0.0000357 0.0000362 0.0000361 0.0000352 0.0000337 
0.0000316 0.0000291 0.0000264 0.0000235 0.0000206 0.0000178 
0.0000153 0.0000131 0.0000112 0.0000096 0.0000083 0.0000073 
0.0000065 0.0000058 0.0000053 0.0000049 0.0000045 0.0000042 
0.0000039 0.0000035 0.0000032 0.0000029 0.0000026 0.0000023 
0.0000020 0.0000017 0.0000015 0.0000012 0.0000010 0.0000009 
0.0000007 0.0000006 0.0000005 0.0000004 0.0000004 0.0000003 
0.0000003 0.0000002 0.0000002 0.0000002 0.0000001 0.0000001 
0.0000001 0.0000001 0.0000001 0.0000001 0.0000000 0.0000000 
0.0000000 0.0000000 0.0000000 0.0000000 0.0000000 0.0000000 
0.0000000 0.0000000 0.0000000 0.0000000 0.0000000 0.0000000 
0.0000000 0.0000000 0.0000000 0.0000000 0.0000000 0.0000000 
0.0000000 0.0000000 0.0000000 0.0000000 0.0000000 0.0000000 
0.0000000 0.0000016 0.0000021 0.0000027 0.0000034 0.0000043 
0.0000053 0.0000065 0.0000078 0.0000091 0.0000105 0.0000119 
0.0000133 0.0000145 0.0000155 0.0000163 0.0000169 0.0000172 
0.0000174 0.0000176 0.0000177 0.0000180 0.0000185 0.0000194 
0.0000206 0.0000222 0.0000242 0.0000264 0.0000287 0.0000311 
0.0000333 0.0000350 0.0000363 0.0000369 0.0000368 0.0000359 
0.0000344 0.0000323 0.0000297 0.0000268 0.0000237 0.0000207 
0.0000178 0.0000152 0.0000129 0.0000109 0.0000092 0.0000078 
0.0000067 0.0000058 0.0000051 0.0000045 0.0000041 0.0000037 
0.0000034 0.0000031 0.0000029 0.0000026 0.0000023 0.0000021 
0.0000018 0.0000016 0.0000014 0.0000012 0.0000011 0.0000009 
0.0000008 0.0000007 0.0000006 0.0000005 0.0000004 0.0000004 
0.0000003 0.0000003 0.0000002 0.0000002 0.0000002 0.0000002 
0.0000001 0.0000001 0.0000001 0.0000001 0.0000001 0.0000001 
0.0000000 0.0000000 0.0000000 0.0000000 0.0000000 0.0000000 
0.0000000 0.0000000 0.0000000 0.0000000 0.0000000 0.0000000 
0.0000000 0.0000000 0.0000000 0.0000000 0.0000000 0.0000000 
0.0000000 0.0000000 0.0000000 0.0000000 0.0000000 0.0000000 
0.0000000 0.0000000 0.0000013 0.0000017 0.0000021 0.0000027 
0.0000034 0.0000042 0.0000051 0.0000061 0.0000072 0.0000082 
0.0000093 0.0000104 0.0000113 0.0000122 0.0000129 0.0000134 
0.0000138 0.0000142 0.0000146 0.0000151 0.0000157 0.0000167 
0.0000179 0.0000196 0.0000216 0.0000240 0.0000267 0.0000295 
0.0000322 0.0000347 0.0000368 0.0000383 0.0000390 0.0000389 
0.0000381 0.0000364 0.0000341 0.0000313 0.0000281 0.0000248 
0.0000216 0.0000185 0.0000156 0.0000130 0.0000109 0.0000090 
0.0000075 0.0000063 0.0000053 0.0000046 0.0000040 0.0000035 
0.0000031 0.0000028 0.0000026 0.0000023 0.0000021 0.0000019 
0.0000017 0.0000015 0.0000013 0.0000012 0.0000010 0.0000009 
0.0000008 0.0000007 0.0000006 0.0000006 0.0000005 0.0000004 
0.0000004 0.0000004 0.0000003 0.0000003 0.0000002 0.0000002 
0.0000002 0.0000002 0.0000001 0.0000001 0.0000001 0.0000001 
0.0000001 0.0000000 0.0000000 0.0000000 0.0000000 0.0000000 
0.0000000 0.0000000 0.0000000 0.0000000 0.0000000 0.0000000 
0.0000000 0.0000000 0.0000000 0.0000000 0.0000000 0.0000000 
0.0000000 0.0000000 0.0000000 0.0000000 0.0000000 0.0000000 
0.0000000 0.0000000 0.0000000 0.0000010 0.0000013 0.0000017 
0.0000022 0.0000027 0.0000033 0.0000040 0.0000047 0.0000055 
0.0000064 0.0000072 0.0000080 0.0000088 0.0000095 0.0000101 
0.0000106 0.0000111 0.0000117 0.0000123 0.0000130 0.0000140 
0.0000153 0.0000170 0.0000191 0.0000216 0.0000245 0.0000276 
0.0000308 0.0000340 0.0000369 0.0000393 0.0000410 0.0000420 
0.0000420 0.0000410 0.0000392 0.0000367 0.0000336 0.0000301 
0.0000265 0.0000229 0.0000194 0.0000163 0.0000135 0.0000111 
0.0000091 0.0000074 0.0000061 0.0000050 0.0000042 0.0000036 
0.0000031 0.0000027 0.0000024 0.0000021 0.0000019 0.0000017 
0.0000015 0.0000014 0.0000012 0.0000011 0.0000010 0.0000009 
0.0000008 0.0000007 0.0000007 0.0000006 0.0000006 0.0000005 
0.0000005 0.0000004 0.0000004 0.0000003 0.0000003 0.0000003 
0.0000002 0.0000002 0.0000002 0.0000002 0.0000001 0.0000001 
0.0000001 0.0000001 0.0000001 0.0000000 0.0000000 0.0000000 
0.0000000 0.0000000 0.0000000 0.0000000 0.0000000 0.0000000 
0.0000000 0.0000000 0.0000000 0.0000000 0.0000000 0.0000000 
0.0000000 0.0000000 0.0000000 0.0000000 0.0000000 0.0000000 
0.0000000 0.0000000 0.0000000 0.0000000 0.0000008 0.0000010 
0.0000013 0.0000017 0.0000021 0.0000025 0.0000031 0.0000036 
0.0000042 0.0000049 0.0000055 0.0000062 0.0000068 0.0000074 
0.0000079 0.0000085 0.0000090 0.0000097 0.0000105 0.0000115 
0.0000128 0.0000144 0.0000165 0.0000190 0.0000219 0.0000252 
0.0000288 0.0000325 0.0000361 0.0000395 0.0000422 0.0000442 
0.0000453 0.0000453 0.0000443 0.0000424 0.0000396 0.0000362 
0.0000324 0.0000284 0.0000244 0.0000206 0.0000172 0.0000141 
0.0000115 0.0000093 0.0000075 0.0000060 0.0000049 0.0000040 
0.0000033 0.0000027 0.0000023 0.0000020 0.0000018 0.0000016 
0.0000014 0.0000013 0.0000011 0.0000010 0.0000010 0.0000009 
0.0000008 0.0000007 0.0000007 0.0000006 0.0000006 0.0000006 
0.0000005 0.0000005 0.0000004 0.0000004 0.0000004 0.0000003 
0.0000003 0.0000003 0.0000002 0.0000002 0.0000002 0.0000001 
0.0000001 0.0000001 0.0000001 0.0000001 0.0000001 0.0000000 
0.0000000 0.0000000 0.0000000 0.0000000 0.0000000 0.0000000 
0.0000000 0.0000000 0.0000000 0.0000000 0.0000000 0.0000000 
0.0000000 0.0000000 0.0000000 0.0000000 0.0000000 0.0000000 
0.0000000 0.0000000 0.0000000 0.0000000 0.0000000 0.0000006 
0.0000008 0.0000010 0.0000013 0.0000016 0.0000019 0.0000023 
0.0000028 0.0000032 0.0000037 0.0000042 0.0000047 0.0000052 
0.0000057 0.0000062 0.0000068 0.0000074 0.0000082 0.0000091 
0.0000103 0.0000119 0.0000138 0.0000162 0.0000190 0.0000224 
0.0000261 0.0000301 0.0000343 0.0000383 0.0000420 0.0000451 
0.0000473 0.0000485 0.0000486 0.0000476 0.0000455 0.0000424 
0.0000387 0.0000345 0.0000302 0.0000259 0.0000218 0.0000181 
0.0000148 0.0000119 0.0000095 0.0000076 0.0000060 0.0000048 
0.0000038 0.0000031 0.0000025 0.0000021 0.0000018 0.0000015 
0.0000013 0.0000012 0.0000011 0.0000010 0.0000009 0.0000008 
0.0000008 0.0000007 0.0000007 0.0000007 0.0000006 0.0000006 
0.0000006 0.0000006 0.0000005 0.0000005 0.0000005 0.0000004 
0.0000004 0.0000003 0.0000003 0.0000003 0.0000002 0.0000002 
0.0000002 0.0000001 0.0000001 0.0000001 0.0000001 0.0000001 
0.0000000 0.0000000 0.0000000 0.0000000 0.0000000 0.0000000 
0.0000000 0.0000000 0.0000000 0.0000000 0.0000000 0.0000000 
0.0000000 0.0000000 0.0000000 0.0000000 0.0000000 0.0000000 
0.0000000 0.0000000 0.0000000 0.0000000 0.0000000 0.0000000 
0.0000005 0.0000006 0.0000008 0.0000010 0.0000012 0.0000015 
0.0000018 0.0000021 0.0000024 0.0000028 0.0000032 0.0000036 
0.0000040 0.0000045 0.0000050 0.0000055 0.0000062 0.0000071 
0.0000081 0.0000095 0.0000112 0.0000134 0.0000160 0.0000192 
0.0000228 0.0000269 0.0000312 0.0000357 0.0000401 0.0000441 
0.0000475 0.0000499 0.0000513 0.0000514 0.0000503 0.0000480 
0.0000448 0.0000408 0.0000364 0.0000317 0.0000272 0.0000228 
0.0000188 0.0000153 0.0000123 0.0000097 0.0000077 0.0000060 
0.0000047 0.0000037 0.0000029 0.0000023 0.0000019 0.0000016 
0.0000013 0.0000011 0.0000010 0.0000009 0.0000008 0.0000008 
0.0000008 0.0000007 0.0000007 0.0000007 0.0000007 0.0000006 
0.0000006 0.0000006 0.0000006 0.0000006 0.0000005 0.0000005 
0.0000005 0.0000004 0.0000004 0.0000003 0.0000003 0.0000003 
0.0000002 0.0000002 0.0000002 0.0000001 0.0000001 0.0000001 
0.0000001 0.0000001 0.0000000 0.0000000 0.0000000 0.0000000 
0.0000000 0.0000000 0.0000000 0.0000000 0.0000000 0.0000000 
0.0000000 0.0000000 0.0000000 0.0000000 0.0000000 0.0000000 
0.0000000 0.0000000 0.0000000 0.0000000 0.0000000 0.0000000 
0.0000000 0.0000004 0.0000005 0.0000006 0.0000007 0.0000009 
0.0000011 0.0000013 0.0000016 0.0000018 0.0000021 0.0000024 
0.0000028 0.0000031 0.0000035 0.0000040 0.0000046 0.0000053 
0.0000062 0.0000074 0.0000088 0.0000107 0.0000130 0.0000158 
0.0000192 0.0000231 0.0000274 0.0000320 0.0000367 0.0000414 
0.0000456 0.0000491 0.0000517 0.0000531 0.0000533 0.0000521 
0.0000498 0.0000464 0.0000423 0.0000376 0.0000328 0.0000280 
0.0000235 0.0000193 0.0000157 0.0000125 0.0000099 0.0000077 
0.0000060 0.0000046 0.0000036 0.0000028 0.0000022 0.0000017 
0.0000014 0.0000012 0.0000010 0.0000009 0.0000008 0.0000008 
0.0000007 0.0000007 0.0000007 0.0000007 0.0000007 0.0000007 
0.0000007 0.0000007 0.0000006 0.0000006 0.0000006 0.0000006 
0.0000005 0.0000005 0.0000005 0.0000004 0.0000004 0.0000003 
0.0000003 0.0000002 0.0000002 0.0000002 0.0000001 0.0000001 
0.0000001 0.0000001 0.0000001 0.0000000 0.0000000 0.0000000 
0.0000000 0.0000000 0.0000000 0.0000000 0.0000000 0.0000000 
0.0000000 0.0000000 0.0000000 0.0000000 0.0000000 0.0000000 
0.0000000 0.0000000 0.0000000 0.0000000 0.0000000 0.0000000 
0.0000000 0.0000000 0.0000003 0.0000004 0.0000004 0.0000006 
0.0000007 0.0000008 0.0000010 0.0000012 0.0000014 0.0000016 
0.0000019 0.0000021 0.0000025 0.0000028 0.0000033 0.0000039 
0.0000046 0.0000055 0.0000067 0.0000083 0.0000102 0.0000126 
0.0000156 0.0000190 0.0000230 0.0000275 0.0000322 0.0000371 
0.0000418 0.0000461 0.0000498 0.0000524 0.0000539 0.0000541 
0.0000529 0.0000505 0.0000471 0.0000428 0.0000381 0.0000332 
0.0000283 0.0000237 0.0000195 0.0000158 0.0000126 0.0000099 
0.0000077 0.0000059 0.0000046 0.0000035 0.0000027 0.0000021 
0.0000016 0.0000013 0.0000011 0.0000009 0.0000008 0.0000007 
0.0000007 0.0000007 0.0000007 0.0000007 0.0000007 0.0000007 
0.0000007 0.0000007 0.0000007 0.0000007 0.0000007 0.0000006 
0.0000006 0.0000006 0.0000005 0.0000005 0.0000004 0.0000004 
0.0000004 0.0000003 0.0000003 0.0000002 0.0000002 0.0000002 
0.0000001 0.0000001 0.0000001 0.0000001 0.0000000 0.0000000 
0.0000000 0.0000000 0.0000000 0.0000000 0.0000000 0.0000000 
0.0000000 0.0000000 0.0000000 0.0000000 0.0000000 0.0000000 
0.0000000 0.0000000 0.0000000 0.0000000 0.0000000 0.0000000 
0.0000000 0.0000000 0.0000000 0.0000002 0.0000003 0.0000003 
0.0000004 0.0000005 0.0000006 0.0000007 0.0000009 0.0000010 
0.0000012 0.0000014 0.0000017 0.0000020 0.0000023 0.0000028 
0.0000033 0.0000040 0.0000050 0.0000062 0.0000078 0.0000098 
0.0000122 0.0000151 0.0000186 0.0000226 0.0000270 0.0000318 
0.0000366 0.0000414 0.0000457 0.0000493 0.0000519 0.0000534 
0.0000536 0.0000524 0.0000500 0.0000466 0.0000424 0.0000378 
0.0000329 0.0000280 0.0000235 0.0000193 0.0000156 0.0000124 
0.0000097 0.0000076 0.0000058 0.0000044 0.0000034 0.0000026 
0.0000020 0.0000015 0.0000012 0.0000010 0.0000008 0.0000007 
0.0000007 0.0000007 0.0000006 0.0000006 0.0000007 0.0000007 
0.0000007 0.0000007 0.0000007 0.0000007 0.0000007 0.0000007 
0.0000007 0.0000007 0.0000006 0.0000006 0.0000005 0.0000005 
0.0000004 0.0000004 0.0000003 0.0000003 0.0000002 0.0000002 
0.0000002 0.0000001 0.0000001 0.0000001 0.0000001 0.0000001 
0.0000000 0.0000000 0.0000000 0.0000000 0.0000000 0.0000000 
0.0000000 0.0000000 0.0000000 0.0000000 0.0000000 0.0000000 
0.0000000 0.0000000 0.0000000 0.0000000 0.0000000 0.0000000 
0.0000000 0.0000000 0.0000000 0.0000000 0.0000002 0.0000002 
0.0000002 0.0000003 0.0000004 0.0000005 0.0000006 0.0000007 
0.0000008 0.0000009 0.0000011 0.0000013 0.0000016 0.0000019 
0.0000023 0.0000029 0.0000036 0.0000045 0.0000057 0.0000073 
0.0000092 0.0000116 0.0000145 0.0000179 0.0000218 0.0000261 
0.0000307 0.0000354 0.0000400 0.0000442 0.0000477 0.0000502 
0.0000516 0.0000518 0.0000507 0.0000484 0.0000451 0.0000411 
0.0000366 0.0000318 0.0000272 0.0000227 0.0000187 0.0000151 
0.0000120 0.0000094 0.0000073 0.0000056 0.0000043 0.0000032 
0.0000025 0.0000019 0.0000014 0.0000011 0.0000009 0.0000008 
0.0000007 0.0000006 0.0000006 0.0000006 0.0000006 0.0000007 
0.0000007 0.0000007 0.0000007 0.0000007 0.0000008 0.0000008 
0.0000007 0.0000007 0.0000007 0.0000007 0.0000006 0.0000006 
0.0000005 0.0000005 0.0000004 0.0000003 0.0000003 0.0000002 
0.0000002 0.0000002 0.0000001 0.0000001 0.0000001 0.0000001 
0.0000001 0.0000000 0.0000000 0.0000000 0.0000000 0.0000000 
0.0000000 0.0000000 0.0000000 0.0000000 0.0000000 0.0000000 
0.0000000 0.0000000 0.0000000 0.0000000 0.0000000 0.0000000 
0.0000000 0.0000000 0.0000000 0.0000000 0.0000000 0.0000001 
0.0000001 0.0000002 0.0000002 0.0000003 0.0000003 0.0000004 
0.0000005 0.0000006 0.0000007 0.0000009 0.0000011 0.0000013 
0.0000016 0.0000020 0.0000025 0.0000032 0.0000041 0.0000053 
0.0000068 0.0000086 0.0000109 0.0000137 0.0000169 0.0000206 
0.0000247 0.0000290 0.0000335 0.0000378 0.0000417 0.0000450 
0.0000474 0.0000487 0.0000489 0.0000478 0.0000457 0.0000426 
0.0000388 0.0000346 0.0000301 0.0000257 0.0000215 0.0000177 
0.0000143 0.0000114 0.0000089 0.0000069 0.0000053 0.0000040 
0.0000031 0.0000023 0.0000018 0.0000014 0.0000011 0.0000009 
0.0000007 0.0000007 0.0000006 0.0000006 0.0000006 0.0000006 
0.0000007 0.0000007 0.0000007 0.0000007 0.0000008 0.0000008 
0.0000008 0.0000008 0.0000008 0.0000007 0.0000007 0.0000006 
0.0000006 0.0000005 0.0000005 0.0000004 0.0000004 0.0000003 
0.0000003 0.0000002 0.0000002 0.0000001 0.0000001 0.0000001 
0.0000001 0.0000001 0.0000000 0.0000000 0.0000000 0.0000000 
0.0000000 0.0000000 0.0000000 0.0000000 0.0000000 0.0000000 
0.0000000 0.0000000 0.0000000 0.0000000 0.0000000 0.0000000 
0.0000000 0.0000000 0.0000000 0.0000000 0.0000000 0.0000000 
0.0000001 0.0000001 0.0000001 0.0000002 0.0000002 0.0000003 
0.0000003 0.0000004 0.0000005 0.0000006 0.0000007 0.0000009 
0.0000011 0.0000014 0.0000017 0.0000022 0.0000029 0.0000037 
0.0000048 0.0000062 0.0000079 0.0000101 0.0000127 0.0000157 
0.0000191 0.0000228 0.0000269 0.0000309 0.0000349 0.0000385 
0.0000415 0.0000437 0.0000449 0.0000450 0.0000441 0.0000421 
0.0000393 0.0000358 0.0000320 0.0000279 0.0000238 0.0000200 
0.0000164 0.0000133 0.0000106 0.0000083 0.0000065 0.0000050 
0.0000038 0.0000029 0.0000022 0.0000016 0.0000013 0.0000010 
0.0000008 0.0000007 0.0000006 0.0000006 0.0000006 0.0000006 
0.0000006 0.0000007 0.0000007 0.0000007 0.0000008 0.0000008 
0.0000008 0.0000008 0.0000008 0.0000008 0.0000008 0.0000007 
0.0000007 0.0000006 0.0000006 0.0000005 0.0000004 0.0000004 
0.0000003 0.0000003 0.0000002 0.0000002 0.0000001 0.0000001 
0.0000001 0.0000001 0.0000001 0.0000000 0.0000000 0.0000000 
0.0000000 0.0000000 0.0000000 0.0000000 0.0000000 0.0000000 
0.0000000 0.0000000 0.0000000 0.0000000 0.0000000 0.0000000 
0.0000000 0.0000000 0.0000000 0.0000000 0.0000000 0.0000000 
0.0000000 0.0000001 0.0000001 0.0000001 0.0000001 0.0000002 
0.0000002 0.0000002 0.0000003 0.0000004 0.0000004 0.0000006 
0.0000007 0.0000009 0.0000012 0.0000015 0.0000020 0.0000026 
0.0000033 0.0000043 0.0000056 0.0000072 0.0000092 0.0000115 
0.0000142 0.0000173 0.0000207 0.0000243 0.0000280 0.0000315 
0.0000347 0.0000374 0.0000393 0.0000404 0.0000405 0.0000397 
0.0000379 0.0000354 0.0000323 0.0000289 0.0000252 0.0000216 
0.0000181 0.0000150 0.0000121 0.0000097 0.0000076 0.0000059 
0.0000045 0.0000035 0.0000026 0.0000020 0.0000015 0.0000012 
0.0000009 0.0000008 0.0000006 0.0000006 0.0000006 0.0000006 
0.0000006 0.0000006 0.0000006 0.0000007 0.0000007 0.0000008 
0.0000008 0.0000008 0.0000008 0.0000008 0.0000008 0.0000008 
0.0000007 0.0000007 0.0000006 0.0000006 0.0000005 0.0000004 
0.0000004 0.0000003 0.0000003 0.0000002 0.0000002 0.0000002 
0.0000001 0.0000001 0.0000001 0.0000001 0.0000000 0.0000000 
0.0000000 0.0000000 0.0000000 0.0000000 0.0000000 0.0000000 
0.0000000 0.0000000 0.0000000 0.0000000 0.0000000 0.0000000 
0.0000000 0.0000000 0.0000000 0.0000000 0.0000000 0.0000000 
0.0000000 0.0000000 0.0000000 0.0000001 0.0000001 0.0000001 
0.0000001 0.0000001 0.0000002 0.0000002 0.0000003 0.0000004 
0.0000005 0.0000006 0.0000008 0.0000010 0.0000013 0.0000017 
0.0000023 0.0000030 0.0000039 0.0000050 0.0000064 0.0000082 
0.0000103 0.0000127 0.0000154 0.0000184 0.0000215 0.0000247 
0.0000278 0.0000306 0.0000329 0.0000346 0.0000356 0.0000357 
0.0000349 0.0000334 0.0000312 0.0000285 0.0000255 0.0000223 
0.0000192 0.0000161 0.0000133 0.0000108 0.0000087 0.0000068 
0.0000053 0.0000041 0.0000031 0.0000024 0.0000018 0.0000014 
0.0000011 0.0000008 0.0000007 0.0000006 0.0000005 0.0000005 
0.0000005 0.0000006 0.0000006 0.0000006 0.0000007 0.0000007 
0.0000008 0.0000008 0.0000008 0.0000008 0.0000008 0.0000008 
0.0000008 0.0000007 0.0000007 0.0000006 0.0000006 0.0000005 
0.0000004 0.0000004 0.0000003 0.0000003 0.0000002 0.0000002 
0.0000002 0.0000001 0.0000001 0.0000001 0.0000001 0.0000000 
0.0000000 0.0000000 0.0000000 0.0000000 0.0000000 0.0000000 
0.0000000 0.0000000 0.0000000 0.0000000 0.0000000 0.0000000 
0.0000000 0.0000000 0.0000000 0.0000000 0.0000000 0.0000000 
0.0000000 0.0000000 0.0000000 0.0000000 0.0000000 0.0000001 
0.0000001 0.0000001 0.0000001 0.0000001 0.0000002 0.0000002 
0.0000003 0.0000004 0.0000005 0.0000006 0.0000009 0.0000011 
0.0000015 0.0000020 0.0000026 0.0000034 0.0000044 0.0000057 
0.0000072 0.0000090 0.0000111 0.0000134 0.0000160 0.0000187 
0.0000214 0.0000240 0.0000264 0.0000284 0.0000298 0.0000306 
0.0000307 0.0000301 0.0000288 0.0000269 0.0000247 0.0000221 
0.0000194 0.0000167 0.0000140 0.0000116 0.0000095 0.0000076 
0.0000060 0.0000047 0.0000036 0.0000028 0.0000021 0.0000016 
0.0000012 0.0000010 0.0000008 0.0000006 0.0000006 0.0000005 
0.0000005 0.0000005 0.0000005 0.0000006 0.0000006 0.0000007 
0.0000007 0.0000007 0.0000008 0.0000008 0.0000008 0.0000008 
0.0000008 0.0000007 0.0000007 0.0000007 0.0000006 0.0000005 
0.0000005 0.0000004 0.0000004 0.0000003 0.0000003 0.0000002 
0.0000002 0.0000001 0.0000001 0.0000001 0.0000001 0.0000001 
0.0000000 0.0000000 0.0000000 0.0000000 0.0000000 0.0000000 
0.0000000 0.0000000 0.0000000 0.0000000 0.0000000 0.0000000 
0.0000000 0.0000000 0.0000000 0.0000000 0.0000000 0.0000000 
0.0000000 0.0000000 0.0000000 0.0000000 0.0000000 0.0000000 
0.0000000 0.0000001 0.0000001 0.0000001 0.0000001 0.0000001 
0.0000002 0.0000002 0.0000003 0.0000004 0.0000006 0.0000007 
0.0000010 0.0000013 0.0000017 0.0000023 0.0000029 0.0000038 
0.0000049 0.0000062 0.0000077 0.0000094 0.0000114 0.0000136 
0.0000158 0.0000181 0.0000203 0.0000223 0.0000239 0.0000251 
0.0000257 0.0000258 0.0000253 0.0000243 0.0000227 0.0000208 
0.0000187 0.0000164 0.0000142 0.0000120 0.0000100 0.0000081 
0.0000065 0.0000052 0.0000041 0.0000032 0.0000024 0.0000019 
0.0000014 0.0000011 0.0000009 0.0000007 0.0000006 0.0000005 
0.0000005 0.0000005 0.0000005 0.0000005 0.0000005 0.0000006 
0.0000006 0.0000007 0.0000007 0.0000007 0.0000008 0.0000008 
0.0000008 0.0000007 0.0000007 0.0000007 0.0000006 0.0000006 
0.0000005 0.0000005 0.0000004 0.0000004 0.0000003 0.0000003 
0.0000002 0.0000002 0.0000001 0.0000001 0.0000001 0.0000001 
0.0000001 0.0000000 0.0000000 0.0000000 0.0000000 0.0000000 
0.0000000 0.0000000 0.0000000 0.0000000 0.0000000 0.0000000 
0.0000000 0.0000000 0.0000000 0.0000000 0.0000000 0.0000000 
0.0000000 0.0000000 0.0000000 0.0000000 0.0000000 0.0000000 
0.0000000 0.0000000 0.0000000 0.0000001 0.0000001 0.0000001 
0.0000001 0.0000002 0.0000002 0.0000003 0.0000003 0.0000005 
0.0000006 0.0000008 0.0000011 0.0000015 0.0000019 0.0000025 
0.0000032 0.0000041 0.0000052 0.0000065 0.0000080 0.0000096 
0.0000114 0.0000132 0.0000151 0.0000169 0.0000185 0.0000198 
0.0000208 0.0000213 0.0000214 0.0000209 0.0000201 0.0000188 
0.0000173 0.0000156 0.0000137 0.0000118 0.0000101 0.0000084 
0.0000069 0.0000055 0.0000044 0.0000035 0.0000027 0.0000021 
0.0000016 0.0000012 0.0000010 0.0000008 0.0000006 0.0000005 
0.0000005 0.0000004 0.0000004 0.0000004 0.0000005 0.0000005 
0.0000006 0.0000006 0.0000006 0.0000007 0.0000007 0.0000007 
0.0000007 0.0000007 0.0000007 0.0000007 0.0000006 0.0000006 
0.0000006 0.0000005 0.0000005 0.0000004 0.0000003 0.0000003 
0.0000002 0.0000002 0.0000002 0.0000001 0.0000001 0.0000001 
0.0000001 0.0000001 0.0000000 0.0000000 0.0000000 0.0000000 
0.0000000 0.0000000 0.0000000 0.0000000 0.0000000 0.0000000 
0.0000000 0.0000000 0.0000000 0.0000000 0.0000000 0.0000000 
0.0000000 0.0000000 0.0000000 0.0000000 0.0000000 0.0000000 
0.0000000 0.0000000 0.0000000 0.0000000 0.0000000 0.0000001 
0.0000001 0.0000001 0.0000001 0.0000002 0.0000002 0.0000003 
0.0000004 0.0000005 0.0000007 0.0000009 0.0000012 0.0000016 
0.0000021 0.0000027 0.0000035 0.0000044 0.0000054 0.0000066 
0.0000079 0.0000094 0.0000108 0.0000123 0.0000138 0.0000151 
0.0000161 0.0000169 0.0000173 0.0000173 0.0000170 0.0000163 
0.0000153 0.0000141 0.0000127 0.0000112 0.0000097 0.0000083 
0.0000069 0.0000057 0.0000046 0.0000037 0.0000029 0.0000023 
0.0000018 0.0000014 0.0000011 0.0000008 0.0000007 0.0000005 
0.0000005 0.0000004 0.0000004 0.0000004 0.0000004 0.0000004 
0.0000005 0.0000005 0.0000006 0.0000006 0.0000006 0.0000007 
0.0000007 0.0000007 0.0000007 0.0000007 0.0000006 0.0000006 
0.0000006 0.0000005 0.0000005 0.0000004 0.0000004 0.0000003 
0.0000003 0.0000002 0.0000002 0.0000002 0.0000001 0.0000001 
0.0000001 0.0000001 0.0000001 0.0000000 0.0000000 0.0000000 
0.0000000 0.0000000 0.0000000 0.0000000 0.0000000 0.0000000 
0.0000000 0.0000000 0.0000000 0.0000000 0.0000000 0.0000000 
0.0000000 0.0000000 0.0000000 0.0000000 0.0000000 0.0000000 
0.0000000 0.0000000 0.0000000 0.0000000 0.0000000 0.0000000 
0.0000000 0.0000001 0.0000001 0.0000001 0.0000001 0.0000002 
0.0000002 0.0000003 0.0000004 0.0000006 0.0000008 0.0000010 
0.0000013 0.0000017 0.0000022 0.0000028 0.0000036 0.0000044 
0.0000054 0.0000064 0.0000076 0.0000087 0.0000099 0.0000111 
0.0000121 0.0000129 0.0000135 0.0000138 0.0000138 0.0000136 
0.0000131 0.0000123 0.0000113 0.0000102 0.0000091 0.0000079 
0.0000067 0.0000056 0.0000047 0.0000038 0.0000030 0.0000024 
0.0000019 0.0000015 0.0000011 0.0000009 0.0000007 0.0000006 
0.0000005 0.0000004 0.0000004 0.0000004 0.0000004 0.0000004 
0.0000004 0.0000004 0.0000005 0.0000005 0.0000005 0.0000006 
0.0000006 0.0000006 0.0000006 0.0000006 0.0000006 0.0000006 
0.0000006 0.0000005 0.0000005 0.0000004 0.0000004 0.0000003 
0.0000003 0.0000003 0.0000002 0.0000002 0.0000001 0.0000001 
0.0000001 0.0000001 0.0000001 0.0000000 0.0000000 0.0000000 
0.0000000 0.0000000 0.0000000 0.0000000 0.0000000 0.0000000 
0.0000000 0.0000000 0.0000000 0.0000000 0.0000000 0.0000000 
0.0000000 0.0000000 0.0000000 0.0000000 0.0000000 0.0000000 
0.0000000 0.0000000 0.0000000 0.0000000 0.0000000 0.0000000 
0.0000000 0.0000000 0.0000000 0.0000001 0.0000001 0.0000001 
0.0000001 0.0000002 0.0000003 0.0000004 0.0000005 0.0000006 
0.0000008 0.0000011 0.0000014 0.0000018 0.0000023 0.0000029 
0.0000036 0.0000043 0.0000051 0.0000060 0.0000069 0.0000079 
0.0000087 0.0000095 0.0000101 0.0000106 0.0000108 0.0000109 
0.0000107 0.0000103 0.0000097 0.0000089 0.0000081 0.0000072 
0.0000063 0.0000054 0.0000045 0.0000037 0.0000031 0.0000025 
0.0000020 0.0000016 0.0000012 0.0000009 0.0000007 0.0000006 
0.0000005 0.0000004 0.0000003 0.0000003 0.0000003 0.0000003 
0.0000003 0.0000004 0.0000004 0.0000004 0.0000005 0.0000005 
0.0000005 0.0000005 0.0000006 0.0000006 0.0000006 0.0000006 
0.0000005 0.0000005 0.0000005 0.0000004 0.0000004 0.0000004 
0.0000003 0.0000003 0.0000002 0.0000002 0.0000002 0.0000001 
0.0000001 0.0000001 0.0000001 0.0000001 0.0000000 0.0000000 
0.0000000 0.0000000 0.0000000 0.0000000 0.0000000 0.0000000 
0.0000000 0.0000000 0.0000000 0.0000000 0.0000000 0.0000000 
0.0000000 0.0000000 0.0000000 0.0000000 0.0000000 0.0000000 
0.0000000 0.0000000 0.0000000 0.0000000 0.0000000 0.0000000 
0.0000000 0.0000000 0.0000000 0.0000000 0.0000000 0.0000001 
0.0000001 0.0000001 0.0000002 0.0000002 0.0000003 0.0000004 
0.0000005 0.0000007 0.0000009 0.0000012 0.0000015 0.0000018 
0.0000023 0.0000028 0.0000034 0.0000040 0.0000047 0.0000054 
0.0000061 0.0000068 0.0000074 0.0000079 0.0000082 0.0000084 
0.0000084 0.0000083 0.0000080 0.0000075 0.0000069 0.0000063 
0.0000056 0.0000049 0.0000042 0.0000036 0.0000030 0.0000024 
0.0000020 0.0000016 0.0000013 0.0000010 0.0000008 0.0000006 
0.0000005 0.0000004 0.0000003 0.0000003 0.0000003 0.0000003 
0.0000003 0.0000003 0.0000003 0.0000004 0.0000004 0.0000004 
0.0000004 0.0000005 0.0000005 0.0000005 0.0000005 0.0000005 
0.0000005 0.0000005 0.0000005 0.0000004 0.0000004 0.0000004 
0.0000003 0.0000003 0.0000002 0.0000002 0.0000002 0.0000001 
0.0000001 0.0000001 0.0000001 0.0000001 0.0000001 0.0000000 
0.0000000 0.0000000 0.0000000 0.0000000 0.0000000 0.0000000 
0.0000000 0.0000000 0.0000000 0.0000000 0.0000000 0.0000000 
0.0000000 0.0000000 0.0000000 0.0000000 0.0000000 0.0000000 
0.0000000 0.0000000 0.0000000 0.0000000 0.0000000 0.0000000 
0.0000000 0.0000000 0.0000000 0.0000000 0.0000000 0.0000000 
0.0000001 0.0000001 0.0000001 0.0000001 0.0000002 0.0000002 
0.0000003 0.0000004 0.0000005 0.0000007 0.0000009 0.0000012 
0.0000015 0.0000018 0.0000022 0.0000027 0.0000031 0.0000037 
0.0000042 0.0000047 0.0000052 0.0000056 0.0000060 0.0000063 
0.0000064 0.0000064 0.0000063 0.0000061 0.0000057 0.0000053 
0.0000048 0.0000043 0.0000038 0.0000033 0.0000028 0.0000023 
0.0000019 0.0000016 0.0000013 0.0000010 0.0000008 0.0000006 
0.0000005 0.0000004 0.0000003 0.0000003 0.0000003 0.0000002 
0.0000002 0.0000002 0.0000003 0.0000003 0.0000003 0.0000003 
0.0000004 0.0000004 0.0000004 0.0000004 0.0000004 0.0000004 
0.0000004 0.0000004 0.0000004 0.0000004 0.0000004 0.0000003 
0.0000003 0.0000003 0.0000002 0.0000002 0.0000002 0.0000002 
0.0000001 0.0000001 0.0000001 0.0000001 0.0000001 0.0000000 
0.0000000 0.0000000 0.0000000 0.0000000 0.0000000 0.0000000 
0.0000000 0.0000000 0.0000000 0.0000000 0.0000000 0.0000000 
0.0000000 0.0000000 0.0000000 0.0000000 0.0000000 0.0000000 
0.0000000 0.0000000 0.0000000 0.0000000 0.0000000 0.0000000 
0.0000000 0.0000000 0.0000000 0.0000000 0.0000000 0.0000000 
0.0000000 0.0000000 0.0000001 0.0000001 0.0000001 0.0000001 
0.0000002 0.0000003 0.0000003 0.0000004 0.0000006 0.0000007 
0.0000009 0.0000011 0.0000014 0.0000017 0.0000020 0.0000024 
0.0000028 0.0000032 0.0000036 0.0000039 0.0000043 0.0000045 
0.0000047 0.0000048 0.0000048 0.0000048 0.0000046 0.0000043 
0.0000040 0.0000037 0.0000033 0.0000029 0.0000025 0.0000021 
0.0000018 0.0000015 0.0000012 0.0000010 0.0000008 0.0000006 
0.0000005 0.0000004 0.0000003 0.0000003 0.0000002 0.0000002 
0.0000002 0.0000002 0.0000002 0.0000002 0.0000002 0.0000003 
0.0000003 0.0000003 0.0000003 0.0000004 0.0000004 0.0000004 
0.0000004 0.0000004 0.0000004 0.0000004 0.0000003 0.0000003 
0.0000003 0.0000003 0.0000002 0.0000002 0.0000002 0.0000002 
0.0000001 0.0000001 0.0000001 0.0000001 0.0000001 0.0000001 
0.0000000 0.0000000 0.0000000 0.0000000 0.0000000 0.0000000 
0.0000000 0.0000000 0.0000000 0.0000000 0.0000000 0.0000000 
0.0000000 0.0000000 0.0000000 0.0000000 0.0000000 0.0000000 
0.0000000 0.0000000 0.0000000 0.0000000 0.0000000 0.0000000 
0.0000000 0.0000000 0.0000000 0.0000000 0.0000000 0.0000000 
0.0000000 0.0000000 0.0000000 0.0000000 0.0000001 0.0000001 
0.0000001 0.0000002 0.0000002 0.0000003 0.0000003 0.0000004 
0.0000006 0.0000007 0.0000009 0.0000011 0.0000013 0.0000016 
0.0000018 0.0000021 0.0000024 0.0000027 0.0000030 0.0000032 
0.0000034 0.0000035 0.0000036 0.0000036 0.0000036 0.0000034 
0.0000032 0.0000030 0.0000028 0.0000025 0.0000022 0.0000019 
0.0000016 0.0000014 0.0000011 0.0000009 0.0000008 0.0000006 
0.0000005 0.0000004 0.0000003 0.0000003 0.0000002 0.0000002 
0.0000002 0.0000002 0.0000002 0.0000002 0.0000002 0.0000002 
0.0000002 0.0000002 0.0000003 0.0000003 0.0000003 0.0000003 
0.0000003 0.0000003 0.0000003 0.0000003 0.0000003 0.0000003 
0.0000003 0.0000003 0.0000002 0.0000002 0.0000002 0.0000002 
0.0000001 0.0000001 0.0000001 0.0000001 0.0000001 0.0000001 
0.0000000 0.0000000 0.0000000 0.0000000 0.0000000 0.0000000 
0.0000000 0.0000000 0.0000000 0.0000000 0.0000000 0.0000000 
0.0000000 0.0000000 0.0000000 0.0000000 0.0000000 0.0000000 
0.0000000 0.0000000 0.0000000 0.0000000 0.0000000 0.0000000 
0.0000000 0.0000000 0.0000000 0.0000000 0.0000000 0.0000000 
0.0000000 0.0000000 0.0000000 0.0000000 0.0000000 0.0000000 
0.0000001 0.0000001 0.0000001 0.0000002 0.0000002 0.0000003 
0.0000003 0.0000004 0.0000005 0.0000007 0.0000008 0.0000010 
0.0000012 0.0000014 0.0000016 0.0000018 0.0000020 0.0000022 
0.0000024 0.0000025 0.0000026 0.0000027 0.0000027 0.0000026 
0.0000025 0.0000024 0.0000022 0.0000020 0.0000018 0.0000016 
0.0000014 0.0000012 0.0000010 0.0000009 0.0000007 0.0000006 
0.0000005 0.0000004 0.0000003 0.0000003 0.0000002 0.0000002 
0.0000002 0.0000001 0.0000001 0.0000001 0.0000002 0.0000002 
0.0000002 0.0000002 0.0000002 0.0000002 0.0000002 0.0000003 
0.0000003 0.0000003 0.0000003 0.0000003 0.0000003 0.0000003 
0.0000003 0.0000002 0.0000002 0.0000002 0.0000002 0.0000002 
0.0000001 0.0000001 0.0000001 0.0000001 0.0000001 0.0000001 
0.0000000 0.0000000 0.0000000 0.0000000 0.0000000 0.0000000 
0.0000000 0.0000000 0.0000000 0.0000000 0.0000000 0.0000000 
0.0000000 0.0000000 0.0000000 0.0000000 0.0000000 0.0000000 
0.0000000 0.0000000 0.0000000 0.0000000 0.0000000 0.0000000 
0.0000000 0.0000000 0.0000000 0.0000000 0.0000000 0.0000000 
0.0000000 0.0000000 0.0000000 0.0000000 0.0000000 0.0000000 
0.0000000 0.0000001 0.0000001 0.0000001 0.0000001 0.0000002 
0.0000002 0.0000003 0.0000003 0.0000004 0.0000005 0.0000006 
0.0000007 0.0000009 0.0000010 0.0000012 0.0000013 0.0000015 
0.0000016 0.0000017 0.0000018 0.0000019 0.0000019 0.0000019 
0.0000019 0.0000018 0.0000018 0.0000016 0.0000015 0.0000014 
0.0000012 0.0000011 0.0000009 0.0000008 0.0000006 0.0000005 
0.0000004 0.0000004 0.0000003 0.0000002 0.0000002 0.0000002 
0.0000001 0.0000001 0.0000001 0.0000001 0.0000001 0.0000001 
0.0000001 0.0000001 0.0000002 0.0000002 0.0000002 0.0000002 
0.0000002 0.0000002 0.0000002 0.0000002 0.0000002 0.0000002 
0.0000002 0.0000002 0.0000002 0.0000002 0.0000002 0.0000001 
0.0000001 0.0000001 0.0000001 0.0000001 0.0000001 0.0000001 
0.0000001 0.0000000 0.0000000 0.0000000 0.0000000 0.0000000 
0.0000000 0.0000000 0.0000000 0.0000000 0.0000000 0.0000000 
0.0000000 0.0000000 0.0000000 0.0000000 0.0000000 0.0000000 
0.0000000 0.0000000 0.0000000 0.0000000 0.0000000 0.0000000 
0.0000000 0.0000000 0.0000000 0.0000000 0.0000000 0.0000000 
0.0000000 0.0000000 0.0000000 0.0000000 0.0000000 0.0000000 
0.0000000 0.0000000 0.0000000 0.0000001 0.0000001 0.0000001 
0.0000001 0.0000002 0.0000002 0.0000002 0.0000003 0.0000004 
0.0000005 0.0000005 0.0000006 0.0000007 0.0000009 0.0000010 
0.0000011 0.0000012 0.0000013 0.0000013 0.0000014 0.0000014 
0.0000014 0.0000014 0.0000013 0.0000013 0.0000012 0.0000011 
0.0000010 0.0000009 0.0000008 0.0000007 0.0000006 0.0000005 
0.0000004 0.0000003 0.0000003 0.0000002 0.0000002 0.0000002 
0.0000001 0.0000001 0.0000001 0.0000001 0.0000001 0.0000001 
0.0000001 0.0000001 0.0000001 0.0000001 0.0000001 0.0000002 
0.0000002 0.0000002 0.0000002 0.0000002 0.0000002 0.0000002 
0.0000002 0.0000002 0.0000002 0.0000002 0.0000001 0.0000001 
0.0000001 0.0000001 0.0000001 0.0000001 0.0000001 0.0000001 
0.0000001 0.0000000 0.0000000 0.0000000 0.0000000 0.0000000 
0.0000000 0.0000000 0.0000000 0.0000000 0.0000000 0.0000000 
0.0000000 0.0000000 0.0000000 0.0000000 0.0000000 0.0000000 
0.0000000 0.0000000 0.0000000 0.0000000 0.0000000 0.0000000 
0.0000000 0.0000000 0.0000000 0.0000000 0.0000000 0.0000000 
0.0000000 0.0000000 0.0000000 0.0000000 0.0000000 0.0000000 
0.0000000 0.0000000 0.0000000 0.0000000 0.0000000 0.0000001 
0.0000001 0.0000001 0.0000001 0.0000001 0.0000002 0.0000002 
0.0000003 0.0000003 0.0000004 0.0000005 0.0000005 0.0000006 
0.0000007 0.0000008 0.0000008 0.0000009 0.0000009 0.0000010 
0.0000010 0.0000010 0.0000010 0.0000010 0.0000009 0.0000009 
0.0000008 0.0000007 0.0000006 0.0000006 0.0000005 0.0000004 
0.0000004 0.0000003 0.0000002 0.0000002 0.0000002 0.0000001 
0.0000001 0.0000001 0.0000001 0.0000001 0.0000001 0.0000001 
0.0000001 0.0000001 0.0000001 0.0000001 0.0000001 0.0000001 
0.0000001 0.0000001 0.0000001 0.0000001 0.0000002 0.0000002 
0.0000002 0.0000002 0.0000001 0.0000001 0.0000001 0.0000001 
0.0000001 0.0000001 0.0000001 0.0000001 0.0000001 0.0000001 
0.0000001 0.0000000 0.0000000 0.0000000 0.0000000 0.0000000 
0.0000000 0.0000000 0.0000000 0.0000000 0.0000000 0.0000000 
0.0000000 0.0000000 0.0000000 0.0000000 0.0000000 0.0000000 
0.0000000 0.0000000 0.0000000 0.0000000 0.0000000 0.0000000 
0.0000000 0.0000000 0.0000000 0.0000000 0.0000000 0.0000000 
0.0000000 0.0000000 0.0000000 0.0000000 0.0000000 0.0000000 
0.0000000 0.0000000 0.0000000 0.0000000 0.0000000 0.0000000 
0.0000000 0.0000001 0.0000001 0.0000001 0.0000001 0.0000001 
0.0000002 0.0000002 0.0000003 0.0000003 0.0000004 0.0000004 
0.0000005 0.0000005 0.0000006 0.0000006 0.0000007 0.0000007 
0.0000007 0.0000007 0.0000008 0.0000007 0.0000007 0.0000007 
0.0000006 0.0000006 0.0000005 0.0000005 0.0000004 0.0000004 
0.0000003 0.0000003 0.0000002 0.0000002 0.0000002 0.0000001 
0.0000001 0.0000001 0.0000001 0.0000001 0.0000001 0.0000001 
0.0000001 0.0000001 0.0000001 0.0000001 0.0000001 0.0000001 
0.0000001 0.0000001 0.0000001 0.0000001 0.0000001 0.0000001 
0.0000001 0.0000001 0.0000001 0.0000001 0.0000001 0.0000001 
0.0000001 0.0000001 0.0000001 0.0000001 0.0000001 0.0000001 
0.0000000 0.0000000 0.0000000 0.0000000 0.0000000 0.0000000 
0.0000000 0.0000000 0.0000000 0.0000000 0.0000000 0.0000000 
0.0000000 0.0000000 0.0000000 0.0000000 0.0000000 0.0000000 
0.0000000 0.0000000 0.0000000 0.0000000 0.0000000 0.0000000 
0.0000000 0.0000000 0.0000000 0.0000000 0.0000000 0.0000000 
0.0000000 0.0000000 0.0000000 0.0000000 0.0000000 0.0000000 
0.0000000 0.0000000 0.0000000 0.0000000 0.0000000 0.0000000 
0.0000000 0.0000000 0.0000000 0.0000001 0.0000001 0.0000001 
0.0000001 0.0000001 0.0000002 0.0000002 0.0000002 0.0000003 
0.0000003 0.0000003 0.0000004 0.0000004 0.0000004 0.0000005 
0.0000005 0.0000005 0.0000005 0.0000005 0.0000005 0.0000005 
0.0000005 0.0000005 0.0000004 0.0000004 0.0000003 0.0000003 
0.0000003 0.0000002 0.0000002 0.0000002 0.0000001 0.0000001 
0.0000001 0.0000001 0.0000001 0.0000001 0.0000001 0.0000001 
0.0000000 0.0000000 0.0000001 0.0000001 0.0000001 0.0000001 
0.0000001 0.0000001 0.0000001 0.0000001 0.0000001 0.0000001 
0.0000001 0.0000001 0.0000001 0.0000001 0.0000001 0.0000001 
0.0000001 0.0000001 0.0000001 0.0000001 0.0000001 0.0000001 
0.0000000 0.0000000 0.0000000 0.0000000 0.0000000 0.0000000 
0.0000000 0.0000000 0.0000000 0.0000000 0.0000000 0.0000000 
0.0000000 0.0000000 0.0000000 0.0000000 0.0000000 0.0000000 
0.0000000 0.0000000 0.0000000 0.0000000 0.0000000 0.0000000 
0.0000000 0.0000000 0.0000000 0.0000000 0.0000000 0.0000000 
0.0000000 0.0000000 0.0000000 0.0000000 0.0000000 0.0000000 
0.0000000 0.0000000 0.0000000 0.0000000 0.0000000 0.0000000 
0.0000000 0.0000000 0.0000000 0.0000000 0.0000000 0.0000000 
0.0000001 0.0000001 0.0000001 0.0000001 0.0000001 0.0000002 
0.0000002 0.0000002 0.0000002 0.0000003 0.0000003 0.0000003 
0.0000003 0.0000004 0.0000004 0.0000004 0.0000004 0.0000004 
0.0000004 0.0000003 0.0000003 0.0000003 0.0000003 0.0000002 
0.0000002 0.0000002 0.0000002 0.0000001 0.0000001 0.0000001 
0.0000001 0.0000001 0.0000001 0.0000001 0.0000000 0.0000000 
0.0000000 0.0000000 0.0000000 0.0000000 0.0000000 0.0000000 
0.0000001 0.0000001 0.0000001 0.0000001 0.0000001 0.0000001 
0.0000001 0.0000001 0.0000001 0.0000001 0.0000001 0.0000001 
0.0000001 0.0000001 0.0000001 0.0000001 0.0000001 0.0000000 
0.0000000 0.0000000 0.0000000 0.0000000 0.0000000 0.0000000 
0.0000000 0.0000000 0.0000000 0.0000000 0.0000000 0.0000000 
0.0000000 0.0000000 0.0000000 0.0000000 0.0000000 0.0000000 
0.0000000 0.0000000 0.0000000 0.0000000 0.0000000 0.0000000 
0.0000000 0.0000000 0.0000000 0.0000000 0.0000000 0.0000000 
0.0000000 0.0000000 0.0000000 0.0000000 0.0000000 0.0000000 
0.0000000 0.0000000 0.0000000 0.0000000 0.0000000 0.0000000 
0.0000000 0.0000000 0.0000000 0.0000000 0.0000000 0.0000000 
0.0000000 0.0000000 0.0000001 0.0000001 0.0000001 0.0000001 
0.0000001 0.0000001 0.0000001 0.0000002 0.0000002 0.0000002 
0.0000002 0.0000002 0.0000002 0.0000003 0.0000003 0.0000003 
0.0000003 0.0000002 0.0000002 0.0000002 0.0000002 0.0000002 
0.0000002 0.0000002 0.0000001 0.0000001 0.0000001 0.0000001 
0.0000001 0.0000001 0.0000001 0.0000000 0.0000000 0.0000000 
0.0000000 0.0000000 0.0000000 0.0000000 0.0000000 0.0000000 
0.0000000 0.0000000 0.0000000 0.0000000 0.0000001 0.0000001 
0.0000001 0.0000001 0.0000001 0.0000001 0.0000001 0.0000001 
0.0000001 0.0000001 0.0000001 0.0000000 0.0000000 0.0000000 
0.0000000 0.0000000 0.0000000 0.0000000 0.0000000 0.0000000 
0.0000000 0.0000000 0.0000000 0.0000000 0.0000000 0.0000000 
0.0000000 0.0000000 0.0000000 0.0000000 0.0000000 0.0000000 
0.0000000 0.0000000 0.0000000 0.0000000 0.0000000 0.0000000 
0.0000000 0.0000000 0.0000000 0.0000000 0.0000000 0.0000000 
0.0000000 0.0000000 0.0000000 0.0000000 0.0000000 0.0000000 
0.0000000 0.0000000 0.0000000 0.0000000 0.0000000 0.0000000 
0.0000000 0.0000000 0.0000000 0.0000000 0.0000000 0.0000000 
0.0000000 0.0000000 0.0000000 0.0000000 0.0000000 0.0000001 
0.0000001 0.0000001 0.0000001 0.0000001 0.0000001 0.0000001 
0.0000001 0.0000002 0.0000002 0.0000002 0.0000002 0.0000002 
0.0000002 0.0000002 0.0000002 0.0000002 0.0000002 0.0000001 
0.0000001 0.0000001 0.0000001 0.0000001 0.0000001 0.0000001 
0.0000001 0.0000001 0.0000000 0.0000000 0.0000000 0.0000000 
0.0000000 0.0000000 0.0000000 0.0000000 0.0000000 0.0000000 
0.0000000 0.0000000 0.0000000 0.0000000 0.0000000 0.0000000 
0.0000000 0.0000000 0.0000000 0.0000000 0.0000000 0.0000000 
0.0000000 0.0000000 0.0000000 0.0000000 0.0000000 0.0000000 
0.0000000 0.0000000 0.0000000 0.0000000 0.0000000 0.0000000 
0.0000000 0.0000000 0.0000000 0.0000000 0.0000000 0.0000000 
0.0000000 0.0000000 0.0000000 0.0000000 0.0000000 0.0000000 
0.0000000 0.0000000 0.0000000 0.0000000 0.0000000 0.0000000 
0.0000000 0.0000000 0.0000000 0.0000000 0.0000000 0.0000000 
0.0000000 0.0000000 0.0000000 0.0000000 0.0000000 0.0000000 
0.0000000 0.0000000 0.0000000 0.0000000 0.0000000 0.0000000 
0.0000000 0.0000000 0.0000000 0.0000000 0.0000000 0.0000000 
0.0000000 0.0000000 0.0000000 0.0000000 0.0000000 0.0000000 
0.0000000 0.0000000 0.0000001 0.0000001 0.0000001 0.0000001 
0.0000001 0.0000001 0.0000001 0.0000001 0.0000001 0.0000001 
0.0000001 0.0000001 0.0000001 0.0000001 0.0000001 0.0000001 
0.0000001 0.0000001 0.0000001 0.0000001 0.0000001 0.0000001 
0.0000001 0.0000000 0.0000000 0.0000000 0.0000000 0.0000000 
0.0000000 0.0000000 0.0000000 0.0000000 0.0000000 0.0000000 
0.0000000 0.0000000 0.0000000 0.0000000 0.0000000 0.0000000 
0.0000000 0.0000000 0.0000000 0.0000000 0.0000000 0.0000000 
0.0000000 0.0000000 0.0000000 0.0000000 0.0000000 0.0000000 
0.0000000 0.0000000 0.0000000 0.0000000 0.0000000 0.0000000 
0.0000000 0.0000000 0.0000000 0.0000000 0.0000000 0.0000000 
0.0000000 0.0000000 0.0000000 0.0000000 0.0000000 0.0000000 
0.0000000 0.0000000 0.0000000 0.0000000 0.0000000 0.0000000 
0.0000000 0.0000000 0.0000000 0.0000000 0.0000000 0.0000000 
0.0000000 0.0000000 0.0000000 0.0000000 0.0000000 0.0000000 
0.0000000 0.0000000 0.0000000 0.0000000 0.0000000 0.0000000 
0.0000000 0.0000000 0.0000000 0.0000000 0.0000000 0.0000000 
0.0000000 0.0000000 0.0000000 0.0000000 0.0000000 0.0000000 
0.0000000 0.0000000 0.0000000 0.0000000 0.0000000 0.0000000 
0.0000001 0.0000001 0.0000001 0.0000001 0.0000001 0.0000001 
0.0000001 0.0000001 0.0000001 0.0000001 0.0000001 0.0000001 
0.0000001 0.0000001 0.0000001 0.0000001 0.0000001 0.0000000 
0.0000000 0.0000000 0.0000000 0.0000000 0.0000000 0.0000000 
0.0000000 0.0000000 0.0000000 0.0000000 0.0000000 0.0000000 
0.0000000 0.0000000 0.0000000 0.0000000 0.0000000 0.0000000 
0.0000000 0.0000000 0.0000000 0.0000000 0.0000000 0.0000000 
0.0000000 0.0000000 0.0000000 0.0000000 0.0000000 0.0000000 
0.0000000 0.0000000 0.0000000 0.0000000 0.0000000 0.0000000 
0.0000000 0.0000000 0.0000000 0.0000000 0.0000000 0.0000000 
0.0000000 0.0000000 0.0000000 0.0000000 0.0000000 0.0000000 
0.0000000 0.0000000 0.0000000 0.0000000 0.0000000 0.0000000 
0.0000000 0.0000000 0.0000000 0.0000000 0.0000000 0.0000000 
0.0000000 0.0000000 0.0000000 0.0000000 0.0000000 0.0000000 
0.0000000 0.0000000 0.0000000 0.0000000 0.0000000 0.0000000 
0.0000000 0.0000000 0.0000000 0.0000000 0.0000000 0.0000000 
0.0000000 0.0000000 0.0000000 0.0000000 0.0000000 0.0000000 
0.0000000 0.0000000 0.0000000 0.0000000 0.0000000 0.0000000 
0.0000000 0.0000000 0.0000000 0.0000000 0.0000000 0.0000001 
0.0000001 0.0000001 0.0000001 0.0000001 0.0000001 0.0000001 
0.0000001 0.0000000 0.0000000 0.0000000 0.0000000 0.0000000 
0.0000000 0.0000000 0.0000000 0.0000000 0.0000000 0.0000000 
0.0000000 0.0000000 0.0000000 0.0000000 0.0000000 0.0000000 
0.0000000 0.0000000 0.0000000 0.0000000 0.0000000 0.0000000 
0.0000000 0.0000000 0.0000000 0.0000000 0.0000000 0.0000000 
0.0000000 0.0000000 0.0000000 0.0000000 0.0000000 0.0000000 
0.0000000 0.0000000 0.0000000 0.0000000 0.0000000 0.0000000 
0.0000000 0.0000000 0.0000000 0.0000000 0.0000000 0.0000000 
0.0000000 0.0000000 0.0000000 0.0000000 0.0000000 0.0000000 
0.0000000 0.0000000 0.0000000 0.0000000 0.0000000 0.0000000 
0.0000000 0.0000000 0.0000000 0.0000000 0.0000000 0.0000000 
0.0000000 0.0000000 0.0000000 0.0000000 0.0000000 0.0000000 
0.0000000 0.0000000 0.0000000 0.0000000 0.0000000 0.0000000 
0.0000000 0.0000000 0.0000000 0.0000000 0.0000000 0.0000000 
0.0000000 0.0000000 0.0000000 0.0000000 0.0000000 0.0000000 
0.0000000 0.0000000 0.0000000 0.0000000 0.0000000 0.0000000 
0.0000000 0.0000000 0.0000000 0.0000000 0.0000000 0.0000000 
0.0000000 0.0000000 0.0000000 0.0000000 0.0000000 0.0000000 
0.0000000 0.0000000 0.0000000 0.0000000 0.0000000 0.0000000 
0.0000000 0.0000000 0.0000000 0.0000000 0.0000000 0.0000000 
0.0000000 0.0000000 0.0000000 0.0000000 0.0000000 0.0000000 
0.0000000 0.0000000 0.0000000 0.0000000 0.0000000 0.0000000 
0.0000000 0.0000000 0.0000000 0.0000000 0.0000000 0.0000000 
0.0000000 0.0000000 0.0000000 0.0000000 0.0000000 0.0000000 
0.0000000 0.0000000 0.0000000 0.0000000 0.0000000 0.0000000 
0.0000000 0.0000000 0.0000000 0.0000000 0.0000000 0.0000000 
0.0000000 0.0000000 0.0000000 0.0000000 0.0000000 0.0000000 
0.0000000 0.0000000 0.0000000 0.0000000 0.0000000 0.0000000 
0.0000000 0.0000000 0.0000000 0.0000000 0.0000000 0.0000000 
0.0000000 0.0000000 0.0000000 0.0000000 0.0000000 0.0000000 
0.0000000 0.0000000 0.0000000 0.0000000 0.0000000 0.0000000 
0.0000000 0.0000000 0.0000000 0.0000000 0.0000000 0.0000000 
0.0000000 0.0000000 0.0000000 0.0000000 0.0000000 0.0000000 
0.0000000 0.0000000 0.0000000 0.0000000 0.0000000 0.0000000 
0.0000000 0.0000000 0.0000000 0.0000000 0.0000000 0.0000000 
0.0000000 0.0000000 0.0000000 0.0000000 0.0000000 0.0000000 
0.0000000 0.0000000 0.0000000 0.0000000 0.0000000 0.0000000 
0.0000000 0.0000000 0.0000000 0.0000000 0.0000000 0.0000000 
0.0000000 0.0000000 0.0000000 0.0000000 0.0000000 0.0000000 
0.0000000 0.0000000 0.0000000 0.0000000 0.0000000 0.0000000 
0.0000000 0.0000000 0.0000000 0.0000000 0.0000000 0.0000000 
0.0000000 0.0000000 0.0000000 0.0000000 0.0000000 0.0000000 
0.0000000 0.0000000 0.0000000 0.0000000 0.0000000 0.0000000 
0.0000000 0.0000000 0.0000000 0.0000000 0.0000000 0.0000000 
0.0000000 0.0000000 0.0000000 0.0000000 0.0000000 0.0000000 
0.0000000 0.0000000 0.0000000 0.0000000 0.0000000 0.0000000 
0.0000000 0.0000000 0.0000000 0.0000000 0.0000000 0.0000000 
0.0000000 0.0000000 0.0000000 0.0000000 0.0000000 0.0000000 
0.0000000 0.0000000 0.0000000 0.0000000 0.0000000 0.0000000 
0.0000000 0.0000000 0.0000000 0.0000000 0.0000000 0.0000000 
0.0000000 0.0000000 0.0000000 0.0000000 0.0000000 0.0000000 
0.0000000 0.0000000 0.0000000 0.0000000 0.0000000 0.0000000 
0.0000000 0.0000000 0.0000000 0.0000000 0.0000000 0.0000000 
0.0000000 0.0000000 0.0000000 0.0000000 0.0000000 0.0000000 
0.0000000 0.0000000 0.0000000 0.0000000 0.0000000 0.0000000 
0.0000000 0.0000000 0.0000000 0.0000000 0.0000000 0.0000000 
0.0000000 0.0000000 0.0000000 0.0000000 0.0000000 0.0000000 
0.0000000 0.0000000 0.0000000 0.0000000 0.0000000 0.0000000 
0.0000000 0.0000000 0.0000000 0.0000000 0.0000000 0.0000000 
0.0000000 0.0000000 0.0000000 0.0000000 0.0000000 0.0000000 
0.0000000 0.0000000 0.0000000 0.0000000 0.0000000 0.0000000 
0.0000000 0.0000000 0.0000000 0.0000000 0.0000000 0.0000000 
0.0000000 0.0000000 0.0000000 0.0000000 0.0000000 0.0000000 
0.0000000 0.0000000 0.0000000 0.0000000 0.0000000 0.0000000 
0.0000000 0.0000000 0.0000000 0.0000000 0.0000000 0.0000000 
0.0000000 0.0000000 0.0000000 0.0000000 0.0000000 0.0000000 
0.0000000 0.0000000 0.0000000 0.0000000 0.0000000 0.0000000 
0.0000000 0.0000000 0.0000000 0.0000000 0.0000000 0.0000000 
0.0000000 0.0000000 0.0000000 0.0000000 0.0000000 0.0000000 
0.0000000 0.0000000 0.0000000 0.0000000 0.0000000 0.0000000 
0.0000000 0.0000000 0.0000000 0.0000000 0.0000000 0.0000000 
0.0000000 0.0000000 0.0000000 0.0000000 0.0000000 0.0000000 
0.0000000 0.0000000 0.0000000 0.0000000 0.0000000 0.0000000 
0.0000000 0.0000000 0.0000000 0.0000000 0.0000000 0.0000000 
0.0000000 0.0000000 0.0000000 0.0000000 0.0000000 0.0000000 
0.0000000 0.0000000 0.0000000 0.0000000 0.0000000 0.0000000 
0.0000000 0.0000000 0.0000000 0.0000000 0.0000000 0.0000000 
0.0000000 0.0000000 0.0000000 0.0000000 0.0000000 0.0000000 
0.0000000 0.0000000 0.0000000 0.0000000 0.0000000 0.0000000 
0.0000000 0.0000000 0.0000000 0.0000000 0.0000000 0.0000000 
0.0000000 0.0000000 0.0000000 0.0000000 0.0000000 0.0000000 
0.0000000 0.0000000 0.0000000 0.0000000 0.0000000 0.0000000 
0.0000000 0.0000000 0.0000000 0.0000000 0.0000000 0.0000000 
0.0000000 0.0000000 0.0000000 0.0000000 0.0000000 0.0000000 
0.0000000 0.0000000 0.0000000 0.0000000 0.0000000 0.0000000 
0.0000000 0.0000000 0.0000000 0.0000000 0.0000000 0.0000000 
0.0000000 0.0000000 0.0000000 0.0000000 0.0000000 0.0000000 
0.0000000 0.0000000 0.0000000 0.0000000 0.0000000 0.0000000 
0.0000000 0.0000000 0.0000000 0.0000000 0.0000000 0.0000000 
0.0000000 0.0000000 0.0000000 0.0000000 0.0000000 0.0000000 
0.0000000 0.0000000 0.0000000 0.0000000 0.0000000 0.0000000 
0.0000000 0.0000000 0.0000000 0.0000000 0.0000000 0.0000000 
0.0000000 0.0000000 0.0000000 0.0000000 0.0000000 0.0000000 
0.0000000 0.0000000 0.0000000 0.0000000 0.0000000 0.0000000 
0.0000000 0.0000000 0.0000000 0.0000000 0.0000000 0.0000000 
0.0000000 0.0000000 0.0000000 0.0000000 0.0000000 0.0000000 
0.0000000 0.0000000 0.0000000 0.0000000 0.0000000 0.0000000 
0.0000000 0.0000000 0.0000000 0.0000000 0.0000000 0.0000000 
0.0000000 0.0000000 0.0000000 0.0000000 0.0000000 0.0000000 
0.0000000 0.0000000 0.0000000 0.0000000 0.0000000 0.0000000 
0.0000000 0.0000000 0.0000000 0.0000000 0.0000000 0.0000000 
0.0000000 0.0000000 0.0000000 0.0000000 0.0000000 0.0000000 
0.0000000 0.0000000 0.0000000 0.0000000 0.0000000 0.0000000 
0.0000000 0.0000000 0.0000000 0.0000000 0.0000000 0.0000000 
0.0000000 0.0000000 0.0000000 0.0000000 0.0000000 0.0000000 
0.0000000 0.0000000 0.0000000 0.0000000 0.0000000 0.0000000 
0.0000000 0.0000000 0.0000000 0.0000000 0.0000000 0.0000000 
0.0000000 0.0000000 0.0000000 0.0000000 0.0000000 0.0000000 
0.0000000 0.0000000 0.0000000 0.0000000 0.0000000 0.0000000 
0.0000000 0.0000000 0.0000000 0.0000000 0.0000000 0.0000000 
0.0000000 0.0000000 0.0000000 0.0000000 0.0000000 0.0000000 
0.0000000 0.0000000 0.0000000 0.0000000 0.0000000 0.0000000 
0.0000000 0.0000000 0.0000000 0.0000000 0.0000000 0.0000000 
0.0000000 0.0000000 0.0000000 0.0000000 0.0000000 0.0000000 
0.0000000 0.0000000 0.0000000 0.0000000 0.0000000 0.0000000 
0.0000000 0.0000000 0.0000000 0.0000000 0.0000000 0.0000000 
0.0000000 0.0000000 0.0000000 0.0000000 0.0000000 0.0000000 
0.0000000 0.0000000 0.0000000 0.0000000 0.0000000 0.0000000 
0.0000000 0.0000000 0.0000000 0.0000000 0.0000000 0.0000000 
0.0000000 0.0000000 0.0000000 0.0000000 0.0000000 0.0000000 
0.0000000 0.0000000 0.0000000 0.0000000 0.0000000 0.0000000 
0.0000000 0.0000000 0.0000000 0.0000000 0.0000000 0.0000000 
0.0000000 0.0000000 0.0000000 0.0000000 0.0000000 0.0000000 
0.0000000 0.0000000 0.0000000 0.0000000 0.0000000 0.0000000 
0.0000000 0.0000000 0.0000000 0.0000000 0.0000000 0.0000000 
0.0000000 0.0000000 0.0000000 0.0000000 0.0000000 0.0000000 
0.0000000 0.0000000 0.0000000 0.0000000 0.0000000 0.0000000 
0.0000000 0.0000000 0.0000000 0.0000000 0.0000000 0.0000000 
0.0000000 0.0000000 0.0000000 0.0000000 0.0000000 0.0000000 
0.0000000 0.0000000 0.0000000 0.0000000 0.0000000 0.0000000 
0.0000000 0.0000000 0.0000000 0.0000000 0.0000000 0.0000000 
0.0000000 0.0000000 0.0000000 0.0000000 0.0000000 0.0000000 
0.0000000 0.0000000 0.0000000 0.0000000 0.0000000 0.0000000 
0.0000000 0.0000000 0.0000000 0.0000000 0.0000000 0.0000000 
0.0000000 0.0000000 0.0000000 0.0000000 0.0000000 0.0000000 
0.0000000 0.0000000 0.0000000 0.0000000 0.0000000 0.0000000 
0.0000000 0.0000000 0.0000000 0.0000000 0.0000000 0.0000000 
0.0000000 0.0000000 0.0000000 0.0000000 0.0000000 0.0000000 
0.0000000 0.0000000 0.0000000 0.0000000 0.0000000 0.0000000 
0.0000000 0.0000000 0.0000000 0.0000000 0.0000000 0.0000000 
0.0000000 0.0000000 0.0000000 0.0000000 0.0000000 0.0000000 
0.0000000 0.0000000 0.0000000 0.0000000 0.0000000 0.0000000 
0.0000000 0.0000000 0.0000000 0.0000000 0.0000000 0.0000000 
0.0000000 0.0000000 0.0000000 0.0000000 0.0000000 0.0000000 
0.0000000 0.0000000 0.0000000 0.0000000 0.0000000 0.0000000 
0.0000000 0.0000000 0.0000000 0.0000000 0.0000000 0.0000000 
0.0000000 0.0000000 0.0000000 0.0000000 0.0000000 0.0000000 
0.0000000 0.0000000 0.0000000 0.0000000 0.0000000 0.0000000 
0.0000000 0.0000000 0.0000000 0.0000000 0.0000000 0.0000000 
0.0000000 0.0000000 0.0000000 0.0000000 0.0000000 0.0000000 
0.0000000 0.0000000 0.0000000 0.0000000 0.0000000 0.0000000 
0.0000000 0.0000000 0.0000000 0.0000000 0.0000000 0.0000000 
0.0000000 0.0000000 0.0000000 0.0000000 0.0000000 0.0000000 
0.0000000 0.0000000 0.0000000 0.0000000 0.0000000 0.0000000 
0.0000000 0.0000000 0.0000000 0.0000000 0.0000000 0.0000000 
0.0000000 0.0000000 0.0000000 0.0000000 0.0000000 0.0000000 
0.0000000 0.0000000 0.0000000 0.0000000 0.0000000 0.0000000 
0.0000000 0.0000000 0.0000000 0.0000000 0.0000000 0.0000000 
0.0000000 0.0000000 0.0000000 0.0000000 0.0000000 0.0000000 
0.0000000 0.0000000 0.0000000 0.0000000 0.0000000 0.0000000 
0.0000000 0.0000000 0.0000000 0.0000000 0.0000000 0.0000000 
0.0000000 0.0000000 0.0000000 0.0000000 0.0000000 0.0000000 
0.0000000 0.0000000 0.0000000 0.0000000 0.0000000 0.0000000 
0.0000000 0.0000000 0.0000000 0.0000000 0.0000000 0.0000000 
0.0000000 0.0000000 0.0000000 0.0000000 0.0000000 0.0000000 
0.0000000 0.0000000 0.0000000 0.0000000 0.0000000 0.0000000 
0.0000000 0.0000000 0.0000000 0.0000000 0.0000000 0.0000000 
0.0000000 0.0000000 0.0000000 0.0000000 0.0000000 0.0000000 
0.0000000 0.0000000 0.0000000 0.0000000 0.0000000 0.0000000 
0.0000000 0.0000000 0.0000000 0.0000000 0.0000000 0.0000000 
0.0000000 0.0000000 0.0000000 0.0000000 0.0000000 0.0000000 
0.0000000 0.0000000 0.0000000 0.0000000 0.0000000 0.0000000 
0.0000000 0.0000000 0.0000000 0.0000000 0.0000000 0.0000000 
0.0000000 0.0000000 0.0000000 0.0000000 0.0000000 0.0000000 
0.0000000 0.0000000 0.0000000 0.0000000 0.0000000 0.0000000 
0.0000000 0.0000000 0.0000000 0.0000000 0.0000000 0.0000000 
0.0000000 0.0000000 0.0000000 0.0000000 0.0000000 0.0000000 
0.0000000 0.0000000 0.0000000 0.0000000 0.0000000 0.0000000 
0.0000000 0.0000000 0.0000000 0.0000000 0.0000000 0.0000000 
0.0000000 0.0000000 0.0000000 0.0000000 0.0000000 0.0000000 
0.0000000 0.0000000 0.0000000 0.0000000 0.0000000 0.0000000 
0.0000000 0.0000000 0.0000000 0.0000000 0.0000000 0.0000000 
0.0000000 0.0000000 0.0000000 0.0000000 0.0000000 0.0000000 
0.0000000 0.0000000 0.0000000 0.0000000 0.0000000 0.0000000 
0.0000000 0.0000000 0.0000000 0.0000000 0.0000000 0.0000000 
0.0000000 0.0000000 0.0000000 0.0000000 0.0000000 0.0000000 
0.0000000 0.0000000 0.0000000 0.0000000 0.0000000 0.0000000 
0.0000000 0.0000000 0.0000000 0.0000000 0.0000000 0.0000000 
0.0000000 0.0000000 0.0000000 0.0000000 0.0000000 0.0000000 
0.0000000 0.0000000 0.0000000 0.0000000 0.0000000 0.0000000 
0.0000000 0.0000000 0.0000000 0.0000000 0.0000000 0.0000000 
0.0000000 0.0000000 0.0000000 0.0000000 0.0000000 0.0000000 
0.0000000 0.0000000 0.0000000 0.0000000 0.0000000 0.0000000 
0.0000000 0.0000000 0.0000000 0.0000000 0.0000000 0.0000000 
0.0000000 0.0000000 0.0000000 0.0000000 0.0000000 0.0000000 
0.0000000 0.0000000 0.0000000 0.0000000 0.0000000 0.0000000 
0.0000000 0.0000000 0.0000000 0.0000000 0.0000000 0.0000000 
0.0000000 0.0000000 0.0000000 0.0000000 0.0000000 0.0000000 
0.0000000 0.0000000 0.0000000 0.0000000 0.0000000 0.0000000 
0.0000000 0.0000000 0.0000000 0.0000000 0.0000000 0.0000000 
0.0000000 0.0000000 0.0000000 0.0000000 0.0000000 0.0000000 
0.0000000 0.0000000 0.0000000 0.0000000 0.0000000 0.0000000 
0.0000000 0.0000000 0.0000000 0.0000000 0.0000000 0.0000000 
0.0000000 0.0000000 0.0000000 0.0000000 0.0000000 0.0000000 
0.0000000 0.0000000 0.0000000 0.0000000 0.0000000 0.0000000 
0.0000000 0.0000000 0.0000000 0.0000000 0.0000000 0.0000000 
0.0000000 0.0000000 0.0000000 0.0000000 0.0000000 0.0000000 
0.0000000 0.0000000 0.0000000 0.0000000 0.0000000 0.0000000 
0.0000000 0.0000000 0.0000000 0.0000000 0.0000000 0.0000000 
0.0000000 0.0000000 0.0000000 0.0000000 0.0000000 0.0000000 
0.0000000 0.0000000 0.0000000 0.0000000 0.0000000 0.0000000 
0.0000000 0.0000000 0.0000000 0.0000000 0.0000000 0.0000000 
0.0000000 0.0000000 0.0000000 0.0000000 0.0000000 0.0000000 
0.0000000 0.0000000 0.0000000 0.0000000 0.0000000 0.0000000 
0.0000000 0.0000000 0.0000000 0.0000000 0.0000000 0.0000000 
0.0000000 0.0000000 0.0000000 0.0000000 0.0000000 0.0000000 
0.0000000 0.0000000 0.0000000 0.0000000 0.0000000 0.0000000 
0.0000000 0.0000000 0.0000000 0.0000000 0.0000000 0.0000000 
0.0000000 0.0000000 0.0000000 0.0000000 0.0000000 0.0000000 
0.0000000 0.0000000 0.0000000 0.0000000 0.0000000 0.0000000 
0.0000000 0.0000000 0.0000000 0.0000000 0.0000000 0.0000000 
0.0000000 0.0000000 0.0000000 0.0000000 0.0000000 0.0000000 
0.0000000 0.0000000 0.0000000 0.0000000 0.0000000 0.0000000 
0.0000000 0.0000000 0.0000000 0.0000000 0.0000000 0.0000000 
0.0000000 0.0000000 0.0000000 0.0000000 0.0000000 0.0000000 
0.0000000 0.0000000 0.0000000 0.0000000 0.0000000 0.0000000 
0.0000000 0.0000000 0.0000000 0.0000000 0.0000000 0.0000000 
0.0000000 0.0000000 0.0000000 0.0000000 0.0000000 0.0000000 
0.0000000 0.0000000 0.0000000 0.0000000 0.0000000 0.0000000 
0.0000000 0.0000000 0.0000000 0.0000000 0.0000000 0.0000000 
0.0000000 0.0000000 0.0000000 0.0000000 0.0000000 0.0000000 
0.0000000 0.0000000 0.0000000 0.0000000 0.0000000 0.0000000 
0.0000000 0.0000000 0.0000000 0.0000000 0.0000000 0.0000000 
0.0000000 0.0000000 0.0000000 0.0000000 0.0000000 0.0000000 
0.0000000 0.0000000 0.0000000 0.0000000 0.0000000 0.0000000 
0.0000000 0.0000000 0.0000000 0.0000000 0.0000000 0.0000000 
0.0000000 0.0000000 0.0000000 0.0000000 0.0000000 0.0000000 
0.0000000 0.0000000 0.0000000 0.0000000 0.0000000 0.0000000 
0.0000000 0.0000000 0.0000000 0.0000000 0.0000000 0.0000000 
0.0000000 0.0000000 0.0000000 0.0000000 0.0000000 0.0000000 
0.0000000 0.0000000 0.0000000 0.0000000 0.0000000 0.0000000 
0.0000000 0.0000000 0.0000000 0.0000000 0.0000000 0.0000000 
0.0000000 0.0000000 0.0000000 0.0000000 0.0000000 0.0000000 
0.0000000 0.0000000 0.0000000 0.0000000 0.0000000 0.0000000 
0.0000000 0.0000000 0.0000000 0.0000000 0.0000000 0.0000000 
0.0000000 0.0000000 0.0000000 0.0000000 0.0000000 0.0000000 
0.0000000 0.0000000 0.0000000 0.0000000 0.0000000 0.0000000 
0.0000000 0.0000000 0.0000000 0.0000000 0.0000000 0.0000000 
0.0000000 0.0000000 0.0000000 0.0000000 0.0000000 0.0000000 
0.0000000 0.0000000 0.0000000 0.0000000 0.0000000 0.0000000 
0.0000000 0.0000000 0.0000000 0.0000000 0.0000000 0.0000000 
0.0000000 0.0000000 0.0000000 0.0000000 0.0000000 0.0000000 
0.0000000 0.0000000 0.0000000 0.0000000 0.0000000 0.0000000 
0.0000000 0.0000000 0.0000000 0.0000000 0.0000000 0.0000000 
0.0000000 0.0000000 0.0000000 0.0000000 0.0000000 0.0000000 
0.0000000 0.0000000 0.0000000 0.0000000 0.0000000 0.0000000 
0.0000000 0.0000000 0.0000000 0.0000000 0.0000000 0.0000000 
0.0000000 0.0000000 0.0000000 0.0000000 0.0000000 0.0000000 
0.0000000 0.0000000 0.0000000 0.0000000 0.0000000 0.0000000 
0.0000000 0.0000000 0.0000000 0.0000000 0.0000000 0.0000000 
0.0000000 0.0000000 0.0000000 0.0000000 0.0000000 0.0000000 
0.0000000 0.0000000 0.0000000 0.0000000 0.0000000 0.0000000 
0.0000000 0.0000000 0.0000000 0.0000000 0.0000000 0.0000000 
0.0000000 0.0000000 0.0000000 0.0000000 0.0000000 0.0000000 
0.0000000 0.0000000 0.0000000 0.0000000 0.0000000 0.0000000 
0.0000000 0.0000000 0.0000000 0.0000000 0.0000000 0.0000000 
0.0000000 0.0000000 0.0000000 0.0000000 0.0000000 0.0000000 
0.0000000 0.0000000 0.0000000 0.0000000 0.0000000 0.0000000 
0.0000000 0.0000000 0.0000000 0.0000000 0.0000000 0.0000000 
0.0000000 0.0000000 0.0000000 0.0000000 0.0000000 0.0000000 
0.0000000 0.0000000 0.0000000 0.0000000 0.0000000 0.0000000 
0.0000000 0.0000000 0.0000000 0.0000000 0.0000000 0.0000000 
0.0000000 0.0000000 0.0000000 0.0000000 0.0000000 0.0000000 
0.0000000 0.0000000 0.0000000 0.0000000 0.0000000 0.0000000 
0.0000000 0.0000000 0.0000000 0.0000000 0.0000000 0.0000000 
0.0000000 0.0000000 0.0000000 0.0000000 0.0000000 0.0000000 
0.0000000 0.0000000 0.0000000 0.0000000 0.0000000 0.0000000 
0.0000000 0.0000000 0.0000000 0.0000000 0.0000000 0.0000000 
0.0000000 0.0000000 0.0000000 0.0000000 0.0000000 0.0000000 
0.0000000 0.0000000 0.0000000 0.0000000 0.0000000 0.0000000 
0.0000000 0.0000000 0.0000000 0.0000000 0.0000000 0.0000000 
0.0000000 0.0000000 0.0000000 0.0000000 0.0000000 0.0000000 
0.0000000 0.0000000 0.0000000 0.0000000 0.0000000 0.0000000 
0.0000000 0.0000000 0.0000000 0.0000000 0.0000000 0.0000000 
0.0000000 0.0000000 0.0000000 0.0000000 0.0000000 0.0000000 
0.0000000 0.0000000 0.0000000 0.0000000 0.0000000 0.0000000 
0.0000000 0.0000000 0.0000000 0.0000000 0.0000000 0.0000000 
0.0000000 0.0000000 0.0000000 0.0000000 0.0000000 0.0000000 
0.0000000 0.0000000 0.0000000 0.0000000 0.0000000 0.0000000 
0.0000000 0.0000000 0.0000000 0.0000000 0.0000000 0.0000000 
0.0000000 0.0000000 0.0000000 0.0000000 0.0000000 0.0000000 
0.0000000 0.0000000 0.0000000 0.0000000 0.0000000 0.0000000 
0.0000000 0.0000000 0.0000000 0.0000000 0.0000000 0.0000000 
0.0000000 0.0000000 0.0000000 0.0000000 0.0000000 0.0000000 
0.0000000 0.0000000 0.0000000 0.0000000 0.0000000 0.0000000 
0.0000000 0.0000000 0.0000000 0.0000000 0.0000000 0.0000000 
0.0000000 0.0000000 0.0000000 0.0000000 0.0000000 0.0000000 
0.0000000 0.0000000 0.0000000 0.0000000 0.0000000 0.0000000 
0.0000000 0.0000000 0.0000000 0.0000000 0.0000000 0.0000000 
0.0000000 0.0000000 0.0000000 0.0000000 0.0000000 0.0000000 
0.0000000 0.0000000 0.0000000 0.0000000 0.0000000 0.0000000 
0.0000000 0.0000000 0.0000000 0.0000000 0.0000000 0.0000000 
0.0000000 0.0000000 0.0000000 0.0000000 0.0000000 0.0000000 
0.0000000 0.0000000 0.0000000 0.0000000 0.0000000 0.0000000 
0.0000000 0.0000000 0.0000000 0.0000000 0.0000000 0.0000000 
0.0000000 0.0000000 0.0000000 0.0000000 0.0000000 0.0000000 
0.0000000 0.0000000 0.0000000 0.0000000 0.0000000 0.0000000 
0.0000000 0.0000000 0.0000000 0.0000000 0.0000000 0.0000000 
0.0000000 0.0000000 0.0000000 0.0000000 0.0000000 0.0000000 
0.0000000 0.0000000 0.0000000 0.0000000 0.0000000 0.0000000 
0.0000000 0.0000000 0.0000000 0.0000000 0.0000000 0.0000000 
0.0000000 0.0000000 0.0000000 0.0000000 0.0000000 0.0000000 
0.0000000 0.0000000 0.0000000 0.0000000 0.0000000 0.0000000 
0.0000000 0.0000000 0.0000000 0.0000000 0.0000000 0.0000000 
0.0000000 0.0000000 0.0000000 0.0000000 0.0000000 0.0000000 
0.0000000 0.0000000 0.0000000 0.0000000 0.0000000 0.0000000 
0.0000000 0.0000000 0.0000000 0.0000000 0.0000000 0.0000000 
0.0000000 0.0000000 0.0000000 0.0000000 0.0000000 0.0000000 
0.0000000 0.0000000 0.0000000 0.0000000 0.0000000 0.0000000 
0.0000000 0.0000000 0.0000000 0.0000000 0.0000000 0.0000000 
0.0000000 0.0000000 0.0000000 0.0000000 0.0000000 0.0000000 
0.0000000 0.0000000 0.0000000 0.0000000 0.0000000 0.0000000 
0.0000000 0.0000000 0.0000000 0.0000000 0.0000000 0.0000000 
0.0000000 0.0000000 0.0000000 0.0000000 0.0000000 0.0000000 
0.0000000 0.0000000 0.0000000 0.0000000 0.0000000 0.0000000 
0.0000000 0.0000000 0.0000000 0.0000000 0.0000000 0.0000000 
0.0000000 0.0000000 0.0000000 0.0000000 0.0000000 0.0000000 
0.0000000 0.0000000 0.0000000 0.0000000 0.0000000 0.0000000 
0.0000000 0.0000000 0.0000000 0.0000000 0.0000000 0.0000000 
0.0000000 0.0000000 0.0000000 0.0000000 0.0000000 0.0000000 
0.0000000 0.0000000 0.0000000 0.0000000 0.0000000 0.0000000 
0.0000000 0.0000000 0.0000000 0.0000000 0.0000000 0.0000000 
0.0000000 0.0000000 0.0000000 0.0000000 0.0000000 0.0000000 
0.0000000 0.0000000 0.0000000 0.0000000 0.0000000 0.0000000 
0.0000000 0.0000000 0.0000000 0.0000000 0.0000000 0.0000000 
0.0000000 0.0000000 0.0000000 0.0000000 0.0000000 0.0000000 
0.0000000 0.0000000 0.0000000 0.0000000 0.0000000 0.0000000 
0.0000000 0.0000000 0.0000000 0.0000000 0.0000000 0.0000000 
0.0000000 0.0000000 0.0000000 0.0000000 0.0000000 0.0000000 
0.0000000 0.0000000 0.0000000 0.0000000 0.0000000 0.0000000 
0.0000000 0.0000000 0.0000000 0.0000000 0.0000000 0.0000000 
0.0000000 0.0000000 0.0000000 0.0000000 0.0000000 0.0000000 
0.0000000 0.0000000 0.0000000 0.0000000 0.0000000 0.0000000 
0.0000000 0.0000000 0.0000000 0.0000000 0.0000000 0.0000000 
0.0000000 0.0000000 0.0000000 0.0000000 0.0000000 0.0000000 
0.0000000 0.0000000 0.0000000 0.0000000 0.0000000 0.0000000 
0.0000000 0.0000000 0.0000000 0.0000000 0.0000000 0.0000000 
0.0000000 0.0000000 0.0000000 0.0000000 0.0000000 0.0000000 
0.0000000 0.0000000 0.0000000 0.0000000 0.0000000 0.0000000 
0.0000000 0.0000000 0.0000000 0.0000000 0.0000000 0.0000000 
0.0000000 0.0000000 0.0000000 0.0000000 0.0000000 0.0000000 
0.0000000 0.0000000 0.0000000 0.0000000 0.0000000 0.0000000 
0.0000000 0.0000000 0.0000000 0.0000000 0.0000000 0.0000000 
0.0000000 0.0000000 0.0000000 0.0000000 0.0000000 0.0000000 
0.0000000 0.0000000 0.0000000 0.0000000 0.0000000 0.0000000 
0.0000000 0.0000000 0.0000000 0.0000000 0.0000000 0.0000000 
0.0000000 0.0000000 0.0000000 0.0000000 0.0000000 0.0000000 
0.0000000 0.0000000 0.0000000 0.0000000 0.0000000 0.0000000 
0.0000000 0.0000000 0.0000000 0.0000000 0.0000000 0.0000000 
0.0000000 0.0000000 0.0000000 0.0000000 0.0000000 0.0000000 
0.0000000 0.0000000 0.0000000 0.0000000 0.0000000 0.0000000 
0.0000000 0.0000000 0.0000000 0.0000000 0.0000000 0.0000000 
0.0000000 0.0000000 0.0000000 0.0000000 0.0000000 0.0000000 
0.0000000 0.0000000 0.0000000 0.0000000 0.0000000 0.0000000 
0.0000000 0.0000000 0.0000000 0.0000000 0.0000000 0.0000000 
0.0000000 0.0000000 0.0000000 0.0000000 0.0000000 0.0000000 
0.0000000 0.0000000 0.0000000 0.0000000 0.0000000 0.0000000 
0.0000000 0.0000000 0.0000000 0.0000000 0.0000000 0.0000000 
0.0000000 0.0000000 0.0000000 0.0000000 0.0000000 0.0000000 
0.0000000 0.0000000 0.0000000 0.0000000 0.0000000 0.0000000 
0.0000000 0.0000000 0.0000000 0.0000000 0.0000000 0.0000000 
0.0000000 0.0000000 0.0000000 0.0000000 0.0000000 0.0000000 
0.0000000 0.0000000 0.0000000 0.0000000 0.0000000 0.0000000 
0.0000000 0.0000000 0.0000000 0.0000000 0.0000000 0.0000000 
0.0000000 0.0000000 0.0000000 0.0000000 0.0000000 0.0000000 
0.0000000 0.0000000 0.0000000 0.0000000 0.0000000 0.0000000 
0.0000000 0.0000000 0.0000000 0.0000000 0.0000000 0.0000000 
0.0000000 0.0000000 0.0000000 0.0000000 0.0000000 0.0000000 
0.0000000 0.0000000 0.0000000 0.0000000 0.0000000 0.0000000 
0.0000000 0.0000000 0.0000000 0.0000000 0.0000000 0.0000000 
0.0000000 0.0000000 0.0000000 0.0000000 0.0000000 0.0000000 
0.0000000 0.0000000 0.0000000 0.0000000 0.0000000 0.0000000 
0.0000000 0.0000000 0.0000000 0.0000000 0.0000000 0.0000000 
0.0000000 0.0000000 0.0000000 0.0000000 0.0000000 0.0000000 
0.0000000 0.0000000 0.0000000 0.0000000 0.0000000 0.0000000 
0.0000000 0.0000000 0.0000000 0.0000000 0.0000000 0.0000000 
0.0000000 0.0000000 0.0000000 0.0000000 0.0000000 0.0000000 
0.0000000 0.0000000 0.0000000 0.0000000 0.0000000 0.0000000 
0.0000000 0.0000000 0.0000000 0.0000000 0.0000000 0.0000000 
0.0000000 0.0000000 0.0000000 0.0000000 0.0000000 0.0000000 
0.0000000 0.0000000 0.0000000 0.0000000 0.0000000 0.0000000 
0.0000000 0.0000000 0.0000000 0.0000000 0.0000000 0.0000000 
0.0000000 0.0000000 0.0000000 0.0000000 0.0000000 0.0000000 
0.0000000 0.0000000 0.0000000 0.0000000 0.0000000 0.0000000 
0.0000000 0.0000000 0.0000000 0.0000000 0.0000000 0.0000000 
0.0000000 0.0000000 0.0000000 0.0000000 0.0000000 0.0000000 
0.0000000 0.0000000 0.0000000 0.0000000 0.0000000 0.0000000 
0.0000000 0.0000000 0.0000000 0.0000000 0.0000000 0.0000000 
0.0000000 0.0000000 0.0000000 0.0000000 0.0000000 0.0000000 
0.0000000 0.0000000 0.0000000 0.0000000 0.0000000 0.0000000 
0.0000000 0.0000000 0.0000000 0.0000000 0.0000000 0.0000000 
0.0000000 0.0000000 0.0000000 0.0000000 0.0000000 0.0000000 
0.0000000 0.0000000 0.0000000 0.0000000 0.0000000 0.0000000 
0.0000000 0.0000000 0.0000000 0.0000000 0.0000000 0.0000000 
0.0000000 0.0000000 0.0000000 0.0000000 0.0000000 0.0000000 
0.0000000 0.0000000 0.0000000 0.0000000 0.0000000 0.0000000 
0.0000000 0.0000000 0.0000000 0.0000000 0.0000000 0.0000000 
0.0000000 0.0000000 0.0000000 0.0000000 0.0000000 0.0000000 
0.0000000 0.0000000 0.0000000 0.0000000 0.0000000 0.0000000 
0.0000000 0.0000000 0.0000000 0.0000000 0.0000000 0.0000000 
0.0000000 0.0000000 0.0000000 0.0000000 0.0000000 0.0000000 
0.0000000 0.0000000 0.0000000 0.0000000 0.0000000 0.0000000 
0.0000000 0.0000000 0.0000000 0.0000000 0.0000000 0.0000000 
0.0000000 0.0000000 0.0000000 0.0000000 0.0000000 0.0000000 
0.0000000 0.0000000 0.0000000 0.0000000 0.0000000 0.0000000 
0.0000000 0.0000000 0.0000000 0.0000000 0.0000000 0.0000000 
0.0000000 0.0000000 0.0000000 0.0000000 0.0000000 0.0000000 
0.0000000 0.0000000 0.0000000 0.0000000 0.0000000 0.0000000 
0.0000000 0.0000000 0.0000000 0.0000000 0.0000000 0.0000000 
0.0000000 0.0000000 0.0000000 0.0000000 0.0000000 0.0000000 
0.0000000 0.0000000 0.0000000 0.0000000 0.0000000 0.0000000 
0.0000000 0.0000000 0.0000000 0.0000000 0.0000000 0.0000000 
0.0000000 0.0000000 0.0000000 0.0000000 0.0000000 0.0000000 
0.0000000 0.0000000 0.0000000 0.0000000 0.0000000 0.0000000 
0.0000000 0.0000000 0.0000000 0.0000000 0.0000000 0.0000000 
0.0000000 0.0000000 0.0000000 0.0000000 0.0000000 0.0000000 
0.0000000 0.0000000 0.0000000 0.0000000 0.0000000 0.0000000 
0.0000000 0.0000000 0.0000000 0.0000000 0.0000000 0.0000000 
0.0000000 0.0000000 0.0000000 0.0000000 0.0000000 0.0000000 
0.0000000 0.0000000 0.0000000 0.0000000 0.0000000 0.0000000 
0.0000000 0.0000000 0.0000000 0.0000000 0.0000000 0.0000000 
0.0000000 0.0000000 0.0000000 0.0000000 0.0000000 0.0000000 
0.0000000 0.0000000 0.0000000 0.0000000 0.0000000 0.0000000 
0.0000000 0.0000000 0.0000000 0.0000000 0.0000000 0.0000000 
0.0000000 0.0000000 0.0000000 0.0000000 0.0000000 0.0000000 
0.0000000 0.0000000 0.0000000 0.0000000 0.0000000 0.0000000 
0.0000000 0.0000000 0.0000000 0.0000000 0.0000000 0.0000000 
0.0000000 0.0000000 0.0000000 0.0000000 0.0000000 0.0000000 
0.0000000 0.0000000 0.0000000 0.0000000 0.0000000 0.0000000 
0.0000000 0.0000000 0.0000000 0.0000000 0.0000000 0.0000000 
0.0000000 0.0000000 0.0000000 0.0000000 0.0000000 0.0000000 
0.0000000 0.0000000 0.0000000 0.0000000 0.0000000 0.0000000 
0.0000000 0.0000000 0.0000000 0.0000000 0.0000000 0.0000000 
0.0000000 0.0000000 0.0000000 0.0000000 0.0000000 0.0000000 
0.0000000 0.0000000 0.0000000 0.0000000 0.0000000 0.0000000 
0.0000000 0.0000000 0.0000000 0.0000000 0.0000000 0.0000000 
0.0000000 0.0000000 0.0000000 0.0000000 0.0000000 0.0000000 
0.0000000 0.0000000 0.0000000 0.0000000 0.0000000 0.0000000 
0.0000000 0.0000000 0.0000000 0.0000000 0.0000000 0.0000000 
0.0000000 0.0000000 0.0000000 0.0000000 0.0000000 0.0000000 
0.0000000 0.0000000 0.0000000 0.0000000 0.0000000 0.0000000 
0.0000000 0.0000000 0.0000000 0.0000000 0.0000000 0.0000000 
0.0000000 0.0000000 0.0000000 0.0000000 0.0000000 0.0000000 
0.0000000 0.0000000 0.0000000 0.0000000 0.0000000 0.0000000 
0.0000000 0.0000000 0.0000000 0.0000000 0.0000000 0.0000000 
0.0000000 0.0000000 0.0000000 0.0000000 0.0000000 0.0000000 
0.0000000 0.0000000 0.0000000 0.0000000 0.0000000 0.0000000 
0.0000000 0.0000000 0.0000000 0.0000000 0.0000000 0.0000000 
0.0000000 0.0000000 0.0000000 0.0000000 0.0000000 0.0000000 
0.0000000 0.0000000 0.0000000 0.0000000 0.0000000 0.0000000 
0.0000000 0.0000000 0.0000000 0.0000000 0.0000000 0.0000000 
0.0000000 0.0000000 0.0000000 0.0000000 0.0000000 0.0000000 
0.0000000 0.0000000 0.0000000 0.0000000 0.0000000 0.0000000 
0.0000000 0.0000000 0.0000000 0.0000000 0.0000000 0.0000000 
0.0000000 0.0000000 0.0000000 0.0000000 0.0000000 0.0000000 
0.0000000 0.0000000 0.0000000 0.0000000 0.0000000 0.0000000 
0.0000000 0.0000000 0.0000000 0.0000000 0.0000000 0.0000000 
0.0000000 0.0000000 0.0000000 0.0000000 0.0000000 0.0000000 
0.0000000 0.0000000 0.0000000 0.0000000 0.0000000 0.0000000 
0.0000000 0.0000000 0.0000000 0.0000000 0.0000000 0.0000000 
0.0000000 0.0000000 0.0000000 0.0000000 0.0000000 0.0000000 
0.0000000 0.0000000 0.0000000 0.0000000 0.0000000 0.0000000 
0.0000000 0.0000000 0.0000000 0.0000000 0.0000000 0.0000000 
0.0000000 0.0000000 0.0000000 0.0000000 0.0000000 0.0000000 
0.0000000 0.0000000 0.0000000 0.0000000 0.0000000 0.0000000 
0.0000000 0.0000000 0.0000000 0.0000000 0.0000000 0.0000000 
0.0000000 0.0000000 0.0000000 0.0000000 0.0000000 0.0000000 
0.0000000 0.0000000 0.0000000 0.0000000 0.0000000 0.0000000 
0.0000000 0.0000000 0.0000000 0.0000000 0.0000000 0.0000000 
0.0000000 0.0000000 0.0000000 0.0000000 0.0000000 0.0000000 
0.0000000 0.0000000 0.0000000 0.0000000 0.0000000 0.0000000 
0.0000000 0.0000000 0.0000000 0.0000000 0.0000000 0.0000000 
0.0000000 0.0000000 0.0000000 0.0000000 0.0000000 0.0000000 
0.0000000 0.0000000 0.0000000 0.0000000 0.0000000 0.0000000 
0.0000000 0.0000000 0.0000000 0.0000000 0.0000000 0.0000000 
0.0000000 0.0000000 0.0000000 0.0000000 0.0000000 0.0000000 
0.0000000 0.0000000 0.0000000 0.0000000 0.0000000 0.0000000 
0.0000000 0.0000000 0.0000000 0.0000000 0.0000000 0.0000000 
0.0000000 0.0000000 0.0000000 0.0000000 0.0000000 0.0000000 
0.0000000 0.0000000 0.0000000 0.0000000 0.0000000 0.0000000 
0.0000000 0.0000000 0.0000000 0.0000000 0.0000000 0.0000000 
0.0000000 0.0000000 0.0000000 0.0000000 0.0000000 0.0000000 
0.0000000 0.0000000 0.0000000 0.0000000 0.0000000 0.0000000 
0.0000000 0.0000000 0.0000000 0.0000000 0.0000000 0.0000000 
0.0000000 0.0000000 0.0000000 0.0000000 0.0000000 0.0000000 
0.0000000 0.0000000 0.0000000 0.0000000 0.0000000 0.0000000 
0.0000000 0.0000000 0.0000000 0.0000000 0.0000000 0.0000000 
0.0000000 0.0000000 0.0000000 0.0000000 0.0000000 0.0000000 
0.0000000 0.0000000 0.0000000 0.0000000 0.0000000 0.0000000 
0.0000000 0.0000000 0.0000000 0.0000000 0.0000000 0.0000000 
0.0000000 0.0000000 0.0000000 0.0000000 0.0000000 0.0000000 
0.0000000 0.0000000 0.0000000 0.0000000 0.0000000 0.0000000 
0.0000000 0.0000000 0.0000000 0.0000000 0.0000000 0.0000000 
0.0000000 0.0000000 0.0000000 0.0000000 0.0000000 0.0000000 
0.0000000 0.0000000 0.0000000 0.0000000 0.0000000 0.0000000 
0.0000000 0.0000000 0.0000000 0.0000000 0.0000000 0.0000000 
0.0000000 0.0000000 0.0000000 0.0000000 0.0000000 0.0000000 
0.0000000 0.0000000 0.0000000 0.0000000 0.0000000 0.0000000 
0.0000000 0.0000000 0.0000000 0.0000000 0.0000000 0.0000000 
0.0000000 0.0000000 0.0000000 0.0000000 0.0000000 0.0000000 
0.0000000 0.0000000 0.0000000 0.0000000 0.0000000 0.0000000 
0.0000000 0.0000000 0.0000000 0.0000000 0.0000000 0.0000000 
0.0000000 0.0000000 0.0000000 0.0000000 0.0000000 0.0000000 
0.0000000 0.0000000 0.0000000 0.0000000 0.0000000 0.0000000 
0.0000000 0.0000000 0.0000000 0.0000000 0.0000000 0.0000000 
0.0000000 0.0000000 0.0000000 0.0000000 0.0000000 0.0000000 
0.0000000 0.0000000 0.0000000 0.0000000 0.0000000 0.0000000 
0.0000000 0.0000000 0.0000000 0.0000000 0.0000000 0.0000000 
0.0000000 0.0000000 0.0000000 0.0000000 0.0000000 0.0000000 
0.0000000 0.0000000 0.0000000 0.0000000 0.0000000 0.0000000 
0.0000000 0.0000000 0.0000000 0.0000000 0.0000000 0.0000000 
0.0000000 0.0000000 0.0000000 0.0000000 0.0000000 0.0000000 
0.0000000 0.0000000 0.0000000 0.0000000 0.0000000 0.0000000 
0.0000000 0.0000000 0.0000000 0.0000000 0.0000000 0.0000000 
0.0000000 0.0000000 0.0000000 0.0000000 0.0000000 0.0000000 
0.0000000 0.0000000 0.0000000 0.0000000 0.0000000 0.0000000 
0.0000000 0.0000000 0.0000000 0.0000000 0.0000000 0.0000000 
0.0000000 0.0000000 0.0000000 0.0000000 0.0000000 0.0000000 
0.0000000 0.0000000 0.0000000 0.0000000 0.0000000 0.0000000 
0.0000000 0.0000000 0.0000000 0.0000000 0.0000000 0.0000000 
0.0000000 0.0000000 0.0000000 0.0000000 0.0000000 0.0000000 
0.0000000 0.0000000 0.0000000 0.0000000 0.0000000 0.0000000 
0.0000000 0.0000000 0.0000000 0.0000000 0.0000000 0.0000000 
0.0000000 0.0000000 0.0000000 0.0000000 0.0000000 0.0000000 
0.0000000 0.0000000 0.0000000 0.0000000 0.0000000 0.0000000 
0.0000000 0.0000000 0.0000000 0.0000000 0.0000000 0.0000000 
0.0000000 0.0000000 0.0000000 0.0000000 0.0000000 0.0000000 
0.0000000 0.0000000 0.0000000 0.0000000 0.0000000 0.0000000 
0.0000000 0.0000000 0.0000000 0.0000000 0.0000000 0.0000000 
0.0000000 0.0000000 0.0000000 0.0000000 0.0000000 0.0000000 
0.0000000 0.0000000 0.0000000 0.0000000 0.0000000 0.0000000 
0.0000000 0.0000000 0.0000000 0.0000000 0.0000000 0.0000000 
0.0000000 0.0000000 0.0000000 0.0000000 0.0000000 0.0000000 
0.0000000 0.0000000 0.0000000 0.0000000 0.0000000 0.0000000 
0.0000000 0.0000000 0.0000000 0.0000000 0.0000000 0.0000000 
0.0000000 0.0000000 0.0000000 0.0000000 0.0000000 0.0000000 
0.0000000 0.0000000 0.0000000 0.0000000 0.0000000 0.0000000 
0.0000000 0.0000000 0.0000000 0.0000000 0.0000000 0.0000000 
0.0000000 0.0000000 0.0000000 0.0000000 0.0000000 0.0000000 
0.0000000 0.0000000 0.0000000 0.0000000 0.0000000 0.0000000 
0.0000000 0.0000000 0.0000000 0.0000000 0.0000000 0.0000000 
0.0000000 0.0000000 0.0000000 0.0000000 0.0000000 0.0000000 
0.0000000 0.0000000 0.0000000 0.0000000 0.0000000 0.0000000 
0.0000000 0.0000000 0.0000000 0.0000000 0.0000000 0.0000000 
0.0000000 0.0000000 0.0000000 0.0000000 0.0000000 0.0000000 
0.0000000 0.0000000 0.0000000 0.0000000 0.0000000 0.0000000 
0.0000000 0.0000000 0.0000000 0.0000000 0.0000000 0.0000000 
0.0000000 0.0000000 0.0000000 0.0000000 0.0000000 0.0000000 
0.0000000 0.0000000 0.0000000 0.0000000 0.0000000 0.0000000 
0.0000000 0.0000000 0.0000000 0.0000000 0.0000000 0.0000000 
0.0000000 0.0000000 0.0000000 0.0000000 0.0000000 0.0000000 
0.0000000 0.0000000 0.0000000 0.0000000 0.0000000 0.0000000 
0.0000000 0.0000000 0.0000000 0.0000000 0.0000000 0.0000000 
0.0000000 0.0000000 0.0000000 0.0000000 0.0000000 0.0000000 
0.0000000 0.0000000 0.0000000 0.0000000 0.0000000 0.0000000 
0.0000000 0.0000000 0.0000000 0.0000000 0.0000000 0.0000000 
0.0000000 0.0000000 0.0000000 0.0000000 0.0000000 0.0000000 
0.0000000 0.0000000 0.0000000 0.0000000 0.0000000 0.0000000 
0.0000000 0.0000000 0.0000000 0.0000000 0.0000000 0.0000000 
0.0000000 0.0000000 0.0000000 0.0000000 0.0000000 0.0000000 
0.0000000 0.0000000 0.0000000 0.0000000 0.0000000 0.0000000 
0.0000000 0.0000000 0.0000000 0.0000000 0.0000000 0.0000000 
0.0000000 0.0000000 0.0000000 0.0000000 0.0000000 0.0000000 
0.0000000 0.0000000 0.0000000 0.0000000 0.0000000 0.0000000 
0.0000000 0.0000000 0.0000000 0.0000000 0.0000000 0.0000000 
0.0000000 0.0000000 0.0000000 0.0000000 0.0000000 0.0000000 
0.0000000 0.0000000 0.0000000 0.0000000 0.0000000 0.0000000 
0.0000000 0.0000000 0.0000000 0.0000000 0.0000000 0.0000000 
0.0000000 0.0000000 0.0000000 0.0000000 0.0000000 0.0000000 
0.0000000 0.0000000 0.0000000 0.0000000 0.0000000 0.0000000 
0.0000000 0.0000000 0.0000000 0.0000000 0.0000000 0.0000000 
0.0000000 0.0000000 0.0000000 0.0000000 0.0000000 0.0000000 
0.0000000 0.0000000 0.0000000 0.0000000 0.0000000 0.0000000 
0.0000000 0.0000000 0.0000000 0.0000000 0.0000000 0.0000000 
0.0000000 0.0000000 0.0000000 0.0000000 0.0000000 0.0000000 
0.0000000 0.0000000 0.0000000 0.0000000 0.0000000 0.0000000 
0.0000000 0.0000000 0.0000000 0.0000000 0.0000000 0.0000000 
0.0000000 0.0000000 0.0000000 0.0000000 0.0000000 0.0000000 
0.0000000 0.0000000 0.0000000 0.0000000 0.0000000 0.0000000 
0.0000000 0.0000000 0.0000000 0.0000000 0.0000000 0.0000000 
0.0000000 0.0000000 0.0000000 0.0000000 0.0000000 0.0000000 
0.0000000 0.0000000 0.0000000 0.0000000 0.0000000 0.0000000 
0.0000000 0.0000000 0.0000000 0.0000000 0.0000000 0.0000000 
0.0000000 0.0000000 0.0000000 0.0000000 0.0000000 0.0000000 
0.0000000 0.0000000 0.0000000 0.0000000 0.0000000 0.0000000 
0.0000000 0.0000000 0.0000000 0.0000000 0.0000000 0.0000000 
0.0000000 0.0000000 0.0000000 0.0000000 0.0000000 0.0000000 
0.0000000 0.0000000 0.0000000 0.0000000 0.0000000 0.0000000 
0.0000000 0.0000000 0.0000000 0.0000000 0.0000000 0.0000000 
0.0000000 0.0000000 0.0000000 0.0000000 0.0000000 0.0000000 
0.0000000 0.0000000 0.0000000 0.0000000 0.0000000 0.0000000 
0.0000000 0.0000000 0.0000000 0.0000000 0.0000000 0.0000000 
0.0000000 0.0000000 0.0000000 0.0000000 0.0000000 0.0000000 
0.0000000 0.0000000 0.0000000 0.0000000 0.0000000 0.0000000 
0.0000000 0.0000000 0.0000000 0.0000000 0.0000000 0.0000000 
0.0000000 0.0000000 0.0000000 0.0000000 0.0000000 0.0000000 
0.0000000 0.0000000 0.0000000 0.0000000 0.0000000 0.0000000 
0.0000000 0.0000000 0.0000000 0.0000000 0.0000000 0.0000000 
0.0000000 0.0000000 0.0000000 0.0000000 0.0000000 0.0000000 
0.0000000 0.0000000 0.0000000 0.0000000 0.0000000 0.0000000 
0.0000000 0.0000000 0.0000000 0.0000000 0.0000000 0.0000000 
0.0000000 0.0000000 0.0000000 0.0000000 0.0000000 0.0000000 
0.0000000 0.0000000 0.0000000 0.0000000 0.0000000 0.0000000 
0.0000000 0.0000000 0.0000000 0.0000000 0.0000000 0.0000000 
0.0000000 0.0000000 0.0000000 0.0000000 0.0000000 0.0000000 
0.0000000 0.0000000 0.0000000 0.0000000 0.0000000 0.0000000 
0.0000000 0.0000000 0.0000000 0.0000000 0.0000000 0.0000000 
0.0000000 0.0000000 0.0000000 0.0000000 0.0000000 0.0000000 
0.0000000 0.0000000 0.0000000 0.0000000 0.0000000 0.0000000 
0.0000000 0.0000000 0.0000000 0.0000000 0.0000000 0.0000000 
0.0000000 0.0000000 0.0000000 0.0000000 0.0000000 0.0000000 
0.0000000 0.0000000 0.0000000 0.0000000 0.0000000 0.0000000 
0.0000000 0.0000000 0.0000000 0.0000000 0.0000000 0.0000000 
0.0000000 0.0000000 0.0000000 0.0000000 0.0000000 0.0000000 
0.0000000 0.0000000 0.0000000 0.0000000 0.0000000 0.0000000 
0.0000000 0.0000000 0.0000000 0.0000000 0.0000000 0.0000000
[truncated: 12,900,404 more chars]
