# Supplementary material for: MISATO: machine learning dataset of protein–ligand complexes for structure-based drug discovery
Source: Nat Comput Sci. 2024 May 10;4(5):367–78. doi: 10.1038/s43588-024-00627-2 (PMC11136668; doi:10.1038/s43588-024-00627-2)
Supplement: Supplementary file 6 — Statistical source data for Fig. 2 showing electronic densities, structures, and data on halogens and for spider plot. [file 43588_2024_627_MOESM6_ESM.zip › Figure2/2e_ketamine.txt]

running ketamine.xyz
charge          = 1
T electron = 300
closed-shell calculation
occupation vector 
2 2 2 2 2 2 2 2 2 2 2 2 2 2 2 2 2 2 2 2 2 2 2 2 2 2 2 2 2 2 2 2 2 2 2 2 2 2 2 2 2 2 2 0 0 0 0 0 0 0 0 0 0 0 0 0 0 0 0 0 0 0 0 0 0 0 0 0 0 0 0 0 0 0 0 0 0 0 0 0 0 0 0 0 0 0 
iteration 1
Energy = -48.3522
orbital energies: -1.07338 -0.744354 -0.711775 -0.68752 -0.67655 -0.662437 -0.646219 -0.642496 -0.638849 -0.633641 -0.621942 -0.607627 -0.602301 -0.597903 -0.582349 -0.57925 -0.572293 -0.563085 -0.553108 -0.549799 -0.537345 -0.536397 -0.526298 -0.515372 -0.514158 -0.508924 -0.501408 -0.49851 -0.496016 -0.492747 -0.485713 -0.482891 -0.464054 -0.461765 -0.460167 -0.455764 -0.447609 -0.444283 -0.437091 -0.431612 -0.427377 -0.415432 -0.406963 -0.282863 -0.25942 -0.251438 -0.165426 -0.132239 -0.0658184 -0.0101234 -0.0037402 -0.00167807 0.000736971 0.0123515 0.0141238 0.0194207 0.0309787 0.0909145 0.0928925 0.100272 0.103933 0.114892 0.121005 0.132167 0.139088 0.146317 0.160909 0.166202 0.173482 0.18216 0.199307 0.21125 0.216138 0.227983 0.246678 0.253611 0.276157 0.297313 0.309323 0.345765 0.365796 0.405954 0.427378 0.572506 0.588635 0.614795 
iteration 2
Energy = -48.3522
orbital energies: -1.07338 -0.744353 -0.711774 -0.68752 -0.67655 -0.662437 -0.646219 -0.642495 -0.638849 -0.633641 -0.621942 -0.607627 -0.602301 -0.597903 -0.582349 -0.57925 -0.572292 -0.563085 -0.553107 -0.549799 -0.537344 -0.536397 -0.526298 -0.515371 -0.514158 -0.508924 -0.501409 -0.49851 -0.496016 -0.492747 -0.485713 -0.482891 -0.464054 -0.461765 -0.460167 -0.455764 -0.447609 -0.444282 -0.43709 -0.431612 -0.427376 -0.415433 -0.406963 -0.282862 -0.259419 -0.251439 -0.165427 -0.132239 -0.0658184 -0.0101229 -0.00374068 -0.00167856 0.000736393 0.012351 0.0141242 0.0194209 0.0309784 0.0909149 0.0928922 0.100272 0.103934 0.114892 0.121006 0.132167 0.139088 0.146317 0.160909 0.166202 0.173482 0.18216 0.199307 0.211251 0.216138 0.227983 0.246678 0.253611 0.276158 0.297314 0.309324 0.345765 0.365796 0.405954 0.427378 0.572507 0.588635 0.614795 
convergence after 2 iterations
Optimized MOs
 0.00020190461642964 -0.00039231011616487  0.00224418420166030 -0.05736851885713377 -0.16019415847301161 -0.07511376897169676 -0.06548593368177139 -0.31186792366647098  0.12906997762396799  0.19563513874555591  0.09885378669393627  0.07706383067877220  0.04914085297443357  0.22586101445705017  0.03877657899284232  0.18972936005622038 -0.09629863500393748  0.04247141006431743 -0.01031457368171421 -0.04317642634184023  0.00117959991104403 -0.06431230519301363  0.09210439915680114  0.12591162873133768  0.02164627472012672  0.03471163338211811  0.09323972372087498 -0.00480196784526803 -0.03071603163099237 -0.00070714136306663 -0.00281904738994086  0.00351676860056247 -0.01196559589259694  0.01330877022078196  0.02685117131810189  0.02337056063385681  0.00670938252586907  0.00420001871621113 -0.00814772487887333  0.00441128961983346 -0.00510536941087089  0.00140191253713011 -0.00390378529848102  0.00080894554623154  0.00311002164403393 -0.00224770972630178  0.02786579069185578  0.00164135032225151 -0.02472070773825905  0.15337554765166678 -0.06629802746452655 -0.00172519592345501 -0.02572883797888343 -0.04440432702050447 -0.07284130536191477 -0.00876095083726900  0.00107932120027201  0.03284256005655651 -0.05679621834814818  0.15884757657670731 -0.02285291851727345  0.10087197600772470 -0.02280208297393291  0.33274907391094649 -0.09101334049113934  0.20403401899853230 -0.25027191169086577  0.43883145459815942 -0.59635587349868735  0.06026983515508674 -0.20197680227750336  0.23671845104500394 -0.07235464316728416  0.03249635810261906 -0.09247642214865627  0.09996027274990023 -0.02740348811282168 -0.01768197834463640  0.03671657337037391  0.24339254561300508 -0.01635596938212799  0.48988483625510620 -0.29611190483566491 -0.05754471217259616 -0.05592612512247829 -0.29069586179006235 
-0.00009627785642307 -0.00022540007329434 -0.00159133528211836  0.01197212327582796  0.01749792276961003  0.00273809512948700 -0.02998878343738847  0.01110348411614306 -0.03433626428523135 -0.00380222028637441  0.00834775281940264 -0.04100479433151923 -0.06311779914051503  0.05074396251382577  0.01401574401150368 -0.00604769599358005 -0.02514802233383488  0.00008797996059906  0.01102412697213620  0.00245732601452405  0.05084581459611053  0.07101325244386082  0.07387586679733554  0.00823529866219603  0.20335557508071780  0.05046454985059226 -0.07901354453496352 -0.02987524495101269 -0.02506940065760303 -0.01507025348455993  0.00056312592446399 -0.01882950536064923  0.29556869835840732  0.18489446609214025  0.06957030919546590  0.10634656660779447  0.04248767365884570  0.04560258445030532  0.09356999575292452  0.01870147533931012 -0.02977783910140086 -0.37752939003968861  0.05251969183894370 -0.06237779963697883 -0.26061941914706860 -0.48141568762391423  0.00753628195549114  0.49661954502001066 -0.08763517968902719 -0.06966114284355383  0.02317471666939387 -0.00001256730379820  0.00750948971240200  0.03679218071621490 -0.00185706739210245  0.00499609783162704  0.02552929411298123 -0.00375183739345299  0.01494807837310045  0.00781392199456510  0.01290199722101281 -0.00907619408644515 -0.00672754386774405  0.09801345901009689 -0.08490749799866289  0.08010236581925392  0.01427984534276295  0.02895255241613272 -0.02828999983638971 -0.07032310820313133  0.02781318089585866 -0.00467797656845717  0.01474696855052778  0.01980105368732358  0.00514919734632185  0.00574095102149688  0.00274764782500408 -0.01121782670599648  0.05331998047941115 -0.07123873708032066 -0.19502595358560160  0.10227475880944045  0.25853497323794117 -0.02961301788486950 -0.26127170214476442  0.16365082582158100 
-0.00035342928382692  0.00013229181223285 -0.00079616568286488  0.01505297025234316  0.04847824370621807  0.02712149299679539  0.07709457240896392  0.04048718473170511  0.04263719465985050 -0.01466394454300985 -0.02001411716421886  0.09279460136145530  0.13436905821041967 -0.05954044215581956 -0.00530184993228882  0.09738911716126243 -0.03513459463573829  0.05707929607624991  0.01308061045215424 -0.11494863542918654 -0.09951076645620824 -0.01319139822912600 -0.13239602083805840  0.22225814357821694  0.01391553176608135  0.13865164009645145 -0.10139112057662805 -0.01185440751887944  0.04029044838339298  0.01051260040177595 -0.01542041474391082 -0.02131469278936036 -0.01002790739955699  0.09685402448686481 -0.11106272446185518  0.07314997432471508 -0.31484639383965107  0.06346051947657727  0.01603094491378357 -0.02032259090347741 -0.00332405485894246 -0.05652769810754657 -0.01939209461984965 -0.00706376804984788 -0.03473998210418597 -0.06591546421816696 -0.00318894275071374  0.07078502610814760 -0.02894050826518517  0.06969212704679001 -0.02517157174809204  0.00652534825686892 -0.00674695628934143 -0.01788438198602002 -0.04553548817076855 -0.01016859138390240 -0.00423446592449100  0.00435271691810520  0.00730641109292350  0.03591340679506163 -0.00083120308668396  0.05582951240776372 -0.01253409600766524  0.19521425415941687 -0.26284846379163229 -0.15142412741708031 -0.04737461620330807 -0.09803943501434316 -0.15556104875047538  0.10404361154205111 -0.12158659623171390  0.08347869309846066 -0.05257868536282318 -0.06637390868711340 -0.07158684209977234  0.05984567622439366 -0.00172785039337833  0.06784379324721232 -0.08529425700359466 -0.58210574973666762  0.08778721102480658 -0.06250652619385184 -0.38734646314119642  0.18231057238413756  0.59501771944195547  0.47555408876492322 
 0.00031412053132584  0.00054048122739953  0.00487079887454210 -0.03310499429366702 -0.05876504000100743 -0.01229408415253636  0.04082101406858296 -0.04423380970114803  0.06108639233502462  0.02034886689329465 -0.01082913328565604  0.07072584607007272  0.09957212040812394 -0.09221140751850486 -0.02317400006857725 -0.02970118238186254  0.05250759621424373  0.01571873580976154 -0.03927743643170956  0.04349537277317426 -0.06928385377703605 -0.10215802977844919 -0.17567690450449241 -0.05170153785384392  0.06186235120126216 -0.21625593277735572  0.16210777442044186 -0.00872691803944480  0.00112625130876427  0.03192115118521722  0.01255442538123339 -0.02991310097397498  0.16765389909912912  0.04618195482749424 -0.17457365022973950 -0.21340509414542391  0.01107115806698835 -0.09903921354903729 -0.01204574761474483  0.06354310650245569 -0.07395903259056984 -0.16995280470475993 -0.01342905534093632 -0.02252110072650544 -0.11483865233640007 -0.22128463292709044  0.01746767613448941  0.23075567761464816 -0.05856375512548479  0.07345095885208358 -0.02304996114022979  0.00421477780874213 -0.00500823176903246 -0.00457061940733765 -0.02610915674529177  0.00238065304979601  0.02144819293439234  0.00494610627958833 -0.03147758492754822 -0.01594489967057915 -0.03152768772974512  0.01422507298249389  0.01994722006113922 -0.26056107918923388  0.26742712243757255 -0.13490097201855400 -0.01168556680129170 -0.03331606769744986  0.11852036945014044  0.11476802521718164 -0.01872457158793077 -0.01081524855959930 -0.00569582944205779 -0.02583990050506739  0.01288722967311374 -0.03298912659110012 -0.00640281463261839  0.00519865778310384 -0.09367606686786679  0.33533653581129685  0.39539875802243440 -0.20547267717389017 -0.44680288519971056  0.01458349926146910  0.39538973563877133 -0.50640591866332474 
 0.00065776085831624 -0.00039282152590916  0.00101214481403869 -0.05038476939723414 -0.17032950222817733 -0.09778061906929011 -0.23494560591080110 -0.23442254504077403 -0.07757073669187166  0.09803275837134982  0.06671155994581437 -0.21186665533869931 -0.26201996424539120  0.05653472647489066  0.00849877105074250 -0.08533274751452465  0.00067381617445435 -0.03291109944925123  0.04662771670156056 -0.04460739063699199  0.01945927740713904  0.14569091322753003 -0.05599347114563760 -0.12862424845925458 -0.02363036389953933 -0.05631902921159988 -0.05988627252851361  0.01499172655022852  0.02011183651655411 -0.02404076794726832 -0.00738513940675397 -0.00246675052632375  0.00363268675632505 -0.00169209610799830 -0.02129622467980498 -0.03454777954447212  0.02178418673319540  0.00245621668151435 -0.01154190464531961  0.00356577574840558  0.00957745383337526  0.00004500466663598  0.01248721167228596  0.01116206303722534 -0.00206332343487875  0.00039478814664184  0.08986565034363139 -0.00233164531826774 -0.00706904299162039  0.01532061566771283  0.05941002759849404 -0.01496799078448668  0.00841626453944824  0.00006306708386614 -0.01198717291790640 -0.00616348648248577 -0.00606631907014508 -0.05322988373270738  0.21227472852510995 -0.14679480473095352  0.03187782856284031  0.06911744894835153 -0.01401610959290014  0.12768565277743085 -0.38603991994795711 -0.14396339947912928  0.13625011560021202 -0.36067823573535168  0.53765026292874840  0.49807863196838220 -0.09708268799640754  0.02117416657337630 -0.04833363112625101 -0.07405404896355496 -0.04104755269521169  0.01359683188271302 -0.00708904467170250  0.04940693068199111 -0.10988131502727114 -0.17107860133030192  0.23154821669511697  0.11921203700546279 -0.50478015676883192  0.05083221219258761  0.04428597209734782  0.33179699311703309 
-0.00034703944058802  0.00003608921567044 -0.00072001166591535  0.01274646465587337  0.03402094636239762  0.01517723531669144  0.02057876164342351  0.01948914893945477  0.00239531368792154 -0.00499602283543245 -0.00083884897504297 -0.00983445451472875 -0.01792524690166255  0.00090564641420134  0.00386497828444431 -0.00880133722124559 -0.01103385993427072  0.00838522999492134  0.01807420803075697 -0.04912955248114724  0.00276033047748904  0.11908545625237819 -0.04185032463089391  0.00901692213571113  0.19274523393678361  0.06225628792798108 -0.04757496761754897 -0.07611247528460047  0.02102276488048766  0.06987174596586036  0.03649230406544492 -0.04860036932490821  0.24703174214887366  0.08387396213004633 -0.11860100606656240 -0.06298983379023956 -0.07112309960379787 -0.03063327455969593  0.24201717730659444  0.32891236517386091  0.10339343625778996 -0.14030023935855312 -0.05658957622031191  0.07022787078779062  0.53967289211388225 -0.06273390783473715 -0.02949005865279191 -0.51346627727013316  0.08240324899781253  0.00433833698285067 -0.00195703162633851 -0.00303803940184875 -0.00563724773604277 -0.03534500612973771  0.01865483738709800 -0.00282421589850097 -0.02356408916092769 -0.00231303049520460  0.01950263297552765 -0.00135670819644064  0.01131705466920203  0.00721771620646203 -0.01124030977238684  0.12588546191982136 -0.13729239003328395  0.09732091577785758  0.02162097027006409  0.00648401583096047  0.07440491186189210  0.07604256727831597 -0.00215582325553427  0.00476315234416636 -0.00276032866933696  0.01562324876629709  0.00245278480301955 -0.00084006986276608 -0.00078483819326474 -0.01823270620332614  0.05600064304022517  0.13990529828019393 -0.22542281881850904 -0.07019156682670910 -0.08356950644881360 -0.05909339680354959 -0.04468910852407514 -0.31056546079278791 
-0.00042626526665562  0.00000497068468079  0.00061395544755130 -0.00581294778333189 -0.01103675302647304 -0.00274680978526359  0.02851878675207747 -0.07855928188862601  0.07695824845669945  0.07543665798069447  0.04740320005247475  0.05889838695699229  0.01452294251437650  0.20617170587634565  0.03554928166495313  0.07861649672642099 -0.05139346094818757 -0.01702201636768739 -0.01829098050958361  0.08546155493167557  0.12352867026264751 -0.00975584555718397  0.25724132123363408 -0.09521614642622937  0.06686535559612969 -0.00017423680293070  0.03916570792217353 -0.00893561489454524 -0.05192663001628043 -0.00985123544755923  0.01784924912062275  0.01779009720783431  0.07917805484555414 -0.05640683798676306  0.13158084972971382 -0.03136923166423210  0.29768102043911476 -0.06259008559998613  0.03902781607036292  0.06853360513855482  0.00467885946563612 -0.01422771236581295  0.00523934971225007  0.01663500515455586  0.07442635824973882 -0.00974598717609524 -0.08370226506749050 -0.07394150678131306  0.00666246477470876 -0.00542470392567481 -0.03689719588147194  0.01310716992876768 -0.00469848034093835 -0.00655165261893080 -0.00196869620259537 -0.00727762622504803 -0.00971252366447301  0.01427895825851747 -0.05340812298487824  0.03675915561328201  0.00897298257122878 -0.04394658649100634  0.00135670141549524 -0.02449992951464907 -0.02664249316408385 -0.14719166219844709  0.04755989236089216 -0.17063493781950967 -0.04670174828764996 -0.24275852752833874  0.09544415097771591 -0.11781968747727704  0.03525643094466392 -0.03988988221714356  0.03511469166097704 -0.04099792249892659  0.02097660841753085  0.03918245974737421 -0.05317944197057167 -0.42274823696779895  0.07687714036460691 -0.62392364116164944  0.02664902131808870  0.17782088625481324  0.74608127631708787  0.13830161016944259 
 0.00088883408855145 -0.00005951034657807  0.00184940919630731 -0.02815314321712568 -0.07725398577733973 -0.03377379083130657 -0.06056953786464793 -0.02372214653349746 -0.03432734502991634 -0.00932960587449346 -0.01172409378254675  0.00385471224684200  0.03200282499413458 -0.06904187981585808 -0.01438775075642487 -0.01451924827255081  0.03072401977214871  0.01005422723174699 -0.04332797580195170  0.09437445492000190 -0.03024473208605469 -0.21120035611872387 -0.04395181347913873  0.04727985721752416  0.11207509934018917 -0.21205663037599251  0.05618723621755792  0.06592714247594474 -0.05726491222319136 -0.17241504591566667 -0.04923754193987225 -0.00813180526233344  0.04854605968603382  0.12982620678238349  0.14770184514951423  0.19872658547705277  0.02856117760931557  0.13059603316995841  0.11349305232172144  0.11684220461052644  0.12060715644506689 -0.06301284422373744  0.03030456225208192  0.03482991399923858  0.23934541725832661 -0.02720682727445011  0.05538106696766540 -0.22739337053606620  0.03306544056580426  0.03064205853139000  0.00629975363197864  0.00221224140161915  0.00208859827792930 -0.01900427749704951  0.00872081240451737  0.00115842178635942 -0.00339936671573541  0.00356394503377963 -0.03034208670260363 -0.01937790395653897 -0.02616230363471816 -0.00343310066840311  0.02132645261698503 -0.28715094147860099  0.32098351191733010 -0.17230055349772375 -0.06474067905917399  0.03628011482937740 -0.15266252795523091 -0.08887267574450573 -0.02683645751190531  0.02692693880180138 -0.01076712963485830 -0.02262845146415073 -0.01663256508011555  0.01448757464596479 -0.00324076415630010  0.02893934506306080 -0.10958627972774744 -0.18233799465552369  0.48665081042616742  0.36145041721739107  0.17281428853659742  0.07383553938396485 -0.13986849679198349  0.65317568174477370 
 0.00049500935776545  0.00763865904649315  0.03300715490910438 -0.14374850551748158 -0.18873505008406882 -0.02675808442699303  0.18458393248763222 -0.20746171649068126  0.24543639594197822  0.09405404154303464 -0.01699886756814607  0.11867513768640355  0.17436121262733156 -0.22281968013704417 -0.03532314490007252 -0.00843659671381854  0.04181743585999845  0.03049210244759427  0.00410682648528451 -0.09102975368194245 -0.04553155336646436  0.09263532417526733 -0.08862701548827054 -0.12305877372238502 -0.02542993136090736 -0.03785298472287714 -0.01016376661871510 -0.01931067577480326  0.02227898489850165  0.03301251070451243  0.01172121138455466  0.00175158243469458  0.02391383701490432 -0.03679595380429217 -0.01943090707998380 -0.04370579232668151  0.00739847872333028 -0.01892123291669391  0.01600118885499897 -0.00962734790270278 -0.00316655003025567 -0.00194743358304551 -0.01992287494082142  0.02531293597450435 -0.00326296123639865  0.00331404615525703  0.10156249464842050 -0.00778057971694403  0.02072763548366478 -0.14750891060679575  0.01390719689555842  0.01521639396975924  0.01990540417227291  0.05636496336838073  0.12310278646947974 -0.00938261886425997  0.02529721831060587 -0.06677674868752648  0.35337674814250608 -0.18074090142174001  0.12413599704262743 -0.05418546953736437 -0.02909817395951836  0.07255228524213886 -0.30624325137558778 -0.12066825742545075  0.19559883092763095 -0.38350347801438539  0.02534764413654222 -0.59451469551621883  0.22442644921573449 -0.24275381533993229  0.08742870282540895 -0.01639227510563171  0.03066968399790217 -0.04042922903861725 -0.00848248238452802 -0.02387931964221969  0.12085285380445977  0.11086289743109641 -0.30151278823359234  0.39078714002990961  0.31231491828270835  0.04002561314526011 -0.05388285069496002  0.22633226463068370 
-0.00001310489132150 -0.00339896224732112 -0.00671913992089944  0.01370258461899063 -0.01640817616437195 -0.00663633039778510 -0.03641645402466415 -0.04072613751556220 -0.00215310347590509  0.04060691841626762  0.02060532473670439  0.05116491737279952  0.03770307026074111  0.06335762669159664  0.01056935098382613  0.02384694628810126 -0.02096435620190665  0.04438470728121602 -0.02619243406516127  0.02403638123088622 -0.03070670556947702 -0.04149501056833740 -0.09082934525474229  0.07170523338310450  0.22038470219020015 -0.06129937251825616  0.05922415002757551 -0.02365447444496606 -0.01652696364794872  0.03922505604634546 -0.00265245596528713 -0.02201488798469183  0.24229146526364242  0.16009783482662068 -0.09115987613804856 -0.07962072053421899 -0.02017653434928720 -0.04520110634791697 -0.18322026170871866 -0.26543231566423625 -0.20910773922799267 -0.19677023592327328  0.05186009952833592 -0.03654229161641048 -0.31148798915569859  0.50334838426253070 -0.03812379027319100 -0.41103938964881287  0.14358952059118182  0.03836506612557799 -0.00425587346401647 -0.01108406792527780 -0.00549727771008843 -0.03499063819116065  0.01279158444152067 -0.00365944275253156 -0.06683473848635449  0.00787267046402758 -0.05683494998281614  0.00234335401596918 -0.00750403126991585 -0.02606480904096390  0.00226529400336972 -0.00248230624418315 -0.01278967140660221  0.06359234191791971  0.02484895870804184 -0.00325938295876630  0.12989324924059570  0.10253074265330080  0.01248460296403120 -0.01772796050460099 -0.00566040854574323  0.01471226329467307  0.01960545826681190 -0.01201783794089466  0.01357054314440891 -0.00309431575193474  0.01916433096692316 -0.14319254161860323 -0.13053561325110463 -0.18640324812908932  0.24300723932980639 -0.03844285509575448 -0.24324714688010546  0.16549274085063287 
-0.00091389149949675  0.00075236908129550 -0.01183098751359801  0.05433797379614094  0.08484573949643015  0.01470950634818345 -0.01780933421073962 -0.00916702348929993 -0.02669863950955386 -0.00754195024889827 -0.00765348535868697 -0.00425974658161574  0.04165370395575733 -0.05971101115635410  0.00655906584403754  0.10990528200547522 -0.08087519913978554  0.04042590809496194  0.07743922002885763 -0.12294739436664054 -0.04602426732664475  0.07737742749893058 -0.12921634110078450 -0.01677145532738913  0.01450193826653182 -0.02420098080398658 -0.32884472278968840  0.09011415669608670  0.02843942749333708 -0.18917781189466201 -0.05814068405883008  0.00432154318375272  0.03589363948380526  0.02051254524704060  0.07252567480077658 -0.02223030149142747  0.25560328109304148 -0.02032388153687190 -0.04407032249506997 -0.00296060787503019 -0.01350439381552174 -0.02003585301606189  0.05641420311971776  0.03112845493442163 -0.05239837691543382  0.06418755764039125 -0.06073685229987890 -0.06159196613374871 -0.02059125750582535  0.10240718874933032 -0.04174949201657230  0.01060597090850962 -0.01545413704389806 -0.04348604858612327 -0.10065358286451358 -0.03455539347941737 -0.04402265784307861  0.00016090695102352  0.04184750792735376  0.03222076629749356  0.01810833029141231  0.05215678312608907 -0.01584007432072796  0.19822540001627817 -0.29742993991825317 -0.28657629781851623 -0.02768931441538676 -0.18611580112863257 -0.22262262393661800 -0.15206964203037163 -0.01387078458640896 -0.03289055604235972 -0.00177517599079216 -0.06229560691289304 -0.00000339632582232 -0.01590915228189932  0.00591927297993601  0.03563432770564833 -0.13209734867098560  0.06405614441048298  0.72308451740979762 -0.02410559487064947  0.22083886253376170 -0.06707342482656847 -0.21488800865592467 -0.55387308271470548 
 0.00026773564663787  0.00817108235811491  0.02781764619574008 -0.05334516799379636 -0.00318927464295214  0.03385355796234994  0.09085697743272536  0.08228792909407148  0.00201994574492676 -0.06593072939919545 -0.04711116818894854 -0.07676676356138211 -0.08817726485880006 -0.12900876517937926 -0.01270839404870610 -0.13838504148240530  0.04089719338551869 -0.02483636467103656  0.01037056055809315  0.01200245868472955  0.09786921386619886  0.16028107075876322  0.15841669236131259 -0.11893744469426590  0.12075711039743105  0.08072415846612761 -0.08478815538074164 -0.02749645695600086 -0.02874051343755455  0.00266627906827399  0.00086677032635427  0.01745332021983815  0.10232077665038310  0.07841718389250696  0.17096637434335396  0.19112058995154554  0.01600086981854696  0.08706442252312001 -0.01935402730989774 -0.18481707793881261 -0.03880687252406047 -0.09572134456421388  0.03733757357720355 -0.01307903524999770 -0.14468761510602671  0.23279250238642518  0.08434743415502720 -0.18618525051517823  0.07984833716948049 -0.00266603636524508 -0.02104651968905782  0.00513984394916560  0.00236385760083993  0.00311001744835422  0.07230762239573858 -0.00096324309840535  0.00162091627812357 -0.01271927751339771  0.10316965016408250 -0.04842257365163930  0.02090682580284289  0.00761168524573943 -0.00379942226434564 -0.08446992988424606  0.10184736551394576 -0.02726872496410448 -0.05644157556606975  0.06262281358223092 -0.23678469791873030 -0.15721631799098476 -0.03530510170065822  0.02998463393990145 -0.01869597837000486 -0.00369893028982264 -0.04852660306338646  0.03654794159740599 -0.02744615549419938 -0.00982941538362643  0.01150611967680826  0.28565191404055212  0.07900198211606992  0.39866615767429825 -0.60081845246127363  0.08218849246532699  0.59015020531252693 -0.19136567380218900 
 0.00279733538767399 -0.00072567659583040  0.00186799652505727 -0.07491553895978560 -0.23296272660671968 -0.11273128556805205 -0.27047970769504703 -0.00095953780190215 -0.22611382732949734 -0.10382291655921061 -0.06628052898153190 -0.07318558232062226  0.03457312146700062 -0.27304335096534849 -0.02760426677154526  0.05453645737842096 -0.01176254392235242  0.06137152595896591 -0.00588456445981357 -0.07731926744666423 -0.05856036395013067 -0.08872904388840752  0.01821589728509439  0.13201364868802892  0.01764581461550575  0.03853582290454525  0.01032549358135089  0.00745757239516584 -0.03383439219404821 -0.03394133657611378 -0.01138045148843308  0.01315818673944281 -0.00914738021369035  0.00008450376117307  0.06284212225854204  0.06045144499153570 -0.00708310117189141 -0.01109988048181593  0.01561106977799530 -0.00687552600589876 -0.02787875732525760 -0.00040820281812173 -0.04577133796456070  0.02152271257256778 -0.00052355152594649 -0.00049409062971077 -0.04506346023599644  0.00086567081083350 -0.03035675536317707  0.13889835140897988 -0.16946425439858495  0.02026631533479915 -0.03202662761437126 -0.01445096079805442  0.05587002137468061  0.01755347516078707  0.05360573144658709  0.03294286089534244  0.08703836342734414  0.23808602348907762  0.11757126525641351 -0.09733018118990323 -0.04747450159564200  0.28701210925082665  0.06454106804416065  0.51443138472092198  0.07687743472166182  0.12105190887185244 -0.00062033301583403 -0.52931396393973118  0.27739788414947536 -0.25739924619232452  0.10425045479121986  0.00881841011236127  0.09898087541902822 -0.10548169414720593  0.02335579565360849  0.01906038690961366 -0.03735533680549375 -0.21420468381790289 -0.06575627765469594 -0.50494036114376550 -0.33544561816550350 -0.03794297679838275 -0.00677028647951029 -0.22793880871170402 
-0.00138931531061544  0.00005130609979257 -0.00149118843491707  0.01534197868828968  0.03098265475532710  0.00762167483782919 -0.00244383196730095 -0.04403256675095352  0.00873669860435077  0.02779975646698367  0.01349787613741442 -0.04938065585917306 -0.06040368805025456 -0.03283423219890143 -0.00354901826888039 -0.04491458937791021  0.00930911416330007  0.01966813648775263  0.00399942505946091 -0.04701765942444617 -0.04040887322702930  0.05062967136976417 -0.12274398282371535  0.07287368388445488  0.26879241712144381 -0.04592773618512226  0.08219705574480868 -0.06268801510760376 -0.00502868134129672  0.01271279455127234  0.02501617074301776 -0.05017277851883654  0.02645103993561729  0.00547718647629376  0.02006133108087967  0.06257523929303699  0.01551019352190076  0.05550399110985236  0.20738249434777345  0.30181573932371075  0.21687930115766710  0.25484928429440451 -0.01960183301651853  0.00181608701693696 -0.19946516254270336  0.53911397706458586  0.04300874975610566  0.45183691506011958 -0.07395429364160375 -0.05778656435090906  0.04331016747152149 -0.01785967987176246  0.00754281692456410  0.08221397943478014 -0.04575666677061782  0.00173114932369696  0.02104847226510925 -0.00484099847467670 -0.00605767759880271  0.00070735221472007 -0.00799776892035719  0.00927223340580958 -0.00017641219966696  0.09005639373639637 -0.06420020207312577  0.10228844536401992 -0.01362643840473848  0.09451514305930653 -0.02055541211262519  0.01138465844235290  0.00785303821759450  0.00782514479035485  0.01244957793380169  0.03480790131789951  0.01878054406375852 -0.01101044992071595 -0.00056854820284440 -0.02834428680090022  0.03569846761490096  0.18779479661391113  0.06910852708818753 -0.15276704958169840  0.24319651016375793  0.07275651711573196  0.28248377345863446  0.06388011779112980 
 0.00042406886799862  0.00001089108498434  0.00414359377338973 -0.03673786811476250 -0.08689598154942585 -0.03272312583033791 -0.05003442397960177 -0.03344698971449615 -0.01187227664229427  0.01828114654347238  0.01703752126243686 -0.02643696424969397 -0.05423605701867985  0.06450577712708762 -0.00013213847919883 -0.08447795353150662  0.04273711298569671 -0.05095730663951350 -0.01139033698276823  0.15912325813038411  0.03106242625247860 -0.08964592588934062 -0.07547182524574735 -0.11231877727513104  0.03082284224910390 -0.15813360970163398 -0.26023956683935723  0.09331602265907006  0.03129915274825801 -0.19107497970675416 -0.05890118666833316 -0.01235124157253968 -0.04233658430006613  0.06952944403517790 -0.07660317476880364  0.05751751694065674 -0.25694131940029635  0.07785799002327179  0.02860662502494353  0.02212843519835327  0.04544491285388357  0.03343166877510476 -0.03131772198791109  0.01232661175312667 -0.03095930966598560  0.08412799421729916 -0.05144963215428437  0.07137868393886164 -0.01288264429704298 -0.02169640947864889 -0.01064485561142331  0.02799859926274207  0.01227844750317320  0.01230656810272644 -0.01776157946333223 -0.00836406823363902 -0.00951469127485893  0.01364339586701412 -0.13052865385740028 -0.02301422231180588 -0.04845350151958934 -0.00789625460947938  0.02473985005895423 -0.16151308792745078  0.00373122471048181 -0.37608250436382690 -0.04943170090800079 -0.13352111725921970 -0.27496870898400411 -0.08686196705545746 -0.07359255535248613  0.06217925204891426 -0.03057006645868655 -0.03188975656510624 -0.05451048164691837  0.06193558462729472  0.00215829261609732  0.01587750563904310  0.08869248104371112 -0.35923433291025536 -0.66257988591859474 -0.14307935494511778  0.05118349830411602 -0.08178928525321168  0.07378779374174044 -0.63322239468310970 
 0.00297810136891762 -0.00004060124561380  0.00325948305427059 -0.02450253352788252 -0.04700539388440424 -0.00440507814400276  0.01747736176724674  0.10909913657552932 -0.02580084282428225 -0.06585850305799776 -0.03487968071333788  0.12766675668714519  0.15504536118225090  0.04608483737477266  0.02086251677250510  0.11536255624171715 -0.05352624329147885  0.01090481446735599 -0.02170025247087378  0.07558882814649305  0.10949481287624444 -0.00021462077676100  0.21943333969115239 -0.07756211509203026  0.14808545893117525  0.06163156874264786 -0.12956652127563384 -0.03157332742208872 -0.00706373902576108  0.00039234560112324  0.02730356076562277 -0.00596983837493227  0.06853716482862228 -0.09235099718163489 -0.08185267572010908 -0.14687389895640179 -0.00643539474986317 -0.12466828000920432  0.09304973766787462  0.16198681390999761  0.00048128812142790  0.11241501666761948 -0.11531753868971319  0.03191374542625272 -0.09065304366481068  0.24007389812139246 -0.05488493054720592  0.20831711859670496 -0.06266873316710403  0.10009261424964989 -0.08748166613307384  0.02740212559216392 -0.00293021808706603  0.02471141309643058  0.01406171864469924  0.01061853941236423  0.04592040333371349  0.00012667501138246  0.06189365600819929  0.02343615997186595  0.03009905003197940 -0.02560109691430539  0.00210914389755079 -0.13493912531878036  0.13726627612568668 -0.10301912171582532  0.04649838511596214 -0.15840261467762023  0.13947457249725675  0.00645041728071325  0.00343372160014161 -0.04033330065649687 -0.00950090654456363 -0.06505599595541899 -0.02704418946735780  0.00801545831388629 -0.00437028570665816  0.05583748742949514 -0.10919378942596465 -0.28823626375713496  0.07247344754243103  0.38499267314699487 -0.55842027261397753 -0.13304714835068071 -0.65996077283337928  0.07541482756599796 
 0.00196605881047334  0.02213206801432198  0.13260342185488333 -0.30195775468456038 -0.21851492987532145  0.04562815677306403  0.23907664989023603  0.15905407039044550  0.13493353867336266 -0.02931217551254912  0.00405274127906019 -0.07140674754551554 -0.15749384824202009  0.01181501313857259 -0.01012108872988858 -0.11447994907115175  0.04238974810636593 -0.01165959551607929 -0.01230046102436552 -0.08172136902879068  0.00635012223990878  0.01981930678705920  0.09453899219658268  0.11894765464187407  0.01519936850287743  0.09922624931996603  0.08766267151801987 -0.00223928791892062  0.01209732368514235 -0.01640885326624037 -0.01712618353072244 -0.00717371112382747 -0.02239599202702891  0.04397988361436068  0.01767287373876726 -0.00296078992752676 -0.01043720687160750  0.05588272164803144 -0.02677704129938701  0.01291352064699996  0.02665150733935116 -0.00832983103624003 -0.01882011254970033  0.10829836832127071 -0.02192195849479572 -0.00772046053491802 -0.08107301948905603 -0.00307655464001544 -0.13128657457183165  0.60548252998290020 -0.11117051711184515 -0.06789195825379429 -0.06376820301617814 -0.09790528517521709 -0.05744055564350130 -0.02508268144880427  0.05252473875168510  0.06734434879593412 -0.03531378337230706  0.36740447384816638  0.05742393037269396 -0.01562402582335605 -0.04535176915423683  0.14810736394515828  0.09257028264949045  0.00369042484304578  0.00422286030805454 -0.13288681460948648  0.19487515042537124  0.30484717613492684 -0.09628327580940356  0.05345585158898510 -0.07572961135381520 -0.09686858036405144 -0.02875831424565397  0.02388853070460994  0.01182633873203618  0.04735528600688357 -0.14929334105243847 -0.24582792690507296  0.20203486790577233  0.00222643749363321  0.53923061702550090 -0.02657483328403843 -0.04660324880194366 -0.29541600441146121 
 0.00102026323416321 -0.00579437164320942 -0.01085389668044394  0.00456836205962407 -0.07248613006290729  0.01347548420686220  0.00510862727722228 -0.00504450801921305 -0.02136535298946349  0.02168392210588107 -0.00567352879223008  0.09335654957731568  0.05467741305186490  0.00628295530676864  0.01644281623350977 -0.12264586207690378 -0.00050826774771058  0.03257402310725310 -0.02089930520478383  0.10509554999917073  0.02345109330226765  0.10636888203074363 -0.09803671610785729 -0.00260939989902015  0.27894507044594946  0.03903123865259372 -0.02272468262793866 -0.05672987122589822 -0.01383095952639495  0.11132686764560566  0.01728796649833235  0.02577475673222091  0.03990879349668600  0.03353049014822009  0.03035947734080455  0.06063454136249572  0.02457760922384109  0.01181946239799449 -0.22405562819278330 -0.34049101569389062 -0.10377222363082694  0.22155202572629251  0.05400003900032147 -0.00322879114861987  0.57795279899878693 -0.01722342072602577 -0.04054728377185230  0.30216822531678644 -0.23291251784801406 -0.27577318514037391  0.11927079156155598  0.00537940894751126  0.03049092964071074  0.10722800822402588 -0.04278025043531825  0.02762649514928553  0.08919415005352045 -0.01769262575698901 -0.05546947218727016  0.03836451669470024 -0.03303686655358786 -0.01627652640357994  0.03847760083229232  0.06889228064811387 -0.01562673613593261  0.08558490493879695 -0.00818508221512159  0.06641772365444708  0.04968876120993751  0.04909303346263470 -0.00789335415566900  0.02116514775097458  0.02492133575650432  0.00470750446638847 -0.00709339236495958  0.01670644513891553 -0.01253502271226848  0.03231841388336171 -0.04616579874777866 -0.23531666764416287  0.21322670232232574  0.05660629370138164  0.07614624662753333 -0.00022210162085588 -0.02401463564765481 -0.21428399396339570 
-0.00248748900137388  0.01452855737523069  0.02866991293331438 -0.01375536986728522  0.06835782951401287  0.02628580721951970  0.07590239017346216 -0.16756138047210486  0.06941259019372027  0.02269954337716660 -0.04041904628413247 -0.05455229407184740 -0.01063128709800347 -0.25426642474607397 -0.01413480471898687 -0.00643709304025267  0.00352826580724331  0.03940226442390431 -0.04035433570637305 -0.03190817437788534  0.09153209280596342  0.05631807101163367  0.25237079776706894 -0.12279681639572436  0.07762499277702128 -0.05023074846669575  0.06595989591160087 -0.01077367328441758 -0.06419921073254220 -0.02501886301172407 -0.00865753984667652  0.02928664453415102 -0.00939913127290216  0.00779417483560848  0.01358783393386939  0.06433240575009055 -0.21743732454731335  0.00806954073783545 -0.01157832453860776 -0.07699071732256747 -0.05732819079187457  0.02734825847674618 -0.10058726320424791  0.05019482436564929  0.08304082328791133 -0.01175744272946645  0.11325015115971390  0.04319943281261111 -0.06450461495768126  0.06977350093115955 -0.10289696669717584  0.05627782070457663 -0.01493872479273434 -0.03602449355776838 -0.13380680643031628 -0.04608149046910056 -0.00812055590816540 -0.00653019037076295 -0.04226387572677041 -0.01672310981608835 -0.07106049131425621  0.12334285893498741  0.00644574209314556  0.02988819025661194 -0.09930504141298017 -0.25157759704277904 -0.14087897472260325  0.06127882618831772 -0.24489375653377257  0.16431131759741310 -0.11649449058745553  0.07643120585992476 -0.02904510681144776 -0.00026488098964347 -0.00135215321348397 -0.01668225014856228  0.00038094178932424 -0.01111658421070131 -0.04235300922821834  0.17988861575937459  0.09101541586293956 -0.77792714014418995 -0.07800992599313812 -0.07769323151397427 -0.56811559463816741  0.25159806977096927 
-0.00120268255057606  0.01589401572640532  0.07446311971693756 -0.02806858248688845  0.10642102309192408  0.06694023554860179 -0.02106262306472561  0.05735141406906362 -0.05998822050730269  0.01420691042711652  0.04439273796167828 -0.08567865002549636 -0.11810200153237267  0.04819213258429182  0.02853027456340403  0.12348422256168305 -0.11744879708045997  0.09426622930659960  0.00565310510665776 -0.12678680437474177 -0.03264737046920332 -0.07015118596351644  0.00297297312041303  0.11158994090968934  0.16295974426192886 -0.12752429847321459 -0.01760621278139994  0.08765624298764015 -0.02250371419031003 -0.18922111397103636 -0.07237287090115556  0.01154969525594633  0.00981539262212874  0.04268633813597174 -0.05306917185121763 -0.15926448535423798  0.06604908223628697 -0.05330440378030813 -0.19104260359927508 -0.09433495005462383 -0.10390006334662492  0.10055183418048390 -0.06516187958475234  0.13818960440683425  0.25174386939944698 -0.01622922141060084  0.04836338876429049  0.13580025835824405 -0.21435636917761450  0.33771274466052226 -0.12970059979188034  0.00475970733622731 -0.03415104902627168 -0.01379849532437864 -0.01685421738195519 -0.02983908242197408  0.12192949197017801 -0.01020685573371559  0.18455519472523294  0.08615965917860384  0.05170385946901777  0.01496578342938819 -0.01636021501745801 -0.08856603959735829  0.12689142745412740 -0.14622613106359386  0.02635279312238201 -0.17963150425871829  0.00340942943566419 -0.14782072595732304  0.02849805440464612 -0.08513520675356798  0.00862174918238238 -0.04303712143733138 -0.01602813335836425 -0.01105983626222653 -0.03398101962577484 -0.03449125128333609  0.08085150978831676  0.46027384690269640 -0.50268885791498230  0.12675169652819923 -0.11543731768527875  0.08067131362273483  0.22607230231828651  0.37116057448099438 
 0.03348959550120462  0.00059017074831014  0.03303638183385674 -0.16935780383999316 -0.30383581556491640 -0.06155140029275060 -0.05738272159233706  0.28545087566458149 -0.12268327026387318 -0.14731844036306815 -0.03777913426022656  0.12420687884511419  0.11484242511442130  0.18243812409362270  0.03333867104360954  0.10770918774598601 -0.07279340178389512 -0.01706120931886173  0.04888692936834876 -0.01088543865527115  0.02593780212454622  0.12200796938635321 -0.04973347986766521 -0.05991206146110364 -0.03192394285563152 -0.01067464574498706 -0.11469481527920455  0.00093291764720696  0.01343157399928201  0.00216713611082598 -0.00666845109046084 -0.00154121880313855  0.00164387222085874  0.00042417745265782 -0.04298758768958919 -0.02409668760460896  0.01344417833687528 -0.04204443040249461 -0.00230707921392389  0.02182334350303995 -0.02272791966709697  0.00343801807442158  0.02291320660370617 -0.02091294657944096  0.00752055165833667  0.00008805298527726  0.49507537097836807 -0.00917923819252455  0.04202017757008814 -0.16711000462196568  0.05323180806157358  0.03283199693467351  0.01380976357727366 -0.00334308668925395 -0.10436319599042834 -0.04689685484763492 -0.04113696839327115 -0.09347528008016281  0.24926599285804144 -0.32911718234858695 -0.06679657235638302  0.22349914918141409  0.00411529390971794 -0.02455920190931822 -0.13703188497364652 -0.12622817748639711 -0.15447788756503675  0.21611471888161249 -0.22844778190191964  0.17357708221014292 -0.12296815275208393  0.10474982115832318 -0.01390613296874659  0.06435636203443033 -0.00582330183936860 -0.01252715485498667 -0.02401843322969340 -0.06220343892468728  0.04198295621653359  0.41788068441889942  0.02626316923044298 -0.43830610905109890  0.23476700020841892  0.06310502104287370  0.11069018642003617  0.28104295951252373 
-0.00857259363629006 -0.00076640486648405 -0.00637015026915210  0.00860042960620158 -0.02669809656084920 -0.01619515288895640 -0.05739457894268441 -0.02766445911858529 -0.05524246802528781 -0.01525137548939527 -0.02187857612927110  0.02428835050589812  0.05263288828764970 -0.08693438378536579  0.00973002426825994  0.00994701552371860 -0.01797769569032121  0.04251723789047897 -0.03689297201236986  0.06424512657328389  0.06164504693701808  0.01147854534969525  0.05783032757047415  0.00112619183878680  0.41477278535867473 -0.00510937944988078 -0.08197955415889396 -0.05557590522381126  0.00800461324871397 -0.03056401101498011  0.02974862994928129 -0.02931781808921129 -0.16443890108405990 -0.16677101226276270 -0.04553845148730077 -0.06013095145979074 -0.07502435756092439 -0.03559181261329445 -0.02340479658214251 -0.01506746870800930  0.01937285541973321  0.34763618793508627 -0.05247277767519355 -0.07386344133812747 -0.35411784183710682 -0.47429569693720619 -0.11530224179489992 -0.35526162866723887  0.11916358355126579  0.02379641114756029  0.02221985576017508 -0.02959691291948786  0.00397953530373173 -0.17843636555615700  0.08864941020005794 -0.00258039029472110 -0.07995172420407257  0.02034359221731625 -0.08020569062555909  0.01414235907105210 -0.00503836647117851 -0.01346523777108972 -0.00792685811388857  0.02845300374159350 -0.05885371559164113  0.01356143440129319  0.01739583765352760 -0.02222096988332558  0.06615194167763817  0.12469671549241403 -0.03373898949803552  0.05611587670229314 -0.02783615783351309  0.00971327676108831 -0.00562515473825404  0.01734844663683647  0.00545642552331237 -0.01648989855581354  0.04116275125085227  0.15862507975127088  0.03565112388602096  0.13919483458373719  0.26831584663912184  0.05859198069568950  0.26491805766227705  0.02367216078288709 
-0.03870717149293301  0.00256320157899563  0.03044644245781616 -0.08929384454094452 -0.09148566774978906  0.01174471961928871  0.08843272758291740  0.07390480329489467  0.06910233190388486  0.02041812983201280  0.03204282706778965 -0.01546673082031409 -0.08955013854514933  0.11911189680798159 -0.01103037454848738 -0.17217581712853736  0.08239088932097766 -0.05061129543005942 -0.00364831805014367  0.09891809175357892 -0.06083369932635917 -0.08993560059492681 -0.17387428865321211  0.19932385312021345  0.05595970132346278  0.14223475946297337 -0.10609168206390310 -0.01366715697284281  0.05747397729277369  0.02838768248798040  0.00941557642946786 -0.02560339783747581 -0.03179503891419207 -0.01493672938641046  0.02519257807796233  0.00341585155229668  0.16809746695154865 -0.00642535768792976 -0.01083157810812734  0.02076364705795441  0.02668459971470490  0.06769822856644428  0.08070631116800209 -0.05242932801992752 -0.05706550282854921 -0.07830931374676348 -0.39604931207413430 -0.05073333375541515  0.04496527872233480 -0.13472507662091016 -0.02749965417592659  0.04536276799925224  0.00677561070213482 -0.03293100672257251 -0.06773848679253015 -0.04503200378984944 -0.06553389216001614  0.02995208630518429 -0.21715219378524067  0.00615253371008909 -0.05669689231832964 -0.00589727672961871  0.00815376519802754  0.02889281381253245 -0.15972651254055764 -0.18978901065420692 -0.01227725101199674 -0.06874810799255651 -0.19464953741740690 -0.19548676533747281  0.06757452730158096 -0.08054603898176700  0.03121575987912544  0.01501594190569367  0.04658343993685044 -0.05510781311111540  0.00797484259910339 -0.02931362334227818  0.04704770533403257  0.39702736356048840 -0.00365299798424987 -0.33904203214482287 -0.53501787660607514 -0.04246504372283923 -0.42177793558381316  0.41738062875952947 
 0.03691854827624224  0.00172603426876225  0.01458101230010518  0.00246769385216471  0.07259214814669436  0.05343217498079560  0.10111020009621716  0.04345020373221650  0.06799887717011510  0.04227446952235665  0.04667793209879237 -0.01075741836001438 -0.08012685074952577  0.15093133587302132  0.02470003038102914 -0.00733969706568754 -0.03550532867493134  0.01069446511720367  0.04611174184247867 -0.11492489621330033 -0.05409106893080729  0.17392722438226341 -0.21624915450112200 -0.00712151264982071  0.14178369296645194 -0.16160140407759988  0.18310157509925276 -0.03544691941724627 -0.02153457564616484  0.01266616925586666  0.00376280412807894 -0.01928767865450179 -0.10756825553825056 -0.01070496207925049  0.07876783577166213  0.10265807706770283  0.06492559556189786  0.06789914716817948 -0.01101061006695596 -0.00894675893221223  0.06732769762114618  0.15843173998165005  0.06175253388508314 -0.04225848484597797 -0.15418950783663543 -0.20821732337131271  0.39743396720584484 -0.16172782238646968  0.05566726384879033  0.04944761811156506 -0.06131380276620349  0.03100967340259520  0.00041283792556598 -0.09165318458453726  0.03816882451251292 -0.00620422662210699 -0.00267645291462637 -0.03910899355668095  0.24773873149490161 -0.08218252197809217  0.04286834951057390  0.05762592444368632 -0.01707644601877222 -0.08890176081980262  0.18945809201845235  0.06194352680790605 -0.02904348458561723  0.06353352452293395 -0.07675968857359210 -0.21576623980908693  0.06776282862175166 -0.08838302988309504  0.02778084818008986 -0.02832421025945898  0.01210386367563045 -0.03654650631908485  0.00321736570580903  0.05006030407307161 -0.10677547778575630 -0.50869863192232556 -0.07768284075376175 -0.16961370633083103 -0.40915168624904874 -0.12448978180894622 -0.42987515983793784 -0.20773816042005178 
 0.00008074839091829  0.36320100273187061  0.01033837236587104 -0.09581248227234750  0.11876322149572328 -0.25060843971295749  0.10149744071389596 -0.09667381184098414 -0.09220556022796175 -0.15778662421446402  0.06510657973535137 -0.09962216379387946  0.12307857577240626  0.07386570344155360  0.14427480369834025 -0.03024332986907345  0.04219739251819826  0.00160756934088996 -0.01019245983072221  0.01585544818671549  0.03807403135485507  0.00094587035273502 -0.05241423094757171  0.04446750195164614 -0.00966658534082380 -0.03191668078033561 -0.04365321681827769 -0.09441948502222740 -0.09458800941140115  0.04478984652255458  0.04721705760309768  0.00783624094284507 -0.02461671539513490  0.03946006706705020 -0.01496292033366449  0.00343478981533143  0.02752285238323564 -0.02150393460867528 -0.06139453227645567 -0.01197484954926056  0.06109477617373110 -0.00696424406981782  0.00620533479330708 -0.00435356225449192  0.03592675373570799  0.00164751159401416 -0.00526694132391237  0.03454711461451251 -0.06956378058934505  0.17235578632017048 -0.08824023535364051 -0.13620856457095937 -0.02370502487035653  0.15265009423942658  0.53892485628189379  0.40522848997815220 -0.13916646660916376 -0.02132932668273305  0.02074009768553855 -0.07544540388798605 -0.10783599041328659 -0.19439241210634467 -0.21273968045306402 -0.16850846495418850 -0.20740385626652239  0.00355246343636431 -0.14442965579112993  0.03583352775884718 -0.13871317656589002  0.15877025965363320  0.25865366016070274 -0.03714746935922878 -0.06463094658215954  0.01917349881081012 -0.15844411810434486 -0.06759409157687796  0.11843377495445831 -0.13062726441026623  0.05624543897454667 -0.01590453072879042  0.03994194737111425 -0.04371380521473539 -0.01091222348929370  0.55465750546530168 -0.14216920014031673 -0.07664771109460701 
 0.00004786003614184  0.13349591917168907  0.03564756014622707 -0.01208048687262786 -0.01728141466761340  0.17202073837167461 -0.09227561560602489 -0.04567977407306539  0.11433946385271045 -0.08631035257270449 -0.17216040589972573 -0.04709589393969315 -0.02693069470195599 -0.00775606681861944  0.12754452899775012  0.10091848924128861 -0.01257861059872522 -0.06856978962830827  0.20643537371041409  0.17035055791730269 -0.15225845614304886  0.02901884647582417  0.03445048077025105  0.00643760817799648  0.02510518636243841  0.01313288796959401  0.05827069127425229  0.09082906103119830  0.09450561627660281 -0.00027324296810855  0.02084410118063529  0.00540367234838460  0.00369395516368896  0.00001941818140197 -0.01577637121345538  0.02208478559010075 -0.02662594255846307 -0.03964574748073908  0.06300293701123295  0.03865621919560164 -0.13188116942170089  0.04705853966809428  0.18507686977784191 -0.28357889958318050  0.06311883469604286  0.01862208724966736  0.00224984875153352  0.03381859929032729  0.04428899642148047  0.11471445292288231 -0.04631594301106615 -0.03912165336284636 -0.01867888729390611  0.02992070240333746  0.12646387736423909  0.01137163089037970 -0.08644012655414833  0.06181340832544288 -0.06208724661551959 -0.11639356086425910  0.13730618138424625  0.09509926772672622  0.26237971943123056  0.05382361532677395  0.07525934195674375  0.11195230093652558  0.11328037336957612 -0.11804940047762986  0.14421951528920138 -0.28443689248513476 -0.42183260820065910  0.27663402277331628  0.01442878584145013 -0.08737919255555243 -0.18200339102562177  0.15343710848206837 -0.28147669702292988  0.20902166273080977  0.23962714961661688  0.02581501571921075  0.04658534659629164 -0.09293308611261700  0.00566609823025641  0.50847776077115825 -0.14126222511673828 -0.05661801443999175 
-0.00010471242288759  0.15108550234259216 -0.15124239235845116  0.09677012095927584 -0.10371601505481860  0.08497655575805782  0.01689330301641532  0.08218977909627127 -0.02627456961771627  0.12568561696041114  0.10519203609449916  0.03435703548285988  0.01870742754527465 -0.02420742249099781  0.02289058608255530 -0.17384493920583702 -0.12191189711952966  0.08184151116075647  0.10640283895692931 -0.11536492684726661 -0.06369399753296377 -0.10017811438027115  0.05908078134623294 -0.12002782149350026  0.02662647747481020  0.09854418924285975  0.07782999144780231  0.09586220637843150  0.06232430649931577 -0.07821914045681509 -0.06558188274729540 -0.00079076645220843  0.02703015778609799 -0.05018477416251852  0.00770020738274550 -0.03160276934920651 -0.02174142300275694  0.06774699247628704  0.04689257887783895 -0.01646159622078647  0.00382730095190953 -0.02034873541274287 -0.12225027584503058 -0.03123403551122662 -0.03309722816599276  0.00059159691564707  0.00729305062626427 -0.02598119336499925  0.06599786324206504 -0.09304033626268549  0.05453460640302669  0.10207059765482998  0.01366163859132328 -0.11810446250203868 -0.39293972217877049 -0.26988327219975256  0.10585709338270514 -0.04633219725882780 -0.00113097781000647  0.08132499723002851 -0.06741831270326513  0.03997535662991468 -0.10560881737755450  0.00328919225496623  0.04193940731168296 -0.00894709920836344 -0.07122157500504021  0.02251457837594639 -0.00986451076262401  0.10699478233542488  0.17055808255577762 -0.21710888765224559 -0.01122788275422943 -0.00482061921081526  0.01752770706244822 -0.10498297535623050  0.07322081320941669 -0.00702593097972837 -0.08606857010314724 -0.00119041692151567 -0.08450801661847174  0.07608330955065939 -0.01927504968810757  0.94442177524562232 -0.15851498515249060 -0.12310502676045558 
 0.00001037625236385  0.06416518694723485  0.01919364647263083  0.02772069227896528  0.01019495649418150  0.01726310582934104 -0.11003496805816879  0.00817964165574759  0.03977880023607141 -0.00824107769707208 -0.06732162312795557  0.12088096988386676  0.00215984558529427  0.09608908815893226  0.02837850637498490 -0.08325644106709179  0.27680760107237995  0.15890560806950402 -0.20332421080467156 -0.09398916890442691 -0.19858773394364798  0.12175746566463472  0.10167046119022514  0.00371740111492142 -0.00600523072343153 -0.01945319963326711 -0.02572022329473217  0.00553213850858013  0.04745134354080904 -0.05840827830071667 -0.05507765707381610  0.01032714654899474  0.00417129582045831  0.00000421370916175  0.01986549827763610 -0.00033675878832326  0.01166242209507157 -0.00826155310498876  0.04654628283551870 -0.00976929692266396 -0.04986050804193139  0.02398026246858472  0.06944226793809231  0.79120240452864699 -0.10841636430710955 -0.04975570257240525 -0.01571866890904514 -0.00888214207732229 -0.01344657397073534 -0.07053978461857703  0.00647828766098398 -0.00946542581738405  0.00379770690812566  0.01650543046844681  0.00826963605486538  0.04707055262126230 -0.07794002270379652 -0.10776519163940265 -0.10708046300498605 -0.07707114685149884  0.01376848853515025  0.04331283745783721  0.04447040580059707 -0.03044062828449522 -0.02164370988716700  0.03462366624715424  0.04205727664610825  0.10082629272188148  0.11248512443007071 -0.13650487541259623 -0.13516797247726775  0.20501325658973760  0.05583916561613034  0.03325422785819898 -0.00568238209202311  0.02026903519687422 -0.07089563123399956  0.08251040263129801  0.06336442017299936 -0.01887380923963487  0.01807011102253874 -0.02726863244477182 -0.04128108973142395  0.22122803273017488 -0.04937926843068964 -0.02944796484727482 
 0.00001100252743266  0.03543624432844630 -0.00479414092882111 -0.04363277278619575  0.07260847861518775 -0.29109248879808280  0.17960609811573472 -0.00081152263028966 -0.19832653183925283  0.08110032578829005  0.12526966440555004  0.11909270756196616 -0.08687281621743154 -0.04181652929718274 -0.22188038043460492  0.03125980382656492 -0.08701499551690954 -0.03704897399186110 -0.02661173103945882  0.12015326219919525 -0.10786058387866757  0.11032230379189818  0.03574286347734405  0.06823107899474344 -0.00224751573644663 -0.03568940377211562  0.00891989366923178  0.04935332235032884  0.04182780513100978  0.00052369507753571 -0.00178645338395771  0.04095124429265848  0.01947776935989502 -0.01278872356737295  0.06633273861063071 -0.08099672576737166 -0.02309396230280602  0.02607518085830332  0.02330166066237564 -0.04495355300893241  0.04610582385104872 -0.01365129791523907 -0.05315053236538347  0.00206076909709820  0.00328581795142914  0.00633167397220886  0.00189948390778328  0.01127197291711634  0.07534585198759883 -0.04268798997073853  0.01232331305663033  0.03469450176045340 -0.00054980175214725 -0.04366879439742818 -0.18583360344327429 -0.16255723081433479 -0.04287741578160380  0.65409038706307254  0.07045388633377886 -0.14480204074468214  0.13820388364536587  0.01974226374209324 -0.01699732275857063  0.25095667105091923  0.18313698564933736 -0.18972024469680490  0.02703210347890973  0.11270265082026613  0.32592226292558779 -0.29666852335878835  0.12011314536265164  0.64771314443803418  0.06036063843735160 -0.09016537413368121 -0.20407454306892189  0.10448809288353192 -0.14671819313882151 -0.01528023413270412  0.09422850320094199  0.00716942677328250  0.01077415575333786 -0.04494463283483196 -0.01516115805471110  0.14857760188180266 -0.03870745320887134 -0.01160155751822549 
 0.00001879298602887  0.04269364119117235 -0.00060286491541213 -0.02490606915485028  0.02888271725798013 -0.07533057193652939  0.04390671028780113 -0.02587885777960383 -0.02828005358266734 -0.06357356733556850  0.08768750327591603 -0.10952095189714703  0.10974454224521936  0.02923439193034377  0.02142039263354859 -0.03849928100694885 -0.04717216005673158 -0.03175796160065250 -0.11988582111835014 -0.06696585540740234  0.21740476873428000 -0.04826691462520338 -0.12862268404171956  0.02696177575831508 -0.02971921550623455  0.00341208975172956 -0.03667778784754597 -0.15951642400536539 -0.13209888787816784 -0.01183051108788776  0.02329553490615537  0.07100158675016771  0.06637956652398286 -0.10575926341641535 -0.02825961938725855  0.03002333076194225  0.02772331284177953  0.09042960840820977 -0.18297396029715515 -0.00155734260549863  0.16916376666188354 -0.06593328801839178 -0.21375296767755778  0.02459794855523393 -0.00330021077284476  0.00087160376009634  0.00142258682958285  0.02058904864564123  0.12363061023657933  0.01186086641978980  0.00653847907405895  0.04012118666217573 -0.00486711166366046 -0.05224329977734978 -0.15728635675674182 -0.22247812280024626 -0.00466479227108086 -0.40611880973693443 -0.14754780623373473  0.01469871253504545  0.16521857379174207  0.17767696769928906  0.17978162635648851  0.01030577162360488  0.06323259677525672  0.10875406066735910  0.24244561684315907 -0.06699938235297839  0.12575053475060705 -0.27693080136496945 -0.55666270665302309  0.18332162253950313  0.08107649784371529  0.09764343924934735  0.16705973097093210  0.09270453100935994 -0.15765928509420948  0.29764615228457120  0.05770892116431136  0.01957697727850905  0.00451396503751398 -0.02510822301237381 -0.00157813836048997  0.15165176595489346 -0.03799485190314673 -0.01770611823495362 
-0.00001919313521049  0.01128065623486384 -0.01586632406689925  0.01534391170817537 -0.02009349594145113  0.03706779120902540  0.00298545313597249 -0.00263802112002226 -0.00651345479786630 -0.02287554361399951  0.08917786310208942 -0.01876249172929206  0.04891830107620398  0.00383324417582894 -0.02725999923989596 -0.09520886616229800 -0.06160267976806065  0.05914416677527617  0.03453470736526641 -0.06560985797372605  0.01697708562678901 -0.02639516001228055  0.10118223517681581  0.05945633323815826 -0.02976426241390466 -0.16317805422272016 -0.05628026639637088 -0.00945636291737738  0.27696294057726678  0.09886996760483137  0.07168715617168141 -0.17844372694782035  0.04799386357292437 -0.01566785184080207  0.13956228526018072  0.09840232980794392 -0.08038347722487052 -0.21765427446784250 -0.21008345899179576  0.09307359226836064  0.10468679504426101 -0.01765404625516925  0.03450381811252907 -0.00778682885465529 -0.00210796073548971 -0.00363754338210773  0.00047515540715314  0.00347155453298260  0.03141178740732108  0.01343172272000021  0.00559426699572842  0.02391320413545404 -0.00128624252363753 -0.02949120564428033 -0.08179693517643506 -0.10199195704068621  0.01696877204124817 -0.28815442177875522 -0.01445788237415889  0.09051434804465776 -0.28139022757614174 -0.06038130598707492 -0.20228919823217439 -0.14872017773457757 -0.10995888481751843  0.13148658973995242 -0.25612575457939102 -0.03649020552610797  0.16097031430443220 -0.16121588546962565  0.09053661206623771  0.12018220625052349 -0.05620338126579180 -0.24541690001176966 -0.61856466161927448 -0.07980471170902349 -0.29036047882606819  0.11914406273979961  0.27199303561389099 -0.00507909242267684  0.06992403192588723 -0.03848214117989891  0.01463755842550503 -0.29521099577337745  0.04562200549635234  0.03507345379517940 
 0.00001556297796091  0.01638383150088640  0.00138117636693162 -0.00778667823323812  0.02067333054340516 -0.06654866241704037  0.01079353229501896  0.00734582677647869 -0.02694991644753682  0.02882510379196969 -0.02127997279205190  0.05739812200285275 -0.01797026835840438  0.02336806340625092  0.05242430492246129 -0.03332330757485835  0.14827031601421775  0.11130998383078620 -0.02053587922386397 -0.11973113849062543  0.10055482067292359 -0.02450569711677775 -0.00491539311732648  0.00539751603083492  0.01554079573725590 -0.03109014770557565 -0.08733144936186228  0.18993509317698923 -0.18078864799475328  0.17657570425604882  0.02746556417803178 -0.11038124197070535 -0.12950943149596997  0.18659991844343723  0.16752304133881113 -0.19023157046911926 -0.02641652118745438 -0.05197702601768889  0.04614126428578896 -0.04309961667827501  0.11355542208778883 -0.02553559026220388 -0.07962538326247370 -0.05723549680504424 -0.00333267381144192 -0.00508892250190627 -0.00036570664102107  0.00007858904617372  0.01460113411351539 -0.05073744544727331  0.01305746861118794  0.01575678969426602  0.00337637683002121 -0.01720950711903507 -0.08643595228383276 -0.02281422925244694 -0.03890260822247409  0.37990899750270213  0.00920246325661822 -0.11924485475539813 -0.07532596347687136  0.06644587916614692  0.41235453658551335  0.00553487604378956  0.06528131805699411  0.24174876516518787 -0.11250649818764469 -0.19279103002071568 -0.10994443425568007  0.08515156304765052 -0.23072383008248792 -0.53239288356805159 -0.13617705378882264 -0.26808743440055471 -0.08128491520133430  0.18202405501218638 -0.33405875766448240  0.14728944895827933  0.16704408223672310  0.00904776357552847  0.02104459743681731 -0.01101913877401405  0.02379507875573320  0.01262366373202366 -0.00942419700331555 -0.00133030339110333 
 0.00003856693678407  0.00247539263198552  0.00538135041265907 -0.01967304155986132  0.04399128921199647 -0.17646152004503074  0.05383248874298895  0.05368698962675247 -0.07766498275204826  0.20655688004830725 -0.21800544111830891  0.22238914307585275 -0.21443018841744682 -0.05002171140955685  0.14466271634855521  0.04910221911105738  0.11136547233219467  0.06310813774936931  0.20321843869871728 -0.02943866857818619  0.04327344310572262 -0.08426661191959098 -0.00817405518371915 -0.03265162600414578  0.00893634001767998  0.02414302637182794 -0.00202985941690816 -0.00169860572073070 -0.08581590427481306  0.00648436073115295 -0.00820179600615589  0.02566858134484426  0.00225433543539808 -0.01552916337497820 -0.02311150496015757 -0.00157099226810022 -0.01513911268260411 -0.02395319166314731 -0.00031994862465490 -0.00163959320688427  0.03533942710768945 -0.00465770292111993  0.05168929429680023 -0.09728749106668375  0.01197862555419959  0.00588851402266272  0.00566354191499553  0.00387215566728543  0.03334303506542102  0.00521392408558153 -0.01539772202641465 -0.02484534186661941 -0.00233237221240921 -0.00712165882037034  0.02338488924670581 -0.09313849528963136  0.08769537231018468 -0.35452408025655385 -0.06692524144711287  0.33995827537173856  0.34874715021888464  0.19376243600441753 -0.17528022278580474 -0.45837661776543576 -0.39064154806375395  0.03979136387391857 -0.54527999065047905  0.10179704538148276  0.25627872105297111 -0.18604630860530813 -0.01200047054914919  0.13361139283285733  0.06591747461672762 -0.07572245028438154  0.26655466850081999  0.26311452407587738  0.06575532448171434  0.02589774215857435  0.09835978553411358 -0.01160039536338244  0.02178461954447462 -0.00091545539139336 -0.00720243903837199 -0.03505619791240272  0.00644847844522263  0.00213876862367344 
 0.00004894634437158  0.00584597557430284  0.00532253352439456 -0.01357932632134756  0.02504796515873521 -0.07819015146628100  0.01653930621605200  0.01347156004732864 -0.01996959832766649  0.03806985326736235 -0.01717000380870278 -0.00388054533782636  0.01683682973759459  0.00978365683329003 -0.04446866126722802  0.00115078085479054  0.01818405084901223 -0.00647488003851787 -0.12055999582107567  0.00396336580114252  0.06574746640716628  0.07893207819105200 -0.07449929073013151  0.02066874669160428  0.03102063016119283  0.09012377335781011  0.06302272826892223  0.32928302811596327 -0.06489343387129370 -0.00395488601567203 -0.06509732224912088  0.10662096252616149  0.06088796636178916 -0.07703475850364880  0.20188104956010824 -0.18411981610265790 -0.13545522190869697  0.01941495924259068  0.09328867293452189  0.03971187776578237 -0.09468086569413491  0.03092947931961639  0.17043740478025504 -0.09453916516023717  0.01122334199117943  0.00475331327789713  0.00260843695536414  0.00366979403875277  0.02732508569192948  0.02535956611119183 -0.00528639040631797 -0.00237593455693866 -0.00306970649529684 -0.00365363565428851  0.02289330523285475 -0.06537833475177196  0.03813450258684888 -0.48063343785121571 -0.10997207629971770  0.07994691877379798  0.12825423334249217  0.13712118521449476  0.25098609959256851  0.01109519311854232  0.03032199064205596  0.03392773555387486  0.12840118532750769 -0.05775159599857894 -0.03730799067827713 -0.00432814328306797 -0.01441876180597146  0.06447127976657185  0.05037444756208001  0.08049936538207235 -0.55328321191701657 -0.47270458687556710  0.32922395115439795 -0.30761054061304161  0.02420015238733896 -0.02449176668555451  0.01783052875951003  0.00480566642719192 -0.00169270889010086 -0.04554125299384258  0.00849368956931349  0.00236205600949307 
-0.00005749024737063  0.00259482767076842 -0.00243065387103791  0.00069987103016916 -0.00076832666457245 -0.00723609303953678  0.03017017347256089 -0.02164047176102162 -0.04119454247182950 -0.04294591024353227  0.10562590838387551  0.05631945932034685 -0.03348111352721572 -0.00452637730085857 -0.11510967499390233  0.02529897712681528  0.09813054194129124  0.08235502154309118  0.10199561088401166  0.02684216720596978 -0.04061342407950912  0.05043850670818781  0.09240984357334747  0.07057744186173374  0.00477983699177103 -0.11197300443343960 -0.07277197634341563  0.17124209675494020 -0.04954381792720523  0.16755499266194995  0.09688925915544254 -0.08718751784845026 -0.08634237101664954  0.06611207118998493 -0.09701464922909471 -0.03415516470869039  0.10883021813694373  0.25091174618385703  0.13992506537953214 -0.01680865087567130 -0.18038965520078676  0.02331067663199125 -0.10883047627679315 -0.11059090575641385  0.01895766022895569  0.00446158695889507 -0.00108814646931458  0.00838916587385702  0.01377733584295401  0.08655172030006708  0.00127400919469227  0.03362236465331647 -0.00569530406279272 -0.01482010599433528 -0.02597644737117579 -0.02784940910676081 -0.02176773181005677 -0.34854300316126213  0.05886359704567253  0.00949452935729356 -0.64331443772844332 -0.22007594515538428 -0.11357346801429348 -0.03512819582546810 -0.04866549440344139  0.15080302992869421  0.02793448296340553 -0.14203385726369877  0.05942468617709869 -0.21107259800455802 -0.29378615606961211  0.24533376024385761  0.04166896883574976  0.08000758700288946  0.21521445790684354  0.09328064858644103  0.19095379573280577 -0.09207629692492292 -0.27422701863000815  0.02591260304593240 -0.03510051589811859 -0.00461221989138459  0.00012379092017605  0.02079614222565189 -0.00401648583343966 -0.00068448107603386 
 0.00000050284186313 -0.00097849983242394  0.00001320674780169  0.00492895526503741 -0.00724514323058338  0.03196024318440403 -0.02776539552014820  0.00266105474993974  0.03151657678190387 -0.00864391172898613 -0.02015618393172535 -0.02848502765823042  0.03754435209646587  0.01264989850337924  0.07108619982855359 -0.04777990161950077  0.03493886043362995  0.06255712560956329  0.05247922624895041 -0.08213483001502746  0.22078646924556058 -0.03986156151252251 -0.02186670845888839  0.11386406186516095 -0.04341794572626813 -0.12255922983092776 -0.03271222437859279  0.00726626980051251  0.11457440470207055  0.03721950348388442  0.07720172104088169  0.04633903943780354  0.19029672720910634 -0.29042921081524653 -0.01967668447875880  0.11030346233302897 -0.03422791601670518  0.16344765013659895 -0.12674068294800891  0.11227192766899138 -0.11529883241623994  0.01313606128841321  0.05816776543312966  0.08518885051381606 -0.00975313072434951 -0.00354969152688715 -0.00013937728070688 -0.00225769428776643 -0.00499828961671034 -0.02175154332176387  0.00125200267714718 -0.00447558354033009  0.00105755770826800  0.00441193720360784  0.00011762498819215 -0.00253762250022785 -0.01800544474318891  0.41076912040168317  0.07079818667940321 -0.02369392402390189 -0.03582429739102302  0.07313161874547813  0.47615779836210598 -0.01202605955670002 -0.04018866084421186  0.07458075350790698 -0.30382872503673619 -0.09544165331947284  0.09701602969467531 -0.08954445471758042  0.02628147931812725  0.07516192135883269 -0.00030764683978657 -0.18740186305374715  0.06393196774244074  0.19494314699507029  0.34026402258145932 -0.59915276495786796 -0.17026616026867208 -0.01141108138098105 -0.01819583544125276  0.00293891858428742 -0.00699436195720277  0.07698995408464354 -0.01365128936228944 -0.00826494744834450 
 0.00029605141559068  0.00099016320895825  0.00962535197001567 -0.02182101021909274  0.04254176712206730 -0.13226534408591981 -0.03718796495293721  0.10282491235502898  0.05320926655258639  0.23697498481702561 -0.30048405385837157 -0.08895642329630825  0.06059999406436200  0.00525808306078362  0.14293377151675379 -0.10288562715671758 -0.22132728802288520 -0.09663689831399902 -0.18902804578268956 -0.03840516487213113 -0.04076079876566425  0.00039784080406216  0.00260116327257317  0.00548514544622592 -0.00348045167458937 -0.02223595007778614 -0.00766244844609100  0.04705965571501503  0.07023019242587306  0.02675055213445771  0.00230557940919404 -0.02569260187082709  0.01257367802882950 -0.01084691382078972  0.04756210207612847  0.00367875869578667 -0.01953025495885651 -0.05017912989214510 -0.00532102343386715 -0.00352235420684575  0.02033817959060924 -0.00189735433395243 -0.00008053836957833 -0.01110775783825329  0.01190122937589427 -0.00216738888697333 -0.00174821942143208  0.03020810554685775  0.11961023517879053  0.06855391191846397 -0.00919731858827049 -0.02198562004600356  0.00303745740473769  0.04435321646423995  0.20460746572418159 -0.09065071134976062  0.03547149766310346  0.04499693310070749  0.08432352153918227 -0.07101613423756779 -0.52099059137484194 -0.32627608170602335 -0.10870573583834676  0.34536967839309018  0.10132138651881464 -0.35708205992255920 -0.14557430015855538  0.35317013561888871  0.30389465330106508 -0.17607263035670903 -0.49049739740030418 -0.32248519579708668  0.15945970922867264  0.00204085318938823  0.07813547256887192 -0.02045872270649315  0.21859327780846713  0.03293833090478087  0.01367494774041196 -0.00468252799982709 -0.01716722525708831  0.02706330157357072 -0.00235475516393216  0.01418325203511168  0.00539618238497226 -0.00271460286808437 
 0.00028923197003962  0.00224512181096989  0.01232970622562007 -0.01369865341352849  0.02013563288159767 -0.03244895705954870 -0.03681268558917862  0.03555338208699137  0.04568748709009937  0.03071894787443011  0.00907853477101707 -0.09399909577862751  0.09231679810761506  0.01965233120766108 -0.12380487693877662 -0.00223473309915720  0.03040080517509116  0.03522303023393345  0.00979902475695705  0.03006536231219778  0.00083412355681470  0.06313071951600641  0.02672070679939533 -0.00809782613830502  0.05538662035304170  0.04056308618191104  0.04465984929954803  0.32112360463390910 -0.02007431504598117  0.06691242320172162  0.01927443188551142 -0.02540690327943403 -0.03688644441258183 -0.00055273976012369 -0.27495327019232452  0.22989407241293489  0.12747571793658075 -0.04115098806461517 -0.05343057011145014  0.00311360357323125  0.04249790657925714 -0.02674044605059767 -0.11841768580255023  0.01346951631968634  0.00611967416353001 -0.00123606116462237 -0.00457981386913773  0.03520236323309563  0.15694422765201221  0.06282861911901397 -0.01121480266860499 -0.02920771810023520 -0.00219637247606938  0.04477733865581936  0.23108565640897344 -0.11471729463079702  0.06709607020135376 -0.31422898099024610 -0.09111422745622827 -0.00984573040820919  0.11815759617151322  0.06300931492181182  0.39090020491228317  0.22441372460336262  0.05698512608434209 -0.27520947874749974 -0.14413361812720452  0.23768841751978789  0.08948289115859526  0.09005326952873446  0.49772048011776537 -0.03899014461407857  0.00116769429147861 -0.16433457626846687  0.08232687365283572  0.26846690848774912 -0.32411574436163409  0.06425035101526372 -0.01796686555472767  0.00233390910587871 -0.01216915246178655  0.01122905847133309  0.00190201119862239  0.00907484876882136  0.00342370576138174 -0.00189138642872209 
-0.00010602430644416  0.00192478864008691  0.00563806629210763 -0.00889693159629613  0.01742106688801361 -0.05497884672356282  0.01010978659201970  0.01210494456510060 -0.01848152726409709  0.04711550732000484 -0.05848752599282607  0.07065863759770033 -0.06693262144285368 -0.01321110410732731  0.04761029510465733  0.05208003590344183  0.09209254645484700  0.01141870093355759  0.05380123374987472 -0.01146544629378265  0.11541567570846353 -0.03464358941887144 -0.11009979815725983 -0.08344114291245831  0.03524451610429542  0.17802195226792003  0.12746578527601207  0.07368209106175080  0.01860570851376406 -0.15133322157787302 -0.11420601702682739  0.10271458293621941  0.08535471453056416 -0.07705851017835987  0.05652537185734560  0.06910779650211064 -0.10819113856460463 -0.27392303820000419 -0.13182637045811912  0.04644932595183635  0.14418972759185428 -0.01799903004264343  0.11756159070834526  0.00956114656117959 -0.00578597056589917  0.00005988152808247 -0.00179334380959110 -0.00304736938790663 -0.01861873016771766  0.03427554196749794  0.00697125529131020  0.03028061363845156 -0.00433618247183648 -0.01182830126445655 -0.05110220712348412  0.04438716585842775 -0.06029772702090333 -0.08361166905272324  0.06235643456316464 -0.14978665867993879 -0.57998531376075557 -0.20481285471766983  0.02620874911390085  0.09363286731770804  0.09630938267063063  0.19951880311149492  0.23551433221557078 -0.26006894016159404 -0.16516109735240836  0.00020824510600643  0.17385736501543950  0.29787597557758400 -0.10739895138454696 -0.00766097627251085  0.18418867705133313  0.23679288039084298 -0.26372858418617928  0.01588400579092606 -0.41280294061861339  0.05539853991845493 -0.05938150095889645 -0.02109005808283114  0.01217586265824462  0.03401303622417523 -0.00932829268988168  0.00174115006741235 
 0.00001149701882215 -0.00014399118163136  0.00084643543600382  0.00228906225269171  0.00135936638249784 -0.00187647327156534 -0.01857646302043972  0.01079687681188119  0.01889291965972677  0.01733821967213057 -0.01514982527789342 -0.01824767135540306  0.04238851685396256  0.00250648567922086 -0.00096840047801597 -0.05691231089184717  0.00865487884542049  0.06402465221036382  0.08191703197609472  0.01113118872827130  0.16840368301725694  0.07038909964269258  0.02096459756704806  0.18694664567759192 -0.04560443601388332 -0.12416055398841430  0.02883025505854991 -0.01659956872623192  0.15534742754935624 -0.08019417389057359 -0.02172074304409625  0.16308360278843639  0.02340539919744855 -0.01091772733664557 -0.07154436978931773 -0.05534735284247609  0.03272962234897879 -0.09547712702886586  0.29102954879258325 -0.25550765099979572  0.13142020813761324  0.00327446127890401 -0.00493403411316221 -0.00200438213027385  0.00048966274140877  0.00189420012937876 -0.00243457245364936  0.00792874976098032  0.05131630599039285  0.00015940341691810  0.00725654219456429 -0.01126801322955046 -0.00140635907344349  0.02521433870492161  0.11869912857092696 -0.06794714766310762  0.06096477351533690  0.14727861014575869  0.10420082541631415  0.11479749253569221 -0.14623894633335519  0.02271194769151154  0.31367087757465367 -0.07450853446566534 -0.08931641580869545  0.04540297547366995 -0.24254823570735079 -0.11779444504998955 -0.03187589213698001  0.04839634494926263  0.13915187421119665  0.13864829548352273  0.10090174983436115  0.34810958142773407  0.00332319692784340 -0.34299399420735643  0.16767637529453933  0.74402789129939628 -0.08136119267622866  0.04987632805628191 -0.04209383844432231  0.02292035454502751  0.01512666833088108 -0.01930070078260344  0.01246201586809073  0.00496390713041361 
 0.00159891619487983  0.01249884146643514  0.08972739192089138 -0.05289901675934785  0.08962518776519569 -0.12700884030763671 -0.17435973985011391  0.16342260834615507  0.16931446129219827  0.19138694198546374 -0.01013313282734590 -0.16936436972256824  0.19934957833664507  0.00833611300199968 -0.20443299154624242 -0.04177827836931614  0.04805486076655478  0.09805227947021075  0.17599510266697088  0.05347918604999351 -0.00435993015231585  0.02493446802451613  0.05251062976244825 -0.05664675201358448  0.04582850635780689  0.03937924134807391  0.02723878479611177 -0.00603642497205980  0.00672548469208184  0.00418294725135113 -0.01396306736576001  0.00666191250599093 -0.03340387508295482  0.02872772722937424 -0.06317297746314583  0.03802590829838821  0.01304911033337430  0.01476964041983985 -0.05199896658915500 -0.02860194968316449  0.07631445846207957 -0.01331204784919658  0.01138711324089380 -0.05013124702217747  0.04699625636876668  0.00390533063414448  0.03034782734930316  0.03230946082231392 -0.08750394937972264  0.14227456576574465 -0.15100080956844478 -0.04677353045132963 -0.04345014153945231 -0.07255601161899027 -0.31444553280296877  0.12871867209212048 -0.40136877651048869  0.26370119195062214 -0.12793659586244713 -0.05043286774126405 -0.00505693507983612  0.16605389074017257 -0.11678469771892278 -0.37425290796416177 -0.31865613401966009  0.13275760356859506  0.11995860022953503  0.09275955063651670  0.06315208149940491 -0.10379851176049024 -0.15898439558478217 -0.09781015344198518  0.20515256326555892  0.35008933257770442 -0.04922542872863929 -0.33717743540312134 -0.38769602793232916 -0.34157862200946065 -0.25392104716319475 -0.07401811047492204 -0.03931787794991869  0.09560196440228862  0.00235902142944052 -0.03555841122891389  0.04170864457062885 -0.01534823335523400 
 0.00124742697342410  0.00873003417926794  0.05648236246800381 -0.01528928285798309  0.01270150174631292  0.03578241203661370 -0.03807577276860298  0.00716724578117566  0.01280031785894884 -0.04480567032175262  0.16005257390108601  0.05120323838635908 -0.04211540183443071 -0.02057080330687690 -0.04906094051016417  0.06851546375585703  0.08637461665370171  0.01943831199879966  0.09633213051434791 -0.02507636284766367 -0.07539270370445919 -0.12034785285592835 -0.01516981823552640 -0.12508464488539714  0.00407275589329373  0.03197404887416474 -0.05793528084187377 -0.25211125760341385 -0.06395699692543702  0.01319482356988291  0.00898373865615913 -0.01133284735223653  0.07006884699368023 -0.08591618093699194  0.23756807744227851 -0.17392302578382154 -0.13552998135712477  0.12628870537226061  0.00088266738544041 -0.01130077648432987 -0.01983589158745315  0.02456249415226886  0.15168367522780610 -0.06336841158998260  0.04637954080668835  0.00410259365139524  0.02029489397255092  0.04527121341972811  0.05419018099763486  0.17043279018169480 -0.10822745481743190 -0.04292855336103264 -0.03011489840005160 -0.00693077352615298  0.01333994129381739  0.01682503039169759 -0.20854503012518638 -0.19986417334730641 -0.16369143891237406 -0.17404757812374674 -0.15087210990913572 -0.02313740734414886  0.37410496675134408  0.23497262331203411 -0.02493445501624995 -0.30385956809532866 -0.25209358719262581  0.36735345668445740  0.26804068550989363 -0.06877618515542609  0.22777379685589416 -0.18992402286257487  0.16680930196474211  0.00639161288168433  0.01841354118552447 -0.02175183245850094 -0.09796500941666469  0.27040182167987803 -0.28221974647072567  0.01974696192903305 -0.09227925838764688  0.09102789196459647  0.02043007376901363 -0.02376980613505933  0.04294611074432490 -0.00101328319969605 
-0.00209574153924272  0.01334843443460152  0.04827255338640590 -0.02173274867247874  0.03863682111177685 -0.04393133472564601 -0.04165618713312123  0.00251593095398653  0.01884634724755500 -0.01762293202439911  0.00954683960404182  0.04380409209012688 -0.01212446874613114 -0.00277990212737206  0.01701639129869852  0.06857708088473863  0.09398915361694757 -0.03539315220177599 -0.06077156368776469 -0.02024096418762719  0.12548961174927159 -0.01509092208626173 -0.10741928487814695 -0.09602401574332323  0.02129122752542782  0.11874406620692056  0.10741651375284685  0.00046501135492845  0.32305272352485781 -0.07992730969283585 -0.02593062901929781 -0.11996971803495141 -0.01622459167524624  0.09341912368988063  0.11049772621973100  0.03309367692126164  0.04186644737901882  0.04583468907972987  0.04509492969278845 -0.01364341733403419 -0.17166951018503995  0.03758638121527275 -0.27263106010653571 -0.06950056507826681  0.04103374571307727 -0.00125574544472125 -0.00757853283312091  0.03268613760354507 -0.02575722972701460  0.22398770616058467 -0.00606989008167844  0.10641300296720588 -0.02887099776963209 -0.05197073517195126 -0.20479308440768479  0.05723765391517428 -0.22084186475827225 -0.04386084555737390  0.02443310939649955 -0.12056613173325810 -0.16696318954499575  0.05705790601092324  0.13487119986587340 -0.03354318837858990 -0.01635787986134416 -0.01174495016105669  0.04198645134497323  0.04493411732910587  0.01849797592383166  0.04849803459096198  0.20066486075182480  0.03404336236119185  0.08387825411822782  0.09730467791383682  0.29257992380943532  0.00204326884609753  0.22199807917466929 -0.02420296322109180  0.81786668705287546 -0.13900010277332955  0.15224603071249418  0.05777105183758491 -0.05025617949469991 -0.01872143770102237  0.01416502194218293 -0.02253572978243839 
-0.00036690537641944 -0.00463496100904552 -0.01860205779703749  0.03759382114209421 -0.02180567211996612  0.01740281188404208 -0.00379845264070546 -0.02034739267141859 -0.00697853806208371 -0.01169202208193682  0.01616580776474780  0.05636978013160648  0.02527697431985155 -0.02260884049726862  0.00531385105311465 -0.09480542986410641 -0.00901129518899301  0.05865732526642881  0.11163442624093720  0.10449552474491697  0.11246040175023851  0.15038103053040625  0.00701765915678558  0.13778997503409154 -0.05664051477538896 -0.00572084526986385  0.05286749420246886 -0.14215016239850187 -0.04329553435370104 -0.14317805770511552 -0.10414495187972776  0.08191435451362712 -0.13052398786478492  0.21051623841603362  0.10418812335202521 -0.15110193639483238 -0.01969042441283217  0.02953817120548197 -0.13831410455727794  0.23427653266279910 -0.14454187186344919 -0.01388796690676244 -0.02836187010967412  0.02555987686854642 -0.04632231338617186 -0.00059900033142668 -0.01064050416349468 -0.02447491408516509  0.07270458294060142 -0.05678801452588574  0.04630532687307969 -0.03771880632717193  0.01896431940401220  0.06608222524247177  0.28877921027053988 -0.23834312220238316  0.23938525617894321  0.01212736267484594  0.18054471960127094  0.35061819128658012 -0.22472676096512209  0.03547118287927076  0.19831164009547211 -0.02745168425958985 -0.07393659994807161 -0.18850856274500463  0.11640911449862219  0.14960815208910430  0.01760909225715993  0.05149822297012139  0.00964103055890903 -0.02405346564606477  0.18893480316954589  0.25507119570333925  0.09039131253910364 -0.02034109938970435 -0.50076339010318494 -0.35496123305786470  0.16259154531661266 -0.08367026958015145  0.05720968031334740 -0.00333175372345796 -0.03119858595977388  0.04905798437962836 -0.01858035365424991 -0.01801822328826628 
 0.00044935164802704  0.11486889798953823  0.37113681594027936 -0.24046620332025712  0.17690181531749399 -0.00023129510837060 -0.10764600003294683  0.01151296366308280  0.06604740288135118 -0.04724764252655034  0.05562858507285406 -0.04345809228537911 -0.08110065362936583 -0.02345461881406787 -0.02138803725460450  0.16688025571775097  0.01064585020706552  0.00323361534761725 -0.06173898883630126 -0.07145201122910426  0.01551351297786390 -0.15257588906187633  0.04248918703276618 -0.02936249299681753  0.02751729797307419 -0.06978075309677421 -0.02173583634799923 -0.04271763065924315  0.12797898584024778  0.03039802047419963 -0.03234503758746730 -0.02914279913982663 -0.00530203158760514  0.01984519829432613 -0.03855882648351065 -0.04299508264539433 -0.03398711861286550 -0.05309312641465454  0.06535724031843439 -0.02481469027853290 -0.09375200019226898  0.03771486215845983  0.05551515143850595 -0.00483699364989932  0.03184442355310342 -0.00050900837390731 -0.04757585991257199  0.06212222619701815  0.40801937958277046 -0.55796389559996740  0.23773815814990462  0.05709959431629082  0.05743457637076972  0.06594045559312163  0.02659676508402955 -0.57730641729456278  0.15335108863525818  0.03183845392106883  0.03081267833114018  0.10676480135415191 -0.00304824576152980 -0.00923776157649947 -0.18028624673422886  0.02664205940863427  0.02143799234608253  0.12029028351053010  0.04429256485370590  0.00422222344574096 -0.09837225666919269  0.09177713070842064  0.05896271012825489 -0.08602933228740288 -0.16699482862861836  0.03354654141720890  0.04778724980439328 -0.03322959833046080  0.01278843462264581 -0.11336683192319898 -0.16808086051530627 -0.15123511230556128  0.11202295555269610  0.06414482708953205 -0.01009483531480496  0.09358619774537680 -0.01870802876682013 -0.13074560878978786 
 0.00015304924724680  0.00486781014924226  0.10478856774057403 -0.00348576214900567 -0.05896764589404310  0.19726774631350558  0.04100709588997414 -0.02119279943378989 -0.10611771621876903  0.06493575507666348  0.03702095392040790  0.12551636237445835 -0.08783250460827299 -0.05870246822625753  0.05857199876691738 -0.15076897219805155 -0.22759925391879982  0.08112973662519923 -0.00789209538738556 -0.01016414258435424 -0.00290769287218191  0.02222250504329567  0.05978798593955901  0.08137969005660556 -0.00905900184120409 -0.02420261955774862  0.01796435234147319  0.12983311299099404 -0.11767020454941944 -0.02733993205531129 -0.10658563549239475  0.15770795000900020 -0.02449481153621475  0.00451942021895923 -0.06140254406704163 -0.06445684489182403 -0.00712078962827825  0.00147535309788879 -0.11501274810436193  0.08162697940941148  0.05638735087124106 -0.04626428390440159 -0.11221000732533715  0.03298386735172274  0.06456488277990319 -0.00326724806551266 -0.02337112440521297  0.17394021942622465  0.42518510235851814  0.09441506679927300 -0.06225305464826624 -0.04704377109831697 -0.04828862130973267  0.09275847933961230  0.19737340117822499 -0.01916231844316718 -0.53790057453340501  0.04561292423850025 -0.22748165608196258 -0.45496092523385101  0.01310698413835253 -0.00831469814975085 -0.04233860450540140 -0.12023779228632391 -0.17371231880947671  0.18513489462101804  0.03010364690107856  0.07192286725366187 -0.02220426500919009 -0.04565668849168825  0.08107858952513831  0.02256650680148291 -0.10911585694688360  0.09141252791607465  0.08802715492933097 -0.03779236056631792  0.13800932360891777  0.00221228510803088  0.11975390866169558 -0.12986836248681546  0.12463884907133033  0.05415448537842101 -0.02154154213177622 -0.21364388767836920  0.04476144276214015 -0.04057410846363676 
-0.00069712611765176  0.07067383425092617  0.02259440703319796  0.01105719250066953  0.04070502562055926 -0.03166531234921127  0.02282788976982899 -0.17563752838685343 -0.05373317144654551 -0.16640507518146816 -0.15085419920773913  0.06669569578378329  0.03194831313006057  0.02463247380474228  0.07102750583251707 -0.03859418950125629 -0.00151555079621768 -0.05925593416872119 -0.05010774748032131  0.14977007577352514  0.06824612671169447  0.16652194216507110 -0.02497045714816756  0.12416141422366610 -0.05382849619659488 -0.07048243208978601 -0.04568389277083041 -0.02696970763027687 -0.08491899888670190  0.10515136376401818 -0.01765852282856516  0.02014515639198878 -0.08984725326994474  0.11879472892759542 -0.07461087810080040  0.15288647043260056  0.03506344183051456 -0.14562276402889024 -0.03284768748485039  0.12045837675747986 -0.09056681330708666  0.02936213382545785  0.24387416749312862  0.02078405762673400  0.01522925136567239  0.00368245128247181  0.02942944543854084  0.03525100911681980  0.08509682188546892  0.24219318971308404 -0.07779317747609002  0.11779918131176344 -0.03873776581884115 -0.20533697378492874 -0.62799667586284369 -0.27402419300623893 -0.14533393791996130 -0.01668792254287435 -0.05897342683518651 -0.00968042377480365 -0.05069985117657019  0.13996373473093882 -0.06560517457528403  0.03918307207817884  0.07735924509210119 -0.06323815888493602 -0.06769650684322669  0.02618158800177171  0.12206688264491641  0.01209000022269757  0.23019687791692833 -0.26657060049261727  0.01114650104135531 -0.03498875966024834  0.15739304147907077 -0.17470988849422667  0.13145186402126793  0.04951740454562426 -0.16792593670969314  0.03920628452561965 -0.19003868911112240  0.20419339891379176  0.03234809751504454  0.00845480570856302  0.10882296138564136  0.02633231724531968 
-0.00008780881235123  0.01084453265539355  0.08612067546754380  0.11055995796212698  0.03753674568563248 -0.01288311264950337 -0.18905918312780765  0.00131794720989768 -0.00774695202012771  0.06125888638632614  0.07475209140700224  0.21454687926349614  0.12042458604221935  0.00270494402216490 -0.03157724111317718 -0.13933916910591476  0.02100623766647079 -0.03597864911806007  0.00360975808228322  0.07587490184883001 -0.00900775824474646  0.04019989549285641 -0.14101920870628037 -0.14934623777050088 -0.01647750161427215  0.10541268404841654 -0.03295925159594647 -0.06868179738745948  0.09600555013918603  0.17824579398209736  0.00547955842442313  0.04530345483177734  0.02158546119980645 -0.03449512266782630  0.12284489647018175  0.10247234877735767  0.05232898310436532  0.10439860922903905  0.06902094574875416 -0.07336181299930027  0.05982306151784901  0.00096529410195489 -0.00648357567442288  0.02745082194782604  0.05210431132803817 -0.00548150714129300  0.04773544300192407  0.12368953905818968  0.30358599895603794  0.51089972177315790 -0.14685599089147572 -0.05506428214686029 -0.06660234894535988  0.00336548255086336  0.27241313345032125 -0.28351618603104733  0.04126552888823606  0.09949395163523883  0.17533171161025743  0.25308746725918141  0.14887969070369711 -0.00847811224978432 -0.17302467757453066 -0.00754174322778110  0.14049504279584671 -0.05138892311265326  0.02269802810557518 -0.28067091671778255 -0.14925379364462660  0.10686717552333644 -0.12499788150938385  0.02967060422467154 -0.24930919567868820 -0.11589034681919833 -0.05968071783763552  0.04628547784035390  0.01180418042191520 -0.04349075289528991 -0.09387568657379310  0.21981103443008276 -0.13976832411986301 -0.16111578039221630  0.04779661063468431 -0.06048497829093353 -0.02822473428836940  0.13575017157506544 
 0.00003490978966880  0.01271933940526219  0.12444597876993471  0.27051245561765924 -0.12691090188551887 -0.18390396217967975  0.04563533846164866  0.06848236780650502  0.21695806045906144 -0.15582014752770121  0.02818085640333786 -0.03187649090123556 -0.16782010357536686 -0.04692695300469013  0.05345127824034702  0.04856897392828616 -0.14529840119015297  0.19952485396360453 -0.06677385524178668  0.05942164297474409  0.00042385665111413 -0.03129036580604801 -0.01754640152051736 -0.01519828447960471 -0.00070784542297159 -0.00338017860203136 -0.00813352323819174  0.03096426278510050 -0.01167364096149377  0.02225199127758275  0.00743933454894706  0.00676659405125589  0.00883872609702751 -0.01626013320121171 -0.02682164089795347  0.00522455978192548 -0.00128796036578468 -0.01779589810112215  0.00602170919627441 -0.02731967446901483  0.01539086703613485  0.00411244358895442  0.00485582269116533  0.00252872964976934  0.03512842893043848 -0.00053391059213912 -0.00759579760707884  0.06792453347120815  0.25391727716603052 -0.11133381481232019  0.04079320471282088  0.00767341951684038 -0.00240244762568541 -0.02243485890673876 -0.10322086122817471  0.27314061508133392 -0.27348970578873966  0.06107470593110242  0.30401350018662432  0.51742367180245896 -0.14836402201737228  0.11669793663977088  0.17409241346273616 -0.24926803284801199 -0.18670849649140839 -0.12105549097595371  0.54006331733969137  0.37869096510826522 -0.00415112089252055 -0.01976035344213619  0.01903832905976012 -0.00726407858865272 -0.06005397895853152 -0.39728458934697164 -0.11990777979246310  0.13078993821926835  0.20037754448874778  0.19063604841512072 -0.07024589918312571  0.05381745030408680 -0.03225532192919582 -0.01679867030062569  0.00978257874049242  0.02837179215860687 -0.00684756808595229  0.00486430429252862 
 0.00001643736908889 -0.00530361801505053 -0.00099211573670731  0.05172827429759785 -0.04159409404340303 -0.00782291556909595  0.07054959857735182  0.00129244932705066 -0.03498687016797614  0.02094883114319607 -0.02820776472939001 -0.10675836205771701  0.02735825629592826  0.02484375546664723  0.00291341594627535  0.08554194661088935  0.09187453870015777 -0.04104771030721641  0.02234081920856549 -0.04186042468541987 -0.04160226820601917 -0.06855884382258497  0.03870105997270163 -0.03253707569345699  0.08406363637372660 -0.07107598215359237 -0.05980445521748996 -0.03039842335297230  0.15287762534814628  0.25686767139127969 -0.33664714745567315  0.30023909028169227 -0.06269516127624375  0.06312240721939516  0.02223856519442662 -0.00124105705833191  0.02186914351580324  0.03610655031443687 -0.05667370256718882  0.07482921566027104 -0.01408730420697479 -0.01663709356444639 -0.04465541460990959  0.00818403073751992  0.00369626175045797 -0.00059545418985365 -0.00459097651386155  0.02589138311770458  0.10059837573232359 -0.04496530006432130  0.01795284503726418  0.00427432864009195 -0.00594257540851936  0.01675178210779992  0.00191946260986773 -0.00798698503429991 -0.17778135504900999 -0.02983079210467248  0.04414529829534324  0.03814667727640924  0.07095157792527265 -0.04842673308798095 -0.11242999661618885  0.05674368912192362  0.12773832280435227  0.07277331902374927 -0.06182088895744951 -0.18957700107269246 -0.15693255010015494  0.19950673747019460  0.00430243261583568 -0.00149543862260840  0.90320830900508942 -0.19183032576128980 -0.10778164420984211  0.18982188538980943  0.05192346331085875  0.04608559870841016 -0.03173884031706053  0.02964524557482065 -0.01535333894685223 -0.00848654096197843  0.00690442777649568 -0.00336030790546784 -0.00040937245697598  0.00632957712593490 
-0.00005269646693332  0.00104505520483104 -0.02703373349025575 -0.03004756633475427  0.01234480405596833  0.01383076344120587  0.00859249873528756 -0.03684917603744617 -0.01271642938634191 -0.04175877645660263 -0.09555045468393569  0.00525680807866300 -0.02191258659627548  0.07026597226560048 -0.13699435311390618 -0.03003022565694381 -0.05225922813723929  0.11405240675640264 -0.01295194563986013 -0.06204494185438217 -0.01099355442810819 -0.10152209200249905 -0.03442617559869024 -0.10744638348363647  0.03543549056266768  0.03935344475667545 -0.01232653289901783 -0.00574963332388768  0.09423882492039251 -0.01553576019738332  0.37061769025847174  0.33448600494961284 -0.07988047858229794  0.14129639510458053  0.03231849789162964 -0.00546677730858091 -0.00545117322732773 -0.00572643894782511 -0.02873533890376130  0.06614055500229996 -0.02257296184346781 -0.01001735910650182  0.00632314433586308 -0.01340423488684877 -0.01753724522512844  0.00178203781893052  0.00243416233827407 -0.02938116386424108 -0.11143428861972129  0.01689350747327943 -0.01023291950035958 -0.00234609521275729  0.00396662589339166  0.02065152302086638  0.02881951526208609 -0.14722525978836737  0.02536991936186148 -0.01136007838087132  0.01509990377592222 -0.09472302559146548  0.10664832083715775 -0.35516285264365899  0.11931999249160799 -0.08882710539937295 -0.11504049214782160  0.03545219797065438  0.01528485273058840  0.11572977142594577 -0.08735304763646515  0.06564730780529278 -0.07821539344218413  0.19254895943121597  0.04708530820335884 -0.61870880119365856  0.33997100913611877 -0.56546299922495735 -0.11884271847867180  0.00261748729533963  0.01214077892889489 -0.00366414233616660 -0.02394725354956022  0.02283292335335991  0.00306431359504098  0.01254708766972304  0.00204652377789765 -0.00021728798692423 
-0.00006077239712371 -0.01590218810381458 -0.10320430512812372 -0.12988914423021036  0.05167026237955205  0.04490109603732625 -0.01062692810128386  0.00293276232278481 -0.01125432101655802  0.01831728137895606  0.01392602964718049 -0.03391827602590444 -0.03843699626763093 -0.02486972456789488  0.05967423656525409  0.06370239250626955 -0.07844150681370581  0.32360160838177360 -0.09529032330991487  0.19762550286004879  0.00723396023262032  0.01161498830504831 -0.08910070664942002 -0.07346504293588300 -0.07073126325453070  0.03677506538605035 -0.02429800100330099 -0.03703433656385202  0.03946316185464620  0.13039415557040537 -0.11310292908377137 -0.02947190497494133  0.01173686378188464 -0.03844142108096638  0.01577107572250976  0.05169511107611765  0.01944151481983146  0.02328559929105212  0.05758222925198101  0.00321151486516809  0.03585729215792905 -0.01820586280938345  0.01088510636810423 -0.01642494307627816 -0.06181359191327173  0.00131133980217682  0.01687856010291920 -0.11030318082646538 -0.44416097819223221  0.15306710765195386 -0.06240997809679086 -0.02269575150136240 -0.01340401162083929  0.08451883848604512  0.17891132811363716 -0.54109327703322618  0.08577212221227634  0.11120528502741053 -0.14633281471490955 -0.17649582172785208 -0.10769118335843283  0.12265599525183740 -0.00344806570650640 -0.21103166903932211 -0.20789298627914538  0.06533179431135981  0.34070755132884883  0.22085932794316862 -0.02870033740668681 -0.00509632742561145  0.08566441064796831 -0.06905078481411725  0.09625168415573773 -0.08124812420148925 -0.15576229654570617  0.26150205972792756  0.22083604262001194  0.12412996535676470 -0.04437007981255795  0.00674596526612046  0.01111925345035979 -0.00293532019053099  0.00274133000199356 -0.01183501155499542  0.00140532829571680 -0.00150492389073975 
 0.00025031820383971  0.07233645268890927  0.46636093057089983  0.29398087547648971 -0.12857675945174496  0.06945651139560098  0.08653926741417849 -0.04276147418407125 -0.19482742194160718  0.12613881678418146 -0.00812070787271449  0.02203625172516451  0.09559500659523748  0.01341768045229753 -0.02493585516724796 -0.06586891561618152  0.00410110055412845 -0.12495318491550542 -0.00440744063827683 -0.04761413032269994  0.03673862390506457 -0.00737060706131742 -0.00222748951697151 -0.00142458425152813 -0.05142709480892099  0.01930339457013931  0.00522561060311335  0.03597937264986774 -0.03495768611572905  0.01481311655875583  0.01408698172690637 -0.00849953759442223 -0.00329240628663488 -0.01264460506829022 -0.05639115204909075  0.04899253581197276  0.01988137157058642 -0.00642044231697758  0.05411353821203436  0.03653156657241451  0.05260759805508534 -0.03864225267110471 -0.00514658945343091 -0.06177857471835564 -0.14595136664871558  0.00678081266355781  0.01197807179360094 -0.25044926616866808 -0.88534324063600089 -0.15683927315824597  0.03022423403248932 -0.00374609820403240 -0.00113664418888897  0.15461774334065007  0.09580853911370821 -0.26595506614500819 -0.37374618291392020 -0.07637953064716607  0.07000141262839438  0.11406021454342019 -0.01393676548207290  0.00752932065510295  0.05681457459653184  0.06828037234584129  0.08877804469348732 -0.05250466932916339 -0.06601309248314208  0.02810861003123936  0.06488668428713031 -0.02928468282138922 -0.01635860978968844  0.01046413436084568 -0.06235596317278463  0.02621740007695210 -0.00721381475112882 -0.00022610432329816 -0.03692789871894207  0.02035536984113296  0.02768588148708354  0.00054049345406231 -0.01327503721439958 -0.00132425494341182 -0.01541777717475554  0.05858573206553903 -0.00874649479776513 -0.00437943322557954 
 0.00005801569113240 -0.05213755025947009 -0.15915103995280983  0.05451180478531115 -0.10508315868536905  0.03843284947386284  0.23170299700733743  0.00052228400762813 -0.17131875979221645  0.13571245085394310 -0.10416318303834042 -0.33085009962031842  0.11157928547569540  0.07451602801983766  0.00051244336020438  0.19405259008817272  0.21179229018937643  0.19388365250650164  0.00643182413350866  0.09136711133542984 -0.01844080015469152  0.01207172196832773 -0.01872546468124289 -0.03425140843673503 -0.01271248151724083  0.02701664244978794  0.02171533914170679 -0.09751406619074925  0.04625231758034353 -0.10809308190420791  0.11021676775272542 -0.13737119920456614  0.01713437826055539  0.02531403735270059  0.05292716754950430 -0.03883513175814120 -0.03042797964256022 -0.00438037055688291  0.01550965393517175 -0.03389981284783090 -0.08699166693239765  0.05351962440452468  0.06484660328674857  0.04950481557125571  0.08816448368960920 -0.00367346047213869 -0.00203134849318316  0.13201613773860610  0.25451227228459661 -0.05025789007853201  0.02716251143967252 -0.00794720264963187 -0.04557689510793486  0.11948629090028483  0.15921462436823255 -0.30501314338975644 -0.58314667902664785 -0.02188066983848664  0.12603658261304976  0.20671964375319693  0.03706234664640021  0.11061033224675038 -0.10990921362607094  0.10046151251797783  0.16625737446663991 -0.01903081553771137 -0.08904523126685361 -0.11511492354497561  0.00432971795790658  0.00204088658382888 -0.01274342434576387 -0.01296272602453038 -0.33950156098154888  0.00074795733020234  0.08126703925276629 -0.09117332461469169 -0.00077409570626611 -0.02847009231414347 -0.02472656462907883  0.01683677658183160 -0.02899503735567702 -0.00394544014454364  0.00167885383609377 -0.00823774624835454  0.00300176942950595  0.00956042481881257 
-0.00030369352740550  0.01811801506824307 -0.03260559724525559  0.06210630738611446 -0.02405800552758391 -0.05127645600407105  0.05159090556062074 -0.12459534086500898  0.02638001176337908 -0.19915719579244875 -0.32011847986103292  0.00706191613727248 -0.03241605901695020  0.19254394818732132 -0.37119260650172142 -0.10119180350381393 -0.07973646355968458  0.03951688040941102  0.10915316774108090 -0.14725719586454028  0.03663881911598779 -0.11054247064001130 -0.00295211397408854 -0.02427343993974599  0.03772650121455061  0.01792906836778903  0.02819595822750039 -0.05475660143593750 -0.02564929070772068 -0.03137273538250446 -0.20433059978739837 -0.17170309574802567  0.02824497278090173 -0.07246335177687219  0.01566482396910991 -0.04816469396495460 -0.01072323513785936  0.03039763903095859  0.02224751546373431 -0.05192857034533029 -0.02501773782175663  0.02513417628028448 -0.00735816496903681  0.01556334656032702  0.03865956875272389 -0.01763635442396577 -0.00287446600367690  0.03727348653225744  0.02964427188203039  0.06796356341602869 -0.03255453950296607  0.00928678601441378  0.00402766148343259 -0.00397608191359519 -0.06710043242625569 -0.23879753696263345 -0.06687865277258644 -0.02812503473674561  0.11822355463520975 -0.07322110897893708  0.24137287799317786 -0.64864291071219582  0.15919963602410747 -0.13880570081620924 -0.12762798249839422  0.01733273488127635  0.03222330506768668  0.07502601965950918 -0.06140978420038231  0.05201279893203434 -0.01687804433579786 -0.02963750567431514 -0.09483659945468570  0.34256590417017480 -0.20763219323498810  0.31102554153863349  0.04797053661108957 -0.01631474117707284  0.01815580929274565 -0.00242420749827416  0.05179192659006002 -0.05864721606801843 -0.01435758200355901 -0.02870846136708095 -0.01075411307784937  0.00279554500994551 
-0.00008310768060692 -0.03358207798225545 -0.06180155384424710  0.28280866967010393 -0.13676502930947804 -0.24176755857896190  0.05004424715657849  0.10045778912283057  0.22124292133870702 -0.11203902238243341  0.06500341671239737 -0.08260695607186601 -0.03468871958072488 -0.03130789436103378  0.07680324867499334  0.06825694790153918  0.14576224514955682 -0.30366129025022343  0.08664181756666185 -0.14978758257133248 -0.05109437156293036  0.00656362097278308  0.11060681806450111  0.08883813465402136  0.10576379393354336 -0.07586943210560233  0.00428668869525884  0.02062248810824274  0.00122219222405444 -0.07798778748800733  0.02778870616497921  0.03335790702470839 -0.00121825975681649  0.03232237670141045  0.00852847881486826 -0.05525217100497778 -0.02357737787396789 -0.02331344942868783 -0.06226008159634391 -0.02891559079983592 -0.05079702153826566  0.03534926499179866  0.01395063926069119  0.03290174128022270  0.06775689586183979  0.00010226498963306  0.00354886804224182  0.04708190010619544 -0.02386296712316612  0.18373402072036585 -0.06301722473652589 -0.02608836505686093 -0.02108412748064323  0.07003839344091270  0.22701790926728130 -0.55969996382659426  0.17386329596301242  0.11446319490987406 -0.30251572896245993 -0.42135203393997361 -0.05946470106785694  0.14560986204024484 -0.12458642543209207 -0.10477452131919526 -0.14278048235096585  0.14662461696678580  0.09461829898155590  0.05185428047891817 -0.03232891811808512 -0.01931634001218428  0.07040933629276962 -0.02255709353977977 -0.10479598767860214 -0.04594883251697866  0.07963407048069718 -0.07101239315970530  0.08757025340536580 -0.00494565941505736 -0.01105959181350268 -0.04358350147893904  0.02758020261927566  0.03355989883985036 -0.00083267670130817 -0.05319764025965899  0.01574980644219040 -0.01024552762986872 
 0.00000985303551744  0.60484668044031298 -0.21500460089596954  0.09850459869497187 -0.13189007672211547  0.19493075373671229 -0.08856523332690268  0.16878297203905263  0.10251863528610163  0.22540453505213101 -0.02241308914806492  0.06155881283537580 -0.17966803263856035 -0.10758812902691633 -0.26789835862781253  0.22202454407073555  0.03534181127756046 -0.10965869201773244 -0.17801174758834679  0.01809426222490438  0.17173001110346436  0.02630953549087056 -0.05405848860762358  0.05518719955359033 -0.01973935962204144 -0.05047763657476556 -0.04218283458721146 -0.06296015917688698 -0.04924027014911263  0.04395011464678997  0.01308066469471171  0.00096279935037616 -0.01956371272408558  0.02676107124136409 -0.01902163138134615  0.01281354766141245  0.00749952842034742 -0.01316157961100435 -0.00135292295667335  0.00041261969665745 -0.00683726551175722  0.00437741203340479  0.01593422436911449 -0.00055100543729635 -0.00199545739848208 -0.00017782349356401  0.00025381454832273 -0.01262961578022744 -0.04061624559577349 -0.04947746339993810  0.01800252468314820  0.00589977623233699  0.00700931972939031  0.00567534862068713 -0.01089656957015034 -0.01213507013884145  0.01022726175097468  0.03722804376508579  0.04578413188520206  0.03332060090095950  0.04300282255350354 -0.00862243019976213  0.05686100631412526  0.05023525582006755  0.02329768827596359 -0.04625209004469093  0.05201391146648712 -0.00356954728558833 -0.00459351081903385 -0.02294708309490915 -0.03856478508436915  0.03450713437401215  0.00349074969515883  0.01807563732304474  0.08623544748441594  0.03445505204274436  0.00964332751980578 -0.02577929255397301 -0.04480474391607320  0.00308196991562573  0.02516142259477827  0.00122765098879296  0.01774115651887545 -0.74431237219873347  0.15001920189746062  0.09022813961449332 
-0.00000424794100055 -0.05143061090441741  0.04194887818557737  0.00198056631670148 -0.01696948829281606  0.12222607603795088 -0.06712726185859563 -0.01729237023499293  0.08620201861684233 -0.01270293481597150 -0.19179878746321846  0.00120604388905637 -0.11031186865156042 -0.03923126299511872 -0.11609881968862737  0.26898036316488916  0.01826898597334860 -0.16755984317514544  0.08419826346053033  0.29889579245346576 -0.00468698415409619  0.15227958828727900 -0.10278660722433940  0.16676094709346470 -0.00592846523525303 -0.07576438830306560 -0.02436030453457521  0.08739523447257745 -0.00536158374797322  0.14187243550480261  0.16843761835328902  0.02259394701454911  0.09596291768784257 -0.09352467974078245  0.24455800636235414 -0.14949597403600989 -0.06389338076125829  0.09131087049669873 -0.21760973815211415 -0.06588491535369503  0.32939311571949254 -0.10219382109078762 -0.35363365731518492  0.22526196675042170 -0.04638085496634339 -0.01487153033533722  0.00156371799604775 -0.01196642834967900 -0.01860767757906007 -0.02589164369600441  0.00796342159355253  0.01398360058269961  0.00118267581284502 -0.00503820579747466 -0.04460041239393849 -0.02813631964015411 -0.03357034353509369 -0.07583138292569348  0.02014209353259517  0.03813020626701594 -0.05382256304857575 -0.06853245004642322 -0.10905099026399585 -0.05229519169438489 -0.05026114295341300 -0.01179907808536884 -0.07490509374862009  0.02725728963599501 -0.04968991440838730  0.09172511356107184  0.14023201753558578 -0.11862513006535794 -0.02967691061074916  0.02698984297093420 -0.01865556051757603 -0.05725014274586034  0.06323582350276825 -0.03293776110247779 -0.03163301552594877 -0.00454763177346683 -0.01628959807321428  0.02206580439536596 -0.00965919720502213  0.38117587046284768 -0.07139992221848092 -0.05389981587492601 
-0.00000650852775876 -0.21520151768398491 -0.00436511595251993  0.02845412158266788 -0.04307003641544006  0.06223807482809471 -0.01770448125545166  0.09274910314249218  0.02607613949392677  0.15235415557282278  0.04695662778844119  0.05931741415610679 -0.12739021557466557 -0.10742821216756585 -0.29084598877239481  0.13902477946670738 -0.04193695070344816 -0.09251760620354724 -0.23421770382111534 -0.08365954868344952  0.34489187285925915 -0.04009410718176934 -0.08017752234717468  0.03352882028386726 -0.04298679282700019 -0.08124821394215702 -0.09931583307486706 -0.14681438927351698 -0.08286809426135314  0.09305289653701322 -0.01897497281359655 -0.06307501063773183 -0.10065738628401665  0.13451883951723306 -0.09923769592132353  0.12123672694918504  0.04857902683822671 -0.13391115670065998  0.04759132276129142  0.05516504552347130 -0.14037114783186899  0.05713908760836518  0.25039729781436371  0.03365485378562311  0.02688133631632690 -0.00013956990059353 -0.00177257392142048  0.03640773263170107  0.04514134804970023  0.11630618752739222 -0.05084089334114373 -0.04277003596800957 -0.01688158148620701  0.02921808881907310  0.13924703832524554  0.10193568536591222 -0.06530022441250585 -0.02825149888902435 -0.05814196486844941 -0.08022894404643317 -0.03716127555527202 -0.01330778271081066 -0.04696878013707982 -0.06959858473339048 -0.05150986073115344  0.06075355772804870 -0.05382443251632275 -0.00114298180860718  0.01655204007499927 -0.01529548233380824  0.00922189447669336  0.02598522247363051 -0.00816188897025409 -0.02728999870770479 -0.13613481049865553 -0.01777821194563260 -0.03686133619327735  0.03883872155766272  0.08624659929989394 -0.00077169105953904 -0.00643286495359607 -0.01885770503124497 -0.01746803548885065  0.73419602958069397 -0.15510505980412206 -0.09002223249873739 
-0.00000060150245933 -0.01958510183844083  0.01997408896431103  0.01981372276378287 -0.00075821460847626  0.02174682123212349 -0.07439055258831577  0.01344882743296016  0.03589522808951796  0.00714079980135515 -0.07620810799511880  0.11287325595229308 -0.04999096932058921  0.07562297217421934 -0.08544927197051660 -0.01588081588693943  0.30113997134405979  0.15000350438504845 -0.37115017619789109 -0.09695383105689660 -0.21544974906994671  0.22158956053919665  0.15068183529820364  0.10239850883786297 -0.05081219571655169 -0.10600324081250879 -0.07941921191338620 -0.13074400492949248  0.00454475857249532 -0.21184478095803766 -0.06486823973116160  0.10979429640770144  0.08979059998641103 -0.14877670691241304 -0.05681158477183178  0.03420891252196193  0.03637656006571199  0.01928801295563149 -0.16585214971757659  0.05339665956663491  0.12493190250354495 -0.05173166796131524 -0.12458122519195942 -0.61359787776373298  0.07667182708317270  0.03489933460768366  0.00391253883375793  0.00687057130272298  0.00927047312814111  0.03632417121338655 -0.00459999581311985  0.00171045251278377 -0.00391761485907678 -0.00434229274755556 -0.00151317786928509 -0.02277313679327910  0.00527517675285878  0.01728723146451011  0.02236120464701965  0.03286640461372719 -0.01792697321874168 -0.02544766451023626 -0.01929896686434309 -0.02157985041473857  0.00700849925930294  0.01368536598397218 -0.02271644813889299 -0.00587749053360875 -0.02463492350564551  0.05936974268311217  0.04452016056135578 -0.06499269272217342 -0.04581353600867559 -0.02124336591955493 -0.02490682335740812 -0.02148720844931163  0.01814900006159086 -0.01153474963461437 -0.00041230117491451  0.00102791305137094 -0.02396800663188333  0.00146680577939136 -0.00082774742007471  0.17282400928606317 -0.03157431586985981 -0.01362598792719450 
 0.98037948400318931  0.00030767971948740 -0.00841762615883432  0.01901656304215527  0.02737454872104129  0.00347839095734215  0.01469874627478794 -0.06983527208249576  0.02399188565053245  0.01911711351404506 -0.00162390369888805 -0.01784961796909474 -0.03405863893144002 -0.04799554007279253 -0.00500016852689159 -0.06384416301287550  0.04443949613906976 -0.01934846103243566 -0.03793678837571073  0.05590884552537379  0.01352130646860610 -0.07600002656574860  0.01134775755759561  0.05019210519977834  0.00523933678079374  0.07275916716216706 -0.03824443083609047  0.01479404984724399  0.05253885095372089 -0.00850956749704639 -0.00170725165881498 -0.01659170016922125  0.00570111638190187  0.01905815702045295 -0.01844731259724869 -0.01937639113699096  0.01990674061310554  0.01875169664804641 -0.00718426713019394 -0.00006966922934145  0.00766137982136744  0.00907028416707280 -0.00514199895807858 -0.00764593643381590 -0.00157400676737762 -0.00108431959329863 -0.20488192876457695  0.00309132136977171 -0.00021937189627600 -0.02141514295121904 -0.00471540643018177 -0.00791302365842379 -0.00064888621657248  0.00447161311531392  0.00206870544002279 -0.00012762409304442 -0.02027113136884831  0.03195627228347464 -0.12822253555214180  0.05787282241193906 -0.00021110748057721 -0.02982129813759946 -0.00080996341511786  0.02427335580538295 -0.06325205618828265 -0.02687359779870466  0.01278284112756926 -0.03070189711936016  0.00679760365807274 -0.02567409004511313  0.00330785048763538 -0.01973148961666805  0.00866610569036958  0.00705023957753677 -0.00790762466385662 -0.01595588723804287 -0.02474757607732573 -0.01448985789270186 -0.03073866389227377  0.12290919726268391  0.00261420695732114 -0.00110363146736778 -0.03348692035064997  0.00863991141615336 -0.00208977122577288  0.07553412894211398 
 0.00095094128599300 -0.00005529971808798 -0.00078779051123382 -0.00158491944204445 -0.01281250998931761 -0.00207822425352555 -0.00779747139741144  0.00669944997257739 -0.02480613710397100 -0.01936155334394166 -0.01023598526750301  0.02817399974175573  0.01908066908407677 -0.00818521561805054  0.02826724722951469  0.04352492871790146 -0.02530767541458109  0.01084954622238152 -0.02994738371658829 -0.01936203878670260  0.07060307713592687  0.08632667301822590  0.00350513287715177 -0.05090517018418576  0.25478096272824480 -0.03228626749092969  0.07807750783432629 -0.02395463018179457  0.14263827069241833 -0.05350372732776232  0.02906254300333321 -0.09850487566972688 -0.52897073280729057 -0.26129444715456757 -0.07168074103565229 -0.11556385907355092 -0.00444726173454591  0.18977095825608004 -0.04448503621123202 -0.00920115022653539  0.13971187641431979 -0.56894623877434092  0.27883041101529532  0.03248641289388490  0.11070635768518031  0.13778271957725616 -0.09881722590620182  0.07156596389442201 -0.03108257284054264 -0.00162866986180628  0.02346208213236295  0.05444009031364929 -0.01164092350741625  0.00458697329338794 -0.00928327528715278 -0.00379609517934615  0.00906425923401347 -0.00292147302065564 -0.02235166281112121  0.02303248512520101 -0.01904775628179329 -0.01212430820254499  0.00414959462775966  0.02389810685845136  0.00750579052945646 -0.00114829067518531  0.01110477753690767 -0.02994107489766455 -0.01995510707512826 -0.01702779135201369  0.02957341236062942  0.00198790201149194 -0.00574597474089136 -0.00908527653349809  0.02901935304218708  0.00862517010227168  0.03977964921896659  0.00828390874568417  0.07426722980704314  0.02316576131182006  0.00865390509079991 -0.01981867596035276 -0.04057375291131787 -0.00087274385928445 -0.02000526347023809  0.02086787178055990 
 0.04638479946743693  0.00037190354509392  0.01117009595218517 -0.03115786756344319 -0.04147682984153798 -0.00171079056672277 -0.00246470406670961  0.09682272008323957 -0.01906456981525580 -0.02100285765379975  0.01158754612559415  0.02528986756322876  0.02791991308038632  0.11924841963826995  0.01353689321348757  0.08808260757794366 -0.07326216991615449  0.02426164120364145  0.09294920111088621 -0.12042497841611924 -0.05805986578279047  0.20787997190709845 -0.14243043026479127 -0.14763409146981571 -0.00367167521998565 -0.28959025017332207  0.11327015449122069 -0.05114943133650018 -0.20177908844407905  0.01430741416651340  0.00111594705012023  0.07290410945612215 -0.09521331875552100 -0.13778025537985811  0.20561462602634614  0.29658115494278514 -0.19321163661039326 -0.21985331774183212  0.17653389444479789 -0.01963028857736968 -0.26211707561082331 -0.10543453508097270 -0.27188892097774642 -0.00865852118078046  0.01532596382736834  0.02782962028716530 -0.50244215238568690  0.02080465633043673 -0.01554130503014078 -0.01936596847578533  0.04114202733881495 -0.05163410245039075 -0.02937948937187818 -0.00357203937442822  0.00661849886563749 -0.00125683080775621 -0.03172678013854628  0.05535594879550416 -0.22180263354467283  0.11434760344516248 -0.00542057058101592 -0.05470605178272452 -0.00133178368911626  0.03534257642325974 -0.08681893383831082 -0.04570511478545213  0.02958971643089799 -0.06768925529195850  0.03383002174242732 -0.00778375788508816 -0.00053435462664787 -0.01686126596634386  0.00516164804221500  0.00494169840729092 -0.00915176656636858 -0.01455275108484919 -0.02918235441288319 -0.01984509611955384 -0.02678656248745408  0.14622173907992209  0.01144066758878017  0.04801263813241811 -0.00868986560156387  0.01466168486700319  0.02057214754855487  0.07367542235014003 
 0.01782646846992618  0.00015838826236849 -0.00032883187984303  0.01698034891166602  0.04187208437217800  0.01279758756432110  0.02520935746937253 -0.05892783877357832  0.05093729687804251  0.05467616880906449  0.02465602649596088 -0.05705736190784053 -0.06197221133136870 -0.03434789149768636 -0.03349215858672949 -0.14287849035583766  0.08463386833372569 -0.01081940566110559 -0.01092345142011145  0.12629542832555304 -0.07122403085738294 -0.19059855406864901 -0.06529172330618450  0.22342460014916429  0.12424101530703233  0.13722483072924599 -0.20513698460845181 -0.04440918996740089 -0.06491935710783975  0.00038181417146540  0.02988202797195801  0.03079177426230865 -0.16491830093513871 -0.30774648516181585  0.13889681216904545  0.04667901070209882  0.07361408179446288 -0.36432905206907695  0.14728474715935866  0.04350741159051598 -0.33492812413979861 -0.23155562704435562 -0.27182178557009312  0.01781278916877237  0.04872818269740994  0.05817297540605702  0.44972571788510318  0.02241600493854817 -0.01076259872865213  0.00001464549020653 -0.01075797860969239 -0.00921193124004197 -0.03580194021001219  0.01494684202766822  0.01400976691708668  0.01097765184364586  0.00612244227528064 -0.02191341979717868  0.13563960493162544 -0.07468577836898965  0.02811348631348864  0.06077020985870531 -0.00817111867711509 -0.04996179833579347  0.03932729771054313  0.02270810851286163 -0.03504172855131901  0.06777109136305536  0.02374971559756656  0.05042968468710610 -0.05017038798494357  0.01610412623537177 -0.00077190581755489  0.00474428735387066 -0.03921575352655008 -0.00737825367096923 -0.04506496334434343  0.00173134757397027 -0.10038531727009721 -0.11091675032077099 -0.01580327769210214  0.02428012769756780  0.09314606250519050 -0.00153663253445708  0.03551459859297416 -0.07594185861487310 
 0.00008903217964359 -0.00013606272827541 -0.00073830130175404  0.00333699295643240  0.00565832537838576  0.00126281002844165  0.00118258669963244 -0.00733548217449453  0.00232923509992803  0.00292729954239701  0.00018921658166955 -0.00266679682734035 -0.00301429097981892 -0.00797413399886762 -0.00106625817535459 -0.00575137218511692  0.00464553484930639 -0.00097113539444815 -0.00603516816803988  0.00686247157537467  0.00306264731325204 -0.01380619121446845  0.01020763428937125  0.00876955703493796  0.00161822471102422  0.01664460533547263 -0.00466117162535971  0.00257607727649459  0.01041674305754289 -0.00044078803786083  0.00042835359713997 -0.00399802038022501  0.00447392246598242  0.00558970268472561 -0.01144060092796511 -0.01682894705172971  0.00806756885313012  0.01202894486749526 -0.00910204357565348  0.00086358061671339  0.01441323904703955  0.00448658779174376  0.01316269506232659  0.00131508971832245 -0.00472477584309615 -0.00075317345946568 -0.16349790738192849  0.00034405974892568 -0.01965902438203454  0.06748381507283188  0.37047346292108246 -0.43192988384057385 -0.66822878289437149 -0.04559495296541978 -0.08458640418360060 -0.01621146590137176  0.05192327725703814 -0.07546303259790300  0.32642165510148896 -0.19877510492899370  0.02447806833884834  0.09706173212503759 -0.00401391232254221 -0.05928064180101867  0.06104263209982839  0.01714520922062757 -0.05229868862454058  0.10111746226403731 -0.06019881371774841 -0.03460260284877908 -0.01481181427168220 -0.00840025822136985  0.00997723805538959  0.00527132130060506 -0.01129146548977305 -0.00740607453668798 -0.01270324350654844  0.00425274447829770 -0.03676716040126531 -0.08086378327049770 -0.02612246731682628 -0.06660713375911068 -0.02338907549013255 -0.01209651500580923 -0.03249513886173685 -0.02869236737753101 
 0.00113617975786073  0.00001104123771970 -0.00025363048785804  0.00013589806077233 -0.00059270090781962 -0.00056180717457617 -0.00122025653319343  0.00250396343688422 -0.00159543247562612 -0.00156269985040676 -0.00044619984785802  0.00167838342502306  0.00238420327741591  0.00295005627783762  0.00086394485869731  0.00508859452714191 -0.00337850615518656  0.00089177980458090  0.00269564869057313 -0.00552336508969144 -0.00079642787959691  0.00905318721823546 -0.00463027933343526 -0.00773567104062373 -0.00000207712601924 -0.01201772778797962  0.00746154738201295 -0.00078357428789982 -0.00425545330731656 -0.00015564483657537 -0.00031317309988140  0.00080802902442427 -0.00334782775039024  0.00024060909673063  0.00462328325673832  0.00985678349515381 -0.00602750824761806  0.00228857389449100  0.00248763231350169 -0.00157647278055971  0.00100026572008274  0.00652520172731874 -0.00061274314881659 -0.00647371958956207 -0.02074229672282955 -0.02471843581012028 -0.09345563970720863 -0.04377363357485407  0.04589456111418595 -0.17409519225357867 -0.59428064926126467  0.35530627173216228 -0.51290088783780829  0.40214275910516345 -0.06663877480117016  0.02356061003460268  0.10069869663688202 -0.02673610984915267  0.10141859924582809 -0.03189516069531386 -0.00688362808584633  0.02911676019137029  0.00152131888643074 -0.00827489774050996  0.01952358326450234  0.01384882473723111 -0.00514187466233670  0.02032969053654898  0.05020010058690254  0.10680796940142016 -0.03753941954714583  0.03624262915211861 -0.01184244251957742  0.00019610851797687 -0.00720177423438529  0.01469267617905060 -0.00296201319832829 -0.00425522646322068  0.00687118752272967 -0.01798538505243450  0.02093261565527715  0.05206340489597078  0.09375658541184533  0.01066199817353464  0.05269603444864801 -0.02148838842777163 
-0.00106737309606080 -0.00003995649255811  0.00016195768271064 -0.00116242672912871 -0.00224332133170917 -0.00033492896367146 -0.00028629200684620  0.00207166629617646 -0.00160428280136437 -0.00171948457575315 -0.00047388247729718  0.00206661284916087  0.00120674773124065  0.00121806920483190  0.00215035830769981  0.00310881785177610 -0.00184898544702785  0.00016619764607515 -0.00163481664342156 -0.00140319731226122  0.00459298120789228  0.00697989982483252 -0.00147367779222486 -0.00385821915331795  0.01593672038842908 -0.00297869102738141  0.00405402897268169 -0.00124372005391292  0.00965453835123719 -0.00387240802230184  0.00182773941642722 -0.00630817333338685 -0.03270539202448781 -0.01535752547894636 -0.00420261134904166 -0.00550851046821828 -0.00084474087177714  0.00958853274086567 -0.00209354921499274 -0.00072649472280676  0.00523709006430267 -0.02234801021294231  0.00937540639516105 -0.00462729880127434 -0.02014943486857294 -0.03295537138647961  0.07960223543251642 -0.07083032819127087  0.07506510238859079  0.01494378328714804 -0.13476009109389098 -0.62294098119499997  0.21248755258814508  0.62880621110581369 -0.30915645480772341 -0.01005518839475391  0.06112455959378306  0.00429954483599068 -0.10790521524744071  0.07919747452809496 -0.04470358655598921 -0.04188410822024279  0.00908072651277980  0.03669433916213963  0.01462517619074562 -0.02327209234103016  0.02502788556077086 -0.07211671888844991 -0.01434649542415488 -0.02556704040639762  0.03823196946024632  0.00038555316249380 -0.00862126798518433 -0.01654112894477798  0.03074336235400176  0.01098255726343151  0.04349213358124003  0.01173298732263796  0.07229232989686066  0.02162759791331161  0.00358056358086138  0.00190688140890217 -0.04638126790568659 -0.00187761758164140 -0.02104232599929136  0.01797638329082821 
 0.00004518693186494 -0.00004295320159243 -0.00029722016923980  0.00115334617305350  0.00133844603306940  0.00026154709412325 -0.00024521923197001 -0.00118768564275086 -0.00025125101783208  0.00031752213114200 -0.00002316341507797  0.00022497033586615  0.00010409107787443 -0.00117330140377786  0.00063217856004778  0.00020214593448714  0.00008887116251944 -0.00008790636234519 -0.00146156274222831  0.00020591204422275  0.00122969132793343 -0.00002269505877460 -0.00075159496913618 -0.00029836677325007  0.00164019627452151  0.00015658798484523  0.00202524039676002  0.00117169224917777  0.00477896182662050 -0.00166172522047833  0.00013988763530372 -0.00234189526585048 -0.00697585105240879 -0.00055416840789674 -0.00026351827705309  0.00017702906727088  0.00148802797262509  0.00468619142692440  0.00025400632682704 -0.00071821237268153 -0.00055161745056031 -0.01717954293327803  0.00032414051227461  0.00235827437219726  0.02742842013989363  0.03282258847613523 -0.07154341157817860  0.06135778135700348 -0.03674914496274844 -0.27733179074131270 -0.58230552041088768 -0.46422376010428268  0.08712603263040097 -0.53709974228388990  0.06367371071505822 -0.07655880249362089 -0.01404159521806630 -0.05339355416189569  0.15009107921834347 -0.06080576293043877 -0.04202521009389440  0.03840353322662744 -0.00233147131650891  0.00193365119670478  0.06238658894260329  0.01365274013276434  0.00173920002782253 -0.00642015880423793  0.00497606099118501  0.07643060945500241 -0.00162124718838422  0.04038780964584582 -0.02332887995387851 -0.01255779631426742  0.02626314196245290  0.02376110115097608  0.04399358831256367  0.00679908053409109  0.07796732821916109 -0.03445389147476802  0.01918424566032020  0.02431410712437218  0.04805812744716939  0.00383263225123397  0.02452945286158453 -0.01928285453227145 
 0.00597568201811048 -0.00006324532487321 -0.00077188992302838  0.00434303310143938  0.00827849443274078  0.00189988968172606  0.00189409828546047 -0.00701342854057061  0.00427645340395410  0.00556777941247708  0.00229114165777905 -0.00528539273583329 -0.00457589898446600 -0.00474583716807704 -0.00256338172302315 -0.00808251078781030  0.00532069633781392  0.00087470971855380 -0.00049712614167635  0.00604429919097718 -0.00591661512462026 -0.01290770643897080 -0.00206707972211784  0.01306831062106102  0.00845069570493972  0.00517232200119864 -0.00662208536437247 -0.00423333964103904 -0.00884667789451958  0.00100375426135929  0.00281224472421562  0.00376955288524249 -0.01001133572182024 -0.02139307416202948  0.01271076333805279  0.00634058360078660  0.00032063361512316 -0.02245525436742339  0.01011384179440735  0.00043384349656723 -0.01934524855752346 -0.01295803835608442 -0.01562343377108722  0.00034761917103763 -0.00369319404320757 -0.00690545765585110 -0.35567725670999006 -0.00836515613093674  0.00434443964711869  0.14881305698110125 -0.02686693000675728  0.12390056816854014  0.46864753808096188  0.18021193830707560 -0.05022261583272350 -0.00552176110157490  0.02448590743955431 -0.11718362664893389  0.57845367655889901 -0.31269756935661142  0.05924808748674772  0.22807371824463260 -0.02667096134188988 -0.08877643748212391  0.08899725767083905  0.07729939812126045 -0.10012601562235335  0.19607581922937334 -0.03121930117829770  0.05707045890843239 -0.07137323117270641  0.02175665529921294  0.00396513445802838  0.01518313113727819 -0.03925430074884610 -0.01915069107383317 -0.05198723367416205 -0.00277151700145301 -0.10753154073728627 -0.12249195380557226 -0.01745311619127843 -0.05569638170687188  0.09076478505807646 -0.00266292071927533  0.02344618095274118 -0.06625038623084195 
 0.00013243059653047 -0.00002498837135832  0.00010732727665945 -0.00561519771253296 -0.01971904060353160 -0.01187491472781199 -0.01206855399752459 -0.07227810192641232  0.03280747192668548  0.05163304227363338  0.03031961835443647  0.02955148865174942  0.02286058136209397  0.09442366577073323  0.02238999966827782  0.11947500434222914 -0.07439871483733838  0.03474814088362366  0.01958998627315607 -0.08887303793564774 -0.00764989547427719  0.02327856093312706  0.07187034133940350  0.20151401466446303  0.01842625739424792  0.21112513828416146 -0.11032282274539962 -0.00929363003464600  0.00238875059304412 -0.01557863666423372 -0.01814767817712853  0.00321616825438584 -0.06217340897325586  0.08062242116983880  0.07102955235977869  0.23176065010538666 -0.22151789310251876  0.13123249891802552  0.03797205164614173 -0.05759892304076135  0.04491792316154963 -0.00439741358118017  0.00566161143594586 -0.01048508542182410 -0.00066470177105307  0.00412269665761663  0.03032599459298887  0.00154250126016785  0.02504362633623593 -0.10664368811501555  0.05147577326488851 -0.00067233970946050  0.02102861272246246  0.03796485760687449  0.07885897233072342  0.01613921494785650  0.01631324671806634 -0.02464626523024038  0.02914066137583564 -0.15335869456694895 -0.00702099946930332 -0.08236049986863377  0.03654411271960598 -0.52627023636305503  0.41995106027854950 -0.12394405136498873  0.16045757543202624 -0.20920941463698198  0.50528148340928347 -0.01412686845499412  0.16147261207796920 -0.17740657853217334  0.06208071460552840  0.00438983819546655  0.09059528079357736 -0.10192834824815881  0.00680346879237701 -0.02758550092468393 -0.02658069240796946  0.44179706253580048  0.20554480897598806 -0.23855640340294751  0.02424539684449746 -0.05558263945568689 -0.04484640969267776 -0.37809516068732951 
 0.00034456585097252 -0.00000148806770837  0.00000897584901662 -0.00483445212108114 -0.02116710096983749 -0.01598879118587365 -0.05187085068844592 -0.05339516575061514 -0.02060313174972638  0.02514839504051270  0.02056535445186750 -0.08489889341445817 -0.11117972313706616  0.02045389747526531  0.00541289607660213 -0.03829433070106911 -0.01000376540166660 -0.01274216413640482  0.05110862354898087 -0.10062163585607341  0.00261648165789336  0.22359404106081807 -0.06397830272283897 -0.06857543323497740 -0.03692474075447540  0.13243626712340731 -0.09346976660375592 -0.06220770718243328  0.06996291505875848  0.13763902204606254  0.04133895564228846 -0.01758635300018852  0.04089461371119558 -0.05962379702847787 -0.22373898256263480 -0.21096677493838120 -0.13256221521177614 -0.11383434015158360 -0.01466305027462320  0.02456979897309417 -0.06583508094317600 -0.00139187669128883 -0.05885562859632389  0.00220170393516735 -0.00010134469972259 -0.00075604999520991 -0.06280273184682653  0.00624720535965420 -0.00735604280401745  0.04638610064992353 -0.06621130312951221  0.02215459423151005 -0.00582591999827820 -0.00870721289913964  0.00600974309522607  0.00550065402505612  0.01327630827598686  0.04420254828851128 -0.17938567279787762  0.09935778316429257 -0.04076999179107215 -0.05886685476710878  0.02976390003655805 -0.36647207509754348  0.54594204711656702 -0.13416721679193644 -0.12719365981050074  0.18074210214374042 -0.45982805535439775 -0.43097759752131448  0.05270745744387943 -0.02221248007521016  0.02457407817092022 -0.00113461026610525  0.01293329570589179 -0.00492702001847025  0.00601761769891664  0.01856474427414023 -0.07099797369903971 -0.21316792633113343  0.34397458206632264  0.08346530392824734  0.29243327155152909  0.07762002745974257  0.06088143441795085  0.38083441848490607 
 0.00025115091570462  0.00683711006120799  0.00776889981481919 -0.02998855660811162 -0.02368519589558289 -0.00042794241092444  0.06478769558412485 -0.06445210618023037  0.06724763085896113  0.01392629153332598 -0.01694551540779501  0.01758419077118527  0.07415315756528734 -0.13331942015698395 -0.00781077460826436  0.05304196823429514 -0.04671065610506221  0.01267105882465907  0.08765850169524349 -0.09902748202923858 -0.02414460279376315  0.11088727798089380 -0.11782037968846920 -0.09655164309811781 -0.02013231291897601 -0.01228692737056544 -0.28425215356705835  0.06970887902283773  0.03348110991482357 -0.13115065441143689 -0.03122661364707179  0.00621402438933343  0.01627882580195931 -0.02228414538836321  0.11149963386615569 -0.00424586863411593  0.27634982732760810 -0.00515729653706256 -0.00162429597522464  0.01853833897256833  0.03046338263939936  0.00608286075417265  0.05279540906230454 -0.00116960419486984 -0.00255828011493837 -0.00370843306501487 -0.08655439298489959  0.00496447075960498  0.01959507630628387 -0.03610416831241785  0.05885834231820523 -0.02958371667696585  0.00488340025022140  0.00816701195647799  0.02008989074527778  0.02977657028259404  0.00401279031369851  0.04442014932242846 -0.27414937099850856  0.10963841506960295 -0.07639528017601944 -0.05606664178318441  0.02789207674902503 -0.19711751036657180  0.44198611392778314  0.37033671031835996 -0.06209998904236910  0.39391006088257974  0.24425326122604873  0.47779182532929071 -0.08730107899256009  0.16516370019422780 -0.04315917096294692  0.08425711413719174  0.00163495739724372  0.03314810859395038  0.01089181385823246 -0.02587591740460872  0.04995943133491960 -0.15582679899685264 -0.46848605195047960 -0.17204571941025318 -0.15533674723893473 -0.00981788381496828  0.06218413739837845  0.31658772107163219 
-0.00369435800131813 -0.00000456540630496 -0.00013632792572583 -0.00850628913845539 -0.03444738543071900 -0.02132963053626722 -0.06686280871504922  0.00155258767838061 -0.06527283921135869 -0.03445403970212150 -0.02605920608640074 -0.02873557542993746  0.01947546379767625 -0.13960839437519124 -0.01232695715670375  0.05316244843688889 -0.02352040206123688  0.05710006376654753  0.00621314146631457 -0.14881223759817405 -0.06297046917684673  0.02745428492946375  0.02091947435783699  0.16994866562237484  0.01425745228417980  0.12847096241601724  0.24449993039333770 -0.07723534222401886 -0.03742779236433395  0.14134266410809448  0.04506380755300564  0.00605878244378650  0.02930537736048192 -0.04627052764436069  0.12299246150072493  0.00841411144060897  0.27322097822856817 -0.04066836045167467  0.00615485483443549  0.01850038722953421  0.00120264872859749  0.00778923130178143  0.04439178846644956 -0.01995641422241869 -0.00232899298002434 -0.00157595449959754 -0.08187596687941080  0.00211038874717219  0.02275490682390204 -0.12688305792305107  0.05203125637160483  0.02466180573802561  0.02217150720629229  0.00777483998341673 -0.05130650546282103 -0.02438341893282021 -0.04808287355271672 -0.00497315532263792 -0.17984318330609714 -0.16390581196572843 -0.11286973882352448  0.04297588998694207  0.05113366602473811 -0.34606727471952969 -0.02422720207685898 -0.68652851689989192 -0.07044558805659056 -0.24830131027555596 -0.21533744868473736  0.19329918616298988 -0.20187776788294240  0.16669571641569375 -0.07948647165638785 -0.04863514856018439 -0.09729299288557088  0.09962016794019000 -0.00967495747265602  0.01656932628949757  0.06352070592994484 -0.25324418361708761 -0.47529815974141387  0.12848793544452150  0.03722914306086788 -0.06241578796668036 -0.05091179140081904 -0.32140170537400009 
 0.00002402052280633  0.00355816533920742  0.00170176356185621 -0.01371123076032961  0.01688635562426086 -0.07014450753593270  0.05366609902939560 -0.00259983266583629 -0.04978317892422623  0.02005583475286574  0.02821330266032618  0.01888577152701985 -0.03738331901523985 -0.02985892384930177 -0.10471711845567015  0.05772303440413740 -0.09714375429557170 -0.09637572546160844 -0.01187265144754525  0.13804745929576201 -0.12601980611434299  0.07222389706758073 -0.00656304282066317  0.00195963681490046 -0.00846768108020671  0.06161189090340196  0.08134546748077766 -0.10481509920649637  0.05048237415765588 -0.16634214317798873 -0.04550711924872292  0.16413203022364967  0.09353407927153284 -0.16346203809246460 -0.15755942065954695  0.07913000457060425  0.04662049741178742  0.17382625903952237  0.06215729139030510  0.00413739068029825 -0.14325681000883816  0.02624978476202303  0.02965557039918153  0.17434518337544824 -0.02474802314580283 -0.01305470168247079 -0.00293552026285263 -0.00209480153283849  0.00187664512667719 -0.02231370886522312  0.00917859664020886  0.01217416260482847  0.00240378699513655 -0.01025935076466018 -0.03963654323786681 -0.00416015811703180 -0.01606261312431023 -0.11959976043724976 -0.03166726426029402  0.00775120421062033 -0.30426439821589818  0.00814523196935017  0.24277415530027346 -0.19441981927911609 -0.10593382157613569  0.35046221581485321 -0.27007516537761450 -0.21278250432627674 -0.12697511495089681  0.09437864903680124 -0.22423642758874229 -0.66318039169799503 -0.15639725977845473 -0.30731545679069672 -0.24744706759001428  0.07698823831179033 -0.29014755966385591  0.12306094825867321  0.20599458489279568 -0.00370090073842545  0.04419069608495622 -0.00123009052446389  0.03004496973271558 -0.11015160428609691  0.01497832298937817  0.00677455937661200 
 0.00000796400467708  0.00295210478914241 -0.00317394596662529 -0.00490525800825573  0.01046593406806758 -0.06133109508736471  0.05018033594469726  0.00289439180069018 -0.06057224246151498  0.02777050913247275  0.06481233775450473  0.05123374563558369 -0.02985142527850349 -0.02131332507585327 -0.10775027930895617 -0.02503306321579116 -0.06831082429617594  0.01532966976332568  0.03736946358053762  0.03717465094764729 -0.09974975566061445  0.04469756647319987  0.11574123218229750  0.06130022433116311 -0.01376567021596682 -0.12628705235790871 -0.01588648760262166  0.04569362681763770  0.28143531676806927  0.05798763745483553  0.04115779214645841 -0.12833955338100622  0.04085603023053409 -0.00318258444918936  0.13873387986313548  0.05797067828911349 -0.09061914083932329 -0.21473499666309181 -0.11194484982934320  0.07133938632873843  0.03423180420447400  0.00959060461712320  0.12747920441772351 -0.00654665492213426  0.00350090163533920 -0.00089013224804010 -0.00155838535829012 -0.00381493858669592 -0.04948827011620651  0.01777580555660928 -0.01738268044810839 -0.04457398457728810 -0.00134026035985263  0.04867329345238731  0.17244909440313594  0.13964742762384755 -0.00484171487480941 -0.17928764318267429 -0.08385899939683715 -0.01101979407082239  0.33070256569167217  0.13974086894020377  0.31435073940907959  0.01009222035875754  0.02901937307587629  0.01600518080721052  0.29323507587968822 -0.05036797273465755 -0.24839275355565107  0.17460114894724613 -0.33671187369741562 -0.32688165455830348  0.04365283775381453  0.25983697578811954  0.64985503946886380  0.07965056732431028  0.21357091366397218  0.01681619269962581 -0.20548214505542398  0.00795605873742014 -0.04619919409484221  0.02995407325888253 -0.00381244606112328  0.15443756490660279 -0.02397971373593870 -0.01970191404921812 
 0.00002397347437310  0.00021199081782399  0.00019554145731580 -0.00194303531513878  0.00540675753636793 -0.02907438210905925  0.01362504654749642  0.01168954816554674 -0.02090242962905374  0.05361957029231214 -0.06414092920124588  0.08522425431663096 -0.09092149180772768 -0.02495019160102121  0.06644883366391705  0.02642811030987662  0.02939174952975137  0.01930269346354787  0.14891664579819586  0.00133514560212834 -0.06644702144976999 -0.07859391652369646  0.05165691075318193 -0.05274264141631096 -0.00816818987935612 -0.02847052305439261 -0.04116186844559121 -0.24760889499551872 -0.01696523970320019  0.00028006760245507  0.03107550493531490 -0.08549127116306476 -0.10172539612132629  0.13562709886076202 -0.18772010825509558  0.13762340674436077  0.12973334232190226 -0.07389388088343241 -0.05457431637239733 -0.07306111579485394  0.14793915421916143 -0.03949903660063674 -0.17932158302096551  0.05474740593294673 -0.00571291099245561 -0.00356082791197685 -0.00326211532686951  0.00979355756578311  0.04915240906219057  0.02216905813763085  0.00691654322010214  0.01577928163147756 -0.00170218879164538 -0.00001734074854722  0.01435915960860938 -0.06246579247778412 -0.00744706128133352 -0.17554652376035976 -0.05695273910849961 -0.10511479738756604 -0.07162895450956334  0.06728204268081393  0.53659080203956666  0.25762656421313301  0.21551205205808283  0.01894823386343999  0.25210640314946353 -0.11398655121593652 -0.07864847719890025  0.01631827551670576 -0.02253268641948679  0.04578448114484895  0.02855646369389991  0.03360362076051419 -0.55669293705337375 -0.42696803726297189  0.34133272564245004 -0.40903012808384021 -0.05787710991089709 -0.01622180885725859  0.00090551955612938  0.00313403942919833 -0.00114093262411911  0.00376205435584184 -0.00072460765210018 -0.00136506412225855 
 0.00003463058974199  0.00112672505658030  0.00134881916057694 -0.00364865191483860  0.01052770849694875 -0.04415010612269318  0.01011149904936367  0.01496112659312301 -0.01877593431414159  0.05648294598255820 -0.06209735159521333  0.07775693208254421 -0.06389325259965849 -0.01190708754866457  0.06368111187162952 -0.00430530376255279  0.08801111311943809  0.08593269064189941  0.13709107716888161 -0.05231461998822672  0.14588494682471481 -0.04004588035985794  0.00793986823534459  0.08478627249833302 -0.02520706380688618 -0.10364924814264817 -0.04294835609969518  0.06148801112549614  0.02632099775917959  0.07523134388366301  0.08807805176990220  0.01903885296190036  0.12413378610074852 -0.22064706351715949 -0.05831256152148707  0.07447279732683801  0.00302719491926709  0.24453387124591813 -0.06753477267847602  0.11580540878454458 -0.19052282773934157  0.02346744315929239  0.04003314654166321  0.00941675578070738  0.00117261670886645  0.00113393375666002  0.00014470587242140 -0.00421536323210354 -0.02920338126856597 -0.01100583813863679  0.00007043684439682 -0.00301166097896653  0.00239327794666923  0.00606246040770124 -0.00149083373602401  0.07197342366426887 -0.02215720555558387  0.00325034984793185 -0.03528522707966446 -0.13717840698993472  0.12092100393501412 -0.09516727804571516 -0.38326334676785972  0.23848513625011378  0.22267401248288471 -0.19202552967642503  0.52318651650083292  0.14400875973754659 -0.19758177978312216  0.22854362938950074  0.08111855893302555 -0.20450021825540848 -0.03631104679306337  0.17141287157508608 -0.17978573985008123 -0.28514183807348958 -0.40608011337010863  0.45913040561961466  0.19257318705493515 -0.00196988489797616  0.01802995463619958  0.00210769795919409  0.00574515761759216 -0.03922347108607833  0.00714558906147474  0.00340697067613407 
-0.00041057025352436  0.00032301081226714  0.00165026666298936 -0.00570597959769020  0.00821425692633653 -0.02918751248257566 -0.00441579932712250  0.02633018809264582  0.01154497338935233  0.06117616003770723 -0.08348294051306396 -0.03461753156446196  0.01080981504486085  0.00263731885759026  0.04625739457197087 -0.01933896876769180 -0.11598368581348227 -0.08087075252053584 -0.13663757623706374 -0.01791677526117413 -0.15502976390042461 -0.03525619515812035  0.01777828559077590 -0.09540076261426066  0.00932245010296263  0.01988353361023285 -0.06140629847800070 -0.01264482381292710 -0.07978938849050791  0.10653248248451819  0.05155919623459895 -0.16144570060621741 -0.03338729496685412  0.02581482922434253  0.07463607724483058  0.00959122152222953 -0.00297211246180744  0.18360400853362777 -0.20550757785683177  0.22727119411560293 -0.19504673124026217  0.00614290940538186 -0.04329903845358891  0.00832895209986221 -0.00808420951161958  0.00036101398429110 -0.00435239476287717 -0.00739052506676053 -0.00627387627555508 -0.02227814284586891  0.01818240064421539  0.00806012063849167 -0.00149167235478235  0.00654415428563303  0.02237204799019886 -0.03498747507456373  0.03044119369734984  0.12458634154470929  0.10071766222208214  0.12242107295816326 -0.10355656300241353  0.11414948145498378  0.38027127104486297 -0.20830596613148900 -0.11836699105353445  0.24871493730564143 -0.09323641312524671 -0.33069481712071908 -0.19142237739729442  0.10379953121626616  0.42116217852110399  0.41249727454999230  0.00693573058194726  0.31458656747584990  0.05736878272610443 -0.18762641749088127 -0.04170123817200254  0.54198886832470716 -0.21013916789881118  0.05214712792534277 -0.04224973131619093  0.00123440999487064  0.01385051600959593 -0.00278239228581465  0.00331538270678290  0.00319276124286667 
 0.00006956809306004  0.00007445794976896  0.00043653575361204 -0.00197713868657042  0.00550518988659551 -0.02177667097761668 -0.01082172279644578  0.02498297109056517  0.01625231985026643  0.06360941736510842 -0.09202919354274540 -0.03341550075334645  0.03048990504694744  0.00104554905299353  0.07324754743191887 -0.07502974157914259 -0.12395718613055180 -0.03010551761089451 -0.06855518574214346 -0.01646407534171656  0.00632624411158233  0.02104677091057340  0.04573885712733800  0.12590143524466657 -0.05873675558821974 -0.16189417318818630 -0.06586765713646743 -0.15279099852419806  0.10739661009476052  0.01580568778660796  0.03638814772898352  0.03253364060717207 -0.00861682017224409  0.03032721304181685  0.08919406772834468 -0.18453115187338279  0.00399253408681759  0.09734593118814812  0.28422904735612659 -0.19209743322236833 -0.02003227953415398  0.02907336175411170 -0.01098947131774870 -0.04923198691203032  0.01576921674766543  0.00270133166480612  0.00409272035577436  0.00270664680396190 -0.04084770535424505  0.06688884570724034 -0.02220612020693816  0.02752109654673135 -0.01205054752359219 -0.03824447159143200 -0.14130968574793501  0.08244189482915310 -0.10995884423345625 -0.41679603051727071 -0.15688266329121392 -0.14644189259252055  0.07757965886819784  0.06826107803559195  0.05225462776149632  0.03302348098387181  0.06783273958673515  0.10304647626769708  0.26571305180716764 -0.08310949898201653 -0.13812633691230661  0.07619808678858937  0.44861325607677216  0.17502933242703106 -0.16376426109526879 -0.27399389875560365  0.10782231461907384  0.43540210204172775 -0.46403370134967586 -0.39496009021714890 -0.16067179852873925 -0.00349349140787546 -0.00495172454047819 -0.01792224790854542 -0.00104911371728420  0.01607758516678879 -0.00613999314964065 -0.00167873951331205 
-0.00597808515411398  0.00150829902189620  0.01570839045419549 -0.00946798809681694  0.01650193298566904 -0.01685173448694893 -0.04206011742124069  0.04891245038293191  0.05331476283419963  0.06727313884609613  0.02425528064171211 -0.07458696475544610  0.06414957637870496  0.00123483960056694 -0.09778262904459065 -0.05133121266154161 -0.00233432127133447  0.06574814818592498  0.13943608637761687  0.04244669523406247 -0.10618499992094252 -0.01606710304252744  0.06912617979133560  0.03156070720314429 -0.00671313784410750 -0.05402335177008757 -0.09761342697749265 -0.09031912287489308 -0.28237785773722851  0.06205229562858352  0.00880835604882891  0.11066213339718776  0.04232656498833045 -0.09300014662935943  0.00824112947559020 -0.02926343173596811 -0.08429105702402648 -0.07716596098905042 -0.03830462004911437  0.01480448918453176  0.09164646301680526 -0.00035788398086789  0.24058181806933479  0.04084556687894472 -0.00903644471477099 -0.00394542163862876 -0.00221494912491075 -0.01158324804180466 -0.01654289127798616  0.06822029010516323  0.08454231409992070  0.11022506856872745  0.00519130609188748 -0.03525830442648200 -0.11279407647254379 -0.06927623139238268  0.09091961776648368 -0.09740380820726492  0.15693407042093993  0.02704650934641522 -0.20310212003175193 -0.03281878429452809  0.02926199312936443  0.10691449270965785  0.18804263117339395  0.02874499015749264  0.10560847821714547 -0.17733961204469720 -0.11811809341570557  0.12459706198485343  0.17309291699813106  0.13744274650571398 -0.08856829270186861 -0.06261518668800778  0.29881909419112418  0.15589120595811018  0.41783537814915905  0.03065774525783732  0.90051704588461001 -0.07994597841124040  0.16768678005140802 -0.02073517212784523 -0.04665131838568686  0.00876663561652591 -0.01820710359774525 -0.00603011413056879 
 0.00020885735856908  0.00307773937352223  0.02407619114077148  0.00308845500821491  0.01820809351521148 -0.04459975139676958 -0.06305946998550287  0.04751832224779643  0.06707295419636111  0.04653825345310780  0.00737247634577645 -0.01758705447460686  0.06920271853148026 -0.01588941115385657 -0.05550451048981232 -0.06028402719167885  0.01656585841971453  0.08174235220483908  0.11773375244020752  0.09125509833666154  0.11075999413300891  0.12014153819235311  0.00127049864802061  0.06747808738043166 -0.02994577016394794  0.04096848044722359  0.08788090794803409 -0.08818154334180460  0.03256026506142611 -0.15692406438558848 -0.07941729471527126 -0.03369761067492668 -0.10921092408645260  0.18895293397721394  0.06778428866463138 -0.08979970469572919  0.00485067095025986  0.05164554767823023 -0.13437669946661956  0.19122674066810547 -0.16184080793902994 -0.00408205987149364 -0.11998047900409160 -0.01091138602556568 -0.02530943938800920  0.00329488461083007 -0.02032887162593922 -0.03418131900629166 -0.07145703046664913 -0.18879289979171793  0.05318544877897809  0.01951918302738348  0.02191271722357099  0.01312621984886950 -0.02810593654760953  0.16215119574283510  0.01206680263708646 -0.12559405668282506 -0.13683739864777417 -0.26744608656331603  0.27818101469260059 -0.11783443759999221 -0.15859645592143445  0.18120658620983721  0.16413734824787585  0.09120834637082122 -0.15185303314745535 -0.07255032372204441  0.00557636163333651 -0.06197213536742580 -0.03147639729230681  0.00529596852551159 -0.24903033217219039 -0.46300825493051317 -0.18708506849189896  0.23284567937164252  0.55046005193213898  0.43301567292556664 -0.33895865647991619  0.12971753036618325 -0.07606148822180768 -0.03835093088571080  0.03625142074349472 -0.01151889967711726 -0.00200783761632708  0.01494126058492073 
 0.00002380948770550  0.00473819250481845  0.02438107634302074  0.05060082740556616 -0.01913046017193297 -0.05106374067421589 -0.00960532205465495  0.01221845170545754  0.08115007751268986 -0.07124912295297624 -0.01126671138284498  0.03222969262109843 -0.07975126728263390 -0.00061893697542805 -0.02467192666444438 -0.02665851239529614 -0.10237036524912763  0.17600630998191064 -0.06144251197516911  0.03210986131365146  0.00860666552825604 -0.00623921092441757 -0.04404686479237373 -0.03831324227149081 -0.03800740004384697  0.05736809007938976  0.02271115598489802  0.01932143440022238 -0.03713280542731284 -0.16003481623880197  0.40865893081744309  0.00005135439557960  0.00153912870312576  0.03222019391998765 -0.00297489888636187  0.00239724280589900 -0.01630795175143188 -0.03007749274637833  0.01521242597401623 -0.01349894200918599 -0.00604834720987780  0.00858334827592691  0.03623792692584342  0.00384560669042277  0.00667319983973578  0.00185827759041246  0.00046396809220594  0.01393226143598146  0.03279511064213134  0.00001967327511600  0.00406916146714325 -0.00183020084589186 -0.01121350509477055  0.02700203999523488  0.05557501743955989 -0.09409935857355427 -0.08131780845017962 -0.02866873629054599 -0.10497090264439400 -0.11687897795619415  0.02359698022362011  0.17778545336013382 -0.24011800441156808  0.20500158272310540  0.24941655078981595  0.08606529032486676 -0.29730408251569318 -0.38732334856806921 -0.05977313330558151  0.11848936453143914  0.04853618480643793 -0.12065515362283169  0.67256155691866060  0.43630740327354167 -0.21166645866042469  0.40638124004371301 -0.00830620433399539 -0.08650239189434378  0.01055379181860961 -0.01061842912716541  0.02226010965551536 -0.00650878834394453 -0.00294657459260497 -0.03129193272741300  0.00408147206757022  0.00052117068834522 
 0.00002552733638019  0.00075449363309624  0.02051220053246489  0.05261372393310343 -0.02519345634457436 -0.04912262385992722  0.00008213472715285  0.03668795621082980  0.07693446110058369 -0.03111800065893302  0.05295967946393907 -0.01246464128115199 -0.06070850654585557 -0.05680794159031994  0.09304457334421354  0.03738931428690853 -0.06638762642717434  0.14256052440456810 -0.04362842320805899  0.13774986583856497  0.02088764592078294  0.06455550346342434 -0.02624847504280042  0.03924433744936939 -0.06600797791321739  0.00423273070028632  0.01047825182924948 -0.00893602037533533 -0.08110493550044258  0.01444165674430713 -0.24654141926816381 -0.29792076401910927  0.07063625981527560 -0.12673412309203294 -0.01993484462307385  0.01335825699351717  0.00332783504307079  0.00807175507781101  0.04883463934507973 -0.05909255568342969  0.02904714034842383  0.00499738900855337  0.00594503263840437  0.00230528053578028  0.00078270060821906 -0.00362403111367808 -0.00042330410906372 -0.00028020177235167 -0.00867634842993268  0.00075137492280455 -0.00101666297601034  0.00193473232302967  0.00579387124045613  0.00368188403988088  0.00292365451949703 -0.06076651346828077  0.02724676593161788 -0.07821717331443415 -0.01751566114305898 -0.18640519562406208  0.21339004558630389 -0.44091020239510831  0.01375288883746750  0.11263219361498739  0.08865290938314906  0.06969614567296002 -0.37551752097954622 -0.21200814517489275 -0.10297435242447202  0.12084090305457562 -0.11811900502347611  0.19841033446157880  0.24037283965571443 -0.28503313831600818  0.38857772670982921 -0.62127424453957880 -0.33333613228933062 -0.17495425967308470  0.08209427976551952 -0.03509568094275581 -0.00596392573406085  0.02577956451060317 -0.00561602497545084  0.00605491701599151  0.00279437093951763 -0.00186612770005265 
 0.00002698449565344 -0.00000575737460590  0.01366561980153616  0.06231068030776257 -0.03697457488932595 -0.04665041537754320  0.03690646867624322  0.01625595859501513  0.05248389479952228 -0.04643956750795008 -0.01686531083835910 -0.06071133340991165 -0.06122222860430085  0.00303940231322583  0.00299532989817670  0.06608302060447632 -0.04609348819159494  0.17785653058474618 -0.04531855062757500  0.04491728499341400 -0.02162366689100335 -0.07385554031829508 -0.02505489657394393 -0.08294002096241616  0.03539105058849502 -0.01767777862496999 -0.05161339701848517 -0.02235665816526298  0.13641304770289064  0.21267362023555708 -0.13223252607790026  0.30299291305593717 -0.06587308607931872  0.07660355784254740  0.02474201502150930  0.01841020497383784  0.02151254913555350  0.02878211639483583 -0.03053745545576927  0.07742139574891996  0.00087830089401225 -0.02537126129004960 -0.03368385454555277 -0.01042256368553732 -0.03256871012288119  0.00229902047755063  0.00124954642958440 -0.04107956019805863 -0.07664535955847969  0.00945661673761363 -0.00300240476611596  0.00611928626223686  0.01439761793691528 -0.05177921471857123 -0.05880586582784117  0.20835767340912054  0.24784468527773162 -0.05859399984332547 -0.11905234625260581 -0.14853402893919157  0.00996245161872661  0.08312838035909022 -0.01884709877438539  0.19511399760276008  0.11546537113253266 -0.06001818152118891 -0.32409212889369871 -0.12861484874268536  0.18824045883361062 -0.18643446373311379 -0.01449949449391488 -0.04634268412514136 -0.76344341531513138  0.57386400025696394  0.04516573187961158 -0.06170040220100131 -0.13645809539662265 -0.13277314820619424  0.05682308635660104 -0.03616421913604193  0.02295121319471041  0.00238258276708318 -0.01053954357717679 -0.00166792656071878  0.00038153848382951 -0.00394239534719143 
 0.00012446050162403  0.01852436336944584  0.09166645626957898  0.06558119767498855 -0.04489589311707948  0.05219199772449058  0.08507422406773479 -0.07473586058011208 -0.11402513545354163  0.01021201767210409 -0.17902227480832075 -0.06386815862973121  0.04442134937879805  0.10894623914931635 -0.19707118339355073 -0.00925872175093478 -0.00205189482370697  0.11103146026655492  0.04244965680917565 -0.00139609902490848  0.02484436114682887 -0.03965085273532052 -0.04036407925665392 -0.04384863399146576 -0.02186911298535067  0.04355988301988362  0.01795014765035017 -0.05661229835023689 -0.00550326098160686 -0.02872555580104593 -0.07731588395076022 -0.16740857507833634  0.04574200907462135 -0.06794963298098229  0.04513624641748484 -0.03059551162301379 -0.00895462316193466  0.04463504586068136  0.03063249381650657 -0.05090741894431984  0.01551035334377415  0.00271865720984321 -0.03174460633951148 -0.00456979724707398  0.01085982735899216  0.00483573647144519 -0.00090321731447267  0.02934729703053088  0.23167884233755109  0.10007077707998958 -0.01582801155632049 -0.03316622096855289  0.01318185369084001 -0.06520416607939512  0.14517148539130809  0.26472513009240073  0.61667349879832822  0.12418098914552311 -0.28386309759237704 -0.18787845582746332 -0.27653751935660942  0.63134115442041339 -0.17100044343832280  0.01252363392247868 -0.05847403650295192  0.04856042041881652  0.11337508632549560 -0.00783370658218569  0.00840195057578240 -0.05130687868838062  0.05230948783519503  0.01433857174717885  0.18312335430615093 -0.29906959152654566  0.13278281371915965 -0.18584612716115270  0.02020230305323989  0.01792513393091600 -0.02058915836197845 -0.01478668907841453 -0.00432398905399989  0.04682723824506982  0.02432334468193593 -0.03206351050824455  0.01075180963445676 -0.00707069465850878 
-0.00125205110361598  0.00418578256325325  0.08845337742750708  0.06860688745298538 -0.05646736490570169  0.04832414125844325  0.08163948177088225  0.03285719716331496 -0.12134765437478065  0.15167072155146635  0.07937785798675404 -0.11800662602849815  0.08059398159397967 -0.03984265470987901  0.15224215402487920  0.10142551893112690  0.12050076064391693  0.04222268154900703 -0.05289744755637884  0.10441386029984775 -0.01970045100953289  0.06555965333140609 -0.02190776718586404 -0.00186686059547807 -0.02997773680743212  0.00739865020410967 -0.00467564834601259 -0.01582758872913530  0.02037357269174342 -0.03283310982583468  0.19035484333167890  0.02043119950642189 -0.01912139494580936  0.04246980038845085  0.00971905837151091  0.03179279950080083 -0.00178072888006710 -0.03345998297660024  0.00864646781290537  0.01489947152819027 -0.02780609869958678  0.00969752467027938  0.05790831285889750  0.01736316033558802  0.01405073454527279 -0.00670866590001280  0.00114373076453280  0.04551285448731549  0.26846944346361235  0.18195137148603263 -0.06150995772795680  0.03472414520427833  0.02972840192724224 -0.18813784801341352 -0.30175322520290315  0.06021889143797841  0.51316626417297129  0.02795608925512085 -0.00414829342781307 -0.21889155096230908  0.19507038060915885 -0.64439394337496680  0.19802742828703496 -0.22706945829181197 -0.26736171237037198  0.03611641330103718  0.12996238196482640  0.15909377974853717 -0.06668506433252569  0.04930819626699217 -0.00234644966496178 -0.02474161630890045  0.10839985608123752  0.21931292383551027 -0.18993479509178496  0.25011001870053740  0.04659319872579679  0.00372680015601969 -0.01124778590519901 -0.00412313158633039  0.04783421670723147 -0.03518111729000586  0.00093061390444140 -0.01361464968026666 -0.00656931453055583 -0.00265298558703893 
Optimized orbital energies: -1.07337693912581056 -0.74435264781962640 -0.71177441886019399 -0.68752021779004679 -0.67655007898117459 -0.66243675452296347 -0.64621927680239732 -0.64249544983269435 -0.63884929338745644 -0.63364122413109747 -0.62194212838975083 -0.60762697781565744 -0.60230075546766715 -0.59790277762728938 -0.58234874469410292 -0.57924995554875836 -0.57229233380029565 -0.56308472560448186 -0.55310727095250123 -0.54979908554327761 -0.53734426139161184 -0.53639690033712550 -0.52629792112377372 -0.51537143595018597 -0.51415789027186376 -0.50892398039831399 -0.50140874268344526 -0.49850959427892705 -0.49601578484037628 -0.49274682537846370 -0.48571303307465558 -0.48289082176474757 -0.46405382183063937 -0.46176536110133426 -0.46016692690737188 -0.45576360105439467 -0.44760875285966595 -0.44428248157870848 -0.43709033294413924 -0.43161180189597598 -0.42737649857811355 -0.41543272273320375 -0.40696278906477390 -0.28286184509501000 -0.25941885619506172 -0.25143931328846553 -0.16542733917468205 -0.13223873917958504 -0.06581839897486053 -0.01012290435052220 -0.00374068333293983 -0.00167856286309940 0.00073639321453907 0.01235100704563360 0.01412415120368122 0.01942086442552684 0.03097837406451183 0.09091489659692971 0.09289220559455202 0.10027175334876288 0.10393352461031383 0.11489169800885971 0.12100560079587754 0.13216691434186903 0.13908786415103760 0.14631705580982551 0.16090898733982009 0.16620173043661324 0.17348206230562516 0.18215998794326876 0.19930735021940657 0.21125083699889385 0.21613836687555049 0.22798292423784280 0.24667843976193807 0.25361122983518908 0.27615764678326588 0.29731351449234433 0.30932366730924871 0.34576540487368163 0.36579575971268263 0.40595448385528360 0.42737783807983099 0.57250745057464125 0.58863467248678847 0.61479490702258743 
Optimized Density
 0.70475707159574696  0.00544304405797815  0.02114436215742135 -0.01392679272406305  0.13756059578794141 -0.06461591633172532  0.29028121201593510  0.04796362596894196  0.14318678453681144  0.12557000892680054 -0.08859462606241196 -0.24591762292514965 -0.01227468107094545  0.00433870756978032 -0.05934740373769727  0.00804298104237987 -0.00386897437129787 -0.01722264288093657 -0.00504303786872196  0.04170090933159783 -0.03986968472893963 -0.00734928918779606 -0.01765428436409215  0.02454521800062391  0.00393068370089866  0.00456496797151560 -0.00271072130735218 -0.00575342706835007  0.00074989408269329  0.00054287566951104  0.00021931523570259 -0.00109061397642284 -0.00002380471332183  0.00004152286582439 -0.00008222717532719 -0.00022961832733031 -0.00024301717894700  0.00125461327282755  0.00121632227285662 -0.00098209231277684 -0.00761892711043696 -0.00998034331122407 -0.00433346192336829  0.01331263601737758  0.03096095867498511  0.02132805875873059 -0.00934696157578370 -0.04895669929804105  0.00391376695478571  0.00092134790155024 -0.00121791224581948 -0.00846330551271330 -0.00336936065184757  0.00272997680005156  0.00508343139836682  0.00453256235875294  0.00243906582365401  0.00064968625491821 -0.00314593432033901 -0.00368852639177875 -0.00455036473512562 -0.00089374824886249  0.01037952398395180 -0.00362669715904869  0.00009833039080742  0.00027446092130839 -0.00039651539505723 -0.00006345475299549  0.00151555798021986  0.28186617908979500 -0.05946884061892775 -0.06102592502201098  0.07210793087359117 -0.00035774665669759  0.00074565938054123 -0.00004821677708086  0.00043035900587935  0.00232805482940075 -0.00351980181077723 -0.00306841696125683  0.01268527401806075 -0.00004883443035408  0.00000379582956130 -0.00207913578705707 -0.00215323831638630 -0.00312127293576751 
 0.00544304405797815  0.74847656627243586  0.02393986381587243  0.05764727189138158  0.06242267095552308  0.40107468933094909  0.15727965357707524  0.19208811456396716 -0.13206256216339696  0.34323847081687553  0.10863910351871586  0.35690282695265868  0.00537322351488485 -0.02552653114040666 -0.00933440617055092 -0.01286440856319340  0.01965285109978696 -0.04351531840070635  0.00116295994061082 -0.04649749370471280  0.00553391586217184 -0.27046039850697712 -0.03200638204111454 -0.11662419173281763 -0.00211920863378321 -0.00119877558316923  0.00055759849331875  0.00288200907234527  0.00137131260756991 -0.00002428665703384 -0.00267305804314450 -0.00656331663777701 -0.00026726710465002 -0.00100383171438993 -0.00170789956453665  0.00275979766422066 -0.00212039886372981 -0.00235860481744839 -0.00047827710943360  0.00161100274806102  0.00420228903042014  0.00646476607461361 -0.00313538585535447 -0.00549401941596859 -0.02501006689805735 -0.02462068440166445  0.01266181844748177  0.02488367935126848 -0.00504007599618748 -0.00258595772867828  0.00207625008728642  0.00715273115137665  0.01066080894989959 -0.00675210231008382 -0.01218545798244586 -0.00040158608038143 -0.00102673662332362 -0.00255982300150563  0.00477260721668233 -0.00353568834752454 -0.00035508101436276  0.11876095104596368  0.02114351648998467  0.04924596783677510 -0.00127455325802193 -0.00561495836295743 -0.00222940870428746  0.00939142913952698  0.00162430613974798  0.11832970372770957 -0.03985985773572648  0.03286339935911207  0.01691365922315533  0.00424364835421085 -0.00093854225269188 -0.00057081982138965  0.00176603166480204 -0.00115786066863971  0.00200861231770729  0.00272932218778838 -0.00698683271874239  0.00118778086565668 -0.00203349940971260  0.00186791442843885  0.00044233945381683  0.00137802288898866 
 0.02114436215742135  0.02393986381587243  0.62954657700806749 -0.00559428342172724 -0.28451598921961968  0.14530444994399125 -0.40241412265192106 -0.04029965145889858  0.07603277420850733  0.11389514134226550 -0.00384065229563554 -0.09039772146138637  0.05229733915451220  0.00142579645240397  0.06994526623572309 -0.03716593531973244  0.02503776697914642 -0.00623169753487639  0.01662904808664748 -0.01270114408847120  0.02055486509941560 -0.01792741725858452 -0.00443356544766700 -0.05313968524622540 -0.00112080737782520 -0.00132987328777039  0.00091608193972534  0.00110164638818413  0.00146552647746056  0.00093870274403580 -0.00049568870804863 -0.00205470520127611 -0.00039304507313041 -0.00056579381230222 -0.00082226204817098  0.00060978661430288 -0.00063883575241528 -0.00004285025336628  0.00046566252023288 -0.00054698225582151 -0.00079302485560609 -0.00203579418208874 -0.00222819986652730  0.00422815284385797  0.01342202189703420  0.00656977409262545 -0.00165245110462074 -0.02225555130479323  0.00133338220613715  0.00007368037298467 -0.00020687212876723 -0.00302475154862327  0.00193118143714501  0.00069779721246017  0.00033211709191510  0.00107897912681759  0.00265497978693889  0.00127632471715484 -0.00280275268265168 -0.00476241094250549  0.00733013214842350  0.01707633503199656  0.00818684512814891  0.00048071906592607  0.00033550210616828 -0.00033250217931418  0.00031933920151192  0.00181955052688490 -0.00033870359763108  0.39125432643689789  0.07049610792823435 -0.07881484886591343 -0.09650683125304012  0.00066407141043370 -0.00038291097643802 -0.00000348138382972  0.00044330547668519  0.00081572899050057 -0.00116675939913184 -0.00050401651044771  0.00458716304857225  0.00010178897145739 -0.00030181921648443 -0.00072296514610405 -0.00229294450017051 -0.00163983595384197 
-0.01392679272406305  0.05764727189138158 -0.00559428342172724  0.65317585466533978 -0.05307046625754451  0.19693283240058207 -0.06397087703845822  0.09114726810933990  0.27002999980977721  0.35897826172872443 -0.08641854281429506 -0.22992084668463714 -0.03083079936447508 -0.01585742808285790 -0.00882913639489361  0.01008754145245042 -0.05392561226667326 -0.04587807433710210 -0.03571517076148795  0.04094142055745477 -0.01781957725146034 -0.11678809941211021 -0.05066766605096548 -0.04807179286040809  0.00430446909986505  0.00646062164306305 -0.00372309644508756 -0.00998315026156978  0.00219172869685179  0.00073345550152449 -0.00132425384946091 -0.00382903170289007  0.00054459148070004  0.00029041210957992 -0.00058803122157676  0.00035148129191467 -0.00116609584591487  0.00037302866485158  0.00125364730420997  0.00027730584267033 -0.01268387203686875 -0.01240605275449614 -0.01151860154306623  0.01583801967492600  0.05100725898906276  0.02262247190919129 -0.02087039689103304 -0.06737989500753158  0.00488144786505757  0.00085462748087417 -0.00055837407251892 -0.01023961511429697  0.00084829120331694  0.00232498455817224  0.00167088807019339  0.00298008566909116  0.00351740534051835 -0.00191277708132800 -0.00404567638382156 -0.00124238141831486 -0.00471584185176179  0.05223383639362873  0.01232285757805510  0.02209502588201040 -0.00046505723733576 -0.00356639182855224 -0.00057995734739272  0.00368635974260142  0.00006168069425296 -0.37657923535324850  0.06637142048559096 -0.05605978852967151 -0.01438206336897986 -0.00027728538081493  0.00053242111758359 -0.00083956749273650  0.00133432729181204  0.00249841886154344 -0.00382921166463490 -0.00426614258197777  0.01576925028180899  0.00072505956058952 -0.00047658902597854 -0.00239945119840531 -0.00368108687086053 -0.00533056261574592 
 0.13756059578794141  0.06242267095552308 -0.28451598921961968 -0.05307046625754451  0.70618029016210870  0.01125259997902074  0.00452656141422638 -0.02609440253594427 -0.01134592056822175 -0.01912154706755126  0.05359323058357607  0.02517110442509779  0.13761095363614254  0.05883489058501655  0.19774566036373989 -0.20336834832623632 -0.03274563699909477 -0.01275111966836801 -0.00129652772905770  0.02896407130374172 -0.01369451646923608 -0.01611239213475632 -0.00742481826884367  0.03652316215058368 -0.00132305600272225 -0.00042391189291709  0.00089430701975011 -0.00009290959417480 -0.00054704309611028 -0.00076323437797535  0.00015981422630060  0.00225596808768487  0.00071628643419446  0.00104818067179331  0.00024829482595476 -0.00096970995758557  0.00004656449416372  0.00002033576132674 -0.00009501009971660  0.00005600069866797  0.00126509844471131 -0.00008037518299310 -0.00316105626443311  0.00225237137252400 -0.00058668876421027  0.00341500860597045 -0.00293996812295217 -0.00336592311806976  0.00033424120620278  0.00037672838867157 -0.00028242191065006 -0.00149371133482965 -0.00221192853051478  0.00001230193395451  0.00010075698156767  0.00233010221550098 -0.00178354956683136 -0.00464875794137865  0.00172019702750573  0.01118824579131204  0.00525312067088192  0.02238036651887336  0.03063015915612096 -0.06542190684514454 -0.00299334050065300  0.00195043410356995  0.00182062251047673 -0.00010445459913536 -0.00566025581931950 -0.06130140820289255  0.28679166965726349  0.07232145933050543 -0.05456794830747071 -0.00106930263834378 -0.00006054562260652 -0.00044568548865548 -0.00046101658003384  0.00008565445206315 -0.00023183709092802 -0.00356274177414804  0.00188524831703993  0.00006244556323831 -0.00028987159456840 -0.00029633356485271  0.00026435835580639 -0.00077886561495669 
-0.06461591633172532  0.40107468933094909  0.14530444994399125  0.19693283240058207  0.01125259997902074  0.74474902158079048  0.01277968287528172  0.04776783943256488  0.02403650773500209 -0.00164621760998220 -0.01580936748774184 -0.02341690957526826 -0.06725503016579309  0.41091494531556022 -0.00246627326661903  0.24795865462444622  0.01399476684316865 -0.26205902245183915 -0.04360071246827144 -0.14175920055786825  0.02878254328462065 -0.02672453195048539 -0.01233636558392257 -0.03421315903060852 -0.01134047127503616 -0.00556117354691141  0.01608521295682253 -0.01149588215495236  0.00004382585819633  0.00393372962643843  0.00241305370247160  0.00838178833656250  0.00239408134758946  0.00231605716055134  0.00021760548834318 -0.00320231521863896 -0.00119820740573010  0.00128105206078209  0.00280686897436841  0.00069678671813067 -0.01349279304437686 -0.01389558635365593 -0.00965862834931528  0.01926720187926058 -0.01001841546204745  0.00167183830100465 -0.00300609382560423 -0.00744791987984730 -0.00933236240248646  0.00259481868638499  0.00799273993573128  0.02163935545624798  0.05058327238292728 -0.03004254571372781 -0.01906457628314414 -0.03683610577718095 -0.00075586199161205  0.00768539539011232 -0.01391094136878062  0.01227061209578908 -0.00415465511863758 -0.03602970770829955 -0.01760710124161350  0.01052658867158201  0.00154939170008682 -0.00407729172170033 -0.00489081394465704  0.00085109804805222 -0.00218716153879866 -0.00175161491199408  0.23459378964026223 -0.02096889730710964 -0.00424880200691618 -0.00339532700775170 -0.00203084810375823  0.00014439792734603 -0.00260220831928949  0.00231098622666145 -0.00441437205168497 -0.00102992617702263  0.01079547769511318 -0.00176202469858799 -0.00091978758071230  0.01429154667730795 -0.00377660578863123 -0.00338204781556106 
 0.29028121201593510  0.15727965357707524 -0.40241412265192106 -0.06397087703845822  0.00452656141422638  0.01277968287528172  0.62413595350716577  0.01734075949396489 -0.02766853849079766 -0.02831982458899241  0.04180014953261958  0.04319406403919056 -0.20609910197428705 -0.01129988105478297 -0.18349289567214719  0.25719046258883349 -0.01332836873141313 -0.04319521620115688 -0.02852877352007875  0.00215557928295761  0.01439846951072506 -0.00312367593697736 -0.00292323733714509 -0.00845989277897796 -0.00164870750307937 -0.00013389826990681  0.00183558506137269 -0.00168543295614711 -0.00129067433247633 -0.00062692376718043  0.00064364281959527  0.00312267868995350  0.00037395677565637  0.00101010085924568  0.00111120195596030 -0.00130277258677613  0.00022020183193524  0.00039110713313699  0.00032257622722959  0.00041157803775816 -0.00443951496793412 -0.00340038222094315  0.00159954440582065  0.00279412019573642 -0.00671569535674548 -0.00078832699181225 -0.00132453507590138  0.00454430333131401 -0.00189189508126649  0.00048936649934236  0.00100329017029168  0.00339132174792097  0.00533895744441596 -0.00503676903269230 -0.00348434647360613 -0.00394882847920255 -0.00257888310309931 -0.00372188712006993  0.00117810679610911  0.01209144411673011 -0.01331211355485797 -0.02448972108790201 -0.04221611992470387  0.06393921376007769  0.00232626970786779 -0.00361042502274066 -0.00242870343012171 -0.00078553045515137  0.00369158221068632 -0.09676633852882058 -0.15940294527972343  0.09143241537576960  0.10146757135443063 -0.00105383480215279 -0.00006672955219392 -0.00003330273011978 -0.00079567328416247  0.00031763275447575 -0.00024322368951030  0.00133404366840464  0.00087588424602841 -0.00014388143222547 -0.00031762672306175  0.00222789649037265  0.00086030710365974 -0.00018380548362227 
 0.04796362596894196  0.19208811456396716 -0.04029965145889858  0.09114726810933990 -0.02609440253594427  0.04776783943256488  0.01734075949396489  0.65233486920421546 -0.04567007875715966 -0.02357258467599323  0.01959327006662765  0.02862634868694788  0.21370965203521353  0.24898113575025085  0.24163046576558858 -0.12246344101332324 -0.01607813811066472 -0.13140888594064981 -0.00954319036153522 -0.03282108088339962 -0.06935922859282660 -0.04152357503904672  0.01673076536268335  0.04020807128953751 -0.00510658746595349 -0.00285514984194580  0.00778520994475367 -0.00401665921431566 -0.00038813490829037  0.00148246563479973  0.00121888653970774  0.00482581893425894  0.00132957410954505  0.00137831542953403  0.00001714611515107 -0.00173303684453635 -0.00053845727740619  0.00073072873248836  0.00110053956322739  0.00032011391206477 -0.00417070843802268 -0.00601336318516574 -0.00591996625864481  0.01028993650475692 -0.01022608100414210  0.00222138339496821 -0.00101376888217332 -0.00204887142448675 -0.00443681855773016  0.00112941341606779  0.00337771460876951  0.00915196839973070  0.02025005083633733 -0.01376980326887622 -0.00779562793641553 -0.01359344465010198 -0.00164090067296480  0.00221359925120612 -0.00506582664598026  0.00906293263084722  0.01572284240616782  0.00770475722955476  0.04663207892608040 -0.07388511048898420 -0.00305010264875930  0.00556314729443543 -0.00225440726465444  0.00325122145071598 -0.00156069822504169  0.03499902040192759 -0.47352042384313336  0.02259582997568533 -0.02214568320420430 -0.00151839374928993 -0.00092999200534634 -0.00001845935873074 -0.00136593223863155  0.00118411330812691 -0.00219633238768562 -0.00455238804766134  0.00605279300647900 -0.00083710039111703 -0.00069174020873309  0.00623697303605682 -0.00111200330163051 -0.00136588844763466 
 0.14318678453681144 -0.13206256216339696  0.07603277420850733  0.27002999980977721 -0.01134592056822175  0.02403650773500209 -0.02766853849079766 -0.04567007875715966  0.70878004463737276  0.00312825867327013  0.02801790601393727  0.00410942817506671 -0.03824845300965563  0.00368712570165470 -0.03686244464490052  0.00211612598801821  0.14052991360226758  0.06249555778306719  0.19864232427355125 -0.19837952050465626 -0.02462005011760973  0.00002359206109888 -0.03737664612122891  0.00682072051524336 -0.02242948474119832 -0.02276235554665368  0.02145185840572935  0.01993233717655451 -0.00025202189335757  0.00074290713254405 -0.00062547655881966  0.00914765849951430 -0.00094685478362286  0.00071000854049740  0.00245518144985481 -0.00181441323957176  0.00046383768053613 -0.00365805304741250 -0.00360588777479193  0.00299854807009470  0.02137645347250157  0.02725640639564545  0.02235222987491909 -0.02989879414388869 -0.02141621775992856 -0.01900855297955792 -0.02405553375858507  0.05019130631879876 -0.00338116198112922  0.00069854870516402  0.00167393619872843  0.00601182402360215  0.00274744982296188 -0.00871525173644975 -0.01146647292734909 -0.00156164034939893 -0.00553640206448831 -0.00986172691732437 -0.00367970351047517  0.03727766243659562  0.00021004151567888  0.00230316797211470  0.06436715983103333 -0.03213628197246820 -0.00425275427900901  0.00198196307369459  0.00053379189160937 -0.00038139257275671 -0.00232918746760931 -0.06975168086526023  0.07283541114542072  0.27434927397203673  0.00892877645211987 -0.00147349529031501 -0.00507767538415371  0.00052513856414692 -0.00233387760476918 -0.00383381132819185  0.01010516996244283 -0.00046165197693244 -0.01607058896729171  0.00026781124710903 -0.00196249965636682  0.00343299350253460  0.00198439371065137  0.00136265578335551 
 0.12557000892680054  0.34323847081687553  0.11389514134226550  0.35897826172872443 -0.01912154706755126 -0.00164621760998220 -0.02831982458899241 -0.02357258467599323  0.00312825867327013  0.76675208643932258  0.00828720715902016  0.07290717894521166 -0.00902936289172200 -0.27410031140822139 -0.05194915886299159 -0.10788332404747301 -0.07568329961257476  0.39298008778831889 -0.01571469093867831  0.25878992023123260  0.00023207835785438 -0.07136948593856773 -0.01442453112777988 -0.03740113941973643  0.02354982277690247  0.01211505825550419 -0.03052952277970005  0.01295499374231087  0.00472153123545956 -0.00377604643508879 -0.00502201602730180 -0.01778371003376530 -0.00439893311288023 -0.00489880275661752 -0.00178168711413428  0.00440224572208683  0.00007475586219247 -0.00083555813678781 -0.00275071098998404 -0.00142077005061683  0.00693333342148853  0.00739426693694269  0.00719751817586260 -0.01976070394602543  0.04322563868625971 -0.00426538305505526 -0.00102323345702914 -0.02796769508251225  0.01526003089194710 -0.00285788219854945 -0.01225156372391763 -0.03229700065329427 -0.06818447989723697  0.04439633323987403  0.02803235854180904  0.05226524933460007  0.00579266429974108 -0.00280070018314345  0.01527255708234013 -0.03451651925820230 -0.00158489005382374 -0.00027719891203618 -0.02295939319610326  0.01206036156778137  0.00111802939480937 -0.00494792132778028 -0.00429333470144351  0.00412320509351981  0.00004131888076119 -0.03774686177409591  0.04399220911238653 -0.11741262839771657 -0.00161602973368557  0.00193145741985473  0.00436645058486506  0.00043323030720004  0.00360282061196485 -0.00061025792759949  0.00279050273018675  0.00072234193875511 -0.00683096086876953  0.00161924586015278  0.00232961124035723 -0.02005387399654848  0.00538901943436698 -0.00340863349967311 
-0.08859462606241196  0.10863910351871586 -0.00384065229563554 -0.08641854281429506  0.05359323058357607 -0.01580936748774184  0.04180014953261958  0.01959327006662765  0.02801790601393727  0.00828720715902016  0.63905834033575082  0.02909193375813125  0.03092037771964317 -0.04472515987227910  0.02695755896438862 -0.00730346805457254 -0.20322194369642405 -0.01467966896980712 -0.17680619728054348  0.23990892312676798  0.07896687832066379 -0.02823560372610558  0.04012570144493716  0.01595296059415124  0.00367473731043030  0.00404232185843727 -0.01417465747713877  0.01149906848839352 -0.00597890286910914 -0.00889230443227796  0.00091698759932919  0.00668090474760948  0.00091000297620322  0.00329041956779254  0.00181742285665191 -0.00384038857376121  0.00103764805168474  0.00199143107578215  0.00043976767031812 -0.00047727949729874 -0.01349228562912126 -0.01556649596888244 -0.00868277153808201  0.01464382461353343 -0.00717920639457267  0.00833438474417674  0.00135152495015151 -0.00865963043400101  0.00178689054906046  0.00136662567020718 -0.00338237373880435 -0.00878726021402811 -0.01950842318340769  0.00736379933756904  0.00477474447989106  0.01620986906757796 -0.01200600001612121 -0.03225034217236390  0.02291628699468595  0.05502906848457512 -0.01362979712314446 -0.00751061017433235 -0.07354385109311580  0.04956380333503606  0.00037475759925630 -0.00204539910177153 -0.00090693732380800  0.00090076788072643 -0.00179949832861333 -0.02368151654579098 -0.03390060512524440  0.53870637821989031 -0.00396810513711160 -0.00455072718279956  0.00311430784589411 -0.00129024089004214 -0.00160357535702128  0.00157470222108531 -0.00340930444649454 -0.00375934672028615  0.00734212661785448  0.00048502942295732 -0.00028414587852280 -0.00392266232488084  0.00108822030018049 -0.00133499234860495 
-0.24591762292514965  0.35690282695265868 -0.09039772146138637 -0.22992084668463714  0.02517110442509779 -0.02341690957526826  0.04319406403919056  0.02862634868694788  0.00410942817506671  0.07290717894521166  0.02909193375813125  0.64020539097691076  0.01318808102103042 -0.11773521373285510 -0.00667116249287213 -0.08019594266878591  0.21169530864108635  0.25147600963626349  0.26001910871853945 -0.10826714425741191 -0.02839814340166933 -0.03368178038209167 -0.02063833665788511 -0.02021020895725725 -0.01133287258840053 -0.01410149723811704  0.01122986290395395  0.01697501130448787  0.00199167202234101  0.00038089394489550 -0.00193261178063435 -0.00136118570612266 -0.00291553765522336 -0.00239894852503132  0.00128504467365074  0.00204153954455037  0.00003608330925585 -0.00401643565021795 -0.00446001977788726  0.00005893479003480  0.03662171378597522  0.03744141849331461  0.03229126203334159 -0.04033217686935436 -0.04963596502786170 -0.03768252934532169  0.00759205402650551  0.07323020415409889  0.00029957891598872 -0.00305447529432328 -0.00394428550519494 -0.00422186606307881 -0.02846447922789405  0.00923694697271163 -0.00042999586573524  0.02804655565555125 -0.00369618867319376  0.00049355513040802  0.00290629245546017 -0.00242292910616885  0.00798850598997664  0.00737971489735874  0.06296690715334706 -0.04059356437666428 -0.00350397771376638  0.00135136587275449 -0.00184545679684179  0.00240528965240588 -0.00094699440393583  0.08477389594017602 -0.08128482329941135  0.09362242544564671  0.00207815305265995  0.00225297855664124 -0.00311915265916545  0.00120626941807364  0.00049157494521580 -0.00396262088926264  0.01124133955698971  0.00367323560170460 -0.02361881575948235  0.00085549754177121 -0.00162871838360590 -0.00523469616530424  0.00630820887586250  0.00208855231381299 
-0.01227468107094545  0.00537322351488485  0.05229733915451220 -0.03083079936447508  0.13761095363614254 -0.06725503016579309 -0.20609910197428705  0.21370965203521353 -0.03824845300965563 -0.00902936289172200  0.03092037771964317  0.01318808102103042  0.70293148461340715  0.01190863050900203 -0.01864326896978255 -0.01774770793736364 -0.01486699406692403 -0.01893652429479679  0.03799242992497708  0.03336642094571635  0.14709083053601510  0.12083851231594156 -0.07943605993790680 -0.24204118242929276 -0.00954680333224673 -0.00653115577422314  0.01315144885901568 -0.00456082783954489  0.00194227617492897  0.00274595049092204 -0.00042564234178474  0.00440032640149939 -0.00102009646488476  0.00071520597468462  0.00324700548110210 -0.00177661914820668  0.00051826293957785  0.00031697514898934 -0.00030667990140187  0.00044994843107511 -0.00634853731943074 -0.00327779981537380  0.01433304469321320  0.00170617262147495  0.02754494099484922  0.02030907973595261 -0.02689289363645598 -0.03994292962109112  0.00365159302294959  0.00079272889649371 -0.00071279938621140 -0.00824766938333232 -0.00447986462863327  0.00156861788951121  0.00058893392848900  0.00573638338230080 -0.00013951930060400  0.00089523911900927 -0.00985089587736038  0.01386131691777617 -0.00342730097584613 -0.05242279429223799  0.03732667040768538  0.10454039485945929 -0.00395801724893759 -0.00024321592036363 -0.00281356910331315 -0.00046455898848928  0.00533980269441178  0.07258214440036613 -0.06512450025171572  0.00512070312268550  0.28045172259253454 -0.00147317201123869 -0.00317432798890133  0.00061667092210215 -0.00064452755147377  0.00142172001667017  0.00125519836035284  0.00038030798248000  0.00811860714655022  0.00077916449033314 -0.00099630957762605 -0.00157581842940631 -0.00004814530664120 -0.00371532825208797 
 0.00433870756978032 -0.02552653114040666  0.00142579645240397 -0.01585742808285790  0.05883489058501655  0.41091494531556022 -0.01129988105478297  0.24898113575025085  0.00368712570165470 -0.27410031140822139 -0.04472515987227910 -0.11773521373285510  0.01190863050900203  0.76783004195063853  0.02051266921226481  0.07869699397789595  0.02567897706518478 -0.05288205731176369 -0.03404734861437215 -0.04095982776408717 -0.13737505443499282  0.33505545135993758  0.12540561214035623  0.33759463608314499  0.00095550380001821  0.00309712583214101 -0.00270704986070433  0.00086198716986998 -0.00493491886839946 -0.00456846953017614  0.00279799536042703  0.00288992089422932  0.00063356225548834  0.00074795862917712  0.00083439050616516 -0.00058657030456163  0.00000331441219524 -0.00131636284140761 -0.00058138173736685 -0.00057170115948041 -0.00354859562914335 -0.00146112484968441 -0.00139328181463557 -0.00067503408957007 -0.02369966751029154 -0.02356128417945159  0.00989165194506095  0.02442450790822678 -0.00590309720644497 -0.00213963408762636 -0.00020203358902948  0.00998191428527781  0.01567084960978510 -0.00845248348020769  0.00639551551379625 -0.00858655441977024  0.00013220194788619 -0.00112087038311509  0.00208150976831580 -0.00302154808888613  0.00619304867375616 -0.14284896745144626 -0.02646931915725696 -0.11342875544031245  0.00212529280581417  0.00755319516181362 -0.00331269133005186 -0.00766103313124522 -0.00349243248130636  0.01657346453605863 -0.03573701961415388  0.00175720169969701  0.12086250924920988  0.00006984155195193  0.00262201473111628 -0.00084432574391590 -0.00065559959742941  0.00037142317663816  0.00043729355545320  0.00104159023278665 -0.00408805565203331 -0.00227295717824584  0.00284409210798031  0.00158919417694440  0.00019007999389880 -0.00031308546475857 
-0.05934740373769727 -0.00933440617055092  0.06994526623572309 -0.00882913639489361  0.19774566036373989 -0.00246627326661903 -0.18349289567214719  0.24163046576558858 -0.03686244464490052 -0.05194915886299159  0.02695755896438862 -0.00667116249287213 -0.01864326896978255  0.02051266921226481  0.64671119232509888  0.00683186502367789 -0.04991447638831305 -0.02184789325634347  0.04272979879729897  0.00309866898613927  0.08036660255769650  0.11989580930793280  0.01625336795068296 -0.09156466345593324 -0.00757175058149476 -0.00058622942872564  0.00789839229139363 -0.01022341532505955  0.00041680305474512 -0.00002139016315488  0.00071605419416829  0.00372117084416712  0.00131937431821776  0.00182756334939890  0.00161723825904065 -0.00147023233106793  0.00006919762473166 -0.00076215908066242 -0.00026266178661173 -0.00011239642801118  0.00214955312853524  0.00237143413245660  0.00085834396430958 -0.00049498671516160  0.02081199554395513  0.00885524546479110 -0.01028620924100185 -0.02477200728474779  0.00205981654535612  0.00038777765339586 -0.00045539004596442 -0.00321831322604489  0.00108595434719583  0.00061056184279471 -0.00082830411587386  0.00010208220629424  0.00039676631756558 -0.00351379353897748 -0.00396005526121065  0.01261149315473881  0.03658960260046312 -0.01716093547639225  0.01912113744752563 -0.04224965549370079 -0.00164623912883746  0.00220251597734130  0.00169735145999360 -0.00055394835132364 -0.00614534644205042  0.06914681558587758 -0.01926619754047568  0.00181509651343083 -0.53683562212233937 -0.00222449244695885 -0.00103006964641087 -0.00095358409281226 -0.00034968627596502  0.00013659100734514  0.00098609169414769 -0.00263668168657983  0.00308638681192931  0.00039095846830205 -0.00006160092643908 -0.00065636962184422 -0.00056395211431484 -0.00330311816979293 
 0.00804298104237987 -0.01286440856319340 -0.03716593531973244  0.01008754145245042 -0.20336834832623632  0.24795865462444622  0.25719046258883349 -0.12246344101332324  0.00211612598801821 -0.10788332404747301 -0.00730346805457254 -0.08019594266878591 -0.01774770793736364  0.07869699397789595  0.00683186502367789  0.63012942777814152 -0.04171641425592636 -0.04578310754679685  0.04060864686797416  0.00932422322439885  0.27863950551376199  0.34362570494460404 -0.09613370534014071 -0.22130037066671884 -0.01352228819546182 -0.00306683281986690  0.01655451633800559 -0.01692052109748948  0.00068556551900177  0.00106866616698710  0.00108547034315207  0.00802009930157584  0.00102580483293418  0.00306498783954640  0.00455017262345918 -0.00322655224226863  0.00038163590551153 -0.00109575200000641 -0.00013279733202837 -0.00018347646683888 -0.00655405781382586 -0.00213283413020178  0.00992932185283642  0.00260425416365091  0.04453988582989300  0.02128659128026519 -0.03358289568576336 -0.05820723889638257  0.00413708057024596  0.00054968549744733 -0.00114830575207490 -0.00842657347830768  0.00261687214287089  0.00001922266366542  0.00167876628960647  0.00149861117940972  0.00081998196789309 -0.00302672737291815 -0.01248228602959783  0.02346537967542458 -0.02372632553124745 -0.11891914859391116 -0.03620018755995176  0.08317040071303312  0.00143230130654681 -0.00446911213170595 -0.00222453169547105 -0.00665824173442205 -0.00029004050665507 -0.06695074250037077  0.08760380893946382  0.00079500459483591 -0.08101591070356588 -0.00393174209846577 -0.00257531652012920 -0.00096394033499693 -0.00092322313401769  0.00161865632991210  0.00150221285155140  0.00259699959057308  0.00948918533038530  0.00052080061049803  0.00010889590303819 -0.00188640888869590 -0.00067155093174425 -0.00747834730332506 
-0.00386897437129787  0.01965285109978696  0.02503776697914642 -0.05392561226667326 -0.03274563699909477  0.01399476684316865 -0.01332836873141313 -0.01607813811066472  0.14052991360226758 -0.07568329961257476 -0.20322194369642405  0.21169530864108635 -0.01486699406692403  0.02567897706518478 -0.04991447638831305 -0.04171641425592636  0.72538237647692350 -0.01181487558943853  0.03221269234492856  0.02480042842472614  0.14779462644638144 -0.08626000057087403  0.26870754184341461  0.07868721735596887 -0.02400324523039956 -0.02121205899900985  0.03661628483151364  0.00148393045978994  0.00507042288719314  0.00399340111459270  0.00236533462215192  0.02285177276588677 -0.00012683579009963  0.00658200572130600  0.00672947976484610 -0.00913058095390708 -0.00051956670393520  0.00078137509625478  0.00081542503861738  0.00100302630578274 -0.00678360158572107 -0.02173586386592386  0.01629568244481734  0.05130686263661309  0.11807059680507641  0.12168539349424734 -0.11488478037495489 -0.24391676741867438  0.02244655562845464  0.00741491076754052 -0.00721033360622118 -0.05424571539540144 -0.02853841472404116 -0.00964881754172620  0.02217966962093720  0.05012863052884049  0.00333441779987333 -0.01345462527985967 -0.02756016732276209  0.06116407297134580  0.01585265573471083  0.02202625520840911 -0.08696261992304426 -0.01933616178734113  0.00425087398343538 -0.00472799466268336  0.00219826188509977 -0.00066979628239977 -0.00570949422845296  0.07388579568328778 -0.00500958014827078 -0.06600495866507190  0.06822166975427535 -0.01091247088860511 -0.00521739862808460 -0.00081437950374965 -0.00420942634618563  0.00707473617951495 -0.00305952740316764 -0.03863267607046451  0.06280624406688340 -0.00078513137106796 -0.00529727109071933 -0.00793774946520469 -0.00990639727042459 -0.03305480761602025 
-0.01722264288093657 -0.04351531840070635 -0.00623169753487639 -0.04587807433710210 -0.01275111966836801 -0.26205902245183915 -0.04319521620115688 -0.13140888594064981  0.06249555778306719  0.39298008778831889 -0.01467966896980712  0.25147600963626349 -0.01893652429479679 -0.05288205731176369 -0.02184789325634347 -0.04578310754679685 -0.01181487558943853  0.80256524506717453  0.04606331832273514  0.11071954036224316  0.05603396438343286  0.38390858675389894  0.15187330694415604  0.18634490634567188  0.03393534511767211 -0.00604941746018755 -0.03265152979130755  0.03252547316598720  0.00983204673076104  0.01544110767254874 -0.00839069884573527 -0.02004617502749360 -0.00565852116191172 -0.00939461034518752 -0.00815476672765493  0.00681414325796462  0.00653439482283769  0.01231722609330812  0.00024510719432041 -0.00677441234116306  0.02988311375922398  0.01414693805977102  0.01351569809786017 -0.03678497927041460 -0.11846768168121484 -0.01553865083419212  0.09119571648179824  0.20837249517857986  0.00202870607102231  0.00767808005692566  0.00247537871819925  0.01476782075422697 -0.06253584236761565  0.01961836488841562 -0.00351057918229305 -0.00463134787743842 -0.00692466824036521  0.02895258630766889  0.01759328842358422 -0.05765455190292667  0.01022760154741700 -0.16110824301226181 -0.04686981388053525 -0.07860591752984233  0.00073768008708655  0.00354712561671975 -0.00378574481111681 -0.00723290704434382 -0.00473926886322183  0.02196641415771389  0.00034213736984880 -0.00732479057759428  0.01973953161689256  0.00779743843962658 -0.00247263810526852  0.00724603449805128  0.00182315736611719 -0.00405167129962824 -0.00343818763510416  0.02025010000736889 -0.04002478407482098 -0.00175236400779399 -0.00054780654836450  0.00713311636011982  0.00491042145517318  0.02284326791923141 
-0.00504303786872196  0.00116295994061082  0.01662904808664748 -0.03571517076148795 -0.00129652772905770 -0.04360071246827144 -0.02852877352007875 -0.00954319036153522  0.19864232427355125 -0.01571469093867831 -0.17680619728054348  0.26001910871853945  0.03799242992497708 -0.03404734861437215  0.04272979879729897  0.04060864686797416  0.03221269234492856  0.04606331832273514  0.60127286756480369 -0.00408198052701493 -0.30829665886496893  0.17985061298007743 -0.35271213017877340 -0.10192320825425320 -0.03268752125421226 -0.01448624937354020  0.03172122321916254 -0.01693593046326613  0.00374196463226624  0.00091828621956760  0.00339044898075400  0.01130034180221106  0.00033695599925524  0.00371610161830422  0.00508597900116307 -0.00451364453069624  0.00153716841350639  0.00238301371287682  0.00137354098140294 -0.00314263531838536  0.01259861750359357  0.00325758157655908  0.02152581339707307  0.00907911292449057  0.08070552656099672  0.06916893587441288 -0.02844674228231918 -0.12691058023781249  0.01477718587301303  0.00568424762497998 -0.00365038104725908 -0.02683312889835425 -0.02248501196554935  0.00618223862503697 -0.00505776007819987  0.02203150771245656  0.00391562931144390 -0.01607332624003818 -0.00603606098426104  0.03570466945471345  0.01220450728849599 -0.04325137861631083  0.14717200705082767 -0.03550739281297501 -0.00310912607018885  0.00486360470327816 -0.00178418508066213 -0.00040638643303220  0.00670363209590423  0.06644709982968952  0.00514951881347835 -0.09570528767515735 -0.08510151478425010 -0.00711721466418937 -0.00364947582900172 -0.00050729818631420 -0.00132434895788660  0.00357283081040862 -0.00066093652835828 -0.00277191105502065  0.02479089069547578  0.00139978386503864 -0.00375623272827185 -0.00289046975181582 -0.00878605087270021 -0.00964721579976268 
 0.04170090933159783 -0.04649749370471280 -0.01270114408847120  0.04094142055745477  0.02896407130374172 -0.14175920055786825  0.00215557928295761 -0.03282108088339962 -0.19837952050465626  0.25878992023123260  0.23990892312676798 -0.10826714425741191  0.03336642094571635 -0.04095982776408717  0.00309866898613927  0.00932422322439885  0.02480042842472614  0.11071954036224316 -0.00408198052701493  0.65830500982843188 -0.02002946873534495  0.18350608074994859 -0.02711954827728487  0.11662301379884106 -0.01293602425433613 -0.01219573723788680  0.02847526867020910 -0.02094889738442808  0.01196865966163852  0.01004976584830973 -0.00168100612620001  0.01951727857837698  0.00006593328629852  0.00708261965023175  0.00839396543840325 -0.01055716940204227  0.00328311990570659  0.00654612706405388  0.00171049657884890  0.00069562197567720 -0.02510081711760366 -0.03991262422424036  0.01163644976572820  0.05743480312804514  0.23240569036608993  0.19810853426349556 -0.16017988612056597 -0.33164909805489806  0.04158527205995506  0.01675995545417471 -0.00889784787210661 -0.07658007760151091 -0.07696050376946409  0.01811991278943600  0.02947550288164641  0.05616117236704930  0.00098552448254704 -0.01662359560027132 -0.02894560296785510  0.07576664448185795 -0.02473465558965331 -0.09216191258894946 -0.03668596198016001 -0.00238770502006598  0.00246363097268784 -0.00084874316466307 -0.00159771966429374 -0.00311552565813631 -0.00035642019781577 -0.06482145712473653 -0.00458804284276191  0.04288573541592799 -0.00793621617758569 -0.01415006106701565 -0.00709203968420785  0.00010438291916046 -0.00300515282843890  0.00859208654877149 -0.00712123973437972 -0.04136614772376818  0.07533929526404143  0.00126822934620738 -0.00509638731695904 -0.01101059535008305 -0.00938532145450960 -0.03499313804652699 
-0.03986968472893963  0.00553391586217184  0.02055486509941560 -0.01781957725146034 -0.01369451646923608  0.02878254328462065  0.01439846951072506 -0.06935922859282660 -0.02462005011760973  0.00023207835785438  0.07896687832066379 -0.02839814340166933  0.14709083053601510 -0.13737505443499282  0.08036660255769650  0.27863950551376199  0.14779462644638144  0.05603396438343286 -0.30829665886496893 -0.02002946873534495  0.74944906972065439  0.00803548744683638  0.05306347075091494 -0.02339071477261782  0.02671356584333340  0.02226851268777785 -0.03837203270971024  0.00626103122136809 -0.00621495749230597 -0.00914447680399077  0.00283403676386471 -0.00665178667281352 -0.00087351069326303 -0.00176176134759148 -0.00176038071401867  0.00095237432403992  0.00030646931246490  0.00322478944265330  0.00172624144320444 -0.00042292384314802 -0.01255535222803150 -0.01820935566763071 -0.01006914389297650  0.01643106914881102 -0.01227956007213767 -0.01368793085676016  0.04950887311350183  0.01564661242108519 -0.00273988400316341  0.00171444828789090 -0.00098273520744946  0.00424210897808494  0.00177209219733028 -0.00718249342175280  0.00719812585593393 -0.00489800483909360 -0.00046626009391614 -0.01582096699886595  0.02664678031984948 -0.01171360742766499 -0.08154349468087192  0.04281216494615276  0.23525641146889087 -0.20491729293921568 -0.02079428653209467  0.00757662727191505  0.00666615581932971 -0.00310205970393131 -0.02420715098880282 -0.00738158242115378  0.07911249718222950  0.07945720007542953 -0.05202394287119638  0.00068861542877922  0.00895580978430515  0.00005304803787438  0.00043813662028326  0.00153948489589628 -0.00541633425977002 -0.00759986863735174  0.00579898087460665 -0.00295191514950666  0.00147130432653224  0.00214079025238580 -0.00197035538342590  0.00254658184901860 
-0.00734928918779606 -0.27046039850697712 -0.01792741725858452 -0.11678809941211021 -0.01611239213475632 -0.02672453195048539 -0.00312367593697736 -0.04152357503904672  0.00002359206109888 -0.07136948593856773 -0.02823560372610558 -0.03368178038209167  0.12083851231594156  0.33505545135993758  0.11989580930793280  0.34362570494460404 -0.08626000057087403  0.38390858675389894  0.17985061298007743  0.18350608074994859  0.00803548744683638  0.82360229637704840  0.01390970455394793  0.09554803776138433  0.00438022620375313  0.00496646192822082 -0.00985274556065060 -0.00460460698420944  0.00029757000240791 -0.00259837058831474 -0.00360784288330866 -0.00839327301582002 -0.00128422617442533 -0.00166414603118101  0.00148842750911360  0.00326445155771821  0.00159915396980551 -0.00345986637943777 -0.00419643124095143 -0.00261450560214988  0.02490236032506359  0.02710052996451890  0.01339154145686408 -0.03338772259298584  0.03876605912135640 -0.00812119466575563 -0.01691595820543278 -0.02051319431543978  0.01439338291504500 -0.00374766020263629 -0.00876785451798425 -0.03122606472201806 -0.06512728399143858  0.03901338496839657  0.02608493218318683  0.05205514872685706  0.00431194586142558 -0.00900854319733520  0.00869465994998928 -0.00383442049780544  0.00107700109199346  0.09001477373321765 -0.06978526385811611  0.11438031987612010  0.00524421307099531  0.00265081885285505  0.01474620861455418 -0.00835949949472479  0.00795298302879348  0.00468628103653892  0.04075131471634558 -0.02896753011457932 -0.04548667189327301  0.00438916021758129 -0.00010398249009843 -0.00099893727574746  0.00359387625392261 -0.00396713491131852  0.00759197170265604  0.01211493121188554 -0.01669067591018472  0.00312168602603635  0.00038529597709183 -0.01906499213249704  0.00025220613302361  0.00225128413895510 
-0.01765428436409215 -0.03200638204111454 -0.00443356544766700 -0.05066766605096548 -0.00742481826884367 -0.01233636558392257 -0.00292323733714509  0.01673076536268335 -0.03737664612122891 -0.01442453112777988  0.04012570144493716 -0.02063833665788511 -0.07943605993790680  0.12540561214035623  0.01625336795068296 -0.09613370534014071  0.26870754184341461  0.15187330694415604 -0.35271213017877340 -0.02711954827728487  0.05306347075091494  0.01390970455394793  0.54743718906715944  0.09324704462177333  0.03482431902562570  0.02099404813680862 -0.04558014523149809  0.02010660555884825 -0.00683907993556000 -0.00900362931384322  0.00132857285974221 -0.01151701246862689 -0.00199184015483994 -0.00355338513931601 -0.00401199892692323  0.00407155766955022  0.00004325533049028  0.00045854089430162  0.00093444492753227 -0.00088175306530537 -0.01002733428896370 -0.00861439723286145 -0.00784677516450715  0.00075892984099330 -0.03303312293668233 -0.03468543083274281  0.04781759883594650  0.05442890019959594 -0.00360973239027056 -0.00102770685902312 -0.00119842684957438  0.00658120462720018 -0.00517684991771761 -0.00160095376954335  0.01026735988661356  0.00068762301733169 -0.00033230028642375 -0.00921365357785903  0.02832475716689467 -0.02931296782424796  0.01834627137749449 -0.04768015615923733 -0.31324274546938552  0.29542768323744339  0.01534246479701955 -0.01286018555623513 -0.00187767068073211 -0.00213199978924515  0.01084184897011601  0.00924391457400992 -0.03491111736392873  0.07158803079297263  0.05377486907970928  0.00444569671790442  0.00971368242816168  0.00018287731091088  0.00172481924365155 -0.00093076242719417 -0.00307098332115596  0.01750180999443742 -0.01208703501337659 -0.00187392676685019  0.00213976204749130 -0.00006280358872513  0.00002529321031425  0.00735228723819785 
 0.02454521800062391 -0.11662419173281763 -0.05313968524622540 -0.04807179286040809  0.03652316215058368 -0.03421315903060852 -0.00845989277897796  0.04020807128953751  0.00682072051524336 -0.03740113941973643  0.01595296059415124 -0.02021020895725725 -0.24204118242929276  0.33759463608314499 -0.09156466345593324 -0.22130037066671884  0.07868721735596887  0.18634490634567188 -0.10192320825425320  0.11662301379884106 -0.02339071477261782  0.09554803776138433  0.09324704462177333  0.62000726861519895  0.02220793210514150  0.00954959526347282 -0.02751936474279042  0.01782465260959845 -0.00338359740798406 -0.00480020662559758 -0.00108595398263236 -0.00897633864674636 -0.00315271134626332 -0.00382605277550584 -0.00120334715618604  0.00274929478447013  0.00107753396817168  0.00158696053920402 -0.00185090781764341 -0.00084122010439435  0.00112656375502623 -0.00411452872802118  0.00366198572487016 -0.00036267622741702 -0.03324314217441202 -0.02234749789337364  0.02675491833386527  0.03378691831910961  0.00168095880462555 -0.00172442645720214 -0.00420143438931584 -0.00963612149237891 -0.03164170023599490  0.01107832233312501  0.02225446860081007  0.02710060987923260 -0.00017041951982074 -0.00534185239905435  0.01740452138317563 -0.01783632312601697 -0.02207499047666058  0.10411456778023563  0.31651044768666614 -0.24761522864833729 -0.01845010325015323  0.01898944985392809  0.01079640599707657 -0.00250610609700724 -0.00972590629630415 -0.01290491723850067 -0.07467336297147104  0.03225169748497165  0.07754178171877084  0.00481911055234155  0.00435467577151452  0.00114032033074275  0.00151953644742470  0.00006163285334933 -0.00037409521969263 -0.01562014110512944 -0.00187532344388395 -0.00128692213699341  0.00063950539005356 -0.00730086807071840 -0.00031817727548153  0.00440091033774668 
 0.00393068370089866 -0.00211920863378321 -0.00112080737782520  0.00430446909986505 -0.00132305600272225 -0.01134047127503616 -0.00164870750307937 -0.00510658746595349 -0.02242948474119832  0.02354982277690247  0.00367473731043030 -0.01133287258840053 -0.00954680333224673  0.00095550380001821 -0.00757175058149476 -0.01352228819546182 -0.02400324523039956  0.03393534511767211 -0.03268752125421226 -0.01293602425433613  0.02671356584333340  0.00438022620375313  0.03482431902562570  0.02220793210514150  0.74499247746979891 -0.06068976273768448 -0.11187269350899748 -0.02581175044702357  0.11636729546267691  0.31068717873377494  0.01808697728464243  0.11689200435031068 -0.01435274018069794 -0.05890905230108267 -0.02353173052732282 -0.00314515025135014 -0.02435883894435274 -0.02290237637651961 -0.02178781005345078 -0.00609323534619705 -0.01855642947952528 -0.00144048613900697 -0.06498436390344878  0.02572271921447190  0.10118258629658899 -0.12912603654468607  0.25899350020863260 -0.05086336441872256 -0.00474272481383360  0.00447352118635655  0.00082682274386528  0.00452442723669385 -0.01568204630773909  0.02892386187608399 -0.05199221706719758  0.01910043972738803  0.04870667990958195 -0.13972433975480925 -0.31766449167466793 -0.06919218724609152 -0.00372582491869980  0.00342925721507672 -0.01369420537498005 -0.01398259802218000 -0.00028694209911319  0.00046333377659274 -0.00031204773872800 -0.00094661013963515 -0.00105961172790866 -0.00372329770688262 -0.00171957472906836  0.00042104695084540  0.01074559673052755 -0.06087573393737647 -0.04224151833804045  0.06884047462199280 -0.03005704598635698 -0.00387163970547121  0.00055981966458464  0.05943378540262035 -0.01165574049199916  0.00517650638506384 -0.00673848533398507  0.00214085807933385 -0.04031114385753184  0.05620230345551300 
 0.00456496797151560 -0.00119877558316923 -0.00132987328777039  0.00646062164306305 -0.00042391189291709 -0.00556117354691141 -0.00013389826990681 -0.00285514984194580 -0.02276235554665368  0.01211505825550419  0.00404232185843727 -0.01410149723811704 -0.00653115577422314  0.00309712583214101 -0.00058622942872564 -0.00306683281986690 -0.02121205899900985 -0.00604941746018755 -0.01448624937354020 -0.01219573723788680  0.02226851268777785  0.00496646192822082  0.02099404813680862  0.00954959526347282 -0.06068976273768448  0.65058648340986536 -0.04475928959233400  0.03364318945677143 -0.22720848957284767 -0.40596971346542654 -0.02896244520471255 -0.20263878977784622  0.02449022724230412  0.03956348203287154  0.00306314474436559  0.01408197778828441  0.00503354268088106 -0.00403528067198587  0.02962094268663718 -0.00720178885225369 -0.00116354428359580  0.00142824973958263 -0.03982690104358613  0.00777415979861095  0.12735038186499265 -0.07169245707761818  0.22615205321468257 -0.06134044300861681  0.00291445180083373  0.00323751955518705 -0.00117314740042292 -0.00338004498645793 -0.04913645768676214  0.03729890212258655 -0.02565141302383704  0.04295762678056697  0.06583505881340149  0.06888073470968978 -0.24295761584939862 -0.24851742388919970 -0.00297070833921885  0.00619423354174707 -0.00949707085716291 -0.00779263018622468 -0.00040009883362217  0.00064447352259874 -0.00002785494306186 -0.00116985320623615 -0.00059811690849835 -0.00503910495449009  0.00043120554447323  0.00674702959887448  0.00445224446955815  0.08144011551159579  0.06948932009717476 -0.07416374967323329  0.04558073552003961  0.00433219213506457 -0.01553221186071924  0.04794081698925417 -0.00647778173806834  0.00337658136595089 -0.00547436469639379 -0.00400230134313751 -0.04257516970694379  0.04781751355360817 
-0.00271072130735218  0.00055759849331875  0.00091608193972534 -0.00372309644508756  0.00089430701975011  0.01608521295682253  0.00183558506137269  0.00778520994475367  0.02145185840572935 -0.03052952277970005 -0.01417465747713877  0.01122986290395395  0.01315144885901568 -0.00270704986070433  0.00789839229139363  0.01655451633800559  0.03661628483151364 -0.03265152979130755  0.03172122321916254  0.02847526867020910 -0.03837203270971024 -0.00985274556065060 -0.04558014523149809 -0.02751936474279042 -0.11187269350899748 -0.04475928959233400  0.57172904920542733 -0.01755057275773700 -0.01096247966617985 -0.03620495789204877  0.02490844836339576 -0.02110401321745640  0.00826756584030586  0.00759152378154531  0.00583206072290967 -0.00782736854743987  0.02392151842522686  0.03087382512756846  0.01425135001914599  0.00318952270607198  0.03272982479631749  0.00514989119506371  0.06533825913281459 -0.02890021132530382 -0.21128474848185519  0.20252887603162031 -0.37531440833568347  0.07235895168934849  0.00638555271124374 -0.00440768565643316  0.00079374677483048 -0.00604230524669938  0.02673373004111292 -0.03888317342035105  0.04958073060766285 -0.02632184141672626  0.14092399583002135 -0.25216874603829603 -0.31783306071225065 -0.13107199828470287  0.00377933278397792 -0.00189170834685932  0.01434156837467214  0.01533997619174700  0.00084213717656118 -0.00098299978074113  0.00048523705503999  0.00181827529498610  0.00138990634673743  0.00476890569464797  0.00236721617890900 -0.00343102032556961 -0.01376302504772517  0.02193290216330731 -0.02408290506705717 -0.00361132684521834  0.00344392585595136  0.00442522709792775 -0.00453870586630702 -0.07257826728361309  0.01830527177135725 -0.00965985072552041  0.00671708957034896  0.00047336612832678  0.03924385092394455 -0.07225114454384134 
-0.00575342706835007  0.00288200907234527  0.00110164638818413 -0.00998315026156978 -0.00009290959417480 -0.01149588215495236 -0.00168543295614711 -0.00401665921431566  0.01993233717655451  0.01295499374231087  0.01149906848839352  0.01697501130448787 -0.00456082783954489  0.00086198716986998 -0.01022341532505955 -0.01692052109748948  0.00148393045978994  0.03252547316598720 -0.01693593046326613 -0.02094889738442808  0.00626103122136809 -0.00460460698420944  0.02010660555884825  0.01782465260959845 -0.02581175044702357  0.03364318945677143 -0.01755057275773700  0.58586507982869074 -0.07304625610103541 -0.21278228944961997 -0.01636302405431610  0.07811109176951200  0.00544132208604369  0.07526626076359626  0.04416601897665162 -0.03788036741280976  0.00333604952185281 -0.02461216951053916 -0.01820780947229758  0.01070971011714940 -0.01206907096486472  0.02232943152752341  0.02407793279465509 -0.01565160095979999  0.04643509384848288 -0.07239307222929488  0.06023069530145374  0.07462882720381943 -0.01922163163615421  0.01548201372020849 -0.00907006855524060  0.01439861913437866 -0.03064712640816281  0.02732817113750360  0.00404407460150710  0.00041187982871695  0.02603638241542754 -0.25515328908291945 -0.13467882713841076  0.61578911513441636  0.00057346107645985 -0.00907606806389247  0.00002633220228081 -0.00521408332798422 -0.00043682463180765  0.00039969034192243 -0.00055894269454498 -0.00047560916362183 -0.00032147784151800  0.00502629452561137 -0.00557346417638154 -0.01281516752125212  0.01154544611038217 -0.03532368518931486  0.02799555221930118 -0.05953905734445786 -0.00866472179051577 -0.00271558122597072  0.03710843004892823 -0.00321316154432403 -0.01854004946220431  0.00322134293855943  0.00453039891514845  0.00336852009710087 -0.00534257864552156  0.02310155318289220 
 0.00074989408269329  0.00137131260756991  0.00146552647746056  0.00219172869685179 -0.00054704309611028  0.00004382585819633 -0.00129067433247633 -0.00038813490829037 -0.00025202189335757  0.00472153123545956 -0.00597890286910914  0.00199167202234101  0.00194227617492897 -0.00493491886839946  0.00041680305474512  0.00068556551900177  0.00507042288719314  0.00983204673076104  0.00374196463226624  0.01196865966163852 -0.00621495749230597  0.00029757000240791 -0.00683907993556000 -0.00338359740798406  0.11636729546267691 -0.22720848957284767 -0.01096247966617985 -0.07304625610103541  0.68441411771666216 -0.01977330291014210 -0.01138182723158039  0.02117193746216193  0.08641081618384741  0.15886076339798880  0.14731587931167084 -0.18016966282511640 -0.01543345480651007 -0.01612709738303200 -0.03308730096540650  0.04668468933149608 -0.01923227928155230  0.01309055332871229 -0.01359586018337575  0.01783953635151016 -0.03719536271595699  0.04568521246793867 -0.05332073971054907  0.01725733154874437  0.00131236856537079  0.00293612134662470  0.00036030037732800  0.00023419580806013  0.01270691576861019 -0.03605455298303529 -0.00161297358004287 -0.01786945361334069  0.02081233232498109  0.18305754576779321 -0.05090287673498357  0.05427487039260442 -0.00022210604196579 -0.00045308962061299  0.00032859567080254 -0.00094420806993359  0.00026775210404903 -0.00029564894690949 -0.00007593046158274  0.00027333481206941  0.00022008713935005  0.00093007188733801  0.00116886797890615 -0.00440458400980417 -0.00254950373334670  0.22927320745237526  0.23945725858211692 -0.04493212271545531 -0.05174652398614183 -0.03876797205561151  0.06887258292759742 -0.00006069790515376 -0.00542950741454064 -0.00381040746882573  0.00085002744629569  0.00605931087347164  0.01764536104365921 -0.01692439623166867 
 0.00054287566951104 -0.00002428665703384  0.00093870274403580  0.00073345550152449 -0.00076323437797535  0.00393372962643843 -0.00062692376718043  0.00148246563479973  0.00074290713254405 -0.00377604643508879 -0.00889230443227796  0.00038089394489550  0.00274595049092204 -0.00456846953017614 -0.00002139016315488  0.00106866616698710  0.00399340111459270  0.01544110767254874  0.00091828621956760  0.01004976584830973 -0.00914447680399077 -0.00259837058831474 -0.00900362931384322 -0.00480020662559758  0.31068717873377494 -0.40596971346542654 -0.03620495789204877 -0.21278228944961997 -0.01977330291014210  0.65820709018980061 -0.00254956430534895 -0.01057131151479750 -0.13980855377858353 -0.14701074173354867 -0.16895969064279293  0.19571599265642708 -0.00105338236578198  0.01381841498300957  0.01484467250868120 -0.02583293306314490 -0.00028560381629032 -0.01216074220116958 -0.00644793099569026  0.00386243044475000 -0.08584472173086644  0.06240416044885852 -0.09466449882061774  0.01933068574183485  0.00094855771735912  0.00247957253809987  0.00239793387954906  0.00159621320312868  0.04270385608895581 -0.06448156658671922 -0.00691446692132454 -0.03843719216903795  0.01936792096243642  0.21059646115315850 -0.03169423158670598  0.13572956232809119  0.00047288268853711 -0.00059688621208095  0.00268152225647207  0.00195611032468893  0.00039314125825567 -0.00050026492552975 -0.00011485993326228  0.00076560961714641  0.00030743209940757  0.00159201130672267  0.00099857977739577 -0.00321096943264294 -0.00287629965850048 -0.01327039661839527 -0.22952067602378717  0.07064234191907974  0.02954523675822853  0.02332758769987552 -0.05435759983234297 -0.01110855950551255  0.00642665490408766 -0.00499757747197494  0.00052161720654810  0.01145180463667525  0.02516301780881102 -0.03210719902971955 
 0.00021931523570259 -0.00267305804314450 -0.00049568870804863 -0.00132425384946091  0.00015981422630060  0.00241305370247160  0.00064364281959527  0.00121888653970774 -0.00062547655881966 -0.00502201602730180  0.00091698759932919 -0.00193261178063435 -0.00042564234178474  0.00279799536042703  0.00071605419416829  0.00108547034315207  0.00236533462215192 -0.00839069884573527  0.00339044898075400 -0.00168100612620001  0.00283403676386471 -0.00360784288330866  0.00132857285974221 -0.00108595398263236  0.01808697728464243 -0.02896244520471255  0.02490844836339576 -0.01636302405431610 -0.01138182723158039 -0.00254956430534895  0.71216121269937371  0.00613753741711983 -0.14474914494917210 -0.16206069408486368 -0.14544992545529770  0.18825453994902436  0.05789794372523942 -0.01318568663838804  0.06042768480572744 -0.03471845365854152  0.01900368137875968 -0.01446519087497958  0.01178779724214759 -0.01288403011172801  0.03366973601319212 -0.01105488786987354  0.04091002298097386 -0.00756394644284854 -0.00028675652205131  0.00151566207490794 -0.00132295095200081 -0.00133119355663589 -0.00978392123363550  0.00127692705409091 -0.00028884620485845  0.00506788557492171 -0.04842323116255397  0.06776375544273140  0.01168354369352741  0.02689199846443971 -0.00000459299079059  0.00104071019468516  0.00106964617380237  0.00150429556831247 -0.00017455803918274  0.00008266610974259 -0.00027444616801421 -0.00029677059141272  0.00011968178882862 -0.00035513028327908 -0.00014624553477503  0.00241065419423942  0.00044801339543748 -0.28710304018392746  0.54510629087501106  0.02389817339892045  0.00177939910669288  0.03516346610898671 -0.06915434932551892  0.00233982783522653  0.00379777134024956  0.00097015680046153 -0.00045635927862910 -0.00020188995265832  0.00111624702116211  0.00537721259560686 
-0.00109061397642284 -0.00656331663777701 -0.00205470520127611 -0.00382903170289007  0.00225596808768487  0.00838178833656250  0.00312267868995350  0.00482581893425894  0.00914765849951430 -0.01778371003376530  0.00668090474760948 -0.00136118570612266  0.00440032640149939  0.00288992089422932  0.00372117084416712  0.00802009930157584  0.02285177276588677 -0.02004617502749360  0.01130034180221106  0.01951727857837698 -0.00665178667281352 -0.00839327301582002 -0.01151701246862689 -0.00897633864674636  0.11689200435031068 -0.20263878977784622 -0.02110401321745640  0.07811109176951200  0.02117193746216193 -0.01057131151479750  0.00613753741711983  0.68023145145999608  0.16975823132050349  0.18700707640033443  0.18806951656241122 -0.20879312666318450  0.00374444677089947 -0.01300249523525449 -0.03687116825366788 -0.00837062730500136 -0.02486969774322633  0.00788132326335883 -0.01998091321796983  0.02228022451200806 -0.02054968757918874  0.03044565893662324 -0.03060830474121611 -0.01037183889564167  0.00228474215568240  0.00066176208768982 -0.00055792722235985 -0.00214294276003730  0.00339320969880907 -0.00831544372483958 -0.00077991337628584 -0.00435540783914438  0.00442618034818948  0.13533704697890661 -0.00129217677909525 -0.10538307883341272 -0.00109261058172996  0.00583487551956084 -0.00045501636681460  0.00211043449576608  0.00036021517991173 -0.00053605802669891  0.00003336247373187  0.00030754431656787  0.00029438404532488 -0.00126312802313776  0.00017564990550618  0.00940341635030819 -0.00413975747012578 -0.50594044904167812 -0.05454763843935415 -0.00594470100231360 -0.08514898543087006 -0.00581238942829195  0.04733309598066310  0.00682069986738233 -0.00133472567383741 -0.00448570811216759  0.00077778203774942  0.00145629982024882  0.00938014722419913 -0.00966921385009419 
-0.00002380471332183 -0.00026726710465002 -0.00039304507313041  0.00054459148070004  0.00071628643419446  0.00239408134758946  0.00037395677565637  0.00132957410954505 -0.00094685478362286 -0.00439893311288023  0.00091000297620322 -0.00291553765522336 -0.00102009646488476  0.00063356225548834  0.00131937431821776  0.00102580483293418 -0.00012683579009963 -0.00565852116191172  0.00033695599925524  0.00006593328629852 -0.00087351069326303 -0.00128422617442533 -0.00199184015483994 -0.00315271134626332 -0.01435274018069794  0.02449022724230412  0.00826756584030586  0.00544132208604369  0.08641081618384741 -0.13980855377858353 -0.14474914494917210  0.16975823132050349  0.67953374493270657  0.01223341067420066 -0.02941001970863729  0.00837929835969452  0.09249948795491331 -0.09570205801023432  0.26873466296520032  0.00214958974726792 -0.01382924720590763  0.03386918824069596 -0.05607308423548914 -0.01005577448520606 -0.01807442941847278  0.02734263748026993  0.00341567508396850 -0.01392464784047599  0.00446607563674090  0.00008525296385798 -0.00205536916023164 -0.00119882207308201  0.00443014909501435 -0.00792072526537771  0.00100841114281125  0.00017402202390879  0.00766891362461421 -0.00445930370093818 -0.00735789084259592 -0.07105249373081096 -0.00506756080357312  0.01356539890406423 -0.01059350287143948 -0.01254367615517175  0.00074078705911130 -0.00005913478390828 -0.00063682279260357 -0.00113187901810105  0.00042793825630326 -0.00072919186262365  0.00011619514943168  0.00287626719976159 -0.00108170546781021 -0.03439384109051719 -0.03636199302201844  0.24089212016270928  0.23551315403502665 -0.05208061924525463 -0.04775939826649305  0.06889055048129981 -0.03793619845115227 -0.00192929102238699  0.00155125579496683 -0.00172620389743085 -0.00431318158186495 -0.00386733843948104 
 0.00004152286582439 -0.00100383171438993 -0.00056579381230222  0.00029041210957992  0.00104818067179331  0.00231605716055134  0.00101010085924568  0.00137831542953403  0.00071000854049740 -0.00489880275661752  0.00329041956779254 -0.00239894852503132  0.00071520597468462  0.00074795862917712  0.00182756334939890  0.00306498783954640  0.00658200572130600 -0.00939461034518752  0.00371610161830422  0.00708261965023175 -0.00176176134759148 -0.00166414603118101 -0.00355338513931601 -0.00382605277550584 -0.05890905230108267  0.03956348203287154  0.00759152378154531  0.07526626076359626  0.15886076339798880 -0.14701074173354867 -0.16206069408486368  0.18700707640033443  0.01223341067420066  0.67400243266479676 -0.01136858437618058  0.02884652021388954  0.10402387130264984 -0.04792447685466369  0.18589922331043487 -0.00301283820987364 -0.05097748222333856  0.05251324241521274 -0.02250646727441868  0.02014223749293082 -0.01382198433659764  0.03192478394388601  0.00310246776252120 -0.00905631725079758  0.00218934013044220  0.00108071319560999 -0.00048370179229717 -0.00306225774605393 -0.00892320152587978  0.00460403406888323  0.00261512780730606  0.00559268435130811  0.01179108397736889  0.00489584568544073 -0.01199555281709977 -0.10395804710948864 -0.00346323889588096  0.00721754881053625 -0.00481366616472080 -0.00519117639327310  0.00045250768962699 -0.00015142802034444 -0.00105979961468901 -0.00145679703486310  0.00121014270054741 -0.00121992795630722  0.00028507052189141  0.00330302054387608 -0.00157275817198927 -0.00226425004669116  0.00328261948046430 -0.56270926781734776  0.04862504927978981 -0.00838037459902638  0.00780109524812725  0.04637274591266830 -0.02010764357488387 -0.00027659888229382  0.00043195671057965 -0.00190728412011002 -0.00308602911727733  0.00048310321692671 
-0.00008222717532719 -0.00170789956453665 -0.00082226204817098 -0.00058803122157676  0.00024829482595476  0.00021760548834318  0.00111120195596030  0.00001714611515107  0.00245518144985481 -0.00178168711413428  0.00181742285665191  0.00128504467365074  0.00324700548110210  0.00083439050616516  0.00161723825904065  0.00455017262345918  0.00672947976484610 -0.00815476672765493  0.00508597900116307  0.00839396543840325 -0.00176038071401867  0.00148842750911360 -0.00401199892692323 -0.00120334715618604 -0.02353173052732282  0.00306314474436559  0.00583206072290967  0.04416601897665162  0.14731587931167084 -0.16895969064279293 -0.14544992545529770  0.18806951656241122 -0.02941001970863729 -0.01136858437618058  0.67257902427271987  0.01273920972866883 -0.26292713610398094  0.20172386932246816 -0.46847567795005168 -0.00433731844735592  0.00022538370944004 -0.04971728062878948  0.03398054962095245 -0.00424086596198190  0.01220889256699648 -0.00902806434018781 -0.01779886489496225  0.00377287562959860 -0.00293144720347391  0.00355938228596826 -0.00158725273006341 -0.00066069953453881  0.00032048502010307  0.00399503989076925 -0.00004332076734295  0.00113506095057468  0.01063393307384339  0.01325251375005780 -0.01153549258871889 -0.09652406816448483  0.00549664667417451 -0.01144859404845069  0.01103329171431134  0.01597355399223511 -0.00058865418216942  0.00003532249046902  0.00155804805184900  0.00210936520015189 -0.00104178734937682 -0.00068339286950729  0.00065724985316147  0.00289951085328396 -0.00197184318237032  0.01992143471137504 -0.07821272805060693  0.00008291495297504  0.24049631549981215  0.07526291781135293  0.06600472600210289 -0.08347637970868531  0.03476211386807085 -0.00228852724993215 -0.00146126368798408  0.00235038915845453  0.00045732696317183 -0.00150814559944290 
-0.00022961832733031  0.00275979766422066  0.00060978661430288  0.00035148129191467 -0.00096970995758557 -0.00320231521863896 -0.00130277258677613 -0.00173303684453635 -0.00181441323957176  0.00440224572208683 -0.00384038857376121  0.00204153954455037 -0.00177661914820668 -0.00058657030456163 -0.00147023233106793 -0.00322655224226863 -0.00913058095390708  0.00681414325796462 -0.00451364453069624 -0.01055716940204227  0.00095237432403992  0.00326445155771821  0.00407155766955022  0.00274929478447013 -0.00314515025135014  0.01408197778828441 -0.00782736854743987 -0.03788036741280976 -0.18016966282511640  0.19571599265642708  0.18825453994902436 -0.20879312666318450  0.00837929835969452  0.02884652021388954  0.01273920972866883  0.67730250381995183  0.00038155829448739 -0.00434964886692962  0.00621015450563368  0.02197488612702083 -0.02531991738635642  0.02839485400623243 -0.00527731400662740 -0.03037332795215782  0.00709039632495388 -0.00879823134961490  0.00350045327328769  0.00635795123536123 -0.00381351593029253  0.00579228897856534 -0.00551917964530236  0.00191556912907141 -0.00169380838472777 -0.00014926863947564  0.00022955282976543  0.00137800085599522 -0.01004770783692335  0.00439169834419152  0.01248949237417667  0.07553702914885628 -0.00078089614721446  0.00034076395001691 -0.00115770846518257 -0.00367754031264726  0.00015555490425482  0.00033780037540566 -0.00044172831302957 -0.00053677029736486  0.00033729220976492  0.00136094863100917 -0.00034170407159313 -0.00168939123540643  0.00178082850402791  0.07537192283842790  0.03325314321499647 -0.19674674707405854  0.54772882945741819  0.05060566831653650 -0.02780176952394882  0.01098660412030809 -0.02021987124565576  0.00020960807818095  0.00151666184352294  0.00035003450236967  0.00180646034445166  0.00087433049966144 
-0.00024301717894700 -0.00212039886372981 -0.00063883575241528 -0.00116609584591487  0.00004656449416372 -0.00119820740573010  0.00022020183193524 -0.00053845727740619  0.00046383768053613  0.00007475586219247  0.00103764805168474  0.00003608330925585  0.00051826293957785  0.00000331441219524  0.00006919762473166  0.00038163590551153 -0.00051956670393520  0.00653439482283769  0.00153716841350639  0.00328311990570659  0.00030646931246490  0.00159915396980551  0.00004325533049028  0.00107753396817168 -0.02435883894435274  0.00503354268088106  0.02392151842522686  0.00333604952185281 -0.01543345480651007 -0.00105338236578198  0.05789794372523942  0.00374444677089947  0.09249948795491331  0.10402387130264984 -0.26292713610398094  0.00038155829448739  0.67193786754715190  0.00776484440422253  0.01643367684978610  0.00260230101549696  0.09280319680717043 -0.24803931501704304  0.00244833851260196 -0.11884018956879325 -0.00843862807835733  0.02200494160759248  0.00841669909724701 -0.00036202619520145  0.01076475620545624 -0.00144111728000985 -0.00709596901030821  0.00297613064494004  0.03024036912822829 -0.03910134215820889 -0.01879358493191933 -0.01572972163349043 -0.00534148811815429  0.01049229628228836 -0.01158773687892931 -0.00541558087454866  0.00395028610189120  0.00057369323102516  0.00497142454051696  0.00754323172963221 -0.00028508393314829  0.00009090896858703  0.00034568085043609  0.00050022248707591  0.00011270764821942 -0.00030002369689162 -0.00002761917864723  0.00093713740836187 -0.00001764188556087 -0.03947074435450789  0.06453538295280908 -0.04150618694968140 -0.05107751298734050  0.23312169613447403  0.23686706635050700 -0.03975042759827131 -0.04865523774290057 -0.00158763305731268  0.00332619132037619  0.00103888865648446 -0.01410132480775990 -0.00071941504667463 
 0.00125461327282755 -0.00235860481744839 -0.00004285025336628  0.00037302866485158  0.00002033576132674  0.00128105206078209  0.00039110713313699  0.00073072873248836 -0.00365805304741250 -0.00083555813678781  0.00199143107578215 -0.00401643565021795  0.00031697514898934 -0.00131636284140761 -0.00076215908066242 -0.00109575200000641  0.00078137509625478  0.01231722609330812  0.00238301371287682  0.00654612706405388  0.00322478944265330 -0.00345986637943777  0.00045854089430162  0.00158696053920402 -0.02290237637651961 -0.00403528067198587  0.03087382512756846 -0.02461216951053916 -0.01612709738303200  0.01381841498300957 -0.01318568663838804 -0.01300249523525449 -0.09570205801023432 -0.04792447685466369  0.20172386932246816 -0.00434964886692962  0.00776484440422253  0.66286399392344986  0.00041845901655836 -0.01024050895362433  0.28310107091337694 -0.46730634469248733 -0.00103464860518859 -0.21640520511208228 -0.05360668779588770  0.03940355820764208  0.02936235621217197 -0.02724218070033638  0.01634182911848673 -0.00084333536258677 -0.01034853600576671  0.00546032657294669  0.06790504562574094 -0.06880082283545168 -0.02994688776398061 -0.03641127380913289  0.00044802240541704  0.00257863034807131 -0.01693072090646883  0.01796500271873470  0.00546216030495047 -0.00249713942659419  0.00574304863617892  0.00960911386680210 -0.00044186053201049  0.00002469349265797  0.00128017603232105  0.00198443096149233 -0.00163802083567470 -0.00131112132333256  0.00006109265818874 -0.00043083138430994  0.00036345458687337  0.01296192552030580 -0.03303367522897020  0.06747107382464632  0.02186715340600912 -0.03021249870106663 -0.30538088081971093 -0.05908819278564333 -0.03608095080576373 -0.00364883300167148  0.00167733398563597  0.00353078353921735 -0.02869102528248114 -0.00580340143253710 
 0.00121632227285662 -0.00047827710943360  0.00046566252023288  0.00125364730420997 -0.00009501009971660  0.00280686897436841  0.00032257622722959  0.00110053956322739 -0.00360588777479193 -0.00275071098998404  0.00043976767031812 -0.00446001977788726 -0.00030667990140187 -0.00058138173736685 -0.00026266178661173 -0.00013279733202837  0.00081542503861738  0.00024510719432041  0.00137354098140294  0.00171049657884890  0.00172624144320444 -0.00419643124095143  0.00093444492753227 -0.00185090781764341 -0.02178781005345078  0.02962094268663718  0.01425135001914599 -0.01820780947229758 -0.03308730096540650  0.01484467250868120  0.06042768480572744 -0.03687116825366788  0.26873466296520032  0.18589922331043487 -0.46847567795005168  0.00621015450563368  0.01643367684978610  0.00041845901655836  0.66679460161453430 -0.00441019162678002  0.02191492117724344 -0.00330378218269238  0.02600632962507968 -0.00730179623634757 -0.02327705313618363  0.01937218319675865  0.02110280640648165 -0.02055299269040897  0.00307943571793163  0.00040757026424138  0.00044903307577360 -0.00065014378877480  0.00251827818753045 -0.00091891683892791 -0.00001940411653968 -0.00164573091395983 -0.00491641620320652 -0.00900351192107557 -0.00294622995158144  0.01737178598096912 -0.00281687822444988 -0.00262795748932271  0.00248523354068890  0.00129566635950545 -0.00012970378192836 -0.00012981543597682 -0.00211871343937280 -0.00208487937223235  0.00182122897354830 -0.00084177115001590  0.00026381682309702 -0.00076728182697490  0.00066261822194380 -0.04233241940185239  0.09151963061514529 -0.04095983860903588 -0.07280161155543396 -0.22473617980780014 -0.33355559424679909  0.04901570109322408 -0.01660036444258439 -0.00089544401197470 -0.00068360958314310 -0.00120283222195985 -0.00476668921830831  0.00137945752150131 
-0.00098209231277684  0.00161100274806102 -0.00054698225582151  0.00027730584267033  0.00005600069866797  0.00069678671813067  0.00041157803775816  0.00032011391206477  0.00299854807009470 -0.00142077005061683 -0.00047727949729874  0.00005893479003480  0.00044994843107511 -0.00057170115948041 -0.00011239642801118 -0.00018347646683888  0.00100302630578274 -0.00677441234116306 -0.00314263531838536  0.00069562197567720 -0.00042292384314802 -0.00261450560214988 -0.00088175306530537 -0.00084122010439435 -0.00609323534619705 -0.00720178885225369  0.00318952270607198  0.01070971011714940  0.04668468933149608 -0.02583293306314490 -0.03471845365854152 -0.00837062730500136  0.00214958974726792 -0.00301283820987364 -0.00433731844735592  0.02197488612702083  0.00260230101549696 -0.01024050895362433 -0.00441019162678002  0.69801297412405583  0.07561670080927374 -0.16039297254381546 -0.00970930765689847 -0.05059250825857710  0.02753494131125031 -0.01250912752710687 -0.02848108852716870  0.00591781341031763  0.01024738766201678 -0.00175011372935358 -0.00322683383745784  0.00678077769862471  0.01666822373952519 -0.01427780280416074 -0.00628529231122967 -0.00374413597132049  0.00435033966995724  0.00111906434643127 -0.00931568558051785 -0.00916741607951164  0.00238397176142290 -0.00659940101818334  0.00580398180758911  0.00280010623736522 -0.00050402390555413  0.00010785980665350 -0.00020556214187225  0.00001812448670883  0.00038825710931819  0.00023290024302886 -0.00017981215537619  0.00086236293641400 -0.00000878177631232  0.02046962336505181 -0.01646276737565338  0.01678588918090379 -0.05789467489459643 -0.55837890397062129  0.38893674398777844 -0.01407404610260335 -0.07502247938048905 -0.00127678888165097 -0.00104064532188195 -0.00402234159636355 -0.00384854454918839 -0.00241261274370577 
-0.00761892711043696  0.00420228903042014 -0.00079302485560609 -0.01268387203686875  0.00126509844471131 -0.01349279304437686 -0.00443951496793412 -0.00417070843802268  0.02137645347250157  0.00693333342148853 -0.01349228562912126  0.03662171378597522 -0.00634853731943074 -0.00354859562914335  0.00214955312853524 -0.00655405781382586 -0.00678360158572107  0.02988311375922398  0.01259861750359357 -0.02510081711760366 -0.01255535222803150  0.02490236032506359 -0.01002733428896370  0.00112656375502623 -0.01855642947952528 -0.00116354428359580  0.03272982479631749 -0.01206907096486472 -0.01923227928155230 -0.00028560381629032  0.01900368137875968 -0.02486969774322633 -0.01382924720590763 -0.05097748222333856  0.00022538370944004 -0.02531991738635642  0.09280319680717043  0.28310107091337694  0.02191492117724344  0.07561670080927374  0.68845377483091297 -0.01555888151767808 -0.03186745417581425 -0.00280742241586700  0.10032554173467635 -0.15681515973700874 -0.17601385187641688  0.11651257335795742 -0.03500554867492302  0.03157853437118753  0.02837806845932634  0.00938861131461708 -0.02521575071321594  0.04062856483669795  0.03950355684649664 -0.01322739592131458  0.00359402336260955  0.01245326214879519 -0.03263012606948460 -0.02966740631415629 -0.01646892027641986  0.06596333892871035 -0.05706632313185956 -0.08180606853069897  0.00329089253999507  0.00034461439532329  0.00276523273388307  0.00017128720249063 -0.00416991832104989  0.01032948959950707 -0.00322607174179843  0.00434866558620692 -0.00411472661263238 -0.00373068436664428  0.00762594594584691  0.06963694588521957 -0.03392542877948639 -0.04374294518321374 -0.06343905461869807  0.24582140116448153  0.21126459341372841 -0.01949036945447565 -0.02267883459932078  0.02382631499961286  0.05101014862309191 -0.00991044292710224 
-0.00998034331122407  0.00646476607461361 -0.00203579418208874 -0.01240605275449614 -0.00008037518299310 -0.01389558635365593 -0.00340038222094315 -0.00601336318516574  0.02725640639564545  0.00739426693694269 -0.01556649596888244  0.03744141849331461 -0.00327779981537380 -0.00146112484968441  0.00237143413245660 -0.00213283413020178 -0.02173586386592386  0.01414693805977102  0.00325758157655908 -0.03991262422424036 -0.01820935566763071  0.02710052996451890 -0.00861439723286145 -0.00411452872802118 -0.00144048613900697  0.00142824973958263  0.00514989119506371  0.02232943152752341  0.01309055332871229 -0.01216074220116958 -0.01446519087497958  0.00788132326335883  0.03386918824069596  0.05251324241521274 -0.04971728062878948  0.02839485400623243 -0.24803931501704304 -0.46730634469248733 -0.00330378218269238 -0.16039297254381546 -0.01555888151767808  0.65960526061224489 -0.05484632693464164  0.03767466657378785  0.16596879116622626 -0.15304605755976119 -0.21120550848163616  0.14528801515692344 -0.01731896488640530 -0.00123577175865769  0.00603177677638517  0.01123825084409166 -0.06634649128637730  0.05698382840987752  0.04316624370202542  0.02206081885125289  0.00312821484810756  0.01615976064769825 -0.02452976024526221 -0.05079129192021976 -0.01847565450235137  0.03867351308935529 -0.03000849112367780 -0.05365462284465948  0.00256519919930406  0.00060916461088143 -0.00055051879709751 -0.00278924300539952  0.00094146436557203  0.01056200549785418 -0.00241062138663360  0.00593853207147673 -0.00300162287229254  0.01197441759317090  0.00211305280601141 -0.09577406331805713  0.03985278488446239  0.05415629289248604  0.05558380995292309  0.23157887735713475 -0.02249291206668879 -0.00134647479657116  0.00913073682607497 -0.00259668350007635  0.06247644535554985 -0.00729390095081312 
-0.00433346192336829 -0.00313538585535447 -0.00222819986652730 -0.01151860154306623 -0.00316105626443311 -0.00965862834931528  0.00159954440582065 -0.00591996625864481  0.02235222987491909  0.00719751817586260 -0.00868277153808201  0.03229126203334159  0.01433304469321320 -0.00139328181463557  0.00085834396430958  0.00992932185283642  0.01629568244481734  0.01351569809786017  0.02152581339707307  0.01163644976572820 -0.01006914389297650  0.01339154145686408 -0.00784677516450715  0.00366198572487016 -0.06498436390344878 -0.03982690104358613  0.06533825913281459  0.02407793279465509 -0.01359586018337575 -0.00644793099569026  0.01178779724214759 -0.01998091321796983 -0.05607308423548914 -0.02250646727441868  0.03398054962095245 -0.00527731400662740  0.00244833851260196 -0.00103464860518859  0.02600632962507968 -0.00970930765689847 -0.03186745417581425 -0.05484632693464164  0.70476940023847023  0.04855354477219599  0.17742382498909118 -0.19989399399018173 -0.19475189616048399  0.14833155121255734 -0.03291098609092353  0.01845539600506796  0.00911439116825495  0.01156847631734895 -0.03407250430028688  0.05465272225969613  0.01854997520008788 -0.00318237520760731  0.01167958051417898  0.02637112768680797 -0.04048635382088282 -0.06985016109088169  0.04126338336904908 -0.11044873315677736  0.08775091396405248  0.10230876057720117 -0.00511371144195569  0.00020177847597385  0.00055575224141061  0.00463231963707372  0.00191679613605018  0.00625050493662912  0.00074933310562766  0.00290070031033842 -0.00256855162071333  0.01151284875250104 -0.00477523464084373  0.01768266197172227 -0.00734192195312401  0.03964234314455849  0.01397593674958574 -0.53377287655783179  0.23304078543157630 -0.01325494079839793 -0.01048964952457834  0.01938050384088795  0.05070347716257007  0.00081758046315663 
 0.01331263601737758 -0.00549401941596859  0.00422815284385797  0.01583801967492600  0.00225237137252400  0.01926720187926058  0.00279412019573642  0.01028993650475692 -0.02989879414388869 -0.01976070394602543  0.01464382461353343 -0.04033217686935436  0.00170617262147495 -0.00067503408957007 -0.00049498671516160  0.00260425416365091  0.05130686263661309 -0.03678497927041460  0.00907911292449057  0.05743480312804514  0.01643106914881102 -0.03338772259298584  0.00075892984099330 -0.00036267622741702  0.02572271921447190  0.00777415979861095 -0.02890021132530382 -0.01565160095979999  0.01783953635151016  0.00386243044475000 -0.01288403011172801  0.02228022451200806 -0.01005577448520606  0.02014223749293082 -0.00424086596198190 -0.03037332795215782 -0.11884018956879325 -0.21640520511208228 -0.00730179623634757 -0.05059250825857710 -0.00280742241586700  0.03767466657378785  0.04855354477219599  0.71271755675265802 -0.16077572868013285  0.19665340118874203  0.20453774183819021 -0.08758543149650383 -0.04766652708749664  0.06057201884160443  0.03783609620924314 -0.04174002401549178 -0.04190417418764786  0.01024892618009368 -0.02445316093530776  0.01703687198636624 -0.00763774706292780 -0.00800335398281881  0.03612882339069789  0.02729569338606535  0.00115043176905247  0.01046193692820400 -0.00888169271296261  0.00993556571598608 -0.00071037010778272 -0.00161247703537103  0.00121811477779811  0.00127991763266494 -0.00213632901921279 -0.01101729536457592  0.00257779742637745 -0.00719965142357322 -0.00030117858949751 -0.00298861948338866 -0.00854935845332529 -0.02926640149544820 -0.00366677224941999  0.08056737201662960 -0.01016807215995312  0.00259732256421191  0.56419156254546177 -0.02545894323202048 -0.04723466563365565  0.04967629253571233 -0.04051866659619602  0.00805621233088490 
 0.03096095867498511 -0.02501006689805735  0.01342202189703420  0.05100725898906276 -0.00058668876421027 -0.01001841546204745 -0.00671569535674548 -0.01022608100414210 -0.02141621775992856  0.04322563868625971 -0.00717920639457267 -0.04963596502786170  0.02754494099484922 -0.02369966751029154  0.02081199554395513  0.04453988582989300  0.11807059680507641 -0.11846768168121484  0.08070552656099672  0.23240569036608993 -0.01227956007213767  0.03876605912135640 -0.03303312293668233 -0.03324314217441202  0.10118258629658899  0.12735038186499265 -0.21128474848185519  0.04643509384848288 -0.03719536271595699 -0.08584472173086644  0.03366973601319212 -0.02054968757918874 -0.01807442941847278 -0.01382198433659764  0.01220889256699648  0.00709039632495388 -0.00843862807835733 -0.05360668779588770 -0.02327705313618363  0.02753494131125031  0.10032554173467635  0.16596879116622626  0.17742382498909118 -0.16077572868013285  0.77410117833452041 -0.09856213345556454 -0.03365963435156441 -0.05115707917875560  0.01027458053963042  0.05571762900607099  0.00741736855206673  0.01921592104821327  0.06226745851536449 -0.18752237289281168 -0.03950696605008198 -0.13028711176173435  0.02928787056527507 -0.13808295897338668  0.14316550523252330 -0.05763397854388873  0.00174911806438703 -0.01018902964636650 -0.02531897533268643  0.01746985571649868  0.00232055118485039 -0.00165583679287623  0.00029183370658777 -0.00064125382822737  0.00104438112469650 -0.01930611236142570  0.02138421297639089 -0.04093773204694962 -0.02289812643512912 -0.01143901072330819  0.06315991960523017 -0.00939360247685032 -0.00096973152912564 -0.01961847764597208  0.07060799071224050 -0.03921258245525439 -0.04972216004656611 -0.03274803017543077 -0.00730539534535265  0.05931944741747537 -0.02439212663682011 -0.02282431128086982 
 0.02132805875873059 -0.02462068440166445  0.00656977409262545  0.02262247190919129  0.00341500860597045  0.00167183830100465 -0.00078832699181225  0.00222138339496821 -0.01900855297955792 -0.00426538305505526  0.00833438474417674 -0.03768252934532169  0.02030907973595261 -0.02356128417945159  0.00885524546479110  0.02128659128026519  0.12168539349424734 -0.01553865083419212  0.06916893587441288  0.19810853426349556 -0.01368793085676016 -0.00812119466575563 -0.03468543083274281 -0.02234749789337364 -0.12912603654468607 -0.07169245707761818  0.20252887603162031 -0.07239307222929488  0.04568521246793867  0.06240416044885852 -0.01105488786987354  0.03044565893662324  0.02734263748026993  0.03192478394388601 -0.00902806434018781 -0.00879823134961490  0.02200494160759248  0.03940355820764208  0.01937218319675865 -0.01250912752710687 -0.15681515973700874 -0.15304605755976119 -0.19989399399018173  0.19665340118874203 -0.09856213345556454  0.61957198067731012 -0.00910658642386516 -0.07106467837154160  0.02080259828126840  0.04796195049297352  0.01569871555010402  0.01628967857932305  0.20275592739033346 -0.32288478448346536 -0.09590349993833600 -0.23957357640194074 -0.03439119529861221  0.06835324960628131 -0.10183145174323827  0.07570013561702670 -0.00471715491702549 -0.00576410182849386 -0.01231182783842938  0.00897509596056302  0.00176912761687690 -0.00252413661015329 -0.00108908558857908  0.00015957757512151  0.00012850372239718 -0.01282701415140959  0.00960356225371942 -0.01871423551828201 -0.01485519547989970  0.00081029399154140 -0.04175003552998517 -0.00600568808339321  0.00315776325794213  0.02221509457834619 -0.05816605164893241  0.02461974601018597  0.05290105240875903 -0.03149749794299713 -0.00677355160148446  0.07841157850210867 -0.04539931013503597 -0.06243543987149294 
-0.00934696157578370  0.01266181844748177 -0.00165245110462074 -0.02087039689103304 -0.00293996812295217 -0.00300609382560423 -0.00132453507590138 -0.00101376888217332 -0.02405553375858507 -0.00102323345702914  0.00135152495015151  0.00759205402650551 -0.02689289363645598  0.00989165194506095 -0.01028620924100185 -0.03358289568576336 -0.11488478037495489  0.09119571648179824 -0.02844674228231918 -0.16017988612056597  0.04950887311350183 -0.01691595820543278  0.04781759883594650  0.02675491833386527  0.25899350020863260  0.22615205321468257 -0.37531440833568347  0.06023069530145374 -0.05332073971054907 -0.09466449882061774  0.04091002298097386 -0.03060830474121611  0.00341567508396850  0.00310246776252120 -0.01779886489496225  0.00350045327328769  0.00841669909724701  0.02936235621217197  0.02110280640648165 -0.02848108852716870 -0.17601385187641688 -0.21120550848163616 -0.19475189616048399  0.20453774183819021 -0.03365963435156441 -0.00910658642386516  0.73967863251042842 -0.03357971089315905 -0.00824876332784377  0.01459352489789966 -0.00916758737830080  0.01972966458550412  0.06165034198279898 -0.07601014609801815  0.00748442625735868 -0.05997263160822785 -0.00262133076061656 -0.16510315744267495  0.22974938565840269 -0.03996601318351389 -0.00017558391068261 -0.00316307027842372  0.01884130356947164 -0.01146045325812303 -0.00389352494898543  0.00235978846498329 -0.00154082277804507 -0.00186528363628886 -0.00200085412577497  0.00946059376809123 -0.00988006334006750  0.00273424430069711  0.01741834329157699 -0.02044175012546388  0.09312119957075329 -0.01252043729497668  0.00383503681374836  0.02488382993363581 -0.07164684504284456  0.07914589565237795  0.03187597892290224 -0.01473460065113748  0.00499642520469719  0.01716552183184814 -0.06783612387816312  0.03696810818409765 
-0.04895669929804105  0.02488367935126848 -0.02225555130479323 -0.06737989500753158 -0.00336592311806976 -0.00744791987984730  0.00454430333131401 -0.00204887142448675  0.05019130631879876 -0.02796769508251225 -0.00865963043400101  0.07323020415409889 -0.03994292962109112  0.02442450790822678 -0.02477200728474779 -0.05820723889638257 -0.24391676741867438  0.20837249517857986 -0.12691058023781249 -0.33164909805489806  0.01564661242108519 -0.02051319431543978  0.05442890019959594  0.03378691831910961 -0.05086336441872256 -0.06134044300861681  0.07235895168934849  0.07462882720381943  0.01725733154874437  0.01933068574183485 -0.00756394644284854 -0.01037183889564167 -0.01392464784047599 -0.00905631725079758  0.00377287562959860  0.00635795123536123 -0.00036202619520145 -0.02724218070033638 -0.02055299269040897  0.00591781341031763  0.11651257335795742  0.14528801515692344  0.14833155121255734 -0.08758543149650383 -0.05115707917875560 -0.07106467837154160 -0.03357971089315905  0.62746931174659293 -0.03406127959803505  0.03484217000218971  0.02608848284794838  0.07257792281297305  0.17855425470878883 -0.27930275178233660 -0.07823295628008843 -0.17345058351000558 -0.01430526207014084  0.05541167117565358 -0.03941187100520440 -0.05855623366536054  0.00708382808106109 -0.00142223084860756  0.02640769134080321 -0.02854566736435073 -0.00278212040155337  0.00319879260769517 -0.00026715592726512  0.00143139524359593 -0.00166947007714161  0.02624611625414822 -0.02452111670308219  0.05486576843015247  0.03042599411656480  0.02165128804166020 -0.01699805684238482  0.00315675593422214 -0.00099950642648439 -0.00322330028291498  0.04321962999071145 -0.02693720868906693 -0.04715298222243793 -0.03633848294259148 -0.01703047449696712  0.07477826970223300  0.00465786839813992 -0.01881292216061777 
 0.00391376695478571 -0.00504007599618748  0.00133338220613715  0.00488144786505757  0.00033424120620278 -0.00933236240248646 -0.00189189508126649 -0.00443681855773016 -0.00338116198112922  0.01526003089194710  0.00178689054906046  0.00029957891598872  0.00365159302294959 -0.00590309720644497  0.00205981654535612  0.00413708057024596  0.02244655562845464  0.00202870607102231  0.01477718587301303  0.04158527205995506 -0.00273988400316341  0.01439338291504500 -0.00360973239027056  0.00168095880462555 -0.00474272481383360  0.00291445180083373  0.00638555271124374 -0.01922163163615421  0.00131236856537079  0.00094855771735912 -0.00028675652205131  0.00228474215568240  0.00446607563674090  0.00218934013044220 -0.00293144720347391 -0.00381351593029253  0.01076475620545624  0.01634182911848673  0.00307943571793163  0.01024738766201678 -0.03500554867492302 -0.01731896488640530 -0.03291098609092353 -0.04766652708749664  0.01027458053963042  0.02080259828126840 -0.00824876332784377 -0.03406127959803505  0.65786864208115803 -0.02399760107131039  0.00982653362817985  0.08897838994549248  0.07009448312702365 -0.09365535491241418  0.04427006563445764  0.24547391074229594 -0.00422769215954068 -0.00353636151950639  0.00640506202549043 -0.01743979473713054 -0.00065195511248253 -0.00502853980118060 -0.00432751696984253 -0.00108935271953554  0.00046099997200948 -0.00015013658562072 -0.00032273150511542 -0.00048828111589814  0.00023150237180709 -0.00242257591940193  0.00243842838293678 -0.00391260972437153 -0.00319390276163883 -0.00394351155304709 -0.00054684260690975  0.00162583729636729 -0.00467558093707561 -0.01414779348319450  0.00100593279267478  0.00299364529442397 -0.03295845364592354  0.25119064608438763  0.24858563469515760  0.23714263589984597 -0.01953790343438106 -0.02072342284116916 
 0.00092134790155024 -0.00258595772867828  0.00007368037298467  0.00085462748087417  0.00037672838867157  0.00259481868638499  0.00048936649934236  0.00112941341606779  0.00069854870516402 -0.00285788219854945  0.00136662567020718 -0.00305447529432328  0.00079272889649371 -0.00213963408762636  0.00038777765339586  0.00054968549744733  0.00741491076754052  0.00767808005692566  0.00568424762497998  0.01675995545417471  0.00171444828789090 -0.00374766020263629 -0.00102770685902312 -0.00172442645720214  0.00447352118635655  0.00323751955518705 -0.00440768565643316  0.01548201372020849  0.00293612134662470  0.00247957253809987  0.00151566207490794  0.00066176208768982  0.00008525296385798  0.00108071319560999  0.00355938228596826  0.00579228897856534 -0.00144111728000985 -0.00084333536258677  0.00040757026424138 -0.00175011372935358  0.03157853437118753 -0.00123577175865769  0.01845539600506796  0.06057201884160443  0.05571762900607099  0.04796195049297352  0.01459352489789966  0.03484217000218971 -0.02399760107131039  0.76861551610685230  0.01793531580939327  0.04517256731635151  0.03657971978242113 -0.00999297787228634  0.01785529187195533  0.12114404089785108  0.00725219893587921 -0.00094675798957277 -0.00815557858725901  0.02695280138331809  0.00066686360237431 -0.00113982422161287  0.00047095375092077  0.00247417132850234 -0.00017513171497982 -0.00036611308909279 -0.00000870834781553  0.00040523843197973 -0.00063628184444738 -0.00107645762144096  0.00051049568595455 -0.00139327547825003 -0.00065517078836670  0.00290390016638635 -0.00071317871687496 -0.00103979324843199  0.00339976274638431  0.01206428354942484 -0.00622570748088589 -0.00248504312741857 -0.00187026761050550 -0.45064292989553612 -0.13404410940423289  0.49723833195205269 -0.03765461724821529 -0.05164471473211363 
-0.00121791224581948  0.00207625008728642 -0.00020687212876723 -0.00055837407251892 -0.00028242191065006  0.00799273993573128  0.00100329017029168  0.00337771460876951  0.00167393619872843 -0.01225156372391763 -0.00338237373880435 -0.00394428550519494 -0.00071279938621140 -0.00020203358902948 -0.00045539004596442 -0.00114830575207490 -0.00721033360622118  0.00247537871819925 -0.00365038104725908 -0.00889784787210661 -0.00098273520744946 -0.00876785451798425 -0.00119842684957438 -0.00420143438931584  0.00082682274386528 -0.00117314740042292  0.00079374677483048 -0.00907006855524060  0.00036030037732800  0.00239793387954906 -0.00132295095200081 -0.00055792722235985 -0.00205536916023164 -0.00048370179229717 -0.00158725273006341 -0.00551917964530236 -0.00709596901030821 -0.01034853600576671  0.00044903307577360 -0.00322683383745784  0.02837806845932634  0.00603177677638517  0.00911439116825495  0.03783609620924314  0.00741736855206673  0.01569871555010402 -0.00916758737830080  0.02608848284794838  0.00982653362817985  0.01793531580939327  0.75431269168124115 -0.04943587054686523 -0.06869289562752676  0.03868776407968695 -0.01801038013660161 -0.10371775168834114 -0.00610640614968494  0.00170937621109905  0.01048830462741436 -0.02713445014221342 -0.00065102083004511  0.00439539766076954  0.00074627111424293  0.00018456049219626 -0.00012106804537065 -0.00016741071253576  0.00014928844597876  0.00046567134442896  0.00032874476497283  0.00077463040236521 -0.00030760748912867  0.00117439752293425  0.00040355823382973 -0.00031411769985139 -0.00162765604985013  0.00057256714200014 -0.00056984829658723  0.00652534663900591 -0.00237868126104841  0.00740774495428856  0.00465407813961872  0.38066897997704979 -0.51122583204847083  0.24367758630786218 -0.05441075108729217  0.05897055268957048 
-0.00846330551271330  0.00715273115137665 -0.00302475154862327 -0.01023961511429697 -0.00149371133482965  0.02163935545624798  0.00339132174792097  0.00915196839973070  0.00601182402360215 -0.03229700065329427 -0.00878726021402811 -0.00422186606307881 -0.00824766938333232  0.00998191428527781 -0.00321831322604489 -0.00842657347830768 -0.05424571539540144  0.01476782075422697 -0.02683312889835425 -0.07658007760151091  0.00424210897808494 -0.03122606472201806  0.00658120462720018 -0.00963612149237891  0.00452442723669385 -0.00338004498645793 -0.00604230524669938  0.01439861913437866  0.00023419580806013  0.00159621320312868 -0.00133119355663589 -0.00214294276003730 -0.00119882207308201 -0.00306225774605393 -0.00066069953453881  0.00191556912907141  0.00297613064494004  0.00546032657294669 -0.00065014378877480  0.00678077769862471  0.00938861131461708  0.01123825084409166  0.01156847631734895 -0.04174002401549178  0.01921592104821327  0.01628967857932305  0.01972966458550412  0.07257792281297305  0.08897838994549248  0.04517256731635151 -0.04943587054686523  0.53538237745700068 -0.27431256951711702  0.14251000503290057 -0.09241901195633946 -0.47672342958641595 -0.00010737104834157 -0.00116124926914341  0.00755342317121705 -0.01196695437427802  0.00123020493980805  0.01356272624894809  0.00576625910405666 -0.00219614379119789 -0.00051007626122967  0.00028590431139394 -0.00003759606794537  0.00098735449806579 -0.00009238962897322  0.00547612084345126 -0.00409357785782499  0.00736206770014851  0.00599192998994817  0.00363777493997661 -0.00131862254359344  0.00299615920912078 -0.00132480418464455 -0.00863766746717237  0.00634067512177595 -0.00160017951414162 -0.02428000408788121  0.00343735687352561  0.26466762046236975  0.22054290711206798  0.04548351572879684  0.02454317510152804 
-0.00336936065184757  0.01066080894989959  0.00193118143714501  0.00084829120331694 -0.00221192853051478  0.05058327238292728  0.00533895744441596  0.02025005083633733  0.00274744982296188 -0.06818447989723697 -0.01950842318340769 -0.02846447922789405 -0.00447986462863327  0.01567084960978510  0.00108595434719583  0.00261687214287089 -0.02853841472404116 -0.06253584236761565 -0.02248501196554935 -0.07696050376946409  0.00177209219733028 -0.06512728399143858 -0.00517684991771761 -0.03164170023599490 -0.01568204630773909 -0.04913645768676214  0.02673373004111292 -0.03064712640816281  0.01270691576861019  0.04270385608895581 -0.00978392123363550  0.00339320969880907  0.00443014909501435 -0.00892320152587978  0.00032048502010307 -0.00169380838472777  0.03024036912822829  0.06790504562574094  0.00251827818753045  0.01666822373952519 -0.02521575071321594 -0.06634649128637730 -0.03407250430028688 -0.04190417418764786  0.06226745851536449  0.20275592739033346  0.06165034198279898  0.17855425470878883  0.07009448312702365  0.03657971978242113 -0.06869289562752676 -0.27431256951711702  0.89727895491419096 -0.05436665509355951 -0.01023968193180086  0.01260215015739312 -0.01497495507502395 -0.04486911027324814  0.05850275167317365 -0.03396981430507418  0.00236221270434041  0.02224490080391954 -0.00289152583944099 -0.00042288648888168  0.00027616642200570 -0.00049213331001454 -0.00000390206064364  0.00132598277751631 -0.00050100743607490  0.00333037365411900  0.00004487053901187 -0.00345896813168677  0.00145450798753979  0.00622578071669986 -0.02223525174703333  0.01903459064180895 -0.00457367634590190 -0.01170334201740502 -0.01501660459948510 -0.01090020590763724 -0.06314234332481437 -0.04093855190455953 -0.04300547687271192 -0.06233144720262380  0.20491321147174976  0.21107294589832024 
 0.00272997680005156 -0.00675210231008382  0.00069779721246017  0.00232498455817224  0.00001230193395451 -0.03004254571372781 -0.00503676903269230 -0.01376980326887622 -0.00871525173644975  0.04439633323987403  0.00736379933756904  0.00923694697271163  0.00156861788951121 -0.00845248348020769  0.00061056184279471  0.00001922266366542 -0.00964881754172620  0.01961836488841562  0.00618223862503697  0.01811991278943600 -0.00718249342175280  0.03901338496839657 -0.00160095376954335  0.01107832233312501  0.02892386187608399  0.03729890212258655 -0.03888317342035105  0.02732817113750360 -0.03605455298303529 -0.06448156658671922  0.00127692705409091 -0.00831544372483958 -0.00792072526537771  0.00460403406888323  0.00399503989076925 -0.00014926863947564 -0.03910134215820889 -0.06880082283545168 -0.00091891683892791 -0.01427780280416074  0.04062856483669795  0.05698382840987752  0.05465272225969613  0.01024892618009368 -0.18752237289281168 -0.32288478448346536 -0.07601014609801815 -0.27930275178233660 -0.09365535491241418 -0.00999297787228634  0.03868776407968695  0.14251000503290057 -0.05436665509355951  0.98347882860671265  0.00651789465883044 -0.02772462901808383  0.00148106569637997 -0.05075608256848946 -0.01086401966852694  0.00544221794394477 -0.00125575343030801 -0.02498497025114878 -0.01354670276328562 -0.01447007901734359  0.00070682932955684  0.00033035781398560 -0.00039499260761434 -0.00095335207908618 -0.00002664431777863 -0.00229488760833438  0.00177260281014277 -0.00646327066615845 -0.00243855432675572 -0.00579796219131321  0.02211047932226628 -0.01852332341254589  0.00535752362870843  0.00537102582052002  0.02079517443008688  0.00255947396502827  0.06327875859719893  0.06531681801109572  0.02191968355345192 -0.04568307500587730  0.27039882398509663  0.37974584662946465 
 0.00508343139836682 -0.01218545798244586  0.00033211709191510  0.00167088807019339  0.00010075698156767 -0.01906457628314414 -0.00348434647360613 -0.00779562793641553 -0.01146647292734909  0.02803235854180904  0.00477474447989106 -0.00042999586573524  0.00058893392848900  0.00639551551379625 -0.00082830411587386  0.00167876628960647  0.02217966962093720 -0.00351057918229305 -0.00505776007819987  0.02947550288164641  0.00719812585593393  0.02608493218318683  0.01026735988661356  0.02225446860081007 -0.05199221706719758 -0.02565141302383704  0.04958073060766285  0.00404407460150710 -0.00161297358004287 -0.00691446692132454 -0.00028884620485845 -0.00077991337628584  0.00100841114281125  0.00261512780730606 -0.00004332076734295  0.00022955282976543 -0.01879358493191933 -0.02994688776398061 -0.00001940411653968 -0.00628529231122967  0.03950355684649664  0.04316624370202542  0.01854997520008788 -0.02445316093530776 -0.03950696605008198 -0.09590349993833600  0.00748442625735868 -0.07823295628008843  0.04427006563445764  0.01785529187195533 -0.01801038013660161 -0.09241901195633946 -0.01023968193180086  0.00651789465883044  1.00784630952032983 -0.02252063995961537 -0.02798244402408184 -0.06039642706361809  0.02437093695603212 -0.01752436979298557 -0.00084590150699384  0.00084725966017982  0.00710183293073616  0.00817405941457675 -0.00053651166895058  0.00064992974053920  0.00035727556503810 -0.00115632462497012  0.00030007019110100 -0.00290123814477117  0.00069939319285472 -0.00685590592553420  0.00141477358950041  0.00290743306039017 -0.00519770605243379 -0.00663393960547045  0.00133205137061315 -0.00153145634999459  0.01123789497366046  0.01394381160516213  0.01812544012951274 -0.07336896951904666  0.07833931951442379 -0.04241424841424810  0.47413514629517994 -0.44285702916257519 
 0.00453256235875294 -0.00040158608038143  0.00107897912681759  0.00298008566909116  0.00233010221550098 -0.03683610577718095 -0.00394882847920255 -0.01359344465010198 -0.00156164034939893  0.05226524933460007  0.01620986906757796  0.02804655565555125  0.00573638338230080 -0.00858655441977024  0.00010208220629424  0.00149861117940972  0.05012863052884049 -0.00463134787743842  0.02203150771245656  0.05616117236704930 -0.00489800483909360  0.05205514872685706  0.00068762301733169  0.02710060987923260  0.01910043972738803  0.04295762678056697 -0.02632184141672626  0.00041187982871695 -0.01786945361334069 -0.03843719216903795  0.00506788557492171 -0.00435540783914438  0.00017402202390879  0.00559268435130811  0.00113506095057468  0.00137800085599522 -0.01572972163349043 -0.03641127380913289 -0.00164573091395983 -0.00374413597132049 -0.01322739592131458  0.02206081885125289 -0.00318237520760731  0.01703687198636624 -0.13028711176173435 -0.23957357640194074 -0.05997263160822785 -0.17345058351000558  0.24547391074229594  0.12114404089785108 -0.10371775168834114 -0.47672342958641595  0.01260215015739312 -0.02772462901808383 -0.02252063995961537  0.93102869802057386  0.01617407902788979  0.01697823728038097 -0.03557795917061277  0.01861538940076378 -0.00227605934464672 -0.01762708011033926 -0.00595393934529759 -0.00524497914909628  0.00034944432846803  0.00032495547020216  0.00024724498599587 -0.00163607213701613  0.00002792396318754 -0.00215606766781607  0.00001098847344102  0.00015838851576334 -0.00259207896681988 -0.00780099470084306  0.01745898379999641 -0.01268499815050544  0.00252054230599516  0.00065350913315428  0.01035549875592238  0.00750772510568945  0.01357863784036952 -0.03769529141334460 -0.07928194470419245 -0.04713287615522677 -0.21144403800523376 -0.00931766101067619 
 0.00243906582365401 -0.00102673662332362  0.00265497978693889  0.00351740534051835 -0.00178354956683136 -0.00075586199161205 -0.00257888310309931 -0.00164090067296480 -0.00553640206448831  0.00579266429974108 -0.01200600001612121 -0.00369618867319376 -0.00013951930060400  0.00013220194788619  0.00039676631756558  0.00081998196789309  0.00333441779987333 -0.00692466824036521  0.00391562931144390  0.00098552448254704 -0.00046626009391614  0.00431194586142558 -0.00033230028642375 -0.00017041951982074  0.04870667990958195  0.06583505881340149  0.14092399583002135  0.02603638241542754  0.02081233232498109  0.01936792096243642 -0.04842323116255397  0.00442618034818948  0.00766891362461421  0.01179108397736889  0.01063393307384339 -0.01004770783692335 -0.00534148811815429  0.00044802240541704 -0.00491641620320652  0.00435033966995724  0.00359402336260955  0.00312821484810756  0.01167958051417898 -0.00763774706292780  0.02928787056527507 -0.03439119529861221 -0.00262133076061656 -0.01430526207014084 -0.00422769215954068  0.00725219893587921 -0.00610640614968494 -0.00010737104834157 -0.01497495507502395  0.00148106569637997 -0.02798244402408184  0.01617407902788979  1.68169980122461493  0.25853017100032538  0.49439260314450834  0.11729917547990946  0.00034527072037646 -0.00106787697551266  0.00052543371530970 -0.00004620384764218  0.00001228201318302  0.00007086864805758  0.00008930628346120 -0.00018970220046757  0.00000696788927910  0.00088183509145594  0.00165824217209247 -0.01556097882334586 -0.00057273333903065  0.01980321273109049 -0.03312480226502896  0.00049290774160858 -0.00089937704197233 -0.00377500443232152  0.00795338528952855 -0.00185425928551248 -0.00225152526527723 -0.00900666642648449 -0.00105310208219321  0.00138959893940135 -0.01523470037310720  0.00968118166466952 
 0.00064968625491821 -0.00255982300150563  0.00127632471715484 -0.00191277708132800 -0.00464875794137865  0.00768539539011232 -0.00372188712006993  0.00221359925120612 -0.00986172691732437 -0.00280070018314345 -0.03225034217236390  0.00049355513040802  0.00089523911900927 -0.00112087038311509 -0.00351379353897748 -0.00302672737291815 -0.01345462527985967  0.02895258630766889 -0.01607332624003818 -0.01662359560027132 -0.01582096699886595 -0.00900854319733520 -0.00921365357785903 -0.00534185239905435 -0.13972433975480925  0.06888073470968978 -0.25216874603829603 -0.25515328908291945  0.18305754576779321  0.21059646115315850  0.06776375544273140  0.13533704697890661 -0.00445930370093818  0.00489584568544073  0.01325251375005780  0.00439169834419152  0.01049229628228836  0.00257863034807131 -0.00900351192107557  0.00111906434643127  0.01245326214879519  0.01615976064769825  0.02637112768680797 -0.00800335398281881 -0.13808295897338668  0.06835324960628131 -0.16510315744267495  0.05541167117565358 -0.00353636151950639 -0.00094675798957277  0.00170937621109905 -0.00116124926914341 -0.04486911027324814 -0.05075608256848946 -0.06039642706361809  0.01697823728038097  0.25853017100032538  1.65211087038527560 -0.30753410137896675  0.15618373884975653  0.00249907955024266 -0.00280933501150488  0.00730309902024462  0.00167370525831881  0.00043749965968464 -0.00052465079921121  0.00001649934072147  0.00164475400229062  0.00075331307919378  0.00606962143214278  0.00106367301782265 -0.00116659337705433 -0.00089303993819645 -0.10646632864604361  0.04386873806450048  0.02788184934873608 -0.02193838472593347  0.00087226723955062  0.00821621566432001 -0.03577686388755727  0.00252196902994252 -0.00039184032734311 -0.00623395219862856  0.00723573918772901  0.06160154967322022 -0.01128183128829944 
-0.00314593432033901  0.00477260721668233 -0.00280275268265168 -0.00404567638382156  0.00172019702750573 -0.01391094136878062  0.00117810679610911 -0.00506582664598026 -0.00367970351047517  0.01527255708234013  0.02291628699468595  0.00290629245546017 -0.00985089587736038  0.00208150976831580 -0.00396005526121065 -0.01248228602959783 -0.02756016732276209  0.01759328842358422 -0.00603606098426104 -0.02894560296785510  0.02664678031984948  0.00869465994998928  0.02832475716689467  0.01740452138317563 -0.31766449167466793 -0.24295761584939862 -0.31783306071225065 -0.13467882713841076 -0.05090287673498357 -0.03169423158670598  0.01168354369352741 -0.00129217677909525 -0.00735789084259592 -0.01199555281709977 -0.01153549258871889  0.01248949237417667 -0.01158773687892931 -0.01693072090646883 -0.00294622995158144 -0.00931568558051785 -0.03263012606948460 -0.02452976024526221 -0.04048635382088282  0.03612882339069789  0.14316550523252330 -0.10183145174323827  0.22974938565840269 -0.03941187100520440  0.00640506202549043 -0.00815557858725901  0.01048830462741436  0.00755342317121705  0.05850275167317365 -0.01086401966852694  0.02437093695603212 -0.03557795917061277  0.49439260314450834 -0.30753410137896675  1.29429487354465422 -0.10650901601810786 -0.00188102096625769 -0.00088602992151429 -0.00547497626922025 -0.00889275047116006 -0.00097312726631222  0.00101176489143028 -0.00038426426717397 -0.00176097991560316 -0.00133310764981862 -0.00248270269953745 -0.00439160462432752  0.01069774858310962  0.00968818145793400 -0.03957543619593035  0.03530847434890143 -0.00385182760648095  0.00106574169641972  0.00459409974396266 -0.00750792611046568  0.04533403318449160 -0.00124417819986034  0.00296674629835939 -0.00086883268104891  0.00186499383023448 -0.02947240019473062  0.00824440675771517 
-0.00368852639177875 -0.00353568834752454 -0.00476241094250549 -0.00124238141831486  0.01118824579131204  0.01227061209578908  0.01209144411673011  0.00906293263084722  0.03727766243659562 -0.03451651925820230  0.05502906848457512 -0.00242292910616885  0.01386131691777617 -0.00302154808888613  0.01261149315473881  0.02346537967542458  0.06116407297134580 -0.05765455190292667  0.03570466945471345  0.07576664448185795 -0.01171360742766499 -0.00383442049780544 -0.02931296782424796 -0.01783632312601697 -0.06919218724609152 -0.24851742388919970 -0.13107199828470287  0.61578911513441636  0.05427487039260442  0.13572956232809119  0.02689199846443971 -0.10538307883341272 -0.07105249373081096 -0.10395804710948864 -0.09652406816448483  0.07553702914885628 -0.00541558087454866  0.01796500271873470  0.01737178598096912 -0.00916741607951164 -0.02966740631415629 -0.05079129192021976 -0.06985016109088169  0.02729569338606535 -0.05763397854388873  0.07570013561702670 -0.03996601318351389 -0.05855623366536054 -0.01743979473713054  0.02695280138331809 -0.02713445014221342 -0.01196695437427802 -0.03396981430507418  0.00544221794394477 -0.01752436979298557  0.01861538940076378  0.11729917547990946  0.15618373884975653 -0.10650901601810786  1.26181344484295610 -0.00400172859336686  0.01158834355233787 -0.00802368173019917  0.00758910478453094  0.00093929521335757 -0.00121964513380907  0.00015377108147821  0.00006078777090555  0.00053479131844271 -0.01038381412183114  0.00064013365310864  0.01092563249152926 -0.01370540015370236  0.12751216773589552  0.01030710798378852  0.05941295994907257  0.00394110851357138  0.00544710838756299 -0.04858755388766865  0.02195375486255698  0.00193357208986817  0.00046908388462654  0.00759911691180443 -0.00034232281434827  0.00397346749687081  0.00339581430947086 
-0.00455036473512562 -0.00035508101436276  0.00733013214842350 -0.00471584185176179  0.00525312067088192 -0.00415465511863758 -0.01331211355485797  0.01572284240616782  0.00021004151567888 -0.00158489005382374 -0.01362979712314446  0.00798850598997664 -0.00342730097584613  0.00619304867375616  0.03658960260046312 -0.02372632553124745  0.01585265573471083  0.01022760154741700  0.01220450728849599 -0.02473465558965331 -0.08154349468087192  0.00107700109199346  0.01834627137749449 -0.02207499047666058 -0.00372582491869980 -0.00297070833921885  0.00377933278397792  0.00057346107645985 -0.00022210604196579  0.00047288268853711 -0.00000459299079059 -0.00109261058172996 -0.00506756080357312 -0.00346323889588096  0.00549664667417451 -0.00078089614721446  0.00395028610189120  0.00546216030495047 -0.00281687822444988  0.00238397176142290 -0.01646892027641986 -0.01847565450235137  0.04126338336904908  0.00115043176905247  0.00174911806438703 -0.00471715491702549 -0.00017558391068261  0.00708382808106109 -0.00065195511248253  0.00066686360237431 -0.00065102083004511  0.00123020493980805  0.00236221270434041 -0.00125575343030801 -0.00084590150699384 -0.00227605934464672  0.00034527072037646  0.00249907955024266 -0.00188102096625769 -0.00400172859336686  2.00794244536455668 -0.03010201994244508 -0.15612674929771506  0.13818894565221454  0.01520817181528187 -0.00636386900997523 -0.00494147162264512  0.00090928141988277  0.01719179557905443  0.01007813942153971 -0.00473903729207927 -0.00546220072780201 -0.02562762958660054  0.00111041232468342 -0.00142965544647981  0.00305868687402233 -0.00063316612416162  0.00101746684576270  0.00308710454714475 -0.05972379641452080  0.00755008351039760 -0.00078333131814034  0.00014118066167755  0.00126472992248314  0.00076704131212634 -0.00536576222299750 
-0.00089374824886249  0.11876095104596368  0.01707633503199656  0.05223383639362873  0.02238036651887336 -0.03602970770829955 -0.02448972108790201  0.00770475722955476  0.00230316797211470 -0.00027719891203618 -0.00751061017433235  0.00737971489735874 -0.05242279429223799 -0.14284896745144626 -0.01716093547639225 -0.11891914859391116  0.02202625520840911 -0.16110824301226181 -0.04325137861631083 -0.09216191258894946  0.04281216494615276  0.09001477373321765 -0.04768015615923733  0.10411456778023563  0.00342925721507672  0.00619423354174707 -0.00189170834685932 -0.00907606806389247 -0.00045308962061299 -0.00059688621208095  0.00104071019468516  0.00583487551956084  0.01356539890406423  0.00721754881053625 -0.01144859404845069  0.00034076395001691  0.00057369323102516 -0.00249713942659419 -0.00262795748932271 -0.00659940101818334  0.06596333892871035  0.03867351308935529 -0.11044873315677736  0.01046193692820400 -0.01018902964636650 -0.00576410182849386 -0.00316307027842372 -0.00142223084860756 -0.00502853980118060 -0.00113982422161287  0.00439539766076954  0.01356272624894809  0.02224490080391954 -0.02498497025114878  0.00084725966017982 -0.01762708011033926 -0.00106787697551266 -0.00280933501150488 -0.00088602992151429  0.01158834355233787 -0.03010201994244508  1.90876784401602850 -0.10555413369678092  0.06997550905024932  0.00801785943853739 -0.00238064748398604  0.09726146377341074  0.03240128544325954  0.00268116319545094  0.00761765877104955 -0.01543249327637107  0.00062511522858358 -0.01343828709050119 -0.00399285111991423  0.00308174065807956 -0.00723691317048743  0.00087689227660855 -0.00446647244934960 -0.00596796782538560 -0.02066635147340218 -0.01410607028136284 -0.00237870609207862  0.00214827481371484  0.00502764384535479  0.00044921238108569  0.00530062851792275 
 0.01037952398395180  0.02114351648998467  0.00818684512814891  0.01232285757805510  0.03063015915612096 -0.01760710124161350 -0.04221611992470387  0.04663207892608040  0.06436715983103333 -0.02295939319610326 -0.07354385109311580  0.06296690715334706  0.03732667040768538 -0.02646931915725696  0.01912113744752563 -0.03620018755995176 -0.08696261992304426 -0.04686981388053525  0.14717200705082767 -0.03668596198016001  0.23525641146889087 -0.06978526385811611 -0.31324274546938552  0.31651044768666614 -0.01369420537498005 -0.00949707085716291  0.01434156837467214  0.00002633220228081  0.00032859567080254  0.00268152225647207  0.00106964617380237 -0.00045501636681460 -0.01059350287143948 -0.00481366616472080  0.01103329171431134 -0.00115770846518257  0.00497142454051696  0.00574304863617892  0.00248523354068890  0.00580398180758911 -0.05706632313185956 -0.03000849112367780  0.08775091396405248 -0.00888169271296261 -0.02531897533268643 -0.01231182783842938  0.01884130356947164  0.02640769134080321 -0.00432751696984253  0.00047095375092077  0.00074627111424293  0.00576625910405666 -0.00289152583944099 -0.01354670276328562  0.00710183293073616 -0.00595393934529759  0.00052543371530970  0.00730309902024462 -0.00547497626922025 -0.00802368173019917 -0.15612674929771506 -0.10555413369678092  1.46288439226514799  0.44125998294089475 -0.08082917060590682  0.03199604034984357  0.00146210681548290 -0.00020336347407932  0.03597196528949481  0.02728974081754500 -0.01881087438082497 -0.05745460820538373 -0.05276596265187507  0.00218864818127906 -0.00431319671476166  0.00635407040948302 -0.00161012799774039  0.00239178006789798  0.00522895847908285  0.01629715894362496  0.00694118616216535 -0.00281743145875046  0.00022927521776408  0.00414498603957376  0.00090692105231696  0.00937023118984075 
-0.00362669715904869  0.04924596783677510  0.00048071906592607  0.02209502588201040 -0.06542190684514454  0.01052658867158201  0.06393921376007769 -0.07388511048898420 -0.03213628197246820  0.01206036156778137  0.04956380333503606 -0.04059356437666428  0.10454039485945929 -0.11342875544031245 -0.04224965549370079  0.08317040071303312 -0.01933616178734113 -0.07860591752984233 -0.03550739281297501 -0.00238770502006598 -0.20491729293921568  0.11438031987612010  0.29542768323744339 -0.24761522864833729 -0.01398259802218000 -0.00779263018622468  0.01533997619174700 -0.00521408332798422 -0.00094420806993359  0.00195611032468893  0.00150429556831247  0.00211043449576608 -0.01254367615517175 -0.00519117639327310  0.01597355399223511 -0.00367754031264726  0.00754323172963221  0.00960911386680210  0.00129566635950545  0.00280010623736522 -0.08180606853069897 -0.05365462284465948  0.10230876057720117  0.00993556571598608  0.01746985571649868  0.00897509596056302 -0.01146045325812303 -0.02854566736435073 -0.00108935271953554  0.00247417132850234  0.00018456049219626 -0.00219614379119789 -0.00042288648888168 -0.01447007901734359  0.00817405941457675 -0.00524497914909628 -0.00004620384764218  0.00167370525831881 -0.00889275047116006  0.00758910478453094  0.13818894565221454  0.06997550905024932  0.44125998294089475  1.58148463495833802 -0.01851710762767636 -0.01903184869470321  0.00467484111665711  0.00644578910357324  0.09708582586402799 -0.02896482263481626  0.04261198639127508  0.02572458468788354  0.05763973383258222  0.00003261225220584 -0.00423279789779743  0.00733110206795864 -0.00185127440489595  0.00694867852595642  0.00142330265610122  0.02065564148820656  0.01962270853333028 -0.00294005679284441 -0.00015026054690282  0.00344244491634443 -0.00038415086494877  0.00532648582809640 
 0.00009833039080742 -0.00127455325802193  0.00033550210616828 -0.00046505723733576 -0.00299334050065300  0.00154939170008682  0.00232626970786779 -0.00305010264875930 -0.00425275427900901  0.00111802939480937  0.00037475759925630 -0.00350397771376638 -0.00395801724893759  0.00212529280581417 -0.00164623912883746  0.00143230130654681  0.00425087398343538  0.00073768008708655 -0.00310912607018885  0.00246363097268784 -0.02079428653209467  0.00524421307099531  0.01534246479701955 -0.01845010325015323 -0.00028694209911319 -0.00040009883362217  0.00084213717656118 -0.00043682463180765  0.00026775210404903  0.00039314125825567 -0.00017455803918274  0.00036021517991173  0.00074078705911130  0.00045250768962699 -0.00058865418216942  0.00015555490425482 -0.00028508393314829 -0.00044186053201049 -0.00012970378192836 -0.00050402390555413  0.00329089253999507  0.00256519919930406 -0.00511371144195569 -0.00071037010778272  0.00232055118485039  0.00176912761687690 -0.00389352494898543 -0.00278212040155337  0.00046099997200948 -0.00017513171497982 -0.00012106804537065 -0.00051007626122967  0.00027616642200570  0.00070682932955684 -0.00053651166895058  0.00034944432846803  0.00001228201318302  0.00043749965968464 -0.00097312726631222  0.00093929521335757  0.01520817181528187  0.00801785943853739 -0.08082917060590682 -0.01851710762767636  0.00461689320317456 -0.00187296841332705 -0.00000748636696670  0.00008211475413997 -0.00144587540480756 -0.00071218552712019  0.00114439246529378 -0.00070894356820892  0.00229891030113815 -0.00018285167650541 -0.00015762284324109 -0.00044590293580722  0.00020153339664990 -0.00010711691255555 -0.00022440741484832 -0.00038738330502624 -0.00118723197829628  0.00025353623725090  0.00007036393704547 -0.00038541550982343  0.00009892818753440 -0.00072126806045908 
 0.00027446092130839 -0.00561495836295743 -0.00033250217931418 -0.00356639182855224  0.00195043410356995 -0.00407729172170033 -0.00361042502274066  0.00556314729443543  0.00198196307369459 -0.00494792132778028 -0.00204539910177153  0.00135136587275449 -0.00024321592036363  0.00755319516181362  0.00220251597734130 -0.00446911213170595 -0.00472799466268336  0.00354712561671975  0.00486360470327816 -0.00084874316466307  0.00757662727191505  0.00265081885285505 -0.01286018555623513  0.01898944985392809  0.00046333377659274  0.00064447352259874 -0.00098299978074113  0.00039969034192243 -0.00029564894690949 -0.00050026492552975  0.00008266610974259 -0.00053605802669891 -0.00005913478390828 -0.00015142802034444  0.00003532249046902  0.00033780037540566  0.00009090896858703  0.00002469349265797 -0.00012981543597682  0.00010785980665350  0.00034461439532329  0.00060916461088143  0.00020177847597385 -0.00161247703537103 -0.00165583679287623 -0.00252413661015329  0.00235978846498329  0.00319879260769517 -0.00015013658562072 -0.00036611308909279 -0.00016741071253576  0.00028590431139394 -0.00049213331001454  0.00033035781398560  0.00064992974053920  0.00032495547020216  0.00007086864805758 -0.00052465079921121  0.00101176489143028 -0.00121964513380907 -0.00636386900997523 -0.00238064748398604  0.03199604034984357 -0.01903184869470321 -0.00187296841332705  0.00143256077512602  0.00014841184600081 -0.00020163931126813 -0.00081937978676591  0.00237477457717944 -0.00492901929245839 -0.00080713526881433 -0.00146603100465507  0.00029206527633796  0.00028402499318223 -0.00003385020151649  0.00024127721521992 -0.00016288350412332  0.00028648093045636  0.00047929231681094 -0.00129784668528473  0.00004151607589623  0.00018418785683169 -0.00031638262417589  0.00018189481631546  0.00036969097276017 
-0.00039651539505723 -0.00222940870428746  0.00031933920151192 -0.00057995734739272  0.00182062251047673 -0.00489081394465704 -0.00242870343012171 -0.00225440726465444  0.00053379189160937 -0.00429333470144351 -0.00090693732380800 -0.00184545679684179 -0.00281356910331315 -0.00331269133005186  0.00169735145999360 -0.00222453169547105  0.00219826188509977 -0.00378574481111681 -0.00178418508066213 -0.00159771966429374  0.00666615581932971  0.01474620861455418 -0.00187767068073211  0.01079640599707657 -0.00031204773872800 -0.00002785494306186  0.00048523705503999 -0.00055894269454498 -0.00007593046158274 -0.00011485993326228 -0.00027444616801421  0.00003336247373187 -0.00063682279260357 -0.00105979961468901  0.00155804805184900 -0.00044172831302957  0.00034568085043609  0.00128017603232105 -0.00211871343937280 -0.00020556214187225  0.00276523273388307 -0.00055051879709751  0.00055575224141061  0.00121811477779811  0.00029183370658777 -0.00108908558857908 -0.00154082277804507 -0.00026715592726512 -0.00032273150511542 -0.00000870834781553  0.00014928844597876 -0.00003759606794537 -0.00000390206064364 -0.00039499260761434  0.00035727556503810  0.00024724498599587  0.00008930628346120  0.00001649934072147 -0.00038426426717397  0.00015377108147821 -0.00494147162264512  0.09726146377341074  0.00146210681548290  0.00467484111665711 -0.00000748636696670  0.00014841184600081  0.00526449880151145  0.00153667198345402  0.00012776465264390  0.00025850721791448  0.00089748545164934  0.00003928165584471 -0.00289046679850652  0.00021811585393154 -0.00041473458457849  0.00071484420242927  0.00001491371962752  0.00073203208896047  0.00043273132318317 -0.00642974644374218  0.00171224785689420 -0.00016007237608556 -0.00012199281767181  0.00001757397004151  0.00001989827090369  0.00039763776222678 
-0.00006345475299549  0.00939142913952698  0.00181955052688490  0.00368635974260142 -0.00010445459913536  0.00085109804805222 -0.00078553045515137  0.00325122145071598 -0.00038139257275671  0.00412320509351981  0.00090076788072643  0.00240528965240588 -0.00046455898848928 -0.00766103313124522 -0.00055394835132364 -0.00665824173442205 -0.00066979628239977 -0.00723290704434382 -0.00040638643303220 -0.00311552565813631 -0.00310205970393131 -0.00835949949472479 -0.00213199978924515 -0.00250610609700724 -0.00094661013963515 -0.00116985320623615  0.00181827529498610 -0.00047560916362183  0.00027333481206941  0.00076560961714641 -0.00029677059141272  0.00030754431656787 -0.00113187901810105 -0.00145679703486310  0.00210936520015189 -0.00053677029736486  0.00050022248707591  0.00198443096149233 -0.00208487937223235  0.00001812448670883  0.00017128720249063 -0.00278924300539952  0.00463231963707372  0.00127991763266494 -0.00064125382822737  0.00015957757512151 -0.00186528363628886  0.00143139524359593 -0.00048828111589814  0.00040523843197973  0.00046567134442896  0.00098735449806579  0.00132598277751631 -0.00095335207908618 -0.00115632462497012 -0.00163607213701613 -0.00018970220046757  0.00164475400229062 -0.00176097991560316  0.00006078777090555  0.00090928141988277  0.03240128544325954 -0.00020336347407932  0.00644578910357324  0.00008211475413997 -0.00020163931126813  0.00153667198345402  0.00083964263556307  0.00033678265549296  0.00094527054971825 -0.00225540366047446  0.00010542123592036 -0.00033799219080706  0.00012570334045598 -0.00092380350768005  0.00126982400725101 -0.00009999749775422  0.00110715144274058  0.00037812167477790 -0.00654678593556965  0.00246309764302476 -0.00017555091273807 -0.00019732001361560  0.00090615533132541  0.00012641747033049  0.00023407333895719 
 0.00151555798021986  0.00162430613974798 -0.00033870359763108  0.00006168069425296 -0.00566025581931950 -0.00218716153879866  0.00369158221068632 -0.00156069822504169 -0.00232918746760931  0.00004131888076119 -0.00179949832861333 -0.00094699440393583  0.00533980269441178 -0.00349243248130636 -0.00614534644205042 -0.00029004050665507 -0.00570949422845296 -0.00473926886322183  0.00670363209590423 -0.00035642019781577 -0.02420715098880282  0.00795298302879348  0.01084184897011601 -0.00972590629630415 -0.00105961172790866 -0.00059811690849835  0.00138990634673743 -0.00032147784151800  0.00022008713935005  0.00030743209940757  0.00011968178882862  0.00029438404532488  0.00042793825630326  0.00121014270054741 -0.00104178734937682  0.00033729220976492  0.00011270764821942 -0.00163802083567470  0.00182122897354830  0.00038825710931819 -0.00416991832104989  0.00094146436557203  0.00191679613605018 -0.00213632901921279  0.00104438112469650  0.00012850372239718 -0.00200085412577497 -0.00166947007714161  0.00023150237180709 -0.00063628184444738  0.00032874476497283 -0.00009238962897322 -0.00050100743607490 -0.00002664431777863  0.00030007019110100  0.00002792396318754  0.00000696788927910  0.00075331307919378 -0.00133310764981862  0.00053479131844271  0.01719179557905443  0.00268116319545094  0.03597196528949481  0.09708582586402799 -0.00144587540480756 -0.00081937978676591  0.00012776465264390  0.00033678265549296  0.00646898714631216  0.00001974006604301 -0.00192094243628416 -0.00311411982656167  0.00634893179836814 -0.00013153181297926 -0.00001451100754766 -0.00080341999264986 -0.00002894979078913 -0.00088406327677410  0.00036853415078156  0.00665308556618985 -0.00219885711838566  0.00057454873366382 -0.00001704089936239 -0.00031352968405567  0.00013192118563770  0.00076165428973327 
 0.28186617908979500  0.11832970372770957  0.39125432643689789 -0.37657923535324850 -0.06130140820289255 -0.00175161491199408 -0.09676633852882058  0.03499902040192759 -0.06975168086526023 -0.03774686177409591 -0.02368151654579098  0.08477389594017602  0.07258214440036613  0.01657346453605863  0.06914681558587758 -0.06695074250037077  0.07388579568328778  0.02196641415771389  0.06644709982968952 -0.06482145712473653 -0.00738158242115378  0.00468628103653892  0.00924391457400992 -0.01290491723850067 -0.00372329770688262 -0.00503910495449009  0.00476890569464797  0.00502629452561137  0.00093007188733801  0.00159201130672267 -0.00035513028327908 -0.00126312802313776 -0.00072919186262365 -0.00121992795630722 -0.00068339286950729  0.00136094863100917 -0.00030002369689162 -0.00131112132333256 -0.00084177115001590  0.00023290024302886  0.01032948959950707  0.01056200549785418  0.00625050493662912 -0.01101729536457592 -0.01930611236142570 -0.01282701415140959  0.00946059376809123  0.02624611625414822 -0.00242257591940193 -0.00107645762144096  0.00077463040236521  0.00547612084345126  0.00333037365411900 -0.00229488760833438 -0.00290123814477117 -0.00215606766781607  0.00088183509145594  0.00606962143214278 -0.00248270269953745 -0.01038381412183114  0.01007813942153971  0.00761765877104955  0.02728974081754500 -0.02896482263481626 -0.00071218552712019  0.00237477457717944  0.00025850721791448  0.00094527054971825  0.00001974006604301  0.59416365728879417 -0.06354685570906006 -0.06961103341745814 -0.03968254570141235  0.00210361921151178 -0.00131085919473893  0.00055123711669555  0.00018412936095183 -0.00162360639346175  0.00295944070037011  0.00225116136164115 -0.00874477785493962 -0.00007050453047723 -0.00016619104173225  0.00140351165121901  0.00105231178135746  0.00223498891878013 
-0.05946884061892775 -0.03985985773572648  0.07049610792823435  0.06637142048559096  0.28679166965726349  0.23459378964026223 -0.15940294527972343 -0.47352042384313336  0.07283541114542072  0.04399220911238653 -0.03390060512524440 -0.08128482329941135 -0.06512450025171572 -0.03573701961415388 -0.01926619754047568  0.08760380893946382 -0.00500958014827078  0.00034213736984880  0.00514951881347835 -0.00458804284276191  0.07911249718222950  0.04075131471634558 -0.03491111736392873 -0.07467336297147104 -0.00171957472906836  0.00043120554447323  0.00236721617890900 -0.00557346417638154  0.00116886797890615  0.00099857977739577 -0.00014624553477503  0.00017564990550618  0.00011619514943168  0.00028507052189141  0.00065724985316147 -0.00034170407159313 -0.00002761917864723  0.00006109265818874  0.00026381682309702 -0.00017981215537619 -0.00322607174179843 -0.00241062138663360  0.00074933310562766  0.00257779742637745  0.02138421297639089  0.00960356225371942 -0.00988006334006750 -0.02452111670308219  0.00243842838293678  0.00051049568595455 -0.00030760748912867 -0.00409357785782499  0.00004487053901187  0.00177260281014277  0.00069939319285472  0.00001098847344102  0.00165824217209247  0.00106367301782265 -0.00439160462432752  0.00064013365310864 -0.00473903729207927 -0.01543249327637107 -0.01881087438082497  0.04261198639127508  0.00114439246529378 -0.00492901929245839  0.00089748545164934 -0.00225540366047446 -0.00192094243628416 -0.06354685570906006  0.59467554603465334 -0.04010613857635108 -0.06939696874281423 -0.00094436265183029 -0.00055526667238869 -0.00013886525561007  0.00018391405927311  0.00069368665805777 -0.00046165804133504  0.00041334272915308  0.00449536122103945  0.00029117963073348 -0.00000006567757009 -0.00094745484285229 -0.00127419414990504 -0.00232490858080689 
-0.06102592502201098  0.03286339935911207 -0.07881484886591343 -0.05605978852967151  0.07232145933050543 -0.02096889730710964  0.09143241537576960  0.02259582997568533  0.27434927397203673 -0.11741262839771657  0.53870637821989031  0.09362242544564671  0.00512070312268550  0.00175720169969701  0.00181509651343083  0.00079500459483591 -0.06600495866507190 -0.00732479057759428 -0.09570528767515735  0.04288573541592799  0.07945720007542953 -0.02896753011457932  0.07158803079297263  0.03225169748497165  0.00042104695084540  0.00674702959887448 -0.00343102032556961 -0.01281516752125212 -0.00440458400980417 -0.00321096943264294  0.00241065419423942  0.00940341635030819  0.00287626719976159  0.00330302054387608  0.00289951085328396 -0.00168939123540643  0.00093713740836187 -0.00043083138430994 -0.00076728182697490  0.00086236293641400  0.00434866558620692  0.00593853207147673  0.00290070031033842 -0.00719965142357322 -0.04093773204694962 -0.01871423551828201  0.00273424430069711  0.05486576843015247 -0.00391260972437153 -0.00139327547825003  0.00117439752293425  0.00736206770014851 -0.00345896813168677 -0.00646327066615845 -0.00685590592553420  0.00015838851576334 -0.01556097882334586 -0.00116659337705433  0.01069774858310962  0.01092563249152926 -0.00546220072780201  0.00062511522858358 -0.05745460820538373  0.02572458468788354 -0.00070894356820892 -0.00080713526881433  0.00003928165584471  0.00010542123592036 -0.00311411982656167 -0.06961103341745814 -0.04010613857635108  0.59310201703730436  0.02646490623530528 -0.00529063883401281  0.00131272759258942 -0.00084446008313123 -0.00038363724893384 -0.00141274530550472  0.00225361058564344 -0.00010999601973645 -0.00858720349588354  0.00086177974503590 -0.00052597406464167  0.00194771541519330  0.00429723001973007  0.00281097053588780 
 0.07210793087359117  0.01691365922315533 -0.09650683125304012 -0.01438206336897986 -0.05456794830747071 -0.00424880200691618  0.10146757135443063 -0.02214568320420430  0.00892877645211987 -0.00161602973368557 -0.00396810513711160  0.00207815305265995  0.28045172259253454  0.12086250924920988 -0.53683562212233937 -0.08101591070356588  0.06822166975427535  0.01973953161689256 -0.08510151478425010 -0.00793621617758569 -0.05202394287119638 -0.04548667189327301  0.05377486907970928  0.07754178171877084  0.01074559673052755  0.00445224446955815 -0.01376302504772517  0.01154544611038217 -0.00254950373334670 -0.00287629965850048  0.00044801339543748 -0.00413975747012578 -0.00108170546781021 -0.00157275817198927 -0.00197184318237032  0.00178082850402791 -0.00001764188556087  0.00036345458687337  0.00066261822194380 -0.00000878177631232 -0.00411472661263238 -0.00300162287229254 -0.00256855162071333 -0.00030117858949751 -0.02289812643512912 -0.01485519547989970  0.01741834329157699  0.03042599411656480 -0.00319390276163883 -0.00065517078836670  0.00040355823382973  0.00599192998994817  0.00145450798753979 -0.00243855432675572  0.00141477358950041 -0.00259207896681988 -0.00057273333903065 -0.00089303993819645  0.00968818145793400 -0.01370540015370236 -0.02562762958660054 -0.01343828709050119 -0.05276596265187507  0.05763973383258222  0.00229891030113815 -0.00146603100465507 -0.00289046679850652 -0.00033799219080706  0.00634893179836814 -0.03968254570141235 -0.06939696874281423  0.02646490623530528  0.59770286077365631  0.00237609970949533  0.00315416324400496  0.00041142121359287  0.00047332560285361 -0.00032418083017253 -0.00123068132389520  0.00637011809800901 -0.00563618591117407 -0.00072833174570119  0.00076157187021462  0.00131003659667766  0.00047833279885889  0.00441934820460168 
-0.00035774665669759  0.00424364835421085  0.00066407141043370 -0.00027728538081493 -0.00106930263834378 -0.00339532700775170 -0.00105383480215279 -0.00151839374928993 -0.00147349529031501  0.00193145741985473 -0.00455072718279956  0.00225297855664124 -0.00147317201123869  0.00006984155195193 -0.00222449244695885 -0.00393174209846577 -0.01091247088860511  0.00779743843962658 -0.00711721466418937 -0.01415006106701565  0.00068861542877922  0.00438916021758129  0.00444569671790442  0.00481911055234155 -0.06087573393737647  0.08144011551159579  0.02193290216330731 -0.03532368518931486  0.22927320745237526 -0.01327039661839527 -0.28710304018392746 -0.50594044904167812 -0.03439384109051719 -0.00226425004669116  0.01992143471137504  0.07537192283842790 -0.03947074435450789  0.01296192552030580 -0.04233241940185239  0.02046962336505181 -0.00373068436664428  0.01197441759317090  0.01151284875250104 -0.00298861948338866 -0.01143901072330819  0.00081029399154140 -0.02044175012546388  0.02165128804166020 -0.00394351155304709  0.00290390016638635 -0.00031411769985139  0.00363777493997661  0.00622578071669986 -0.00579796219131321  0.00290743306039017 -0.00780099470084306  0.01980321273109049 -0.10646632864604361 -0.03957543619593035  0.12751216773589552  0.00111041232468342 -0.00399285111991423  0.00218864818127906  0.00003261225220584 -0.00018285167650541  0.00029206527633796  0.00021811585393154  0.00012570334045598 -0.00013153181297926  0.00210361921151178 -0.00094436265183029 -0.00529063883401281  0.00237609970949533  0.58719655753314037 -0.08787193907606260 -0.05048744206781171  0.11441409507776487  0.00672259677634377  0.01949439413339890 -0.01341132400024632  0.00291351291794519  0.00040977749121390  0.00080695147900482  0.00256500514780625  0.00012620779210724 -0.00187397138687538 
 0.00074565938054123 -0.00093854225269188 -0.00038291097643802  0.00053242111758359 -0.00006054562260652 -0.00203084810375823 -0.00006672955219392 -0.00092999200534634 -0.00507767538415371  0.00436645058486506  0.00311430784589411 -0.00311915265916545 -0.00317432798890133  0.00262201473111628 -0.00103006964641087 -0.00257531652012920 -0.00521739862808460 -0.00247263810526852 -0.00364947582900172 -0.00709203968420785  0.00895580978430515 -0.00010398249009843  0.00971368242816168  0.00435467577151452 -0.04224151833804045  0.06948932009717476 -0.02408290506705717  0.02799555221930118  0.23945725858211692 -0.22952067602378717  0.54510629087501106 -0.05454763843935415 -0.03636199302201844  0.00328261948046430 -0.07821272805060693  0.03325314321499647  0.06453538295280908 -0.03303367522897020  0.09151963061514529 -0.01646276737565338  0.00762594594584691  0.00211305280601141 -0.00477523464084373 -0.00854935845332529  0.06315991960523017 -0.04175003552998517  0.09312119957075329 -0.01699805684238482 -0.00054684260690975 -0.00071317871687496 -0.00162765604985013 -0.00131862254359344 -0.02223525174703333  0.02211047932226628 -0.00519770605243379  0.01745898379999641 -0.03312480226502896  0.04386873806450048  0.03530847434890143  0.01030710798378852 -0.00142965544647981  0.00308174065807956 -0.00431319671476166 -0.00423279789779743 -0.00015762284324109  0.00028402499318223 -0.00041473458457849 -0.00092380350768005 -0.00001451100754766 -0.00131085919473893 -0.00055526667238869  0.00131272759258942  0.00315416324400496 -0.08787193907606260  0.60205387170785551 -0.04911857550168595 -0.03311808395787997  0.00682143647255263 -0.03668238131590976  0.02545304400581658 -0.00949374001001015  0.00451880307555297 -0.00094073673984507 -0.00466175240683961 -0.00802035549932695  0.02174142039923801 
-0.00004821677708086 -0.00057081982138965 -0.00000348138382972 -0.00083956749273650 -0.00044568548865548  0.00014439792734603 -0.00003330273011978 -0.00001845935873074  0.00052513856414692  0.00043323030720004 -0.00129024089004214  0.00120626941807364  0.00061667092210215 -0.00084432574391590 -0.00095358409281226 -0.00096394033499693 -0.00081437950374965  0.00724603449805128 -0.00050729818631420  0.00010438291916046  0.00005304803787438 -0.00099893727574746  0.00018287731091088  0.00114032033074275  0.06884047462199280 -0.07416374967323329 -0.00361132684521834 -0.05953905734445786 -0.04493212271545531  0.07064234191907974  0.02389817339892045 -0.00594470100231360  0.24089212016270928 -0.56270926781734776  0.00008291495297504 -0.19674674707405854 -0.04150618694968140  0.06747107382464632 -0.04095983860903588  0.01678588918090379  0.06963694588521957 -0.09577406331805713  0.01768266197172227 -0.02926640149544820 -0.00939360247685032 -0.00600568808339321 -0.01252043729497668  0.00315675593422214  0.00162583729636729 -0.00103979324843199  0.00057256714200014  0.00299615920912078  0.01903459064180895 -0.01852332341254589 -0.00663393960547045 -0.01268499815050544  0.00049290774160858  0.02788184934873608 -0.00385182760648095  0.05941295994907257  0.00305868687402233 -0.00723691317048743  0.00635407040948302  0.00733110206795864 -0.00044590293580722 -0.00003385020151649  0.00071484420242927  0.00126982400725101 -0.00080341999264986  0.00055123711669555 -0.00013886525561007 -0.00084446008313123  0.00041142121359287 -0.05048744206781171 -0.04911857550168595  0.62185101060198789 -0.09963794011299026 -0.04574808156697933 -0.03812499982241246 -0.03796552327370972  0.01026762824763121 -0.00201539048563646 -0.00057576420621325  0.00326422148777430  0.00103127392331305 -0.00517467118439455 
 0.00043035900587935  0.00176603166480204  0.00044330547668519  0.00133432729181204 -0.00046101658003384 -0.00260220831928949 -0.00079567328416247 -0.00136593223863155 -0.00233387760476918  0.00360282061196485 -0.00160357535702128  0.00049157494521580 -0.00064452755147377 -0.00065559959742941 -0.00034968627596502 -0.00092322313401769 -0.00420942634618563  0.00182315736611719 -0.00132434895788660 -0.00300515282843890  0.00043813662028326  0.00359387625392261  0.00172481924365155  0.00151953644742470 -0.03005704598635698  0.04558073552003961  0.00344392585595136 -0.00866472179051577 -0.05174652398614183  0.02954523675822853  0.00177939910669288 -0.08514898543087006  0.23551315403502665  0.04862504927978981  0.24049631549981215  0.54772882945741819 -0.05107751298734050  0.02186715340600912 -0.07280161155543396 -0.05789467489459643 -0.03392542877948639  0.03985278488446239 -0.00734192195312401 -0.00366677224941999 -0.00096973152912564  0.00315776325794213  0.00383503681374836 -0.00099950642648439 -0.00467558093707561  0.00339976274638431 -0.00056984829658723 -0.00132480418464455 -0.00457367634590190  0.00535752362870843  0.00133205137061315  0.00252054230599516 -0.00089937704197233 -0.02193838472593347  0.00106574169641972  0.00394110851357138 -0.00063316612416162  0.00087689227660855 -0.00161012799774039 -0.00185127440489595  0.00020153339664990  0.00024127721521992  0.00001491371962752 -0.00009999749775422 -0.00002894979078913  0.00018412936095183  0.00018391405927311 -0.00038363724893384  0.00047332560285361  0.11441409507776487 -0.03311808395787997 -0.09963794011299026  0.62338453189793419  0.11961460249966127 -0.04185714983545366  0.00470162179618816  0.00771901821198282  0.00332301331690048 -0.00141215410484886  0.00035481353900787 -0.00095216337611651  0.00153179536620942 
 0.00232805482940075 -0.00115786066863971  0.00081572899050057  0.00249841886154344  0.00008565445206315  0.00231098622666145  0.00031763275447575  0.00118411330812691 -0.00383381132819185 -0.00061025792759949  0.00157470222108531 -0.00396262088926264  0.00142172001667017  0.00037142317663816  0.00013659100734514  0.00161865632991210  0.00707473617951495 -0.00405167129962824  0.00357283081040862  0.00859208654877149  0.00153948489589628 -0.00396713491131852 -0.00093076242719417  0.00006163285334933 -0.00387163970547121  0.00433219213506457  0.00442522709792775 -0.00271558122597072 -0.03876797205561151  0.02332758769987552  0.03516346610898671 -0.00581238942829195 -0.05208061924525463 -0.00838037459902638  0.07526291781135293  0.05060566831653650  0.23312169613447403 -0.03021249870106663 -0.22473617980780014 -0.55837890397062129 -0.04374294518321374  0.05415629289248604  0.03964234314455849  0.08056737201662960 -0.01961847764597208  0.02221509457834619  0.02488382993363581 -0.00322330028291498 -0.01414779348319450  0.01206428354942484  0.00652534663900591 -0.00863766746717237 -0.01170334201740502  0.00537102582052002 -0.00153145634999459  0.00065350913315428 -0.00377500443232152  0.00087226723955062  0.00459409974396266  0.00544710838756299  0.00101746684576270 -0.00446647244934960  0.00239178006789798  0.00694867852595642 -0.00010711691255555 -0.00016288350412332  0.00073203208896047  0.00110715144274058 -0.00088406327677410 -0.00162360639346175  0.00069368665805777 -0.00141274530550472 -0.00032418083017253  0.00672259677634377  0.00682143647255263 -0.04574808156697933  0.11961460249966127  0.63176459991607103 -0.09739681144113166 -0.04340098152338680  0.12026794025483602 -0.00343782713089892 -0.00581138221651936  0.01227231690854033 -0.00089878016716494  0.00205396251256494 
-0.00351980181077723  0.00200861231770729 -0.00116675939913184 -0.00382921166463490 -0.00023183709092802 -0.00441437205168497 -0.00024322368951030 -0.00219633238768562  0.01010516996244283  0.00279050273018675 -0.00340930444649454  0.01124133955698971  0.00125519836035284  0.00043729355545320  0.00098609169414769  0.00150221285155140 -0.00305952740316764 -0.00343818763510416 -0.00066093652835828 -0.00712123973437972 -0.00541633425977002  0.00759197170265604 -0.00307098332115596 -0.00037409521969263  0.00055981966458464 -0.01553221186071924 -0.00453870586630702  0.03710843004892823  0.06887258292759742 -0.05435759983234297 -0.06915434932551892  0.04733309598066310 -0.04775939826649305  0.00780109524812725  0.06600472600210289 -0.02780176952394882  0.23686706635050700 -0.30538088081971093 -0.33355559424679909  0.38893674398777844 -0.06343905461869807  0.05558380995292309  0.01397593674958574 -0.01016807215995312  0.07060799071224050 -0.05816605164893241 -0.07164684504284456  0.04321962999071145  0.00100593279267478 -0.00622570748088589 -0.00237868126104841  0.00634067512177595 -0.01501660459948510  0.02079517443008688  0.01123789497366046  0.01035549875592238  0.00795338528952855  0.00821621566432001 -0.00750792611046568 -0.04858755388766865  0.00308710454714475 -0.00596796782538560  0.00522895847908285  0.00142330265610122 -0.00022440741484832  0.00028648093045636  0.00043273132318317  0.00037812167477790  0.00036853415078156  0.00295944070037011 -0.00046165804133504  0.00225361058564344 -0.00123068132389520  0.01949439413339890 -0.03668238131590976 -0.03812499982241246 -0.04185714983545366 -0.09739681144113166  0.61959700357110004 -0.03756996000211008 -0.05831647321567352  0.00199465759523731  0.00422272722773014 -0.00733292966194385  0.01875744167197273  0.00000363983977138 
-0.00306841696125683  0.00272932218778838 -0.00050401651044771 -0.00426614258197777 -0.00356274177414804 -0.00102992617702263  0.00133404366840464 -0.00455238804766134 -0.00046165197693244  0.00072234193875511 -0.00375934672028615  0.00367323560170460  0.00038030798248000  0.00104159023278665 -0.00263668168657983  0.00259699959057308 -0.03863267607046451  0.02025010000736889 -0.00277191105502065 -0.04136614772376818 -0.00759986863735174  0.01211493121188554  0.01750180999443742 -0.01562014110512944  0.05943378540262035  0.04794081698925417 -0.07257826728361309 -0.00321316154432403 -0.00006069790515376 -0.01110855950551255  0.00233982783522653  0.00682069986738233  0.06889055048129981  0.04637274591266830 -0.08347637970868531  0.01098660412030809 -0.03975042759827131 -0.05908819278564333  0.04901570109322408 -0.01407404610260335  0.24582140116448153  0.23157887735713475 -0.53377287655783179  0.00259732256421191 -0.03921258245525439  0.02461974601018597  0.07914589565237795 -0.02693720868906693  0.00299364529442397 -0.00248504312741857  0.00740774495428856 -0.00160017951414162 -0.01090020590763724  0.00255947396502827  0.01394381160516213  0.00750772510568945 -0.00185425928551248 -0.03577686388755727  0.04533403318449160  0.02195375486255698 -0.05972379641452080 -0.02066635147340218  0.01629715894362496  0.02065564148820656 -0.00038738330502624  0.00047929231681094 -0.00642974644374218 -0.00654678593556965  0.00665308556618985  0.00225116136164115  0.00041334272915308 -0.00010999601973645  0.00637011809800901 -0.01341132400024632  0.02545304400581658 -0.03796552327370972  0.00470162179618816 -0.04340098152338680 -0.03756996000211008  0.57351158156922333 -0.08687083505919953  0.00383741542855038  0.00009803430848399 -0.00682591488774894 -0.00570165994470052  0.00382525150758048 
 0.01268527401806075 -0.00698683271874239  0.00458716304857225  0.01576925028180899  0.00188524831703993  0.01079547769511318  0.00087588424602841  0.00605279300647900 -0.01607058896729171 -0.00683096086876953  0.00734212661785448 -0.02361881575948235  0.00811860714655022 -0.00408805565203331  0.00308638681192931  0.00948918533038530  0.06280624406688340 -0.04002478407482098  0.02479089069547578  0.07533929526404143  0.00579898087460665 -0.01669067591018472 -0.01208703501337659 -0.00187532344388395 -0.01165574049199916 -0.00647778173806834  0.01830527177135725 -0.01854004946220431 -0.00542950741454064  0.00642665490408766  0.00379777134024956 -0.00133472567383741 -0.03793619845115227 -0.02010764357488387  0.03476211386807085 -0.02021987124565576 -0.04865523774290057 -0.03608095080576373 -0.01660036444258439 -0.07502247938048905  0.21126459341372841 -0.02249291206668879  0.23304078543157630  0.56419156254546177 -0.04972216004656611  0.05290105240875903  0.03187597892290224 -0.04715298222243793 -0.03295845364592354 -0.00187026761050550  0.00465407813961872 -0.02428000408788121 -0.06314234332481437  0.06327875859719893  0.01812544012951274  0.01357863784036952 -0.00225152526527723  0.00252196902994252 -0.00124417819986034  0.00193357208986817  0.00755008351039760 -0.01410607028136284  0.00694118616216535  0.01962270853333028 -0.00118723197829628 -0.00129784668528473  0.00171224785689420  0.00246309764302476 -0.00219885711838566 -0.00874477785493962  0.00449536122103945 -0.00858720349588354 -0.00563618591117407  0.00291351291794519 -0.00949374001001015  0.01026762824763121  0.00771901821198282  0.12026794025483602 -0.05831647321567352 -0.08687083505919953  0.59550251787995434 -0.00032508846599267 -0.00019996239334992  0.00617721561421700  0.01511013736579538  0.00134794649710594 
-0.00004883443035408  0.00118778086565668  0.00010178897145739  0.00072505956058952  0.00006244556323831 -0.00176202469858799 -0.00014388143222547 -0.00083710039111703  0.00026781124710903  0.00161924586015278  0.00048502942295732  0.00085549754177121  0.00077916449033314 -0.00227295717824584  0.00039095846830205  0.00052080061049803 -0.00078513137106796 -0.00175236400779399  0.00139978386503864  0.00126822934620738 -0.00295191514950666  0.00312168602603635 -0.00187392676685019 -0.00128692213699341  0.00517650638506384  0.00337658136595089 -0.00965985072552041  0.00322134293855943 -0.00381040746882573 -0.00499757747197494  0.00097015680046153 -0.00448570811216759 -0.00192929102238699 -0.00027659888229382 -0.00228852724993215  0.00020960807818095 -0.00158763305731268 -0.00364883300167148 -0.00089544401197470 -0.00127678888165097 -0.01949036945447565 -0.00134647479657116 -0.01325494079839793 -0.02545894323202048 -0.03274803017543077 -0.03149749794299713 -0.01473460065113748 -0.03633848294259148  0.25119064608438763 -0.45064292989553612  0.38066897997704979  0.00343735687352561 -0.04093855190455953  0.06531681801109572 -0.07336896951904666 -0.03769529141334460 -0.00900666642648449 -0.00039184032734311  0.00296674629835939  0.00046908388462654 -0.00078333131814034 -0.00237870609207862 -0.00281743145875046 -0.00294005679284441  0.00025353623725090  0.00004151607589623 -0.00016007237608556 -0.00017555091273807  0.00057454873366382 -0.00007050453047723  0.00029117963073348  0.00086177974503590 -0.00072833174570119  0.00040977749121390  0.00451880307555297 -0.00201539048563646  0.00332301331690048 -0.00343782713089892  0.00199465759523731  0.00383741542855038 -0.00032508846599267  0.56072941953309630 -0.09147041708357630 -0.07769558441555435 -0.02630016532579127  0.11192637094567412 
 0.00000379582956130 -0.00203349940971260 -0.00030181921648443 -0.00047658902597854 -0.00028987159456840 -0.00091978758071230 -0.00031762672306175 -0.00069174020873309 -0.00196249965636682  0.00232961124035723 -0.00028414587852280 -0.00162871838360590 -0.00099630957762605  0.00284409210798031 -0.00006160092643908  0.00010889590303819 -0.00529727109071933 -0.00054780654836450 -0.00375623272827185 -0.00509638731695904  0.00147130432653224  0.00038529597709183  0.00213976204749130  0.00063950539005356 -0.00673848533398507 -0.00547436469639379  0.00671708957034896  0.00453039891514845  0.00085002744629569  0.00052161720654810 -0.00045635927862910  0.00077778203774942  0.00155125579496683  0.00043195671057965 -0.00146126368798408  0.00151666184352294  0.00332619132037619  0.00167733398563597 -0.00068360958314310 -0.00104064532188195 -0.02267883459932078  0.00913073682607497 -0.01048964952457834 -0.04723466563365565 -0.00730539534535265 -0.00677355160148446  0.00499642520469719 -0.01703047449696712  0.24858563469515760 -0.13404410940423289 -0.51122583204847083  0.26466762046236975 -0.04300547687271192  0.02191968355345192  0.07833931951442379 -0.07928194470419245 -0.00105310208219321 -0.00623395219862856 -0.00086883268104891  0.00759911691180443  0.00014118066167755  0.00214827481371484  0.00022927521776408 -0.00015026054690282  0.00007036393704547  0.00018418785683169 -0.00012199281767181 -0.00019732001361560 -0.00001704089936239 -0.00016619104173225 -0.00000006567757009 -0.00052597406464167  0.00076157187021462  0.00080695147900482 -0.00094073673984507 -0.00057576420621325 -0.00141215410484886 -0.00581138221651936  0.00422272722773014  0.00009803430848399 -0.00019996239334992 -0.09147041708357630  0.55243032101512013 -0.08259911295097906  0.10797153901615081 -0.05804820609401853 
-0.00207913578705707  0.00186791442843885 -0.00072296514610405 -0.00239945119840531 -0.00029633356485271  0.01429154667730795  0.00222789649037265  0.00623697303605682  0.00343299350253460 -0.02005387399654848 -0.00392266232488084 -0.00523469616530424 -0.00157581842940631  0.00158919417694440 -0.00065636962184422 -0.00188640888869590 -0.00793774946520469  0.00713311636011982 -0.00289046975181582 -0.01101059535008305  0.00214079025238580 -0.01906499213249704 -0.00006280358872513 -0.00730086807071840  0.00214085807933385 -0.00400230134313751  0.00047336612832678  0.00336852009710087  0.00605931087347164  0.01145180463667525 -0.00020188995265832  0.00145629982024882 -0.00172620389743085 -0.00190728412011002  0.00235038915845453  0.00035003450236967  0.00103888865648446  0.00353078353921735 -0.00120283222195985 -0.00402234159636355  0.02382631499961286 -0.00259668350007635  0.01938050384088795  0.04967629253571233  0.05931944741747537  0.07841157850210867  0.01716552183184814  0.07477826970223300  0.23714263589984597  0.49723833195205269  0.24367758630786218  0.22054290711206798 -0.06233144720262380 -0.04568307500587730 -0.04241424841424810 -0.04713287615522677  0.00138959893940135  0.00723573918772901  0.00186499383023448 -0.00034232281434827  0.00126472992248314  0.00502764384535479  0.00414498603957376  0.00344244491634443 -0.00038541550982343 -0.00031638262417589  0.00001757397004151  0.00090615533132541 -0.00031352968405567  0.00140351165121901 -0.00094745484285229  0.00194771541519330  0.00131003659667766  0.00256500514780625 -0.00466175240683961  0.00326422148777430  0.00035481353900787  0.01227231690854033 -0.00733292966194385 -0.00682591488774894  0.00617721561421700 -0.07769558441555435 -0.08259911295097906  0.55304943779936167 -0.06153716273511863 -0.02412736524841800 
-0.00215323831638629  0.00044233945381684 -0.00229294450017051 -0.00368108687086053  0.00026435835580639 -0.00377660578863123  0.00086030710365971 -0.00111200330163051  0.00198439371065137  0.00538901943436698  0.00108822030018049  0.00630820887586250 -0.00004814530664122  0.00019007999389880 -0.00056395211431483 -0.00067155093174426 -0.00990639727042458  0.00491042145517317 -0.00878605087270022 -0.00938532145450961 -0.00197035538342589  0.00025220613302361  0.00002529321031426 -0.00031817727548153 -0.04031114385753184 -0.04257516970694379  0.03924385092394456 -0.00534257864552156  0.01764536104365919  0.02516301780881102  0.00111624702116211  0.00938014722419913 -0.00431318158186495 -0.00308602911727734  0.00045732696317182  0.00180646034445168 -0.01410132480775990 -0.02869102528248116 -0.00476668921830831 -0.00384854454918838  0.05101014862309192  0.06247644535554985  0.05070347716257009 -0.04051866659619602 -0.02439212663682012 -0.04539931013503595 -0.06783612387816312  0.00465786839813992 -0.01953790343438105 -0.03765461724821526 -0.05441075108729214  0.04548351572879682  0.20491321147174971  0.27039882398509674  0.47413514629518005 -0.21144403800523376 -0.01523470037310720  0.06160154967322019 -0.02947240019473062  0.00397346749687081  0.00076704131212634  0.00044921238108568  0.00090692105231696 -0.00038415086494877  0.00009892818753440  0.00018189481631546  0.00001989827090369  0.00012641747033049  0.00013192118563770  0.00105231178135746 -0.00127419414990504  0.00429723001973006  0.00047833279885888  0.00012620779210725 -0.00802035549932696  0.00103127392331306 -0.00095216337611652 -0.00089878016716494  0.01875744167197274 -0.00570165994470052  0.01511013736579539 -0.02630016532579126  0.10797153901615081 -0.06153716273511861  0.41957820042771232 -0.04971426922828995 
-0.00312127293576750  0.00137802288898866 -0.00163983595384197 -0.00533056261574592 -0.00077886561495668 -0.00338204781556105 -0.00018380548362227 -0.00136588844763466  0.00136265578335551 -0.00340863349967311 -0.00133499234860494  0.00208855231381299 -0.00371532825208798 -0.00031308546475856 -0.00330311816979293 -0.00747834730332507 -0.03305480761602027  0.02284326791923140 -0.00964721579976267 -0.03499313804652698  0.00254658184901860  0.00225128413895509  0.00735228723819784  0.00440091033774668  0.05620230345551296  0.04781751355360817 -0.07225114454384132  0.02310155318289218 -0.01692439623166866 -0.03210719902971955  0.00537721259560686 -0.00966921385009418 -0.00386733843948105  0.00048310321692672 -0.00150814559944287  0.00087433049966144 -0.00071941504667463 -0.00580340143253709  0.00137945752150132 -0.00241261274370576 -0.00991044292710223 -0.00729390095081311  0.00081758046315662  0.00805621233088491 -0.02282431128086982 -0.06243543987149297  0.03696810818409766 -0.01881292216061777 -0.02072342284116916 -0.05164471473211363  0.05897055268957045  0.02454317510152805  0.21107294589832021  0.37974584662946453 -0.44285702916257513 -0.00931766101067618  0.00968118166466947 -0.01128183128829949  0.00824440675771518  0.00339581430947086 -0.00536576222299751  0.00530062851792274  0.00937023118984075  0.00532648582809640 -0.00072126806045908  0.00036969097276017  0.00039763776222678  0.00023407333895719  0.00076165428973327  0.00223498891878012 -0.00232490858080689  0.00281097053588779  0.00441934820460168 -0.00187397138687538  0.02174142039923800 -0.00517467118439455  0.00153179536620941  0.00205396251256495  0.00000363983977138  0.00382525150758049  0.00134794649710595  0.11192637094567412 -0.05804820609401852 -0.02412736524841800 -0.04971426922828995  0.41756159702981649 
Total Energy = -47.70851310031196846
Electronic Energy = -48.35147463335700024
Nuclear Repulsion = 0.64296153304503367
Self-Consistent Energy = -48.99512111306406581
Gsolv = -0.09193637520061240

>atom;charge;pol
6;-0.0301843;8.7931929
6;-0.0239399;8.7698857
6;-0.0352967;8.8127812
6;-0.0355704;8.8151359
6;-0.0010146;8.6872589
6;0.0977318;8.3322368
6;0.2530786;7.8154303
6;-0.0963179;6.7270190
6;-0.0651159;6.6376000
6;-0.0689995;6.6495583
6;-0.1067227;6.7567582
6;0.0418811;6.3402505
6;-0.1106263;6.8439040
7;-0.0385021;6.9630934
8;-0.3888896;6.2109815
17;-0.1921864;15.6914098
1;0.0707333;2.2538652
1;0.0688144;2.2652816
1;0.0742694;2.2330312
1;0.0668571;2.2770415
1;0.0940154;2.1215983
1;0.0747348;2.2304584
1;0.0574598;2.3347382
1;0.0570442;2.3373445
1;0.0487695;2.3898212
1;0.0609422;2.3131750
1;0.1015395;2.0803268
1;0.0933662;2.1250911
1;0.1107710;2.0328779
1;0.1225721;1.9735242
1;0.1239598;1.9667532
1;0.2887837;1.3546387
1;0.2860426;1.3624355
<atom;charge;pol
 Total Polarizability          164.4984987
