# Supplementary material for: MISATO: machine learning dataset of protein–ligand complexes for structure-based drug discovery
Source: Nat Comput Sci. 2024 May 10;4(5):367–78. doi: 10.1038/s43588-024-00627-2 (PMC11136668; doi:10.1038/s43588-024-00627-2)
Supplement: Supplementary file 6 — Statistical source data for Fig. 2 showing electronic densities, structures, and data on halogens and for spider plot. [file 43588_2024_627_MOESM6_ESM.zip › Figure2/2e_ketamine.xyz.txt]

33

C      1.4854170     0.5189668    -2.8623010    
C      1.7810760    -0.8108280    -3.1055401    
C      0.8887453     0.8930709    -1.6679161    
C      1.4851063    -1.7445119    -2.1291163    
C      0.5520335    -0.0341674    -0.6716436    
C      0.8897671    -1.3705401    -0.9286424    
C     -0.8242701     1.8329928     0.4002695    
C     -2.2285428     1.7283112    -0.0906942    
C     -3.0685217     0.8976313     0.8961288    
C     -2.5152193    -0.5223852     0.9099642    
C     -1.0669046    -0.4907314     1.3908211    
C     -0.1050296     0.4716041     0.6403039    
C      0.7008482     1.0660856     2.9891052    
N      1.0271878     0.7689866     1.5790338    
O     -0.2781872     2.8879737     0.6452933    
Cl     0.6136076    -2.7022379     0.2085307    
H      1.7158164     1.2724440    -3.5980132    
H      2.2369620    -1.1206338    -4.0309772    
H      0.6667098     1.9375771    -1.5127212    
H      1.7202516    -2.7848785    -2.2919857    
H     -2.2312837     1.2248300    -1.0589920    
H     -2.6378288     2.7321286    -0.2086880    
H     -4.1070880     0.9054330     0.5677834    
H     -3.0276251     1.3410705     1.8912097    
H     -2.5923846    -0.9545304    -0.0894047    
H     -3.0899296    -1.1490683     1.5908650    
H     -0.6676603    -1.4878365     1.4432911    
H     -1.1468630    -0.1138122     2.4080159    
H     -0.1145990     1.7810343     3.0485751    
H      0.4627527     0.1639205     3.5415574    
H      1.5742218     1.5191041     3.4537537    
H      1.4885177     1.6092046     1.1959957    
H      1.6968820    -0.0078472     1.5494739    
