# Supplementary material for: MISATO: machine learning dataset of protein–ligand complexes for structure-based drug discovery
Source: Nat Comput Sci. 2024 May 10;4(5):367–78. doi: 10.1038/s43588-024-00627-2 (PMC11136668; doi:10.1038/s43588-024-00627-2)
Supplement: Supplementary file 6 — Statistical source data for Fig. 2 showing electronic densities, structures, and data on halogens and for spider plot. [file 43588_2024_627_MOESM6_ESM.zip › Figure2/2e_ketamine_dens.cub.txt]

Electronic Density
Calculated by ULYSSES
33  -10.7553039  -8.2416762  -10.5936986
96  0.1889726  0.0000000  0.0000000
89  0.0000000  0.1889726  0.0000000
108  0.0000000  0.0000000  0.1889726
6    0.0000000  2.8129989  1.0016866  -5.3852207
6    0.0000000  3.3717135  -1.5112614  -5.8448760
6    0.0000000  1.6854528  1.7086409  -3.1281603
6    0.0000000  2.8124118  -3.2756683  -3.9997024
6    0.0000000  1.0491597  -0.0435856  -1.2454782
6    0.0000000  1.6873837  -2.5689640  -1.7311355
6    0.0000000  -1.5516771  3.4848358  0.7801440
6    0.0000000  -4.2053680  3.2870163  -0.1476429
6    0.0000000  -5.7926980  1.7172588  1.7171823
6    0.0000000  -4.7471080  -0.9661835  1.7433274
6    0.0000000  -2.0101899  -0.9063665  2.6520153
6    0.0000000  -0.1925096  0.9121840  1.2337433
6    0.0000000  1.3303788  2.0355913  5.6723345
7    0.0000000  1.9470712  1.4741555  3.0076858
8    0.0000000  -0.5197300  5.4784608  1.2431719
17    0.0000000  1.1655179  -5.0855081  0.4178102
1    0.0000000  3.2483907  2.4255521  -6.7755153
1    0.0000000  4.2332132  -2.0967095  -7.5936986
1    0.0000000  1.2658665  3.6824715  -2.8348845
1    0.0000000  3.2567720  -5.2416762  -4.3074810
1    0.0000000  -4.2105475  2.3355747  -1.9774605
1    0.0000000  -4.9788064  5.1839562  -0.3706189
1    0.0000000  -7.7553039  1.7320018  1.0966994
1    0.0000000  -5.7154147  2.5552374  3.5976127
1    0.0000000  -4.8929293  -1.7828196  -0.1452061
1    0.0000000  -5.8331531  -2.1504430  3.0300435
1    0.0000000  -1.2557275  -2.7906221  2.7511692
1    0.0000000  -2.1612894  -0.1940925  4.5742349
1    0.0000000  -0.2105931  3.3866485  5.7847164
1    0.0000000  0.8804435  0.3307463  6.7163179
1    0.0000000  2.9808157  2.8916721  6.5503929
1    0.0000000  2.8188584  3.0619374  2.2838486
1    0.0000000  3.2126099  0.0061524  2.9518256
0.0000000 0.0000000 0.0000000 0.0000000 0.0000000 0.0000000 
0.0000000 0.0000000 0.0000000 0.0000000 0.0000000 0.0000000 
0.0000000 0.0000000 0.0000000 0.0000000 0.0000000 0.0000000 
0.0000000 0.0000000 0.0000000 0.0000000 0.0000000 0.0000000 
0.0000000 0.0000000 0.0000000 0.0000000 0.0000000 0.0000000 
0.0000000 0.0000000 0.0000000 0.0000000 0.0000000 0.0000000 
0.0000000 0.0000000 0.0000000 0.0000000 0.0000000 0.0000000 
0.0000000 0.0000000 0.0000000 0.0000000 0.0000000 0.0000000 
0.0000000 0.0000000 0.0000000 0.0000000 0.0000000 0.0000000 
0.0000000 0.0000000 0.0000000 0.0000000 0.0000000 0.0000000 
0.0000000 0.0000000 0.0000000 0.0000000 0.0000000 0.0000000 
0.0000000 0.0000000 0.0000000 0.0000000 0.0000000 0.0000000 
0.0000000 0.0000000 0.0000000 0.0000000 0.0000000 0.0000000 
0.0000000 0.0000000 0.0000000 0.0000000 0.0000000 0.0000000 
0.0000000 0.0000000 0.0000000 0.0000000 0.0000000 0.0000000 
0.0000000 0.0000000 0.0000000 0.0000000 0.0000000 0.0000000 
0.0000000 0.0000000 0.0000000 0.0000000 0.0000000 0.0000000 
0.0000000 0.0000000 0.0000000 0.0000000 0.0000000 0.0000000 
0.0000000 0.0000000 0.0000000 0.0000000 0.0000000 0.0000000 
0.0000000 0.0000000 0.0000000 0.0000000 0.0000000 0.0000000 
0.0000000 0.0000000 0.0000000 0.0000000 0.0000000 0.0000000 
0.0000000 0.0000000 0.0000000 0.0000000 0.0000000 0.0000000 
0.0000000 0.0000000 0.0000000 0.0000000 0.0000000 0.0000000 
0.0000000 0.0000000 0.0000000 0.0000000 0.0000000 0.0000000 
0.0000000 0.0000000 0.0000000 0.0000000 0.0000000 0.0000000 
0.0000000 0.0000000 0.0000000 0.0000000 0.0000000 0.0000000 
0.0000000 0.0000000 0.0000000 0.0000000 0.0000000 0.0000000 
0.0000000 0.0000000 0.0000000 0.0000000 0.0000000 0.0000000 
0.0000000 0.0000000 0.0000000 0.0000000 0.0000000 0.0000000 
0.0000000 0.0000000 0.0000000 0.0000000 0.0000000 0.0000000 
0.0000000 0.0000000 0.0000000 0.0000000 0.0000000 0.0000000 
0.0000000 0.0000000 0.0000000 0.0000000 0.0000000 0.0000000 
0.0000000 0.0000000 0.0000000 0.0000000 0.0000000 0.0000000 
0.0000000 0.0000000 0.0000000 0.0000000 0.0000000 0.0000000 
0.0000000 0.0000000 0.0000000 0.0000000 0.0000000 0.0000000 
0.0000000 0.0000000 0.0000000 0.0000000 0.0000000 0.0000000 
0.0000000 0.0000000 0.0000000 0.0000000 0.0000000 0.0000000 
0.0000000 0.0000000 0.0000000 0.0000000 0.0000000 0.0000000 
0.0000000 0.0000000 0.0000000 0.0000000 0.0000000 0.0000000 
0.0000000 0.0000000 0.0000000 0.0000000 0.0000000 0.0000000 
0.0000000 0.0000000 0.0000000 0.0000000 0.0000000 0.0000000 
0.0000000 0.0000000 0.0000000 0.0000000 0.0000000 0.0000000 
0.0000000 0.0000000 0.0000000 0.0000000 0.0000000 0.0000000 
0.0000000 0.0000000 0.0000000 0.0000000 0.0000000 0.0000000 
0.0000000 0.0000000 0.0000000 0.0000000 0.0000000 0.0000000 
0.0000000 0.0000000 0.0000000 0.0000000 0.0000000 0.0000000 
0.0000000 0.0000000 0.0000000 0.0000000 0.0000000 0.0000000 
0.0000000 0.0000000 0.0000000 0.0000000 0.0000000 0.0000000 
0.0000000 0.0000000 0.0000000 0.0000000 0.0000000 0.0000000 
0.0000000 0.0000000 0.0000000 0.0000000 0.0000000 0.0000000 
0.0000000 0.0000000 0.0000000 0.0000000 0.0000000 0.0000000 
0.0000000 0.0000000 0.0000000 0.0000000 0.0000000 0.0000000 
0.0000000 0.0000000 0.0000000 0.0000000 0.0000000 0.0000000 
0.0000000 0.0000000 0.0000000 0.0000000 0.0000000 0.0000000 
0.0000000 0.0000000 0.0000000 0.0000000 0.0000000 0.0000000 
0.0000000 0.0000000 0.0000000 0.0000000 0.0000000 0.0000000 
0.0000000 0.0000000 0.0000000 0.0000000 0.0000000 0.0000000 
0.0000000 0.0000000 0.0000000 0.0000000 0.0000000 0.0000000 
0.0000000 0.0000000 0.0000000 0.0000000 0.0000000 0.0000000 
0.0000000 0.0000000 0.0000000 0.0000000 0.0000000 0.0000000 
0.0000000 0.0000000 0.0000000 0.0000000 0.0000000 0.0000000 
0.0000000 0.0000000 0.0000000 0.0000000 0.0000000 0.0000000 
0.0000000 0.0000000 0.0000000 0.0000000 0.0000000 0.0000000 
0.0000000 0.0000000 0.0000000 0.0000000 0.0000000 0.0000000 
0.0000000 0.0000000 0.0000000 0.0000000 0.0000000 0.0000000 
0.0000000 0.0000000 0.0000000 0.0000000 0.0000000 0.0000000 
0.0000000 0.0000000 0.0000000 0.0000000 0.0000000 0.0000000 
0.0000000 0.0000000 0.0000000 0.0000000 0.0000000 0.0000000 
0.0000000 0.0000000 0.0000000 0.0000000 0.0000000 0.0000000 
0.0000000 0.0000000 0.0000000 0.0000000 0.0000000 0.0000000 
0.0000000 0.0000000 0.0000000 0.0000000 0.0000000 0.0000000 
0.0000000 0.0000000 0.0000000 0.0000000 0.0000000 0.0000000 
0.0000000 0.0000000 0.0000000 0.0000000 0.0000000 0.0000000 
0.0000000 0.0000000 0.0000000 0.0000000 0.0000000 0.0000000 
0.0000000 0.0000000 0.0000000 0.0000000 0.0000000 0.0000000 
0.0000000 0.0000000 0.0000000 0.0000000 0.0000000 0.0000000 
0.0000000 0.0000000 0.0000000 0.0000000 0.0000000 0.0000000 
0.0000000 0.0000000 0.0000000 0.0000000 0.0000000 0.0000000 
0.0000000 0.0000000 0.0000000 0.0000000 0.0000000 0.0000000 
0.0000000 0.0000000 0.0000000 0.0000000 0.0000000 0.0000000 
0.0000000 0.0000000 0.0000000 0.0000000 0.0000000 0.0000000 
0.0000000 0.0000000 0.0000000 0.0000000 0.0000000 0.0000000 
0.0000000 0.0000000 0.0000000 0.0000000 0.0000000 0.0000000 
0.0000000 0.0000000 0.0000000 0.0000000 0.0000000 0.0000000 
0.0000000 0.0000000 0.0000000 0.0000000 0.0000000 0.0000000 
0.0000000 0.0000000 0.0000000 0.0000000 0.0000000 0.0000000 
0.0000000 0.0000000 0.0000000 0.0000000 0.0000000 0.0000000 
0.0000000 0.0000000 0.0000000 0.0000000 0.0000000 0.0000000 
0.0000000 0.0000000 0.0000000 0.0000000 0.0000000 0.0000000 
0.0000000 0.0000000 0.0000000 0.0000000 0.0000000 0.0000000 
0.0000000 0.0000000 0.0000000 0.0000000 0.0000000 0.0000000 
0.0000000 0.0000000 0.0000000 0.0000000 0.0000000 0.0000000 
0.0000000 0.0000000 0.0000000 0.0000000 0.0000000 0.0000000 
0.0000000 0.0000000 0.0000000 0.0000000 0.0000000 0.0000000 
0.0000000 0.0000000 0.0000000 0.0000000 0.0000000 0.0000000 
0.0000000 0.0000000 0.0000000 0.0000000 0.0000000 0.0000000 
0.0000000 0.0000000 0.0000000 0.0000000 0.0000000 0.0000000 
0.0000000 0.0000000 0.0000000 0.0000000 0.0000000 0.0000000 
0.0000000 0.0000000 0.0000000 0.0000000 0.0000000 0.0000000 
0.0000000 0.0000000 0.0000000 0.0000000 0.0000000 0.0000000 
0.0000000 0.0000000 0.0000000 0.0000000 0.0000000 0.0000000 
0.0000000 0.0000000 0.0000000 0.0000000 0.0000000 0.0000000 
0.0000000 0.0000000 0.0000000 0.0000000 0.0000000 0.0000000 
0.0000000 0.0000000 0.0000000 0.0000000 0.0000000 0.0000000 
0.0000000 0.0000000 0.0000000 0.0000000 0.0000000 0.0000000 
0.0000000 0.0000000 0.0000000 0.0000000 0.0000000 0.0000000 
0.0000000 0.0000000 0.0000000 0.0000000 0.0000000 0.0000000 
0.0000000 0.0000000 0.0000000 0.0000000 0.0000000 0.0000000 
0.0000000 0.0000000 0.0000000 0.0000000 0.0000000 0.0000000 
0.0000000 0.0000000 0.0000000 0.0000000 0.0000000 0.0000000 
0.0000000 0.0000000 0.0000000 0.0000000 0.0000000 0.0000000 
0.0000000 0.0000000 0.0000000 0.0000000 0.0000000 0.0000000 
0.0000000 0.0000000 0.0000000 0.0000000 0.0000000 0.0000000 
0.0000000 0.0000000 0.0000000 0.0000000 0.0000000 0.0000000 
0.0000000 0.0000000 0.0000000 0.0000000 0.0000000 0.0000000 
0.0000000 0.0000000 0.0000000 0.0000000 0.0000000 0.0000000 
0.0000000 0.0000000 0.0000000 0.0000000 0.0000000 0.0000000 
0.0000000 0.0000000 0.0000000 0.0000000 0.0000000 0.0000000 
0.0000000 0.0000000 0.0000000 0.0000000 0.0000000 0.0000000 
0.0000000 0.0000000 0.0000000 0.0000000 0.0000000 0.0000000 
0.0000000 0.0000000 0.0000000 0.0000000 0.0000000 0.0000000 
0.0000000 0.0000000 0.0000000 0.0000000 0.0000000 0.0000000 
0.0000000 0.0000000 0.0000000 0.0000000 0.0000000 0.0000000 
0.0000000 0.0000000 0.0000000 0.0000000 0.0000000 0.0000000 
0.0000000 0.0000000 0.0000000 0.0000000 0.0000000 0.0000000 
0.0000000 0.0000000 0.0000000 0.0000000 0.0000000 0.0000000 
0.0000000 0.0000000 0.0000000 0.0000000 0.0000000 0.0000000 
0.0000000 0.0000000 0.0000000 0.0000000 0.0000000 0.0000000 
0.0000000 0.0000000 0.0000000 0.0000000 0.0000000 0.0000000 
0.0000000 0.0000000 0.0000000 0.0000000 0.0000000 0.0000000 
0.0000000 0.0000000 0.0000000 0.0000000 0.0000000 0.0000000 
0.0000000 0.0000000 0.0000000 0.0000000 0.0000000 0.0000000 
0.0000000 0.0000000 0.0000000 0.0000000 0.0000000 0.0000000 
0.0000000 0.0000000 0.0000000 0.0000000 0.0000000 0.0000000 
0.0000000 0.0000000 0.0000000 0.0000000 0.0000000 0.0000000 
0.0000000 0.0000000 0.0000000 0.0000000 0.0000000 0.0000000 
0.0000000 0.0000000 0.0000000 0.0000000 0.0000000 0.0000000 
0.0000000 0.0000000 0.0000000 0.0000000 0.0000000 0.0000000 
0.0000000 0.0000000 0.0000000 0.0000000 0.0000000 0.0000000 
0.0000000 0.0000000 0.0000000 0.0000000 0.0000000 0.0000000 
0.0000000 0.0000000 0.0000000 0.0000000 0.0000000 0.0000000 
0.0000000 0.0000000 0.0000000 0.0000000 0.0000000 0.0000000 
0.0000000 0.0000000 0.0000000 0.0000000 0.0000000 0.0000000 
0.0000000 0.0000000 0.0000000 0.0000000 0.0000000 0.0000000 
0.0000000 0.0000000 0.0000000 0.0000000 0.0000000 0.0000000 
0.0000000 0.0000000 0.0000000 0.0000000 0.0000000 0.0000000 
0.0000000 0.0000000 0.0000000 0.0000000 0.0000000 0.0000000 
0.0000000 0.0000000 0.0000000 0.0000000 0.0000000 0.0000000 
0.0000000 0.0000000 0.0000000 0.0000000 0.0000000 0.0000000 
0.0000000 0.0000000 0.0000000 0.0000000 0.0000000 0.0000000 
0.0000000 0.0000000 0.0000000 0.0000000 0.0000000 0.0000000 
0.0000000 0.0000000 0.0000000 0.0000000 0.0000000 0.0000000 
0.0000000 0.0000000 0.0000000 0.0000000 0.0000000 0.0000000 
0.0000000 0.0000000 0.0000000 0.0000000 0.0000000 0.0000000 
0.0000000 0.0000000 0.0000000 0.0000000 0.0000000 0.0000000 
0.0000000 0.0000000 0.0000000 0.0000000 0.0000000 0.0000000 
0.0000000 0.0000000 0.0000000 0.0000000 0.0000000 0.0000000 
0.0000000 0.0000000 0.0000000 0.0000000 0.0000000 0.0000000 
0.0000000 0.0000000 0.0000000 0.0000000 0.0000000 0.0000000 
0.0000000 0.0000000 0.0000000 0.0000000 0.0000000 0.0000000 
0.0000000 0.0000000 0.0000000 0.0000000 0.0000000 0.0000000 
0.0000000 0.0000000 0.0000000 0.0000000 0.0000000 0.0000000 
0.0000000 0.0000000 0.0000000 0.0000000 0.0000000 0.0000000 
0.0000000 0.0000000 0.0000000 0.0000000 0.0000000 0.0000000 
0.0000000 0.0000000 0.0000000 0.0000000 0.0000000 0.0000000 
0.0000000 0.0000000 0.0000000 0.0000000 0.0000000 0.0000000 
0.0000000 0.0000000 0.0000000 0.0000000 0.0000000 0.0000000 
0.0000000 0.0000000 0.0000000 0.0000000 0.0000000 0.0000000 
0.0000000 0.0000000 0.0000000 0.0000000 0.0000000 0.0000000 
0.0000000 0.0000000 0.0000000 0.0000000 0.0000000 0.0000000 
0.0000000 0.0000000 0.0000000 0.0000000 0.0000000 0.0000000 
0.0000000 0.0000000 0.0000000 0.0000000 0.0000000 0.0000000 
0.0000000 0.0000000 0.0000000 0.0000000 0.0000000 0.0000000 
0.0000000 0.0000000 0.0000000 0.0000000 0.0000000 0.0000000 
0.0000000 0.0000000 0.0000000 0.0000000 0.0000000 0.0000000 
0.0000000 0.0000000 0.0000000 0.0000000 0.0000000 0.0000000 
0.0000000 0.0000000 0.0000000 0.0000000 0.0000000 0.0000000 
0.0000000 0.0000000 0.0000000 0.0000000 0.0000000 0.0000000 
0.0000000 0.0000000 0.0000000 0.0000000 0.0000000 0.0000000 
0.0000000 0.0000000 0.0000000 0.0000000 0.0000000 0.0000000 
0.0000000 0.0000000 0.0000000 0.0000000 0.0000000 0.0000000 
0.0000000 0.0000000 0.0000000 0.0000000 0.0000000 0.0000000 
0.0000000 0.0000000 0.0000000 0.0000000 0.0000000 0.0000000 
0.0000000 0.0000000 0.0000000 0.0000000 0.0000000 0.0000000 
0.0000000 0.0000000 0.0000000 0.0000000 0.0000000 0.0000000 
0.0000000 0.0000000 0.0000000 0.0000000 0.0000000 0.0000000 
0.0000000 0.0000000 0.0000000 0.0000000 0.0000000 0.0000000 
0.0000000 0.0000000 0.0000000 0.0000000 0.0000000 0.0000000 
0.0000000 0.0000000 0.0000000 0.0000000 0.0000000 0.0000000 
0.0000000 0.0000000 0.0000000 0.0000000 0.0000000 0.0000000 
0.0000000 0.0000000 0.0000000 0.0000000 0.0000000 0.0000000 
0.0000000 0.0000000 0.0000000 0.0000000 0.0000000 0.0000000 
0.0000000 0.0000000 0.0000000 0.0000000 0.0000000 0.0000000 
0.0000000 0.0000000 0.0000000 0.0000000 0.0000000 0.0000000 
0.0000000 0.0000000 0.0000000 0.0000000 0.0000000 0.0000000 
0.0000000 0.0000000 0.0000000 0.0000000 0.0000000 0.0000000 
0.0000000 0.0000000 0.0000000 0.0000000 0.0000000 0.0000000 
0.0000000 0.0000000 0.0000000 0.0000000 0.0000000 0.0000000 
0.0000000 0.0000000 0.0000000 0.0000000 0.0000000 0.0000000 
0.0000000 0.0000000 0.0000000 0.0000000 0.0000000 0.0000000 
0.0000000 0.0000000 0.0000000 0.0000000 0.0000000 0.0000000 
0.0000000 0.0000000 0.0000000 0.0000000 0.0000000 0.0000000 
0.0000000 0.0000000 0.0000000 0.0000000 0.0000000 0.0000000 
0.0000000 0.0000000 0.0000000 0.0000000 0.0000000 0.0000000 
0.0000000 0.0000000 0.0000000 0.0000000 0.0000000 0.0000000 
0.0000000 0.0000000 0.0000000 0.0000000 0.0000000 0.0000000 
0.0000000 0.0000000 0.0000000 0.0000000 0.0000000 0.0000000 
0.0000000 0.0000000 0.0000000 0.0000000 0.0000000 0.0000000 
0.0000000 0.0000000 0.0000000 0.0000000 0.0000000 0.0000000 
0.0000000 0.0000000 0.0000001 0.0000001 0.0000001 0.0000001 
0.0000001 0.0000001 0.0000001 0.0000001 0.0000001 0.0000001 
0.0000000 0.0000000 0.0000000 0.0000000 0.0000000 0.0000000 
0.0000000 0.0000000 0.0000000 0.0000000 0.0000000 0.0000000 
0.0000000 0.0000000 0.0000000 0.0000000 0.0000000 0.0000000 
0.0000000 0.0000000 0.0000000 0.0000000 0.0000000 0.0000000 
0.0000000 0.0000000 0.0000000 0.0000000 0.0000000 0.0000000 
0.0000000 0.0000000 0.0000000 0.0000000 0.0000000 0.0000000 
0.0000000 0.0000000 0.0000000 0.0000000 0.0000000 0.0000000 
0.0000000 0.0000000 0.0000000 0.0000000 0.0000000 0.0000000 
0.0000000 0.0000000 0.0000000 0.0000000 0.0000000 0.0000000 
0.0000000 0.0000000 0.0000000 0.0000000 0.0000000 0.0000000 
0.0000000 0.0000000 0.0000000 0.0000000 0.0000000 0.0000000 
0.0000000 0.0000000 0.0000000 0.0000000 0.0000000 0.0000000 
0.0000000 0.0000000 0.0000000 0.0000000 0.0000000 0.0000000 
0.0000000 0.0000000 0.0000000 0.0000000 0.0000000 0.0000000 
0.0000000 0.0000000 0.0000000 0.0000000 0.0000000 0.0000000 
0.0000000 0.0000000 0.0000000 0.0000000 0.0000001 0.0000001 
0.0000001 0.0000001 0.0000001 0.0000001 0.0000001 0.0000001 
0.0000001 0.0000001 0.0000001 0.0000001 0.0000001 0.0000001 
0.0000001 0.0000001 0.0000001 0.0000000 0.0000000 0.0000000 
0.0000000 0.0000000 0.0000000 0.0000000 0.0000000 0.0000000 
0.0000000 0.0000000 0.0000000 0.0000000 0.0000000 0.0000000 
0.0000000 0.0000000 0.0000000 0.0000000 0.0000000 0.0000000 
0.0000000 0.0000000 0.0000000 0.0000000 0.0000000 0.0000000 
0.0000000 0.0000000 0.0000000 0.0000000 0.0000000 0.0000000 
0.0000000 0.0000000 0.0000000 0.0000000 0.0000000 0.0000000 
0.0000000 0.0000000 0.0000000 0.0000000 0.0000000 0.0000000 
0.0000000 0.0000000 0.0000000 0.0000000 0.0000000 0.0000000 
0.0000000 0.0000000 0.0000000 0.0000000 0.0000000 0.0000000 
0.0000000 0.0000000 0.0000000 0.0000000 0.0000000 0.0000000 
0.0000000 0.0000000 0.0000000 0.0000000 0.0000000 0.0000000 
0.0000000 0.0000000 0.0000000 0.0000000 0.0000000 0.0000000 
0.0000000 0.0000000 0.0000000 0.0000000 0.0000000 0.0000000 
0.0000000 0.0000000 0.0000000 0.0000000 0.0000000 0.0000000 
0.0000000 0.0000000 0.0000001 0.0000001 0.0000001 0.0000001 
0.0000001 0.0000001 0.0000001 0.0000001 0.0000001 0.0000001 
0.0000001 0.0000001 0.0000001 0.0000001 0.0000001 0.0000001 
0.0000001 0.0000001 0.0000001 0.0000001 0.0000001 0.0000000 
0.0000000 0.0000000 0.0000000 0.0000000 0.0000000 0.0000000 
0.0000000 0.0000000 0.0000000 0.0000000 0.0000000 0.0000000 
0.0000000 0.0000000 0.0000000 0.0000000 0.0000000 0.0000000 
0.0000000 0.0000000 0.0000000 0.0000000 0.0000000 0.0000000 
0.0000000 0.0000000 0.0000000 0.0000000 0.0000000 0.0000000 
0.0000000 0.0000000 0.0000000 0.0000000 0.0000000 0.0000000 
0.0000000 0.0000000 0.0000000 0.0000000 0.0000000 0.0000000 
0.0000000 0.0000000 0.0000000 0.0000000 0.0000000 0.0000000 
0.0000000 0.0000000 0.0000000 0.0000000 0.0000000 0.0000000 
0.0000000 0.0000000 0.0000000 0.0000000 0.0000000 0.0000000 
0.0000000 0.0000000 0.0000000 0.0000000 0.0000000 0.0000000 
0.0000000 0.0000000 0.0000000 0.0000000 0.0000000 0.0000000 
0.0000000 0.0000000 0.0000000 0.0000000 0.0000000 0.0000000 
0.0000000 0.0000000 0.0000000 0.0000000 0.0000000 0.0000000 
0.0000001 0.0000001 0.0000001 0.0000001 0.0000001 0.0000001 
0.0000001 0.0000001 0.0000001 0.0000001 0.0000001 0.0000001 
0.0000001 0.0000001 0.0000001 0.0000001 0.0000001 0.0000001 
0.0000001 0.0000001 0.0000001 0.0000001 0.0000001 0.0000001 
0.0000001 0.0000000 0.0000000 0.0000000 0.0000000 0.0000000 
0.0000000 0.0000000 0.0000000 0.0000000 0.0000000 0.0000000 
0.0000000 0.0000000 0.0000000 0.0000000 0.0000000 0.0000000 
0.0000000 0.0000000 0.0000000 0.0000000 0.0000000 0.0000000 
0.0000000 0.0000000 0.0000000 0.0000000 0.0000000 0.0000000 
0.0000000 0.0000000 0.0000000 0.0000000 0.0000000 0.0000000 
0.0000000 0.0000000 0.0000000 0.0000000 0.0000000 0.0000000 
0.0000000 0.0000000 0.0000000 0.0000000 0.0000000 0.0000000 
0.0000000 0.0000000 0.0000000 0.0000000 0.0000000 0.0000000 
0.0000000 0.0000000 0.0000000 0.0000000 0.0000000 0.0000000 
0.0000000 0.0000000 0.0000000 0.0000000 0.0000000 0.0000000 
0.0000000 0.0000000 0.0000000 0.0000000 0.0000000 0.0000000 
0.0000000 0.0000000 0.0000000 0.0000000 0.0000000 0.0000000 
0.0000000 0.0000000 0.0000000 0.0000000 0.0000001 0.0000001 
0.0000001 0.0000001 0.0000001 0.0000001 0.0000001 0.0000001 
0.0000001 0.0000001 0.0000002 0.0000002 0.0000002 0.0000002 
0.0000002 0.0000002 0.0000002 0.0000002 0.0000002 0.0000001 
0.0000001 0.0000001 0.0000001 0.0000001 0.0000001 0.0000001 
0.0000001 0.0000001 0.0000000 0.0000000 0.0000000 0.0000000 
0.0000000 0.0000000 0.0000000 0.0000000 0.0000000 0.0000000 
0.0000000 0.0000000 0.0000000 0.0000000 0.0000000 0.0000000 
0.0000000 0.0000000 0.0000000 0.0000000 0.0000000 0.0000000 
0.0000000 0.0000000 0.0000000 0.0000000 0.0000000 0.0000000 
0.0000000 0.0000000 0.0000000 0.0000000 0.0000000 0.0000000 
0.0000000 0.0000000 0.0000000 0.0000000 0.0000000 0.0000000 
0.0000000 0.0000000 0.0000000 0.0000000 0.0000000 0.0000000 
0.0000000 0.0000000 0.0000000 0.0000000 0.0000000 0.0000000 
0.0000000 0.0000000 0.0000000 0.0000000 0.0000000 0.0000000 
0.0000000 0.0000000 0.0000000 0.0000000 0.0000000 0.0000000 
0.0000000 0.0000000 0.0000000 0.0000000 0.0000000 0.0000000 
0.0000000 0.0000000 0.0000000 0.0000000 0.0000000 0.0000000 
0.0000000 0.0000000 0.0000000 0.0000001 0.0000001 0.0000001 
0.0000001 0.0000001 0.0000001 0.0000001 0.0000001 0.0000002 
0.0000002 0.0000002 0.0000002 0.0000002 0.0000002 0.0000002 
0.0000002 0.0000002 0.0000002 0.0000002 0.0000002 0.0000002 
0.0000002 0.0000002 0.0000001 0.0000001 0.0000001 0.0000001 
0.0000001 0.0000001 0.0000001 0.0000000 0.0000000 0.0000000 
0.0000000 0.0000000 0.0000000 0.0000000 0.0000000 0.0000000 
0.0000000 0.0000000 0.0000000 0.0000000 0.0000000 0.0000000 
0.0000000 0.0000000 0.0000000 0.0000000 0.0000000 0.0000000 
0.0000000 0.0000000 0.0000000 0.0000000 0.0000000 0.0000000 
0.0000000 0.0000000 0.0000000 0.0000000 0.0000000 0.0000000 
0.0000000 0.0000000 0.0000000 0.0000000 0.0000000 0.0000000 
0.0000000 0.0000000 0.0000000 0.0000000 0.0000000 0.0000000 
0.0000000 0.0000000 0.0000000 0.0000000 0.0000000 0.0000000 
0.0000000 0.0000000 0.0000000 0.0000000 0.0000000 0.0000000 
0.0000000 0.0000000 0.0000000 0.0000000 0.0000000 0.0000000 
0.0000000 0.0000000 0.0000000 0.0000000 0.0000000 0.0000000 
0.0000000 0.0000000 0.0000000 0.0000000 0.0000000 0.0000000 
0.0000000 0.0000001 0.0000001 0.0000001 0.0000001 0.0000001 
0.0000001 0.0000001 0.0000001 0.0000002 0.0000002 0.0000002 
0.0000002 0.0000002 0.0000003 0.0000003 0.0000003 0.0000003 
0.0000003 0.0000003 0.0000003 0.0000003 0.0000003 0.0000002 
0.0000002 0.0000002 0.0000002 0.0000002 0.0000001 0.0000001 
0.0000001 0.0000001 0.0000001 0.0000001 0.0000000 0.0000000 
0.0000000 0.0000000 0.0000000 0.0000000 0.0000000 0.0000000 
0.0000000 0.0000000 0.0000000 0.0000000 0.0000000 0.0000000 
0.0000000 0.0000000 0.0000000 0.0000000 0.0000000 0.0000000 
0.0000000 0.0000000 0.0000000 0.0000000 0.0000000 0.0000000 
0.0000000 0.0000000 0.0000000 0.0000000 0.0000000 0.0000000 
0.0000000 0.0000000 0.0000000 0.0000000 0.0000000 0.0000000 
0.0000000 0.0000000 0.0000000 0.0000000 0.0000000 0.0000000 
0.0000000 0.0000000 0.0000000 0.0000000 0.0000000 0.0000000 
0.0000000 0.0000000 0.0000000 0.0000000 0.0000000 0.0000000 
0.0000000 0.0000000 0.0000000 0.0000000 0.0000000 0.0000000 
0.0000000 0.0000000 0.0000000 0.0000000 0.0000000 0.0000000 
0.0000000 0.0000000 0.0000000 0.0000000 0.0000000 0.0000001 
0.0000001 0.0000001 0.0000001 0.0000001 0.0000001 0.0000001 
0.0000001 0.0000002 0.0000002 0.0000002 0.0000002 0.0000002 
0.0000003 0.0000003 0.0000003 0.0000003 0.0000004 0.0000004 
0.0000004 0.0000004 0.0000004 0.0000003 0.0000003 0.0000003 
0.0000003 0.0000003 0.0000002 0.0000002 0.0000002 0.0000001 
0.0000001 0.0000001 0.0000001 0.0000001 0.0000001 0.0000000 
0.0000000 0.0000000 0.0000000 0.0000000 0.0000000 0.0000000 
0.0000000 0.0000000 0.0000000 0.0000000 0.0000000 0.0000000 
0.0000000 0.0000000 0.0000000 0.0000000 0.0000000 0.0000000 
0.0000000 0.0000000 0.0000000 0.0000000 0.0000000 0.0000000 
0.0000000 0.0000000 0.0000000 0.0000000 0.0000000 0.0000000 
0.0000000 0.0000000 0.0000000 0.0000000 0.0000000 0.0000000 
0.0000000 0.0000000 0.0000000 0.0000000 0.0000000 0.0000000 
0.0000000 0.0000000 0.0000000 0.0000000 0.0000000 0.0000000 
0.0000000 0.0000000 0.0000000 0.0000000 0.0000000 0.0000000 
0.0000000 0.0000000 0.0000000 0.0000000 0.0000000 0.0000000 
0.0000000 0.0000000 0.0000000 0.0000000 0.0000000 0.0000000 
0.0000000 0.0000000 0.0000000 0.0000000 0.0000001 0.0000001 
0.0000001 0.0000001 0.0000001 0.0000001 0.0000001 0.0000001 
0.0000002 0.0000002 0.0000002 0.0000002 0.0000003 0.0000003 
0.0000003 0.0000004 0.0000004 0.0000004 0.0000004 0.0000004 
0.0000005 0.0000004 0.0000004 0.0000004 0.0000004 0.0000004 
0.0000003 0.0000003 0.0000003 0.0000002 0.0000002 0.0000002 
0.0000002 0.0000001 0.0000001 0.0000001 0.0000001 0.0000001 
0.0000000 0.0000000 0.0000000 0.0000000 0.0000000 0.0000000 
0.0000000 0.0000000 0.0000000 0.0000000 0.0000000 0.0000000 
0.0000000 0.0000000 0.0000000 0.0000000 0.0000000 0.0000000 
0.0000000 0.0000000 0.0000000 0.0000000 0.0000000 0.0000000 
0.0000000 0.0000000 0.0000000 0.0000000 0.0000000 0.0000000 
0.0000000 0.0000000 0.0000000 0.0000000 0.0000000 0.0000000 
0.0000000 0.0000000 0.0000000 0.0000000 0.0000000 0.0000000 
0.0000000 0.0000000 0.0000000 0.0000000 0.0000000 0.0000000 
0.0000000 0.0000000 0.0000000 0.0000000 0.0000000 0.0000000 
0.0000000 0.0000000 0.0000000 0.0000000 0.0000000 0.0000000 
0.0000000 0.0000000 0.0000000 0.0000000 0.0000000 0.0000000 
0.0000000 0.0000000 0.0000001 0.0000001 0.0000001 0.0000001 
0.0000001 0.0000001 0.0000001 0.0000001 0.0000002 0.0000002 
0.0000002 0.0000002 0.0000003 0.0000003 0.0000003 0.0000004 
0.0000004 0.0000005 0.0000005 0.0000005 0.0000005 0.0000005 
0.0000006 0.0000005 0.0000005 0.0000005 0.0000005 0.0000005 
0.0000004 0.0000004 0.0000003 0.0000003 0.0000003 0.0000002 
0.0000002 0.0000002 0.0000001 0.0000001 0.0000001 0.0000001 
0.0000001 0.0000000 0.0000000 0.0000000 0.0000000 0.0000000 
0.0000000 0.0000000 0.0000000 0.0000000 0.0000000 0.0000000 
0.0000000 0.0000000 0.0000000 0.0000000 0.0000000 0.0000000 
0.0000000 0.0000000 0.0000000 0.0000000 0.0000000 0.0000000 
0.0000000 0.0000000 0.0000000 0.0000000 0.0000000 0.0000000 
0.0000000 0.0000000 0.0000000 0.0000000 0.0000000 0.0000000 
0.0000000 0.0000000 0.0000000 0.0000000 0.0000000 0.0000000 
0.0000000 0.0000000 0.0000000 0.0000000 0.0000000 0.0000000 
0.0000000 0.0000000 0.0000000 0.0000000 0.0000000 0.0000000 
0.0000000 0.0000000 0.0000000 0.0000000 0.0000000 0.0000000 
0.0000000 0.0000000 0.0000000 0.0000000 0.0000000 0.0000000 
0.0000000 0.0000001 0.0000001 0.0000001 0.0000001 0.0000001 
0.0000001 0.0000001 0.0000001 0.0000002 0.0000002 0.0000002 
0.0000002 0.0000003 0.0000003 0.0000004 0.0000004 0.0000005 
0.0000005 0.0000005 0.0000006 0.0000006 0.0000006 0.0000007 
0.0000007 0.0000007 0.0000007 0.0000006 0.0000006 0.0000006 
0.0000005 0.0000005 0.0000004 0.0000004 0.0000003 0.0000003 
0.0000002 0.0000002 0.0000002 0.0000001 0.0000001 0.0000001 
0.0000001 0.0000000 0.0000000 0.0000000 0.0000000 0.0000000 
0.0000000 0.0000000 0.0000000 0.0000000 0.0000000 0.0000000 
0.0000000 0.0000000 0.0000000 0.0000000 0.0000000 0.0000000 
0.0000000 0.0000000 0.0000000 0.0000000 0.0000000 0.0000000 
0.0000000 0.0000000 0.0000000 0.0000000 0.0000000 0.0000000 
0.0000000 0.0000000 0.0000000 0.0000000 0.0000000 0.0000000 
0.0000000 0.0000000 0.0000000 0.0000000 0.0000000 0.0000000 
0.0000000 0.0000000 0.0000000 0.0000000 0.0000000 0.0000000 
0.0000000 0.0000000 0.0000000 0.0000000 0.0000000 0.0000000 
0.0000000 0.0000000 0.0000000 0.0000000 0.0000000 0.0000000 
0.0000000 0.0000000 0.0000000 0.0000000 0.0000000 0.0000001 
0.0000001 0.0000001 0.0000001 0.0000001 0.0000001 0.0000001 
0.0000001 0.0000001 0.0000002 0.0000002 0.0000002 0.0000003 
0.0000003 0.0000003 0.0000004 0.0000004 0.0000005 0.0000005 
0.0000006 0.0000007 0.0000007 0.0000007 0.0000008 0.0000008 
0.0000008 0.0000008 0.0000008 0.0000007 0.0000007 0.0000007 
0.0000006 0.0000005 0.0000005 0.0000004 0.0000004 0.0000003 
0.0000003 0.0000002 0.0000002 0.0000001 0.0000001 0.0000001 
0.0000001 0.0000001 0.0000000 0.0000000 0.0000000 0.0000000 
0.0000000 0.0000000 0.0000000 0.0000000 0.0000000 0.0000000 
0.0000000 0.0000000 0.0000000 0.0000000 0.0000000 0.0000000 
0.0000000 0.0000000 0.0000000 0.0000000 0.0000000 0.0000000 
0.0000000 0.0000000 0.0000000 0.0000000 0.0000000 0.0000000 
0.0000000 0.0000000 0.0000000 0.0000000 0.0000000 0.0000000 
0.0000000 0.0000000 0.0000000 0.0000000 0.0000000 0.0000000 
0.0000000 0.0000000 0.0000000 0.0000000 0.0000000 0.0000000 
0.0000000 0.0000000 0.0000000 0.0000000 0.0000000 0.0000000 
0.0000000 0.0000000 0.0000000 0.0000000 0.0000000 0.0000000 
0.0000000 0.0000000 0.0000000 0.0000000 0.0000001 0.0000001 
0.0000001 0.0000001 0.0000001 0.0000001 0.0000001 0.0000001 
0.0000002 0.0000002 0.0000002 0.0000002 0.0000003 0.0000003 
0.0000004 0.0000004 0.0000005 0.0000005 0.0000006 0.0000007 
0.0000007 0.0000008 0.0000008 0.0000009 0.0000009 0.0000009 
0.0000009 0.0000009 0.0000009 0.0000009 0.0000008 0.0000008 
0.0000007 0.0000006 0.0000006 0.0000005 0.0000004 0.0000004 
0.0000003 0.0000003 0.0000002 0.0000002 0.0000001 0.0000001 
0.0000001 0.0000001 0.0000000 0.0000000 0.0000000 0.0000000 
0.0000000 0.0000000 0.0000000 0.0000000 0.0000000 0.0000000 
0.0000000 0.0000000 0.0000000 0.0000000 0.0000000 0.0000000 
0.0000000 0.0000000 0.0000000 0.0000000 0.0000000 0.0000000 
0.0000000 0.0000000 0.0000000 0.0000000 0.0000000 0.0000000 
0.0000000 0.0000000 0.0000000 0.0000000 0.0000000 0.0000000 
0.0000000 0.0000000 0.0000000 0.0000000 0.0000000 0.0000000 
0.0000000 0.0000000 0.0000000 0.0000000 0.0000000 0.0000000 
0.0000000 0.0000000 0.0000000 0.0000000 0.0000000 0.0000000 
0.0000000 0.0000000 0.0000000 0.0000000 0.0000000 0.0000000 
0.0000000 0.0000000 0.0000000 0.0000001 0.0000001 0.0000001 
0.0000001 0.0000001 0.0000001 0.0000001 0.0000001 0.0000002 
0.0000002 0.0000002 0.0000002 0.0000003 0.0000003 0.0000004 
0.0000004 0.0000005 0.0000005 0.0000006 0.0000007 0.0000008 
0.0000008 0.0000009 0.0000010 0.0000010 0.0000011 0.0000011 
0.0000011 0.0000011 0.0000011 0.0000010 0.0000010 0.0000009 
0.0000008 0.0000007 0.0000007 0.0000006 0.0000005 0.0000004 
0.0000003 0.0000003 0.0000002 0.0000002 0.0000001 0.0000001 
0.0000001 0.0000001 0.0000001 0.0000000 0.0000000 0.0000000 
0.0000000 0.0000000 0.0000000 0.0000000 0.0000000 0.0000000 
0.0000000 0.0000000 0.0000000 0.0000000 0.0000000 0.0000000 
0.0000000 0.0000000 0.0000000 0.0000000 0.0000000 0.0000000 
0.0000000 0.0000000 0.0000000 0.0000000 0.0000000 0.0000000 
0.0000000 0.0000000 0.0000000 0.0000000 0.0000000 0.0000000 
0.0000000 0.0000000 0.0000000 0.0000000 0.0000000 0.0000000 
0.0000000 0.0000000 0.0000000 0.0000000 0.0000000 0.0000000 
0.0000000 0.0000000 0.0000000 0.0000000 0.0000000 0.0000000 
0.0000000 0.0000000 0.0000000 0.0000000 0.0000000 0.0000000 
0.0000000 0.0000000 0.0000001 0.0000001 0.0000001 0.0000001 
0.0000001 0.0000001 0.0000001 0.0000002 0.0000002 0.0000002 
0.0000002 0.0000003 0.0000003 0.0000003 0.0000004 0.0000004 
0.0000005 0.0000006 0.0000006 0.0000007 0.0000008 0.0000009 
0.0000010 0.0000011 0.0000011 0.0000012 0.0000012 0.0000013 
0.0000013 0.0000013 0.0000012 0.0000012 0.0000011 0.0000010 
0.0000009 0.0000008 0.0000007 0.0000006 0.0000006 0.0000005 
0.0000004 0.0000003 0.0000003 0.0000002 0.0000002 0.0000001 
0.0000001 0.0000001 0.0000001 0.0000000 0.0000000 0.0000000 
0.0000000 0.0000000 0.0000000 0.0000000 0.0000000 0.0000000 
0.0000000 0.0000000 0.0000000 0.0000000 0.0000000 0.0000000 
0.0000000 0.0000000 0.0000000 0.0000000 0.0000000 0.0000000 
0.0000000 0.0000000 0.0000000 0.0000000 0.0000000 0.0000000 
0.0000000 0.0000000 0.0000000 0.0000000 0.0000000 0.0000000 
0.0000000 0.0000000 0.0000000 0.0000000 0.0000000 0.0000000 
0.0000000 0.0000000 0.0000000 0.0000000 0.0000000 0.0000000 
0.0000000 0.0000000 0.0000000 0.0000000 0.0000000 0.0000000 
0.0000000 0.0000000 0.0000000 0.0000000 0.0000000 0.0000000 
0.0000000 0.0000001 0.0000001 0.0000001 0.0000001 0.0000001 
0.0000001 0.0000001 0.0000002 0.0000002 0.0000002 0.0000002 
0.0000003 0.0000003 0.0000004 0.0000004 0.0000005 0.0000005 
0.0000006 0.0000007 0.0000007 0.0000008 0.0000009 0.0000010 
0.0000011 0.0000012 0.0000013 0.0000013 0.0000014 0.0000014 
0.0000014 0.0000014 0.0000014 0.0000013 0.0000012 0.0000012 
0.0000011 0.0000009 0.0000008 0.0000007 0.0000006 0.0000005 
0.0000004 0.0000004 0.0000003 0.0000002 0.0000002 0.0000001 
0.0000001 0.0000001 0.0000001 0.0000000 0.0000000 0.0000000 
0.0000000 0.0000000 0.0000000 0.0000000 0.0000000 0.0000000 
0.0000000 0.0000000 0.0000000 0.0000000 0.0000000 0.0000000 
0.0000000 0.0000000 0.0000000 0.0000000 0.0000000 0.0000000 
0.0000000 0.0000000 0.0000000 0.0000000 0.0000000 0.0000000 
0.0000000 0.0000000 0.0000000 0.0000000 0.0000000 0.0000000 
0.0000000 0.0000000 0.0000000 0.0000000 0.0000000 0.0000000 
0.0000000 0.0000000 0.0000000 0.0000000 0.0000000 0.0000000 
0.0000000 0.0000000 0.0000000 0.0000000 0.0000000 0.0000000 
0.0000000 0.0000000 0.0000000 0.0000000 0.0000000 0.0000000 
0.0000001 0.0000001 0.0000001 0.0000001 0.0000001 0.0000001 
0.0000002 0.0000002 0.0000002 0.0000002 0.0000003 0.0000003 
0.0000003 0.0000004 0.0000004 0.0000005 0.0000006 0.0000006 
0.0000007 0.0000008 0.0000009 0.0000010 0.0000011 0.0000012 
0.0000013 0.0000014 0.0000015 0.0000015 0.0000016 0.0000016 
0.0000016 0.0000016 0.0000015 0.0000015 0.0000014 0.0000013 
0.0000012 0.0000010 0.0000009 0.0000008 0.0000007 0.0000006 
0.0000005 0.0000004 0.0000003 0.0000003 0.0000002 0.0000002 
0.0000001 0.0000001 0.0000001 0.0000001 0.0000000 0.0000000 
0.0000000 0.0000000 0.0000000 0.0000000 0.0000000 0.0000000 
0.0000000 0.0000000 0.0000000 0.0000000 0.0000000 0.0000000 
0.0000000 0.0000000 0.0000000 0.0000000 0.0000000 0.0000000 
0.0000000 0.0000000 0.0000000 0.0000000 0.0000000 0.0000000 
0.0000000 0.0000000 0.0000000 0.0000000 0.0000000 0.0000000 
0.0000000 0.0000000 0.0000000 0.0000000 0.0000000 0.0000000 
0.0000000 0.0000000 0.0000000 0.0000000 0.0000000 0.0000000 
0.0000000 0.0000000 0.0000000 0.0000000 0.0000000 0.0000000 
0.0000000 0.0000000 0.0000000 0.0000000 0.0000000 0.0000000 
0.0000001 0.0000001 0.0000001 0.0000001 0.0000001 0.0000002 
0.0000002 0.0000002 0.0000002 0.0000003 0.0000003 0.0000004 
0.0000004 0.0000005 0.0000005 0.0000006 0.0000007 0.0000008 
0.0000008 0.0000009 0.0000010 0.0000011 0.0000012 0.0000013 
0.0000015 0.0000015 0.0000016 0.0000017 0.0000018 0.0000018 
0.0000018 0.0000017 0.0000017 0.0000016 0.0000015 0.0000014 
0.0000013 0.0000011 0.0000010 0.0000009 0.0000007 0.0000006 
0.0000005 0.0000004 0.0000003 0.0000003 0.0000002 0.0000002 
0.0000001 0.0000001 0.0000001 0.0000001 0.0000000 0.0000000 
0.0000000 0.0000000 0.0000000 0.0000000 0.0000000 0.0000000 
0.0000000 0.0000000 0.0000000 0.0000000 0.0000000 0.0000000 
0.0000000 0.0000000 0.0000000 0.0000000 0.0000000 0.0000000 
0.0000000 0.0000000 0.0000000 0.0000000 0.0000000 0.0000000 
0.0000000 0.0000000 0.0000000 0.0000000 0.0000000 0.0000000 
0.0000000 0.0000000 0.0000000 0.0000000 0.0000000 0.0000000 
0.0000000 0.0000000 0.0000000 0.0000000 0.0000000 0.0000000 
0.0000000 0.0000000 0.0000000 0.0000000 0.0000000 0.0000000 
0.0000000 0.0000000 0.0000000 0.0000000 0.0000000 0.0000001 
0.0000001 0.0000001 0.0000001 0.0000001 0.0000002 0.0000002 
0.0000002 0.0000003 0.0000003 0.0000004 0.0000004 0.0000005 
0.0000005 0.0000006 0.0000007 0.0000008 0.0000008 0.0000009 
0.0000010 0.0000011 0.0000012 0.0000013 0.0000014 0.0000016 
0.0000017 0.0000017 0.0000018 0.0000019 0.0000019 0.0000020 
0.0000019 0.0000019 0.0000018 0.0000017 0.0000016 0.0000015 
0.0000014 0.0000012 0.0000011 0.0000009 0.0000008 0.0000007 
0.0000006 0.0000005 0.0000004 0.0000003 0.0000002 0.0000002 
0.0000001 0.0000001 0.0000001 0.0000001 0.0000000 0.0000000 
0.0000000 0.0000000 0.0000000 0.0000000 0.0000000 0.0000000 
0.0000000 0.0000000 0.0000000 0.0000000 0.0000000 0.0000000 
0.0000000 0.0000000 0.0000000 0.0000000 0.0000000 0.0000000 
0.0000000 0.0000000 0.0000000 0.0000000 0.0000000 0.0000000 
0.0000000 0.0000000 0.0000000 0.0000000 0.0000000 0.0000000 
0.0000000 0.0000000 0.0000000 0.0000000 0.0000000 0.0000000 
0.0000000 0.0000000 0.0000000 0.0000000 0.0000000 0.0000000 
0.0000000 0.0000000 0.0000000 0.0000000 0.0000000 0.0000000 
0.0000000 0.0000000 0.0000000 0.0000000 0.0000001 0.0000001 
0.0000001 0.0000001 0.0000001 0.0000002 0.0000002 0.0000002 
0.0000003 0.0000003 0.0000004 0.0000005 0.0000005 0.0000006 
0.0000007 0.0000008 0.0000009 0.0000010 0.0000011 0.0000012 
0.0000013 0.0000014 0.0000015 0.0000016 0.0000017 0.0000018 
0.0000019 0.0000020 0.0000021 0.0000021 0.0000021 0.0000021 
0.0000021 0.0000021 0.0000020 0.0000019 0.0000017 0.0000016 
0.0000015 0.0000013 0.0000011 0.0000010 0.0000008 0.0000007 
0.0000006 0.0000005 0.0000004 0.0000003 0.0000002 0.0000002 
0.0000001 0.0000001 0.0000001 0.0000001 0.0000000 0.0000000 
0.0000000 0.0000000 0.0000000 0.0000000 0.0000000 0.0000000 
0.0000000 0.0000000 0.0000000 0.0000000 0.0000000 0.0000000 
0.0000000 0.0000000 0.0000000 0.0000000 0.0000000 0.0000000 
0.0000000 0.0000000 0.0000000 0.0000000 0.0000000 0.0000000 
0.0000000 0.0000000 0.0000000 0.0000000 0.0000000 0.0000000 
0.0000000 0.0000000 0.0000000 0.0000000 0.0000000 0.0000000 
0.0000000 0.0000000 0.0000000 0.0000000 0.0000000 0.0000000 
0.0000000 0.0000000 0.0000000 0.0000000 0.0000000 0.0000000 
0.0000000 0.0000000 0.0000000 0.0000000 0.0000001 0.0000001 
0.0000001 0.0000001 0.0000002 0.0000002 0.0000002 0.0000003 
0.0000004 0.0000004 0.0000005 0.0000006 0.0000007 0.0000008 
0.0000009 0.0000010 0.0000011 0.0000012 0.0000014 0.0000015 
0.0000016 0.0000017 0.0000018 0.0000019 0.0000020 0.0000021 
0.0000022 0.0000023 0.0000023 0.0000024 0.0000024 0.0000023 
0.0000023 0.0000022 0.0000021 0.0000020 0.0000018 0.0000017 
0.0000015 0.0000013 0.0000012 0.0000010 0.0000009 0.0000007 
0.0000006 0.0000005 0.0000004 0.0000003 0.0000002 0.0000002 
0.0000002 0.0000001 0.0000001 0.0000001 0.0000000 0.0000000 
0.0000000 0.0000000 0.0000000 0.0000000 0.0000000 0.0000000 
0.0000000 0.0000000 0.0000000 0.0000000 0.0000000 0.0000000 
0.0000000 0.0000000 0.0000000 0.0000000 0.0000000 0.0000000 
0.0000000 0.0000000 0.0000000 0.0000000 0.0000000 0.0000000 
0.0000000 0.0000000 0.0000000 0.0000000 0.0000000 0.0000000 
0.0000000 0.0000000 0.0000000 0.0000000 0.0000000 0.0000000 
0.0000000 0.0000000 0.0000000 0.0000000 0.0000000 0.0000000 
0.0000000 0.0000000 0.0000000 0.0000000 0.0000000 0.0000000 
0.0000000 0.0000000 0.0000000 0.0000001 0.0000001 0.0000001 
0.0000001 0.0000002 0.0000002 0.0000002 0.0000003 0.0000004 
0.0000004 0.0000005 0.0000006 0.0000008 0.0000009 0.0000010 
0.0000012 0.0000013 0.0000015 0.0000016 0.0000018 0.0000019 
0.0000021 0.0000022 0.0000023 0.0000024 0.0000025 0.0000026 
0.0000026 0.0000027 0.0000027 0.0000027 0.0000026 0.0000026 
0.0000025 0.0000024 0.0000022 0.0000021 0.0000019 0.0000018 
0.0000016 0.0000014 0.0000012 0.0000010 0.0000009 0.0000007 
0.0000006 0.0000005 0.0000004 0.0000003 0.0000003 0.0000002 
0.0000002 0.0000001 0.0000001 0.0000001 0.0000000 0.0000000 
0.0000000 0.0000000 0.0000000 0.0000000 0.0000000 0.0000000 
0.0000000 0.0000000 0.0000000 0.0000000 0.0000000 0.0000000 
0.0000000 0.0000000 0.0000000 0.0000000 0.0000000 0.0000000 
0.0000000 0.0000000 0.0000000 0.0000000 0.0000000 0.0000000 
0.0000000 0.0000000 0.0000000 0.0000000 0.0000000 0.0000000 
0.0000000 0.0000000 0.0000000 0.0000000 0.0000000 0.0000000 
0.0000000 0.0000000 0.0000000 0.0000000 0.0000000 0.0000000 
0.0000000 0.0000000 0.0000000 0.0000000 0.0000000 0.0000000 
0.0000000 0.0000000 0.0000001 0.0000001 0.0000001 0.0000001 
0.0000001 0.0000002 0.0000002 0.0000003 0.0000004 0.0000005 
0.0000006 0.0000007 0.0000008 0.0000010 0.0000012 0.0000014 
0.0000016 0.0000018 0.0000020 0.0000022 0.0000024 0.0000026 
0.0000028 0.0000029 0.0000030 0.0000031 0.0000031 0.0000032 
0.0000032 0.0000032 0.0000031 0.0000030 0.0000029 0.0000028 
0.0000027 0.0000026 0.0000024 0.0000022 0.0000020 0.0000018 
0.0000016 0.0000014 0.0000012 0.0000011 0.0000009 0.0000008 
0.0000006 0.0000005 0.0000004 0.0000003 0.0000003 0.0000002 
0.0000002 0.0000001 0.0000001 0.0000001 0.0000000 0.0000000 
0.0000000 0.0000000 0.0000000 0.0000000 0.0000000 0.0000000 
0.0000000 0.0000000 0.0000000 0.0000000 0.0000000 0.0000000 
0.0000000 0.0000000 0.0000000 0.0000000 0.0000000 0.0000000 
0.0000000 0.0000000 0.0000000 0.0000000 0.0000000 0.0000000 
0.0000000 0.0000000 0.0000000 0.0000000 0.0000000 0.0000000 
0.0000000 0.0000000 0.0000000 0.0000000 0.0000000 0.0000000 
0.0000000 0.0000000 0.0000000 0.0000000 0.0000000 0.0000000 
0.0000000 0.0000000 0.0000000 0.0000000 0.0000000 0.0000000 
0.0000000 0.0000000 0.0000001 0.0000001 0.0000001 0.0000001 
0.0000002 0.0000002 0.0000003 0.0000004 0.0000005 0.0000006 
0.0000007 0.0000009 0.0000011 0.0000013 0.0000016 0.0000018 
0.0000021 0.0000024 0.0000027 0.0000030 0.0000033 0.0000035 
0.0000037 0.0000038 0.0000040 0.0000040 0.0000040 0.0000040 
0.0000039 0.0000038 0.0000037 0.0000036 0.0000034 0.0000032 
0.0000030 0.0000028 0.0000026 0.0000023 0.0000021 0.0000019 
0.0000017 0.0000015 0.0000013 0.0000011 0.0000009 0.0000008 
0.0000006 0.0000005 0.0000004 0.0000003 0.0000003 0.0000002 
0.0000002 0.0000001 0.0000001 0.0000001 0.0000000 0.0000000 
0.0000000 0.0000000 0.0000000 0.0000000 0.0000000 0.0000000 
0.0000000 0.0000000 0.0000000 0.0000000 0.0000000 0.0000000 
0.0000000 0.0000000 0.0000000 0.0000000 0.0000000 0.0000000 
0.0000000 0.0000000 0.0000000 0.0000000 0.0000000 0.0000000 
0.0000000 0.0000000 0.0000000 0.0000000 0.0000000 0.0000000 
0.0000000 0.0000000 0.0000000 0.0000000 0.0000000 0.0000000 
0.0000000 0.0000000 0.0000000 0.0000000 0.0000000 0.0000000 
0.0000000 0.0000000 0.0000000 0.0000000 0.0000000 0.0000000 
0.0000000 0.0000001 0.0000001 0.0000001 0.0000001 0.0000002 
0.0000002 0.0000003 0.0000004 0.0000005 0.0000006 0.0000008 
0.0000010 0.0000012 0.0000015 0.0000018 0.0000021 0.0000025 
0.0000029 0.0000033 0.0000037 0.0000041 0.0000044 0.0000047 
0.0000050 0.0000052 0.0000053 0.0000053 0.0000053 0.0000052 
0.0000050 0.0000048 0.0000045 0.0000042 0.0000040 0.0000037 
0.0000034 0.0000031 0.0000028 0.0000025 0.0000022 0.0000020 
0.0000017 0.0000015 0.0000013 0.0000011 0.0000009 0.0000008 
0.0000006 0.0000005 0.0000004 0.0000003 0.0000003 0.0000002 
0.0000002 0.0000001 0.0000001 0.0000001 0.0000000 0.0000000 
0.0000000 0.0000000 0.0000000 0.0000000 0.0000000 0.0000000 
0.0000000 0.0000000 0.0000000 0.0000000 0.0000000 0.0000000 
0.0000000 0.0000000 0.0000000 0.0000000 0.0000000 0.0000000 
0.0000000 0.0000000 0.0000000 0.0000000 0.0000000 0.0000000 
0.0000000 0.0000000 0.0000000 0.0000000 0.0000000 0.0000000 
0.0000000 0.0000000 0.0000000 0.0000000 0.0000000 0.0000000 
0.0000000 0.0000000 0.0000000 0.0000000 0.0000000 0.0000000 
0.0000000 0.0000000 0.0000000 0.0000000 0.0000000 0.0000000 
0.0000000 0.0000001 0.0000001 0.0000001 0.0000002 0.0000002 
0.0000003 0.0000004 0.0000005 0.0000006 0.0000008 0.0000010 
0.0000013 0.0000016 0.0000019 0.0000024 0.0000028 0.0000033 
0.0000039 0.0000044 0.0000050 0.0000056 0.0000061 0.0000065 
0.0000068 0.0000070 0.0000071 0.0000071 0.0000070 0.0000068 
0.0000065 0.0000061 0.0000057 0.0000052 0.0000048 0.0000043 
0.0000039 0.0000035 0.0000031 0.0000027 0.0000024 0.0000021 
0.0000018 0.0000015 0.0000013 0.0000011 0.0000009 0.0000007 
0.0000006 0.0000005 0.0000004 0.0000003 0.0000002 0.0000002 
0.0000001 0.0000001 0.0000001 0.0000001 0.0000000 0.0000000 
0.0000000 0.0000000 0.0000000 0.0000000 0.0000000 0.0000000 
0.0000000 0.0000000 0.0000000 0.0000000 0.0000000 0.0000000 
0.0000000 0.0000000 0.0000000 0.0000000 0.0000000 0.0000000 
0.0000000 0.0000000 0.0000000 0.0000000 0.0000000 0.0000000 
0.0000000 0.0000000 0.0000000 0.0000000 0.0000000 0.0000000 
0.0000000 0.0000000 0.0000000 0.0000000 0.0000000 0.0000000 
0.0000000 0.0000000 0.0000000 0.0000000 0.0000000 0.0000000 
0.0000000 0.0000000 0.0000000 0.0000000 0.0000000 0.0000000 
0.0000001 0.0000001 0.0000001 0.0000001 0.0000002 0.0000003 
0.0000003 0.0000004 0.0000006 0.0000008 0.0000010 0.0000013 
0.0000016 0.0000021 0.0000025 0.0000031 0.0000038 0.0000045 
0.0000052 0.0000060 0.0000068 0.0000076 0.0000083 0.0000088 
0.0000093 0.0000096 0.0000097 0.0000096 0.0000094 0.0000090 
0.0000085 0.0000078 0.0000072 0.0000065 0.0000058 0.0000052 
0.0000045 0.0000040 0.0000035 0.0000030 0.0000026 0.0000022 
0.0000019 0.0000016 0.0000013 0.0000011 0.0000009 0.0000007 
0.0000006 0.0000005 0.0000004 0.0000003 0.0000002 0.0000002 
0.0000001 0.0000001 0.0000001 0.0000001 0.0000000 0.0000000 
0.0000000 0.0000000 0.0000000 0.0000000 0.0000000 0.0000000 
0.0000000 0.0000000 0.0000000 0.0000000 0.0000000 0.0000000 
0.0000000 0.0000000 0.0000000 0.0000000 0.0000000 0.0000000 
0.0000000 0.0000000 0.0000000 0.0000000 0.0000000 0.0000000 
0.0000000 0.0000000 0.0000000 0.0000000 0.0000000 0.0000000 
0.0000000 0.0000000 0.0000000 0.0000000 0.0000000 0.0000000 
0.0000000 0.0000000 0.0000000 0.0000000 0.0000000 0.0000000 
0.0000000 0.0000000 0.0000000 0.0000000 0.0000000 0.0000000 
0.0000001 0.0000001 0.0000001 0.0000002 0.0000002 0.0000003 
0.0000004 0.0000006 0.0000007 0.0000010 0.0000013 0.0000016 
0.0000021 0.0000027 0.0000033 0.0000041 0.0000050 0.0000060 
0.0000070 0.0000081 0.0000092 0.0000103 0.0000112 0.0000120 
0.0000126 0.0000130 0.0000131 0.0000130 0.0000126 0.0000119 
0.0000112 0.0000102 0.0000093 0.0000083 0.0000073 0.0000063 
0.0000055 0.0000047 0.0000040 0.0000034 0.0000028 0.0000024 
0.0000020 0.0000016 0.0000014 0.0000011 0.0000009 0.0000007 
0.0000006 0.0000005 0.0000004 0.0000003 0.0000002 0.0000002 
0.0000001 0.0000001 0.0000001 0.0000001 0.0000000 0.0000000 
0.0000000 0.0000000 0.0000000 0.0000000 0.0000000 0.0000000 
0.0000000 0.0000000 0.0000000 0.0000000 0.0000000 0.0000000 
0.0000000 0.0000000 0.0000000 0.0000000 0.0000000 0.0000000 
0.0000000 0.0000000 0.0000000 0.0000000 0.0000000 0.0000000 
0.0000000 0.0000000 0.0000000 0.0000000 0.0000000 0.0000000 
0.0000000 0.0000000 0.0000000 0.0000000 0.0000000 0.0000000 
0.0000000 0.0000000 0.0000000 0.0000000 0.0000000 0.0000000 
0.0000000 0.0000000 0.0000000 0.0000000 0.0000000 0.0000001 
0.0000001 0.0000001 0.0000001 0.0000002 0.0000003 0.0000004 
0.0000005 0.0000007 0.0000009 0.0000012 0.0000016 0.0000021 
0.0000027 0.0000035 0.0000043 0.0000054 0.0000066 0.0000079 
0.0000094 0.0000109 0.0000124 0.0000139 0.0000152 0.0000163 
0.0000171 0.0000176 0.0000177 0.0000174 0.0000168 0.0000159 
0.0000147 0.0000134 0.0000120 0.0000106 0.0000092 0.0000079 
0.0000067 0.0000056 0.0000047 0.0000039 0.0000032 0.0000026 
0.0000021 0.0000017 0.0000014 0.0000011 0.0000009 0.0000007 
0.0000006 0.0000005 0.0000004 0.0000003 0.0000002 0.0000002 
0.0000001 0.0000001 0.0000001 0.0000001 0.0000000 0.0000000 
0.0000000 0.0000000 0.0000000 0.0000000 0.0000000 0.0000000 
0.0000000 0.0000000 0.0000000 0.0000000 0.0000000 0.0000000 
0.0000000 0.0000000 0.0000000 0.0000000 0.0000000 0.0000000 
0.0000000 0.0000000 0.0000000 0.0000000 0.0000000 0.0000000 
0.0000000 0.0000000 0.0000000 0.0000000 0.0000000 0.0000000 
0.0000000 0.0000000 0.0000000 0.0000000 0.0000000 0.0000000 
0.0000000 0.0000000 0.0000000 0.0000000 0.0000000 0.0000000 
0.0000000 0.0000000 0.0000000 0.0000000 0.0000000 0.0000001 
0.0000001 0.0000001 0.0000002 0.0000002 0.0000003 0.0000004 
0.0000006 0.0000008 0.0000011 0.0000015 0.0000020 0.0000027 
0.0000034 0.0000044 0.0000056 0.0000070 0.0000086 0.0000104 
0.0000123 0.0000144 0.0000165 0.0000185 0.0000203 0.0000218 
0.0000229 0.0000236 0.0000237 0.0000233 0.0000224 0.0000211 
0.0000194 0.0000176 0.0000156 0.0000136 0.0000116 0.0000098 
0.0000082 0.0000068 0.0000056 0.0000045 0.0000036 0.0000029 
0.0000024 0.0000019 0.0000015 0.0000012 0.0000010 0.0000008 
0.0000006 0.0000005 0.0000004 0.0000003 0.0000002 0.0000002 
0.0000001 0.0000001 0.0000001 0.0000001 0.0000000 0.0000000 
0.0000000 0.0000000 0.0000000 0.0000000 0.0000000 0.0000000 
0.0000000 0.0000000 0.0000000 0.0000000 0.0000000 0.0000000 
0.0000000 0.0000000 0.0000000 0.0000000 0.0000000 0.0000000 
0.0000000 0.0000000 0.0000000 0.0000000 0.0000000 0.0000000 
0.0000000 0.0000000 0.0000000 0.0000000 0.0000000 0.0000000 
0.0000000 0.0000000 0.0000000 0.0000000 0.0000000 0.0000000 
0.0000000 0.0000000 0.0000000 0.0000000 0.0000000 0.0000000 
0.0000000 0.0000000 0.0000000 0.0000000 0.0000001 0.0000001 
0.0000001 0.0000001 0.0000002 0.0000003 0.0000004 0.0000005 
0.0000007 0.0000010 0.0000014 0.0000019 0.0000025 0.0000033 
0.0000043 0.0000056 0.0000071 0.0000089 0.0000111 0.0000134 
0.0000161 0.0000188 0.0000216 0.0000243 0.0000268 0.0000289 
0.0000304 0.0000312 0.0000314 0.0000308 0.0000296 0.0000277 
0.0000254 0.0000228 0.0000201 0.0000174 0.0000147 0.0000123 
0.0000102 0.0000083 0.0000067 0.0000053 0.0000042 0.0000033 
0.0000026 0.0000021 0.0000016 0.0000013 0.0000010 0.0000008 
0.0000006 0.0000005 0.0000004 0.0000003 0.0000002 0.0000002 
0.0000001 0.0000001 0.0000001 0.0000001 0.0000000 0.0000000 
0.0000000 0.0000000 0.0000000 0.0000000 0.0000000 0.0000000 
0.0000000 0.0000000 0.0000000 0.0000000 0.0000000 0.0000000 
0.0000000 0.0000000 0.0000000 0.0000000 0.0000000 0.0000000 
0.0000000 0.0000000 0.0000000 0.0000000 0.0000000 0.0000000 
0.0000000 0.0000000 0.0000000 0.0000000 0.0000000 0.0000000 
0.0000000 0.0000000 0.0000000 0.0000000 0.0000000 0.0000000 
0.0000000 0.0000000 0.0000000 0.0000000 0.0000000 0.0000000 
0.0000000 0.0000000 0.0000000 0.0000000 0.0000001 0.0000001 
0.0000001 0.0000002 0.0000002 0.0000003 0.0000005 0.0000006 
0.0000009 0.0000012 0.0000017 0.0000023 0.0000031 0.0000041 
0.0000054 0.0000070 0.0000090 0.0000113 0.0000141 0.0000172 
0.0000206 0.0000243 0.0000280 0.0000316 0.0000349 0.0000377 
0.0000397 0.0000409 0.0000411 0.0000402 0.0000385 0.0000360 
0.0000329 0.0000294 0.0000257 0.0000220 0.0000186 0.0000154 
0.0000125 0.0000101 0.0000080 0.0000063 0.0000050 0.0000039 
0.0000030 0.0000023 0.0000018 0.0000014 0.0000011 0.0000008 
0.0000006 0.0000005 0.0000004 0.0000003 0.0000002 0.0000002 
0.0000001 0.0000001 0.0000001 0.0000001 0.0000000 0.0000000 
0.0000000 0.0000000 0.0000000 0.0000000 0.0000000 0.0000000 
0.0000000 0.0000000 0.0000000 0.0000000 0.0000000 0.0000000 
0.0000000 0.0000000 0.0000000 0.0000000 0.0000000 0.0000000 
0.0000000 0.0000000 0.0000000 0.0000000 0.0000000 0.0000000 
0.0000000 0.0000000 0.0000000 0.0000000 0.0000000 0.0000000 
0.0000000 0.0000000 0.0000000 0.0000000 0.0000000 0.0000000 
0.0000000 0.0000000 0.0000000 0.0000000 0.0000000 0.0000000 
0.0000000 0.0000000 0.0000000 0.0000000 0.0000001 0.0000001 
0.0000001 0.0000002 0.0000003 0.0000004 0.0000005 0.0000008 
0.0000010 0.0000015 0.0000020 0.0000027 0.0000037 0.0000050 
0.0000066 0.0000086 0.0000111 0.0000141 0.0000176 0.0000216 
0.0000260 0.0000308 0.0000357 0.0000404 0.0000448 0.0000484 
0.0000511 0.0000527 0.0000529 0.0000518 0.0000495 0.0000461 
0.0000420 0.0000373 0.0000325 0.0000277 0.0000232 0.0000190 
0.0000154 0.0000123 0.0000097 0.0000075 0.0000058 0.0000045 
0.0000034 0.0000026 0.0000020 0.0000015 0.0000011 0.0000009 
0.0000007 0.0000005 0.0000004 0.0000003 0.0000002 0.0000002 
0.0000001 0.0000001 0.0000001 0.0000001 0.0000000 0.0000000 
0.0000000 0.0000000 0.0000000 0.0000000 0.0000000 0.0000000 
0.0000000 0.0000000 0.0000000 0.0000000 0.0000000 0.0000000 
0.0000000 0.0000000 0.0000000 0.0000000 0.0000000 0.0000000 
0.0000000 0.0000000 0.0000000 0.0000000 0.0000000 0.0000000 
0.0000000 0.0000000 0.0000000 0.0000000 0.0000000 0.0000000 
0.0000000 0.0000000 0.0000000 0.0000000 0.0000000 0.0000000 
0.0000000 0.0000000 0.0000000 0.0000000 0.0000000 0.0000000 
0.0000000 0.0000000 0.0000000 0.0000001 0.0000001 0.0000001 
0.0000002 0.0000002 0.0000003 0.0000004 0.0000006 0.0000009 
0.0000012 0.0000017 0.0000024 0.0000033 0.0000044 0.0000060 
0.0000079 0.0000104 0.0000135 0.0000172 0.0000216 0.0000267 
0.0000324 0.0000384 0.0000447 0.0000508 0.0000564 0.0000612 
0.0000647 0.0000666 0.0000669 0.0000655 0.0000625 0.0000581 
0.0000527 0.0000467 0.0000405 0.0000343 0.0000285 0.0000233 
0.0000187 0.0000148 0.0000115 0.0000089 0.0000068 0.0000051 
0.0000039 0.0000029 0.0000022 0.0000016 0.0000012 0.0000009 
0.0000007 0.0000005 0.0000004 0.0000003 0.0000002 0.0000002 
0.0000001 0.0000001 0.0000001 0.0000001 0.0000000 0.0000000 
0.0000000 0.0000000 0.0000000 0.0000000 0.0000000 0.0000000 
0.0000000 0.0000000 0.0000000 0.0000000 0.0000000 0.0000000 
0.0000000 0.0000000 0.0000000 0.0000000 0.0000000 0.0000000 
0.0000000 0.0000000 0.0000000 0.0000000 0.0000000 0.0000000 
0.0000000 0.0000000 0.0000000 0.0000000 0.0000000 0.0000000 
0.0000000 0.0000000 0.0000000 0.0000000 0.0000000 0.0000000 
0.0000000 0.0000000 0.0000000 0.0000000 0.0000000 0.0000000 
0.0000000 0.0000000 0.0000000 0.0000001 0.0000001 0.0000001 
0.0000002 0.0000003 0.0000003 0.0000005 0.0000007 0.0000010 
0.0000014 0.0000020 0.0000028 0.0000038 0.0000052 0.0000070 
0.0000094 0.0000124 0.0000162 0.0000207 0.0000261 0.0000324 
0.0000394 0.0000470 0.0000549 0.0000626 0.0000697 0.0000758 
0.0000802 0.0000828 0.0000831 0.0000813 0.0000774 0.0000718 
0.0000650 0.0000574 0.0000495 0.0000418 0.0000345 0.0000280 
0.0000223 0.0000175 0.0000136 0.0000104 0.0000079 0.0000059 
0.0000044 0.0000033 0.0000024 0.0000018 0.0000014 0.0000010 
0.0000008 0.0000006 0.0000004 0.0000003 0.0000002 0.0000002 
0.0000001 0.0000001 0.0000001 0.0000001 0.0000001 0.0000000 
0.0000000 0.0000000 0.0000000 0.0000000 0.0000000 0.0000000 
0.0000000 0.0000000 0.0000000 0.0000000 0.0000000 0.0000000 
0.0000000 0.0000000 0.0000000 0.0000000 0.0000000 0.0000000 
0.0000000 0.0000000 0.0000000 0.0000000 0.0000000 0.0000000 
0.0000000 0.0000000 0.0000000 0.0000000 0.0000000 0.0000000 
0.0000000 0.0000000 0.0000000 0.0000000 0.0000000 0.0000000 
0.0000000 0.0000000 0.0000000 0.0000000 0.0000000 0.0000000 
0.0000000 0.0000000 0.0000000 0.0000001 0.0000001 0.0000001 
0.0000002 0.0000003 0.0000004 0.0000006 0.0000008 0.0000011 
0.0000016 0.0000023 0.0000031 0.0000044 0.0000060 0.0000081 
0.0000109 0.0000145 0.0000190 0.0000244 0.0000310 0.0000386 
0.0000471 0.0000564 0.0000661 0.0000756 0.0000844 0.0000919 
0.0000975 0.0001006 0.0001011 0.0000988 0.0000940 0.0000870 
0.0000785 0.0000691 0.0000594 0.0000499 0.0000411 0.0000331 
0.0000263 0.0000205 0.0000158 0.0000120 0.0000090 0.0000067 
0.0000050 0.0000037 0.0000027 0.0000020 0.0000015 0.0000011 
0.0000008 0.0000006 0.0000005 0.0000003 0.0000003 0.0000002 
0.0000002 0.0000001 0.0000001 0.0000001 0.0000001 0.0000000 
0.0000000 0.0000000 0.0000000 0.0000000 0.0000000 0.0000000 
0.0000000 0.0000000 0.0000000 0.0000000 0.0000000 0.0000000 
0.0000000 0.0000000 0.0000000 0.0000000 0.0000000 0.0000000 
0.0000000 0.0000000 0.0000000 0.0000000 0.0000000 0.0000000 
0.0000000 0.0000000 0.0000000 0.0000000 0.0000000 0.0000000 
0.0000000 0.0000000 0.0000000 0.0000000 0.0000000 0.0000000 
0.0000000 0.0000000 0.0000000 0.0000000 0.0000000 0.0000000 
0.0000000 0.0000000 0.0000000 0.0000001 0.0000001 0.0000001 
0.0000002 0.0000003 0.0000004 0.0000006 0.0000009 0.0000013 
0.0000018 0.0000025 0.0000035 0.0000049 0.0000068 0.0000093 
0.0000125 0.0000166 0.0000218 0.0000283 0.0000360 0.0000450 
0.0000551 0.0000662 0.0000778 0.0000892 0.0000999 0.0001090 
0.0001157 0.0001196 0.0001201 0.0001174 0.0001115 0.0001031 
0.0000928 0.0000815 0.0000698 0.0000584 0.0000479 0.0000384 
0.0000303 0.0000235 0.0000180 0.0000136 0.0000102 0.0000075 
0.0000056 0.0000041 0.0000030 0.0000022 0.0000016 0.0000012 
0.0000009 0.0000007 0.0000005 0.0000004 0.0000003 0.0000002 
0.0000002 0.0000001 0.0000001 0.0000001 0.0000001 0.0000000 
0.0000000 0.0000000 0.0000000 0.0000000 0.0000000 0.0000000 
0.0000000 0.0000000 0.0000000 0.0000000 0.0000000 0.0000000 
0.0000000 0.0000000 0.0000000 0.0000000 0.0000000 0.0000000 
0.0000000 0.0000000 0.0000000 0.0000000 0.0000000 0.0000000 
0.0000000 0.0000000 0.0000000 0.0000000 0.0000000 0.0000000 
0.0000000 0.0000000 0.0000000 0.0000000 0.0000000 0.0000000 
0.0000000 0.0000000 0.0000000 0.0000000 0.0000000 0.0000000 
0.0000000 0.0000000 0.0000001 0.0000001 0.0000001 0.0000002 
0.0000002 0.0000003 0.0000005 0.0000007 0.0000010 0.0000014 
0.0000020 0.0000028 0.0000039 0.0000055 0.0000076 0.0000103 
0.0000140 0.0000187 0.0000246 0.0000320 0.0000408 0.0000512 
0.0000630 0.0000759 0.0000894 0.0001029 0.0001154 0.0001261 
0.0001341 0.0001387 0.0001393 0.0001361 0.0001292 0.0001193 
0.0001072 0.0000938 0.0000801 0.0000668 0.0000546 0.0000437 
0.0000343 0.0000265 0.0000202 0.0000152 0.0000113 0.0000083 
0.0000061 0.0000045 0.0000033 0.0000024 0.0000017 0.0000013 
0.0000009 0.0000007 0.0000005 0.0000004 0.0000003 0.0000002 
0.0000002 0.0000001 0.0000001 0.0000001 0.0000001 0.0000000 
0.0000000 0.0000000 0.0000000 0.0000000 0.0000000 0.0000000 
0.0000000 0.0000000 0.0000000 0.0000000 0.0000000 0.0000000 
0.0000000 0.0000000 0.0000000 0.0000000 0.0000000 0.0000000 
0.0000000 0.0000000 0.0000000 0.0000000 0.0000000 0.0000000 
0.0000000 0.0000000 0.0000000 0.0000000 0.0000000 0.0000000 
0.0000000 0.0000000 0.0000000 0.0000000 0.0000000 0.0000000 
0.0000000 0.0000000 0.0000000 0.0000000 0.0000000 0.0000000 
0.0000000 0.0000000 0.0000001 0.0000001 0.0000001 0.0000002 
0.0000002 0.0000004 0.0000005 0.0000007 0.0000010 0.0000015 
0.0000021 0.0000030 0.0000042 0.0000059 0.0000082 0.0000113 
0.0000154 0.0000206 0.0000272 0.0000354 0.0000454 0.0000570 
0.0000704 0.0000850 0.0001004 0.0001157 0.0001300 0.0001423 
0.0001515 0.0001567 0.0001575 0.0001538 0.0001458 0.0001345 
0.0001206 0.0001054 0.0000898 0.0000747 0.0000608 0.0000485 
0.0000380 0.0000293 0.0000222 0.0000166 0.0000123 0.0000091 
0.0000066 0.0000048 0.0000035 0.0000026 0.0000019 0.0000014 
0.0000010 0.0000008 0.0000006 0.0000004 0.0000003 0.0000002 
0.0000002 0.0000001 0.0000001 0.0000001 0.0000001 0.0000001 
0.0000000 0.0000000 0.0000000 0.0000000 0.0000000 0.0000000 
0.0000000 0.0000000 0.0000000 0.0000000 0.0000000 0.0000000 
0.0000000 0.0000000 0.0000000 0.0000000 0.0000000 0.0000000 
0.0000000 0.0000000 0.0000000 0.0000000 0.0000000 0.0000000 
0.0000000 0.0000000 0.0000000 0.0000000 0.0000000 0.0000000 
0.0000000 0.0000000 0.0000000 0.0000000 0.0000000 0.0000000 
0.0000000 0.0000000 0.0000000 0.0000000 0.0000000 0.0000000 
0.0000000 0.0000000 0.0000001 0.0000001 0.0000001 0.0000002 
0.0000003 0.0000004 0.0000005 0.0000007 0.0000011 0.0000016 
0.0000022 0.0000032 0.0000045 0.0000063 0.0000088 0.0000121 
0.0000165 0.0000222 0.0000294 0.0000383 0.0000492 0.0000620 
0.0000766 0.0000928 0.0001098 0.0001267 0.0001427 0.0001563 
0.0001665 0.0001723 0.0001732 0.0001691 0.0001603 0.0001476 
0.0001322 0.0001153 0.0000981 0.0000814 0.0000661 0.0000526 
0.0000411 0.0000316 0.0000239 0.0000179 0.0000132 0.0000097 
0.0000071 0.0000051 0.0000037 0.0000027 0.0000020 0.0000015 
0.0000011 0.0000008 0.0000006 0.0000005 0.0000003 0.0000003 
0.0000002 0.0000002 0.0000001 0.0000001 0.0000001 0.0000001 
0.0000000 0.0000000 0.0000000 0.0000000 0.0000000 0.0000000 
0.0000000 0.0000000 0.0000000 0.0000000 0.0000000 0.0000000 
0.0000000 0.0000000 0.0000000 0.0000000 0.0000000 0.0000000 
0.0000000 0.0000000 0.0000000 0.0000000 0.0000000 0.0000000 
0.0000000 0.0000000 0.0000000 0.0000000 0.0000000 0.0000000 
0.0000000 0.0000000 0.0000000 0.0000000 0.0000000 0.0000000 
0.0000000 0.0000000 0.0000000 0.0000000 0.0000000 0.0000000 
0.0000000 0.0000000 0.0000001 0.0000001 0.0000001 0.0000002 
0.0000003 0.0000004 0.0000005 0.0000008 0.0000011 0.0000016 
0.0000023 0.0000033 0.0000047 0.0000066 0.0000092 0.0000127 
0.0000173 0.0000233 0.0000310 0.0000405 0.0000520 0.0000657 
0.0000814 0.0000986 0.0001169 0.0001351 0.0001522 0.0001669 
0.0001779 0.0001842 0.0001852 0.0001807 0.0001712 0.0001576 
0.0001410 0.0001229 0.0001043 0.0000865 0.0000701 0.0000557 
0.0000434 0.0000333 0.0000252 0.0000188 0.0000139 0.0000102 
0.0000074 0.0000054 0.0000039 0.0000028 0.0000021 0.0000015 
0.0000011 0.0000008 0.0000006 0.0000005 0.0000004 0.0000003 
0.0000002 0.0000002 0.0000001 0.0000001 0.0000001 0.0000001 
0.0000000 0.0000000 0.0000000 0.0000000 0.0000000 0.0000000 
0.0000000 0.0000000 0.0000000 0.0000000 0.0000000 0.0000000 
0.0000000 0.0000000 0.0000000 0.0000000 0.0000000 0.0000000 
0.0000000 0.0000000 0.0000000 0.0000000 0.0000000 0.0000000 
0.0000000 0.0000000 0.0000000 0.0000000 0.0000000 0.0000000 
0.0000000 0.0000000 0.0000000 0.0000000 0.0000000 0.0000000 
0.0000000 0.0000000 0.0000000 0.0000000 0.0000000 0.0000000 
0.0000000 0.0000000 0.0000001 0.0000001 0.0000001 0.0000002 
0.0000003 0.0000004 0.0000005 0.0000008 0.0000012 0.0000017 
0.0000024 0.0000034 0.0000048 0.0000068 0.0000095 0.0000131 
0.0000178 0.0000240 0.0000319 0.0000418 0.0000537 0.0000679 
0.0000842 0.0001021 0.0001211 0.0001401 0.0001579 0.0001732 
0.0001847 0.0001913 0.0001923 0.0001876 0.0001777 0.0001635 
0.0001462 0.0001273 0.0001080 0.0000895 0.0000725 0.0000575 
0.0000448 0.0000343 0.0000259 0.0000193 0.0000143 0.0000104 
0.0000076 0.0000055 0.0000040 0.0000029 0.0000021 0.0000016 
0.0000012 0.0000009 0.0000007 0.0000005 0.0000004 0.0000003 
0.0000002 0.0000002 0.0000001 0.0000001 0.0000001 0.0000001 
0.0000000 0.0000000 0.0000000 0.0000000 0.0000000 0.0000000 
0.0000000 0.0000000 0.0000000 0.0000000 0.0000000 0.0000000 
0.0000000 0.0000000 0.0000000 0.0000000 0.0000000 0.0000000 
0.0000000 0.0000000 0.0000000 0.0000000 0.0000000 0.0000000 
0.0000000 0.0000000 0.0000000 0.0000000 0.0000000 0.0000000 
0.0000000 0.0000000 0.0000000 0.0000000 0.0000000 0.0000000 
0.0000000 0.0000000 0.0000000 0.0000000 0.0000000 0.0000000 
0.0000000 0.0000000 0.0000001 0.0000001 0.0000001 0.0000002 
0.0000003 0.0000004 0.0000005 0.0000008 0.0000012 0.0000017 
0.0000024 0.0000034 0.0000049 0.0000068 0.0000095 0.0000132 
0.0000179 0.0000242 0.0000321 0.0000420 0.0000541 0.0000684 
0.0000848 0.0001029 0.0001220 0.0001412 0.0001592 0.0001746 
0.0001862 0.0001929 0.0001939 0.0001892 0.0001792 0.0001648 
0.0001474 0.0001283 0.0001088 0.0000901 0.0000730 0.0000579 
0.0000451 0.0000345 0.0000261 0.0000194 0.0000143 0.0000105 
0.0000077 0.0000056 0.0000041 0.0000030 0.0000022 0.0000016 
0.0000012 0.0000009 0.0000007 0.0000005 0.0000004 0.0000003 
0.0000002 0.0000002 0.0000001 0.0000001 0.0000001 0.0000001 
0.0000001 0.0000000 0.0000000 0.0000000 0.0000000 0.0000000 
0.0000000 0.0000000 0.0000000 0.0000000 0.0000000 0.0000000 
0.0000000 0.0000000 0.0000000 0.0000000 0.0000000 0.0000000 
0.0000000 0.0000000 0.0000000 0.0000000 0.0000000 0.0000000 
0.0000000 0.0000000 0.0000000 0.0000000 0.0000000 0.0000000 
0.0000000 0.0000000 0.0000000 0.0000000 0.0000000 0.0000000 
0.0000000 0.0000000 0.0000000 0.0000000 0.0000000 0.0000000 
0.0000000 0.0000000 0.0000001 0.0000001 0.0000001 0.0000002 
0.0000003 0.0000004 0.0000005 0.0000008 0.0000011 0.0000017 
0.0000024 0.0000034 0.0000048 0.0000067 0.0000094 0.0000130 
0.0000177 0.0000238 0.0000316 0.0000413 0.0000531 0.0000671 
0.0000832 0.0001009 0.0001196 0.0001383 0.0001559 0.0001710 
0.0001823 0.0001888 0.0001898 0.0001852 0.0001754 0.0001614 
0.0001443 0.0001256 0.0001066 0.0000883 0.0000716 0.0000568 
0.0000443 0.0000339 0.0000256 0.0000191 0.0000141 0.0000104 
0.0000076 0.0000055 0.0000040 0.0000030 0.0000022 0.0000016 
0.0000012 0.0000009 0.0000007 0.0000005 0.0000004 0.0000003 
0.0000002 0.0000002 0.0000001 0.0000001 0.0000001 0.0000001 
0.0000001 0.0000000 0.0000000 0.0000000 0.0000000 0.0000000 
0.0000000 0.0000000 0.0000000 0.0000000 0.0000000 0.0000000 
0.0000000 0.0000000 0.0000000 0.0000000 0.0000000 0.0000000 
0.0000000 0.0000000 0.0000000 0.0000000 0.0000000 0.0000000 
0.0000000 0.0000000 0.0000000 0.0000000 0.0000000 0.0000000 
0.0000000 0.0000000 0.0000000 0.0000000 0.0000000 0.0000000 
0.0000000 0.0000000 0.0000000 0.0000000 0.0000000 0.0000000 
0.0000000 0.0000000 0.0000001 0.0000001 0.0000001 0.0000002 
0.0000003 0.0000004 0.0000005 0.0000008 0.0000011 0.0000016 
0.0000023 0.0000033 0.0000046 0.0000065 0.0000091 0.0000125 
0.0000170 0.0000229 0.0000303 0.0000396 0.0000509 0.0000642 
0.0000795 0.0000963 0.0001140 0.0001318 0.0001484 0.0001627 
0.0001733 0.0001794 0.0001803 0.0001760 0.0001667 0.0001535 
0.0001374 0.0001197 0.0001017 0.0000843 0.0000684 0.0000543 
0.0000424 0.0000325 0.0000246 0.0000184 0.0000136 0.0000100 
0.0000074 0.0000054 0.0000039 0.0000029 0.0000022 0.0000016 
0.0000012 0.0000009 0.0000007 0.0000005 0.0000004 0.0000003 
0.0000002 0.0000002 0.0000001 0.0000001 0.0000001 0.0000001 
0.0000001 0.0000000 0.0000000 0.0000000 0.0000000 0.0000000 
0.0000000 0.0000000 0.0000000 0.0000000 0.0000000 0.0000000 
0.0000000 0.0000000 0.0000000 0.0000000 0.0000000 0.0000000 
0.0000000 0.0000000 0.0000000 0.0000000 0.0000000 0.0000000 
0.0000000 0.0000000 0.0000000 0.0000000 0.0000000 0.0000000 
0.0000000 0.0000000 0.0000000 0.0000000 0.0000000 0.0000000 
0.0000000 0.0000000 0.0000000 0.0000000 0.0000000 0.0000000 
0.0000000 0.0000000 0.0000001 0.0000001 0.0000001 0.0000002 
0.0000003 0.0000004 0.0000005 0.0000007 0.0000011 0.0000015 
0.0000022 0.0000031 0.0000044 0.0000062 0.0000086 0.0000118 
0.0000160 0.0000215 0.0000284 0.0000371 0.0000476 0.0000599 
0.0000740 0.0000895 0.0001058 0.0001221 0.0001373 0.0001504 
0.0001601 0.0001657 0.0001665 0.0001625 0.0001540 0.0001419 
0.0001271 0.0001109 0.0000944 0.0000784 0.0000637 0.0000507 
0.0000397 0.0000305 0.0000231 0.0000174 0.0000129 0.0000095 
0.0000070 0.0000052 0.0000038 0.0000028 0.0000021 0.0000016 
0.0000012 0.0000009 0.0000007 0.0000005 0.0000004 0.0000003 
0.0000003 0.0000002 0.0000001 0.0000001 0.0000001 0.0000001 
0.0000001 0.0000000 0.0000000 0.0000000 0.0000000 0.0000000 
0.0000000 0.0000000 0.0000000 0.0000000 0.0000000 0.0000000 
0.0000000 0.0000000 0.0000000 0.0000000 0.0000000 0.0000000 
0.0000000 0.0000000 0.0000000 0.0000000 0.0000000 0.0000000 
0.0000000 0.0000000 0.0000000 0.0000000 0.0000000 0.0000000 
0.0000000 0.0000000 0.0000000 0.0000000 0.0000000 0.0000000 
0.0000000 0.0000000 0.0000000 0.0000000 0.0000000 0.0000000 
0.0000000 0.0000000 0.0000001 0.0000001 0.0000001 0.0000002 
0.0000002 0.0000004 0.0000005 0.0000007 0.0000010 0.0000014 
0.0000020 0.0000029 0.0000041 0.0000057 0.0000079 0.0000109 
0.0000148 0.0000198 0.0000261 0.0000339 0.0000434 0.0000545 
0.0000672 0.0000811 0.0000956 0.0001102 0.0001237 0.0001353 
0.0001439 0.0001488 0.0001495 0.0001460 0.0001384 0.0001277 
0.0001145 0.0001001 0.0000853 0.0000710 0.0000579 0.0000462 
0.0000362 0.0000280 0.0000213 0.0000160 0.0000119 0.0000089 
0.0000066 0.0000048 0.0000036 0.0000027 0.0000020 0.0000015 
0.0000012 0.0000009 0.0000007 0.0000005 0.0000004 0.0000003 
0.0000003 0.0000002 0.0000001 0.0000001 0.0000001 0.0000001 
0.0000001 0.0000000 0.0000000 0.0000000 0.0000000 0.0000000 
0.0000000 0.0000000 0.0000000 0.0000000 0.0000000 0.0000000 
0.0000000 0.0000000 0.0000000 0.0000000 0.0000000 0.0000000 
0.0000000 0.0000000 0.0000000 0.0000000 0.0000000 0.0000000 
0.0000000 0.0000000 0.0000000 0.0000000 0.0000000 0.0000000 
0.0000000 0.0000000 0.0000000 0.0000000 0.0000000 0.0000000 
0.0000000 0.0000000 0.0000000 0.0000000 0.0000000 0.0000000 
0.0000000 0.0000000 0.0000001 0.0000001 0.0000001 0.0000002 
0.0000002 0.0000003 0.0000004 0.0000006 0.0000009 0.0000013 
0.0000019 0.0000027 0.0000037 0.0000052 0.0000072 0.0000099 
0.0000133 0.0000178 0.0000234 0.0000303 0.0000387 0.0000485 
0.0000595 0.0000716 0.0000843 0.0000969 0.0001085 0.0001185 
0.0001259 0.0001301 0.0001307 0.0001276 0.0001212 0.0001119 
0.0001005 0.0000880 0.0000752 0.0000628 0.0000513 0.0000411 
0.0000323 0.0000251 0.0000192 0.0000145 0.0000109 0.0000081 
0.0000060 0.0000045 0.0000033 0.0000025 0.0000019 0.0000014 
0.0000011 0.0000009 0.0000007 0.0000005 0.0000004 0.0000003 
0.0000002 0.0000002 0.0000001 0.0000001 0.0000001 0.0000001 
0.0000001 0.0000000 0.0000000 0.0000000 0.0000000 0.0000000 
0.0000000 0.0000000 0.0000000 0.0000000 0.0000000 0.0000000 
0.0000000 0.0000000 0.0000000 0.0000000 0.0000000 0.0000000 
0.0000000 0.0000000 0.0000000 0.0000000 0.0000000 0.0000000 
0.0000000 0.0000000 0.0000000 0.0000000 0.0000000 0.0000000 
0.0000000 0.0000000 0.0000000 0.0000000 0.0000000 0.0000000 
0.0000000 0.0000000 0.0000000 0.0000000 0.0000000 0.0000000 
0.0000000 0.0000000 0.0000000 0.0000001 0.0000001 0.0000001 
0.0000002 0.0000003 0.0000004 0.0000006 0.0000008 0.0000012 
0.0000017 0.0000024 0.0000034 0.0000047 0.0000064 0.0000088 
0.0000118 0.0000157 0.0000206 0.0000265 0.0000337 0.0000421 
0.0000515 0.0000618 0.0000725 0.0000831 0.0000929 0.0001013 
0.0001074 0.0001109 0.0001114 0.0001088 0.0001034 0.0000956 
0.0000861 0.0000756 0.0000648 0.0000542 0.0000445 0.0000358 
0.0000283 0.0000220 0.0000169 0.0000128 0.0000097 0.0000073 
0.0000054 0.0000041 0.0000031 0.0000023 0.0000018 0.0000014 
0.0000010 0.0000008 0.0000006 0.0000005 0.0000004 0.0000003 
0.0000002 0.0000002 0.0000001 0.0000001 0.0000001 0.0000001 
0.0000001 0.0000000 0.0000000 0.0000000 0.0000000 0.0000000 
0.0000000 0.0000000 0.0000000 0.0000000 0.0000000 0.0000000 
0.0000000 0.0000000 0.0000000 0.0000000 0.0000000 0.0000000 
0.0000000 0.0000000 0.0000000 0.0000000 0.0000000 0.0000000 
0.0000000 0.0000000 0.0000000 0.0000000 0.0000000 0.0000000 
0.0000000 0.0000000 0.0000000 0.0000000 0.0000000 0.0000000 
0.0000000 0.0000000 0.0000000 0.0000000 0.0000000 0.0000000 
0.0000000 0.0000000 0.0000000 0.0000001 0.0000001 0.0000001 
0.0000002 0.0000003 0.0000004 0.0000005 0.0000008 0.0000011 
0.0000015 0.0000021 0.0000030 0.0000041 0.0000056 0.0000076 
0.0000102 0.0000135 0.0000177 0.0000227 0.0000288 0.0000358 
0.0000436 0.0000521 0.0000610 0.0000697 0.0000777 0.0000845 
0.0000895 0.0000924 0.0000927 0.0000906 0.0000862 0.0000798 
0.0000720 0.0000634 0.0000545 0.0000458 0.0000377 0.0000305 
0.0000242 0.0000189 0.0000146 0.0000112 0.0000085 0.0000064 
0.0000048 0.0000036 0.0000028 0.0000021 0.0000016 0.0000013 
0.0000010 0.0000008 0.0000006 0.0000005 0.0000004 0.0000003 
0.0000002 0.0000002 0.0000001 0.0000001 0.0000001 0.0000001 
0.0000001 0.0000000 0.0000000 0.0000000 0.0000000 0.0000000 
0.0000000 0.0000000 0.0000000 0.0000000 0.0000000 0.0000000 
0.0000000 0.0000000 0.0000000 0.0000000 0.0000000 0.0000000 
0.0000000 0.0000000 0.0000000 0.0000000 0.0000000 0.0000000 
0.0000000 0.0000000 0.0000000 0.0000000 0.0000000 0.0000000 
0.0000000 0.0000000 0.0000000 0.0000000 0.0000000 0.0000000 
0.0000000 0.0000000 0.0000000 0.0000000 0.0000000 0.0000000 
0.0000000 0.0000000 0.0000000 0.0000001 0.0000001 0.0000001 
0.0000002 0.0000002 0.0000003 0.0000005 0.0000007 0.0000009 
0.0000013 0.0000019 0.0000026 0.0000036 0.0000048 0.0000065 
0.0000087 0.0000115 0.0000149 0.0000191 0.0000241 0.0000298 
0.0000362 0.0000431 0.0000502 0.0000571 0.0000636 0.0000690 
0.0000730 0.0000752 0.0000755 0.0000738 0.0000703 0.0000652 
0.0000590 0.0000521 0.0000449 0.0000379 0.0000313 0.0000254 
0.0000203 0.0000160 0.0000124 0.0000095 0.0000073 0.0000055 
0.0000042 0.0000032 0.0000025 0.0000019 0.0000015 0.0000011 
0.0000009 0.0000007 0.0000006 0.0000004 0.0000003 0.0000003 
0.0000002 0.0000002 0.0000001 0.0000001 0.0000001 0.0000001 
0.0000000 0.0000000 0.0000000 0.0000000 0.0000000 0.0000000 
0.0000000 0.0000000 0.0000000 0.0000000 0.0000000 0.0000000 
0.0000000 0.0000000 0.0000000 0.0000000 0.0000000 0.0000000 
0.0000000 0.0000000 0.0000000 0.0000000 0.0000000 0.0000000 
0.0000000 0.0000000 0.0000000 0.0000000 0.0000000 0.0000000 
0.0000000 0.0000000 0.0000000 0.0000000 0.0000000 0.0000000 
0.0000000 0.0000000 0.0000000 0.0000000 0.0000000 0.0000000 
0.0000000 0.0000000 0.0000000 0.0000001 0.0000001 0.0000001 
0.0000002 0.0000002 0.0000003 0.0000004 0.0000006 0.0000008 
0.0000011 0.0000016 0.0000022 0.0000030 0.0000041 0.0000055 
0.0000073 0.0000096 0.0000124 0.0000158 0.0000198 0.0000243 
0.0000294 0.0000349 0.0000405 0.0000459 0.0000510 0.0000552 
0.0000583 0.0000600 0.0000602 0.0000589 0.0000561 0.0000522 
0.0000473 0.0000419 0.0000363 0.0000308 0.0000255 0.0000208 
0.0000167 0.0000132 0.0000103 0.0000080 0.0000062 0.0000047 
0.0000036 0.0000028 0.0000021 0.0000017 0.0000013 0.0000010 
0.0000008 0.0000006 0.0000005 0.0000004 0.0000003 0.0000003 
0.0000002 0.0000002 0.0000001 0.0000001 0.0000001 0.0000001 
0.0000000 0.0000000 0.0000000 0.0000000 0.0000000 0.0000000 
0.0000000 0.0000000 0.0000000 0.0000000 0.0000000 0.0000000 
0.0000000 0.0000000 0.0000000 0.0000000 0.0000000 0.0000000 
0.0000000 0.0000000 0.0000000 0.0000000 0.0000000 0.0000000 
0.0000000 0.0000000 0.0000000 0.0000000 0.0000000 0.0000000 
0.0000000 0.0000000 0.0000000 0.0000000 0.0000000 0.0000000 
0.0000000 0.0000000 0.0000000 0.0000000 0.0000000 0.0000000 
0.0000000 0.0000000 0.0000000 0.0000000 0.0000001 0.0000001 
0.0000001 0.0000002 0.0000003 0.0000004 0.0000005 0.0000007 
0.0000010 0.0000014 0.0000019 0.0000025 0.0000034 0.0000046 
0.0000060 0.0000078 0.0000101 0.0000128 0.0000159 0.0000195 
0.0000235 0.0000277 0.0000321 0.0000363 0.0000401 0.0000433 
0.0000457 0.0000470 0.0000471 0.0000461 0.0000440 0.0000410 
0.0000373 0.0000331 0.0000288 0.0000245 0.0000205 0.0000168 
0.0000136 0.0000108 0.0000085 0.0000066 0.0000051 0.0000040 
0.0000031 0.0000024 0.0000019 0.0000015 0.0000011 0.0000009 
0.0000007 0.0000006 0.0000005 0.0000004 0.0000003 0.0000002 
0.0000002 0.0000001 0.0000001 0.0000001 0.0000001 0.0000001 
0.0000000 0.0000000 0.0000000 0.0000000 0.0000000 0.0000000 
0.0000000 0.0000000 0.0000000 0.0000000 0.0000000 0.0000000 
0.0000000 0.0000000 0.0000000 0.0000000 0.0000000 0.0000000 
0.0000000 0.0000000 0.0000000 0.0000000 0.0000000 0.0000000 
0.0000000 0.0000000 0.0000000 0.0000000 0.0000000 0.0000000 
0.0000000 0.0000000 0.0000000 0.0000000 0.0000000 0.0000000 
0.0000000 0.0000000 0.0000000 0.0000000 0.0000000 0.0000000 
0.0000000 0.0000000 0.0000000 0.0000000 0.0000001 0.0000001 
0.0000001 0.0000002 0.0000002 0.0000003 0.0000004 0.0000006 
0.0000008 0.0000011 0.0000016 0.0000021 0.0000028 0.0000037 
0.0000049 0.0000063 0.0000081 0.0000102 0.0000126 0.0000154 
0.0000185 0.0000217 0.0000250 0.0000281 0.0000310 0.0000334 
0.0000352 0.0000361 0.0000363 0.0000355 0.0000339 0.0000317 
0.0000289 0.0000257 0.0000225 0.0000192 0.0000161 0.0000133 
0.0000108 0.0000087 0.0000069 0.0000054 0.0000042 0.0000033 
0.0000026 0.0000020 0.0000016 0.0000013 0.0000010 0.0000008 
0.0000006 0.0000005 0.0000004 0.0000003 0.0000003 0.0000002 
0.0000002 0.0000001 0.0000001 0.0000001 0.0000001 0.0000001 
0.0000000 0.0000000 0.0000000 0.0000000 0.0000000 0.0000000 
0.0000000 0.0000000 0.0000000 0.0000000 0.0000000 0.0000000 
0.0000000 0.0000000 0.0000000 0.0000000 0.0000000 0.0000000 
0.0000000 0.0000000 0.0000000 0.0000000 0.0000000 0.0000000 
0.0000000 0.0000000 0.0000000 0.0000000 0.0000000 0.0000000 
0.0000000 0.0000000 0.0000000 0.0000000 0.0000000 0.0000000 
0.0000000 0.0000000 0.0000000 0.0000000 0.0000000 0.0000000 
0.0000000 0.0000000 0.0000000 0.0000000 0.0000001 0.0000001 
0.0000001 0.0000001 0.0000002 0.0000003 0.0000004 0.0000005 
0.0000007 0.0000009 0.0000013 0.0000017 0.0000023 0.0000030 
0.0000039 0.0000050 0.0000064 0.0000080 0.0000099 0.0000120 
0.0000143 0.0000167 0.0000191 0.0000215 0.0000236 0.0000254 
0.0000267 0.0000274 0.0000275 0.0000269 0.0000257 0.0000241 
0.0000220 0.0000197 0.0000172 0.0000148 0.0000125 0.0000104 
0.0000085 0.0000069 0.0000055 0.0000043 0.0000034 0.0000027 
0.0000021 0.0000017 0.0000013 0.0000011 0.0000009 0.0000007 
0.0000006 0.0000005 0.0000004 0.0000003 0.0000002 0.0000002 
0.0000001 0.0000001 0.0000001 0.0000001 0.0000001 0.0000000 
0.0000000 0.0000000 0.0000000 0.0000000 0.0000000 0.0000000 
0.0000000 0.0000000 0.0000000 0.0000000 0.0000000 0.0000000 
0.0000000 0.0000000 0.0000000 0.0000000 0.0000000 0.0000000 
0.0000000 0.0000000 0.0000000 0.0000000 0.0000000 0.0000000 
0.0000000 0.0000000 0.0000000 0.0000000 0.0000000 0.0000000 
0.0000000 0.0000000 0.0000000 0.0000000 0.0000000 0.0000000 
0.0000000 0.0000000 0.0000000 0.0000000 0.0000000 0.0000000 
0.0000000 0.0000000 0.0000000 0.0000000 0.0000000 0.0000001 
0.0000001 0.0000001 0.0000002 0.0000002 0.0000003 0.0000004 
0.0000006 0.0000008 0.0000010 0.0000014 0.0000018 0.0000024 
0.0000031 0.0000040 0.0000050 0.0000062 0.0000076 0.0000092 
0.0000109 0.0000127 0.0000145 0.0000162 0.0000177 0.0000190 
0.0000199 0.0000205 0.0000205 0.0000201 0.0000193 0.0000180 
0.0000165 0.0000148 0.0000131 0.0000113 0.0000096 0.0000080 
0.0000066 0.0000054 0.0000043 0.0000035 0.0000028 0.0000022 
0.0000017 0.0000014 0.0000011 0.0000009 0.0000007 0.0000006 
0.0000005 0.0000004 0.0000003 0.0000003 0.0000002 0.0000002 
0.0000001 0.0000001 0.0000001 0.0000001 0.0000001 0.0000000 
0.0000000 0.0000000 0.0000000 0.0000000 0.0000000 0.0000000 
0.0000000 0.0000000 0.0000000 0.0000000 0.0000000 0.0000000 
0.0000000 0.0000000 0.0000000 0.0000000 0.0000000 0.0000000 
0.0000000 0.0000000 0.0000000 0.0000000 0.0000000 0.0000000 
0.0000000 0.0000000 0.0000000 0.0000000 0.0000000 0.0000000 
0.0000000 0.0000000 0.0000000 0.0000000 0.0000000 0.0000000 
0.0000000 0.0000000 0.0000000 0.0000000 0.0000000 0.0000000 
0.0000000 0.0000000 0.0000000 0.0000000 0.0000000 0.0000001 
0.0000001 0.0000001 0.0000001 0.0000002 0.0000003 0.0000004 
0.0000005 0.0000006 0.0000008 0.0000011 0.0000015 0.0000019 
0.0000024 0.0000031 0.0000039 0.0000048 0.0000058 0.0000070 
0.0000082 0.0000095 0.0000108 0.0000121 0.0000132 0.0000141 
0.0000147 0.0000151 0.0000151 0.0000148 0.0000142 0.0000134 
0.0000123 0.0000111 0.0000098 0.0000085 0.0000072 0.0000061 
0.0000050 0.0000041 0.0000034 0.0000027 0.0000022 0.0000018 
0.0000014 0.0000011 0.0000009 0.0000007 0.0000006 0.0000005 
0.0000004 0.0000003 0.0000003 0.0000002 0.0000002 0.0000001 
0.0000001 0.0000001 0.0000001 0.0000001 0.0000000 0.0000000 
0.0000000 0.0000000 0.0000000 0.0000000 0.0000000 0.0000000 
0.0000000 0.0000000 0.0000000 0.0000000 0.0000000 0.0000000 
0.0000000 0.0000000 0.0000000 0.0000000 0.0000000 0.0000000 
0.0000000 0.0000000 0.0000000 0.0000000 0.0000000 0.0000000 
0.0000000 0.0000000 0.0000000 0.0000000 0.0000000 0.0000000 
0.0000000 0.0000000 0.0000000 0.0000000 0.0000000 0.0000000 
0.0000000 0.0000000 0.0000000 0.0000000 0.0000000 0.0000000 
0.0000000 0.0000000 0.0000000 0.0000000 0.0000000 0.0000001 
0.0000001 0.0000001 0.0000001 0.0000002 0.0000002 0.0000003 
0.0000004 0.0000005 0.0000007 0.0000009 0.0000012 0.0000015 
0.0000019 0.0000024 0.0000030 0.0000036 0.0000044 0.0000052 
0.0000061 0.0000071 0.0000080 0.0000089 0.0000097 0.0000103 
0.0000108 0.0000110 0.0000110 0.0000108 0.0000104 0.0000098 
0.0000090 0.0000081 0.0000072 0.0000063 0.0000054 0.0000046 
0.0000038 0.0000032 0.0000026 0.0000021 0.0000017 0.0000014 
0.0000011 0.0000009 0.0000007 0.0000006 0.0000005 0.0000004 
0.0000003 0.0000003 0.0000002 0.0000002 0.0000002 0.0000001 
0.0000001 0.0000001 0.0000001 0.0000001 0.0000000 0.0000000 
0.0000000 0.0000000 0.0000000 0.0000000 0.0000000 0.0000000 
0.0000000 0.0000000 0.0000000 0.0000000 0.0000000 0.0000000 
0.0000000 0.0000000 0.0000000 0.0000000 0.0000000 0.0000000 
0.0000000 0.0000000 0.0000000 0.0000000 0.0000000 0.0000000 
0.0000000 0.0000000 0.0000000 0.0000000 0.0000000 0.0000000 
0.0000000 0.0000000 0.0000000 0.0000000 0.0000000 0.0000000 
0.0000000 0.0000000 0.0000000 0.0000000 0.0000000 0.0000000 
0.0000000 0.0000000 0.0000000 0.0000000 0.0000000 0.0000000 
0.0000001 0.0000001 0.0000001 0.0000001 0.0000002 0.0000002 
0.0000003 0.0000004 0.0000006 0.0000007 0.0000009 0.0000012 
0.0000015 0.0000018 0.0000023 0.0000028 0.0000033 0.0000039 
0.0000046 0.0000052 0.0000059 0.0000065 0.0000070 0.0000075 
0.0000078 0.0000080 0.0000080 0.0000078 0.0000075 0.0000071 
0.0000066 0.0000059 0.0000053 0.0000046 0.0000040 0.0000034 
0.0000029 0.0000024 0.0000020 0.0000016 0.0000013 0.0000011 
0.0000009 0.0000007 0.0000006 0.0000005 0.0000004 0.0000003 
0.0000003 0.0000002 0.0000002 0.0000002 0.0000001 0.0000001 
0.0000001 0.0000001 0.0000001 0.0000000 0.0000000 0.0000000 
0.0000000 0.0000000 0.0000000 0.0000000 0.0000000 0.0000000 
0.0000000 0.0000000 0.0000000 0.0000000 0.0000000 0.0000000 
0.0000000 0.0000000 0.0000000 0.0000000 0.0000000 0.0000000 
0.0000000 0.0000000 0.0000000 0.0000000 0.0000000 0.0000000 
0.0000000 0.0000000 0.0000000 0.0000000 0.0000000 0.0000000 
0.0000000 0.0000000 0.0000000 0.0000000 0.0000000 0.0000000 
0.0000000 0.0000000 0.0000000 0.0000000 0.0000000 0.0000000 
0.0000000 0.0000000 0.0000000 0.0000000 0.0000000 0.0000000 
0.0000001 0.0000001 0.0000001 0.0000001 0.0000002 0.0000002 
0.0000003 0.0000003 0.0000004 0.0000006 0.0000007 0.0000009 
0.0000011 0.0000014 0.0000017 0.0000021 0.0000025 0.0000029 
0.0000034 0.0000038 0.0000043 0.0000047 0.0000051 0.0000054 
0.0000056 0.0000057 0.0000057 0.0000056 0.0000054 0.0000051 
0.0000047 0.0000043 0.0000038 0.0000034 0.0000029 0.0000025 
0.0000021 0.0000018 0.0000015 0.0000012 0.0000010 0.0000008 
0.0000007 0.0000006 0.0000005 0.0000004 0.0000003 0.0000003 
0.0000002 0.0000002 0.0000002 0.0000001 0.0000001 0.0000001 
0.0000001 0.0000001 0.0000000 0.0000000 0.0000000 0.0000000 
0.0000000 0.0000000 0.0000000 0.0000000 0.0000000 0.0000000 
0.0000000 0.0000000 0.0000000 0.0000000 0.0000000 0.0000000 
0.0000000 0.0000000 0.0000000 0.0000000 0.0000000 0.0000000 
0.0000000 0.0000000 0.0000000 0.0000000 0.0000000 0.0000000 
0.0000000 0.0000000 0.0000000 0.0000000 0.0000000 0.0000000 
0.0000000 0.0000000 0.0000000 0.0000000 0.0000000 0.0000000 
0.0000000 0.0000000 0.0000000 0.0000000 0.0000000 0.0000000 
0.0000000 0.0000000 0.0000000 0.0000000 0.0000000 0.0000000 
0.0000000 0.0000001 0.0000001 0.0000001 0.0000001 0.0000002 
0.0000002 0.0000003 0.0000004 0.0000005 0.0000006 0.0000007 
0.0000009 0.0000011 0.0000013 0.0000016 0.0000018 0.0000021 
0.0000025 0.0000028 0.0000031 0.0000034 0.0000036 0.0000039 
0.0000040 0.0000041 0.0000041 0.0000040 0.0000038 0.0000036 
0.0000034 0.0000031 0.0000028 0.0000025 0.0000021 0.0000018 
0.0000016 0.0000013 0.0000011 0.0000009 0.0000008 0.0000006 
0.0000005 0.0000005 0.0000004 0.0000003 0.0000003 0.0000002 
0.0000002 0.0000002 0.0000001 0.0000001 0.0000001 0.0000001 
0.0000001 0.0000000 0.0000000 0.0000000 0.0000000 0.0000000 
0.0000000 0.0000000 0.0000000 0.0000000 0.0000000 0.0000000 
0.0000000 0.0000000 0.0000000 0.0000000 0.0000000 0.0000000 
0.0000000 0.0000000 0.0000000 0.0000000 0.0000000 0.0000000 
0.0000000 0.0000000 0.0000000 0.0000000 0.0000000 0.0000000 
0.0000000 0.0000000 0.0000000 0.0000000 0.0000000 0.0000000 
0.0000000 0.0000000 0.0000000 0.0000000 0.0000000 0.0000000 
0.0000000 0.0000000 0.0000000 0.0000000 0.0000000 0.0000000 
0.0000000 0.0000000 0.0000000 0.0000000 0.0000000 0.0000000 
0.0000000 0.0000001 0.0000001 0.0000001 0.0000001 0.0000001 
0.0000002 0.0000002 0.0000003 0.0000004 0.0000005 0.0000006 
0.0000007 0.0000008 0.0000010 0.0000012 0.0000014 0.0000016 
0.0000018 0.0000020 0.0000022 0.0000024 0.0000026 0.0000027 
0.0000028 0.0000029 0.0000029 0.0000028 0.0000027 0.0000026 
0.0000024 0.0000022 0.0000020 0.0000018 0.0000015 0.0000013 
0.0000012 0.0000010 0.0000008 0.0000007 0.0000006 0.0000005 
0.0000004 0.0000004 0.0000003 0.0000003 0.0000002 0.0000002 
0.0000002 0.0000001 0.0000001 0.0000001 0.0000001 0.0000001 
0.0000000 0.0000000 0.0000000 0.0000000 0.0000000 0.0000000 
0.0000000 0.0000000 0.0000000 0.0000000 0.0000000 0.0000000 
0.0000000 0.0000000 0.0000000 0.0000000 0.0000000 0.0000000 
0.0000000 0.0000000 0.0000000 0.0000000 0.0000000 0.0000000 
0.0000000 0.0000000 0.0000000 0.0000000 0.0000000 0.0000000 
0.0000000 0.0000000 0.0000000 0.0000000 0.0000000 0.0000000 
0.0000000 0.0000000 0.0000000 0.0000000 0.0000000 0.0000000 
0.0000000 0.0000000 0.0000000 0.0000000 0.0000000 0.0000000 
0.0000000 0.0000000 0.0000000 0.0000000 0.0000000 0.0000000 
0.0000000 0.0000000 0.0000001 0.0000001 0.0000001 0.0000001 
0.0000002 0.0000002 0.0000002 0.0000003 0.0000004 0.0000004 
0.0000005 0.0000006 0.0000008 0.0000009 0.0000010 0.0000012 
0.0000013 0.0000015 0.0000016 0.0000018 0.0000019 0.0000020 
0.0000020 0.0000020 0.0000020 0.0000020 0.0000019 0.0000018 
0.0000017 0.0000016 0.0000014 0.0000013 0.0000011 0.0000010 
0.0000008 0.0000007 0.0000006 0.0000005 0.0000004 0.0000004 
0.0000003 0.0000003 0.0000002 0.0000002 0.0000002 0.0000001 
0.0000001 0.0000001 0.0000001 0.0000001 0.0000001 0.0000000 
0.0000000 0.0000000 0.0000000 0.0000000 0.0000000 0.0000000 
0.0000000 0.0000000 0.0000000 0.0000000 0.0000000 0.0000000 
0.0000000 0.0000000 0.0000000 0.0000000 0.0000000 0.0000000 
0.0000000 0.0000000 0.0000000 0.0000000 0.0000000 0.0000000 
0.0000000 0.0000000 0.0000000 0.0000000 0.0000000 0.0000000 
0.0000000 0.0000000 0.0000000 0.0000000 0.0000000 0.0000000 
0.0000000 0.0000000 0.0000000 0.0000000 0.0000000 0.0000000 
0.0000000 0.0000000 0.0000000 0.0000000 0.0000000 0.0000000 
0.0000000 0.0000000 0.0000000 0.0000000 0.0000000 0.0000000 
0.0000000 0.0000000 0.0000001 0.0000001 0.0000001 0.0000001 
0.0000001 0.0000002 0.0000002 0.0000002 0.0000003 0.0000004 
0.0000004 0.0000005 0.0000006 0.0000007 0.0000008 0.0000009 
0.0000010 0.0000011 0.0000012 0.0000013 0.0000013 0.0000014 
0.0000014 0.0000015 0.0000014 0.0000014 0.0000014 0.0000013 
0.0000012 0.0000011 0.0000010 0.0000009 0.0000008 0.0000007 
0.0000006 0.0000005 0.0000005 0.0000004 0.0000003 0.0000003 
0.0000002 0.0000002 0.0000002 0.0000002 0.0000001 0.0000001 
0.0000001 0.0000001 0.0000001 0.0000001 0.0000000 0.0000000 
0.0000000 0.0000000 0.0000000 0.0000000 0.0000000 0.0000000 
0.0000000 0.0000000 0.0000000 0.0000000 0.0000000 0.0000000 
0.0000000 0.0000000 0.0000000 0.0000000 0.0000000 0.0000000 
0.0000000 0.0000000 0.0000000 0.0000000 0.0000000 0.0000000 
0.0000000 0.0000000 0.0000000 0.0000000 0.0000000 0.0000000 
0.0000000 0.0000000 0.0000000 0.0000000 0.0000000 0.0000000 
0.0000000 0.0000000 0.0000000 0.0000000 0.0000000 0.0000000 
0.0000000 0.0000000 0.0000000 0.0000000 0.0000000 0.0000000 
0.0000000 0.0000000 0.0000000 0.0000000 0.0000000 0.0000000 
0.0000000 0.0000000 0.0000000 0.0000001 0.0000001 0.0000001 
0.0000001 0.0000001 0.0000002 0.0000002 0.0000002 0.0000003 
0.0000003 0.0000004 0.0000005 0.0000005 0.0000006 0.0000007 
0.0000007 0.0000008 0.0000009 0.0000009 0.0000010 0.0000010 
0.0000010 0.0000010 0.0000010 0.0000010 0.0000010 0.0000009 
0.0000009 0.0000008 0.0000007 0.0000006 0.0000006 0.0000005 
0.0000004 0.0000004 0.0000003 0.0000003 0.0000002 0.0000002 
0.0000002 0.0000002 0.0000001 0.0000001 0.0000001 0.0000001 
0.0000001 0.0000001 0.0000001 0.0000000 0.0000000 0.0000000 
0.0000000 0.0000000 0.0000000 0.0000000 0.0000000 0.0000000 
0.0000000 0.0000000 0.0000000 0.0000000 0.0000000 0.0000000 
0.0000000 0.0000000 0.0000000 0.0000000 0.0000000 0.0000000 
0.0000000 0.0000000 0.0000000 0.0000000 0.0000000 0.0000000 
0.0000000 0.0000000 0.0000000 0.0000000 0.0000000 0.0000000 
0.0000000 0.0000000 0.0000000 0.0000000 0.0000000 0.0000000 
0.0000000 0.0000000 0.0000000 0.0000000 0.0000000 0.0000000 
0.0000000 0.0000000 0.0000000 0.0000000 0.0000000 0.0000000 
0.0000000 0.0000000 0.0000000 0.0000000 0.0000000 0.0000000 
0.0000000 0.0000000 0.0000000 0.0000001 0.0000001 0.0000001 
0.0000001 0.0000001 0.0000001 0.0000002 0.0000002 0.0000002 
0.0000003 0.0000003 0.0000004 0.0000004 0.0000005 0.0000005 
0.0000006 0.0000006 0.0000006 0.0000007 0.0000007 0.0000007 
0.0000007 0.0000007 0.0000007 0.0000007 0.0000007 0.0000006 
0.0000006 0.0000006 0.0000005 0.0000005 0.0000004 0.0000004 
0.0000003 0.0000003 0.0000002 0.0000002 0.0000002 0.0000002 
0.0000001 0.0000001 0.0000001 0.0000001 0.0000001 0.0000001 
0.0000001 0.0000000 0.0000000 0.0000000 0.0000000 0.0000000 
0.0000000 0.0000000 0.0000000 0.0000000 0.0000000 0.0000000 
0.0000000 0.0000000 0.0000000 0.0000000 0.0000000 0.0000000 
0.0000000 0.0000000 0.0000000 0.0000000 0.0000000 0.0000000 
0.0000000 0.0000000 0.0000000 0.0000000 0.0000000 0.0000000 
0.0000000 0.0000000 0.0000000 0.0000000 0.0000000 0.0000000 
0.0000000 0.0000000 0.0000000 0.0000000 0.0000000 0.0000000 
0.0000000 0.0000000 0.0000000 0.0000000 0.0000000 0.0000000 
0.0000000 0.0000000 0.0000000 0.0000000 0.0000000 0.0000000 
0.0000000 0.0000000 0.0000000 0.0000000 0.0000000 0.0000000 
0.0000000 0.0000000 0.0000000 0.0000000 0.0000001 0.0000001 
0.0000001 0.0000001 0.0000001 0.0000001 0.0000002 0.0000002 
0.0000002 0.0000003 0.0000003 0.0000003 0.0000004 0.0000004 
0.0000004 0.0000005 0.0000005 0.0000005 0.0000005 0.0000005 
0.0000005 0.0000005 0.0000005 0.0000005 0.0000005 0.0000005 
0.0000004 0.0000004 0.0000004 0.0000003 0.0000003 0.0000003 
0.0000002 0.0000002 0.0000002 0.0000002 0.0000001 0.0000001 
0.0000001 0.0000001 0.0000001 0.0000001 0.0000001 0.0000001 
0.0000000 0.0000000 0.0000000 0.0000000 0.0000000 0.0000000 
0.0000000 0.0000000 0.0000000 0.0000000 0.0000000 0.0000000 
0.0000000 0.0000000 0.0000000 0.0000000 0.0000000 0.0000000 
0.0000000 0.0000000 0.0000000 0.0000000 0.0000000 0.0000000 
0.0000000 0.0000000 0.0000000 0.0000000 0.0000000 0.0000000 
0.0000000 0.0000000 0.0000000 0.0000000 0.0000000 0.0000000 
0.0000000 0.0000000 0.0000000 0.0000000 0.0000000 0.0000000 
0.0000000 0.0000000 0.0000000 0.0000000 0.0000000 0.0000000 
0.0000000 0.0000000 0.0000000 0.0000000 0.0000000 0.0000000 
0.0000000 0.0000000 0.0000000 0.0000000 0.0000000 0.0000000 
0.0000000 0.0000000 0.0000000 0.0000000 0.0000000 0.0000001 
0.0000001 0.0000001 0.0000001 0.0000001 0.0000001 0.0000002 
0.0000002 0.0000002 0.0000002 0.0000003 0.0000003 0.0000003 
0.0000003 0.0000003 0.0000004 0.0000004 0.0000004 0.0000004 
0.0000004 0.0000004 0.0000004 0.0000004 0.0000003 0.0000003 
0.0000003 0.0000003 0.0000003 0.0000002 0.0000002 0.0000002 
0.0000002 0.0000001 0.0000001 0.0000001 0.0000001 0.0000001 
0.0000001 0.0000001 0.0000001 0.0000001 0.0000000 0.0000000 
0.0000000 0.0000000 0.0000000 0.0000000 0.0000000 0.0000000 
0.0000000 0.0000000 0.0000000 0.0000000 0.0000000 0.0000000 
0.0000000 0.0000000 0.0000000 0.0000000 0.0000000 0.0000000 
0.0000000 0.0000000 0.0000000 0.0000000 0.0000000 0.0000000 
0.0000000 0.0000000 0.0000000 0.0000000 0.0000000 0.0000000 
0.0000000 0.0000000 0.0000000 0.0000000 0.0000000 0.0000000 
0.0000000 0.0000000 0.0000000 0.0000000 0.0000000 0.0000000 
0.0000000 0.0000000 0.0000000 0.0000000 0.0000000 0.0000000 
0.0000000 0.0000000 0.0000000 0.0000000 0.0000000 0.0000000 
0.0000000 0.0000000 0.0000000 0.0000000 0.0000000 0.0000000 
0.0000000 0.0000000 0.0000000 0.0000000 0.0000000 0.0000001 
0.0000001 0.0000001 0.0000001 0.0000001 0.0000001 0.0000001 
0.0000002 0.0000002 0.0000002 0.0000002 0.0000002 0.0000002 
0.0000003 0.0000003 0.0000003 0.0000003 0.0000003 0.0000003 
0.0000003 0.0000003 0.0000003 0.0000003 0.0000003 0.0000002 
0.0000002 0.0000002 0.0000002 0.0000002 0.0000001 0.0000001 
0.0000001 0.0000001 0.0000001 0.0000001 0.0000001 0.0000001 
0.0000001 0.0000000 0.0000000 0.0000000 0.0000000 0.0000000 
0.0000000 0.0000000 0.0000000 0.0000000 0.0000000 0.0000000 
0.0000000 0.0000000 0.0000000 0.0000000 0.0000000 0.0000000 
0.0000000 0.0000000 0.0000000 0.0000000 0.0000000 0.0000000 
0.0000000 0.0000000 0.0000000 0.0000000 0.0000000 0.0000000 
0.0000000 0.0000000 0.0000000 0.0000000 0.0000000 0.0000000 
0.0000000 0.0000000 0.0000000 0.0000000 0.0000000 0.0000000 
0.0000000 0.0000000 0.0000000 0.0000000 0.0000000 0.0000000 
0.0000000 0.0000000 0.0000000 0.0000000 0.0000000 0.0000000 
0.0000000 0.0000000 0.0000000 0.0000000 0.0000000 0.0000000 
0.0000000 0.0000000 0.0000000 0.0000000 0.0000000 0.0000000 
0.0000000 0.0000000 0.0000000 0.0000000 0.0000000 0.0000000 
0.0000001 0.0000001 0.0000001 0.0000001 0.0000001 0.0000001 
0.0000001 0.0000001 0.0000002 0.0000002 0.0000002 0.0000002 
0.0000002 0.0000002 0.0000002 0.0000002 0.0000002 0.0000002 
0.0000002 0.0000002 0.0000002 0.0000002 0.0000002 0.0000002 
0.0000002 0.0000001 0.0000001 0.0000001 0.0000001 0.0000001 
0.0000001 0.0000001 0.0000001 0.0000001 0.0000001 0.0000000 
0.0000000 0.0000000 0.0000000 0.0000000 0.0000000 0.0000000 
0.0000000 0.0000000 0.0000000 0.0000000 0.0000000 0.0000000 
0.0000000 0.0000000 0.0000000 0.0000000 0.0000000 0.0000000 
0.0000000 0.0000000 0.0000000 0.0000000 0.0000000 0.0000000 
0.0000000 0.0000000 0.0000000 0.0000000 0.0000000 0.0000000 
0.0000000 0.0000000 0.0000000 0.0000000 0.0000000 0.0000000 
0.0000000 0.0000000 0.0000000 0.0000000 0.0000000 0.0000000 
0.0000000 0.0000000 0.0000000 0.0000000 0.0000000 0.0000000 
0.0000000 0.0000000 0.0000000 0.0000000 0.0000000 0.0000000 
0.0000000 0.0000000 0.0000000 0.0000000 0.0000000 0.0000000 
0.0000000 0.0000000 0.0000000 0.0000000 0.0000000 0.0000000 
0.0000000 0.0000000 0.0000000 0.0000000 0.0000000 0.0000000 
0.0000000 0.0000001 0.0000001 0.0000001 0.0000001 0.0000001 
0.0000001 0.0000001 0.0000001 0.0000001 0.0000001 0.0000002 
0.0000002 0.0000002 0.0000002 0.0000002 0.0000002 0.0000002 
0.0000002 0.0000002 0.0000002 0.0000002 0.0000001 0.0000001 
0.0000001 0.0000001 0.0000001 0.0000001 0.0000001 0.0000001 
0.0000001 0.0000001 0.0000001 0.0000000 0.0000000 0.0000000 
0.0000000 0.0000000 0.0000000 0.0000000 0.0000000 0.0000000 
0.0000000 0.0000000 0.0000000 0.0000000 0.0000000 0.0000000 
0.0000000 0.0000000 0.0000000 0.0000000 0.0000000 0.0000000 
0.0000000 0.0000000 0.0000000 0.0000000 0.0000000 0.0000000 
0.0000000 0.0000000 0.0000000 0.0000000 0.0000000 0.0000000 
0.0000000 0.0000000 0.0000000 0.0000000 0.0000000 0.0000000 
0.0000000 0.0000000 0.0000000 0.0000000 0.0000000 0.0000000 
0.0000000 0.0000000 0.0000000 0.0000000 0.0000000 0.0000000 
0.0000000 0.0000000 0.0000000 0.0000000 0.0000000 0.0000000 
0.0000000 0.0000000 0.0000000 0.0000000 0.0000000 0.0000000 
0.0000000 0.0000000 0.0000000 0.0000000 0.0000000 0.0000000 
0.0000000 0.0000000 0.0000000 0.0000000 0.0000000 0.0000000 
0.0000000 0.0000000 0.0000001 0.0000001 0.0000001 0.0000001 
0.0000001 0.0000001 0.0000001 0.0000001 0.0000001 0.0000001 
0.0000001 0.0000001 0.0000001 0.0000001 0.0000001 0.0000001 
0.0000001 0.0000001 0.0000001 0.0000001 0.0000001 0.0000001 
0.0000001 0.0000001 0.0000001 0.0000001 0.0000001 0.0000001 
0.0000000 0.0000000 0.0000000 0.0000000 0.0000000 0.0000000 
0.0000000 0.0000000 0.0000000 0.0000000 0.0000000 0.0000000 
0.0000000 0.0000000 0.0000000 0.0000000 0.0000000 0.0000000 
0.0000000 0.0000000 0.0000000 0.0000000 0.0000000 0.0000000 
0.0000000 0.0000000 0.0000000 0.0000000 0.0000000 0.0000000 
0.0000000 0.0000000 0.0000000 0.0000000 0.0000000 0.0000000 
0.0000000 0.0000000 0.0000000 0.0000000 0.0000000 0.0000000 
0.0000000 0.0000000 0.0000000 0.0000000 0.0000000 0.0000000 
0.0000000 0.0000000 0.0000000 0.0000000 0.0000000 0.0000000 
0.0000000 0.0000000 0.0000000 0.0000000 0.0000000 0.0000000 
0.0000000 0.0000000 0.0000000 0.0000000 0.0000000 0.0000000 
0.0000000 0.0000000 0.0000000 0.0000000 0.0000000 0.0000000 
0.0000000 0.0000000 0.0000000 0.0000000 0.0000000 0.0000000 
0.0000000 0.0000000 0.0000000 0.0000001 0.0000001 0.0000001 
0.0000001 0.0000001 0.0000001 0.0000001 0.0000001 0.0000001 
0.0000001 0.0000001 0.0000001 0.0000001 0.0000001 0.0000001 
0.0000001 0.0000001 0.0000001 0.0000001 0.0000001 0.0000001 
0.0000001 0.0000001 0.0000001 0.0000001 0.0000000 0.0000000 
0.0000000 0.0000000 0.0000000 0.0000000 0.0000000 0.0000000 
0.0000000 0.0000000 0.0000000 0.0000000 0.0000000 0.0000000 
0.0000000 0.0000000 0.0000000 0.0000000 0.0000000 0.0000000 
0.0000000 0.0000000 0.0000000 0.0000000 0.0000000 0.0000000 
0.0000000 0.0000000 0.0000000 0.0000000 0.0000000 0.0000000 
0.0000000 0.0000000 0.0000000 0.0000000 0.0000000 0.0000000 
0.0000000 0.0000000 0.0000000 0.0000000 0.0000000 0.0000000 
0.0000000 0.0000000 0.0000000 0.0000000 0.0000000 0.0000000 
0.0000000 0.0000000 0.0000000 0.0000000 0.0000000 0.0000000 
0.0000000 0.0000000 0.0000000 0.0000000 0.0000000 0.0000000 
0.0000000 0.0000000 0.0000000 0.0000000 0.0000000 0.0000000 
0.0000000 0.0000000 0.0000000 0.0000000 0.0000000 0.0000000 
0.0000000 0.0000000 0.0000000 0.0000000 0.0000000 0.0000000 
0.0000000 0.0000000 0.0000000 0.0000000 0.0000000 0.0000001 
0.0000001 0.0000001 0.0000001 0.0000001 0.0000001 0.0000001 
0.0000001 0.0000001 0.0000001 0.0000001 0.0000001 0.0000001 
0.0000001 0.0000001 0.0000001 0.0000001 0.0000001 0.0000001 
0.0000001 0.0000000 0.0000000 0.0000000 0.0000000 0.0000000 
0.0000000 0.0000000 0.0000000 0.0000000 0.0000000 0.0000000 
0.0000000 0.0000000 0.0000000 0.0000000 0.0000000 0.0000000 
0.0000000 0.0000000 0.0000000 0.0000000 0.0000000 0.0000000 
0.0000000 0.0000000 0.0000000 0.0000000 0.0000000 0.0000000 
0.0000000 0.0000000 0.0000000 0.0000000 0.0000000 0.0000000 
0.0000000 0.0000000 0.0000000 0.0000000 0.0000000 0.0000000 
0.0000000 0.0000000 0.0000000 0.0000000 0.0000000 0.0000000 
0.0000000 0.0000000 0.0000000 0.0000000 0.0000000 0.0000000 
0.0000000 0.0000000 0.0000000 0.0000000 0.0000000 0.0000000 
0.0000000 0.0000000 0.0000000 0.0000000 0.0000000 0.0000000 
0.0000000 0.0000000 0.0000000 0.0000000 0.0000000 0.0000000 
0.0000000 0.0000000 0.0000000 0.0000000 0.0000000 0.0000000 
0.0000000 0.0000000 0.0000000 0.0000000 0.0000000 0.0000000 
0.0000000 0.0000000 0.0000000 0.0000000 0.0000000 0.0000000 
0.0000000 0.0000001 0.0000001 0.0000001 0.0000001 0.0000001 
0.0000001 0.0000001 0.0000001 0.0000001 0.0000001 0.0000001 
0.0000001 0.0000001 0.0000001 0.0000000 0.0000000 0.0000000 
0.0000000 0.0000000 0.0000000 0.0000000 0.0000000 0.0000000 
0.0000000 0.0000000 0.0000000 0.0000000 0.0000000 0.0000000 
0.0000000 0.0000000 0.0000000 0.0000000 0.0000000 0.0000000 
0.0000000 0.0000000 0.0000000 0.0000000 0.0000000 0.0000000 
0.0000000 0.0000000 0.0000000 0.0000000 0.0000000 0.0000000 
0.0000000 0.0000000 0.0000000 0.0000000 0.0000000 0.0000000 
0.0000000 0.0000000 0.0000000 0.0000000 0.0000000 0.0000000 
0.0000000 0.0000000 0.0000000 0.0000000 0.0000000 0.0000000 
0.0000000 0.0000000 0.0000000 0.0000000 0.0000000 0.0000000 
0.0000000 0.0000000 0.0000000 0.0000000 0.0000000 0.0000000 
0.0000000 0.0000000 0.0000000 0.0000000 0.0000000 0.0000000 
0.0000000 0.0000000 0.0000000 0.0000000 0.0000000 0.0000000 
0.0000000 0.0000000 0.0000000 0.0000000 0.0000000 0.0000000 
0.0000000 0.0000000 0.0000000 0.0000000 0.0000000 0.0000000 
0.0000000 0.0000000 0.0000000 0.0000000 0.0000000 0.0000000 
0.0000000 0.0000000 0.0000000 0.0000000 0.0000000 0.0000001 
0.0000001 0.0000001 0.0000001 0.0000001 0.0000001 0.0000000 
0.0000000 0.0000000 0.0000000 0.0000000 0.0000000 0.0000000 
0.0000000 0.0000000 0.0000000 0.0000000 0.0000000 0.0000000 
0.0000000 0.0000000 0.0000000 0.0000000 0.0000000 0.0000000 
0.0000000 0.0000000 0.0000000 0.0000000 0.0000000 0.0000000 
0.0000000 0.0000000 0.0000000 0.0000000 0.0000000 0.0000000 
0.0000000 0.0000000 0.0000000 0.0000000 0.0000000 0.0000000 
0.0000000 0.0000000 0.0000000 0.0000000 0.0000000 0.0000000 
0.0000000 0.0000000 0.0000000 0.0000000 0.0000000 0.0000000 
0.0000000 0.0000000 0.0000000 0.0000000 0.0000000 0.0000000 
0.0000000 0.0000000 0.0000000 0.0000000 0.0000000 0.0000000 
0.0000000 0.0000000 0.0000000 0.0000000 0.0000000 0.0000000 
0.0000000 0.0000000 0.0000000 0.0000000 0.0000000 0.0000000 
0.0000000 0.0000000 0.0000000 0.0000000 0.0000000 0.0000000 
0.0000000 0.0000000 0.0000000 0.0000000 0.0000000 0.0000000 
0.0000000 0.0000000 0.0000000 0.0000000 0.0000000 0.0000000 
0.0000000 0.0000000 0.0000000 0.0000000 0.0000000 0.0000000 
0.0000000 0.0000000 0.0000000 0.0000000 0.0000000 0.0000000 
0.0000000 0.0000000 0.0000000 0.0000000 0.0000000 0.0000000 
0.0000000 0.0000000 0.0000000 0.0000000 0.0000000 0.0000000 
0.0000000 0.0000000 0.0000000 0.0000000 0.0000000 0.0000000 
0.0000000 0.0000000 0.0000000 0.0000000 0.0000000 0.0000000 
0.0000000 0.0000000 0.0000000 0.0000000 0.0000000 0.0000000 
0.0000000 0.0000000 0.0000000 0.0000000 0.0000000 0.0000000 
0.0000000 0.0000000 0.0000000 0.0000000 0.0000000 0.0000000 
0.0000000 0.0000000 0.0000000 0.0000000 0.0000000 0.0000000 
0.0000000 0.0000000 0.0000000 0.0000000 0.0000000 0.0000000 
0.0000000 0.0000000 0.0000000 0.0000000 0.0000000 0.0000000 
0.0000000 0.0000000 0.0000000 0.0000000 0.0000000 0.0000000 
0.0000000 0.0000000 0.0000000 0.0000000 0.0000000 0.0000000 
0.0000000 0.0000000 0.0000000 0.0000000 0.0000000 0.0000000 
0.0000000 0.0000000 0.0000000 0.0000000 0.0000000 0.0000000 
0.0000000 0.0000000 0.0000000 0.0000000 0.0000000 0.0000000 
0.0000000 0.0000000 0.0000000 0.0000000 0.0000000 0.0000000 
0.0000000 0.0000000 0.0000000 0.0000000 0.0000000 0.0000000 
0.0000000 0.0000000 0.0000000 0.0000000 0.0000000 0.0000000 
0.0000000 0.0000000 0.0000000 0.0000000 0.0000000 0.0000000 
0.0000000 0.0000000 0.0000000 0.0000000 0.0000000 0.0000000 
0.0000000 0.0000000 0.0000000 0.0000000 0.0000000 0.0000000 
0.0000000 0.0000000 0.0000000 0.0000000 0.0000000 0.0000000 
0.0000000 0.0000000 0.0000000 0.0000000 0.0000000 0.0000000 
0.0000000 0.0000000 0.0000000 0.0000000 0.0000000 0.0000000 
0.0000000 0.0000000 0.0000000 0.0000000 0.0000000 0.0000000 
0.0000000 0.0000000 0.0000000 0.0000000 0.0000000 0.0000000 
0.0000000 0.0000000 0.0000000 0.0000000 0.0000000 0.0000000 
0.0000000 0.0000000 0.0000000 0.0000000 0.0000000 0.0000000 
0.0000000 0.0000000 0.0000000 0.0000000 0.0000000 0.0000000 
0.0000000 0.0000000 0.0000000 0.0000000 0.0000000 0.0000000 
0.0000000 0.0000000 0.0000000 0.0000000 0.0000000 0.0000000 
0.0000000 0.0000000 0.0000000 0.0000000 0.0000000 0.0000000 
0.0000000 0.0000000 0.0000000 0.0000000 0.0000000 0.0000000 
0.0000000 0.0000000 0.0000000 0.0000000 0.0000000 0.0000000 
0.0000000 0.0000000 0.0000000 0.0000000 0.0000000 0.0000000 
0.0000000 0.0000000 0.0000000 0.0000000 0.0000000 0.0000000 
0.0000000 0.0000000 0.0000000 0.0000000 0.0000000 0.0000000 
0.0000000 0.0000000 0.0000000 0.0000000 0.0000000 0.0000000 
0.0000000 0.0000000 0.0000000 0.0000000 0.0000000 0.0000000 
0.0000000 0.0000000 0.0000000 0.0000000 0.0000000 0.0000000 
0.0000000 0.0000000 0.0000000 0.0000000 0.0000000 0.0000000 
0.0000000 0.0000000 0.0000000 0.0000000 0.0000000 0.0000000 
0.0000000 0.0000000 0.0000000 0.0000000 0.0000000 0.0000000 
0.0000000 0.0000000 0.0000000 0.0000000 0.0000000 0.0000000 
0.0000000 0.0000000 0.0000000 0.0000000 0.0000000 0.0000000 
0.0000000 0.0000000 0.0000000 0.0000000 0.0000000 0.0000000 
0.0000000 0.0000000 0.0000000 0.0000000 0.0000000 0.0000000 
0.0000000 0.0000000 0.0000000 0.0000000 0.0000000 0.0000000 
0.0000000 0.0000000 0.0000000 0.0000000 0.0000000 0.0000000 
0.0000000 0.0000000 0.0000000 0.0000000 0.0000000 0.0000000 
0.0000000 0.0000000 0.0000000 0.0000000 0.0000000 0.0000000 
0.0000000 0.0000000 0.0000000 0.0000000 0.0000000 0.0000000 
0.0000000 0.0000000 0.0000000 0.0000000 0.0000000 0.0000000 
0.0000000 0.0000000 0.0000000 0.0000000 0.0000000 0.0000000 
0.0000000 0.0000000 0.0000000 0.0000000 0.0000000 0.0000000 
0.0000000 0.0000000 0.0000000 0.0000000 0.0000000 0.0000000 
0.0000000 0.0000000 0.0000000 0.0000000 0.0000000 0.0000000 
0.0000000 0.0000000 0.0000000 0.0000000 0.0000000 0.0000000 
0.0000000 0.0000000 0.0000000 0.0000000 0.0000000 0.0000000 
0.0000000 0.0000000 0.0000000 0.0000000 0.0000000 0.0000000 
0.0000000 0.0000000 0.0000000 0.0000000 0.0000000 0.0000000 
0.0000000 0.0000000 0.0000000 0.0000000 0.0000000 0.0000000 
0.0000000 0.0000000 0.0000000 0.0000000 0.0000000 0.0000000 
0.0000000 0.0000000 0.0000000 0.0000000 0.0000000 0.0000000 
0.0000000 0.0000000 0.0000000 0.0000000 0.0000000 0.0000000 
0.0000000 0.0000000 0.0000000 0.0000000 0.0000000 0.0000000 
0.0000000 0.0000000 0.0000000 0.0000000 0.0000000 0.0000000 
0.0000000 0.0000000 0.0000000 0.0000000 0.0000000 0.0000000 
0.0000000 0.0000000 0.0000000 0.0000000 0.0000000 0.0000000 
0.0000000 0.0000000 0.0000000 0.0000000 0.0000000 0.0000000 
0.0000000 0.0000000 0.0000000 0.0000000 0.0000000 0.0000000 
0.0000000 0.0000000 0.0000000 0.0000000 0.0000000 0.0000000 
0.0000000 0.0000000 0.0000000 0.0000000 0.0000000 0.0000000 
0.0000000 0.0000000 0.0000000 0.0000000 0.0000000 0.0000000 
0.0000000 0.0000000 0.0000000 0.0000000 0.0000000 0.0000000 
0.0000000 0.0000000 0.0000000 0.0000000 0.0000000 0.0000000 
0.0000000 0.0000000 0.0000000 0.0000000 0.0000000 0.0000000 
0.0000000 0.0000000 0.0000000 0.0000000 0.0000000 0.0000000 
0.0000000 0.0000000 0.0000000 0.0000000 0.0000000 0.0000000 
0.0000000 0.0000000 0.0000000 0.0000000 0.0000000 0.0000000 
0.0000000 0.0000000 0.0000000 0.0000000 0.0000000 0.0000000 
0.0000000 0.0000000 0.0000000 0.0000000 0.0000000 0.0000000 
0.0000000 0.0000000 0.0000000 0.0000000 0.0000000 0.0000000 
0.0000000 0.0000000 0.0000000 0.0000000 0.0000000 0.0000000 
0.0000000 0.0000000 0.0000000 0.0000000 0.0000000 0.0000000 
0.0000000 0.0000000 0.0000000 0.0000000 0.0000000 0.0000000 
0.0000000 0.0000000 0.0000000 0.0000000 0.0000000 0.0000000 
0.0000000 0.0000000 0.0000000 0.0000000 0.0000000 0.0000000 
0.0000000 0.0000000 0.0000000 0.0000000 0.0000000 0.0000000 
0.0000000 0.0000000 0.0000000 0.0000000 0.0000000 0.0000000 
0.0000000 0.0000000 0.0000000 0.0000000 0.0000000 0.0000000 
0.0000000 0.0000000 0.0000000 0.0000000 0.0000000 0.0000000 
0.0000000 0.0000000 0.0000000 0.0000000 0.0000000 0.0000000 
0.0000000 0.0000000 0.0000000 0.0000000 0.0000000 0.0000000 
0.0000000 0.0000000 0.0000000 0.0000000 0.0000000 0.0000000 
0.0000000 0.0000000 0.0000000 0.0000000 0.0000000 0.0000000 
0.0000000 0.0000000 0.0000000 0.0000000 0.0000000 0.0000000 
0.0000000 0.0000000 0.0000000 0.0000000 0.0000000 0.0000000 
0.0000000 0.0000000 0.0000000 0.0000000 0.0000000 0.0000000 
0.0000000 0.0000000 0.0000000 0.0000000 0.0000000 0.0000000 
0.0000000 0.0000000 0.0000000 0.0000000 0.0000000 0.0000000 
0.0000000 0.0000000 0.0000000 0.0000000 0.0000000 0.0000000 
0.0000000 0.0000000 0.0000000 0.0000000 0.0000000 0.0000000 
0.0000000 0.0000000 0.0000000 0.0000000 0.0000000 0.0000000 
0.0000000 0.0000000 0.0000000 0.0000000 0.0000000 0.0000000 
0.0000000 0.0000000 0.0000000 0.0000000 0.0000000 0.0000000 
0.0000000 0.0000000 0.0000000 0.0000000 0.0000000 0.0000000 
0.0000000 0.0000000 0.0000000 0.0000000 0.0000000 0.0000000 
0.0000000 0.0000000 0.0000000 0.0000000 0.0000000 0.0000000 
0.0000000 0.0000000 0.0000000 0.0000000 0.0000000 0.0000000 
0.0000000 0.0000000 0.0000000 0.0000000 0.0000000 0.0000000 
0.0000000 0.0000000 0.0000000 0.0000000 0.0000000 0.0000000 
0.0000000 0.0000000 0.0000000 0.0000000 0.0000000 0.0000000 
0.0000000 0.0000000 0.0000000 0.0000000 0.0000000 0.0000000 
0.0000000 0.0000000 0.0000000 0.0000000 0.0000000 0.0000000 
0.0000000 0.0000000 0.0000000 0.0000000 0.0000000 0.0000000 
0.0000000 0.0000000 0.0000000 0.0000000 0.0000000 0.0000000 
0.0000000 0.0000000 0.0000000 0.0000000 0.0000000 0.0000000 
0.0000000 0.0000000 0.0000000 0.0000000 0.0000000 0.0000000 
0.0000000 0.0000000 0.0000000 0.0000000 0.0000000 0.0000000 
0.0000000 0.0000000 0.0000000 0.0000000 0.0000000 0.0000000 
0.0000000 0.0000000 0.0000000 0.0000000 0.0000000 0.0000000 
0.0000000 0.0000000 0.0000000 0.0000000 0.0000000 0.0000000 
0.0000000 0.0000000 0.0000000 0.0000000 0.0000000 0.0000000 
0.0000000 0.0000000 0.0000000 0.0000000 0.0000000 0.0000000 
0.0000000 0.0000000 0.0000000 0.0000000 0.0000000 0.0000000 
0.0000000 0.0000000 0.0000000 0.0000000 0.0000000 0.0000000 
0.0000000 0.0000000 0.0000000 0.0000000 0.0000000 0.0000000 
0.0000000 0.0000000 0.0000000 0.0000000 0.0000000 0.0000000 
0.0000000 0.0000000 0.0000000 0.0000000 0.0000000 0.0000000 
0.0000000 0.0000000 0.0000000 0.0000000 0.0000000 0.0000000 
0.0000000 0.0000000 0.0000000 0.0000000 0.0000000 0.0000000 
0.0000000 0.0000000 0.0000000 0.0000000 0.0000000 0.0000000 
0.0000000 0.0000000 0.0000000 0.0000000 0.0000000 0.0000000 
0.0000000 0.0000000 0.0000000 0.0000000 0.0000000 0.0000000 
0.0000000 0.0000000 0.0000000 0.0000000 0.0000000 0.0000000 
0.0000000 0.0000000 0.0000000 0.0000000 0.0000000 0.0000000 
0.0000000 0.0000000 0.0000000 0.0000000 0.0000000 0.0000000 
0.0000000 0.0000000 0.0000000 0.0000000 0.0000000 0.0000000 
0.0000000 0.0000000 0.0000000 0.0000000 0.0000000 0.0000000 
0.0000000 0.0000000 0.0000000 0.0000000 0.0000000 0.0000000 
0.0000000 0.0000000 0.0000000 0.0000000 0.0000000 0.0000000 
0.0000000 0.0000000 0.0000000 0.0000000 0.0000000 0.0000000 
0.0000000 0.0000000 0.0000000 0.0000000 0.0000000 0.0000000 
0.0000000 0.0000000 0.0000000 0.0000000 0.0000000 0.0000000 
0.0000000 0.0000000 0.0000000 0.0000000 0.0000000 0.0000000 
0.0000000 0.0000000 0.0000000 0.0000000 0.0000000 0.0000000 
0.0000000 0.0000000 0.0000000 0.0000000 0.0000000 0.0000000 
0.0000000 0.0000000 0.0000000 0.0000000 0.0000000 0.0000000 
0.0000000 0.0000000 0.0000000 0.0000000 0.0000000 0.0000000 
0.0000000 0.0000000 0.0000000 0.0000000 0.0000000 0.0000000 
0.0000000 0.0000000 0.0000000 0.0000000 0.0000000 0.0000000 
0.0000000 0.0000000 0.0000000 0.0000000 0.0000000 0.0000000 
0.0000000 0.0000000 0.0000000 0.0000000 0.0000000 0.0000000 
0.0000000 0.0000000 0.0000000 0.0000000 0.0000000 0.0000000 
0.0000000 0.0000000 0.0000000 0.0000000 0.0000000 0.0000000 
0.0000000 0.0000000 0.0000000 0.0000000 0.0000000 0.0000000 
0.0000000 0.0000000 0.0000000 0.0000000 0.0000000 0.0000000 
0.0000000 0.0000000 0.0000000 0.0000000 0.0000000 0.0000000 
0.0000000 0.0000000 0.0000000 0.0000000 0.0000000 0.0000000 
0.0000000 0.0000000 0.0000000 0.0000000 0.0000000 0.0000000 
0.0000000 0.0000000 0.0000000 0.0000000 0.0000000 0.0000000 
0.0000000 0.0000000 0.0000000 0.0000000 0.0000000 0.0000000 
0.0000000 0.0000000 0.0000000 0.0000000 0.0000000 0.0000000 
0.0000000 0.0000000 0.0000000 0.0000000 0.0000000 0.0000000 
0.0000000 0.0000000 0.0000000 0.0000000 0.0000000 0.0000000 
0.0000000 0.0000000 0.0000000 0.0000000 0.0000000 0.0000000 
0.0000000 0.0000000 0.0000000 0.0000000 0.0000000 0.0000000 
0.0000000 0.0000000 0.0000000 0.0000000 0.0000000 0.0000000 
0.0000000 0.0000000 0.0000000 0.0000000 0.0000000 0.0000000 
0.0000000 0.0000000 0.0000000 0.0000000 0.0000000 0.0000000 
0.0000000 0.0000000 0.0000000 0.0000000 0.0000000 0.0000000 
0.0000000 0.0000000 0.0000000 0.0000000 0.0000000 0.0000000 
0.0000000 0.0000000 0.0000000 0.0000000 0.0000000 0.0000000 
0.0000000 0.0000000 0.0000000 0.0000000 0.0000000 0.0000000 
0.0000000 0.0000000 0.0000000 0.0000000 0.0000000 0.0000000 
0.0000000 0.0000000 0.0000000 0.0000000 0.0000000 0.0000000 
0.0000000 0.0000000 0.0000000 0.0000000 0.0000000 0.0000000 
0.0000000 0.0000000 0.0000000 0.0000000 0.0000000 0.0000000 
0.0000000 0.0000000 0.0000000 0.0000000 0.0000000 0.0000000 
0.0000000 0.0000000 0.0000000 0.0000000 0.0000000 0.0000000 
0.0000000 0.0000000 0.0000000 0.0000000 0.0000000 0.0000000 
0.0000000 0.0000000 0.0000000 0.0000000 0.0000000 0.0000000 
0.0000000 0.0000000 0.0000000 0.0000000 0.0000000 0.0000000 
0.0000000 0.0000000 0.0000000 0.0000000 0.0000000 0.0000000 
0.0000000 0.0000000 0.0000000 0.0000000 0.0000000 0.0000000 
0.0000000 0.0000000 0.0000000 0.0000000 0.0000000 0.0000000 
0.0000000 0.0000000 0.0000000 0.0000000 0.0000000 0.0000000 
0.0000000 0.0000000 0.0000000 0.0000000 0.0000000 0.0000000 
0.0000000 0.0000000 0.0000000 0.0000000 0.0000000 0.0000000 
0.0000000 0.0000000 0.0000000 0.0000000 0.0000000 0.0000000 
0.0000000 0.0000000 0.0000000 0.0000000 0.0000000 0.0000000 
0.0000000 0.0000000 0.0000000 0.0000000 0.0000000 0.0000000 
0.0000000 0.0000000 0.0000000 0.0000000 0.0000000 0.0000000 
0.0000000 0.0000000 0.0000000 0.0000000 0.0000000 0.0000000 
0.0000000 0.0000000 0.0000000 0.0000000 0.0000000 0.0000000 
0.0000000 0.0000000 0.0000000 0.0000000 0.0000000 0.0000000 
0.0000000 0.0000000 0.0000000 0.0000000 0.0000000 0.0000000 
0.0000000 0.0000000 0.0000000 0.0000000 0.0000000 0.0000000 
0.0000000 0.0000000 0.0000000 0.0000000 0.0000000 0.0000000 
0.0000000 0.0000000 0.0000000 0.0000000 0.0000000 0.0000000 
0.0000000 0.0000000 0.0000000 0.0000000 0.0000000 0.0000000 
0.0000000 0.0000000 0.0000000 0.0000000 0.0000000 0.0000000 
0.0000000 0.0000000 0.0000000 0.0000000 0.0000000 0.0000000 
0.0000000 0.0000000 0.0000000 0.0000000 0.0000000 0.0000000 
0.0000000 0.0000000 0.0000000 0.0000000 0.0000000 0.0000000 
0.0000000 0.0000000 0.0000000 0.0000000 0.0000000 0.0000000 
0.0000000 0.0000000 0.0000000 0.0000000 0.0000000 0.0000000 
0.0000000 0.0000000 0.0000000 0.0000000 0.0000000 0.0000000 
0.0000000 0.0000000 0.0000000 0.0000000 0.0000000 0.0000000 
0.0000000 0.0000000 0.0000000 0.0000000 0.0000000 0.0000000 
0.0000000 0.0000000 0.0000000 0.0000000 0.0000000 0.0000000 
0.0000000 0.0000000 0.0000000 0.0000000 0.0000000 0.0000000 
0.0000000 0.0000000 0.0000000 0.0000000 0.0000000 0.0000000 
0.0000000 0.0000000 0.0000000 0.0000000 0.0000000 0.0000000 
0.0000000 0.0000000 0.0000000 0.0000000 0.0000000 0.0000000 
0.0000000 0.0000000 0.0000000 0.0000000 0.0000000 0.0000000 
0.0000000 0.0000000 0.0000000 0.0000000 0.0000000 0.0000000 
0.0000000 0.0000001 0.0000001 0.0000001 0.0000001 0.0000001 
0.0000001 0.0000001 0.0000001 0.0000001 0.0000001 0.0000001 
0.0000000 0.0000000 0.0000000 0.0000000 0.0000000 0.0000000 
0.0000000 0.0000000 0.0000000 0.0000000 0.0000000 0.0000000 
0.0000000 0.0000000 0.0000000 0.0000000 0.0000000 0.0000000 
0.0000000 0.0000000 0.0000000 0.0000000 0.0000000 0.0000000 
0.0000000 0.0000000 0.0000000 0.0000000 0.0000000 0.0000000 
0.0000000 0.0000000 0.0000000 0.0000000 0.0000000 0.0000000 
0.0000000 0.0000000 0.0000000 0.0000000 0.0000000 0.0000000 
0.0000000 0.0000000 0.0000000 0.0000000 0.0000000 0.0000000 
0.0000000 0.0000000 0.0000000 0.0000000 0.0000000 0.0000000 
0.0000000 0.0000000 0.0000000 0.0000000 0.0000000 0.0000000 
0.0000000 0.0000000 0.0000000 0.0000000 0.0000000 0.0000000 
0.0000000 0.0000000 0.0000000 0.0000000 0.0000000 0.0000000 
0.0000000 0.0000000 0.0000000 0.0000000 0.0000000 0.0000000 
0.0000000 0.0000000 0.0000000 0.0000000 0.0000000 0.0000000 
0.0000000 0.0000000 0.0000000 0.0000000 0.0000000 0.0000000 
0.0000000 0.0000000 0.0000000 0.0000000 0.0000001 0.0000001 
0.0000001 0.0000001 0.0000001 0.0000001 0.0000001 0.0000001 
0.0000001 0.0000001 0.0000001 0.0000001 0.0000001 0.0000001 
0.0000001 0.0000001 0.0000001 0.0000000 0.0000000 0.0000000 
0.0000000 0.0000000 0.0000000 0.0000000 0.0000000 0.0000000 
0.0000000 0.0000000 0.0000000 0.0000000 0.0000000 0.0000000 
0.0000000 0.0000000 0.0000000 0.0000000 0.0000000 0.0000000 
0.0000000 0.0000000 0.0000000 0.0000000 0.0000000 0.0000000 
0.0000000 0.0000000 0.0000000 0.0000000 0.0000000 0.0000000 
0.0000000 0.0000000 0.0000000 0.0000000 0.0000000 0.0000000 
0.0000000 0.0000000 0.0000000 0.0000000 0.0000000 0.0000000 
0.0000000 0.0000000 0.0000000 0.0000000 0.0000000 0.0000000 
0.0000000 0.0000000 0.0000000 0.0000000 0.0000000 0.0000000 
0.0000000 0.0000000 0.0000000 0.0000000 0.0000000 0.0000000 
0.0000000 0.0000000 0.0000000 0.0000000 0.0000000 0.0000000 
0.0000000 0.0000000 0.0000000 0.0000000 0.0000000 0.0000000 
0.0000000 0.0000000 0.0000000 0.0000000 0.0000000 0.0000000 
0.0000000 0.0000000 0.0000000 0.0000000 0.0000000 0.0000000 
0.0000000 0.0000001 0.0000001 0.0000001 0.0000001 0.0000001 
0.0000001 0.0000001 0.0000001 0.0000001 0.0000001 0.0000001 
0.0000001 0.0000001 0.0000001 0.0000001 0.0000001 0.0000001 
0.0000001 0.0000001 0.0000001 0.0000001 0.0000001 0.0000000 
0.0000000 0.0000000 0.0000000 0.0000000 0.0000000 0.0000000 
0.0000000 0.0000000 0.0000000 0.0000000 0.0000000 0.0000000 
0.0000000 0.0000000 0.0000000 0.0000000 0.0000000 0.0000000 
0.0000000 0.0000000 0.0000000 0.0000000 0.0000000 0.0000000 
0.0000000 0.0000000 0.0000000 0.0000000 0.0000000 0.0000000 
0.0000000 0.0000000 0.0000000 0.0000000 0.0000000 0.0000000 
0.0000000 0.0000000 0.0000000 0.0000000 0.0000000 0.0000000 
0.0000000 0.0000000 0.0000000 0.0000000 0.0000000 0.0000000 
0.0000000 0.0000000 0.0000000 0.0000000 0.0000000 0.0000000 
0.0000000 0.0000000 0.0000000 0.0000000 0.0000000 0.0000000 
0.0000000 0.0000000 0.0000000 0.0000000 0.0000000 0.0000000 
0.0000000 0.0000000 0.0000000 0.0000000 0.0000000 0.0000000 
0.0000000 0.0000000 0.0000000 0.0000000 0.0000000 0.0000000 
0.0000000 0.0000000 0.0000000 0.0000000 0.0000000 0.0000001 
0.0000001 0.0000001 0.0000001 0.0000001 0.0000001 0.0000001 
0.0000001 0.0000001 0.0000001 0.0000001 0.0000001 0.0000001 
0.0000002 0.0000001 0.0000001 0.0000001 0.0000001 0.0000001 
0.0000001 0.0000001 0.0000001 0.0000001 0.0000001 0.0000001 
0.0000001 0.0000000 0.0000000 0.0000000 0.0000000 0.0000000 
0.0000000 0.0000000 0.0000000 0.0000000 0.0000000 0.0000000 
0.0000000 0.0000000 0.0000000 0.0000000 0.0000000 0.0000000 
0.0000000 0.0000000 0.0000000 0.0000000 0.0000000 0.0000000 
0.0000000 0.0000000 0.0000000 0.0000000 0.0000000 0.0000000 
0.0000000 0.0000000 0.0000000 0.0000000 0.0000000 0.0000000 
0.0000000 0.0000000 0.0000000 0.0000000 0.0000000 0.0000000 
0.0000000 0.0000000 0.0000000 0.0000000 0.0000000 0.0000000 
0.0000000 0.0000000 0.0000000 0.0000000 0.0000000 0.0000000 
0.0000000 0.0000000 0.0000000 0.0000000 0.0000000 0.0000000 
0.0000000 0.0000000 0.0000000 0.0000000 0.0000000 0.0000000 
0.0000000 0.0000000 0.0000000 0.0000000 0.0000000 0.0000000 
0.0000000 0.0000000 0.0000000 0.0000000 0.0000000 0.0000000 
0.0000000 0.0000000 0.0000000 0.0000000 0.0000001 0.0000001 
0.0000001 0.0000001 0.0000001 0.0000001 0.0000001 0.0000001 
0.0000002 0.0000002 0.0000002 0.0000002 0.0000002 0.0000002 
0.0000002 0.0000002 0.0000002 0.0000002 0.0000002 0.0000002 
0.0000002 0.0000001 0.0000001 0.0000001 0.0000001 0.0000001 
0.0000001 0.0000001 0.0000001 0.0000000 0.0000000 0.0000000 
0.0000000 0.0000000 0.0000000 0.0000000 0.0000000 0.0000000 
0.0000000 0.0000000 0.0000000 0.0000000 0.0000000 0.0000000 
0.0000000 0.0000000 0.0000000 0.0000000 0.0000000 0.0000000 
0.0000000 0.0000000 0.0000000 0.0000000 0.0000000 0.0000000 
0.0000000 0.0000000 0.0000000 0.0000000 0.0000000 0.0000000 
0.0000000 0.0000000 0.0000000 0.0000000 0.0000000 0.0000000 
0.0000000 0.0000000 0.0000000 0.0000000 0.0000000 0.0000000 
0.0000000 0.0000000 0.0000000 0.0000000 0.0000000 0.0000000 
0.0000000 0.0000000 0.0000000 0.0000000 0.0000000 0.0000000 
0.0000000 0.0000000 0.0000000 0.0000000 0.0000000 0.0000000 
0.0000000 0.0000000 0.0000000 0.0000000 0.0000000 0.0000000 
0.0000000 0.0000000 0.0000000 0.0000000 0.0000000 0.0000000 
0.0000000 0.0000000 0.0000001 0.0000001 0.0000001 0.0000001 
0.0000001 0.0000001 0.0000001 0.0000001 0.0000002 0.0000002 
0.0000002 0.0000002 0.0000002 0.0000002 0.0000003 0.0000003 
0.0000003 0.0000003 0.0000003 0.0000002 0.0000002 0.0000002 
0.0000002 0.0000002 0.0000002 0.0000001 0.0000001 0.0000001 
0.0000001 0.0000001 0.0000001 0.0000001 0.0000000 0.0000000 
0.0000000 0.0000000 0.0000000 0.0000000 0.0000000 0.0000000 
0.0000000 0.0000000 0.0000000 0.0000000 0.0000000 0.0000000 
0.0000000 0.0000000 0.0000000 0.0000000 0.0000000 0.0000000 
0.0000000 0.0000000 0.0000000 0.0000000 0.0000000 0.0000000 
0.0000000 0.0000000 0.0000000 0.0000000 0.0000000 0.0000000 
0.0000000 0.0000000 0.0000000 0.0000000 0.0000000 0.0000000 
0.0000000 0.0000000 0.0000000 0.0000000 0.0000000 0.0000000 
0.0000000 0.0000000 0.0000000 0.0000000 0.0000000 0.0000000 
0.0000000 0.0000000 0.0000000 0.0000000 0.0000000 0.0000000 
0.0000000 0.0000000 0.0000000 0.0000000 0.0000000 0.0000000 
0.0000000 0.0000000 0.0000000 0.0000000 0.0000000 0.0000000 
0.0000000 0.0000000 0.0000000 0.0000000 0.0000000 0.0000000 
0.0000001 0.0000001 0.0000001 0.0000001 0.0000001 0.0000001 
0.0000001 0.0000001 0.0000002 0.0000002 0.0000002 0.0000002 
0.0000003 0.0000003 0.0000003 0.0000003 0.0000003 0.0000003 
0.0000003 0.0000003 0.0000003 0.0000003 0.0000003 0.0000003 
0.0000003 0.0000002 0.0000002 0.0000002 0.0000002 0.0000001 
0.0000001 0.0000001 0.0000001 0.0000001 0.0000001 0.0000000 
0.0000000 0.0000000 0.0000000 0.0000000 0.0000000 0.0000000 
0.0000000 0.0000000 0.0000000 0.0000000 0.0000000 0.0000000 
0.0000000 0.0000000 0.0000000 0.0000000 0.0000000 0.0000000 
0.0000000 0.0000000 0.0000000 0.0000000 0.0000000 0.0000000 
0.0000000 0.0000000 0.0000000 0.0000000 0.0000000 0.0000000 
0.0000000 0.0000000 0.0000000 0.0000000 0.0000000 0.0000000 
0.0000000 0.0000000 0.0000000 0.0000000 0.0000000 0.0000000 
0.0000000 0.0000000 0.0000000 0.0000000 0.0000000 0.0000000 
0.0000000 0.0000000 0.0000000 0.0000000 0.0000000 0.0000000 
0.0000000 0.0000000 0.0000000 0.0000000 0.0000000 0.0000000 
0.0000000 0.0000000 0.0000000 0.0000000 0.0000000 0.0000000 
0.0000000 0.0000000 0.0000000 0.0000000 0.0000001 0.0000001 
0.0000001 0.0000001 0.0000001 0.0000001 0.0000001 0.0000001 
0.0000002 0.0000002 0.0000002 0.0000002 0.0000003 0.0000003 
0.0000003 0.0000004 0.0000004 0.0000004 0.0000004 0.0000004 
0.0000004 0.0000004 0.0000004 0.0000004 0.0000004 0.0000004 
0.0000003 0.0000003 0.0000003 0.0000002 0.0000002 0.0000002 
0.0000001 0.0000001 0.0000001 0.0000001 0.0000001 0.0000001 
0.0000000 0.0000000 0.0000000 0.0000000 0.0000000 0.0000000 
0.0000000 0.0000000 0.0000000 0.0000000 0.0000000 0.0000000 
0.0000000 0.0000000 0.0000000 0.0000000 0.0000000 0.0000000 
0.0000000 0.0000000 0.0000000 0.0000000 0.0000000 0.0000000 
0.0000000 0.0000000 0.0000000 0.0000000 0.0000000 0.0000000 
0.0000000 0.0000000 0.0000000 0.0000000 0.0000000 0.0000000 
0.0000000 0.0000000 0.0000000 0.0000000 0.0000000 0.0000000 
0.0000000 0.0000000 0.0000000 0.0000000 0.0000000 0.0000000 
0.0000000 0.0000000 0.0000000 0.0000000 0.0000000 0.0000000 
0.0000000 0.0000000 0.0000000 0.0000000 0.0000000 0.0000000 
0.0000000 0.0000000 0.0000000 0.0000000 0.0000000 0.0000000 
0.0000000 0.0000000 0.0000001 0.0000001 0.0000001 0.0000001 
0.0000001 0.0000001 0.0000001 0.0000001 0.0000001 0.0000002 
0.0000002 0.0000002 0.0000003 0.0000003 0.0000003 0.0000004 
0.0000004 0.0000004 0.0000005 0.0000005 0.0000005 0.0000005 
0.0000005 0.0000005 0.0000005 0.0000005 0.0000005 0.0000005 
0.0000004 0.0000004 0.0000003 0.0000003 0.0000003 0.0000002 
0.0000002 0.0000002 0.0000001 0.0000001 0.0000001 0.0000001 
0.0000001 0.0000000 0.0000000 0.0000000 0.0000000 0.0000000 
0.0000000 0.0000000 0.0000000 0.0000000 0.0000000 0.0000000 
0.0000000 0.0000000 0.0000000 0.0000000 0.0000000 0.0000000 
0.0000000 0.0000000 0.0000000 0.0000000 0.0000000 0.0000000 
0.0000000 0.0000000 0.0000000 0.0000000 0.0000000 0.0000000 
0.0000000 0.0000000 0.0000000 0.0000000 0.0000000 0.0000000 
0.0000000 0.0000000 0.0000000 0.0000000 0.0000000 0.0000000 
0.0000000 0.0000000 0.0000000 0.0000000 0.0000000 0.0000000 
0.0000000 0.0000000 0.0000000 0.0000000 0.0000000 0.0000000 
0.0000000 0.0000000 0.0000000 0.0000000 0.0000000 0.0000000 
0.0000000 0.0000000 0.0000000 0.0000000 0.0000000 0.0000000 
0.0000000 0.0000001 0.0000001 0.0000001 0.0000001 0.0000001 
0.0000001 0.0000001 0.0000001 0.0000002 0.0000002 0.0000002 
0.0000002 0.0000003 0.0000003 0.0000004 0.0000004 0.0000005 
0.0000005 0.0000006 0.0000006 0.0000006 0.0000007 0.0000007 
0.0000007 0.0000007 0.0000007 0.0000006 0.0000006 0.0000006 
0.0000005 0.0000005 0.0000004 0.0000004 0.0000003 0.0000003 
0.0000002 0.0000002 0.0000002 0.0000001 0.0000001 0.0000001 
0.0000001 0.0000000 0.0000000 0.0000000 0.0000000 0.0000000 
0.0000000 0.0000000 0.0000000 0.0000000 0.0000000 0.0000000 
0.0000000 0.0000000 0.0000000 0.0000000 0.0000000 0.0000000 
0.0000000 0.0000000 0.0000000 0.0000000 0.0000000 0.0000000 
0.0000000 0.0000000 0.0000000 0.0000000 0.0000000 0.0000000 
0.0000000 0.0000000 0.0000000 0.0000000 0.0000000 0.0000000 
0.0000000 0.0000000 0.0000000 0.0000000 0.0000000 0.0000000 
0.0000000 0.0000000 0.0000000 0.0000000 0.0000000 0.0000000 
0.0000000 0.0000000 0.0000000 0.0000000 0.0000000 0.0000000 
0.0000000 0.0000000 0.0000000 0.0000000 0.0000000 0.0000000 
0.0000000 0.0000000 0.0000000 0.0000000 0.0000000 0.0000001 
0.0000001 0.0000001 0.0000001 0.0000001 0.0000001 0.0000001 
0.0000001 0.0000001 0.0000002 0.0000002 0.0000002 0.0000003 
0.0000003 0.0000003 0.0000004 0.0000004 0.0000005 0.0000006 
0.0000006 0.0000007 0.0000007 0.0000008 0.0000008 0.0000008 
0.0000008 0.0000008 0.0000008 0.0000008 0.0000007 0.0000007 
0.0000006 0.0000006 0.0000005 0.0000004 0.0000004 0.0000003 
0.0000003 0.0000002 0.0000002 0.0000001 0.0000001 0.0000001 
0.0000001 0.0000001 0.0000000 0.0000000 0.0000000 0.0000000 
0.0000000 0.0000000 0.0000000 0.0000000 0.0000000 0.0000000 
0.0000000 0.0000000 0.0000000 0.0000000 0.0000000 0.0000000 
0.0000000 0.0000000 0.0000000 0.0000000 0.0000000 0.0000000 
0.0000000 0.0000000 0.0000000 0.0000000 0.0000000 0.0000000 
0.0000000 0.0000000 0.0000000 0.0000000 0.0000000 0.0000000 
0.0000000 0.0000000 0.0000000 0.0000000 0.0000000 0.0000000 
0.0000000 0.0000000 0.0000000 0.0000000 0.0000000 0.0000000 
0.0000000 0.0000000 0.0000000 0.0000000 0.0000000 0.0000000 
0.0000000 0.0000000 0.0000000 0.0000000 0.0000000 0.0000000 
0.0000000 0.0000000 0.0000000 0.0000000 0.0000001 0.0000001 
0.0000001 0.0000001 0.0000001 0.0000001 0.0000001 0.0000001 
0.0000002 0.0000002 0.0000002 0.0000002 0.0000003 0.0000003 
0.0000004 0.0000004 0.0000005 0.0000005 0.0000006 0.0000007 
0.0000008 0.0000008 0.0000009 0.0000009 0.0000010 0.0000010 
0.0000010 0.0000010 0.0000010 0.0000010 0.0000009 0.0000008 
0.0000008 0.0000007 0.0000006 0.0000005 0.0000005 0.0000004 
0.0000003 0.0000003 0.0000002 0.0000002 0.0000001 0.0000001 
0.0000001 0.0000001 0.0000001 0.0000000 0.0000000 0.0000000 
0.0000000 0.0000000 0.0000000 0.0000000 0.0000000 0.0000000 
0.0000000 0.0000000 0.0000000 0.0000000 0.0000000 0.0000000 
0.0000000 0.0000000 0.0000000 0.0000000 0.0000000 0.0000000 
0.0000000 0.0000000 0.0000000 0.0000000 0.0000000 0.0000000 
0.0000000 0.0000000 0.0000000 0.0000000 0.0000000 0.0000000 
0.0000000 0.0000000 0.0000000 0.0000000 0.0000000 0.0000000 
0.0000000 0.0000000 0.0000000 0.0000000 0.0000000 0.0000000 
0.0000000 0.0000000 0.0000000 0.0000000 0.0000000 0.0000000 
0.0000000 0.0000000 0.0000000 0.0000000 0.0000000 0.0000000 
0.0000000 0.0000000 0.0000000 0.0000001 0.0000001 0.0000001 
0.0000001 0.0000001 0.0000001 0.0000001 0.0000001 0.0000002 
0.0000002 0.0000002 0.0000002 0.0000003 0.0000003 0.0000004 
0.0000004 0.0000005 0.0000006 0.0000007 0.0000007 0.0000008 
0.0000009 0.0000010 0.0000011 0.0000011 0.0000012 0.0000012 
0.0000012 0.0000012 0.0000012 0.0000011 0.0000011 0.0000010 
0.0000009 0.0000008 0.0000007 0.0000006 0.0000005 0.0000005 
0.0000004 0.0000003 0.0000003 0.0000002 0.0000002 0.0000001 
0.0000001 0.0000001 0.0000001 0.0000000 0.0000000 0.0000000 
0.0000000 0.0000000 0.0000000 0.0000000 0.0000000 0.0000000 
0.0000000 0.0000000 0.0000000 0.0000000 0.0000000 0.0000000 
0.0000000 0.0000000 0.0000000 0.0000000 0.0000000 0.0000000 
0.0000000 0.0000000 0.0000000 0.0000000 0.0000000 0.0000000 
0.0000000 0.0000000 0.0000000 0.0000000 0.0000000 0.0000000 
0.0000000 0.0000000 0.0000000 0.0000000 0.0000000 0.0000000 
0.0000000 0.0000000 0.0000000 0.0000000 0.0000000 0.0000000 
0.0000000 0.0000000 0.0000000 0.0000000 0.0000000 0.0000000 
0.0000000 0.0000000 0.0000000 0.0000000 0.0000000 0.0000000 
0.0000000 0.0000000 0.0000001 0.0000001 0.0000001 0.0000001 
0.0000001 0.0000001 0.0000001 0.0000002 0.0000002 0.0000002 
0.0000002 0.0000003 0.0000003 0.0000003 0.0000004 0.0000005 
0.0000005 0.0000006 0.0000007 0.0000008 0.0000009 0.0000010 
0.0000011 0.0000012 0.0000013 0.0000014 0.0000014 0.0000014 
0.0000015 0.0000015 0.0000014 0.0000014 0.0000013 0.0000012 
0.0000011 0.0000010 0.0000009 0.0000007 0.0000006 0.0000005 
0.0000005 0.0000004 0.0000003 0.0000002 0.0000002 0.0000002 
0.0000001 0.0000001 0.0000001 0.0000001 0.0000000 0.0000000 
0.0000000 0.0000000 0.0000000 0.0000000 0.0000000 0.0000000 
0.0000000 0.0000000 0.0000000 0.0000000 0.0000000 0.0000000 
0.0000000 0.0000000 0.0000000 0.0000000 0.0000000 0.0000000 
0.0000000 0.0000000 0.0000000 0.0000000 0.0000000 0.0000000 
0.0000000 0.0000000 0.0000000 0.0000000 0.0000000 0.0000000 
0.0000000 0.0000000 0.0000000 0.0000000 0.0000000 0.0000000 
0.0000000 0.0000000 0.0000000 0.0000000 0.0000000 0.0000000 
0.0000000 0.0000000 0.0000000 0.0000000 0.0000000 0.0000000 
0.0000000 0.0000000 0.0000000 0.0000000 0.0000000 0.0000000 
0.0000000 0.0000001 0.0000001 0.0000001 0.0000001 0.0000001 
0.0000001 0.0000001 0.0000002 0.0000002 0.0000002 0.0000002 
0.0000003 0.0000003 0.0000004 0.0000004 0.0000005 0.0000005 
0.0000006 0.0000007 0.0000008 0.0000009 0.0000010 0.0000012 
0.0000013 0.0000014 0.0000015 0.0000016 0.0000017 0.0000017 
0.0000017 0.0000017 0.0000017 0.0000016 0.0000015 0.0000014 
0.0000013 0.0000011 0.0000010 0.0000009 0.0000007 0.0000006 
0.0000005 0.0000004 0.0000003 0.0000003 0.0000002 0.0000002 
0.0000001 0.0000001 0.0000001 0.0000001 0.0000000 0.0000000 
0.0000000 0.0000000 0.0000000 0.0000000 0.0000000 0.0000000 
0.0000000 0.0000000 0.0000000 0.0000000 0.0000000 0.0000000 
0.0000000 0.0000000 0.0000000 0.0000000 0.0000000 0.0000000 
0.0000000 0.0000000 0.0000000 0.0000000 0.0000000 0.0000000 
0.0000000 0.0000000 0.0000000 0.0000000 0.0000000 0.0000000 
0.0000000 0.0000000 0.0000000 0.0000000 0.0000000 0.0000000 
0.0000000 0.0000000 0.0000000 0.0000000 0.0000000 0.0000000 
0.0000000 0.0000000 0.0000000 0.0000000 0.0000000 0.0000000 
0.0000000 0.0000000 0.0000000 0.0000000 0.0000000 0.0000000 
0.0000001 0.0000001 0.0000001 0.0000001 0.0000001 0.0000001 
0.0000002 0.0000002 0.0000002 0.0000002 0.0000003 0.0000003 
0.0000003 0.0000004 0.0000004 0.0000005 0.0000006 0.0000006 
0.0000007 0.0000008 0.0000009 0.0000011 0.0000012 0.0000013 
0.0000015 0.0000016 0.0000017 0.0000018 0.0000019 0.0000020 
0.0000020 0.0000020 0.0000019 0.0000018 0.0000017 0.0000016 
0.0000014 0.0000013 0.0000011 0.0000010 0.0000008 0.0000007 
0.0000006 0.0000005 0.0000004 0.0000003 0.0000002 0.0000002 
0.0000001 0.0000001 0.0000001 0.0000001 0.0000000 0.0000000 
0.0000000 0.0000000 0.0000000 0.0000000 0.0000000 0.0000000 
0.0000000 0.0000000 0.0000000 0.0000000 0.0000000 0.0000000 
0.0000000 0.0000000 0.0000000 0.0000000 0.0000000 0.0000000 
0.0000000 0.0000000 0.0000000 0.0000000 0.0000000 0.0000000 
0.0000000 0.0000000 0.0000000 0.0000000 0.0000000 0.0000000 
0.0000000 0.0000000 0.0000000 0.0000000 0.0000000 0.0000000 
0.0000000 0.0000000 0.0000000 0.0000000 0.0000000 0.0000000 
0.0000000 0.0000000 0.0000000 0.0000000 0.0000000 0.0000000 
0.0000000 0.0000000 0.0000000 0.0000000 0.0000000 0.0000001 
0.0000001 0.0000001 0.0000001 0.0000001 0.0000001 0.0000002 
0.0000002 0.0000002 0.0000002 0.0000003 0.0000003 0.0000003 
0.0000004 0.0000004 0.0000005 0.0000006 0.0000007 0.0000007 
0.0000008 0.0000010 0.0000011 0.0000012 0.0000014 0.0000015 
0.0000017 0.0000018 0.0000020 0.0000021 0.0000022 0.0000022 
0.0000022 0.0000022 0.0000022 0.0000021 0.0000019 0.0000018 
0.0000016 0.0000015 0.0000013 0.0000011 0.0000009 0.0000008 
0.0000007 0.0000005 0.0000004 0.0000003 0.0000003 0.0000002 
0.0000002 0.0000001 0.0000001 0.0000001 0.0000001 0.0000000 
0.0000000 0.0000000 0.0000000 0.0000000 0.0000000 0.0000000 
0.0000000 0.0000000 0.0000000 0.0000000 0.0000000 0.0000000 
0.0000000 0.0000000 0.0000000 0.0000000 0.0000000 0.0000000 
0.0000000 0.0000000 0.0000000 0.0000000 0.0000000 0.0000000 
0.0000000 0.0000000 0.0000000 0.0000000 0.0000000 0.0000000 
0.0000000 0.0000000 0.0000000 0.0000000 0.0000000 0.0000000 
0.0000000 0.0000000 0.0000000 0.0000000 0.0000000 0.0000000 
0.0000000 0.0000000 0.0000000 0.0000000 0.0000000 0.0000000 
0.0000000 0.0000000 0.0000000 0.0000000 0.0000000 0.0000001 
0.0000001 0.0000001 0.0000001 0.0000001 0.0000002 0.0000002 
0.0000002 0.0000002 0.0000003 0.0000003 0.0000004 0.0000004 
0.0000005 0.0000005 0.0000006 0.0000007 0.0000008 0.0000009 
0.0000010 0.0000011 0.0000013 0.0000014 0.0000016 0.0000018 
0.0000019 0.0000021 0.0000022 0.0000024 0.0000024 0.0000025 
0.0000025 0.0000025 0.0000024 0.0000023 0.0000022 0.0000020 
0.0000018 0.0000016 0.0000014 0.0000012 0.0000010 0.0000009 
0.0000007 0.0000006 0.0000005 0.0000004 0.0000003 0.0000002 
0.0000002 0.0000001 0.0000001 0.0000001 0.0000001 0.0000000 
0.0000000 0.0000000 0.0000000 0.0000000 0.0000000 0.0000000 
0.0000000 0.0000000 0.0000000 0.0000000 0.0000000 0.0000000 
0.0000000 0.0000000 0.0000000 0.0000000 0.0000000 0.0000000 
0.0000000 0.0000000 0.0000000 0.0000000 0.0000000 0.0000000 
0.0000000 0.0000000 0.0000000 0.0000000 0.0000000 0.0000000 
0.0000000 0.0000000 0.0000000 0.0000000 0.0000000 0.0000000 
0.0000000 0.0000000 0.0000000 0.0000000 0.0000000 0.0000000 
0.0000000 0.0000000 0.0000000 0.0000000 0.0000000 0.0000000 
0.0000000 0.0000000 0.0000000 0.0000000 0.0000001 0.0000001 
0.0000001 0.0000001 0.0000001 0.0000002 0.0000002 0.0000002 
0.0000003 0.0000003 0.0000003 0.0000004 0.0000005 0.0000005 
0.0000006 0.0000007 0.0000008 0.0000008 0.0000009 0.0000011 
0.0000012 0.0000013 0.0000015 0.0000017 0.0000018 0.0000020 
0.0000022 0.0000024 0.0000025 0.0000026 0.0000027 0.0000028 
0.0000028 0.0000027 0.0000026 0.0000025 0.0000024 0.0000022 
0.0000020 0.0000018 0.0000015 0.0000013 0.0000011 0.0000010 
0.0000008 0.0000006 0.0000005 0.0000004 0.0000003 0.0000002 
0.0000002 0.0000001 0.0000001 0.0000001 0.0000001 0.0000000 
0.0000000 0.0000000 0.0000000 0.0000000 0.0000000 0.0000000 
0.0000000 0.0000000 0.0000000 0.0000000 0.0000000 0.0000000 
0.0000000 0.0000000 0.0000000 0.0000000 0.0000000 0.0000000 
0.0000000 0.0000000 0.0000000 0.0000000 0.0000000 0.0000000 
0.0000000 0.0000000 0.0000000 0.0000000 0.0000000 0.0000000 
0.0000000 0.0000000 0.0000000 0.0000000 0.0000000 0.0000000 
0.0000000 0.0000000 0.0000000 0.0000000 0.0000000 0.0000000 
0.0000000 0.0000000 0.0000000 0.0000000 0.0000000 0.0000000 
0.0000000 0.0000000 0.0000000 0.0000001 0.0000001 0.0000001 
0.0000001 0.0000001 0.0000002 0.0000002 0.0000002 0.0000003 
0.0000003 0.0000004 0.0000004 0.0000005 0.0000006 0.0000006 
0.0000007 0.0000008 0.0000009 0.0000010 0.0000012 0.0000013 
0.0000014 0.0000016 0.0000018 0.0000019 0.0000021 0.0000023 
0.0000025 0.0000026 0.0000028 0.0000029 0.0000030 0.0000030 
0.0000030 0.0000030 0.0000029 0.0000027 0.0000026 0.0000024 
0.0000021 0.0000019 0.0000017 0.0000014 0.0000012 0.0000010 
0.0000008 0.0000007 0.0000005 0.0000004 0.0000003 0.0000003 
0.0000002 0.0000002 0.0000001 0.0000001 0.0000001 0.0000000 
0.0000000 0.0000000 0.0000000 0.0000000 0.0000000 0.0000000 
0.0000000 0.0000000 0.0000000 0.0000000 0.0000000 0.0000000 
0.0000000 0.0000000 0.0000000 0.0000000 0.0000000 0.0000000 
0.0000000 0.0000000 0.0000000 0.0000000 0.0000000 0.0000000 
0.0000000 0.0000000 0.0000000 0.0000000 0.0000000 0.0000000 
0.0000000 0.0000000 0.0000000 0.0000000 0.0000000 0.0000000 
0.0000000 0.0000000 0.0000000 0.0000000 0.0000000 0.0000000 
0.0000000 0.0000000 0.0000000 0.0000000 0.0000000 0.0000000 
0.0000000 0.0000000 0.0000000 0.0000001 0.0000001 0.0000001 
0.0000001 0.0000001 0.0000002 0.0000002 0.0000003 0.0000003 
0.0000004 0.0000005 0.0000005 0.0000006 0.0000007 0.0000008 
0.0000009 0.0000011 0.0000012 0.0000013 0.0000015 0.0000016 
0.0000018 0.0000019 0.0000021 0.0000023 0.0000025 0.0000026 
0.0000028 0.0000030 0.0000031 0.0000032 0.0000033 0.0000033 
0.0000033 0.0000032 0.0000031 0.0000029 0.0000027 0.0000025 
0.0000023 0.0000020 0.0000018 0.0000015 0.0000013 0.0000011 
0.0000009 0.0000007 0.0000006 0.0000005 0.0000004 0.0000003 
0.0000002 0.0000002 0.0000001 0.0000001 0.0000001 0.0000000 
0.0000000 0.0000000 0.0000000 0.0000000 0.0000000 0.0000000 
0.0000000 0.0000000 0.0000000 0.0000000 0.0000000 0.0000000 
0.0000000 0.0000000 0.0000000 0.0000000 0.0000000 0.0000000 
0.0000000 0.0000000 0.0000000 0.0000000 0.0000000 0.0000000 
0.0000000 0.0000000 0.0000000 0.0000000 0.0000000 0.0000000 
0.0000000 0.0000000 0.0000000 0.0000000 0.0000000 0.0000000 
0.0000000 0.0000000 0.0000000 0.0000000 0.0000000 0.0000000 
0.0000000 0.0000000 0.0000000 0.0000000 0.0000000 0.0000000 
0.0000000 0.0000000 0.0000001 0.0000001 0.0000001 0.0000001 
0.0000001 0.0000002 0.0000002 0.0000003 0.0000003 0.0000004 
0.0000005 0.0000006 0.0000007 0.0000008 0.0000009 0.0000011 
0.0000012 0.0000014 0.0000015 0.0000017 0.0000019 0.0000020 
0.0000022 0.0000024 0.0000026 0.0000027 0.0000029 0.0000031 
0.0000032 0.0000034 0.0000035 0.0000035 0.0000036 0.0000036 
0.0000035 0.0000034 0.0000033 0.0000031 0.0000029 0.0000026 
0.0000024 0.0000021 0.0000018 0.0000016 0.0000013 0.0000011 
0.0000009 0.0000007 0.0000006 0.0000005 0.0000004 0.0000003 
0.0000002 0.0000002 0.0000001 0.0000001 0.0000001 0.0000001 
0.0000000 0.0000000 0.0000000 0.0000000 0.0000000 0.0000000 
0.0000000 0.0000000 0.0000000 0.0000000 0.0000000 0.0000000 
0.0000000 0.0000000 0.0000000 0.0000000 0.0000000 0.0000000 
0.0000000 0.0000000 0.0000000 0.0000000 0.0000000 0.0000000 
0.0000000 0.0000000 0.0000000 0.0000000 0.0000000 0.0000000 
0.0000000 0.0000000 0.0000000 0.0000000 0.0000000 0.0000000 
0.0000000 0.0000000 0.0000000 0.0000000 0.0000000 0.0000000 
0.0000000 0.0000000 0.0000000 0.0000000 0.0000000 0.0000000 
0.0000000 0.0000000 0.0000001 0.0000001 0.0000001 0.0000001 
0.0000002 0.0000002 0.0000003 0.0000003 0.0000004 0.0000005 
0.0000006 0.0000007 0.0000009 0.0000010 0.0000012 0.0000014 
0.0000016 0.0000018 0.0000020 0.0000022 0.0000024 0.0000026 
0.0000028 0.0000030 0.0000032 0.0000034 0.0000035 0.0000037 
0.0000038 0.0000039 0.0000039 0.0000039 0.0000039 0.0000039 
0.0000038 0.0000036 0.0000035 0.0000032 0.0000030 0.0000027 
0.0000024 0.0000022 0.0000019 0.0000016 0.0000014 0.0000011 
0.0000009 0.0000008 0.0000006 0.0000005 0.0000004 0.0000003 
0.0000002 0.0000002 0.0000001 0.0000001 0.0000001 0.0000001 
0.0000000 0.0000000 0.0000000 0.0000000 0.0000000 0.0000000 
0.0000000 0.0000000 0.0000000 0.0000000 0.0000000 0.0000000 
0.0000000 0.0000000 0.0000000 0.0000000 0.0000000 0.0000000 
0.0000000 0.0000000 0.0000000 0.0000000 0.0000000 0.0000000 
0.0000000 0.0000000 0.0000000 0.0000000 0.0000000 0.0000000 
0.0000000 0.0000000 0.0000000 0.0000000 0.0000000 0.0000000 
0.0000000 0.0000000 0.0000000 0.0000000 0.0000000 0.0000000 
0.0000000 0.0000000 0.0000000 0.0000000 0.0000000 0.0000000 
0.0000000 0.0000001 0.0000001 0.0000001 0.0000001 0.0000002 
0.0000002 0.0000003 0.0000003 0.0000004 0.0000005 0.0000006 
0.0000008 0.0000009 0.0000011 0.0000013 0.0000016 0.0000018 
0.0000021 0.0000024 0.0000027 0.0000030 0.0000032 0.0000035 
0.0000037 0.0000039 0.0000041 0.0000043 0.0000044 0.0000045 
0.0000045 0.0000045 0.0000045 0.0000044 0.0000043 0.0000042 
0.0000041 0.0000039 0.0000036 0.0000034 0.0000031 0.0000028 
0.0000025 0.0000022 0.0000019 0.0000016 0.0000014 0.0000011 
0.0000009 0.0000008 0.0000006 0.0000005 0.0000004 0.0000003 
0.0000002 0.0000002 0.0000001 0.0000001 0.0000001 0.0000001 
0.0000000 0.0000000 0.0000000 0.0000000 0.0000000 0.0000000 
0.0000000 0.0000000 0.0000000 0.0000000 0.0000000 0.0000000 
0.0000000 0.0000000 0.0000000 0.0000000 0.0000000 0.0000000 
0.0000000 0.0000000 0.0000000 0.0000000 0.0000000 0.0000000 
0.0000000 0.0000000 0.0000000 0.0000000 0.0000000 0.0000000 
0.0000000 0.0000000 0.0000000 0.0000000 0.0000000 0.0000000 
0.0000000 0.0000000 0.0000000 0.0000000 0.0000000 0.0000000 
0.0000000 0.0000000 0.0000000 0.0000000 0.0000000 0.0000000 
0.0000000 0.0000001 0.0000001 0.0000001 0.0000001 0.0000002 
0.0000002 0.0000003 0.0000004 0.0000005 0.0000006 0.0000008 
0.0000010 0.0000012 0.0000015 0.0000018 0.0000021 0.0000024 
0.0000028 0.0000032 0.0000036 0.0000040 0.0000044 0.0000047 
0.0000050 0.0000052 0.0000054 0.0000055 0.0000056 0.0000056 
0.0000055 0.0000054 0.0000053 0.0000051 0.0000049 0.0000047 
0.0000044 0.0000041 0.0000038 0.0000035 0.0000032 0.0000029 
0.0000025 0.0000022 0.0000019 0.0000016 0.0000014 0.0000011 
0.0000009 0.0000008 0.0000006 0.0000005 0.0000004 0.0000003 
0.0000002 0.0000002 0.0000001 0.0000001 0.0000001 0.0000001 
0.0000000 0.0000000 0.0000000 0.0000000 0.0000000 0.0000000 
0.0000000 0.0000000 0.0000000 0.0000000 0.0000000 0.0000000 
0.0000000 0.0000000 0.0000000 0.0000000 0.0000000 0.0000000 
0.0000000 0.0000000 0.0000000 0.0000000 0.0000000 0.0000000 
0.0000000 0.0000000 0.0000000 0.0000000 0.0000000 0.0000000 
0.0000000 0.0000000 0.0000000 0.0000000 0.0000000 0.0000000 
0.0000000 0.0000000 0.0000000 0.0000000 0.0000000 0.0000000 
0.0000000 0.0000000 0.0000000 0.0000000 0.0000000 0.0000000 
0.0000001 0.0000001 0.0000001 0.0000001 0.0000002 0.0000002 
0.0000003 0.0000004 0.0000005 0.0000006 0.0000008 0.0000010 
0.0000013 0.0000016 0.0000019 0.0000023 0.0000028 0.0000033 
0.0000038 0.0000044 0.0000049 0.0000055 0.0000060 0.0000064 
0.0000068 0.0000070 0.0000072 0.0000073 0.0000072 0.0000071 
0.0000069 0.0000067 0.0000064 0.0000060 0.0000056 0.0000053 
0.0000049 0.0000045 0.0000041 0.0000037 0.0000033 0.0000029 
0.0000026 0.0000022 0.0000019 0.0000016 0.0000014 0.0000011 
0.0000009 0.0000007 0.0000006 0.0000005 0.0000004 0.0000003 
0.0000002 0.0000002 0.0000001 0.0000001 0.0000001 0.0000001 
0.0000000 0.0000000 0.0000000 0.0000000 0.0000000 0.0000000 
0.0000000 0.0000000 0.0000000 0.0000000 0.0000000 0.0000000 
0.0000000 0.0000000 0.0000000 0.0000000 0.0000000 0.0000000 
0.0000000 0.0000000 0.0000000 0.0000000 0.0000000 0.0000000 
0.0000000 0.0000000 0.0000000 0.0000000 0.0000000 0.0000000 
0.0000000 0.0000000 0.0000000 0.0000000 0.0000000 0.0000000 
0.0000000 0.0000000 0.0000000 0.0000000 0.0000000 0.0000000 
0.0000000 0.0000000 0.0000000 0.0000000 0.0000000 0.0000000 
0.0000001 0.0000001 0.0000001 0.0000002 0.0000002 0.0000003 
0.0000004 0.0000005 0.0000006 0.0000008 0.0000010 0.0000013 
0.0000017 0.0000021 0.0000026 0.0000031 0.0000038 0.0000045 
0.0000052 0.0000060 0.0000068 0.0000075 0.0000082 0.0000088 
0.0000093 0.0000096 0.0000098 0.0000098 0.0000096 0.0000093 
0.0000089 0.0000084 0.0000079 0.0000073 0.0000067 0.0000061 
0.0000055 0.0000050 0.0000044 0.0000039 0.0000035 0.0000030 
0.0000026 0.0000023 0.0000019 0.0000016 0.0000013 0.0000011 
0.0000009 0.0000007 0.0000006 0.0000005 0.0000004 0.0000003 
0.0000002 0.0000002 0.0000001 0.0000001 0.0000001 0.0000001 
0.0000000 0.0000000 0.0000000 0.0000000 0.0000000 0.0000000 
0.0000000 0.0000000 0.0000000 0.0000000 0.0000000 0.0000000 
0.0000000 0.0000000 0.0000000 0.0000000 0.0000000 0.0000000 
0.0000000 0.0000000 0.0000000 0.0000000 0.0000000 0.0000000 
0.0000000 0.0000000 0.0000000 0.0000000 0.0000000 0.0000000 
0.0000000 0.0000000 0.0000000 0.0000000 0.0000000 0.0000000 
0.0000000 0.0000000 0.0000000 0.0000000 0.0000000 0.0000000 
0.0000000 0.0000000 0.0000000 0.0000000 0.0000000 0.0000001 
0.0000001 0.0000001 0.0000001 0.0000002 0.0000002 0.0000003 
0.0000004 0.0000006 0.0000008 0.0000010 0.0000013 0.0000017 
0.0000022 0.0000027 0.0000034 0.0000042 0.0000050 0.0000060 
0.0000071 0.0000082 0.0000093 0.0000103 0.0000113 0.0000121 
0.0000127 0.0000131 0.0000133 0.0000132 0.0000129 0.0000123 
0.0000116 0.0000108 0.0000099 0.0000090 0.0000081 0.0000072 
0.0000064 0.0000056 0.0000049 0.0000043 0.0000037 0.0000032 
0.0000027 0.0000023 0.0000019 0.0000016 0.0000013 0.0000011 
0.0000009 0.0000007 0.0000006 0.0000004 0.0000003 0.0000003 
0.0000002 0.0000002 0.0000001 0.0000001 0.0000001 0.0000000 
0.0000000 0.0000000 0.0000000 0.0000000 0.0000000 0.0000000 
0.0000000 0.0000000 0.0000000 0.0000000 0.0000000 0.0000000 
0.0000000 0.0000000 0.0000000 0.0000000 0.0000000 0.0000000 
0.0000000 0.0000000 0.0000000 0.0000000 0.0000000 0.0000000 
0.0000000 0.0000000 0.0000000 0.0000000 0.0000000 0.0000000 
0.0000000 0.0000000 0.0000000 0.0000000 0.0000000 0.0000000 
0.0000000 0.0000000 0.0000000 0.0000000 0.0000000 0.0000000 
0.0000000 0.0000000 0.0000000 0.0000000 0.0000000 0.0000001 
0.0000001 0.0000001 0.0000002 0.0000002 0.0000003 0.0000004 
0.0000005 0.0000007 0.0000010 0.0000013 0.0000017 0.0000022 
0.0000028 0.0000035 0.0000045 0.0000055 0.0000067 0.0000081 
0.0000095 0.0000111 0.0000126 0.0000141 0.0000155 0.0000166 
0.0000175 0.0000180 0.0000181 0.0000179 0.0000174 0.0000165 
0.0000154 0.0000141 0.0000128 0.0000114 0.0000100 0.0000088 
0.0000076 0.0000065 0.0000056 0.0000047 0.0000040 0.0000034 
0.0000028 0.0000024 0.0000020 0.0000016 0.0000013 0.0000011 
0.0000009 0.0000007 0.0000005 0.0000004 0.0000003 0.0000003 
0.0000002 0.0000002 0.0000001 0.0000001 0.0000001 0.0000000 
0.0000000 0.0000000 0.0000000 0.0000000 0.0000000 0.0000000 
0.0000000 0.0000000 0.0000000 0.0000000 0.0000000 0.0000000 
0.0000000 0.0000000 0.0000000 0.0000000 0.0000000 0.0000000 
0.0000000 0.0000000 0.0000000 0.0000000 0.0000000 0.0000000 
0.0000000 0.0000000 0.0000000 0.0000000 0.0000000 0.0000000 
0.0000000 0.0000000 0.0000000 0.0000000 0.0000000 0.0000000 
0.0000000 0.0000000 0.0000000 0.0000000 0.0000000 0.0000000 
0.0000000 0.0000000 0.0000000 0.0000000 0.0000001 0.0000001 
0.0000001 0.0000001 0.0000002 0.0000003 0.0000003 0.0000005 
0.0000007 0.0000009 0.0000012 0.0000016 0.0000021 0.0000028 
0.0000036 0.0000046 0.0000058 0.0000073 0.0000089 0.0000108 
0.0000128 0.0000149 0.0000171 0.0000192 0.0000211 0.0000227 
0.0000238 0.0000245 0.0000247 0.0000243 0.0000234 0.0000221 
0.0000205 0.0000186 0.0000166 0.0000146 0.0000127 0.0000108 
0.0000092 0.0000077 0.0000065 0.0000054 0.0000044 0.0000037 
0.0000030 0.0000025 0.0000020 0.0000016 0.0000013 0.0000011 
0.0000008 0.0000007 0.0000005 0.0000004 0.0000003 0.0000002 
0.0000002 0.0000001 0.0000001 0.0000001 0.0000001 0.0000000 
0.0000000 0.0000000 0.0000000 0.0000000 0.0000000 0.0000000 
0.0000000 0.0000000 0.0000000 0.0000000 0.0000000 0.0000000 
0.0000000 0.0000000 0.0000000 0.0000000 0.0000000 0.0000000 
0.0000000 0.0000000 0.0000000 0.0000000 0.0000000 0.0000000 
0.0000000 0.0000000 0.0000000 0.0000000 0.0000000 0.0000000 
0.0000000 0.0000000 0.0000000 0.0000000 0.0000000 0.0000000 
0.0000000 0.0000000 0.0000000 0.0000000 0.0000000 0.0000000 
0.0000000 0.0000000 0.0000000 0.0000000 0.0000001 0.0000001 
0.0000001 0.0000002 0.0000002 0.0000003 0.0000004 0.0000006 
0.0000008 0.0000011 0.0000015 0.0000020 0.0000027 0.0000035 
0.0000046 0.0000059 0.0000075 0.0000095 0.0000117 0.0000142 
0.0000170 0.0000200 0.0000229 0.0000258 0.0000285 0.0000307 
0.0000323 0.0000332 0.0000334 0.0000328 0.0000315 0.0000296 
0.0000272 0.0000245 0.0000216 0.0000188 0.0000161 0.0000136 
0.0000113 0.0000093 0.0000076 0.0000062 0.0000050 0.0000040 
0.0000033 0.0000026 0.0000021 0.0000017 0.0000013 0.0000011 
0.0000008 0.0000007 0.0000005 0.0000004 0.0000003 0.0000002 
0.0000002 0.0000001 0.0000001 0.0000001 0.0000001 0.0000000 
0.0000000 0.0000000 0.0000000 0.0000000 0.0000000 0.0000000 
0.0000000 0.0000000 0.0000000 0.0000000 0.0000000 0.0000000 
0.0000000 0.0000000 0.0000000 0.0000000 0.0000000 0.0000000 
0.0000000 0.0000000 0.0000000 0.0000000 0.0000000 0.0000000 
0.0000000 0.0000000 0.0000000 0.0000000 0.0000000 0.0000000 
0.0000000 0.0000000 0.0000000 0.0000000 0.0000000 0.0000000 
0.0000000 0.0000000 0.0000000 0.0000000 0.0000000 0.0000000 
0.0000000 0.0000000 0.0000000 0.0000000 0.0000001 0.0000001 
0.0000001 0.0000002 0.0000003 0.0000004 0.0000005 0.0000007 
0.0000010 0.0000013 0.0000018 0.0000025 0.0000033 0.0000044 
0.0000058 0.0000075 0.0000097 0.0000122 0.0000152 0.0000186 
0.0000224 0.0000263 0.0000304 0.0000344 0.0000380 0.0000410 
0.0000433 0.0000446 0.0000448 0.0000439 0.0000420 0.0000393 
0.0000359 0.0000321 0.0000281 0.0000242 0.0000205 0.0000170 
0.0000140 0.0000113 0.0000091 0.0000073 0.0000058 0.0000046 
0.0000036 0.0000028 0.0000022 0.0000017 0.0000014 0.0000011 
0.0000008 0.0000007 0.0000005 0.0000004 0.0000003 0.0000002 
0.0000002 0.0000001 0.0000001 0.0000001 0.0000001 0.0000000 
0.0000000 0.0000000 0.0000000 0.0000000 0.0000000 0.0000000 
0.0000000 0.0000000 0.0000000 0.0000000 0.0000000 0.0000000 
0.0000000 0.0000000 0.0000000 0.0000000 0.0000000 0.0000000 
0.0000000 0.0000000 0.0000000 0.0000000 0.0000000 0.0000000 
0.0000000 0.0000000 0.0000000 0.0000000 0.0000000 0.0000000 
0.0000000 0.0000000 0.0000000 0.0000000 0.0000000 0.0000000 
0.0000000 0.0000000 0.0000000 0.0000000 0.0000000 0.0000000 
0.0000000 0.0000000 0.0000000 0.0000001 0.0000001 0.0000001 
0.0000002 0.0000002 0.0000003 0.0000004 0.0000006 0.0000008 
0.0000012 0.0000016 0.0000022 0.0000030 0.0000041 0.0000055 
0.0000072 0.0000095 0.0000122 0.0000156 0.0000195 0.0000240 
0.0000290 0.0000343 0.0000398 0.0000451 0.0000501 0.0000542 
0.0000572 0.0000590 0.0000592 0.0000580 0.0000554 0.0000516 
0.0000469 0.0000417 0.0000363 0.0000310 0.0000259 0.0000213 
0.0000173 0.0000139 0.0000110 0.0000086 0.0000067 0.0000052 
0.0000040 0.0000031 0.0000024 0.0000019 0.0000014 0.0000011 
0.0000009 0.0000007 0.0000005 0.0000004 0.0000003 0.0000002 
0.0000002 0.0000001 0.0000001 0.0000001 0.0000001 0.0000000 
0.0000000 0.0000000 0.0000000 0.0000000 0.0000000 0.0000000 
0.0000000 0.0000000 0.0000000 0.0000000 0.0000000 0.0000000 
0.0000000 0.0000000 0.0000000 0.0000000 0.0000000 0.0000000 
0.0000000 0.0000000 0.0000000 0.0000000 0.0000000 0.0000000 
0.0000000 0.0000000 0.0000000 0.0000000 0.0000000 0.0000000 
0.0000000 0.0000000 0.0000000 0.0000000 0.0000000 0.0000000 
0.0000000 0.0000000 0.0000000 0.0000000 0.0000000 0.0000000 
0.0000000 0.0000000 0.0000000 0.0000001 0.0000001 0.0000001 
0.0000002 0.0000003 0.0000003 0.0000005 0.0000007 0.0000010 
0.0000014 0.0000019 0.0000026 0.0000036 0.0000050 0.0000067 
0.0000089 0.0000117 0.0000152 0.0000195 0.0000246 0.0000304 
0.0000369 0.0000440 0.0000512 0.0000583 0.0000649 0.0000705 
0.0000745 0.0000769 0.0000772 0.0000755 0.0000719 0.0000668 
0.0000605 0.0000535 0.0000463 0.0000392 0.0000326 0.0000266 
0.0000213 0.0000169 0.0000132 0.0000102 0.0000079 0.0000060 
0.0000046 0.0000035 0.0000026 0.0000020 0.0000015 0.0000012 
0.0000009 0.0000007 0.0000005 0.0000004 0.0000003 0.0000002 
0.0000002 0.0000001 0.0000001 0.0000001 0.0000001 0.0000000 
0.0000000 0.0000000 0.0000000 0.0000000 0.0000000 0.0000000 
0.0000000 0.0000000 0.0000000 0.0000000 0.0000000 0.0000000 
0.0000000 0.0000000 0.0000000 0.0000000 0.0000000 0.0000000 
0.0000000 0.0000000 0.0000000 0.0000000 0.0000000 0.0000000 
0.0000000 0.0000000 0.0000000 0.0000000 0.0000000 0.0000000 
0.0000000 0.0000000 0.0000000 0.0000000 0.0000000 0.0000000 
0.0000000 0.0000000 0.0000000 0.0000000 0.0000000 0.0000000 
0.0000000 0.0000000 0.0000000 0.0000001 0.0000001 0.0000001 
0.0000002 0.0000003 0.0000004 0.0000006 0.0000008 0.0000011 
0.0000016 0.0000022 0.0000031 0.0000043 0.0000059 0.0000080 
0.0000108 0.0000143 0.0000187 0.0000241 0.0000305 0.0000379 
0.0000463 0.0000554 0.0000648 0.0000741 0.0000827 0.0000900 
0.0000954 0.0000984 0.0000989 0.0000966 0.0000919 0.0000851 
0.0000768 0.0000677 0.0000582 0.0000490 0.0000404 0.0000327 
0.0000260 0.0000204 0.0000158 0.0000121 0.0000092 0.0000069 
0.0000052 0.0000039 0.0000029 0.0000022 0.0000017 0.0000013 
0.0000009 0.0000007 0.0000006 0.0000004 0.0000003 0.0000002 
0.0000002 0.0000001 0.0000001 0.0000001 0.0000001 0.0000001 
0.0000000 0.0000000 0.0000000 0.0000000 0.0000000 0.0000000 
0.0000000 0.0000000 0.0000000 0.0000000 0.0000000 0.0000000 
0.0000000 0.0000000 0.0000000 0.0000000 0.0000000 0.0000000 
0.0000000 0.0000000 0.0000000 0.0000000 0.0000000 0.0000000 
0.0000000 0.0000000 0.0000000 0.0000000 0.0000000 0.0000000 
0.0000000 0.0000000 0.0000000 0.0000000 0.0000000 0.0000000 
0.0000000 0.0000000 0.0000000 0.0000000 0.0000000 0.0000000 
0.0000000 0.0000000 0.0000001 0.0000001 0.0000001 0.0000002 
0.0000002 0.0000003 0.0000004 0.0000006 0.0000009 0.0000013 
0.0000018 0.0000026 0.0000036 0.0000051 0.0000070 0.0000095 
0.0000129 0.0000171 0.0000225 0.0000291 0.0000371 0.0000464 
0.0000569 0.0000684 0.0000804 0.0000923 0.0001033 0.0001127 
0.0001197 0.0001236 0.0001242 0.0001213 0.0001152 0.0001064 
0.0000957 0.0000840 0.0000719 0.0000602 0.0000493 0.0000396 
0.0000313 0.0000243 0.0000187 0.0000142 0.0000107 0.0000080 
0.0000059 0.0000044 0.0000033 0.0000024 0.0000018 0.0000013 
0.0000010 0.0000008 0.0000006 0.0000004 0.0000003 0.0000003 
0.0000002 0.0000002 0.0000001 0.0000001 0.0000001 0.0000001 
0.0000000 0.0000000 0.0000000 0.0000000 0.0000000 0.0000000 
0.0000000 0.0000000 0.0000000 0.0000000 0.0000000 0.0000000 
0.0000000 0.0000000 0.0000000 0.0000000 0.0000000 0.0000000 
0.0000000 0.0000000 0.0000000 0.0000000 0.0000000 0.0000000 
0.0000000 0.0000000 0.0000000 0.0000000 0.0000000 0.0000000 
0.0000000 0.0000000 0.0000000 0.0000000 0.0000000 0.0000000 
0.0000000 0.0000000 0.0000000 0.0000000 0.0000000 0.0000000 
0.0000000 0.0000000 0.0000001 0.0000001 0.0000001 0.0000002 
0.0000002 0.0000004 0.0000005 0.0000007 0.0000010 0.0000015 
0.0000021 0.0000030 0.0000042 0.0000058 0.0000081 0.0000111 
0.0000150 0.0000201 0.0000266 0.0000346 0.0000443 0.0000556 
0.0000686 0.0000827 0.0000976 0.0001125 0.0001263 0.0001382 
0.0001470 0.0001520 0.0001527 0.0001490 0.0001413 0.0001303 
0.0001169 0.0001021 0.0000870 0.0000725 0.0000591 0.0000472 
0.0000370 0.0000286 0.0000218 0.0000164 0.0000122 0.0000091 
0.0000067 0.0000049 0.0000036 0.0000027 0.0000020 0.0000015 
0.0000011 0.0000008 0.0000006 0.0000005 0.0000004 0.0000003 
0.0000002 0.0000002 0.0000001 0.0000001 0.0000001 0.0000001 
0.0000000 0.0000000 0.0000000 0.0000000 0.0000000 0.0000000 
0.0000000 0.0000000 0.0000000 0.0000000 0.0000000 0.0000000 
0.0000000 0.0000000 0.0000000 0.0000000 0.0000000 0.0000000 
0.0000000 0.0000000 0.0000000 0.0000000 0.0000000 0.0000000 
0.0000000 0.0000000 0.0000000 0.0000000 0.0000000 0.0000000 
0.0000000 0.0000000 0.0000000 0.0000000 0.0000000 0.0000000 
0.0000000 0.0000000 0.0000000 0.0000000 0.0000000 0.0000000 
0.0000000 0.0000000 0.0000001 0.0000001 0.0000001 0.0000002 
0.0000003 0.0000004 0.0000005 0.0000008 0.0000011 0.0000016 
0.0000023 0.0000033 0.0000047 0.0000066 0.0000092 0.0000127 
0.0000173 0.0000232 0.0000308 0.0000402 0.0000517 0.0000653 
0.0000808 0.0000979 0.0001160 0.0001340 0.0001510 0.0001655 
0.0001763 0.0001825 0.0001834 0.0001789 0.0001694 0.0001558 
0.0001394 0.0001214 0.0001031 0.0000855 0.0000693 0.0000551 
0.0000430 0.0000330 0.0000250 0.0000187 0.0000139 0.0000102 
0.0000075 0.0000054 0.0000040 0.0000029 0.0000021 0.0000016 
0.0000012 0.0000009 0.0000007 0.0000005 0.0000004 0.0000003 
0.0000002 0.0000002 0.0000001 0.0000001 0.0000001 0.0000001 
0.0000000 0.0000000 0.0000000 0.0000000 0.0000000 0.0000000 
0.0000000 0.0000000 0.0000000 0.0000000 0.0000000 0.0000000 
0.0000000 0.0000000 0.0000000 0.0000000 0.0000000 0.0000000 
0.0000000 0.0000000 0.0000000 0.0000000 0.0000000 0.0000000 
0.0000000 0.0000000 0.0000000 0.0000000 0.0000000 0.0000000 
0.0000000 0.0000000 0.0000000 0.0000000 0.0000000 0.0000000 
0.0000000 0.0000000 0.0000000 0.0000000 0.0000000 0.0000000 
0.0000000 0.0000000 0.0000001 0.0000001 0.0000001 0.0000002 
0.0000003 0.0000004 0.0000006 0.0000009 0.0000012 0.0000018 
0.0000026 0.0000037 0.0000052 0.0000074 0.0000103 0.0000142 
0.0000194 0.0000262 0.0000349 0.0000458 0.0000590 0.0000748 
0.0000930 0.0001131 0.0001344 0.0001558 0.0001759 0.0001932 
0.0002062 0.0002136 0.0002147 0.0002093 0.0001980 0.0001818 
0.0001623 0.0001409 0.0001192 0.0000985 0.0000795 0.0000629 
0.0000489 0.0000374 0.0000282 0.0000210 0.0000154 0.0000113 
0.0000082 0.0000060 0.0000043 0.0000032 0.0000023 0.0000017 
0.0000013 0.0000009 0.0000007 0.0000005 0.0000004 0.0000003 
0.0000002 0.0000002 0.0000001 0.0000001 0.0000001 0.0000001 
0.0000001 0.0000000 0.0000000 0.0000000 0.0000000 0.0000000 
0.0000000 0.0000000 0.0000000 0.0000000 0.0000000 0.0000000 
0.0000000 0.0000000 0.0000000 0.0000000 0.0000000 0.0000000 
0.0000000 0.0000000 0.0000000 0.0000000 0.0000000 0.0000000 
0.0000000 0.0000000 0.0000000 0.0000000 0.0000000 0.0000000 
0.0000000 0.0000000 0.0000000 0.0000000 0.0000000 0.0000000 
0.0000000 0.0000000 0.0000000 0.0000000 0.0000000 0.0000000 
0.0000000 0.0000000 0.0000001 0.0000001 0.0000001 0.0000002 
0.0000003 0.0000005 0.0000006 0.0000009 0.0000013 0.0000019 
0.0000028 0.0000040 0.0000057 0.0000080 0.0000112 0.0000156 
0.0000214 0.0000289 0.0000387 0.0000509 0.0000659 0.0000838 
0.0001044 0.0001274 0.0001518 0.0001764 0.0001996 0.0002196 
0.0002347 0.0002433 0.0002445 0.0002383 0.0002252 0.0002065 
0.0001840 0.0001593 0.0001345 0.0001107 0.0000891 0.0000703 
0.0000544 0.0000414 0.0000311 0.0000230 0.0000169 0.0000123 
0.0000089 0.0000065 0.0000047 0.0000034 0.0000025 0.0000018 
0.0000014 0.0000010 0.0000008 0.0000006 0.0000004 0.0000003 
0.0000003 0.0000002 0.0000002 0.0000001 0.0000001 0.0000001 
0.0000001 0.0000000 0.0000000 0.0000000 0.0000000 0.0000000 
0.0000000 0.0000000 0.0000000 0.0000000 0.0000000 0.0000000 
0.0000000 0.0000000 0.0000000 0.0000000 0.0000000 0.0000000 
0.0000000 0.0000000 0.0000000 0.0000000 0.0000000 0.0000000 
0.0000000 0.0000000 0.0000000 0.0000000 0.0000000 0.0000000 
0.0000000 0.0000000 0.0000000 0.0000000 0.0000000 0.0000000 
0.0000000 0.0000000 0.0000000 0.0000000 0.0000000 0.0000000 
0.0000000 0.0000000 0.0000001 0.0000001 0.0000002 0.0000002 
0.0000003 0.0000005 0.0000007 0.0000010 0.0000014 0.0000020 
0.0000030 0.0000042 0.0000061 0.0000086 0.0000120 0.0000167 
0.0000230 0.0000312 0.0000418 0.0000552 0.0000717 0.0000914 
0.0001142 0.0001397 0.0001668 0.0001943 0.0002203 0.0002427 
0.0002596 0.0002692 0.0002707 0.0002637 0.0002490 0.0002281 
0.0002028 0.0001753 0.0001476 0.0001212 0.0000973 0.0000765 
0.0000590 0.0000448 0.0000335 0.0000248 0.0000181 0.0000132 
0.0000095 0.0000069 0.0000050 0.0000036 0.0000026 0.0000019 
0.0000014 0.0000011 0.0000008 0.0000006 0.0000005 0.0000004 
0.0000003 0.0000002 0.0000002 0.0000001 0.0000001 0.0000001 
0.0000001 0.0000000 0.0000000 0.0000000 0.0000000 0.0000000 
0.0000000 0.0000000 0.0000000 0.0000000 0.0000000 0.0000000 
0.0000000 0.0000000 0.0000000 0.0000000 0.0000000 0.0000000 
0.0000000 0.0000000 0.0000000 0.0000000 0.0000000 0.0000000 
0.0000000 0.0000000 0.0000000 0.0000000 0.0000000 0.0000000 
0.0000000 0.0000000 0.0000000 0.0000000 0.0000000 0.0000000 
0.0000000 0.0000000 0.0000000 0.0000000 0.0000000 0.0000000 
0.0000000 0.0000001 0.0000001 0.0000001 0.0000002 0.0000002 
0.0000003 0.0000005 0.0000007 0.0000010 0.0000015 0.0000021 
0.0000031 0.0000044 0.0000063 0.0000090 0.0000126 0.0000176 
0.0000242 0.0000330 0.0000442 0.0000585 0.0000761 0.0000972 
0.0001217 0.0001490 0.0001783 0.0002079 0.0002360 0.0002603 
0.0002786 0.0002891 0.0002907 0.0002832 0.0002672 0.0002446 
0.0002172 0.0001875 0.0001576 0.0001292 0.0001035 0.0000812 
0.0000625 0.0000474 0.0000353 0.0000261 0.0000191 0.0000138 
0.0000100 0.0000072 0.0000052 0.0000038 0.0000028 0.0000020 
0.0000015 0.0000011 0.0000009 0.0000007 0.0000005 0.0000004 
0.0000003 0.0000002 0.0000002 0.0000002 0.0000001 0.0000001 
0.0000001 0.0000000 0.0000000 0.0000000 0.0000000 0.0000000 
0.0000000 0.0000000 0.0000000 0.0000000 0.0000000 0.0000000 
0.0000000 0.0000000 0.0000000 0.0000000 0.0000000 0.0000000 
0.0000000 0.0000000 0.0000000 0.0000000 0.0000000 0.0000000 
0.0000000 0.0000000 0.0000000 0.0000000 0.0000000 0.0000000 
0.0000000 0.0000000 0.0000000 0.0000000 0.0000000 0.0000000 
0.0000000 0.0000000 0.0000000 0.0000000 0.0000000 0.0000000 
0.0000000 0.0000001 0.0000001 0.0000001 0.0000002 0.0000002 
0.0000004 0.0000005 0.0000007 0.0000010 0.0000015 0.0000022 
0.0000032 0.0000045 0.0000065 0.0000092 0.0000130 0.0000181 
0.0000249 0.0000340 0.0000457 0.0000604 0.0000787 0.0001006 
0.0001261 0.0001546 0.0001851 0.0002161 0.0002454 0.0002709 
0.0002900 0.0003010 0.0003027 0.0002948 0.0002781 0.0002544 
0.0002258 0.0001948 0.0001635 0.0001339 0.0001072 0.0000840 
0.0000646 0.0000488 0.0000364 0.0000268 0.0000196 0.0000142 
0.0000103 0.0000074 0.0000054 0.0000039 0.0000029 0.0000021 
0.0000016 0.0000012 0.0000009 0.0000007 0.0000005 0.0000004 
0.0000003 0.0000002 0.0000002 0.0000002 0.0000001 0.0000001 
0.0000001 0.0000000 0.0000000 0.0000000 0.0000000 0.0000000 
0.0000000 0.0000000 0.0000000 0.0000000 0.0000000 0.0000000 
0.0000000 0.0000000 0.0000000 0.0000000 0.0000000 0.0000000 
0.0000000 0.0000000 0.0000000 0.0000000 0.0000000 0.0000000 
0.0000000 0.0000000 0.0000000 0.0000000 0.0000000 0.0000000 
0.0000000 0.0000000 0.0000000 0.0000000 0.0000000 0.0000000 
0.0000000 0.0000000 0.0000000 0.0000000 0.0000000 0.0000000 
0.0000000 0.0000001 0.0000001 0.0000001 0.0000002 0.0000002 
0.0000004 0.0000005 0.0000007 0.0000010 0.0000015 0.0000022 
0.0000032 0.0000046 0.0000065 0.0000093 0.0000131 0.0000182 
0.0000251 0.0000342 0.0000460 0.0000609 0.0000793 0.0001014 
0.0001271 0.0001558 0.0001866 0.0002179 0.0002475 0.0002732 
0.0002926 0.0003037 0.0003054 0.0002974 0.0002805 0.0002565 
0.0002276 0.0001963 0.0001648 0.0001349 0.0001079 0.0000845 
0.0000650 0.0000492 0.0000366 0.0000270 0.0000197 0.0000143 
0.0000104 0.0000075 0.0000054 0.0000040 0.0000029 0.0000022 
0.0000016 0.0000012 0.0000009 0.0000007 0.0000006 0.0000004 
0.0000003 0.0000003 0.0000002 0.0000002 0.0000001 0.0000001 
0.0000001 0.0000001 0.0000000 0.0000000 0.0000000 0.0000000 
0.0000000 0.0000000 0.0000000 0.0000000 0.0000000 0.0000000 
0.0000000 0.0000000 0.0000000 0.0000000 0.0000000 0.0000000 
0.0000000 0.0000000 0.0000000 0.0000000 0.0000000 0.0000000 
0.0000000 0.0000000 0.0000000 0.0000000 0.0000000 0.0000000 
0.0000000 0.0000000 0.0000000 0.0000000 0.0000000 0.0000000 
0.0000000 0.0000000 0.0000000 0.0000000 0.0000000 0.0000000 
0.0000000 0.0000001 0.0000001 0.0000001 0.0000002 0.0000002 
0.0000003 0.0000005 0.0000007 0.0000010 0.0000015 0.0000022 
0.0000031 0.0000045 0.0000064 0.0000091 0.0000129 0.0000179 
0.0000247 0.0000336 0.0000452 0.0000597 0.0000778 0.0000994 
0.0001245 0.0001526 0.0001827 0.0002132 0.0002421 0.0002671 
0.0002860 0.0002968 0.0002984 0.0002906 0.0002742 0.0002508 
0.0002226 0.0001921 0.0001613 0.0001321 0.0001057 0.0000829 
0.0000638 0.0000482 0.0000360 0.0000266 0.0000194 0.0000141 
0.0000103 0.0000074 0.0000054 0.0000040 0.0000029 0.0000022 
0.0000017 0.0000013 0.0000010 0.0000007 0.0000006 0.0000004 
0.0000003 0.0000003 0.0000002 0.0000002 0.0000001 0.0000001 
0.0000001 0.0000001 0.0000000 0.0000000 0.0000000 0.0000000 
0.0000000 0.0000000 0.0000000 0.0000000 0.0000000 0.0000000 
0.0000000 0.0000000 0.0000000 0.0000000 0.0000000 0.0000000 
0.0000000 0.0000000 0.0000000 0.0000000 0.0000000 0.0000000 
0.0000000 0.0000000 0.0000000 0.0000000 0.0000000 0.0000000 
0.0000000 0.0000000 0.0000000 0.0000000 0.0000000 0.0000000 
0.0000000 0.0000000 0.0000000 0.0000000 0.0000000 0.0000000 
0.0000000 0.0000001 0.0000001 0.0000001 0.0000002 0.0000002 
0.0000003 0.0000005 0.0000007 0.0000010 0.0000014 0.0000021 
0.0000030 0.0000044 0.0000062 0.0000088 0.0000124 0.0000172 
0.0000237 0.0000323 0.0000433 0.0000572 0.0000743 0.0000949 
0.0001187 0.0001453 0.0001737 0.0002025 0.0002297 0.0002532 
0.0002710 0.0002811 0.0002826 0.0002752 0.0002598 0.0002378 
0.0002112 0.0001824 0.0001533 0.0001257 0.0001008 0.0000791 
0.0000610 0.0000462 0.0000346 0.0000256 0.0000187 0.0000137 
0.0000100 0.0000073 0.0000053 0.0000039 0.0000029 0.0000022 
0.0000017 0.0000013 0.0000010 0.0000008 0.0000006 0.0000005 
0.0000004 0.0000003 0.0000002 0.0000002 0.0000001 0.0000001 
0.0000001 0.0000001 0.0000000 0.0000000 0.0000000 0.0000000 
0.0000000 0.0000000 0.0000000 0.0000000 0.0000000 0.0000000 
0.0000000 0.0000000 0.0000000 0.0000000 0.0000000 0.0000000 
0.0000000 0.0000000 0.0000000 0.0000000 0.0000000 0.0000000 
0.0000000 0.0000000 0.0000000 0.0000000 0.0000000 0.0000000 
0.0000000 0.0000000 0.0000000 0.0000000 0.0000000 0.0000000 
0.0000000 0.0000000 0.0000000 0.0000000 0.0000000 0.0000000 
0.0000000 0.0000001 0.0000001 0.0000001 0.0000002 0.0000002 
0.0000003 0.0000005 0.0000006 0.0000009 0.0000014 0.0000020 
0.0000029 0.0000041 0.0000059 0.0000083 0.0000117 0.0000162 
0.0000223 0.0000303 0.0000405 0.0000534 0.0000692 0.0000882 
0.0001101 0.0001345 0.0001605 0.0001868 0.0002116 0.0002330 
0.0002490 0.0002582 0.0002595 0.0002528 0.0002388 0.0002187 
0.0001945 0.0001682 0.0001417 0.0001164 0.0000935 0.0000736 
0.0000568 0.0000432 0.0000324 0.0000240 0.0000177 0.0000130 
0.0000095 0.0000069 0.0000051 0.0000038 0.0000028 0.0000022 
0.0000016 0.0000013 0.0000010 0.0000008 0.0000006 0.0000005 
0.0000004 0.0000003 0.0000002 0.0000002 0.0000001 0.0000001 
0.0000001 0.0000001 0.0000000 0.0000000 0.0000000 0.0000000 
0.0000000 0.0000000 0.0000000 0.0000000 0.0000000 0.0000000 
0.0000000 0.0000000 0.0000000 0.0000000 0.0000000 0.0000000 
0.0000000 0.0000000 0.0000000 0.0000000 0.0000000 0.0000000 
0.0000000 0.0000000 0.0000000 0.0000000 0.0000000 0.0000000 
0.0000000 0.0000000 0.0000000 0.0000000 0.0000000 0.0000000 
0.0000000 0.0000000 0.0000000 0.0000000 0.0000000 0.0000000 
0.0000000 0.0000000 0.0000001 0.0000001 0.0000001 0.0000002 
0.0000003 0.0000005 0.0000006 0.0000009 0.0000013 0.0000019 
0.0000027 0.0000039 0.0000055 0.0000077 0.0000108 0.0000150 
0.0000205 0.0000277 0.0000370 0.0000487 0.0000629 0.0000799 
0.0000995 0.0001212 0.0001442 0.0001675 0.0001893 0.0002081 
0.0002223 0.0002303 0.0002314 0.0002255 0.0002131 0.0001955 
0.0001741 0.0001509 0.0001274 0.0001049 0.0000845 0.0000667 
0.0000517 0.0000394 0.0000297 0.0000221 0.0000164 0.0000120 
0.0000089 0.0000065 0.0000048 0.0000036 0.0000027 0.0000021 
0.0000016 0.0000012 0.0000010 0.0000008 0.0000006 0.0000005 
0.0000004 0.0000003 0.0000002 0.0000002 0.0000001 0.0000001 
0.0000001 0.0000001 0.0000000 0.0000000 0.0000000 0.0000000 
0.0000000 0.0000000 0.0000000 0.0000000 0.0000000 0.0000000 
0.0000000 0.0000000 0.0000000 0.0000000 0.0000000 0.0000000 
0.0000000 0.0000000 0.0000000 0.0000000 0.0000000 0.0000000 
0.0000000 0.0000000 0.0000000 0.0000000 0.0000000 0.0000000 
0.0000000 0.0000000 0.0000000 0.0000000 0.0000000 0.0000000 
0.0000000 0.0000000 0.0000000 0.0000000 0.0000000 0.0000000 
0.0000000 0.0000000 0.0000001 0.0000001 0.0000001 0.0000002 
0.0000003 0.0000004 0.0000006 0.0000008 0.0000012 0.0000017 
0.0000025 0.0000035 0.0000050 0.0000070 0.0000098 0.0000135 
0.0000184 0.0000249 0.0000331 0.0000433 0.0000558 0.0000706 
0.0000876 0.0001064 0.0001262 0.0001461 0.0001648 0.0001809 
0.0001929 0.0001997 0.0002006 0.0001955 0.0001850 0.0001699 
0.0001517 0.0001318 0.0001115 0.0000922 0.0000745 0.0000590 
0.0000459 0.0000352 0.0000266 0.0000199 0.0000148 0.0000110 
0.0000081 0.0000060 0.0000045 0.0000034 0.0000026 0.0000020 
0.0000015 0.0000012 0.0000009 0.0000007 0.0000006 0.0000005 
0.0000004 0.0000003 0.0000002 0.0000002 0.0000001 0.0000001 
0.0000001 0.0000001 0.0000000 0.0000000 0.0000000 0.0000000 
0.0000000 0.0000000 0.0000000 0.0000000 0.0000000 0.0000000 
0.0000000 0.0000000 0.0000000 0.0000000 0.0000000 0.0000000 
0.0000000 0.0000000 0.0000000 0.0000000 0.0000000 0.0000000 
0.0000000 0.0000000 0.0000000 0.0000000 0.0000000 0.0000000 
0.0000000 0.0000000 0.0000000 0.0000000 0.0000000 0.0000000 
0.0000000 0.0000000 0.0000000 0.0000000 0.0000000 0.0000000 
0.0000000 0.0000000 0.0000001 0.0000001 0.0000001 0.0000002 
0.0000003 0.0000004 0.0000005 0.0000008 0.0000011 0.0000016 
0.0000022 0.0000032 0.0000045 0.0000063 0.0000087 0.0000120 
0.0000162 0.0000218 0.0000289 0.0000377 0.0000483 0.0000609 
0.0000753 0.0000911 0.0001077 0.0001243 0.0001398 0.0001531 
0.0001630 0.0001686 0.0001693 0.0001651 0.0001564 0.0001439 
0.0001287 0.0001122 0.0000953 0.0000790 0.0000641 0.0000510 
0.0000399 0.0000307 0.0000234 0.0000176 0.0000132 0.0000098 
0.0000073 0.0000055 0.0000041 0.0000031 0.0000024 0.0000019 
0.0000015 0.0000011 0.0000009 0.0000007 0.0000006 0.0000004 
0.0000003 0.0000003 0.0000002 0.0000002 0.0000001 0.0000001 
0.0000001 0.0000001 0.0000000 0.0000000 0.0000000 0.0000000 
0.0000000 0.0000000 0.0000000 0.0000000 0.0000000 0.0000000 
0.0000000 0.0000000 0.0000000 0.0000000 0.0000000 0.0000000 
0.0000000 0.0000000 0.0000000 0.0000000 0.0000000 0.0000000 
0.0000000 0.0000000 0.0000000 0.0000000 0.0000000 0.0000000 
0.0000000 0.0000000 0.0000000 0.0000000 0.0000000 0.0000000 
0.0000000 0.0000000 0.0000000 0.0000000 0.0000000 0.0000000 
0.0000000 0.0000000 0.0000001 0.0000001 0.0000001 0.0000002 
0.0000002 0.0000004 0.0000005 0.0000007 0.0000010 0.0000014 
0.0000020 0.0000028 0.0000039 0.0000055 0.0000076 0.0000104 
0.0000140 0.0000188 0.0000247 0.0000321 0.0000410 0.0000514 
0.0000632 0.0000762 0.0000898 0.0001032 0.0001158 0.0001265 
0.0001344 0.0001389 0.0001394 0.0001360 0.0001290 0.0001189 
0.0001067 0.0000932 0.0000795 0.0000662 0.0000540 0.0000432 
0.0000339 0.0000263 0.0000201 0.0000153 0.0000115 0.0000086 
0.0000065 0.0000049 0.0000037 0.0000029 0.0000022 0.0000017 
0.0000014 0.0000011 0.0000009 0.0000007 0.0000005 0.0000004 
0.0000003 0.0000003 0.0000002 0.0000002 0.0000001 0.0000001 
0.0000001 0.0000001 0.0000000 0.0000000 0.0000000 0.0000000 
0.0000000 0.0000000 0.0000000 0.0000000 0.0000000 0.0000000 
0.0000000 0.0000000 0.0000000 0.0000000 0.0000000 0.0000000 
0.0000000 0.0000000 0.0000000 0.0000000 0.0000000 0.0000000 
0.0000000 0.0000000 0.0000000 0.0000000 0.0000000 0.0000000 
0.0000000 0.0000000 0.0000000 0.0000000 0.0000000 0.0000000 
0.0000000 0.0000000 0.0000000 0.0000000 0.0000000 0.0000000 
0.0000000 0.0000000 0.0000001 0.0000001 0.0000001 0.0000002 
0.0000002 0.0000003 0.0000004 0.0000006 0.0000009 0.0000012 
0.0000017 0.0000024 0.0000034 0.0000047 0.0000065 0.0000088 
0.0000119 0.0000158 0.0000207 0.0000268 0.0000340 0.0000425 
0.0000520 0.0000624 0.0000732 0.0000839 0.0000937 0.0001021 
0.0001083 0.0001118 0.0001122 0.0001095 0.0001040 0.0000961 
0.0000864 0.0000758 0.0000649 0.0000543 0.0000445 0.0000358 
0.0000283 0.0000221 0.0000170 0.0000130 0.0000099 0.0000075 
0.0000057 0.0000043 0.0000033 0.0000026 0.0000020 0.0000016 
0.0000013 0.0000010 0.0000008 0.0000006 0.0000005 0.0000004 
0.0000003 0.0000002 0.0000002 0.0000002 0.0000001 0.0000001 
0.0000001 0.0000001 0.0000000 0.0000000 0.0000000 0.0000000 
0.0000000 0.0000000 0.0000000 0.0000000 0.0000000 0.0000000 
0.0000000 0.0000000 0.0000000 0.0000000 0.0000000 0.0000000 
0.0000000 0.0000000 0.0000000 0.0000000 0.0000000 0.0000000 
0.0000000 0.0000000 0.0000000 0.0000000 0.0000000 0.0000000 
0.0000000 0.0000000 0.0000000 0.0000000 0.0000000 0.0000000 
0.0000000 0.0000000 0.0000000 0.0000000 0.0000000 0.0000000 
0.0000000 0.0000000 0.0000000 0.0000001 0.0000001 0.0000001 
0.0000002 0.0000003 0.0000004 0.0000005 0.0000008 0.0000011 
0.0000015 0.0000021 0.0000029 0.0000040 0.0000055 0.0000074 
0.0000099 0.0000131 0.0000171 0.0000219 0.0000277 0.0000344 
0.0000419 0.0000500 0.0000584 0.0000667 0.0000743 0.0000808 
0.0000855 0.0000882 0.0000885 0.0000864 0.0000821 0.0000760 
0.0000686 0.0000604 0.0000519 0.0000437 0.0000360 0.0000291 
0.0000232 0.0000182 0.0000141 0.0000109 0.0000083 0.0000064 
0.0000049 0.0000038 0.0000029 0.0000023 0.0000018 0.0000014 
0.0000011 0.0000009 0.0000007 0.0000006 0.0000005 0.0000004 
0.0000003 0.0000002 0.0000002 0.0000002 0.0000001 0.0000001 
0.0000001 0.0000000 0.0000000 0.0000000 0.0000000 0.0000000 
0.0000000 0.0000000 0.0000000 0.0000000 0.0000000 0.0000000 
0.0000000 0.0000000 0.0000000 0.0000000 0.0000000 0.0000000 
0.0000000 0.0000000 0.0000000 0.0000000 0.0000000 0.0000000 
0.0000000 0.0000000 0.0000000 0.0000000 0.0000000 0.0000000 
0.0000000 0.0000000 0.0000000 0.0000000 0.0000000 0.0000000 
0.0000000 0.0000000 0.0000000 0.0000000 0.0000000 0.0000000 
0.0000000 0.0000000 0.0000000 0.0000001 0.0000001 0.0000001 
0.0000002 0.0000002 0.0000003 0.0000005 0.0000007 0.0000009 
0.0000013 0.0000018 0.0000024 0.0000034 0.0000046 0.0000061 
0.0000081 0.0000107 0.0000138 0.0000177 0.0000222 0.0000274 
0.0000332 0.0000394 0.0000458 0.0000521 0.0000578 0.0000627 
0.0000662 0.0000682 0.0000684 0.0000668 0.0000636 0.0000590 
0.0000534 0.0000472 0.0000408 0.0000345 0.0000286 0.0000232 
0.0000186 0.0000147 0.0000115 0.0000090 0.0000069 0.0000054 
0.0000041 0.0000032 0.0000025 0.0000020 0.0000016 0.0000013 
0.0000010 0.0000008 0.0000007 0.0000005 0.0000004 0.0000003 
0.0000003 0.0000002 0.0000002 0.0000001 0.0000001 0.0000001 
0.0000001 0.0000000 0.0000000 0.0000000 0.0000000 0.0000000 
0.0000000 0.0000000 0.0000000 0.0000000 0.0000000 0.0000000 
0.0000000 0.0000000 0.0000000 0.0000000 0.0000000 0.0000000 
0.0000000 0.0000000 0.0000000 0.0000000 0.0000000 0.0000000 
0.0000000 0.0000000 0.0000000 0.0000000 0.0000000 0.0000000 
0.0000000 0.0000000 0.0000000 0.0000000 0.0000000 0.0000000 
0.0000000 0.0000000 0.0000000 0.0000000 0.0000000 0.0000000 
0.0000000 0.0000000 0.0000000 0.0000001 0.0000001 0.0000001 
0.0000002 0.0000002 0.0000003 0.0000004 0.0000006 0.0000008 
0.0000011 0.0000015 0.0000020 0.0000028 0.0000037 0.0000050 
0.0000066 0.0000086 0.0000110 0.0000140 0.0000175 0.0000214 
0.0000258 0.0000305 0.0000353 0.0000400 0.0000442 0.0000478 
0.0000504 0.0000519 0.0000520 0.0000508 0.0000485 0.0000451 
0.0000409 0.0000363 0.0000315 0.0000268 0.0000223 0.0000183 
0.0000147 0.0000118 0.0000093 0.0000073 0.0000057 0.0000044 
0.0000035 0.0000027 0.0000022 0.0000017 0.0000014 0.0000011 
0.0000009 0.0000007 0.0000006 0.0000005 0.0000004 0.0000003 
0.0000002 0.0000002 0.0000001 0.0000001 0.0000001 0.0000001 
0.0000001 0.0000000 0.0000000 0.0000000 0.0000000 0.0000000 
0.0000000 0.0000000 0.0000000 0.0000000 0.0000000 0.0000000 
0.0000000 0.0000000 0.0000000 0.0000000 0.0000000 0.0000000 
0.0000000 0.0000000 0.0000000 0.0000000 0.0000000 0.0000000 
0.0000000 0.0000000 0.0000000 0.0000000 0.0000000 0.0000000 
0.0000000 0.0000000 0.0000000 0.0000000 0.0000000 0.0000000 
0.0000000 0.0000000 0.0000000 0.0000000 0.0000000 0.0000000 
0.0000000 0.0000000 0.0000000 0.0000001 0.0000001 0.0000001 
0.0000001 0.0000002 0.0000002 0.0000003 0.0000005 0.0000007 
0.0000009 0.0000012 0.0000017 0.0000023 0.0000030 0.0000040 
0.0000052 0.0000068 0.0000087 0.0000109 0.0000136 0.0000165 
0.0000198 0.0000233 0.0000268 0.0000302 0.0000333 0.0000359 
0.0000378 0.0000388 0.0000389 0.0000381 0.0000364 0.0000339 
0.0000309 0.0000275 0.0000239 0.0000205 0.0000172 0.0000142 
0.0000115 0.0000092 0.0000074 0.0000058 0.0000046 0.0000036 
0.0000029 0.0000023 0.0000018 0.0000015 0.0000012 0.0000010 
0.0000008 0.0000006 0.0000005 0.0000004 0.0000003 0.0000003 
0.0000002 0.0000002 0.0000001 0.0000001 0.0000001 0.0000001 
0.0000000 0.0000000 0.0000000 0.0000000 0.0000000 0.0000000 
0.0000000 0.0000000 0.0000000 0.0000000 0.0000000 0.0000000 
0.0000000 0.0000000 0.0000000 0.0000000 0.0000000 0.0000000 
0.0000000 0.0000000 0.0000000 0.0000000 0.0000000 0.0000000 
0.0000000 0.0000000 0.0000000 0.0000000 0.0000000 0.0000000 
0.0000000 0.0000000 0.0000000 0.0000000 0.0000000 0.0000000 
0.0000000 0.0000000 0.0000000 0.0000000 0.0000000 0.0000000 
0.0000000 0.0000000 0.0000000 0.0000000 0.0000001 0.0000001 
0.0000001 0.0000002 0.0000002 0.0000003 0.0000004 0.0000005 
0.0000007 0.0000010 0.0000014 0.0000018 0.0000024 0.0000032 
0.0000041 0.0000053 0.0000067 0.0000084 0.0000104 0.0000126 
0.0000150 0.0000175 0.0000201 0.0000225 0.0000248 0.0000266 
0.0000279 0.0000287 0.0000287 0.0000281 0.0000269 0.0000251 
0.0000229 0.0000205 0.0000180 0.0000154 0.0000130 0.0000108 
0.0000089 0.0000072 0.0000058 0.0000046 0.0000037 0.0000029 
0.0000023 0.0000019 0.0000015 0.0000012 0.0000010 0.0000008 
0.0000007 0.0000006 0.0000005 0.0000004 0.0000003 0.0000002 
0.0000002 0.0000001 0.0000001 0.0000001 0.0000001 0.0000001 
0.0000000 0.0000000 0.0000000 0.0000000 0.0000000 0.0000000 
0.0000000 0.0000000 0.0000000 0.0000000 0.0000000 0.0000000 
0.0000000 0.0000000 0.0000000 0.0000000 0.0000000 0.0000000 
0.0000000 0.0000000 0.0000000 0.0000000 0.0000000 0.0000000 
0.0000000 0.0000000 0.0000000 0.0000000 0.0000000 0.0000000 
0.0000000 0.0000000 0.0000000 0.0000000 0.0000000 0.0000000 
0.0000000 0.0000000 0.0000000 0.0000000 0.0000000 0.0000000 
0.0000000 0.0000000 0.0000000 0.0000000 0.0000001 0.0000001 
0.0000001 0.0000001 0.0000002 0.0000003 0.0000003 0.0000005 
0.0000006 0.0000008 0.0000011 0.0000015 0.0000019 0.0000025 
0.0000032 0.0000041 0.0000052 0.0000064 0.0000079 0.0000095 
0.0000112 0.0000130 0.0000149 0.0000166 0.0000182 0.0000195 
0.0000204 0.0000209 0.0000210 0.0000205 0.0000196 0.0000184 
0.0000169 0.0000151 0.0000133 0.0000115 0.0000098 0.0000082 
0.0000067 0.0000055 0.0000045 0.0000036 0.0000029 0.0000023 
0.0000019 0.0000015 0.0000012 0.0000010 0.0000008 0.0000007 
0.0000006 0.0000005 0.0000004 0.0000003 0.0000003 0.0000002 
0.0000002 0.0000001 0.0000001 0.0000001 0.0000001 0.0000001 
0.0000000 0.0000000 0.0000000 0.0000000 0.0000000 0.0000000 
0.0000000 0.0000000 0.0000000 0.0000000 0.0000000 0.0000000 
0.0000000 0.0000000 0.0000000 0.0000000 0.0000000 0.0000000 
0.0000000 0.0000000 0.0000000 0.0000000 0.0000000 0.0000000 
0.0000000 0.0000000 0.0000000 0.0000000 0.0000000 0.0000000 
0.0000000 0.0000000 0.0000000 0.0000000 0.0000000 0.0000000 
0.0000000 0.0000000 0.0000000 0.0000000 0.0000000 0.0000000 
0.0000000 0.0000000 0.0000000 0.0000000 0.0000000 0.0000001 
0.0000001 0.0000001 0.0000002 0.0000002 0.0000003 0.0000004 
0.0000005 0.0000007 0.0000009 0.0000012 0.0000015 0.0000020 
0.0000025 0.0000032 0.0000040 0.0000049 0.0000059 0.0000071 
0.0000083 0.0000096 0.0000109 0.0000121 0.0000132 0.0000141 
0.0000148 0.0000151 0.0000151 0.0000148 0.0000142 0.0000133 
0.0000123 0.0000110 0.0000098 0.0000085 0.0000072 0.0000061 
0.0000051 0.0000042 0.0000034 0.0000028 0.0000023 0.0000018 
0.0000015 0.0000012 0.0000010 0.0000008 0.0000007 0.0000006 
0.0000005 0.0000004 0.0000003 0.0000003 0.0000002 0.0000002 
0.0000001 0.0000001 0.0000001 0.0000001 0.0000001 0.0000000 
0.0000000 0.0000000 0.0000000 0.0000000 0.0000000 0.0000000 
0.0000000 0.0000000 0.0000000 0.0000000 0.0000000 0.0000000 
0.0000000 0.0000000 0.0000000 0.0000000 0.0000000 0.0000000 
0.0000000 0.0000000 0.0000000 0.0000000 0.0000000 0.0000000 
0.0000000 0.0000000 0.0000000 0.0000000 0.0000000 0.0000000 
0.0000000 0.0000000 0.0000000 0.0000000 0.0000000 0.0000000 
0.0000000 0.0000000 0.0000000 0.0000000 0.0000000 0.0000000 
0.0000000 0.0000000 0.0000000 0.0000000 0.0000000 0.0000001 
0.0000001 0.0000001 0.0000001 0.0000002 0.0000002 0.0000003 
0.0000004 0.0000006 0.0000007 0.0000009 0.0000012 0.0000015 
0.0000020 0.0000024 0.0000030 0.0000037 0.0000044 0.0000052 
0.0000061 0.0000070 0.0000079 0.0000088 0.0000095 0.0000101 
0.0000106 0.0000108 0.0000108 0.0000106 0.0000102 0.0000096 
0.0000088 0.0000080 0.0000071 0.0000062 0.0000053 0.0000045 
0.0000038 0.0000032 0.0000026 0.0000021 0.0000018 0.0000014 
0.0000012 0.0000010 0.0000008 0.0000007 0.0000006 0.0000005 
0.0000004 0.0000003 0.0000003 0.0000002 0.0000002 0.0000001 
0.0000001 0.0000001 0.0000001 0.0000001 0.0000000 0.0000000 
0.0000000 0.0000000 0.0000000 0.0000000 0.0000000 0.0000000 
0.0000000 0.0000000 0.0000000 0.0000000 0.0000000 0.0000000 
0.0000000 0.0000000 0.0000000 0.0000000 0.0000000 0.0000000 
0.0000000 0.0000000 0.0000000 0.0000000 0.0000000 0.0000000 
0.0000000 0.0000000 0.0000000 0.0000000 0.0000000 0.0000000 
0.0000000 0.0000000 0.0000000 0.0000000 0.0000000 0.0000000 
0.0000000 0.0000000 0.0000000 0.0000000 0.0000000 0.0000000 
0.0000000 0.0000000 0.0000000 0.0000000 0.0000000 0.0000001 
0.0000001 0.0000001 0.0000001 0.0000002 0.0000002 0.0000003 
0.0000004 0.0000005 0.0000006 0.0000008 0.0000010 0.0000012 
0.0000015 0.0000019 0.0000023 0.0000028 0.0000033 0.0000039 
0.0000045 0.0000051 0.0000057 0.0000063 0.0000068 0.0000072 
0.0000075 0.0000077 0.0000077 0.0000075 0.0000072 0.0000068 
0.0000063 0.0000057 0.0000051 0.0000045 0.0000039 0.0000033 
0.0000028 0.0000024 0.0000020 0.0000016 0.0000014 0.0000011 
0.0000009 0.0000008 0.0000007 0.0000005 0.0000005 0.0000004 
0.0000003 0.0000003 0.0000002 0.0000002 0.0000002 0.0000001 
0.0000001 0.0000001 0.0000001 0.0000001 0.0000000 0.0000000 
0.0000000 0.0000000 0.0000000 0.0000000 0.0000000 0.0000000 
0.0000000 0.0000000 0.0000000 0.0000000 0.0000000 0.0000000 
0.0000000 0.0000000 0.0000000 0.0000000 0.0000000 0.0000000 
0.0000000 0.0000000 0.0000000 0.0000000 0.0000000 0.0000000 
0.0000000 0.0000000 0.0000000 0.0000000 0.0000000 0.0000000 
0.0000000 0.0000000 0.0000000 0.0000000 0.0000000 0.0000000 
0.0000000 0.0000000 0.0000000 0.0000000 0.0000000 0.0000000 
0.0000000 0.0000000 0.0000000 0.0000000 0.0000000 0.0000000 
0.0000001 0.0000001 0.0000001 0.0000001 0.0000002 0.0000002 
0.0000003 0.0000004 0.0000005 0.0000006 0.0000008 0.0000010 
0.0000012 0.0000014 0.0000017 0.0000021 0.0000025 0.0000029 
0.0000033 0.0000037 0.0000041 0.0000045 0.0000049 0.0000052 
0.0000053 0.0000054 0.0000054 0.0000053 0.0000051 0.0000048 
0.0000045 0.0000041 0.0000037 0.0000032 0.0000028 0.0000024 
0.0000021 0.0000017 0.0000015 0.0000012 0.0000010 0.0000009 
0.0000007 0.0000006 0.0000005 0.0000004 0.0000004 0.0000003 
0.0000003 0.0000002 0.0000002 0.0000002 0.0000001 0.0000001 
0.0000001 0.0000001 0.0000001 0.0000000 0.0000000 0.0000000 
0.0000000 0.0000000 0.0000000 0.0000000 0.0000000 0.0000000 
0.0000000 0.0000000 0.0000000 0.0000000 0.0000000 0.0000000 
0.0000000 0.0000000 0.0000000 0.0000000 0.0000000 0.0000000 
0.0000000 0.0000000 0.0000000 0.0000000 0.0000000 0.0000000 
0.0000000 0.0000000 0.0000000 0.0000000 0.0000000 0.0000000 
0.0000000 0.0000000 0.0000000 0.0000000 0.0000000 0.0000000 
0.0000000 0.0000000 0.0000000 0.0000000 0.0000000 0.0000000 
0.0000000 0.0000000 0.0000000 0.0000000 0.0000000 0.0000000 
0.0000001 0.0000001 0.0000001 0.0000001 0.0000002 0.0000002 
0.0000003 0.0000003 0.0000004 0.0000005 0.0000006 0.0000008 
0.0000009 0.0000011 0.0000013 0.0000016 0.0000018 0.0000021 
0.0000024 0.0000027 0.0000030 0.0000033 0.0000035 0.0000037 
0.0000038 0.0000038 0.0000038 0.0000037 0.0000036 0.0000034 
0.0000032 0.0000029 0.0000026 0.0000023 0.0000020 0.0000018 
0.0000015 0.0000013 0.0000011 0.0000009 0.0000008 0.0000007 
0.0000006 0.0000005 0.0000004 0.0000003 0.0000003 0.0000002 
0.0000002 0.0000002 0.0000001 0.0000001 0.0000001 0.0000001 
0.0000001 0.0000001 0.0000000 0.0000000 0.0000000 0.0000000 
0.0000000 0.0000000 0.0000000 0.0000000 0.0000000 0.0000000 
0.0000000 0.0000000 0.0000000 0.0000000 0.0000000 0.0000000 
0.0000000 0.0000000 0.0000000 0.0000000 0.0000000 0.0000000 
0.0000000 0.0000000 0.0000000 0.0000000 0.0000000 0.0000000 
0.0000000 0.0000000 0.0000000 0.0000000 0.0000000 0.0000000 
0.0000000 0.0000000 0.0000000 0.0000000 0.0000000 0.0000000 
0.0000000 0.0000000 0.0000000 0.0000000 0.0000000 0.0000000 
0.0000000 0.0000000 0.0000000 0.0000000 0.0000000 0.0000000 
0.0000000 0.0000001 0.0000001 0.0000001 0.0000001 0.0000002 
0.0000002 0.0000003 0.0000003 0.0000004 0.0000005 0.0000006 
0.0000007 0.0000009 0.0000010 0.0000012 0.0000014 0.0000016 
0.0000018 0.0000020 0.0000022 0.0000023 0.0000025 0.0000026 
0.0000027 0.0000027 0.0000027 0.0000026 0.0000025 0.0000024 
0.0000022 0.0000020 0.0000018 0.0000016 0.0000015 0.0000013 
0.0000011 0.0000009 0.0000008 0.0000007 0.0000006 0.0000005 
0.0000004 0.0000004 0.0000003 0.0000003 0.0000002 0.0000002 
0.0000002 0.0000001 0.0000001 0.0000001 0.0000001 0.0000001 
0.0000001 0.0000000 0.0000000 0.0000000 0.0000000 0.0000000 
0.0000000 0.0000000 0.0000000 0.0000000 0.0000000 0.0000000 
0.0000000 0.0000000 0.0000000 0.0000000 0.0000000 0.0000000 
0.0000000 0.0000000 0.0000000 0.0000000 0.0000000 0.0000000 
0.0000000 0.0000000 0.0000000 0.0000000 0.0000000 0.0000000 
0.0000000 0.0000000 0.0000000 0.0000000 0.0000000 0.0000000 
0.0000000 0.0000000 0.0000000 0.0000000 0.0000000 0.0000000 
0.0000000 0.0000000 0.0000000 0.0000000 0.0000000 0.0000000 
0.0000000 0.0000000 0.0000000 0.0000000 0.0000000 0.0000000 
0.0000000 0.0000001 0.0000001 0.0000001 0.0000001 0.0000001 
0.0000002 0.0000002 0.0000003 0.0000003 0.0000004 0.0000005 
0.0000006 0.0000007 0.0000008 0.0000009 0.0000011 0.0000012 
0.0000013 0.0000015 0.0000016 0.0000017 0.0000018 0.0000019 
0.0000019 0.0000019 0.0000019 0.0000019 0.0000018 0.0000017 
0.0000016 0.0000014 0.0000013 0.0000012 0.0000010 0.0000009 
0.0000008 0.0000007 0.0000006 0.0000005 0.0000004 0.0000004 
0.0000003 0.0000003 0.0000002 0.0000002 0.0000002 0.0000002 
0.0000001 0.0000001 0.0000001 0.0000001 0.0000001 0.0000001 
0.0000000 0.0000000 0.0000000 0.0000000 0.0000000 0.0000000 
0.0000000 0.0000000 0.0000000 0.0000000 0.0000000 0.0000000 
0.0000000 0.0000000 0.0000000 0.0000000 0.0000000 0.0000000 
0.0000000 0.0000000 0.0000000 0.0000000 0.0000000 0.0000000 
0.0000000 0.0000000 0.0000000 0.0000000 0.0000000 0.0000000 
0.0000000 0.0000000 0.0000000 0.0000000 0.0000000 0.0000000 
0.0000000 0.0000000 0.0000000 0.0000000 0.0000000 0.0000000 
0.0000000 0.0000000 0.0000000 0.0000000 0.0000000 0.0000000 
0.0000000 0.0000000 0.0000000 0.0000000 0.0000000 0.0000000 
0.0000000 0.0000001 0.0000001 0.0000001 0.0000001 0.0000001 
0.0000002 0.0000002 0.0000002 0.0000003 0.0000003 0.0000004 
0.0000005 0.0000005 0.0000006 0.0000007 0.0000008 0.0000009 
0.0000010 0.0000011 0.0000012 0.0000012 0.0000013 0.0000013 
0.0000014 0.0000014 0.0000013 0.0000013 0.0000013 0.0000012 
0.0000011 0.0000010 0.0000009 0.0000008 0.0000007 0.0000007 
0.0000006 0.0000005 0.0000004 0.0000004 0.0000003 0.0000003 
0.0000002 0.0000002 0.0000002 0.0000002 0.0000001 0.0000001 
0.0000001 0.0000001 0.0000001 0.0000001 0.0000001 0.0000000 
0.0000000 0.0000000 0.0000000 0.0000000 0.0000000 0.0000000 
0.0000000 0.0000000 0.0000000 0.0000000 0.0000000 0.0000000 
0.0000000 0.0000000 0.0000000 0.0000000 0.0000000 0.0000000 
0.0000000 0.0000000 0.0000000 0.0000000 0.0000000 0.0000000 
0.0000000 0.0000000 0.0000000 0.0000000 0.0000000 0.0000000 
0.0000000 0.0000000 0.0000000 0.0000000 0.0000000 0.0000000 
0.0000000 0.0000000 0.0000000 0.0000000 0.0000000 0.0000000 
0.0000000 0.0000000 0.0000000 0.0000000 0.0000000 0.0000000 
0.0000000 0.0000000 0.0000000 0.0000000 0.0000000 0.0000000 
0.0000000 0.0000000 0.0000001 0.0000001 0.0000001 0.0000001 
0.0000001 0.0000002 0.0000002 0.0000002 0.0000003 0.0000003 
0.0000004 0.0000004 0.0000005 0.0000006 0.0000006 0.0000007 
0.0000008 0.0000008 0.0000009 0.0000009 0.0000009 0.0000010 
0.0000010 0.0000010 0.0000010 0.0000009 0.0000009 0.0000008 
0.0000008 0.0000007 0.0000007 0.0000006 0.0000005 0.0000005 
0.0000004 0.0000004 0.0000003 0.0000003 0.0000002 0.0000002 
0.0000002 0.0000002 0.0000001 0.0000001 0.0000001 0.0000001 
0.0000001 0.0000001 0.0000001 0.0000000 0.0000000 0.0000000 
0.0000000 0.0000000 0.0000000 0.0000000 0.0000000 0.0000000 
0.0000000 0.0000000 0.0000000 0.0000000 0.0000000 0.0000000 
0.0000000 0.0000000 0.0000000 0.0000000 0.0000000 0.0000000 
0.0000000 0.0000000 0.0000000 0.0000000 0.0000000 0.0000000 
0.0000000 0.0000000 0.0000000 0.0000000 0.0000000 0.0000000 
0.0000000 0.0000000 0.0000000 0.0000000 0.0000000 0.0000000 
0.0000000 0.0000000 0.0000000 0.0000000 0.0000000 0.0000000 
0.0000000 0.0000000 0.0000000 0.0000000 0.0000000 0.0000000 
0.0000000 0.0000000 0.0000000 0.0000000 0.0000000 0.0000000 
0.0000000 0.0000000 0.0000001 0.0000001 0.0000001 0.0000001 
0.0000001 0.0000001 0.0000002 0.0000002 0.0000002 0.0000003 
0.0000003 0.0000004 0.0000004 0.0000005 0.0000005 0.0000005 
0.0000006 0.0000006 0.0000007 0.0000007 0.0000007 0.0000007 
0.0000007 0.0000007 0.0000007 0.0000007 0.0000006 0.0000006 
0.0000006 0.0000005 0.0000005 0.0000004 0.0000004 0.0000003 
0.0000003 0.0000003 0.0000002 0.0000002 0.0000002 0.0000002 
0.0000001 0.0000001 0.0000001 0.0000001 0.0000001 0.0000001 
0.0000001 0.0000001 0.0000000 0.0000000 0.0000000 0.0000000 
0.0000000 0.0000000 0.0000000 0.0000000 0.0000000 0.0000000 
0.0000000 0.0000000 0.0000000 0.0000000 0.0000000 0.0000000 
0.0000000 0.0000000 0.0000000 0.0000000 0.0000000 0.0000000 
0.0000000 0.0000000 0.0000000 0.0000000 0.0000000 0.0000000 
0.0000000 0.0000000 0.0000000 0.0000000 0.0000000 0.0000000 
0.0000000 0.0000000 0.0000000 0.0000000 0.0000000 0.0000000 
0.0000000 0.0000000 0.0000000 0.0000000 0.0000000 0.0000000 
0.0000000 0.0000000 0.0000000 0.0000000 0.0000000 0.0000000 
0.0000000 0.0000000 0.0000000 0.0000000 0.0000000 0.0000000 
0.0000000 0.0000000 0.0000000 0.0000001 0.0000001 0.0000001 
0.0000001 0.0000001 0.0000001 0.0000002 0.0000002 0.0000002 
0.0000003 0.0000003 0.0000003 0.0000004 0.0000004 0.0000004 
0.0000005 0.0000005 0.0000005 0.0000005 0.0000005 0.0000005 
0.0000005 0.0000005 0.0000005 0.0000005 0.0000005 0.0000004 
0.0000004 0.0000004 0.0000003 0.0000003 0.0000003 0.0000002 
0.0000002 0.0000002 0.0000002 0.0000001 0.0000001 0.0000001 
0.0000001 0.0000001 0.0000001 0.0000001 0.0000001 0.0000001 
0.0000000 0.0000000 0.0000000 0.0000000 0.0000000 0.0000000 
0.0000000 0.0000000 0.0000000 0.0000000 0.0000000 0.0000000 
0.0000000 0.0000000 0.0000000 0.0000000 0.0000000 0.0000000 
0.0000000 0.0000000 0.0000000 0.0000000 0.0000000 0.0000000 
0.0000000 0.0000000 0.0000000 0.0000000 0.0000000 0.0000000 
0.0000000 0.0000000 0.0000000 0.0000000 0.0000000 0.0000000 
0.0000000 0.0000000 0.0000000 0.0000000 0.0000000 0.0000000 
0.0000000 0.0000000 0.0000000 0.0000000 0.0000000 0.0000000 
0.0000000 0.0000000 0.0000000 0.0000000 0.0000000 0.0000000 
0.0000000 0.0000000 0.0000000 0.0000000 0.0000000 0.0000000 
0.0000000 0.0000000 0.0000000 0.0000000 0.0000001 0.0000001 
0.0000001 0.0000001 0.0000001 0.0000001 0.0000002 0.0000002 
0.0000002 0.0000002 0.0000003 0.0000003 0.0000003 0.0000003 
0.0000004 0.0000004 0.0000004 0.0000004 0.0000004 0.0000004 
0.0000004 0.0000004 0.0000004 0.0000004 0.0000003 0.0000003 
0.0000003 0.0000003 0.0000002 0.0000002 0.0000002 0.0000002 
0.0000002 0.0000001 0.0000001 0.0000001 0.0000001 0.0000001 
0.0000001 0.0000001 0.0000001 0.0000001 0.0000000 0.0000000 
0.0000000 0.0000000 0.0000000 0.0000000 0.0000000 0.0000000 
0.0000000 0.0000000 0.0000000 0.0000000 0.0000000 0.0000000 
0.0000000 0.0000000 0.0000000 0.0000000 0.0000000 0.0000000 
0.0000000 0.0000000 0.0000000 0.0000000 0.0000000 0.0000000 
0.0000000 0.0000000 0.0000000 0.0000000 0.0000000 0.0000000 
0.0000000 0.0000000 0.0000000 0.0000000 0.0000000 0.0000000 
0.0000000 0.0000000 0.0000000 0.0000000 0.0000000 0.0000000 
0.0000000 0.0000000 0.0000000 0.0000000 0.0000000 0.0000000 
0.0000000 0.0000000 0.0000000 0.0000000 0.0000000 0.0000000 
0.0000000 0.0000000 0.0000000 0.0000000 0.0000000 0.0000000 
0.0000000 0.0000000 0.0000000 0.0000000 0.0000001 0.0000001 
0.0000001 0.0000001 0.0000001 0.0000001 0.0000001 0.0000002 
0.0000002 0.0000002 0.0000002 0.0000002 0.0000003 0.0000003 
0.0000003 0.0000003 0.0000003 0.0000003 0.0000003 0.0000003 
0.0000003 0.0000003 0.0000003 0.0000003 0.0000002 0.0000002 
0.0000002 0.0000002 0.0000002 0.0000002 0.0000001 0.0000001 
0.0000001 0.0000001 0.0000001 0.0000001 0.0000001 0.0000001 
0.0000001 0.0000000 0.0000000 0.0000000 0.0000000 0.0000000 
0.0000000 0.0000000 0.0000000 0.0000000 0.0000000 0.0000000 
0.0000000 0.0000000 0.0000000 0.0000000 0.0000000 0.0000000 
0.0000000 0.0000000 0.0000000 0.0000000 0.0000000 0.0000000 
0.0000000 0.0000000 0.0000000 0.0000000 0.0000000 0.0000000 
0.0000000 0.0000000 0.0000000 0.0000000 0.0000000 0.0000000 
0.0000000 0.0000000 0.0000000 0.0000000 0.0000000 0.0000000 
0.0000000 0.0000000 0.0000000 0.0000000 0.0000000 0.0000000 
0.0000000 0.0000000 0.0000000 0.0000000 0.0000000 0.0000000 
0.0000000 0.0000000 0.0000000 0.0000000 0.0000000 0.0000000 
0.0000000 0.0000000 0.0000000 0.0000000 0.0000000 0.0000000 
0.0000000 0.0000000 0.0000000 0.0000000 0.0000000 0.0000001 
0.0000001 0.0000001 0.0000001 0.0000001 0.0000001 0.0000001 
0.0000002 0.0000002 0.0000002 0.0000002 0.0000002 0.0000002 
0.0000002 0.0000002 0.0000002 0.0000003 0.0000002 0.0000002 
0.0000002 0.0000002 0.0000002 0.0000002 0.0000002 0.0000002 
0.0000002 0.0000002 0.0000001 0.0000001 0.0000001 0.0000001 
0.0000001 0.0000001 0.0000001 0.0000001 0.0000001 0.0000001 
0.0000000 0.0000000 0.0000000 0.0000000 0.0000000 0.0000000 
0.0000000 0.0000000 0.0000000 0.0000000 0.0000000 0.0000000 
0.0000000 0.0000000 0.0000000 0.0000000 0.0000000 0.0000000 
0.0000000 0.0000000 0.0000000 0.0000000 0.0000000 0.0000000 
0.0000000 0.0000000 0.0000000 0.0000000 0.0000000 0.0000000 
0.0000000 0.0000000 0.0000000 0.0000000 0.0000000 0.0000000 
0.0000000 0.0000000 0.0000000 0.0000000 0.0000000 0.0000000 
0.0000000 0.0000000 0.0000000 0.0000000 0.0000000 0.0000000 
0.0000000 0.0000000 0.0000000 0.0000000 0.0000000 0.0000000 
0.0000000 0.0000000 0.0000000 0.0000000 0.0000000 0.0000000 
0.0000000 0.0000000 0.0000000 0.0000000 0.0000000 0.0000000 
0.0000000 0.0000000 0.0000000 0.0000000 0.0000000 0.0000000 
0.0000001 0.0000001 0.0000001 0.0000001 0.0000001 0.0000001 
0.0000001 0.0000001 0.0000002 0.0000002 0.0000002 0.0000002 
0.0000002 0.0000002 0.0000002 0.0000002 0.0000002 0.0000002 
0.0000002 0.0000002 0.0000002 0.0000002 0.0000001 0.0000001 
0.0000001 0.0000001 0.0000001 0.0000001 0.0000001 0.0000001 
0.0000001 0.0000001 0.0000001 0.0000000 0.0000000 0.0000000 
0.0000000 0.0000000 0.0000000 0.0000000 0.0000000 0.0000000 
0.0000000 0.0000000 0.0000000 0.0000000 0.0000000 0.0000000 
0.0000000 0.0000000 0.0000000 0.0000000 0.0000000 0.0000000 
0.0000000 0.0000000 0.0000000 0.0000000 0.0000000 0.0000000 
0.0000000 0.0000000 0.0000000 0.0000000 0.0000000 0.0000000 
0.0000000 0.0000000 0.0000000 0.0000000 0.0000000 0.0000000 
0.0000000 0.0000000 0.0000000 0.0000000 0.0000000 0.0000000 
0.0000000 0.0000000 0.0000000 0.0000000 0.0000000 0.0000000 
0.0000000 0.0000000 0.0000000 0.0000000 0.0000000 0.0000000 
0.0000000 0.0000000 0.0000000 0.0000000 0.0000000 0.0000000 
0.0000000 0.0000000 0.0000000 0.0000000 0.0000000 0.0000000 
0.0000000 0.0000000 0.0000000 0.0000000 0.0000000 0.0000000 
0.0000000 0.0000001 0.0000001 0.0000001 0.0000001 0.0000001 
0.0000001 0.0000001 0.0000001 0.0000001 0.0000001 0.0000001 
0.0000002 0.0000002 0.0000002 0.0000002 0.0000002 0.0000001 
0.0000001 0.0000001 0.0000001 0.0000001 0.0000001 0.0000001 
0.0000001 0.0000001 0.0000001 0.0000001 0.0000001 0.0000001 
0.0000000 0.0000000 0.0000000 0.0000000 0.0000000 0.0000000 
0.0000000 0.0000000 0.0000000 0.0000000 0.0000000 0.0000000 
0.0000000 0.0000000 0.0000000 0.0000000 0.0000000 0.0000000 
0.0000000 0.0000000 0.0000000 0.0000000 0.0000000 0.0000000 
0.0000000 0.0000000 0.0000000 0.0000000 0.0000000 0.0000000 
0.0000000 0.0000000 0.0000000 0.0000000 0.0000000 0.0000000 
0.0000000 0.0000000 0.0000000 0.0000000 0.0000000 0.0000000 
0.0000000 0.0000000 0.0000000 0.0000000 0.0000000 0.0000000 
0.0000000 0.0000000 0.0000000 0.0000000 0.0000000 0.0000000 
0.0000000 0.0000000 0.0000000 0.0000000 0.0000000 0.0000000 
0.0000000 0.0000000 0.0000000 0.0000000 0.0000000 0.0000000 
0.0000000 0.0000000 0.0000000 0.0000000 0.0000000 0.0000000 
0.0000000 0.0000000 0.0000000 0.0000000 0.0000000 0.0000000 
0.0000000 0.0000000 0.0000001 0.0000001 0.0000001 0.0000001 
0.0000001 0.0000001 0.0000001 0.0000001 0.0000001 0.0000001 
0.0000001 0.0000001 0.0000001 0.0000001 0.0000001 0.0000001 
0.0000001 0.0000001 0.0000001 0.0000001 0.0000001 0.0000001 
0.0000001 0.0000001 0.0000001 0.0000000 0.0000000 0.0000000 
0.0000000 0.0000000 0.0000000 0.0000000 0.0000000 0.0000000 
0.0000000 0.0000000 0.0000000 0.0000000 0.0000000 0.0000000 
0.0000000 0.0000000 0.0000000 0.0000000 0.0000000 0.0000000 
0.0000000 0.0000000 0.0000000 0.0000000 0.0000000 0.0000000 
0.0000000 0.0000000 0.0000000 0.0000000 0.0000000 0.0000000 
0.0000000 0.0000000 0.0000000 0.0000000 0.0000000 0.0000000 
0.0000000 0.0000000 0.0000000 0.0000000 0.0000000 0.0000000 
0.0000000 0.0000000 0.0000000 0.0000000 0.0000000 0.0000000 
0.0000000 0.0000000 0.0000000 0.0000000 0.0000000 0.0000000 
0.0000000 0.0000000 0.0000000 0.0000000 0.0000000 0.0000000 
0.0000000 0.0000000 0.0000000 0.0000000 0.0000000 0.0000000 
0.0000000 0.0000000 0.0000000 0.0000000 0.0000000 0.0000000 
0.0000000 0.0000000 0.0000000 0.0000000 0.0000000 0.0000000 
0.0000000 0.0000000 0.0000000 0.0000001 0.0000001 0.0000001 
0.0000001 0.0000001 0.0000001 0.0000001 0.0000001 0.0000001 
0.0000001 0.0000001 0.0000001 0.0000001 0.0000001 0.0000001 
0.0000001 0.0000001 0.0000001 0.0000001 0.0000001 0.0000001 
0.0000001 0.0000000 0.0000000 0.0000000 0.0000000 0.0000000 
0.0000000 0.0000000 0.0000000 0.0000000 0.0000000 0.0000000 
0.0000000 0.0000000 0.0000000 0.0000000 0.0000000 0.0000000 
0.0000000 0.0000000 0.0000000 0.0000000 0.0000000 0.0000000 
0.0000000 0.0000000 0.0000000 0.0000000 0.0000000 0.0000000 
0.0000000 0.0000000 0.0000000 0.0000000 0.0000000 0.0000000 
0.0000000 0.0000000 0.0000000 0.0000000 0.0000000 0.0000000 
0.0000000 0.0000000 0.0000000 0.0000000 0.0000000 0.0000000 
0.0000000 0.0000000 0.0000000 0.0000000 0.0000000 0.0000000 
0.0000000 0.0000000 0.0000000 0.0000000 0.0000000 0.0000000 
0.0000000 0.0000000 0.0000000 0.0000000 0.0000000 0.0000000 
0.0000000 0.0000000 0.0000000 0.0000000 0.0000000 0.0000000 
0.0000000 0.0000000 0.0000000 0.0000000 0.0000000 0.0000000 
0.0000000 0.0000000 0.0000000 0.0000000 0.0000000 0.0000000 
0.0000000 0.0000000 0.0000000 0.0000000 0.0000000 0.0000001 
0.0000001 0.0000001 0.0000001 0.0000001 0.0000001 0.0000001 
0.0000001 0.0000001 0.0000001 0.0000001 0.0000001 0.0000001 
0.0000001 0.0000001 0.0000001 0.0000001 0.0000000 0.0000000 
0.0000000 0.0000000 0.0000000 0.0000000 0.0000000 0.0000000 
0.0000000 0.0000000 0.0000000 0.0000000 0.0000000 0.0000000 
0.0000000 0.0000000 0.0000000 0.0000000 0.0000000 0.0000000 
0.0000000 0.0000000 0.0000000 0.0000000 0.0000000 0.0000000 
0.0000000 0.0000000 0.0000000 0.0000000 0.0000000 0.0000000 
0.0000000 0.0000000 0.0000000 0.0000000 0.0000000 0.0000000 
0.0000000 0.0000000 0.0000000 0.0000000 0.0000000 0.0000000 
0.0000000 0.0000000 0.0000000 0.0000000 0.0000000 0.0000000 
0.0000000 0.0000000 0.0000000 0.0000000 0.0000000 0.0000000 
0.0000000 0.0000000 0.0000000 0.0000000 0.0000000 0.0000000 
0.0000000 0.0000000 0.0000000 0.0000000 0.0000000 0.0000000 
0.0000000 0.0000000 0.0000000 0.0000000 0.0000000 0.0000000 
0.0000000 0.0000000 0.0000000 0.0000000 0.0000000 0.0000000 
0.0000000 0.0000000 0.0000000 0.0000000 0.0000000 0.0000000 
0.0000000 0.0000000 0.0000000 0.0000000 0.0000000 0.0000000 
0.0000000 0.0000000 0.0000001 0.0000001 0.0000001 0.0000001 
0.0000001 0.0000001 0.0000001 0.0000001 0.0000001 0.0000001 
0.0000001 0.0000000 0.0000000 0.0000000 0.0000000 0.0000000 
0.0000000 0.0000000 0.0000000 0.0000000 0.0000000 0.0000000 
0.0000000 0.0000000 0.0000000 0.0000000 0.0000000 0.0000000 
0.0000000 0.0000000 0.0000000 0.0000000 0.0000000 0.0000000 
0.0000000 0.0000000 0.0000000 0.0000000 0.0000000 0.0000000 
0.0000000 0.0000000 0.0000000 0.0000000 0.0000000 0.0000000 
0.0000000 0.0000000 0.0000000 0.0000000 0.0000000 0.0000000 
0.0000000 0.0000000 0.0000000 0.0000000 0.0000000 0.0000000 
0.0000000 0.0000000 0.0000000 0.0000000 0.0000000 0.0000000 
0.0000000 0.0000000 0.0000000 0.0000000 0.0000000 0.0000000 
0.0000000 0.0000000 0.0000000 0.0000000 0.0000000 0.0000000 
0.0000000 0.0000000 0.0000000 0.0000000 0.0000000 0.0000000 
0.0000000 0.0000000 0.0000000 0.0000000 0.0000000 0.0000000 
0.0000000 0.0000000 0.0000000 0.0000000 0.0000000 0.0000000 
0.0000000 0.0000000 0.0000000 0.0000000 0.0000000 0.0000000 
0.0000000 0.0000000 0.0000000 0.0000000 0.0000000 0.0000000 
0.0000000 0.0000000 0.0000000 0.0000000 0.0000000 0.0000000 
0.0000000 0.0000000 0.0000000 0.0000000 0.0000000 0.0000000 
0.0000000 0.0000000 0.0000000 0.0000000 0.0000000 0.0000000 
0.0000000 0.0000000 0.0000000 0.0000000 0.0000000 0.0000000 
0.0000000 0.0000000 0.0000000 0.0000000 0.0000000 0.0000000 
0.0000000 0.0000000 0.0000000 0.0000000 0.0000000 0.0000000 
0.0000000 0.0000000 0.0000000 0.0000000 0.0000000 0.0000000 
0.0000000 0.0000000 0.0000000 0.0000000 0.0000000 0.0000000 
0.0000000 0.0000000 0.0000000 0.0000000 0.0000000 0.0000000 
0.0000000 0.0000000 0.0000000 0.0000000 0.0000000 0.0000000 
0.0000000 0.0000000 0.0000000 0.0000000 0.0000000 0.0000000 
0.0000000 0.0000000 0.0000000 0.0000000 0.0000000 0.0000000 
0.0000000 0.0000000 0.0000000 0.0000000 0.0000000 0.0000000 
0.0000000 0.0000000 0.0000000 0.0000000 0.0000000 0.0000000 
0.0000000 0.0000000 0.0000000 0.0000000 0.0000000 0.0000000 
0.0000000 0.0000000 0.0000000 0.0000000 0.0000000 0.0000000 
0.0000000 0.0000000 0.0000000 0.0000000 0.0000000 0.0000000 
0.0000000 0.0000000 0.0000000 0.0000000 0.0000000 0.0000000 
0.0000000 0.0000000 0.0000000 0.0000000 0.0000000 0.0000000 
0.0000000 0.0000000 0.0000000 0.0000000 0.0000000 0.0000000 
0.0000000 0.0000000 0.0000000 0.0000000 0.0000000 0.0000000 
0.0000000 0.0000000 0.0000000 0.0000000 0.0000000 0.0000000 
0.0000000 0.0000000 0.0000000 0.0000000 0.0000000 0.0000000 
0.0000000 0.0000000 0.0000000 0.0000000 0.0000000 0.0000000 
0.0000000 0.0000000 0.0000000 0.0000000 0.0000000 0.0000000 
0.0000000 0.0000000 0.0000000 0.0000000 0.0000000 0.0000000 
0.0000000 0.0000000 0.0000000 0.0000000 0.0000000 0.0000000 
0.0000000 0.0000000 0.0000000 0.0000000 0.0000000 0.0000000 
0.0000000 0.0000000 0.0000000 0.0000000 0.0000000 0.0000000 
0.0000000 0.0000000 0.0000000 0.0000000 0.0000000 0.0000000 
0.0000000 0.0000000 0.0000000 0.0000000 0.0000000 0.0000000 
0.0000000 0.0000000 0.0000000 0.0000000 0.0000000 0.0000000 
0.0000000 0.0000000 0.0000000 0.0000000 0.0000000 0.0000000 
0.0000000 0.0000000 0.0000000 0.0000000 0.0000000 0.0000000 
0.0000000 0.0000000 0.0000000 0.0000000 0.0000000 0.0000000 
0.0000000 0.0000000 0.0000000 0.0000000 0.0000000 0.0000000 
0.0000000 0.0000000 0.0000000 0.0000000 0.0000000 0.0000000 
0.0000000 0.0000000 0.0000000 0.0000000 0.0000000 0.0000000 
0.0000000 0.0000000 0.0000000 0.0000000 0.0000000 0.0000000 
0.0000000 0.0000000 0.0000000 0.0000000 0.0000000 0.0000000 
0.0000000 0.0000000 0.0000000 0.0000000 0.0000000 0.0000000 
0.0000000 0.0000000 0.0000000 0.0000000 0.0000000 0.0000000 
0.0000000 0.0000000 0.0000000 0.0000000 0.0000000 0.0000000 
0.0000000 0.0000000 0.0000000 0.0000000 0.0000000 0.0000000 
0.0000000 0.0000000 0.0000000 0.0000000 0.0000000 0.0000000 
0.0000000 0.0000000 0.0000000 0.0000000 0.0000000 0.0000000 
0.0000000 0.0000000 0.0000000 0.0000000 0.0000000 0.0000000 
0.0000000 0.0000000 0.0000000 0.0000000 0.0000000 0.0000000 
0.0000000 0.0000000 0.0000000 0.0000000 0.0000000 0.0000000 
0.0000000 0.0000000 0.0000000 0.0000000 0.0000000 0.0000000 
0.0000000 0.0000000 0.0000000 0.0000000 0.0000000 0.0000000 
0.0000000 0.0000000 0.0000000 0.0000000 0.0000000 0.0000000 
0.0000000 0.0000000 0.0000000 0.0000000 0.0000000 0.0000000 
0.0000000 0.0000000 0.0000000 0.0000000 0.0000000 0.0000000 
0.0000000 0.0000000 0.0000000 0.0000000 0.0000000 0.0000000 
0.0000000 0.0000000 0.0000000 0.0000000 0.0000000 0.0000000 
0.0000000 0.0000000 0.0000000 0.0000000 0.0000000 0.0000000 
0.0000000 0.0000000 0.0000000 0.0000000 0.0000000 0.0000000 
0.0000000 0.0000000 0.0000000 0.0000000 0.0000000 0.0000000 
0.0000000 0.0000000 0.0000000 0.0000000 0.0000000 0.0000000 
0.0000000 0.0000000 0.0000000 0.0000000 0.0000000 0.0000000 
0.0000000 0.0000000 0.0000000 0.0000000 0.0000000 0.0000000 
0.0000000 0.0000000 0.0000000 0.0000000 0.0000000 0.0000000 
0.0000000 0.0000000 0.0000000 0.0000000 0.0000000 0.0000000 
0.0000000 0.0000000 0.0000000 0.0000000 0.0000000 0.0000000 
0.0000000 0.0000000 0.0000000 0.0000000 0.0000000 0.0000000 
0.0000000 0.0000000 0.0000000 0.0000000 0.0000000 0.0000000 
0.0000000 0.0000000 0.0000000 0.0000000 0.0000000 0.0000000 
0.0000000 0.0000000 0.0000000 0.0000000 0.0000000 0.0000000 
0.0000000 0.0000000 0.0000000 0.0000000 0.0000000 0.0000000 
0.0000000 0.0000000 0.0000000 0.0000000 0.0000000 0.0000000 
0.0000000 0.0000000 0.0000000 0.0000000 0.0000000 0.0000000 
0.0000000 0.0000000 0.0000000 0.0000000 0.0000000 0.0000000 
0.0000000 0.0000000 0.0000000 0.0000000 0.0000000 0.0000000 
0.0000000 0.0000000 0.0000000 0.0000000 0.0000000 0.0000000 
0.0000000 0.0000000 0.0000000 0.0000000 0.0000000 0.0000000 
0.0000000 0.0000000 0.0000000 0.0000000 0.0000000 0.0000000 
0.0000000 0.0000000 0.0000000 0.0000000 0.0000000 0.0000000 
0.0000000 0.0000000 0.0000000 0.0000000 0.0000000 0.0000000 
0.0000000 0.0000000 0.0000000 0.0000000 0.0000000 0.0000000 
0.0000000 0.0000000 0.0000000 0.0000000 0.0000000 0.0000000 
0.0000000 0.0000000 0.0000000 0.0000000 0.0000000 0.0000000 
0.0000000 0.0000000 0.0000000 0.0000000 0.0000000 0.0000000 
0.0000000 0.0000000 0.0000000 0.0000000 0.0000000 0.0000000 
0.0000000 0.0000000 0.0000000 0.0000000 0.0000000 0.0000000 
0.0000000 0.0000000 0.0000000 0.0000000 0.0000000 0.0000000 
0.0000000 0.0000000 0.0000000 0.0000000 0.0000000 0.0000000 
0.0000000 0.0000000 0.0000000 0.0000000 0.0000000 0.0000000 
0.0000000 0.0000000 0.0000000 0.0000000 0.0000000 0.0000000 
0.0000000 0.0000000 0.0000000 0.0000000 0.0000000 0.0000000 
0.0000000 0.0000000 0.0000000 0.0000000 0.0000000 0.0000000 
0.0000000 0.0000000 0.0000000 0.0000000 0.0000000 0.0000000 
0.0000000 0.0000000 0.0000000 0.0000000 0.0000000 0.0000000 
0.0000000 0.0000000 0.0000000 0.0000000 0.0000000 0.0000000 
0.0000000 0.0000000 0.0000000 0.0000000 0.0000000 0.0000000 
0.0000000 0.0000000 0.0000000 0.0000000 0.0000000 0.0000000 
0.0000000 0.0000000 0.0000000 0.0000000 0.0000000 0.0000000 
0.0000000 0.0000000 0.0000000 0.0000000 0.0000000 0.0000000 
0.0000000 0.0000000 0.0000000 0.0000000 0.0000000 0.0000000 
0.0000000 0.0000000 0.0000000 0.0000000 0.0000000 0.0000000 
0.0000000 0.0000000 0.0000000 0.0000000 0.0000000 0.0000000 
0.0000000 0.0000000 0.0000000 0.0000000 0.0000000 0.0000000 
0.0000000 0.0000000 0.0000000 0.0000000 0.0000000 0.0000000 
0.0000000 0.0000000 0.0000000 0.0000000 0.0000000 0.0000000 
0.0000000 0.0000000 0.0000000 0.0000000 0.0000000 0.0000000 
0.0000000 0.0000000 0.0000000 0.0000000 0.0000000 0.0000000 
0.0000000 0.0000000 0.0000000 0.0000000 0.0000000 0.0000000 
0.0000000 0.0000000 0.0000000 0.0000000 0.0000000 0.0000000 
0.0000000 0.0000000 0.0000000 0.0000000 0.0000000 0.0000000 
0.0000000 0.0000000 0.0000000 0.0000000 0.0000000 0.0000000 
0.0000000 0.0000000 0.0000000 0.0000000 0.0000000 0.0000000 
0.0000000 0.0000000 0.0000000 0.0000000 0.0000000 0.0000000 
0.0000000 0.0000000 0.0000000 0.0000000 0.0000000 0.0000000 
0.0000000 0.0000000 0.0000000 0.0000000 0.0000000 0.0000000 
0.0000000 0.0000000 0.0000000 0.0000000 0.0000000 0.0000000 
0.0000000 0.0000000 0.0000000 0.0000000 0.0000000 0.0000000 
0.0000000 0.0000000 0.0000000 0.0000000 0.0000000 0.0000000 
0.0000000 0.0000000 0.0000000 0.0000000 0.0000000 0.0000000 
0.0000000 0.0000000 0.0000000 0.0000000 0.0000000 0.0000000 
0.0000000 0.0000000 0.0000000 0.0000000 0.0000000 0.0000000 
0.0000000 0.0000000 0.0000000 0.0000000 0.0000000 0.0000000 
0.0000000 0.0000000 0.0000000 0.0000000 0.0000000 0.0000000 
0.0000000 0.0000000 0.0000000 0.0000000 0.0000000 0.0000000 
0.0000000 0.0000000 0.0000000 0.0000000 0.0000000 0.0000000 
0.0000000 0.0000000 0.0000000 0.0000000 0.0000000 0.0000000 
0.0000000 0.0000000 0.0000000 0.0000000 0.0000000 0.0000000 
0.0000000 0.0000000 0.0000000 0.0000000 0.0000000 0.0000000 
0.0000000 0.0000000 0.0000000 0.0000000 0.0000000 0.0000000 
0.0000000 0.0000000 0.0000000 0.0000000 0.0000000 0.0000000 
0.0000000 0.0000000 0.0000000 0.0000000 0.0000000 0.0000000 
0.0000000 0.0000000 0.0000000 0.0000000 0.0000000 0.0000000 
0.0000000 0.0000000 0.0000000 0.0000000 0.0000000 0.0000000 
0.0000000 0.0000000 0.0000000 0.0000000 0.0000000 0.0000000 
0.0000000 0.0000000 0.0000000 0.0000000 0.0000000 0.0000000 
0.0000000 0.0000000 0.0000000 0.0000000 0.0000000 0.0000000 
0.0000000 0.0000000 0.0000000 0.0000000 0.0000000 0.0000000 
0.0000000 0.0000000 0.0000000 0.0000000 0.0000000 0.0000000 
0.0000000 0.0000000 0.0000000 0.0000000 0.0000000 0.0000000 
0.0000000 0.0000000 0.0000000 0.0000000 0.0000000 0.0000000 
0.0000000 0.0000000 0.0000000 0.0000000 0.0000000 0.0000000 
0.0000000 0.0000000 0.0000000 0.0000000 0.0000000 0.0000000 
0.0000000 0.0000000 0.0000000 0.0000000 0.0000000 0.0000000 
0.0000000 0.0000000 0.0000000 0.0000000 0.0000000 0.0000000 
0.0000000 0.0000000 0.0000000 0.0000000 0.0000000 0.0000000 
0.0000000 0.0000000 0.0000000 0.0000000 0.0000000 0.0000000 
0.0000000 0.0000000 0.0000000 0.0000000 0.0000000 0.0000000 
0.0000000 0.0000000 0.0000000 0.0000000 0.0000000 0.0000000 
0.0000000 0.0000000 0.0000000 0.0000000 0.0000000 0.0000000 
0.0000000 0.0000000 0.0000000 0.0000000 0.0000000 0.0000000 
0.0000000 0.0000000 0.0000000 0.0000000 0.0000000 0.0000000 
0.0000000 0.0000000 0.0000000 0.0000000 0.0000000 0.0000000 
0.0000000 0.0000000 0.0000000 0.0000000 0.0000000 0.0000000 
0.0000000 0.0000000 0.0000000 0.0000000 0.0000000 0.0000000 
0.0000000 0.0000000 0.0000000 0.0000000 0.0000000 0.0000000 
0.0000000 0.0000000 0.0000000 0.0000000 0.0000000 0.0000000 
0.0000000 0.0000000 0.0000000 0.0000000 0.0000000 0.0000000 
0.0000000 0.0000000 0.0000000 0.0000000 0.0000000 0.0000000 
0.0000000 0.0000000 0.0000000 0.0000000 0.0000000 0.0000000 
0.0000000 0.0000000 0.0000000 0.0000000 0.0000000 0.0000000 
0.0000000 0.0000000 0.0000000 0.0000000 0.0000000 0.0000000 
0.0000000 0.0000000 0.0000000 0.0000000 0.0000000 0.0000000 
0.0000000 0.0000000 0.0000000 0.0000000 0.0000000 0.0000000 
0.0000000 0.0000000 0.0000000 0.0000000 0.0000000 0.0000000 
0.0000000 0.0000000 0.0000000 0.0000000 0.0000000 0.0000000 
0.0000000 0.0000000 0.0000000 0.0000000 0.0000000 0.0000000 
0.0000000 0.0000000 0.0000000 0.0000000 0.0000000 0.0000000 
0.0000000 0.0000000 0.0000000 0.0000000 0.0000000 0.0000000 
0.0000000 0.0000000 0.0000000 0.0000000 0.0000000 0.0000000 
0.0000000 0.0000000 0.0000000 0.0000000 0.0000000 0.0000000 
0.0000000 0.0000000 0.0000000 0.0000000 0.0000000 0.0000000 
0.0000000 0.0000000 0.0000000 0.0000000 0.0000000 0.0000000 
0.0000000 0.0000000 0.0000000 0.0000000 0.0000000 0.0000000 
0.0000000 0.0000000 0.0000000 0.0000000 0.0000000 0.0000000 
0.0000000 0.0000000 0.0000000 0.0000000 0.0000000 0.0000000 
0.0000000 0.0000000 0.0000000 0.0000000 0.0000000 0.0000000 
0.0000000 0.0000000 0.0000000 0.0000000 0.0000000 0.0000000 
0.0000000 0.0000000 0.0000000 0.0000000 0.0000000 0.0000000 
0.0000000 0.0000000 0.0000000 0.0000000 0.0000000 0.0000000 
0.0000000 0.0000000 0.0000000 0.0000000 0.0000000 0.0000000 
0.0000000 0.0000000 0.0000000 0.0000000 0.0000000 0.0000000 
0.0000000 0.0000000 0.0000000 0.0000000 0.0000000 0.0000000 
0.0000000 0.0000000 0.0000000 0.0000000 0.0000000 0.0000000 
0.0000000 0.0000000 0.0000000 0.0000000 0.0000000 0.0000000 
0.0000000 0.0000001 0.0000001 0.0000001 0.0000001 0.0000001 
0.0000001 0.0000001 0.0000001 0.0000001 0.0000001 0.0000001 
0.0000001 0.0000000 0.0000000 0.0000000 0.0000000 0.0000000 
0.0000000 0.0000000 0.0000000 0.0000000 0.0000000 0.0000000 
0.0000000 0.0000000 0.0000000 0.0000000 0.0000000 0.0000000 
0.0000000 0.0000000 0.0000000 0.0000000 0.0000000 0.0000000 
0.0000000 0.0000000 0.0000000 0.0000000 0.0000000 0.0000000 
0.0000000 0.0000000 0.0000000 0.0000000 0.0000000 0.0000000 
0.0000000 0.0000000 0.0000000 0.0000000 0.0000000 0.0000000 
0.0000000 0.0000000 0.0000000 0.0000000 0.0000000 0.0000000 
0.0000000 0.0000000 0.0000000 0.0000000 0.0000000 0.0000000 
0.0000000 0.0000000 0.0000000 0.0000000 0.0000000 0.0000000 
0.0000000 0.0000000 0.0000000 0.0000000 0.0000000 0.0000000 
0.0000000 0.0000000 0.0000000 0.0000000 0.0000000 0.0000000 
0.0000000 0.0000000 0.0000000 0.0000000 0.0000000 0.0000000 
0.0000000 0.0000000 0.0000000 0.0000000 0.0000000 0.0000000 
0.0000000 0.0000000 0.0000000 0.0000000 0.0000000 0.0000000 
0.0000000 0.0000000 0.0000000 0.0000001 0.0000001 0.0000001 
0.0000001 0.0000001 0.0000001 0.0000001 0.0000001 0.0000001 
0.0000001 0.0000001 0.0000001 0.0000001 0.0000001 0.0000001 
0.0000001 0.0000001 0.0000001 0.0000001 0.0000000 0.0000000 
0.0000000 0.0000000 0.0000000 0.0000000 0.0000000 0.0000000 
0.0000000 0.0000000 0.0000000 0.0000000 0.0000000 0.0000000 
0.0000000 0.0000000 0.0000000 0.0000000 0.0000000 0.0000000 
0.0000000 0.0000000 0.0000000 0.0000000 0.0000000 0.0000000 
0.0000000 0.0000000 0.0000000 0.0000000 0.0000000 0.0000000 
0.0000000 0.0000000 0.0000000 0.0000000 0.0000000 0.0000000 
0.0000000 0.0000000 0.0000000 0.0000000 0.0000000 0.0000000 
0.0000000 0.0000000 0.0000000 0.0000000 0.0000000 0.0000000 
0.0000000 0.0000000 0.0000000 0.0000000 0.0000000 0.0000000 
0.0000000 0.0000000 0.0000000 0.0000000 0.0000000 0.0000000 
0.0000000 0.0000000 0.0000000 0.0000000 0.0000000 0.0000000 
0.0000000 0.0000000 0.0000000 0.0000000 0.0000000 0.0000000 
0.0000000 0.0000000 0.0000000 0.0000000 0.0000000 0.0000000 
0.0000000 0.0000000 0.0000000 0.0000000 0.0000000 0.0000000 
0.0000000 0.0000001 0.0000001 0.0000001 0.0000001 0.0000001 
0.0000001 0.0000001 0.0000001 0.0000001 0.0000001 0.0000001 
0.0000001 0.0000001 0.0000001 0.0000001 0.0000001 0.0000001 
0.0000001 0.0000001 0.0000001 0.0000001 0.0000001 0.0000001 
0.0000000 0.0000000 0.0000000 0.0000000 0.0000000 0.0000000 
0.0000000 0.0000000 0.0000000 0.0000000 0.0000000 0.0000000 
0.0000000 0.0000000 0.0000000 0.0000000 0.0000000 0.0000000 
0.0000000 0.0000000 0.0000000 0.0000000 0.0000000 0.0000000 
0.0000000 0.0000000 0.0000000 0.0000000 0.0000000 0.0000000 
0.0000000 0.0000000 0.0000000 0.0000000 0.0000000 0.0000000 
0.0000000 0.0000000 0.0000000 0.0000000 0.0000000 0.0000000 
0.0000000 0.0000000 0.0000000 0.0000000 0.0000000 0.0000000 
0.0000000 0.0000000 0.0000000 0.0000000 0.0000000 0.0000000 
0.0000000 0.0000000 0.0000000 0.0000000 0.0000000 0.0000000 
0.0000000 0.0000000 0.0000000 0.0000000 0.0000000 0.0000000 
0.0000000 0.0000000 0.0000000 0.0000000 0.0000000 0.0000000 
0.0000000 0.0000000 0.0000000 0.0000000 0.0000000 0.0000000 
0.0000000 0.0000000 0.0000000 0.0000000 0.0000000 0.0000001 
0.0000001 0.0000001 0.0000001 0.0000001 0.0000001 0.0000001 
0.0000001 0.0000001 0.0000001 0.0000002 0.0000002 0.0000002 
0.0000002 0.0000002 0.0000002 0.0000002 0.0000001 0.0000001 
0.0000001 0.0000001 0.0000001 0.0000001 0.0000001 0.0000001 
0.0000001 0.0000001 0.0000000 0.0000000 0.0000000 0.0000000 
0.0000000 0.0000000 0.0000000 0.0000000 0.0000000 0.0000000 
0.0000000 0.0000000 0.0000000 0.0000000 0.0000000 0.0000000 
0.0000000 0.0000000 0.0000000 0.0000000 0.0000000 0.0000000 
0.0000000 0.0000000 0.0000000 0.0000000 0.0000000 0.0000000 
0.0000000 0.0000000 0.0000000 0.0000000 0.0000000 0.0000000 
0.0000000 0.0000000 0.0000000 0.0000000 0.0000000 0.0000000 
0.0000000 0.0000000 0.0000000 0.0000000 0.0000000 0.0000000 
0.0000000 0.0000000 0.0000000 0.0000000 0.0000000 0.0000000 
0.0000000 0.0000000 0.0000000 0.0000000 0.0000000 0.0000000 
0.0000000 0.0000000 0.0000000 0.0000000 0.0000000 0.0000000 
0.0000000 0.0000000 0.0000000 0.0000000 0.0000000 0.0000000 
0.0000000 0.0000000 0.0000000 0.0000000 0.0000000 0.0000000 
0.0000000 0.0000000 0.0000000 0.0000001 0.0000001 0.0000001 
0.0000001 0.0000001 0.0000001 0.0000001 0.0000001 0.0000002 
0.0000002 0.0000002 0.0000002 0.0000002 0.0000002 0.0000002 
0.0000002 0.0000002 0.0000002 0.0000002 0.0000002 0.0000002 
0.0000002 0.0000002 0.0000001 0.0000001 0.0000001 0.0000001 
0.0000001 0.0000001 0.0000001 0.0000000 0.0000000 0.0000000 
0.0000000 0.0000000 0.0000000 0.0000000 0.0000000 0.0000000 
0.0000000 0.0000000 0.0000000 0.0000000 0.0000000 0.0000000 
0.0000000 0.0000000 0.0000000 0.0000000 0.0000000 0.0000000 
0.0000000 0.0000000 0.0000000 0.0000000 0.0000000 0.0000000 
0.0000000 0.0000000 0.0000000 0.0000000 0.0000000 0.0000000 
0.0000000 0.0000000 0.0000000 0.0000000 0.0000000 0.0000000 
0.0000000 0.0000000 0.0000000 0.0000000 0.0000000 0.0000000 
0.0000000 0.0000000 0.0000000 0.0000000 0.0000000 0.0000000 
0.0000000 0.0000000 0.0000000 0.0000000 0.0000000 0.0000000 
0.0000000 0.0000000 0.0000000 0.0000000 0.0000000 0.0000000 
0.0000000 0.0000000 0.0000000 0.0000000 0.0000000 0.0000000 
0.0000000 0.0000000 0.0000000 0.0000000 0.0000000 0.0000000 
0.0000000 0.0000001 0.0000001 0.0000001 0.0000001 0.0000001 
0.0000001 0.0000001 0.0000001 0.0000002 0.0000002 0.0000002 
0.0000002 0.0000002 0.0000003 0.0000003 0.0000003 0.0000003 
0.0000003 0.0000003 0.0000003 0.0000003 0.0000003 0.0000002 
0.0000002 0.0000002 0.0000002 0.0000002 0.0000001 0.0000001 
0.0000001 0.0000001 0.0000001 0.0000001 0.0000000 0.0000000 
0.0000000 0.0000000 0.0000000 0.0000000 0.0000000 0.0000000 
0.0000000 0.0000000 0.0000000 0.0000000 0.0000000 0.0000000 
0.0000000 0.0000000 0.0000000 0.0000000 0.0000000 0.0000000 
0.0000000 0.0000000 0.0000000 0.0000000 0.0000000 0.0000000 
0.0000000 0.0000000 0.0000000 0.0000000 0.0000000 0.0000000 
0.0000000 0.0000000 0.0000000 0.0000000 0.0000000 0.0000000 
0.0000000 0.0000000 0.0000000 0.0000000 0.0000000 0.0000000 
0.0000000 0.0000000 0.0000000 0.0000000 0.0000000 0.0000000 
0.0000000 0.0000000 0.0000000 0.0000000 0.0000000 0.0000000 
0.0000000 0.0000000 0.0000000 0.0000000 0.0000000 0.0000000 
0.0000000 0.0000000 0.0000000 0.0000000 0.0000000 0.0000000 
0.0000000 0.0000000 0.0000000 0.0000000 0.0000000 0.0000001 
0.0000001 0.0000001 0.0000001 0.0000001 0.0000001 0.0000001 
0.0000001 0.0000002 0.0000002 0.0000002 0.0000002 0.0000003 
0.0000003 0.0000003 0.0000003 0.0000004 0.0000004 0.0000004 
0.0000004 0.0000004 0.0000004 0.0000004 0.0000003 0.0000003 
0.0000003 0.0000003 0.0000002 0.0000002 0.0000002 0.0000002 
0.0000001 0.0000001 0.0000001 0.0000001 0.0000001 0.0000000 
0.0000000 0.0000000 0.0000000 0.0000000 0.0000000 0.0000000 
0.0000000 0.0000000 0.0000000 0.0000000 0.0000000 0.0000000 
0.0000000 0.0000000 0.0000000 0.0000000 0.0000000 0.0000000 
0.0000000 0.0000000 0.0000000 0.0000000 0.0000000 0.0000000 
0.0000000 0.0000000 0.0000000 0.0000000 0.0000000 0.0000000 
0.0000000 0.0000000 0.0000000 0.0000000 0.0000000 0.0000000 
0.0000000 0.0000000 0.0000000 0.0000000 0.0000000 0.0000000 
0.0000000 0.0000000 0.0000000 0.0000000 0.0000000 0.0000000 
0.0000000 0.0000000 0.0000000 0.0000000 0.0000000 0.0000000 
0.0000000 0.0000000 0.0000000 0.0000000 0.0000000 0.0000000 
0.0000000 0.0000000 0.0000000 0.0000000 0.0000000 0.0000000 
0.0000000 0.0000000 0.0000000 0.0000001 0.0000001 0.0000001 
0.0000001 0.0000001 0.0000001 0.0000001 0.0000001 0.0000002 
0.0000002 0.0000002 0.0000002 0.0000003 0.0000003 0.0000003 
0.0000004 0.0000004 0.0000004 0.0000005 0.0000005 0.0000005 
0.0000005 0.0000005 0.0000005 0.0000005 0.0000004 0.0000004 
0.0000004 0.0000003 0.0000003 0.0000003 0.0000002 0.0000002 
0.0000002 0.0000001 0.0000001 0.0000001 0.0000001 0.0000001 
0.0000000 0.0000000 0.0000000 0.0000000 0.0000000 0.0000000 
0.0000000 0.0000000 0.0000000 0.0000000 0.0000000 0.0000000 
0.0000000 0.0000000 0.0000000 0.0000000 0.0000000 0.0000000 
0.0000000 0.0000000 0.0000000 0.0000000 0.0000000 0.0000000 
0.0000000 0.0000000 0.0000000 0.0000000 0.0000000 0.0000000 
0.0000000 0.0000000 0.0000000 0.0000000 0.0000000 0.0000000 
0.0000000 0.0000000 0.0000000 0.0000000 0.0000000 0.0000000 
0.0000000 0.0000000 0.0000000 0.0000000 0.0000000 0.0000000 
0.0000000 0.0000000 0.0000000 0.0000000 0.0000000 0.0000000 
0.0000000 0.0000000 0.0000000 0.0000000 0.0000000 0.0000000 
0.0000000 0.0000000 0.0000000 0.0000000 0.0000000 0.0000000 
0.0000000 0.0000001 0.0000001 0.0000001 0.0000001 0.0000001 
0.0000001 0.0000001 0.0000001 0.0000001 0.0000002 0.0000002 
0.0000002 0.0000003 0.0000003 0.0000003 0.0000004 0.0000004 
0.0000005 0.0000005 0.0000006 0.0000006 0.0000006 0.0000006 
0.0000006 0.0000006 0.0000006 0.0000006 0.0000006 0.0000005 
0.0000005 0.0000004 0.0000004 0.0000003 0.0000003 0.0000003 
0.0000002 0.0000002 0.0000001 0.0000001 0.0000001 0.0000001 
0.0000001 0.0000000 0.0000000 0.0000000 0.0000000 0.0000000 
0.0000000 0.0000000 0.0000000 0.0000000 0.0000000 0.0000000 
0.0000000 0.0000000 0.0000000 0.0000000 0.0000000 0.0000000 
0.0000000 0.0000000 0.0000000 0.0000000 0.0000000 0.0000000 
0.0000000 0.0000000 0.0000000 0.0000000 0.0000000 0.0000000 
0.0000000 0.0000000 0.0000000 0.0000000 0.0000000 0.0000000 
0.0000000 0.0000000 0.0000000 0.0000000 0.0000000 0.0000000 
0.0000000 0.0000000 0.0000000 0.0000000 0.0000000 0.0000000 
0.0000000 0.0000000 0.0000000 0.0000000 0.0000000 0.0000000 
0.0000000 0.0000000 0.0000000 0.0000000 0.0000000 0.0000000 
0.0000000 0.0000000 0.0000000 0.0000000 0.0000000 0.0000000 
0.0000001 0.0000001 0.0000001 0.0000001 0.0000001 0.0000001 
0.0000001 0.0000001 0.0000002 0.0000002 0.0000002 0.0000002 
0.0000003 0.0000003 0.0000004 0.0000004 0.0000005 0.0000005 
0.0000006 0.0000007 0.0000007 0.0000008 0.0000008 0.0000008 
0.0000008 0.0000008 0.0000008 0.0000008 0.0000007 0.0000007 
0.0000006 0.0000006 0.0000005 0.0000004 0.0000004 0.0000003 
0.0000003 0.0000002 0.0000002 0.0000001 0.0000001 0.0000001 
0.0000001 0.0000001 0.0000000 0.0000000 0.0000000 0.0000000 
0.0000000 0.0000000 0.0000000 0.0000000 0.0000000 0.0000000 
0.0000000 0.0000000 0.0000000 0.0000000 0.0000000 0.0000000 
0.0000000 0.0000000 0.0000000 0.0000000 0.0000000 0.0000000 
0.0000000 0.0000000 0.0000000 0.0000000 0.0000000 0.0000000 
0.0000000 0.0000000 0.0000000 0.0000000 0.0000000 0.0000000 
0.0000000 0.0000000 0.0000000 0.0000000 0.0000000 0.0000000 
0.0000000 0.0000000 0.0000000 0.0000000 0.0000000 0.0000000 
0.0000000 0.0000000 0.0000000 0.0000000 0.0000000 0.0000000 
0.0000000 0.0000000 0.0000000 0.0000000 0.0000000 0.0000000 
0.0000000 0.0000000 0.0000000 0.0000000 0.0000001 0.0000001 
0.0000001 0.0000001 0.0000001 0.0000001 0.0000001 0.0000001 
0.0000002 0.0000002 0.0000002 0.0000002 0.0000003 0.0000003 
0.0000004 0.0000004 0.0000005 0.0000005 0.0000006 0.0000007 
0.0000008 0.0000008 0.0000009 0.0000009 0.0000010 0.0000010 
0.0000010 0.0000010 0.0000010 0.0000010 0.0000009 0.0000008 
0.0000008 0.0000007 0.0000006 0.0000005 0.0000005 0.0000004 
0.0000003 0.0000003 0.0000002 0.0000002 0.0000001 0.0000001 
0.0000001 0.0000001 0.0000001 0.0000000 0.0000000 0.0000000 
0.0000000 0.0000000 0.0000000 0.0000000 0.0000000 0.0000000 
0.0000000 0.0000000 0.0000000 0.0000000 0.0000000 0.0000000 
0.0000000 0.0000000 0.0000000 0.0000000 0.0000000 0.0000000 
0.0000000 0.0000000 0.0000000 0.0000000 0.0000000 0.0000000 
0.0000000 0.0000000 0.0000000 0.0000000 0.0000000 0.0000000 
0.0000000 0.0000000 0.0000000 0.0000000 0.0000000 0.0000000 
0.0000000 0.0000000 0.0000000 0.0000000 0.0000000 0.0000000 
0.0000000 0.0000000 0.0000000 0.0000000 0.0000000 0.0000000 
0.0000000 0.0000000 0.0000000 0.0000000 0.0000000 0.0000000 
0.0000000 0.0000000 0.0000000 0.0000001 0.0000001 0.0000001 
0.0000001 0.0000001 0.0000001 0.0000001 0.0000001 0.0000002 
0.0000002 0.0000002 0.0000002 0.0000003 0.0000003 0.0000004 
0.0000004 0.0000005 0.0000006 0.0000007 0.0000008 0.0000008 
0.0000009 0.0000010 0.0000011 0.0000012 0.0000012 0.0000013 
0.0000013 0.0000013 0.0000012 0.0000012 0.0000011 0.0000010 
0.0000010 0.0000009 0.0000008 0.0000007 0.0000006 0.0000005 
0.0000004 0.0000003 0.0000003 0.0000002 0.0000002 0.0000001 
0.0000001 0.0000001 0.0000001 0.0000000 0.0000000 0.0000000 
0.0000000 0.0000000 0.0000000 0.0000000 0.0000000 0.0000000 
0.0000000 0.0000000 0.0000000 0.0000000 0.0000000 0.0000000 
0.0000000 0.0000000 0.0000000 0.0000000 0.0000000 0.0000000 
0.0000000 0.0000000 0.0000000 0.0000000 0.0000000 0.0000000 
0.0000000 0.0000000 0.0000000 0.0000000 0.0000000 0.0000000 
0.0000000 0.0000000 0.0000000 0.0000000 0.0000000 0.0000000 
0.0000000 0.0000000 0.0000000 0.0000000 0.0000000 0.0000000 
0.0000000 0.0000000 0.0000000 0.0000000 0.0000000 0.0000000 
0.0000000 0.0000000 0.0000000 0.0000000 0.0000000 0.0000000 
0.0000000 0.0000000 0.0000001 0.0000001 0.0000001 0.0000001 
0.0000001 0.0000001 0.0000001 0.0000002 0.0000002 0.0000002 
0.0000002 0.0000003 0.0000003 0.0000003 0.0000004 0.0000005 
0.0000005 0.0000006 0.0000007 0.0000008 0.0000009 0.0000010 
0.0000011 0.0000013 0.0000014 0.0000014 0.0000015 0.0000015 
0.0000016 0.0000016 0.0000015 0.0000015 0.0000014 0.0000013 
0.0000012 0.0000010 0.0000009 0.0000008 0.0000007 0.0000006 
0.0000005 0.0000004 0.0000003 0.0000003 0.0000002 0.0000002 
0.0000001 0.0000001 0.0000001 0.0000001 0.0000000 0.0000000 
0.0000000 0.0000000 0.0000000 0.0000000 0.0000000 0.0000000 
0.0000000 0.0000000 0.0000000 0.0000000 0.0000000 0.0000000 
0.0000000 0.0000000 0.0000000 0.0000000 0.0000000 0.0000000 
0.0000000 0.0000000 0.0000000 0.0000000 0.0000000 0.0000000 
0.0000000 0.0000000 0.0000000 0.0000000 0.0000000 0.0000000 
0.0000000 0.0000000 0.0000000 0.0000000 0.0000000 0.0000000 
0.0000000 0.0000000 0.0000000 0.0000000 0.0000000 0.0000000 
0.0000000 0.0000000 0.0000000 0.0000000 0.0000000 0.0000000 
0.0000000 0.0000000 0.0000000 0.0000000 0.0000000 0.0000000 
0.0000000 0.0000001 0.0000001 0.0000001 0.0000001 0.0000001 
0.0000001 0.0000001 0.0000002 0.0000002 0.0000002 0.0000002 
0.0000003 0.0000003 0.0000004 0.0000004 0.0000005 0.0000005 
0.0000006 0.0000007 0.0000009 0.0000010 0.0000011 0.0000012 
0.0000014 0.0000015 0.0000016 0.0000017 0.0000018 0.0000019 
0.0000019 0.0000019 0.0000018 0.0000018 0.0000017 0.0000015 
0.0000014 0.0000013 0.0000011 0.0000010 0.0000008 0.0000007 
0.0000006 0.0000005 0.0000004 0.0000003 0.0000002 0.0000002 
0.0000001 0.0000001 0.0000001 0.0000001 0.0000000 0.0000000 
0.0000000 0.0000000 0.0000000 0.0000000 0.0000000 0.0000000 
0.0000000 0.0000000 0.0000000 0.0000000 0.0000000 0.0000000 
0.0000000 0.0000000 0.0000000 0.0000000 0.0000000 0.0000000 
0.0000000 0.0000000 0.0000000 0.0000000 0.0000000 0.0000000 
0.0000000 0.0000000 0.0000000 0.0000000 0.0000000 0.0000000 
0.0000000 0.0000000 0.0000000 0.0000000 0.0000000 0.0000000 
0.0000000 0.0000000 0.0000000 0.0000000 0.0000000 0.0000000 
0.0000000 0.0000000 0.0000000 0.0000000 0.0000000 0.0000000 
0.0000000 0.0000000 0.0000000 0.0000000 0.0000000 0.0000000 
0.0000001 0.0000001 0.0000001 0.0000001 0.0000001 0.0000001 
0.0000002 0.0000002 0.0000002 0.0000002 0.0000003 0.0000003 
0.0000003 0.0000004 0.0000004 0.0000005 0.0000006 0.0000007 
0.0000008 0.0000009 0.0000010 0.0000012 0.0000013 0.0000015 
0.0000016 0.0000018 0.0000020 0.0000021 0.0000022 0.0000022 
0.0000023 0.0000022 0.0000022 0.0000021 0.0000020 0.0000018 
0.0000017 0.0000015 0.0000013 0.0000011 0.0000010 0.0000008 
0.0000007 0.0000005 0.0000004 0.0000004 0.0000003 0.0000002 
0.0000002 0.0000001 0.0000001 0.0000001 0.0000001 0.0000000 
0.0000000 0.0000000 0.0000000 0.0000000 0.0000000 0.0000000 
0.0000000 0.0000000 0.0000000 0.0000000 0.0000000 0.0000000 
0.0000000 0.0000000 0.0000000 0.0000000 0.0000000 0.0000000 
0.0000000 0.0000000 0.0000000 0.0000000 0.0000000 0.0000000 
0.0000000 0.0000000 0.0000000 0.0000000 0.0000000 0.0000000 
0.0000000 0.0000000 0.0000000 0.0000000 0.0000000 0.0000000 
0.0000000 0.0000000 0.0000000 0.0000000 0.0000000 0.0000000 
0.0000000 0.0000000 0.0000000 0.0000000 0.0000000 0.0000000 
0.0000000 0.0000000 0.0000000 0.0000000 0.0000000 0.0000001 
0.0000001 0.0000001 0.0000001 0.0000001 0.0000001 0.0000002 
0.0000002 0.0000002 0.0000002 0.0000003 0.0000003 0.0000004 
0.0000004 0.0000005 0.0000005 0.0000006 0.0000007 0.0000008 
0.0000009 0.0000010 0.0000012 0.0000014 0.0000016 0.0000017 
0.0000019 0.0000021 0.0000023 0.0000024 0.0000026 0.0000026 
0.0000026 0.0000026 0.0000026 0.0000025 0.0000023 0.0000021 
0.0000019 0.0000017 0.0000015 0.0000013 0.0000011 0.0000009 
0.0000008 0.0000006 0.0000005 0.0000004 0.0000003 0.0000002 
0.0000002 0.0000001 0.0000001 0.0000001 0.0000001 0.0000000 
0.0000000 0.0000000 0.0000000 0.0000000 0.0000000 0.0000000 
0.0000000 0.0000000 0.0000000 0.0000000 0.0000000 0.0000000 
0.0000000 0.0000000 0.0000000 0.0000000 0.0000000 0.0000000 
0.0000000 0.0000000 0.0000000 0.0000000 0.0000000 0.0000000 
0.0000000 0.0000000 0.0000000 0.0000000 0.0000000 0.0000000 
0.0000000 0.0000000 0.0000000 0.0000000 0.0000000 0.0000000 
0.0000000 0.0000000 0.0000000 0.0000000 0.0000000 0.0000000 
0.0000000 0.0000000 0.0000000 0.0000000 0.0000000 0.0000000 
0.0000000 0.0000000 0.0000000 0.0000000 0.0000001 0.0000001 
0.0000001 0.0000001 0.0000001 0.0000001 0.0000002 0.0000002 
0.0000002 0.0000003 0.0000003 0.0000003 0.0000004 0.0000004 
0.0000005 0.0000005 0.0000006 0.0000007 0.0000008 0.0000009 
0.0000011 0.0000012 0.0000014 0.0000016 0.0000018 0.0000020 
0.0000023 0.0000025 0.0000027 0.0000028 0.0000030 0.0000030 
0.0000031 0.0000030 0.0000030 0.0000028 0.0000027 0.0000025 
0.0000022 0.0000020 0.0000017 0.0000015 0.0000013 0.0000011 
0.0000009 0.0000007 0.0000006 0.0000005 0.0000004 0.0000003 
0.0000002 0.0000002 0.0000001 0.0000001 0.0000001 0.0000000 
0.0000000 0.0000000 0.0000000 0.0000000 0.0000000 0.0000000 
0.0000000 0.0000000 0.0000000 0.0000000 0.0000000 0.0000000 
0.0000000 0.0000000 0.0000000 0.0000000 0.0000000 0.0000000 
0.0000000 0.0000000 0.0000000 0.0000000 0.0000000 0.0000000 
0.0000000 0.0000000 0.0000000 0.0000000 0.0000000 0.0000000 
0.0000000 0.0000000 0.0000000 0.0000000 0.0000000 0.0000000 
0.0000000 0.0000000 0.0000000 0.0000000 0.0000000 0.0000000 
0.0000000 0.0000000 0.0000000 0.0000000 0.0000000 0.0000000 
0.0000000 0.0000000 0.0000000 0.0000000 0.0000001 0.0000001 
0.0000001 0.0000001 0.0000001 0.0000002 0.0000002 0.0000002 
0.0000003 0.0000003 0.0000003 0.0000004 0.0000004 0.0000005 
0.0000006 0.0000006 0.0000007 0.0000008 0.0000009 0.0000011 
0.0000012 0.0000014 0.0000016 0.0000018 0.0000021 0.0000023 
0.0000026 0.0000028 0.0000030 0.0000032 0.0000034 0.0000035 
0.0000035 0.0000035 0.0000034 0.0000032 0.0000030 0.0000028 
0.0000025 0.0000022 0.0000020 0.0000017 0.0000014 0.0000012 
0.0000010 0.0000008 0.0000006 0.0000005 0.0000004 0.0000003 
0.0000002 0.0000002 0.0000001 0.0000001 0.0000001 0.0000001 
0.0000000 0.0000000 0.0000000 0.0000000 0.0000000 0.0000000 
0.0000000 0.0000000 0.0000000 0.0000000 0.0000000 0.0000000 
0.0000000 0.0000000 0.0000000 0.0000000 0.0000000 0.0000000 
0.0000000 0.0000000 0.0000000 0.0000000 0.0000000 0.0000000 
0.0000000 0.0000000 0.0000000 0.0000000 0.0000000 0.0000000 
0.0000000 0.0000000 0.0000000 0.0000000 0.0000000 0.0000000 
0.0000000 0.0000000 0.0000000 0.0000000 0.0000000 0.0000000 
0.0000000 0.0000000 0.0000000 0.0000000 0.0000000 0.0000000 
0.0000000 0.0000000 0.0000000 0.0000001 0.0000001 0.0000001 
0.0000001 0.0000001 0.0000002 0.0000002 0.0000002 0.0000003 
0.0000003 0.0000004 0.0000004 0.0000005 0.0000005 0.0000006 
0.0000007 0.0000008 0.0000009 0.0000010 0.0000011 0.0000013 
0.0000014 0.0000017 0.0000019 0.0000021 0.0000024 0.0000027 
0.0000029 0.0000032 0.0000034 0.0000036 0.0000038 0.0000039 
0.0000039 0.0000039 0.0000038 0.0000036 0.0000034 0.0000031 
0.0000028 0.0000025 0.0000022 0.0000019 0.0000016 0.0000013 
0.0000011 0.0000009 0.0000007 0.0000006 0.0000004 0.0000003 
0.0000003 0.0000002 0.0000001 0.0000001 0.0000001 0.0000001 
0.0000000 0.0000000 0.0000000 0.0000000 0.0000000 0.0000000 
0.0000000 0.0000000 0.0000000 0.0000000 0.0000000 0.0000000 
0.0000000 0.0000000 0.0000000 0.0000000 0.0000000 0.0000000 
0.0000000 0.0000000 0.0000000 0.0000000 0.0000000 0.0000000 
0.0000000 0.0000000 0.0000000 0.0000000 0.0000000 0.0000000 
0.0000000 0.0000000 0.0000000 0.0000000 0.0000000 0.0000000 
0.0000000 0.0000000 0.0000000 0.0000000 0.0000000 0.0000000 
0.0000000 0.0000000 0.0000000 0.0000000 0.0000000 0.0000000 
0.0000000 0.0000000 0.0000001 0.0000001 0.0000001 0.0000001 
0.0000001 0.0000002 0.0000002 0.0000002 0.0000003 0.0000003 
0.0000004 0.0000004 0.0000005 0.0000006 0.0000006 0.0000007 
0.0000008 0.0000009 0.0000011 0.0000012 0.0000013 0.0000015 
0.0000017 0.0000019 0.0000022 0.0000024 0.0000027 0.0000030 
0.0000033 0.0000036 0.0000038 0.0000041 0.0000042 0.0000043 
0.0000043 0.0000043 0.0000042 0.0000040 0.0000037 0.0000034 
0.0000031 0.0000027 0.0000024 0.0000020 0.0000017 0.0000014 
0.0000012 0.0000010 0.0000008 0.0000006 0.0000005 0.0000004 
0.0000003 0.0000002 0.0000002 0.0000001 0.0000001 0.0000001 
0.0000000 0.0000000 0.0000000 0.0000000 0.0000000 0.0000000 
0.0000000 0.0000000 0.0000000 0.0000000 0.0000000 0.0000000 
0.0000000 0.0000000 0.0000000 0.0000000 0.0000000 0.0000000 
0.0000000 0.0000000 0.0000000 0.0000000 0.0000000 0.0000000 
0.0000000 0.0000000 0.0000000 0.0000000 0.0000000 0.0000000 
0.0000000 0.0000000 0.0000000 0.0000000 0.0000000 0.0000000 
0.0000000 0.0000000 0.0000000 0.0000000 0.0000000 0.0000000 
0.0000000 0.0000000 0.0000000 0.0000000 0.0000000 0.0000000 
0.0000000 0.0000000 0.0000001 0.0000001 0.0000001 0.0000001 
0.0000001 0.0000002 0.0000002 0.0000003 0.0000003 0.0000004 
0.0000004 0.0000005 0.0000006 0.0000007 0.0000008 0.0000009 
0.0000010 0.0000011 0.0000013 0.0000014 0.0000016 0.0000018 
0.0000020 0.0000023 0.0000025 0.0000028 0.0000031 0.0000034 
0.0000037 0.0000040 0.0000043 0.0000045 0.0000046 0.0000047 
0.0000047 0.0000047 0.0000045 0.0000043 0.0000040 0.0000037 
0.0000033 0.0000029 0.0000026 0.0000022 0.0000019 0.0000015 
0.0000013 0.0000010 0.0000008 0.0000006 0.0000005 0.0000004 
0.0000003 0.0000002 0.0000002 0.0000001 0.0000001 0.0000001 
0.0000000 0.0000000 0.0000000 0.0000000 0.0000000 0.0000000 
0.0000000 0.0000000 0.0000000 0.0000000 0.0000000 0.0000000 
0.0000000 0.0000000 0.0000000 0.0000000 0.0000000 0.0000000 
0.0000000 0.0000000 0.0000000 0.0000000 0.0000000 0.0000000 
0.0000000 0.0000000 0.0000000 0.0000000 0.0000000 0.0000000 
0.0000000 0.0000000 0.0000000 0.0000000 0.0000000 0.0000000 
0.0000000 0.0000000 0.0000000 0.0000000 0.0000000 0.0000000 
0.0000000 0.0000000 0.0000000 0.0000000 0.0000000 0.0000000 
0.0000000 0.0000001 0.0000001 0.0000001 0.0000001 0.0000001 
0.0000002 0.0000002 0.0000003 0.0000003 0.0000004 0.0000005 
0.0000005 0.0000006 0.0000007 0.0000009 0.0000010 0.0000011 
0.0000013 0.0000014 0.0000016 0.0000018 0.0000020 0.0000022 
0.0000025 0.0000027 0.0000030 0.0000033 0.0000036 0.0000039 
0.0000042 0.0000045 0.0000047 0.0000049 0.0000050 0.0000051 
0.0000051 0.0000050 0.0000048 0.0000046 0.0000043 0.0000039 
0.0000035 0.0000031 0.0000027 0.0000023 0.0000020 0.0000016 
0.0000013 0.0000011 0.0000009 0.0000007 0.0000005 0.0000004 
0.0000003 0.0000002 0.0000002 0.0000001 0.0000001 0.0000001 
0.0000001 0.0000000 0.0000000 0.0000000 0.0000000 0.0000000 
0.0000000 0.0000000 0.0000000 0.0000000 0.0000000 0.0000000 
0.0000000 0.0000000 0.0000000 0.0000000 0.0000000 0.0000000 
0.0000000 0.0000000 0.0000000 0.0000000 0.0000000 0.0000000 
0.0000000 0.0000000 0.0000000 0.0000000 0.0000000 0.0000000 
0.0000000 0.0000000 0.0000000 0.0000000 0.0000000 0.0000000 
0.0000000 0.0000000 0.0000000 0.0000000 0.0000000 0.0000000 
0.0000000 0.0000000 0.0000000 0.0000000 0.0000000 0.0000000 
0.0000000 0.0000001 0.0000001 0.0000001 0.0000001 0.0000002 
0.0000002 0.0000002 0.0000003 0.0000004 0.0000005 0.0000005 
0.0000007 0.0000008 0.0000009 0.0000011 0.0000012 0.0000014 
0.0000016 0.0000018 0.0000021 0.0000023 0.0000025 0.0000028 
0.0000031 0.0000033 0.0000036 0.0000039 0.0000042 0.0000045 
0.0000047 0.0000050 0.0000052 0.0000054 0.0000055 0.0000055 
0.0000054 0.0000053 0.0000051 0.0000048 0.0000045 0.0000041 
0.0000037 0.0000032 0.0000028 0.0000024 0.0000020 0.0000017 
0.0000014 0.0000011 0.0000009 0.0000007 0.0000005 0.0000004 
0.0000003 0.0000002 0.0000002 0.0000001 0.0000001 0.0000001 
0.0000001 0.0000000 0.0000000 0.0000000 0.0000000 0.0000000 
0.0000000 0.0000000 0.0000000 0.0000000 0.0000000 0.0000000 
0.0000000 0.0000000 0.0000000 0.0000000 0.0000000 0.0000000 
0.0000000 0.0000000 0.0000000 0.0000000 0.0000000 0.0000000 
0.0000000 0.0000000 0.0000000 0.0000000 0.0000000 0.0000000 
0.0000000 0.0000000 0.0000000 0.0000000 0.0000000 0.0000000 
0.0000000 0.0000000 0.0000000 0.0000000 0.0000000 0.0000000 
0.0000000 0.0000000 0.0000000 0.0000000 0.0000000 0.0000000 
0.0000000 0.0000001 0.0000001 0.0000001 0.0000001 0.0000002 
0.0000002 0.0000003 0.0000004 0.0000004 0.0000006 0.0000007 
0.0000008 0.0000010 0.0000012 0.0000014 0.0000016 0.0000018 
0.0000021 0.0000024 0.0000027 0.0000030 0.0000033 0.0000036 
0.0000039 0.0000042 0.0000044 0.0000047 0.0000050 0.0000052 
0.0000054 0.0000056 0.0000058 0.0000059 0.0000059 0.0000059 
0.0000058 0.0000056 0.0000053 0.0000050 0.0000046 0.0000042 
0.0000038 0.0000033 0.0000029 0.0000025 0.0000021 0.0000017 
0.0000014 0.0000011 0.0000009 0.0000007 0.0000006 0.0000004 
0.0000003 0.0000002 0.0000002 0.0000001 0.0000001 0.0000001 
0.0000001 0.0000000 0.0000000 0.0000000 0.0000000 0.0000000 
0.0000000 0.0000000 0.0000000 0.0000000 0.0000000 0.0000000 
0.0000000 0.0000000 0.0000000 0.0000000 0.0000000 0.0000000 
0.0000000 0.0000000 0.0000000 0.0000000 0.0000000 0.0000000 
0.0000000 0.0000000 0.0000000 0.0000000 0.0000000 0.0000000 
0.0000000 0.0000000 0.0000000 0.0000000 0.0000000 0.0000000 
0.0000000 0.0000000 0.0000000 0.0000000 0.0000000 0.0000000 
0.0000000 0.0000000 0.0000000 0.0000000 0.0000000 0.0000000 
0.0000001 0.0000001 0.0000001 0.0000001 0.0000002 0.0000002 
0.0000003 0.0000003 0.0000004 0.0000005 0.0000007 0.0000008 
0.0000010 0.0000012 0.0000015 0.0000018 0.0000021 0.0000024 
0.0000028 0.0000032 0.0000036 0.0000040 0.0000043 0.0000047 
0.0000050 0.0000054 0.0000056 0.0000059 0.0000061 0.0000063 
0.0000064 0.0000065 0.0000065 0.0000065 0.0000064 0.0000063 
0.0000061 0.0000059 0.0000055 0.0000052 0.0000048 0.0000043 
0.0000038 0.0000034 0.0000029 0.0000025 0.0000021 0.0000017 
0.0000014 0.0000011 0.0000009 0.0000007 0.0000006 0.0000004 
0.0000003 0.0000002 0.0000002 0.0000001 0.0000001 0.0000001 
0.0000001 0.0000000 0.0000000 0.0000000 0.0000000 0.0000000 
0.0000000 0.0000000 0.0000000 0.0000000 0.0000000 0.0000000 
0.0000000 0.0000000 0.0000000 0.0000000 0.0000000 0.0000000 
0.0000000 0.0000000 0.0000000 0.0000000 0.0000000 0.0000000 
0.0000000 0.0000000 0.0000000 0.0000000 0.0000000 0.0000000 
0.0000000 0.0000000 0.0000000 0.0000000 0.0000000 0.0000000 
0.0000000 0.0000000 0.0000000 0.0000000 0.0000000 0.0000000 
0.0000000 0.0000000 0.0000000 0.0000000 0.0000000 0.0000000 
0.0000001 0.0000001 0.0000001 0.0000001 0.0000002 0.0000002 
0.0000003 0.0000004 0.0000005 0.0000007 0.0000008 0.0000011 
0.0000013 0.0000016 0.0000019 0.0000023 0.0000028 0.0000032 
0.0000037 0.0000043 0.0000048 0.0000053 0.0000058 0.0000063 
0.0000067 0.0000071 0.0000073 0.0000075 0.0000077 0.0000077 
0.0000077 0.0000076 0.0000075 0.0000074 0.0000071 0.0000069 
0.0000066 0.0000062 0.0000058 0.0000053 0.0000049 0.0000044 
0.0000039 0.0000034 0.0000029 0.0000025 0.0000021 0.0000017 
0.0000014 0.0000011 0.0000009 0.0000007 0.0000005 0.0000004 
0.0000003 0.0000002 0.0000002 0.0000001 0.0000001 0.0000001 
0.0000001 0.0000000 0.0000000 0.0000000 0.0000000 0.0000000 
0.0000000 0.0000000 0.0000000 0.0000000 0.0000000 0.0000000 
0.0000000 0.0000000 0.0000000 0.0000000 0.0000000 0.0000000 
0.0000000 0.0000000 0.0000000 0.0000000 0.0000000 0.0000000 
0.0000000 0.0000000 0.0000000 0.0000000 0.0000000 0.0000000 
0.0000000 0.0000000 0.0000000 0.0000000 0.0000000 0.0000000 
0.0000000 0.0000000 0.0000000 0.0000000 0.0000000 0.0000000 
0.0000000 0.0000000 0.0000000 0.0000000 0.0000000 0.0000001 
0.0000001 0.0000001 0.0000001 0.0000002 0.0000002 0.0000003 
0.0000004 0.0000005 0.0000006 0.0000008 0.0000011 0.0000013 
0.0000017 0.0000021 0.0000025 0.0000031 0.0000037 0.0000044 
0.0000051 0.0000058 0.0000066 0.0000073 0.0000080 0.0000086 
0.0000091 0.0000095 0.0000097 0.0000099 0.0000099 0.0000098 
0.0000096 0.0000093 0.0000089 0.0000085 0.0000081 0.0000076 
0.0000071 0.0000066 0.0000061 0.0000055 0.0000050 0.0000044 
0.0000039 0.0000034 0.0000029 0.0000024 0.0000020 0.0000017 
0.0000014 0.0000011 0.0000009 0.0000007 0.0000005 0.0000004 
0.0000003 0.0000002 0.0000002 0.0000001 0.0000001 0.0000001 
0.0000001 0.0000000 0.0000000 0.0000000 0.0000000 0.0000000 
0.0000000 0.0000000 0.0000000 0.0000000 0.0000000 0.0000000 
0.0000000 0.0000000 0.0000000 0.0000000 0.0000000 0.0000000 
0.0000000 0.0000000 0.0000000 0.0000000 0.0000000 0.0000000 
0.0000000 0.0000000 0.0000000 0.0000000 0.0000000 0.0000000 
0.0000000 0.0000000 0.0000000 0.0000000 0.0000000 0.0000000 
0.0000000 0.0000000 0.0000000 0.0000000 0.0000000 0.0000000 
0.0000000 0.0000000 0.0000000 0.0000000 0.0000000 0.0000001 
0.0000001 0.0000001 0.0000001 0.0000002 0.0000003 0.0000004 
0.0000005 0.0000006 0.0000008 0.0000010 0.0000013 0.0000017 
0.0000022 0.0000027 0.0000034 0.0000041 0.0000050 0.0000059 
0.0000069 0.0000080 0.0000090 0.0000100 0.0000110 0.0000118 
0.0000125 0.0000129 0.0000132 0.0000132 0.0000131 0.0000127 
0.0000122 0.0000116 0.0000109 0.0000102 0.0000094 0.0000086 
0.0000079 0.0000072 0.0000065 0.0000058 0.0000051 0.0000045 
0.0000039 0.0000034 0.0000029 0.0000024 0.0000020 0.0000016 
0.0000013 0.0000011 0.0000008 0.0000007 0.0000005 0.0000004 
0.0000003 0.0000002 0.0000002 0.0000001 0.0000001 0.0000001 
0.0000001 0.0000000 0.0000000 0.0000000 0.0000000 0.0000000 
0.0000000 0.0000000 0.0000000 0.0000000 0.0000000 0.0000000 
0.0000000 0.0000000 0.0000000 0.0000000 0.0000000 0.0000000 
0.0000000 0.0000000 0.0000000 0.0000000 0.0000000 0.0000000 
0.0000000 0.0000000 0.0000000 0.0000000 0.0000000 0.0000000 
0.0000000 0.0000000 0.0000000 0.0000000 0.0000000 0.0000000 
0.0000000 0.0000000 0.0000000 0.0000000 0.0000000 0.0000000 
0.0000000 0.0000000 0.0000000 0.0000000 0.0000000 0.0000001 
0.0000001 0.0000001 0.0000002 0.0000002 0.0000003 0.0000004 
0.0000006 0.0000008 0.0000010 0.0000013 0.0000017 0.0000022 
0.0000028 0.0000036 0.0000045 0.0000055 0.0000067 0.0000080 
0.0000094 0.0000109 0.0000124 0.0000139 0.0000152 0.0000163 
0.0000172 0.0000178 0.0000180 0.0000179 0.0000175 0.0000168 
0.0000159 0.0000148 0.0000137 0.0000124 0.0000112 0.0000101 
0.0000090 0.0000080 0.0000070 0.0000061 0.0000053 0.0000046 
0.0000040 0.0000034 0.0000028 0.0000024 0.0000020 0.0000016 
0.0000013 0.0000010 0.0000008 0.0000006 0.0000005 0.0000004 
0.0000003 0.0000002 0.0000002 0.0000001 0.0000001 0.0000001 
0.0000000 0.0000000 0.0000000 0.0000000 0.0000000 0.0000000 
0.0000000 0.0000000 0.0000000 0.0000000 0.0000000 0.0000000 
0.0000000 0.0000000 0.0000000 0.0000000 0.0000000 0.0000000 
0.0000000 0.0000000 0.0000000 0.0000000 0.0000000 0.0000000 
0.0000000 0.0000000 0.0000000 0.0000000 0.0000000 0.0000000 
0.0000000 0.0000000 0.0000000 0.0000000 0.0000000 0.0000000 
0.0000000 0.0000000 0.0000000 0.0000000 0.0000000 0.0000000 
0.0000000 0.0000000 0.0000000 0.0000000 0.0000001 0.0000001 
0.0000001 0.0000002 0.0000002 0.0000003 0.0000004 0.0000005 
0.0000007 0.0000009 0.0000012 0.0000016 0.0000022 0.0000028 
0.0000037 0.0000047 0.0000059 0.0000073 0.0000090 0.0000108 
0.0000128 0.0000149 0.0000171 0.0000191 0.0000210 0.0000226 
0.0000238 0.0000246 0.0000248 0.0000245 0.0000238 0.0000226 
0.0000211 0.0000194 0.0000175 0.0000156 0.0000138 0.0000121 
0.0000105 0.0000091 0.0000078 0.0000067 0.0000057 0.0000048 
0.0000040 0.0000034 0.0000028 0.0000023 0.0000019 0.0000015 
0.0000012 0.0000010 0.0000008 0.0000006 0.0000005 0.0000004 
0.0000003 0.0000002 0.0000002 0.0000001 0.0000001 0.0000001 
0.0000000 0.0000000 0.0000000 0.0000000 0.0000000 0.0000000 
0.0000000 0.0000000 0.0000000 0.0000000 0.0000000 0.0000000 
0.0000000 0.0000000 0.0000000 0.0000000 0.0000000 0.0000000 
0.0000000 0.0000000 0.0000000 0.0000000 0.0000000 0.0000000 
0.0000000 0.0000000 0.0000000 0.0000000 0.0000000 0.0000000 
0.0000000 0.0000000 0.0000000 0.0000000 0.0000000 0.0000000 
0.0000000 0.0000000 0.0000000 0.0000000 0.0000000 0.0000000 
0.0000000 0.0000000 0.0000000 0.0000000 0.0000001 0.0000001 
0.0000001 0.0000002 0.0000002 0.0000003 0.0000004 0.0000006 
0.0000008 0.0000011 0.0000015 0.0000021 0.0000027 0.0000036 
0.0000047 0.0000061 0.0000077 0.0000097 0.0000119 0.0000145 
0.0000173 0.0000203 0.0000233 0.0000262 0.0000289 0.0000312 
0.0000329 0.0000338 0.0000341 0.0000336 0.0000323 0.0000305 
0.0000281 0.0000255 0.0000228 0.0000200 0.0000173 0.0000148 
0.0000126 0.0000106 0.0000089 0.0000074 0.0000062 0.0000051 
0.0000042 0.0000035 0.0000028 0.0000023 0.0000019 0.0000015 
0.0000012 0.0000010 0.0000008 0.0000006 0.0000005 0.0000004 
0.0000003 0.0000002 0.0000002 0.0000001 0.0000001 0.0000001 
0.0000000 0.0000000 0.0000000 0.0000000 0.0000000 0.0000000 
0.0000000 0.0000000 0.0000000 0.0000000 0.0000000 0.0000000 
0.0000000 0.0000000 0.0000000 0.0000000 0.0000000 0.0000000 
0.0000000 0.0000000 0.0000000 0.0000000 0.0000000 0.0000000 
0.0000000 0.0000000 0.0000000 0.0000000 0.0000000 0.0000000 
0.0000000 0.0000000 0.0000000 0.0000000 0.0000000 0.0000000 
0.0000000 0.0000000 0.0000000 0.0000000 0.0000000 0.0000000 
0.0000000 0.0000000 0.0000000 0.0000001 0.0000001 0.0000001 
0.0000001 0.0000002 0.0000003 0.0000004 0.0000005 0.0000007 
0.0000010 0.0000014 0.0000019 0.0000026 0.0000035 0.0000046 
0.0000060 0.0000078 0.0000101 0.0000127 0.0000158 0.0000193 
0.0000232 0.0000273 0.0000316 0.0000357 0.0000395 0.0000426 
0.0000450 0.0000463 0.0000466 0.0000457 0.0000438 0.0000411 
0.0000377 0.0000338 0.0000298 0.0000258 0.0000220 0.0000185 
0.0000154 0.0000127 0.0000104 0.0000085 0.0000069 0.0000056 
0.0000045 0.0000036 0.0000029 0.0000023 0.0000019 0.0000015 
0.0000012 0.0000009 0.0000007 0.0000006 0.0000004 0.0000003 
0.0000003 0.0000002 0.0000001 0.0000001 0.0000001 0.0000001 
0.0000000 0.0000000 0.0000000 0.0000000 0.0000000 0.0000000 
0.0000000 0.0000000 0.0000000 0.0000000 0.0000000 0.0000000 
0.0000000 0.0000000 0.0000000 0.0000000 0.0000000 0.0000000 
0.0000000 0.0000000 0.0000000 0.0000000 0.0000000 0.0000000 
0.0000000 0.0000000 0.0000000 0.0000000 0.0000000 0.0000000 
0.0000000 0.0000000 0.0000000 0.0000000 0.0000000 0.0000000 
0.0000000 0.0000000 0.0000000 0.0000000 0.0000000 0.0000000 
0.0000000 0.0000000 0.0000000 0.0000001 0.0000001 0.0000001 
0.0000002 0.0000002 0.0000003 0.0000004 0.0000006 0.0000009 
0.0000012 0.0000017 0.0000023 0.0000032 0.0000043 0.0000058 
0.0000077 0.0000100 0.0000130 0.0000165 0.0000207 0.0000254 
0.0000308 0.0000364 0.0000423 0.0000480 0.0000533 0.0000577 
0.0000610 0.0000629 0.0000632 0.0000619 0.0000591 0.0000551 
0.0000502 0.0000447 0.0000390 0.0000334 0.0000281 0.0000233 
0.0000190 0.0000154 0.0000124 0.0000099 0.0000078 0.0000062 
0.0000049 0.0000039 0.0000031 0.0000024 0.0000019 0.0000015 
0.0000012 0.0000009 0.0000007 0.0000006 0.0000004 0.0000003 
0.0000003 0.0000002 0.0000001 0.0000001 0.0000001 0.0000001 
0.0000000 0.0000000 0.0000000 0.0000000 0.0000000 0.0000000 
0.0000000 0.0000000 0.0000000 0.0000000 0.0000000 0.0000000 
0.0000000 0.0000000 0.0000000 0.0000000 0.0000000 0.0000000 
0.0000000 0.0000000 0.0000000 0.0000000 0.0000000 0.0000000 
0.0000000 0.0000000 0.0000000 0.0000000 0.0000000 0.0000000 
0.0000000 0.0000000 0.0000000 0.0000000 0.0000000 0.0000000 
0.0000000 0.0000000 0.0000000 0.0000000 0.0000000 0.0000000 
0.0000000 0.0000000 0.0000000 0.0000001 0.0000001 0.0000001 
0.0000002 0.0000003 0.0000004 0.0000005 0.0000007 0.0000011 
0.0000015 0.0000021 0.0000029 0.0000039 0.0000053 0.0000072 
0.0000096 0.0000127 0.0000165 0.0000212 0.0000267 0.0000331 
0.0000402 0.0000479 0.0000559 0.0000638 0.0000710 0.0000771 
0.0000817 0.0000842 0.0000846 0.0000827 0.0000788 0.0000732 
0.0000663 0.0000586 0.0000507 0.0000430 0.0000358 0.0000293 
0.0000236 0.0000188 0.0000148 0.0000116 0.0000090 0.0000070 
0.0000054 0.0000042 0.0000033 0.0000025 0.0000020 0.0000015 
0.0000012 0.0000009 0.0000007 0.0000006 0.0000004 0.0000003 
0.0000003 0.0000002 0.0000001 0.0000001 0.0000001 0.0000001 
0.0000000 0.0000000 0.0000000 0.0000000 0.0000000 0.0000000 
0.0000000 0.0000000 0.0000000 0.0000000 0.0000000 0.0000000 
0.0000000 0.0000000 0.0000000 0.0000000 0.0000000 0.0000000 
0.0000000 0.0000000 0.0000000 0.0000000 0.0000000 0.0000000 
0.0000000 0.0000000 0.0000000 0.0000000 0.0000000 0.0000000 
0.0000000 0.0000000 0.0000000 0.0000000 0.0000000 0.0000000 
0.0000000 0.0000000 0.0000000 0.0000000 0.0000000 0.0000000 
0.0000000 0.0000000 0.0000001 0.0000001 0.0000001 0.0000002 
0.0000002 0.0000003 0.0000004 0.0000006 0.0000009 0.0000012 
0.0000017 0.0000025 0.0000034 0.0000048 0.0000065 0.0000089 
0.0000119 0.0000158 0.0000207 0.0000267 0.0000339 0.0000423 
0.0000518 0.0000621 0.0000728 0.0000834 0.0000932 0.0001015 
0.0001077 0.0001112 0.0001116 0.0001090 0.0001036 0.0000959 
0.0000864 0.0000760 0.0000653 0.0000549 0.0000452 0.0000366 
0.0000292 0.0000230 0.0000178 0.0000138 0.0000105 0.0000080 
0.0000061 0.0000046 0.0000035 0.0000027 0.0000021 0.0000016 
0.0000012 0.0000009 0.0000007 0.0000006 0.0000004 0.0000003 
0.0000003 0.0000002 0.0000001 0.0000001 0.0000001 0.0000001 
0.0000000 0.0000000 0.0000000 0.0000000 0.0000000 0.0000000 
0.0000000 0.0000000 0.0000000 0.0000000 0.0000000 0.0000000 
0.0000000 0.0000000 0.0000000 0.0000000 0.0000000 0.0000000 
0.0000000 0.0000000 0.0000000 0.0000000 0.0000000 0.0000000 
0.0000000 0.0000000 0.0000000 0.0000000 0.0000000 0.0000000 
0.0000000 0.0000000 0.0000000 0.0000000 0.0000000 0.0000000 
0.0000000 0.0000000 0.0000000 0.0000000 0.0000000 0.0000000 
0.0000000 0.0000000 0.0000001 0.0000001 0.0000001 0.0000002 
0.0000003 0.0000004 0.0000005 0.0000007 0.0000010 0.0000014 
0.0000020 0.0000029 0.0000041 0.0000057 0.0000078 0.0000107 
0.0000145 0.0000194 0.0000256 0.0000332 0.0000424 0.0000532 
0.0000655 0.0000789 0.0000931 0.0001071 0.0001201 0.0001313 
0.0001396 0.0001442 0.0001448 0.0001413 0.0001340 0.0001236 
0.0001109 0.0000971 0.0000829 0.0000692 0.0000566 0.0000454 
0.0000358 0.0000278 0.0000214 0.0000163 0.0000123 0.0000092 
0.0000069 0.0000052 0.0000039 0.0000029 0.0000022 0.0000017 
0.0000013 0.0000010 0.0000007 0.0000006 0.0000004 0.0000003 
0.0000003 0.0000002 0.0000002 0.0000001 0.0000001 0.0000001 
0.0000001 0.0000000 0.0000000 0.0000000 0.0000000 0.0000000 
0.0000000 0.0000000 0.0000000 0.0000000 0.0000000 0.0000000 
0.0000000 0.0000000 0.0000000 0.0000000 0.0000000 0.0000000 
0.0000000 0.0000000 0.0000000 0.0000000 0.0000000 0.0000000 
0.0000000 0.0000000 0.0000000 0.0000000 0.0000000 0.0000000 
0.0000000 0.0000000 0.0000000 0.0000000 0.0000000 0.0000000 
0.0000000 0.0000000 0.0000000 0.0000000 0.0000000 0.0000000 
0.0000000 0.0000000 0.0000001 0.0000001 0.0000001 0.0000002 
0.0000003 0.0000004 0.0000006 0.0000008 0.0000012 0.0000017 
0.0000024 0.0000034 0.0000048 0.0000067 0.0000093 0.0000128 
0.0000174 0.0000234 0.0000310 0.0000405 0.0000520 0.0000657 
0.0000813 0.0000985 0.0001167 0.0001349 0.0001519 0.0001664 
0.0001773 0.0001834 0.0001843 0.0001796 0.0001700 0.0001564 
0.0001398 0.0001217 0.0001034 0.0000857 0.0000696 0.0000554 
0.0000433 0.0000334 0.0000254 0.0000191 0.0000143 0.0000106 
0.0000078 0.0000058 0.0000043 0.0000032 0.0000024 0.0000018 
0.0000014 0.0000010 0.0000008 0.0000006 0.0000005 0.0000004 
0.0000003 0.0000002 0.0000002 0.0000001 0.0000001 0.0000001 
0.0000001 0.0000000 0.0000000 0.0000000 0.0000000 0.0000000 
0.0000000 0.0000000 0.0000000 0.0000000 0.0000000 0.0000000 
0.0000000 0.0000000 0.0000000 0.0000000 0.0000000 0.0000000 
0.0000000 0.0000000 0.0000000 0.0000000 0.0000000 0.0000000 
0.0000000 0.0000000 0.0000000 0.0000000 0.0000000 0.0000000 
0.0000000 0.0000000 0.0000000 0.0000000 0.0000000 0.0000000 
0.0000000 0.0000000 0.0000000 0.0000000 0.0000000 0.0000000 
0.0000000 0.0000000 0.0000001 0.0000001 0.0000001 0.0000002 
0.0000003 0.0000005 0.0000006 0.0000009 0.0000013 0.0000019 
0.0000027 0.0000039 0.0000055 0.0000077 0.0000108 0.0000149 
0.0000204 0.0000276 0.0000368 0.0000484 0.0000625 0.0000794 
0.0000988 0.0001203 0.0001432 0.0001662 0.0001878 0.0002064 
0.0002204 0.0002283 0.0002293 0.0002234 0.0002111 0.0001936 
0.0001725 0.0001496 0.0001264 0.0001042 0.0000840 0.0000664 
0.0000516 0.0000394 0.0000298 0.0000222 0.0000164 0.0000121 
0.0000088 0.0000065 0.0000047 0.0000035 0.0000026 0.0000019 
0.0000014 0.0000011 0.0000008 0.0000006 0.0000005 0.0000004 
0.0000003 0.0000002 0.0000002 0.0000001 0.0000001 0.0000001 
0.0000001 0.0000000 0.0000000 0.0000000 0.0000000 0.0000000 
0.0000000 0.0000000 0.0000000 0.0000000 0.0000000 0.0000000 
0.0000000 0.0000000 0.0000000 0.0000000 0.0000000 0.0000000 
0.0000000 0.0000000 0.0000000 0.0000000 0.0000000 0.0000000 
0.0000000 0.0000000 0.0000000 0.0000000 0.0000000 0.0000000 
0.0000000 0.0000000 0.0000000 0.0000000 0.0000000 0.0000000 
0.0000000 0.0000000 0.0000000 0.0000000 0.0000000 0.0000000 
0.0000000 0.0000001 0.0000001 0.0000001 0.0000002 0.0000002 
0.0000003 0.0000005 0.0000007 0.0000010 0.0000014 0.0000021 
0.0000030 0.0000043 0.0000062 0.0000088 0.0000123 0.0000171 
0.0000235 0.0000320 0.0000429 0.0000566 0.0000736 0.0000938 
0.0001173 0.0001436 0.0001716 0.0002000 0.0002268 0.0002499 
0.0002673 0.0002772 0.0002786 0.0002712 0.0002559 0.0002341 
0.0002080 0.0001796 0.0001510 0.0001239 0.0000994 0.0000781 
0.0000603 0.0000458 0.0000343 0.0000254 0.0000186 0.0000136 
0.0000099 0.0000072 0.0000052 0.0000038 0.0000028 0.0000021 
0.0000016 0.0000012 0.0000009 0.0000007 0.0000005 0.0000004 
0.0000003 0.0000002 0.0000002 0.0000002 0.0000001 0.0000001 
0.0000001 0.0000000 0.0000000 0.0000000 0.0000000 0.0000000 
0.0000000 0.0000000 0.0000000 0.0000000 0.0000000 0.0000000 
0.0000000 0.0000000 0.0000000 0.0000000 0.0000000 0.0000000 
0.0000000 0.0000000 0.0000000 0.0000000 0.0000000 0.0000000 
0.0000000 0.0000000 0.0000000 0.0000000 0.0000000 0.0000000 
0.0000000 0.0000000 0.0000000 0.0000000 0.0000000 0.0000000 
0.0000000 0.0000000 0.0000000 0.0000000 0.0000000 0.0000000 
0.0000000 0.0000001 0.0000001 0.0000001 0.0000002 0.0000003 
0.0000004 0.0000005 0.0000007 0.0000011 0.0000016 0.0000023 
0.0000033 0.0000048 0.0000069 0.0000098 0.0000138 0.0000192 
0.0000266 0.0000363 0.0000488 0.0000648 0.0000845 0.0001083 
0.0001360 0.0001672 0.0002006 0.0002345 0.0002668 0.0002947 
0.0003158 0.0003278 0.0003295 0.0003206 0.0003021 0.0002758 
0.0002443 0.0002102 0.0001761 0.0001438 0.0001148 0.0000898 
0.0000689 0.0000520 0.0000387 0.0000285 0.0000208 0.0000151 
0.0000109 0.0000079 0.0000057 0.0000042 0.0000030 0.0000023 
0.0000017 0.0000013 0.0000010 0.0000007 0.0000006 0.0000004 
0.0000003 0.0000003 0.0000002 0.0000002 0.0000001 0.0000001 
0.0000001 0.0000001 0.0000000 0.0000000 0.0000000 0.0000000 
0.0000000 0.0000000 0.0000000 0.0000000 0.0000000 0.0000000 
0.0000000 0.0000000 0.0000000 0.0000000 0.0000000 0.0000000 
0.0000000 0.0000000 0.0000000 0.0000000 0.0000000 0.0000000 
0.0000000 0.0000000 0.0000000 0.0000000 0.0000000 0.0000000 
0.0000000 0.0000000 0.0000000 0.0000000 0.0000000 0.0000000 
0.0000000 0.0000000 0.0000000 0.0000000 0.0000000 0.0000000 
0.0000000 0.0000001 0.0000001 0.0000001 0.0000002 0.0000003 
0.0000004 0.0000006 0.0000008 0.0000012 0.0000017 0.0000025 
0.0000036 0.0000052 0.0000075 0.0000107 0.0000151 0.0000212 
0.0000294 0.0000402 0.0000543 0.0000724 0.0000948 0.0001219 
0.0001537 0.0001895 0.0002282 0.0002676 0.0003052 0.0003379 
0.0003626 0.0003767 0.0003788 0.0003684 0.0003467 0.0003160 
0.0002792 0.0002396 0.0002000 0.0001627 0.0001294 0.0001007 
0.0000769 0.0000578 0.0000429 0.0000314 0.0000228 0.0000165 
0.0000119 0.0000085 0.0000062 0.0000045 0.0000033 0.0000024 
0.0000018 0.0000014 0.0000010 0.0000008 0.0000006 0.0000005 
0.0000004 0.0000003 0.0000002 0.0000002 0.0000001 0.0000001 
0.0000001 0.0000001 0.0000000 0.0000000 0.0000000 0.0000000 
0.0000000 0.0000000 0.0000000 0.0000000 0.0000000 0.0000000 
0.0000000 0.0000000 0.0000000 0.0000000 0.0000000 0.0000000 
0.0000000 0.0000000 0.0000000 0.0000000 0.0000000 0.0000000 
0.0000000 0.0000000 0.0000000 0.0000000 0.0000000 0.0000000 
0.0000000 0.0000000 0.0000000 0.0000000 0.0000000 0.0000000 
0.0000000 0.0000000 0.0000000 0.0000000 0.0000000 0.0000000 
0.0000000 0.0000001 0.0000001 0.0000001 0.0000002 0.0000003 
0.0000004 0.0000006 0.0000008 0.0000012 0.0000018 0.0000026 
0.0000038 0.0000056 0.0000080 0.0000115 0.0000162 0.0000228 
0.0000317 0.0000435 0.0000590 0.0000788 0.0001036 0.0001337 
0.0001690 0.0002090 0.0002522 0.0002966 0.0003389 0.0003759 
0.0004039 0.0004199 0.0004223 0.0004105 0.0003860 0.0003513 
0.0003098 0.0002652 0.0002208 0.0001791 0.0001419 0.0001101 
0.0000838 0.0000628 0.0000464 0.0000339 0.0000245 0.0000177 
0.0000127 0.0000091 0.0000066 0.0000048 0.0000035 0.0000026 
0.0000019 0.0000015 0.0000011 0.0000008 0.0000007 0.0000005 
0.0000004 0.0000003 0.0000002 0.0000002 0.0000001 0.0000001 
0.0000001 0.0000001 0.0000000 0.0000000 0.0000000 0.0000000 
0.0000000 0.0000000 0.0000000 0.0000000 0.0000000 0.0000000 
0.0000000 0.0000000 0.0000000 0.0000000 0.0000000 0.0000000 
0.0000000 0.0000000 0.0000000 0.0000000 0.0000000 0.0000000 
0.0000000 0.0000000 0.0000000 0.0000000 0.0000000 0.0000000 
0.0000000 0.0000000 0.0000000 0.0000000 0.0000000 0.0000000 
0.0000000 0.0000000 0.0000000 0.0000000 0.0000000 0.0000000 
0.0000000 0.0000001 0.0000001 0.0000001 0.0000002 0.0000003 
0.0000004 0.0000006 0.0000009 0.0000013 0.0000019 0.0000027 
0.0000040 0.0000058 0.0000084 0.0000120 0.0000171 0.0000240 
0.0000335 0.0000461 0.0000626 0.0000837 0.0001103 0.0001426 
0.0001806 0.0002238 0.0002707 0.0003188 0.0003649 0.0004052 
0.0004357 0.0004533 0.0004559 0.0004431 0.0004164 0.0003785 
0.0003334 0.0002849 0.0002367 0.0001916 0.0001515 0.0001172 
0.0000890 0.0000665 0.0000490 0.0000357 0.0000258 0.0000186 
0.0000133 0.0000096 0.0000069 0.0000050 0.0000037 0.0000027 
0.0000020 0.0000015 0.0000012 0.0000009 0.0000007 0.0000005 
0.0000004 0.0000003 0.0000002 0.0000002 0.0000002 0.0000001 
0.0000001 0.0000001 0.0000000 0.0000000 0.0000000 0.0000000 
0.0000000 0.0000000 0.0000000 0.0000000 0.0000000 0.0000000 
0.0000000 0.0000000 0.0000000 0.0000000 0.0000000 0.0000000 
0.0000000 0.0000000 0.0000000 0.0000000 0.0000000 0.0000000 
0.0000000 0.0000000 0.0000000 0.0000000 0.0000000 0.0000000 
0.0000000 0.0000000 0.0000000 0.0000000 0.0000000 0.0000000 
0.0000000 0.0000000 0.0000000 0.0000000 0.0000000 0.0000000 
0.0000000 0.0000001 0.0000001 0.0000001 0.0000002 0.0000003 
0.0000004 0.0000007 0.0000009 0.0000013 0.0000019 0.0000028 
0.0000041 0.0000060 0.0000086 0.0000123 0.0000176 0.0000247 
0.0000345 0.0000475 0.0000646 0.0000866 0.0001142 0.0001478 
0.0001876 0.0002327 0.0002817 0.0003321 0.0003805 0.0004228 
0.0004549 0.0004734 0.0004761 0.0004627 0.0004346 0.0003948 
0.0003474 0.0002966 0.0002461 0.0001990 0.0001571 0.0001214 
0.0000921 0.0000687 0.0000506 0.0000368 0.0000266 0.0000191 
0.0000137 0.0000099 0.0000071 0.0000052 0.0000038 0.0000028 
0.0000021 0.0000016 0.0000012 0.0000010 0.0000007 0.0000006 
0.0000004 0.0000003 0.0000003 0.0000002 0.0000002 0.0000001 
0.0000001 0.0000001 0.0000001 0.0000000 0.0000000 0.0000000 
0.0000000 0.0000000 0.0000000 0.0000000 0.0000000 0.0000000 
0.0000000 0.0000000 0.0000000 0.0000000 0.0000000 0.0000000 
0.0000000 0.0000000 0.0000000 0.0000000 0.0000000 0.0000000 
0.0000000 0.0000000 0.0000000 0.0000000 0.0000000 0.0000000 
0.0000000 0.0000000 0.0000000 0.0000000 0.0000000 0.0000000 
0.0000000 0.0000000 0.0000000 0.0000000 0.0000000 0.0000000 
0.0000000 0.0000001 0.0000001 0.0000001 0.0000002 0.0000003 
0.0000004 0.0000007 0.0000009 0.0000013 0.0000019 0.0000028 
0.0000041 0.0000060 0.0000087 0.0000124 0.0000177 0.0000249 
0.0000347 0.0000478 0.0000651 0.0000873 0.0001151 0.0001490 
0.0001891 0.0002347 0.0002842 0.0003351 0.0003840 0.0004267 
0.0004592 0.0004779 0.0004807 0.0004671 0.0004386 0.0003984 
0.0003505 0.0002991 0.0002481 0.0002005 0.0001583 0.0001223 
0.0000927 0.0000692 0.0000509 0.0000371 0.0000268 0.0000193 
0.0000139 0.0000100 0.0000072 0.0000053 0.0000039 0.0000029 
0.0000022 0.0000017 0.0000013 0.0000010 0.0000008 0.0000006 
0.0000005 0.0000004 0.0000003 0.0000002 0.0000002 0.0000001 
0.0000001 0.0000001 0.0000001 0.0000000 0.0000000 0.0000000 
0.0000000 0.0000000 0.0000000 0.0000000 0.0000000 0.0000000 
0.0000000 0.0000000 0.0000000 0.0000000 0.0000000 0.0000000 
0.0000000 0.0000000 0.0000000 0.0000000 0.0000000 0.0000000 
0.0000000 0.0000000 0.0000000 0.0000000 0.0000000 0.0000000 
0.0000000 0.0000000 0.0000000 0.0000000 0.0000000 0.0000000 
0.0000000 0.0000000 0.0000000 0.0000000 0.0000000 0.0000000 
0.0000000 0.0000001 0.0000001 0.0000001 0.0000002 0.0000003 
0.0000004 0.0000007 0.0000009 0.0000013 0.0000019 0.0000028 
0.0000041 0.0000059 0.0000085 0.0000122 0.0000174 0.0000245 
0.0000341 0.0000470 0.0000639 0.0000856 0.0001128 0.0001460 
0.0001851 0.0002296 0.0002778 0.0003274 0.0003750 0.0004165 
0.0004481 0.0004663 0.0004689 0.0004557 0.0004280 0.0003889 
0.0003422 0.0002922 0.0002425 0.0001961 0.0001549 0.0001197 
0.0000908 0.0000678 0.0000500 0.0000364 0.0000264 0.0000190 
0.0000137 0.0000099 0.0000072 0.0000053 0.0000040 0.0000030 
0.0000023 0.0000017 0.0000013 0.0000010 0.0000008 0.0000006 
0.0000005 0.0000004 0.0000003 0.0000003 0.0000002 0.0000001 
0.0000001 0.0000001 0.0000001 0.0000000 0.0000000 0.0000000 
0.0000000 0.0000000 0.0000000 0.0000000 0.0000000 0.0000000 
0.0000000 0.0000000 0.0000000 0.0000000 0.0000000 0.0000000 
0.0000000 0.0000000 0.0000000 0.0000000 0.0000000 0.0000000 
0.0000000 0.0000000 0.0000000 0.0000000 0.0000000 0.0000000 
0.0000000 0.0000000 0.0000000 0.0000000 0.0000000 0.0000000 
0.0000000 0.0000000 0.0000000 0.0000000 0.0000000 0.0000000 
0.0000000 0.0000001 0.0000001 0.0000001 0.0000002 0.0000003 
0.0000004 0.0000006 0.0000009 0.0000013 0.0000019 0.0000027 
0.0000039 0.0000057 0.0000082 0.0000118 0.0000167 0.0000235 
0.0000327 0.0000450 0.0000611 0.0000818 0.0001076 0.0001390 
0.0001760 0.0002179 0.0002633 0.0003099 0.0003545 0.0003934 
0.0004229 0.0004399 0.0004423 0.0004299 0.0004039 0.0003673 
0.0003235 0.0002765 0.0002298 0.0001861 0.0001472 0.0001140 
0.0000867 0.0000648 0.0000479 0.0000350 0.0000254 0.0000184 
0.0000133 0.0000097 0.0000071 0.0000052 0.0000039 0.0000030 
0.0000023 0.0000018 0.0000014 0.0000011 0.0000008 0.0000006 
0.0000005 0.0000004 0.0000003 0.0000003 0.0000002 0.0000001 
0.0000001 0.0000001 0.0000001 0.0000000 0.0000000 0.0000000 
0.0000000 0.0000000 0.0000000 0.0000000 0.0000000 0.0000000 
0.0000000 0.0000000 0.0000000 0.0000000 0.0000000 0.0000000 
0.0000000 0.0000000 0.0000000 0.0000000 0.0000000 0.0000000 
0.0000000 0.0000000 0.0000000 0.0000000 0.0000000 0.0000000 
0.0000000 0.0000000 0.0000000 0.0000000 0.0000000 0.0000000 
0.0000000 0.0000000 0.0000000 0.0000000 0.0000000 0.0000000 
0.0000000 0.0000001 0.0000001 0.0000001 0.0000002 0.0000003 
0.0000004 0.0000006 0.0000008 0.0000012 0.0000018 0.0000026 
0.0000037 0.0000054 0.0000078 0.0000111 0.0000158 0.0000221 
0.0000307 0.0000421 0.0000570 0.0000761 0.0000999 0.0001287 
0.0001626 0.0002008 0.0002421 0.0002844 0.0003247 0.0003598 
0.0003864 0.0004016 0.0004037 0.0003925 0.0003690 0.0003359 
0.0002963 0.0002538 0.0002114 0.0001716 0.0001360 0.0001056 
0.0000805 0.0000604 0.0000448 0.0000328 0.0000240 0.0000174 
0.0000127 0.0000093 0.0000068 0.0000051 0.0000038 0.0000029 
0.0000023 0.0000018 0.0000014 0.0000011 0.0000008 0.0000007 
0.0000005 0.0000004 0.0000003 0.0000003 0.0000002 0.0000001 
0.0000001 0.0000001 0.0000001 0.0000000 0.0000000 0.0000000 
0.0000000 0.0000000 0.0000000 0.0000000 0.0000000 0.0000000 
0.0000000 0.0000000 0.0000000 0.0000000 0.0000000 0.0000000 
0.0000000 0.0000000 0.0000000 0.0000000 0.0000000 0.0000000 
0.0000000 0.0000000 0.0000000 0.0000000 0.0000000 0.0000000 
0.0000000 0.0000000 0.0000000 0.0000000 0.0000000 0.0000000 
0.0000000 0.0000000 0.0000000 0.0000000 0.0000000 0.0000000 
0.0000000 0.0000001 0.0000001 0.0000001 0.0000002 0.0000003 
0.0000004 0.0000006 0.0000008 0.0000011 0.0000017 0.0000024 
0.0000035 0.0000050 0.0000072 0.0000103 0.0000145 0.0000203 
0.0000281 0.0000385 0.0000519 0.0000691 0.0000903 0.0001160 
0.0001460 0.0001798 0.0002162 0.0002532 0.0002885 0.0003191 
0.0003421 0.0003553 0.0003571 0.0003472 0.0003268 0.0002979 
0.0002633 0.0002261 0.0001888 0.0001537 0.0001223 0.0000953 
0.0000729 0.0000550 0.0000409 0.0000302 0.0000221 0.0000162 
0.0000119 0.0000087 0.0000065 0.0000049 0.0000037 0.0000029 
0.0000022 0.0000017 0.0000014 0.0000011 0.0000008 0.0000007 
0.0000005 0.0000004 0.0000003 0.0000003 0.0000002 0.0000001 
0.0000001 0.0000001 0.0000001 0.0000000 0.0000000 0.0000000 
0.0000000 0.0000000 0.0000000 0.0000000 0.0000000 0.0000000 
0.0000000 0.0000000 0.0000000 0.0000000 0.0000000 0.0000000 
0.0000000 0.0000000 0.0000000 0.0000000 0.0000000 0.0000000 
0.0000000 0.0000000 0.0000000 0.0000000 0.0000000 0.0000000 
0.0000000 0.0000000 0.0000000 0.0000000 0.0000000 0.0000000 
0.0000000 0.0000000 0.0000000 0.0000000 0.0000000 0.0000000 
0.0000000 0.0000001 0.0000001 0.0000001 0.0000002 0.0000003 
0.0000004 0.0000005 0.0000007 0.0000011 0.0000015 0.0000022 
0.0000032 0.0000046 0.0000066 0.0000093 0.0000131 0.0000183 
0.0000252 0.0000344 0.0000462 0.0000612 0.0000797 0.0001019 
0.0001278 0.0001567 0.0001877 0.0002192 0.0002490 0.0002747 
0.0002941 0.0003051 0.0003065 0.0002982 0.0002810 0.0002566 
0.0002274 0.0001958 0.0001641 0.0001341 0.0001071 0.0000839 
0.0000645 0.0000488 0.0000365 0.0000271 0.0000200 0.0000147 
0.0000109 0.0000081 0.0000061 0.0000046 0.0000035 0.0000027 
0.0000021 0.0000017 0.0000013 0.0000010 0.0000008 0.0000006 
0.0000005 0.0000004 0.0000003 0.0000003 0.0000002 0.0000001 
0.0000001 0.0000001 0.0000001 0.0000000 0.0000000 0.0000000 
0.0000000 0.0000000 0.0000000 0.0000000 0.0000000 0.0000000 
0.0000000 0.0000000 0.0000000 0.0000000 0.0000000 0.0000000 
0.0000000 0.0000000 0.0000000 0.0000000 0.0000000 0.0000000 
0.0000000 0.0000000 0.0000000 0.0000000 0.0000000 0.0000000 
0.0000000 0.0000000 0.0000000 0.0000000 0.0000000 0.0000000 
0.0000000 0.0000000 0.0000000 0.0000000 0.0000000 0.0000000 
0.0000000 0.0000001 0.0000001 0.0000001 0.0000002 0.0000002 
0.0000003 0.0000005 0.0000007 0.0000010 0.0000014 0.0000020 
0.0000029 0.0000041 0.0000059 0.0000083 0.0000116 0.0000161 
0.0000221 0.0000300 0.0000401 0.0000529 0.0000686 0.0000873 
0.0001090 0.0001331 0.0001588 0.0001847 0.0002092 0.0002302 
0.0002459 0.0002548 0.0002560 0.0002491 0.0002350 0.0002151 
0.0001911 0.0001651 0.0001389 0.0001140 0.0000915 0.0000720 
0.0000557 0.0000424 0.0000319 0.0000238 0.0000177 0.0000132 
0.0000098 0.0000074 0.0000056 0.0000043 0.0000033 0.0000026 
0.0000020 0.0000016 0.0000013 0.0000010 0.0000008 0.0000006 
0.0000005 0.0000004 0.0000003 0.0000003 0.0000002 0.0000001 
0.0000001 0.0000001 0.0000001 0.0000000 0.0000000 0.0000000 
0.0000000 0.0000000 0.0000000 0.0000000 0.0000000 0.0000000 
0.0000000 0.0000000 0.0000000 0.0000000 0.0000000 0.0000000 
0.0000000 0.0000000 0.0000000 0.0000000 0.0000000 0.0000000 
0.0000000 0.0000000 0.0000000 0.0000000 0.0000000 0.0000000 
0.0000000 0.0000000 0.0000000 0.0000000 0.0000000 0.0000000 
0.0000000 0.0000000 0.0000000 0.0000000 0.0000000 0.0000000 
0.0000000 0.0000001 0.0000001 0.0000001 0.0000002 0.0000002 
0.0000003 0.0000005 0.0000006 0.0000009 0.0000012 0.0000018 
0.0000026 0.0000036 0.0000052 0.0000072 0.0000101 0.0000139 
0.0000190 0.0000257 0.0000341 0.0000448 0.0000577 0.0000731 
0.0000908 0.0001104 0.0001311 0.0001518 0.0001713 0.0001880 
0.0002005 0.0002075 0.0002083 0.0002028 0.0001916 0.0001758 
0.0001567 0.0001358 0.0001148 0.0000947 0.0000764 0.0000605 
0.0000470 0.0000361 0.0000274 0.0000206 0.0000154 0.0000116 
0.0000087 0.0000066 0.0000050 0.0000039 0.0000030 0.0000024 
0.0000019 0.0000015 0.0000012 0.0000010 0.0000008 0.0000006 
0.0000005 0.0000004 0.0000003 0.0000002 0.0000002 0.0000001 
0.0000001 0.0000001 0.0000001 0.0000000 0.0000000 0.0000000 
0.0000000 0.0000000 0.0000000 0.0000000 0.0000000 0.0000000 
0.0000000 0.0000000 0.0000000 0.0000000 0.0000000 0.0000000 
0.0000000 0.0000000 0.0000000 0.0000000 0.0000000 0.0000000 
0.0000000 0.0000000 0.0000000 0.0000000 0.0000000 0.0000000 
0.0000000 0.0000000 0.0000000 0.0000000 0.0000000 0.0000000 
0.0000000 0.0000000 0.0000000 0.0000000 0.0000000 0.0000000 
0.0000000 0.0000000 0.0000001 0.0000001 0.0000001 0.0000002 
0.0000003 0.0000004 0.0000005 0.0000008 0.0000011 0.0000016 
0.0000022 0.0000032 0.0000045 0.0000062 0.0000086 0.0000118 
0.0000161 0.0000215 0.0000285 0.0000371 0.0000476 0.0000599 
0.0000740 0.0000895 0.0001057 0.0001220 0.0001371 0.0001500 
0.0001596 0.0001650 0.0001656 0.0001613 0.0001527 0.0001404 
0.0001255 0.0001093 0.0000928 0.0000769 0.0000624 0.0000497 
0.0000390 0.0000301 0.0000230 0.0000175 0.0000132 0.0000100 
0.0000076 0.0000058 0.0000045 0.0000035 0.0000028 0.0000022 
0.0000018 0.0000014 0.0000011 0.0000009 0.0000007 0.0000006 
0.0000004 0.0000003 0.0000003 0.0000002 0.0000002 0.0000001 
0.0000001 0.0000001 0.0000001 0.0000000 0.0000000 0.0000000 
0.0000000 0.0000000 0.0000000 0.0000000 0.0000000 0.0000000 
0.0000000 0.0000000 0.0000000 0.0000000 0.0000000 0.0000000 
0.0000000 0.0000000 0.0000000 0.0000000 0.0000000 0.0000000 
0.0000000 0.0000000 0.0000000 0.0000000 0.0000000 0.0000000 
0.0000000 0.0000000 0.0000000 0.0000000 0.0000000 0.0000000 
0.0000000 0.0000000 0.0000000 0.0000000 0.0000000 0.0000000 
0.0000000 0.0000000 0.0000001 0.0000001 0.0000001 0.0000002 
0.0000003 0.0000004 0.0000005 0.0000007 0.0000010 0.0000014 
0.0000019 0.0000027 0.0000038 0.0000053 0.0000072 0.0000099 
0.0000133 0.0000177 0.0000233 0.0000302 0.0000384 0.0000481 
0.0000591 0.0000711 0.0000836 0.0000960 0.0001075 0.0001172 
0.0001244 0.0001284 0.0001288 0.0001256 0.0001191 0.0001097 
0.0000984 0.0000861 0.0000734 0.0000612 0.0000500 0.0000401 
0.0000316 0.0000246 0.0000190 0.0000146 0.0000111 0.0000085 
0.0000065 0.0000051 0.0000040 0.0000031 0.0000025 0.0000020 
0.0000016 0.0000013 0.0000010 0.0000008 0.0000007 0.0000005 
0.0000004 0.0000003 0.0000003 0.0000002 0.0000002 0.0000001 
0.0000001 0.0000001 0.0000000 0.0000000 0.0000000 0.0000000 
0.0000000 0.0000000 0.0000000 0.0000000 0.0000000 0.0000000 
0.0000000 0.0000000 0.0000000 0.0000000 0.0000000 0.0000000 
0.0000000 0.0000000 0.0000000 0.0000000 0.0000000 0.0000000 
0.0000000 0.0000000 0.0000000 0.0000000 0.0000000 0.0000000 
0.0000000 0.0000000 0.0000000 0.0000000 0.0000000 0.0000000 
0.0000000 0.0000000 0.0000000 0.0000000 0.0000000 0.0000000 
0.0000000 0.0000000 0.0000001 0.0000001 0.0000001 0.0000002 
0.0000002 0.0000003 0.0000004 0.0000006 0.0000008 0.0000012 
0.0000016 0.0000023 0.0000032 0.0000044 0.0000060 0.0000081 
0.0000109 0.0000144 0.0000187 0.0000241 0.0000305 0.0000380 
0.0000463 0.0000554 0.0000648 0.0000741 0.0000826 0.0000898 
0.0000951 0.0000981 0.0000984 0.0000960 0.0000911 0.0000842 
0.0000758 0.0000665 0.0000571 0.0000479 0.0000394 0.0000318 
0.0000253 0.0000198 0.0000154 0.0000119 0.0000092 0.0000071 
0.0000055 0.0000043 0.0000034 0.0000027 0.0000022 0.0000018 
0.0000014 0.0000012 0.0000009 0.0000008 0.0000006 0.0000005 
0.0000004 0.0000003 0.0000002 0.0000002 0.0000002 0.0000001 
0.0000001 0.0000001 0.0000000 0.0000000 0.0000000 0.0000000 
0.0000000 0.0000000 0.0000000 0.0000000 0.0000000 0.0000000 
0.0000000 0.0000000 0.0000000 0.0000000 0.0000000 0.0000000 
0.0000000 0.0000000 0.0000000 0.0000000 0.0000000 0.0000000 
0.0000000 0.0000000 0.0000000 0.0000000 0.0000000 0.0000000 
0.0000000 0.0000000 0.0000000 0.0000000 0.0000000 0.0000000 
0.0000000 0.0000000 0.0000000 0.0000000 0.0000000 0.0000000 
0.0000000 0.0000000 0.0000001 0.0000001 0.0000001 0.0000001 
0.0000002 0.0000003 0.0000004 0.0000005 0.0000007 0.0000010 
0.0000014 0.0000019 0.0000026 0.0000036 0.0000049 0.0000066 
0.0000087 0.0000115 0.0000148 0.0000190 0.0000238 0.0000294 
0.0000357 0.0000425 0.0000494 0.0000562 0.0000624 0.0000677 
0.0000715 0.0000736 0.0000738 0.0000721 0.0000685 0.0000635 
0.0000574 0.0000506 0.0000436 0.0000368 0.0000305 0.0000248 
0.0000199 0.0000157 0.0000124 0.0000097 0.0000075 0.0000059 
0.0000046 0.0000037 0.0000029 0.0000024 0.0000019 0.0000016 
0.0000013 0.0000010 0.0000008 0.0000007 0.0000005 0.0000004 
0.0000003 0.0000003 0.0000002 0.0000002 0.0000001 0.0000001 
0.0000001 0.0000001 0.0000000 0.0000000 0.0000000 0.0000000 
0.0000000 0.0000000 0.0000000 0.0000000 0.0000000 0.0000000 
0.0000000 0.0000000 0.0000000 0.0000000 0.0000000 0.0000000 
0.0000000 0.0000000 0.0000000 0.0000000 0.0000000 0.0000000 
0.0000000 0.0000000 0.0000000 0.0000000 0.0000000 0.0000000 
0.0000000 0.0000000 0.0000000 0.0000000 0.0000000 0.0000000 
0.0000000 0.0000000 0.0000000 0.0000000 0.0000000 0.0000000 
0.0000000 0.0000000 0.0000000 0.0000001 0.0000001 0.0000001 
0.0000002 0.0000002 0.0000003 0.0000004 0.0000006 0.0000008 
0.0000012 0.0000016 0.0000022 0.0000029 0.0000039 0.0000053 
0.0000069 0.0000090 0.0000116 0.0000147 0.0000184 0.0000225 
0.0000271 0.0000321 0.0000371 0.0000420 0.0000465 0.0000502 
0.0000530 0.0000544 0.0000546 0.0000533 0.0000508 0.0000471 
0.0000428 0.0000379 0.0000328 0.0000279 0.0000232 0.0000190 
0.0000154 0.0000123 0.0000098 0.0000077 0.0000061 0.0000048 
0.0000038 0.0000031 0.0000025 0.0000020 0.0000016 0.0000014 
0.0000011 0.0000009 0.0000007 0.0000006 0.0000005 0.0000004 
0.0000003 0.0000002 0.0000002 0.0000002 0.0000001 0.0000001 
0.0000001 0.0000001 0.0000000 0.0000000 0.0000000 0.0000000 
0.0000000 0.0000000 0.0000000 0.0000000 0.0000000 0.0000000 
0.0000000 0.0000000 0.0000000 0.0000000 0.0000000 0.0000000 
0.0000000 0.0000000 0.0000000 0.0000000 0.0000000 0.0000000 
0.0000000 0.0000000 0.0000000 0.0000000 0.0000000 0.0000000 
0.0000000 0.0000000 0.0000000 0.0000000 0.0000000 0.0000000 
0.0000000 0.0000000 0.0000000 0.0000000 0.0000000 0.0000000 
0.0000000 0.0000000 0.0000000 0.0000001 0.0000001 0.0000001 
0.0000002 0.0000002 0.0000003 0.0000004 0.0000005 0.0000007 
0.0000010 0.0000013 0.0000018 0.0000024 0.0000032 0.0000042 
0.0000054 0.0000070 0.0000090 0.0000113 0.0000140 0.0000170 
0.0000203 0.0000239 0.0000275 0.0000310 0.0000342 0.0000368 
0.0000387 0.0000397 0.0000398 0.0000389 0.0000371 0.0000346 
0.0000314 0.0000280 0.0000244 0.0000208 0.0000175 0.0000144 
0.0000118 0.0000095 0.0000076 0.0000061 0.0000049 0.0000039 
0.0000031 0.0000025 0.0000021 0.0000017 0.0000014 0.0000012 
0.0000010 0.0000008 0.0000006 0.0000005 0.0000004 0.0000003 
0.0000003 0.0000002 0.0000002 0.0000001 0.0000001 0.0000001 
0.0000001 0.0000000 0.0000000 0.0000000 0.0000000 0.0000000 
0.0000000 0.0000000 0.0000000 0.0000000 0.0000000 0.0000000 
0.0000000 0.0000000 0.0000000 0.0000000 0.0000000 0.0000000 
0.0000000 0.0000000 0.0000000 0.0000000 0.0000000 0.0000000 
0.0000000 0.0000000 0.0000000 0.0000000 0.0000000 0.0000000 
0.0000000 0.0000000 0.0000000 0.0000000 0.0000000 0.0000000 
0.0000000 0.0000000 0.0000000 0.0000000 0.0000000 0.0000000 
0.0000000 0.0000000 0.0000000 0.0000001 0.0000001 0.0000001 
0.0000001 0.0000002 0.0000002 0.0000003 0.0000004 0.0000006 
0.0000008 0.0000011 0.0000014 0.0000019 0.0000025 0.0000033 
0.0000043 0.0000054 0.0000069 0.0000086 0.0000105 0.0000127 
0.0000151 0.0000176 0.0000202 0.0000226 0.0000248 0.0000266 
0.0000279 0.0000287 0.0000287 0.0000281 0.0000268 0.0000250 
0.0000229 0.0000204 0.0000179 0.0000154 0.0000130 0.0000108 
0.0000089 0.0000073 0.0000059 0.0000047 0.0000038 0.0000031 
0.0000025 0.0000021 0.0000017 0.0000014 0.0000012 0.0000010 
0.0000008 0.0000007 0.0000006 0.0000005 0.0000004 0.0000003 
0.0000002 0.0000002 0.0000001 0.0000001 0.0000001 0.0000001 
0.0000001 0.0000000 0.0000000 0.0000000 0.0000000 0.0000000 
0.0000000 0.0000000 0.0000000 0.0000000 0.0000000 0.0000000 
0.0000000 0.0000000 0.0000000 0.0000000 0.0000000 0.0000000 
0.0000000 0.0000000 0.0000000 0.0000000 0.0000000 0.0000000 
0.0000000 0.0000000 0.0000000 0.0000000 0.0000000 0.0000000 
0.0000000 0.0000000 0.0000000 0.0000000 0.0000000 0.0000000 
0.0000000 0.0000000 0.0000000 0.0000000 0.0000000 0.0000000 
0.0000000 0.0000000 0.0000000 0.0000000 0.0000001 0.0000001 
0.0000001 0.0000002 0.0000002 0.0000003 0.0000004 0.0000005 
0.0000007 0.0000009 0.0000012 0.0000015 0.0000020 0.0000026 
0.0000033 0.0000042 0.0000052 0.0000065 0.0000079 0.0000094 
0.0000111 0.0000129 0.0000147 0.0000163 0.0000179 0.0000191 
0.0000200 0.0000205 0.0000205 0.0000200 0.0000192 0.0000179 
0.0000164 0.0000148 0.0000130 0.0000112 0.0000096 0.0000080 
0.0000067 0.0000055 0.0000045 0.0000037 0.0000030 0.0000025 
0.0000020 0.0000017 0.0000014 0.0000012 0.0000010 0.0000008 
0.0000007 0.0000006 0.0000005 0.0000004 0.0000003 0.0000003 
0.0000002 0.0000002 0.0000001 0.0000001 0.0000001 0.0000001 
0.0000000 0.0000000 0.0000000 0.0000000 0.0000000 0.0000000 
0.0000000 0.0000000 0.0000000 0.0000000 0.0000000 0.0000000 
0.0000000 0.0000000 0.0000000 0.0000000 0.0000000 0.0000000 
0.0000000 0.0000000 0.0000000 0.0000000 0.0000000 0.0000000 
0.0000000 0.0000000 0.0000000 0.0000000 0.0000000 0.0000000 
0.0000000 0.0000000 0.0000000 0.0000000 0.0000000 0.0000000 
0.0000000 0.0000000 0.0000000 0.0000000 0.0000000 0.0000000 
0.0000000 0.0000000 0.0000000 0.0000000 0.0000001 0.0000001 
0.0000001 0.0000001 0.0000002 0.0000002 0.0000003 0.0000004 
0.0000006 0.0000007 0.0000010 0.0000012 0.0000016 0.0000020 
0.0000026 0.0000032 0.0000040 0.0000049 0.0000059 0.0000070 
0.0000081 0.0000094 0.0000106 0.0000117 0.0000128 0.0000136 
0.0000142 0.0000145 0.0000145 0.0000142 0.0000136 0.0000128 
0.0000117 0.0000106 0.0000094 0.0000081 0.0000070 0.0000059 
0.0000050 0.0000041 0.0000034 0.0000028 0.0000023 0.0000019 
0.0000016 0.0000013 0.0000011 0.0000009 0.0000008 0.0000007 
0.0000006 0.0000005 0.0000004 0.0000003 0.0000003 0.0000002 
0.0000002 0.0000001 0.0000001 0.0000001 0.0000001 0.0000001 
0.0000000 0.0000000 0.0000000 0.0000000 0.0000000 0.0000000 
0.0000000 0.0000000 0.0000000 0.0000000 0.0000000 0.0000000 
0.0000000 0.0000000 0.0000000 0.0000000 0.0000000 0.0000000 
0.0000000 0.0000000 0.0000000 0.0000000 0.0000000 0.0000000 
0.0000000 0.0000000 0.0000000 0.0000000 0.0000000 0.0000000 
0.0000000 0.0000000 0.0000000 0.0000000 0.0000000 0.0000000 
0.0000000 0.0000000 0.0000000 0.0000000 0.0000000 0.0000000 
0.0000000 0.0000000 0.0000000 0.0000000 0.0000001 0.0000001 
0.0000001 0.0000001 0.0000002 0.0000002 0.0000003 0.0000004 
0.0000005 0.0000006 0.0000008 0.0000010 0.0000013 0.0000016 
0.0000020 0.0000025 0.0000030 0.0000037 0.0000044 0.0000051 
0.0000059 0.0000068 0.0000076 0.0000084 0.0000091 0.0000096 
0.0000100 0.0000102 0.0000102 0.0000100 0.0000096 0.0000090 
0.0000083 0.0000075 0.0000067 0.0000059 0.0000051 0.0000043 
0.0000036 0.0000031 0.0000026 0.0000021 0.0000018 0.0000015 
0.0000012 0.0000011 0.0000009 0.0000008 0.0000006 0.0000005 
0.0000005 0.0000004 0.0000003 0.0000003 0.0000002 0.0000002 
0.0000001 0.0000001 0.0000001 0.0000001 0.0000001 0.0000000 
0.0000000 0.0000000 0.0000000 0.0000000 0.0000000 0.0000000 
0.0000000 0.0000000 0.0000000 0.0000000 0.0000000 0.0000000 
0.0000000 0.0000000 0.0000000 0.0000000 0.0000000 0.0000000 
0.0000000 0.0000000 0.0000000 0.0000000 0.0000000 0.0000000 
0.0000000 0.0000000 0.0000000 0.0000000 0.0000000 0.0000000 
0.0000000 0.0000000 0.0000000 0.0000000 0.0000000 0.0000000 
0.0000000 0.0000000 0.0000000 0.0000000 0.0000000 0.0000000 
0.0000000 0.0000000 0.0000000 0.0000000 0.0000000 0.0000001 
0.0000001 0.0000001 0.0000001 0.0000002 0.0000002 0.0000003 
0.0000004 0.0000005 0.0000006 0.0000008 0.0000010 0.0000013 
0.0000016 0.0000019 0.0000023 0.0000028 0.0000033 0.0000038 
0.0000043 0.0000049 0.0000055 0.0000060 0.0000065 0.0000068 
0.0000071 0.0000072 0.0000072 0.0000070 0.0000067 0.0000063 
0.0000059 0.0000053 0.0000048 0.0000042 0.0000036 0.0000031 
0.0000027 0.0000023 0.0000019 0.0000016 0.0000014 0.0000011 
0.0000010 0.0000008 0.0000007 0.0000006 0.0000005 0.0000004 
0.0000004 0.0000003 0.0000003 0.0000002 0.0000002 0.0000001 
0.0000001 0.0000001 0.0000001 0.0000001 0.0000000 0.0000000 
0.0000000 0.0000000 0.0000000 0.0000000 0.0000000 0.0000000 
0.0000000 0.0000000 0.0000000 0.0000000 0.0000000 0.0000000 
0.0000000 0.0000000 0.0000000 0.0000000 0.0000000 0.0000000 
0.0000000 0.0000000 0.0000000 0.0000000 0.0000000 0.0000000 
0.0000000 0.0000000 0.0000000 0.0000000 0.0000000 0.0000000 
0.0000000 0.0000000 0.0000000 0.0000000 0.0000000 0.0000000 
0.0000000 0.0000000 0.0000000 0.0000000 0.0000000 0.0000000 
0.0000000 0.0000000 0.0000000 0.0000000 0.0000000 0.0000001 
0.0000001 0.0000001 0.0000001 0.0000002 0.0000002 0.0000003 
0.0000003 0.0000004 0.0000005 0.0000007 0.0000008 0.0000010 
0.0000012 0.0000015 0.0000018 0.0000021 0.0000024 0.0000028 
0.0000032 0.0000036 0.0000040 0.0000043 0.0000046 0.0000048 
0.0000050 0.0000050 0.0000050 0.0000049 0.0000047 0.0000044 
0.0000041 0.0000038 0.0000034 0.0000030 0.0000026 0.0000023 
0.0000019 0.0000017 0.0000014 0.0000012 0.0000010 0.0000009 
0.0000007 0.0000006 0.0000005 0.0000005 0.0000004 0.0000003 
0.0000003 0.0000002 0.0000002 0.0000002 0.0000001 0.0000001 
0.0000001 0.0000001 0.0000001 0.0000001 0.0000000 0.0000000 
0.0000000 0.0000000 0.0000000 0.0000000 0.0000000 0.0000000 
0.0000000 0.0000000 0.0000000 0.0000000 0.0000000 0.0000000 
0.0000000 0.0000000 0.0000000 0.0000000 0.0000000 0.0000000 
0.0000000 0.0000000 0.0000000 0.0000000 0.0000000 0.0000000 
0.0000000 0.0000000 0.0000000 0.0000000 0.0000000 0.0000000 
0.0000000 0.0000000 0.0000000 0.0000000 0.0000000 0.0000000 
0.0000000 0.0000000 0.0000000 0.0000000 0.0000000 0.0000000 
0.0000000 0.0000000 0.0000000 0.0000000 0.0000000 0.0000001 
0.0000001 0.0000001 0.0000001 0.0000001 0.0000002 0.0000002 
0.0000003 0.0000004 0.0000005 0.0000006 0.0000007 0.0000008 
0.0000010 0.0000012 0.0000014 0.0000016 0.0000019 0.0000021 
0.0000024 0.0000026 0.0000029 0.0000031 0.0000033 0.0000034 
0.0000035 0.0000035 0.0000035 0.0000034 0.0000033 0.0000031 
0.0000029 0.0000026 0.0000024 0.0000021 0.0000019 0.0000016 
0.0000014 0.0000012 0.0000010 0.0000009 0.0000008 0.0000007 
0.0000006 0.0000005 0.0000004 0.0000004 0.0000003 0.0000003 
0.0000002 0.0000002 0.0000002 0.0000001 0.0000001 0.0000001 
0.0000001 0.0000001 0.0000000 0.0000000 0.0000000 0.0000000 
0.0000000 0.0000000 0.0000000 0.0000000 0.0000000 0.0000000 
0.0000000 0.0000000 0.0000000 0.0000000 0.0000000 0.0000000 
0.0000000 0.0000000 0.0000000 0.0000000 0.0000000 0.0000000 
0.0000000 0.0000000 0.0000000 0.0000000 0.0000000 0.0000000 
0.0000000 0.0000000 0.0000000 0.0000000 0.0000000 0.0000000 
0.0000000 0.0000000 0.0000000 0.0000000 0.0000000 0.0000000 
0.0000000 0.0000000 0.0000000 0.0000000 0.0000000 0.0000000 
0.0000000 0.0000000 0.0000000 0.0000000 0.0000000 0.0000000 
0.0000001 0.0000001 0.0000001 0.0000001 0.0000002 0.0000002 
0.0000003 0.0000003 0.0000004 0.0000005 0.0000006 0.0000007 
0.0000008 0.0000009 0.0000011 0.0000013 0.0000014 0.0000016 
0.0000018 0.0000019 0.0000021 0.0000022 0.0000024 0.0000024 
0.0000025 0.0000025 0.0000025 0.0000024 0.0000023 0.0000022 
0.0000020 0.0000019 0.0000017 0.0000015 0.0000013 0.0000012 
0.0000010 0.0000009 0.0000008 0.0000007 0.0000006 0.0000005 
0.0000004 0.0000004 0.0000003 0.0000003 0.0000002 0.0000002 
0.0000002 0.0000002 0.0000001 0.0000001 0.0000001 0.0000001 
0.0000001 0.0000000 0.0000000 0.0000000 0.0000000 0.0000000 
0.0000000 0.0000000 0.0000000 0.0000000 0.0000000 0.0000000 
0.0000000 0.0000000 0.0000000 0.0000000 0.0000000 0.0000000 
0.0000000 0.0000000 0.0000000 0.0000000 0.0000000 0.0000000 
0.0000000 0.0000000 0.0000000 0.0000000 0.0000000 0.0000000 
0.0000000 0.0000000 0.0000000 0.0000000 0.0000000 0.0000000 
0.0000000 0.0000000 0.0000000 0.0000000 0.0000000 0.0000000 
0.0000000 0.0000000 0.0000000 0.0000000 0.0000000 0.0000000 
0.0000000 0.0000000 0.0000000 0.0000000 0.0000000 0.0000000 
0.0000001 0.0000001 0.0000001 0.0000001 0.0000001 0.0000002 
0.0000002 0.0000003 0.0000003 0.0000004 0.0000005 0.0000006 
0.0000007 0.0000008 0.0000009 0.0000010 0.0000011 0.0000012 
0.0000013 0.0000015 0.0000016 0.0000016 0.0000017 0.0000018 
0.0000018 0.0000018 0.0000018 0.0000017 0.0000016 0.0000015 
0.0000014 0.0000013 0.0000012 0.0000011 0.0000009 0.0000008 
0.0000007 0.0000006 0.0000006 0.0000005 0.0000004 0.0000004 
0.0000003 0.0000003 0.0000002 0.0000002 0.0000002 0.0000002 
0.0000001 0.0000001 0.0000001 0.0000001 0.0000001 0.0000001 
0.0000000 0.0000000 0.0000000 0.0000000 0.0000000 0.0000000 
0.0000000 0.0000000 0.0000000 0.0000000 0.0000000 0.0000000 
0.0000000 0.0000000 0.0000000 0.0000000 0.0000000 0.0000000 
0.0000000 0.0000000 0.0000000 0.0000000 0.0000000 0.0000000 
0.0000000 0.0000000 0.0000000 0.0000000 0.0000000 0.0000000 
0.0000000 0.0000000 0.0000000 0.0000000 0.0000000 0.0000000 
0.0000000 0.0000000 0.0000000 0.0000000 0.0000000 0.0000000 
0.0000000 0.0000000 0.0000000 0.0000000 0.0000000 0.0000000 
0.0000000 0.0000000 0.0000000 0.0000000 0.0000000 0.0000000 
0.0000001 0.0000001 0.0000001 0.0000001 0.0000001 0.0000002 
0.0000002 0.0000002 0.0000003 0.0000003 0.0000004 0.0000005 
0.0000005 0.0000006 0.0000007 0.0000008 0.0000009 0.0000010 
0.0000010 0.0000011 0.0000012 0.0000012 0.0000013 0.0000013 
0.0000013 0.0000013 0.0000013 0.0000012 0.0000012 0.0000011 
0.0000010 0.0000009 0.0000008 0.0000008 0.0000007 0.0000006 
0.0000005 0.0000005 0.0000004 0.0000004 0.0000003 0.0000003 
0.0000002 0.0000002 0.0000002 0.0000002 0.0000001 0.0000001 
0.0000001 0.0000001 0.0000001 0.0000001 0.0000001 0.0000000 
0.0000000 0.0000000 0.0000000 0.0000000 0.0000000 0.0000000 
0.0000000 0.0000000 0.0000000 0.0000000 0.0000000 0.0000000 
0.0000000 0.0000000 0.0000000 0.0000000 0.0000000 0.0000000 
0.0000000 0.0000000 0.0000000 0.0000000 0.0000000 0.0000000 
0.0000000 0.0000000 0.0000000 0.0000000 0.0000000 0.0000000 
0.0000000 0.0000000 0.0000000 0.0000000 0.0000000 0.0000000 
0.0000000 0.0000000 0.0000000 0.0000000 0.0000000 0.0000000 
0.0000000 0.0000000 0.0000000 0.0000000 0.0000000 0.0000000 
0.0000000 0.0000000 0.0000000 0.0000000 0.0000000 0.0000000 
0.0000000 0.0000001 0.0000001 0.0000001 0.0000001 0.0000001 
0.0000002 0.0000002 0.0000002 0.0000003 0.0000003 0.0000004 
0.0000005 0.0000005 0.0000006 0.0000006 0.0000007 0.0000008 
0.0000008 0.0000009 0.0000009 0.0000009 0.0000009 0.0000010 
0.0000010 0.0000009 0.0000009 0.0000009 0.0000008 0.0000008 
0.0000007 0.0000007 0.0000006 0.0000005 0.0000005 0.0000004 
0.0000004 0.0000003 0.0000003 0.0000003 0.0000002 0.0000002 
0.0000002 0.0000002 0.0000001 0.0000001 0.0000001 0.0000001 
0.0000001 0.0000001 0.0000001 0.0000001 0.0000000 0.0000000 
0.0000000 0.0000000 0.0000000 0.0000000 0.0000000 0.0000000 
0.0000000 0.0000000 0.0000000 0.0000000 0.0000000 0.0000000 
0.0000000 0.0000000 0.0000000 0.0000000 0.0000000 0.0000000 
0.0000000 0.0000000 0.0000000 0.0000000 0.0000000 0.0000000 
0.0000000 0.0000000 0.0000000 0.0000000 0.0000000 0.0000000 
0.0000000 0.0000000 0.0000000 0.0000000 0.0000000 0.0000000 
0.0000000 0.0000000 0.0000000 0.0000000 0.0000000 0.0000000 
0.0000000 0.0000000 0.0000000 0.0000000 0.0000000 0.0000000 
0.0000000 0.0000000 0.0000000 0.0000000 0.0000000 0.0000000 
0.0000000 0.0000001 0.0000001 0.0000001 0.0000001 0.0000001 
0.0000002 0.0000002 0.0000002 0.0000003 0.0000003 0.0000003 
0.0000004 0.0000004 0.0000005 0.0000005 0.0000006 0.0000006 
0.0000006 0.0000007 0.0000007 0.0000007 0.0000007 0.0000007 
0.0000007 0.0000007 0.0000007 0.0000006 0.0000006 0.0000006 
0.0000005 0.0000005 0.0000004 0.0000004 0.0000003 0.0000003 
0.0000003 0.0000002 0.0000002 0.0000002 0.0000002 0.0000002 
0.0000001 0.0000001 0.0000001 0.0000001 0.0000001 0.0000001 
0.0000001 0.0000001 0.0000000 0.0000000 0.0000000 0.0000000 
0.0000000 0.0000000 0.0000000 0.0000000 0.0000000 0.0000000 
0.0000000 0.0000000 0.0000000 0.0000000 0.0000000 0.0000000 
0.0000000 0.0000000 0.0000000 0.0000000 0.0000000 0.0000000 
0.0000000 0.0000000 0.0000000 0.0000000 0.0000000 0.0000000 
0.0000000 0.0000000 0.0000000 0.0000000 0.0000000 0.0000000 
0.0000000 0.0000000 0.0000000 0.0000000 0.0000000 0.0000000 
0.0000000 0.0000000 0.0000000 0.0000000 0.0000000 0.0000000 
0.0000000 0.0000000 0.0000000 0.0000000 0.0000000 0.0000000 
0.0000000 0.0000000 0.0000000 0.0000000 0.0000000 0.0000000 
0.0000000 0.0000000 0.0000001 0.0000001 0.0000001 0.0000001 
0.0000001 0.0000002 0.0000002 0.0000002 0.0000003 0.0000003 
0.0000003 0.0000004 0.0000004 0.0000004 0.0000005 0.0000005 
0.0000005 0.0000005 0.0000005 0.0000006 0.0000006 0.0000005 
0.0000005 0.0000005 0.0000005 0.0000005 0.0000004 0.0000004 
0.0000004 0.0000003 0.0000003 0.0000003 0.0000002 0.0000002 
0.0000002 0.0000002 0.0000002 0.0000001 0.0000001 0.0000001 
0.0000001 0.0000001 0.0000001 0.0000001 0.0000001 0.0000001 
0.0000000 0.0000000 0.0000000 0.0000000 0.0000000 0.0000000 
0.0000000 0.0000000 0.0000000 0.0000000 0.0000000 0.0000000 
0.0000000 0.0000000 0.0000000 0.0000000 0.0000000 0.0000000 
0.0000000 0.0000000 0.0000000 0.0000000 0.0000000 0.0000000 
0.0000000 0.0000000 0.0000000 0.0000000 0.0000000 0.0000000 
0.0000000 0.0000000 0.0000000 0.0000000 0.0000000 0.0000000 
0.0000000 0.0000000 0.0000000 0.0000000 0.0000000 0.0000000 
0.0000000 0.0000000 0.0000000 0.0000000 0.0000000 0.0000000 
0.0000000 0.0000000 0.0000000 0.0000000 0.0000000 0.0000000 
0.0000000 0.0000000 0.0000000 0.0000000 0.0000000 0.0000000 
0.0000000 0.0000000 0.0000001 0.0000001 0.0000001 0.0000001 
0.0000001 0.0000001 0.0000002 0.0000002 0.0000002 0.0000002 
0.0000003 0.0000003 0.0000003 0.0000004 0.0000004 0.0000004 
0.0000004 0.0000004 0.0000004 0.0000004 0.0000004 0.0000004 
0.0000004 0.0000004 0.0000004 0.0000004 0.0000003 0.0000003 
0.0000003 0.0000003 0.0000002 0.0000002 0.0000002 0.0000002 
0.0000001 0.0000001 0.0000001 0.0000001 0.0000001 0.0000001 
0.0000001 0.0000001 0.0000001 0.0000001 0.0000000 0.0000000 
0.0000000 0.0000000 0.0000000 0.0000000 0.0000000 0.0000000 
0.0000000 0.0000000 0.0000000 0.0000000 0.0000000 0.0000000 
0.0000000 0.0000000 0.0000000 0.0000000 0.0000000 0.0000000 
0.0000000 0.0000000 0.0000000 0.0000000 0.0000000 0.0000000 
0.0000000 0.0000000 0.0000000 0.0000000 0.0000000 0.0000000 
0.0000000 0.0000000 0.0000000 0.0000000 0.0000000 0.0000000 
0.0000000 0.0000000 0.0000000 0.0000000 0.0000000 0.0000000 
0.0000000 0.0000000 0.0000000 0.0000000 0.0000000 0.0000000 
0.0000000 0.0000000 0.0000000 0.0000000 0.0000000 0.0000000 
0.0000000 0.0000000 0.0000000 0.0000000 0.0000000 0.0000000 
0.0000000 0.0000000 0.0000000 0.0000001 0.0000001 0.0000001 
0.0000001 0.0000001 0.0000001 0.0000002 0.0000002 0.0000002 
0.0000002 0.0000003 0.0000003 0.0000003 0.0000003 0.0000003 
0.0000003 0.0000004 0.0000004 0.0000004 0.0000004 0.0000003 
0.0000003 0.0000003 0.0000003 0.0000003 0.0000003 0.0000002 
0.0000002 0.0000002 0.0000002 0.0000002 0.0000001 0.0000001 
0.0000001 0.0000001 0.0000001 0.0000001 0.0000001 0.0000001 
0.0000001 0.0000001 0.0000000 0.0000000 0.0000000 0.0000000 
0.0000000 0.0000000 0.0000000 0.0000000 0.0000000 0.0000000 
0.0000000 0.0000000 0.0000000 0.0000000 0.0000000 0.0000000 
0.0000000 0.0000000 0.0000000 0.0000000 0.0000000 0.0000000 
0.0000000 0.0000000 0.0000000 0.0000000 0.0000000 0.0000000 
0.0000000 0.0000000 0.0000000 0.0000000 0.0000000 0.0000000 
0.0000000 0.0000000 0.0000000 0.0000000 0.0000000 0.0000000 
0.0000000 0.0000000 0.0000000 0.0000000 0.0000000 0.0000000 
0.0000000 0.0000000 0.0000000 0.0000000 0.0000000 0.0000000 
0.0000000 0.0000000 0.0000000 0.0000000 0.0000000 0.0000000 
0.0000000 0.0000000 0.0000000 0.0000000 0.0000000 0.0000000 
0.0000000 0.0000000 0.0000000 0.0000000 0.0000001 0.0000001 
0.0000001 0.0000001 0.0000001 0.0000001 0.0000002 0.0000002 
0.0000002 0.0000002 0.0000002 0.0000002 0.0000003 0.0000003 
0.0000003 0.0000003 0.0000003 0.0000003 0.0000003 0.0000003 
0.0000003 0.0000002 0.0000002 0.0000002 0.0000002 0.0000002 
0.0000002 0.0000001 0.0000001 0.0000001 0.0000001 0.0000001 
0.0000001 0.0000001 0.0000001 0.0000001 0.0000001 0.0000000 
0.0000000 0.0000000 0.0000000 0.0000000 0.0000000 0.0000000 
0.0000000 0.0000000 0.0000000 0.0000000 0.0000000 0.0000000 
0.0000000 0.0000000 0.0000000 0.0000000 0.0000000 0.0000000 
0.0000000 0.0000000 0.0000000 0.0000000 0.0000000 0.0000000 
0.0000000 0.0000000 0.0000000 0.0000000 0.0000000 0.0000000 
0.0000000 0.0000000 0.0000000 0.0000000 0.0000000 0.0000000 
0.0000000 0.0000000 0.0000000 0.0000000 0.0000000 0.0000000 
0.0000000 0.0000000 0.0000000 0.0000000 0.0000000 0.0000000 
0.0000000 0.0000000 0.0000000 0.0000000 0.0000000 0.0000000 
0.0000000 0.0000000 0.0000000 0.0000000 0.0000000 0.0000000 
0.0000000 0.0000000 0.0000000 0.0000000 0.0000000 0.0000000 
0.0000000 0.0000000 0.0000000 0.0000000 0.0000000 0.0000001 
0.0000001 0.0000001 0.0000001 0.0000001 0.0000001 0.0000001 
0.0000002 0.0000002 0.0000002 0.0000002 0.0000002 0.0000002 
0.0000002 0.0000002 0.0000002 0.0000002 0.0000002 0.0000002 
0.0000002 0.0000002 0.0000002 0.0000002 0.0000002 0.0000001 
0.0000001 0.0000001 0.0000001 0.0000001 0.0000001 0.0000001 
0.0000001 0.0000001 0.0000000 0.0000000 0.0000000 0.0000000 
0.0000000 0.0000000 0.0000000 0.0000000 0.0000000 0.0000000 
0.0000000 0.0000000 0.0000000 0.0000000 0.0000000 0.0000000 
0.0000000 0.0000000 0.0000000 0.0000000 0.0000000 0.0000000 
0.0000000 0.0000000 0.0000000 0.0000000 0.0000000 0.0000000 
0.0000000 0.0000000 0.0000000 0.0000000 0.0000000 0.0000000 
0.0000000 0.0000000 0.0000000 0.0000000 0.0000000 0.0000000 
0.0000000 0.0000000 0.0000000 0.0000000 0.0000000 0.0000000 
0.0000000 0.0000000 0.0000000 0.0000000 0.0000000 0.0000000 
0.0000000 0.0000000 0.0000000 0.0000000 0.0000000 0.0000000 
0.0000000 0.0000000 0.0000000 0.0000000 0.0000000 0.0000000 
0.0000000 0.0000000 0.0000000 0.0000000 0.0000000 0.0000000 
0.0000000 0.0000000 0.0000000 0.0000000 0.0000000 0.0000000 
0.0000001 0.0000001 0.0000001 0.0000001 0.0000001 0.0000001 
0.0000001 0.0000001 0.0000002 0.0000002 0.0000002 0.0000002 
0.0000002 0.0000002 0.0000002 0.0000002 0.0000002 0.0000002 
0.0000002 0.0000001 0.0000001 0.0000001 0.0000001 0.0000001 
0.0000001 0.0000001 0.0000001 0.0000001 0.0000001 0.0000001 
0.0000000 0.0000000 0.0000000 0.0000000 0.0000000 0.0000000 
0.0000000 0.0000000 0.0000000 0.0000000 0.0000000 0.0000000 
0.0000000 0.0000000 0.0000000 0.0000000 0.0000000 0.0000000 
0.0000000 0.0000000 0.0000000 0.0000000 0.0000000 0.0000000 
0.0000000 0.0000000 0.0000000 0.0000000 0.0000000 0.0000000 
0.0000000 0.0000000 0.0000000 0.0000000 0.0000000 0.0000000 
0.0000000 0.0000000 0.0000000 0.0000000 0.0000000 0.0000000 
0.0000000 0.0000000 0.0000000 0.0000000 0.0000000 0.0000000 
0.0000000 0.0000000 0.0000000 0.0000000 0.0000000 0.0000000 
0.0000000 0.0000000 0.0000000 0.0000000 0.0000000 0.0000000 
0.0000000 0.0000000 0.0000000 0.0000000 0.0000000 0.0000000 
0.0000000 0.0000000 0.0000000 0.0000000 0.0000000 0.0000000 
0.0000000 0.0000000 0.0000000 0.0000000 0.0000000 0.0000000 
0.0000000 0.0000001 0.0000001 0.0000001 0.0000001 0.0000001 
0.0000001 0.0000001 0.0000001 0.0000001 0.0000001 0.0000001 
0.0000001 0.0000001 0.0000001 0.0000001 0.0000001 0.0000001 
0.0000001 0.0000001 0.0000001 0.0000001 0.0000001 0.0000001 
0.0000001 0.0000001 0.0000001 0.0000000 0.0000000 0.0000000 
0.0000000 0.0000000 0.0000000 0.0000000 0.0000000 0.0000000 
0.0000000 0.0000000 0.0000000 0.0000000 0.0000000 0.0000000 
0.0000000 0.0000000 0.0000000 0.0000000 0.0000000 0.0000000 
0.0000000 0.0000000 0.0000000 0.0000000 0.0000000 0.0000000 
0.0000000 0.0000000 0.0000000 0.0000000 0.0000000 0.0000000 
0.0000000 0.0000000 0.0000000 0.0000000 0.0000000 0.0000000 
0.0000000 0.0000000 0.0000000 0.0000000 0.0000000 0.0000000 
0.0000000 0.0000000 0.0000000 0.0000000 0.0000000 0.0000000 
0.0000000 0.0000000 0.0000000 0.0000000 0.0000000 0.0000000 
0.0000000 0.0000000 0.0000000 0.0000000 0.0000000 0.0000000 
0.0000000 0.0000000 0.0000000 0.0000000 0.0000000 0.0000000 
0.0000000 0.0000000 0.0000000 0.0000000 0.0000000 0.0000000 
0.0000000 0.0000000 0.0000000 0.0000000 0.0000000 0.0000000 
0.0000000 0.0000000 0.0000001 0.0000001 0.0000001 0.0000001 
0.0000001 0.0000001 0.0000001 0.0000001 0.0000001 0.0000001 
0.0000001 0.0000001 0.0000001 0.0000001 0.0000001 0.0000001 
0.0000001 0.0000001 0.0000001 0.0000001 0.0000001 0.0000001 
0.0000001 0.0000000 0.0000000 0.0000000 0.0000000 0.0000000 
0.0000000 0.0000000 0.0000000 0.0000000 0.0000000 0.0000000 
0.0000000 0.0000000 0.0000000 0.0000000 0.0000000 0.0000000 
0.0000000 0.0000000 0.0000000 0.0000000 0.0000000 0.0000000 
0.0000000 0.0000000 0.0000000 0.0000000 0.0000000 0.0000000 
0.0000000 0.0000000 0.0000000 0.0000000 0.0000000 0.0000000 
0.0000000 0.0000000 0.0000000 0.0000000 0.0000000 0.0000000 
0.0000000 0.0000000 0.0000000 0.0000000 0.0000000 0.0000000 
0.0000000 0.0000000 0.0000000 0.0000000 0.0000000 0.0000000 
0.0000000 0.0000000 0.0000000 0.0000000 0.0000000 0.0000000 
0.0000000 0.0000000 0.0000000 0.0000000 0.0000000 0.0000000 
0.0000000 0.0000000 0.0000000 0.0000000 0.0000000 0.0000000 
0.0000000 0.0000000 0.0000000 0.0000000 0.0000000 0.0000000 
0.0000000 0.0000000 0.0000000 0.0000000 0.0000000 0.0000000 
0.0000000 0.0000000 0.0000000 0.0000000 0.0000001 0.0000001 
0.0000001 0.0000001 0.0000001 0.0000001 0.0000001 0.0000001 
0.0000001 0.0000001 0.0000001 0.0000001 0.0000001 0.0000001 
0.0000001 0.0000001 0.0000001 0.0000001 0.0000001 0.0000000 
0.0000000 0.0000000 0.0000000 0.0000000 0.0000000 0.0000000 
0.0000000 0.0000000 0.0000000 0.0000000 0.0000000 0.0000000 
0.0000000 0.0000000 0.0000000 0.0000000 0.0000000 0.0000000 
0.0000000 0.0000000 0.0000000 0.0000000 0.0000000 0.0000000 
0.0000000 0.0000000 0.0000000 0.0000000 0.0000000 0.0000000 
0.0000000 0.0000000 0.0000000 0.0000000 0.0000000 0.0000000 
0.0000000 0.0000000 0.0000000 0.0000000 0.0000000 0.0000000 
0.0000000 0.0000000 0.0000000 0.0000000 0.0000000 0.0000000 
0.0000000 0.0000000 0.0000000 0.0000000 0.0000000 0.0000000 
0.0000000 0.0000000 0.0000000 0.0000000 0.0000000 0.0000000 
0.0000000 0.0000000 0.0000000 0.0000000 0.0000000 0.0000000 
0.0000000 0.0000000 0.0000000 0.0000000 0.0000000 0.0000000 
0.0000000 0.0000000 0.0000000 0.0000000 0.0000000 0.0000000 
0.0000000 0.0000000 0.0000000 0.0000000 0.0000000 0.0000000 
0.0000000 0.0000000 0.0000000 0.0000000 0.0000000 0.0000000 
0.0000001 0.0000001 0.0000001 0.0000001 0.0000001 0.0000001 
0.0000001 0.0000001 0.0000001 0.0000001 0.0000001 0.0000001 
0.0000001 0.0000001 0.0000000 0.0000000 0.0000000 0.0000000 
0.0000000 0.0000000 0.0000000 0.0000000 0.0000000 0.0000000 
0.0000000 0.0000000 0.0000000 0.0000000 0.0000000 0.0000000 
0.0000000 0.0000000 0.0000000 0.0000000 0.0000000 0.0000000 
0.0000000 0.0000000 0.0000000 0.0000000 0.0000000 0.0000000 
0.0000000 0.0000000 0.0000000 0.0000000 0.0000000 0.0000000 
0.0000000 0.0000000 0.0000000 0.0000000 0.0000000 0.0000000 
0.0000000 0.0000000 0.0000000 0.0000000 0.0000000 0.0000000 
0.0000000 0.0000000 0.0000000 0.0000000 0.0000000 0.0000000 
0.0000000 0.0000000 0.0000000 0.0000000 0.0000000 0.0000000 
0.0000000 0.0000000 0.0000000 0.0000000 0.0000000 0.0000000 
0.0000000 0.0000000 0.0000000 0.0000000 0.0000000 0.0000000 
0.0000000 0.0000000 0.0000000 0.0000000 0.0000000 0.0000000 
0.0000000 0.0000000 0.0000000 0.0000000 0.0000000 0.0000000 
0.0000000 0.0000000 0.0000000 0.0000000 0.0000000 0.0000000 
0.0000000 0.0000000 0.0000000 0.0000000 0.0000000 0.0000000 
0.0000000 0.0000000 0.0000000 0.0000000 0.0000000 0.0000000 
0.0000000 0.0000000 0.0000000 0.0000000 0.0000000 0.0000000 
0.0000000 0.0000000 0.0000000 0.0000000 0.0000000 0.0000000 
0.0000000 0.0000000 0.0000000 0.0000000 0.0000000 0.0000000 
0.0000000 0.0000000 0.0000000 0.0000000 0.0000000 0.0000000 
0.0000000 0.0000000 0.0000000 0.0000000 0.0000000 0.0000000 
0.0000000 0.0000000 0.0000000 0.0000000 0.0000000 0.0000000 
0.0000000 0.0000000 0.0000000 0.0000000 0.0000000 0.0000000 
0.0000000 0.0000000 0.0000000 0.0000000 0.0000000 0.0000000 
0.0000000 0.0000000 0.0000000 0.0000000 0.0000000 0.0000000 
0.0000000 0.0000000 0.0000000 0.0000000 0.0000000 0.0000000 
0.0000000 0.0000000 0.0000000 0.0000000 0.0000000 0.0000000 
0.0000000 0.0000000 0.0000000 0.0000000 0.0000000 0.0000000 
0.0000000 0.0000000 0.0000000 0.0000000 0.0000000 0.0000000 
0.0000000 0.0000000 0.0000000 0.0000000 0.0000000 0.0000000 
0.0000000 0.0000000 0.0000000 0.0000000 0.0000000 0.0000000 
0.0000000 0.0000000 0.0000000 0.0000000 0.0000000 0.0000000 
0.0000000 0.0000000 0.0000000 0.0000000 0.0000000 0.0000000 
0.0000000 0.0000000 0.0000000 0.0000000 0.0000000 0.0000000 
0.0000000 0.0000000 0.0000000 0.0000000 0.0000000 0.0000000 
0.0000000 0.0000000 0.0000000 0.0000000 0.0000000 0.0000000 
0.0000000 0.0000000 0.0000000 0.0000000 0.0000000 0.0000000 
0.0000000 0.0000000 0.0000000 0.0000000 0.0000000 0.0000000 
0.0000000 0.0000000 0.0000000 0.0000000 0.0000000 0.0000000 
0.0000000 0.0000000 0.0000000 0.0000000 0.0000000 0.0000000 
0.0000000 0.0000000 0.0000000 0.0000000 0.0000000 0.0000000 
0.0000000 0.0000000 0.0000000 0.0000000 0.0000000 0.0000000 
0.0000000 0.0000000 0.0000000 0.0000000 0.0000000 0.0000000 
0.0000000 0.0000000 0.0000000 0.0000000 0.0000000 0.0000000 
0.0000000 0.0000000 0.0000000 0.0000000 0.0000000 0.0000000 
0.0000000 0.0000000 0.0000000 0.0000000 0.0000000 0.0000000 
0.0000000 0.0000000 0.0000000 0.0000000 0.0000000 0.0000000 
0.0000000 0.0000000 0.0000000 0.0000000 0.0000000 0.0000000 
0.0000000 0.0000000 0.0000000 0.0000000 0.0000000 0.0000000 
0.0000000 0.0000000 0.0000000 0.0000000 0.0000000 0.0000000 
0.0000000 0.0000000 0.0000000 0.0000000 0.0000000 0.0000000 
0.0000000 0.0000000 0.0000000 0.0000000 0.0000000 0.0000000 
0.0000000 0.0000000 0.0000000 0.0000000 0.0000000 0.0000000 
0.0000000 0.0000000 0.0000000 0.0000000 0.0000000 0.0000000 
0.0000000 0.0000000 0.0000000 0.0000000 0.0000000 0.0000000 
0.0000000 0.0000000 0.0000000 0.0000000 0.0000000 0.0000000 
0.0000000 0.0000000 0.0000000 0.0000000 0.0000000 0.0000000 
0.0000000 0.0000000 0.0000000 0.0000000 0.0000000 0.0000000 
0.0000000 0.0000000 0.0000000 0.0000000 0.0000000 0.0000000 
0.0000000 0.0000000 0.0000000 0.0000000 0.0000000 0.0000000 
0.0000000 0.0000000 0.0000000 0.0000000 0.0000000 0.0000000 
0.0000000 0.0000000 0.0000000 0.0000000 0.0000000 0.0000000 
0.0000000 0.0000000 0.0000000 0.0000000 0.0000000 0.0000000 
0.0000000 0.0000000 0.0000000 0.0000000 0.0000000 0.0000000 
0.0000000 0.0000000 0.0000000 0.0000000 0.0000000 0.0000000 
0.0000000 0.0000000 0.0000000 0.0000000 0.0000000 0.0000000 
0.0000000 0.0000000 0.0000000 0.0000000 0.0000000 0.0000000 
0.0000000 0.0000000 0.0000000 0.0000000 0.0000000 0.0000000 
0.0000000 0.0000000 0.0000000 0.0000000 0.0000000 0.0000000 
0.0000000 0.0000000 0.0000000 0.0000000 0.0000000 0.0000000 
0.0000000 0.0000000 0.0000000 0.0000000 0.0000000 0.0000000 
0.0000000 0.0000000 0.0000000 0.0000000 0.0000000 0.0000000 
0.0000000 0.0000000 0.0000000 0.0000000 0.0000000 0.0000000 
0.0000000 0.0000000 0.0000000 0.0000000 0.0000000 0.0000000 
0.0000000 0.0000000 0.0000000 0.0000000 0.0000000 0.0000000 
0.0000000 0.0000000 0.0000000 0.0000000 0.0000000 0.0000000 
0.0000000 0.0000000 0.0000000 0.0000000 0.0000000 0.0000000 
0.0000000 0.0000000 0.0000000 0.0000000 0.0000000 0.0000000 
0.0000000 0.0000000 0.0000000 0.0000000 0.0000000 0.0000000 
0.0000000 0.0000000 0.0000000 0.0000000 0.0000000 0.0000000 
0.0000000 0.0000000 0.0000000 0.0000000 0.0000000 0.0000000 
0.0000000 0.0000000 0.0000000 0.0000000 0.0000000 0.0000000 
0.0000000 0.0000000 0.0000000 0.0000000 0.0000000 0.0000000 
0.0000000 0.0000000 0.0000000 0.0000000 0.0000000 0.0000000 
0.0000000 0.0000000 0.0000000 0.0000000 0.0000000 0.0000000 
0.0000000 0.0000000 0.0000000 0.0000000 0.0000000 0.0000000 
0.0000000 0.0000000 0.0000000 0.0000000 0.0000000 0.0000000 
0.0000000 0.0000000 0.0000000 0.0000000 0.0000000 0.0000000 
0.0000000 0.0000000 0.0000000 0.0000000 0.0000000 0.0000000 
0.0000000 0.0000000 0.0000000 0.0000000 0.0000000 0.0000000 
0.0000000 0.0000000 0.0000000 0.0000000 0.0000000 0.0000000 
0.0000000 0.0000000 0.0000000 0.0000000 0.0000000 0.0000000 
0.0000000 0.0000000 0.0000000 0.0000000 0.0000000 0.0000000 
0.0000000 0.0000000 0.0000000 0.0000000 0.0000000 0.0000000 
0.0000000 0.0000000 0.0000000 0.0000000 0.0000000 0.0000000 
0.0000000 0.0000000 0.0000000 0.0000000 0.0000000 0.0000000 
0.0000000 0.0000000 0.0000000 0.0000000 0.0000000 0.0000000 
0.0000000 0.0000000 0.0000000 0.0000000 0.0000000 0.0000000 
0.0000000 0.0000000 0.0000000 0.0000000 0.0000000 0.0000000 
0.0000000 0.0000000 0.0000000 0.0000000 0.0000000 0.0000000 
0.0000000 0.0000000 0.0000000 0.0000000 0.0000000 0.0000000 
0.0000000 0.0000000 0.0000000 0.0000000 0.0000000 0.0000000 
0.0000000 0.0000000 0.0000000 0.0000000 0.0000000 0.0000000 
0.0000000 0.0000000 0.0000000 0.0000000 0.0000000 0.0000000 
0.0000000 0.0000000 0.0000000 0.0000000 0.0000000 0.0000000 
0.0000000 0.0000000 0.0000000 0.0000000 0.0000000 0.0000000 
0.0000000 0.0000000 0.0000000 0.0000000 0.0000000 0.0000000 
0.0000000 0.0000000 0.0000000 0.0000000 0.0000000 0.0000000 
0.0000000 0.0000000 0.0000000 0.0000000 0.0000000 0.0000000 
0.0000000 0.0000000 0.0000000 0.0000000 0.0000000 0.0000000 
0.0000000 0.0000000 0.0000000 0.0000000 0.0000000 0.0000000 
0.0000000 0.0000000 0.0000000 0.0000000 0.0000000 0.0000000 
0.0000000 0.0000000 0.0000000 0.0000000 0.0000000 0.0000000 
0.0000000 0.0000000 0.0000000 0.0000000 0.0000000 0.0000000 
0.0000000 0.0000000 0.0000000 0.0000000 0.0000000 0.0000000 
0.0000000 0.0000000 0.0000000 0.0000000 0.0000000 0.0000000 
0.0000000 0.0000000 0.0000000 0.0000000 0.0000000 0.0000000 
0.0000000 0.0000000 0.0000000 0.0000000 0.0000000 0.0000000 
0.0000000 0.0000000 0.0000000 0.0000000 0.0000000 0.0000000 
0.0000000 0.0000000 0.0000000 0.0000000 0.0000000 0.0000000 
0.0000000 0.0000000 0.0000000 0.0000000 0.0000000 0.0000000 
0.0000000 0.0000000 0.0000000 0.0000000 0.0000000 0.0000000 
0.0000000 0.0000000 0.0000000 0.0000000 0.0000000 0.0000000 
0.0000000 0.0000000 0.0000000 0.0000000 0.0000000 0.0000000 
0.0000000 0.0000000 0.0000000 0.0000000 0.0000000 0.0000000 
0.0000000 0.0000000 0.0000000 0.0000000 0.0000000 0.0000000 
0.0000000 0.0000000 0.0000000 0.0000000 0.0000000 0.0000000 
0.0000000 0.0000000 0.0000000 0.0000000 0.0000000 0.0000000 
0.0000000 0.0000000 0.0000000 0.0000000 0.0000000 0.0000000 
0.0000000 0.0000000 0.0000000 0.0000000 0.0000000 0.0000000 
0.0000000 0.0000000 0.0000000 0.0000000 0.0000000 0.0000000 
0.0000000 0.0000000 0.0000000 0.0000000 0.0000000 0.0000000 
0.0000000 0.0000000 0.0000000 0.0000000 0.0000000 0.0000000 
0.0000000 0.0000000 0.0000000 0.0000000 0.0000000 0.0000000 
0.0000000 0.0000000 0.0000000 0.0000000 0.0000000 0.0000000 
0.0000000 0.0000000 0.0000000 0.0000000 0.0000000 0.0000000 
0.0000000 0.0000000 0.0000000 0.0000000 0.0000000 0.0000000 
0.0000000 0.0000000 0.0000000 0.0000000 0.0000000 0.0000000 
0.0000000 0.0000000 0.0000000 0.0000000 0.0000000 0.0000000 
0.0000000 0.0000000 0.0000000 0.0000000 0.0000000 0.0000000 
0.0000000 0.0000000 0.0000000 0.0000000 0.0000000 0.0000000 
0.0000000 0.0000000 0.0000000 0.0000000 0.0000000 0.0000000 
0.0000000 0.0000000 0.0000000 0.0000000 0.0000000 0.0000000 
0.0000000 0.0000000 0.0000000 0.0000000 0.0000000 0.0000000 
0.0000000 0.0000000 0.0000000 0.0000000 0.0000000 0.0000000 
0.0000000 0.0000000 0.0000000 0.0000000 0.0000000 0.0000000 
0.0000000 0.0000000 0.0000000 0.0000000 0.0000000 0.0000000 
0.0000000 0.0000000 0.0000000 0.0000000 0.0000000 0.0000000 
0.0000000 0.0000000 0.0000000 0.0000000 0.0000000 0.0000000 
0.0000000 0.0000000 0.0000000 0.0000000 0.0000000 0.0000000 
0.0000000 0.0000000 0.0000000 0.0000000 0.0000000 0.0000000 
0.0000000 0.0000000 0.0000000 0.0000000 0.0000000 0.0000000 
0.0000000 0.0000000 0.0000000 0.0000000 0.0000000 0.0000000 
0.0000000 0.0000000 0.0000000 0.0000000 0.0000000 0.0000000 
0.0000000 0.0000000 0.0000000 0.0000000 0.0000000 0.0000000 
0.0000000 0.0000000 0.0000000 0.0000000 0.0000000 0.0000000 
0.0000000 0.0000000 0.0000000 0.0000000 0.0000000 0.0000000 
0.0000000 0.0000000 0.0000000 0.0000000 0.0000000 0.0000000 
0.0000000 0.0000000 0.0000000 0.0000000 0.0000000 0.0000000 
0.0000000 0.0000000 0.0000000 0.0000000 0.0000000 0.0000000 
0.0000000 0.0000000 0.0000000 0.0000000 0.0000000 0.0000000 
0.0000000 0.0000000 0.0000000 0.0000000 0.0000000 0.0000000 
0.0000000 0.0000001 0.0000001 0.0000001 0.0000001 0.0000001 
0.0000001 0.0000001 0.0000001 0.0000001 0.0000001 0.0000001 
0.0000001 0.0000000 0.0000000 0.0000000 0.0000000 0.0000000 
0.0000000 0.0000000 0.0000000 0.0000000 0.0000000 0.0000000 
0.0000000 0.0000000 0.0000000 0.0000000 0.0000000 0.0000000 
0.0000000 0.0000000 0.0000000 0.0000000 0.0000000 0.0000000 
0.0000000 0.0000000 0.0000000 0.0000000 0.0000000 0.0000000 
0.0000000 0.0000000 0.0000000 0.0000000 0.0000000 0.0000000 
0.0000000 0.0000000 0.0000000 0.0000000 0.0000000 0.0000000 
0.0000000 0.0000000 0.0000000 0.0000000 0.0000000 0.0000000 
0.0000000 0.0000000 0.0000000 0.0000000 0.0000000 0.0000000 
0.0000000 0.0000000 0.0000000 0.0000000 0.0000000 0.0000000 
0.0000000 0.0000000 0.0000000 0.0000000 0.0000000 0.0000000 
0.0000000 0.0000000 0.0000000 0.0000000 0.0000000 0.0000000 
0.0000000 0.0000000 0.0000000 0.0000000 0.0000000 0.0000000 
0.0000000 0.0000000 0.0000000 0.0000000 0.0000000 0.0000000 
0.0000000 0.0000000 0.0000000 0.0000000 0.0000000 0.0000000 
0.0000000 0.0000000 0.0000000 0.0000001 0.0000001 0.0000001 
0.0000001 0.0000001 0.0000001 0.0000001 0.0000001 0.0000001 
0.0000001 0.0000001 0.0000001 0.0000001 0.0000001 0.0000001 
0.0000001 0.0000001 0.0000001 0.0000001 0.0000000 0.0000000 
0.0000000 0.0000000 0.0000000 0.0000000 0.0000000 0.0000000 
0.0000000 0.0000000 0.0000000 0.0000000 0.0000000 0.0000000 
0.0000000 0.0000000 0.0000000 0.0000000 0.0000000 0.0000000 
0.0000000 0.0000000 0.0000000 0.0000000 0.0000000 0.0000000 
0.0000000 0.0000000 0.0000000 0.0000000 0.0000000 0.0000000 
0.0000000 0.0000000 0.0000000 0.0000000 0.0000000 0.0000000 
0.0000000 0.0000000 0.0000000 0.0000000 0.0000000 0.0000000 
0.0000000 0.0000000 0.0000000 0.0000000 0.0000000 0.0000000 
0.0000000 0.0000000 0.0000000 0.0000000 0.0000000 0.0000000 
0.0000000 0.0000000 0.0000000 0.0000000 0.0000000 0.0000000 
0.0000000 0.0000000 0.0000000 0.0000000 0.0000000 0.0000000 
0.0000000 0.0000000 0.0000000 0.0000000 0.0000000 0.0000000 
0.0000000 0.0000000 0.0000000 0.0000000 0.0000000 0.0000000 
0.0000000 0.0000000 0.0000000 0.0000000 0.0000000 0.0000000 
0.0000000 0.0000001 0.0000001 0.0000001 0.0000001 0.0000001 
0.0000001 0.0000001 0.0000001 0.0000001 0.0000001 0.0000001 
0.0000001 0.0000001 0.0000001 0.0000001 0.0000001 0.0000001 
0.0000001 0.0000001 0.0000001 0.0000001 0.0000001 0.0000001 
0.0000000 0.0000000 0.0000000 0.0000000 0.0000000 0.0000000 
0.0000000 0.0000000 0.0000000 0.0000000 0.0000000 0.0000000 
0.0000000 0.0000000 0.0000000 0.0000000 0.0000000 0.0000000 
0.0000000 0.0000000 0.0000000 0.0000000 0.0000000 0.0000000 
0.0000000 0.0000000 0.0000000 0.0000000 0.0000000 0.0000000 
0.0000000 0.0000000 0.0000000 0.0000000 0.0000000 0.0000000 
0.0000000 0.0000000 0.0000000 0.0000000 0.0000000 0.0000000 
0.0000000 0.0000000 0.0000000 0.0000000 0.0000000 0.0000000 
0.0000000 0.0000000 0.0000000 0.0000000 0.0000000 0.0000000 
0.0000000 0.0000000 0.0000000 0.0000000 0.0000000 0.0000000 
0.0000000 0.0000000 0.0000000 0.0000000 0.0000000 0.0000000 
0.0000000 0.0000000 0.0000000 0.0000000 0.0000000 0.0000000 
0.0000000 0.0000000 0.0000000 0.0000000 0.0000000 0.0000000 
0.0000000 0.0000000 0.0000000 0.0000000 0.0000001 0.0000001 
0.0000001 0.0000001 0.0000001 0.0000001 0.0000001 0.0000001 
0.0000001 0.0000001 0.0000001 0.0000002 0.0000002 0.0000002 
0.0000002 0.0000002 0.0000002 0.0000002 0.0000002 0.0000001 
0.0000001 0.0000001 0.0000001 0.0000001 0.0000001 0.0000001 
0.0000001 0.0000001 0.0000000 0.0000000 0.0000000 0.0000000 
0.0000000 0.0000000 0.0000000 0.0000000 0.0000000 0.0000000 
0.0000000 0.0000000 0.0000000 0.0000000 0.0000000 0.0000000 
0.0000000 0.0000000 0.0000000 0.0000000 0.0000000 0.0000000 
0.0000000 0.0000000 0.0000000 0.0000000 0.0000000 0.0000000 
0.0000000 0.0000000 0.0000000 0.0000000 0.0000000 0.0000000 
0.0000000 0.0000000 0.0000000 0.0000000 0.0000000 0.0000000 
0.0000000 0.0000000 0.0000000 0.0000000 0.0000000 0.0000000 
0.0000000 0.0000000 0.0000000 0.0000000 0.0000000 0.0000000 
0.0000000 0.0000000 0.0000000 0.0000000 0.0000000 0.0000000 
0.0000000 0.0000000 0.0000000 0.0000000 0.0000000 0.0000000 
0.0000000 0.0000000 0.0000000 0.0000000 0.0000000 0.0000000 
0.0000000 0.0000000 0.0000000 0.0000000 0.0000000 0.0000000 
0.0000000 0.0000000 0.0000001 0.0000001 0.0000001 0.0000001 
0.0000001 0.0000001 0.0000001 0.0000001 0.0000001 0.0000002 
0.0000002 0.0000002 0.0000002 0.0000002 0.0000002 0.0000002 
0.0000002 0.0000002 0.0000002 0.0000002 0.0000002 0.0000002 
0.0000002 0.0000002 0.0000001 0.0000001 0.0000001 0.0000001 
0.0000001 0.0000001 0.0000001 0.0000000 0.0000000 0.0000000 
0.0000000 0.0000000 0.0000000 0.0000000 0.0000000 0.0000000 
0.0000000 0.0000000 0.0000000 0.0000000 0.0000000 0.0000000 
0.0000000 0.0000000 0.0000000 0.0000000 0.0000000 0.0000000 
0.0000000 0.0000000 0.0000000 0.0000000 0.0000000 0.0000000 
0.0000000 0.0000000 0.0000000 0.0000000 0.0000000 0.0000000 
0.0000000 0.0000000 0.0000000 0.0000000 0.0000000 0.0000000 
0.0000000 0.0000000 0.0000000 0.0000000 0.0000000 0.0000000 
0.0000000 0.0000000 0.0000000 0.0000000 0.0000000 0.0000000 
0.0000000 0.0000000 0.0000000 0.0000000 0.0000000 0.0000000 
0.0000000 0.0000000 0.0000000 0.0000000 0.0000000 0.0000000 
0.0000000 0.0000000 0.0000000 0.0000000 0.0000000 0.0000000 
0.0000000 0.0000000 0.0000000 0.0000000 0.0000000 0.0000000 
0.0000001 0.0000001 0.0000001 0.0000001 0.0000001 0.0000001 
0.0000001 0.0000001 0.0000002 0.0000002 0.0000002 0.0000002 
0.0000002 0.0000003 0.0000003 0.0000003 0.0000003 0.0000003 
0.0000003 0.0000003 0.0000003 0.0000003 0.0000003 0.0000003 
0.0000002 0.0000002 0.0000002 0.0000002 0.0000001 0.0000001 
0.0000001 0.0000001 0.0000001 0.0000001 0.0000001 0.0000000 
0.0000000 0.0000000 0.0000000 0.0000000 0.0000000 0.0000000 
0.0000000 0.0000000 0.0000000 0.0000000 0.0000000 0.0000000 
0.0000000 0.0000000 0.0000000 0.0000000 0.0000000 0.0000000 
0.0000000 0.0000000 0.0000000 0.0000000 0.0000000 0.0000000 
0.0000000 0.0000000 0.0000000 0.0000000 0.0000000 0.0000000 
0.0000000 0.0000000 0.0000000 0.0000000 0.0000000 0.0000000 
0.0000000 0.0000000 0.0000000 0.0000000 0.0000000 0.0000000 
0.0000000 0.0000000 0.0000000 0.0000000 0.0000000 0.0000000 
0.0000000 0.0000000 0.0000000 0.0000000 0.0000000 0.0000000 
0.0000000 0.0000000 0.0000000 0.0000000 0.0000000 0.0000000 
0.0000000 0.0000000 0.0000000 0.0000000 0.0000000 0.0000000 
0.0000000 0.0000000 0.0000000 0.0000000 0.0000001 0.0000001 
0.0000001 0.0000001 0.0000001 0.0000001 0.0000001 0.0000001 
0.0000002 0.0000002 0.0000002 0.0000002 0.0000003 0.0000003 
0.0000003 0.0000003 0.0000004 0.0000004 0.0000004 0.0000004 
0.0000004 0.0000004 0.0000004 0.0000004 0.0000004 0.0000003 
0.0000003 0.0000003 0.0000003 0.0000002 0.0000002 0.0000002 
0.0000001 0.0000001 0.0000001 0.0000001 0.0000001 0.0000001 
0.0000000 0.0000000 0.0000000 0.0000000 0.0000000 0.0000000 
0.0000000 0.0000000 0.0000000 0.0000000 0.0000000 0.0000000 
0.0000000 0.0000000 0.0000000 0.0000000 0.0000000 0.0000000 
0.0000000 0.0000000 0.0000000 0.0000000 0.0000000 0.0000000 
0.0000000 0.0000000 0.0000000 0.0000000 0.0000000 0.0000000 
0.0000000 0.0000000 0.0000000 0.0000000 0.0000000 0.0000000 
0.0000000 0.0000000 0.0000000 0.0000000 0.0000000 0.0000000 
0.0000000 0.0000000 0.0000000 0.0000000 0.0000000 0.0000000 
0.0000000 0.0000000 0.0000000 0.0000000 0.0000000 0.0000000 
0.0000000 0.0000000 0.0000000 0.0000000 0.0000000 0.0000000 
0.0000000 0.0000000 0.0000000 0.0000000 0.0000000 0.0000000 
0.0000000 0.0000000 0.0000001 0.0000001 0.0000001 0.0000001 
0.0000001 0.0000001 0.0000001 0.0000001 0.0000001 0.0000002 
0.0000002 0.0000002 0.0000003 0.0000003 0.0000003 0.0000004 
0.0000004 0.0000004 0.0000005 0.0000005 0.0000005 0.0000005 
0.0000006 0.0000005 0.0000005 0.0000005 0.0000005 0.0000005 
0.0000004 0.0000004 0.0000003 0.0000003 0.0000003 0.0000002 
0.0000002 0.0000002 0.0000001 0.0000001 0.0000001 0.0000001 
0.0000001 0.0000000 0.0000000 0.0000000 0.0000000 0.0000000 
0.0000000 0.0000000 0.0000000 0.0000000 0.0000000 0.0000000 
0.0000000 0.0000000 0.0000000 0.0000000 0.0000000 0.0000000 
0.0000000 0.0000000 0.0000000 0.0000000 0.0000000 0.0000000 
0.0000000 0.0000000 0.0000000 0.0000000 0.0000000 0.0000000 
0.0000000 0.0000000 0.0000000 0.0000000 0.0000000 0.0000000 
0.0000000 0.0000000 0.0000000 0.0000000 0.0000000 0.0000000 
0.0000000 0.0000000 0.0000000 0.0000000 0.0000000 0.0000000 
0.0000000 0.0000000 0.0000000 0.0000000 0.0000000 0.0000000 
0.0000000 0.0000000 0.0000000 0.0000000 0.0000000 0.0000000 
0.0000000 0.0000000 0.0000000 0.0000000 0.0000000 0.0000000 
0.0000001 0.0000001 0.0000001 0.0000001 0.0000001 0.0000001 
0.0000001 0.0000001 0.0000001 0.0000002 0.0000002 0.0000002 
0.0000003 0.0000003 0.0000003 0.0000004 0.0000004 0.0000005 
0.0000005 0.0000006 0.0000006 0.0000007 0.0000007 0.0000007 
0.0000007 0.0000007 0.0000007 0.0000007 0.0000006 0.0000006 
0.0000006 0.0000005 0.0000004 0.0000004 0.0000003 0.0000003 
0.0000002 0.0000002 0.0000002 0.0000001 0.0000001 0.0000001 
0.0000001 0.0000001 0.0000000 0.0000000 0.0000000 0.0000000 
0.0000000 0.0000000 0.0000000 0.0000000 0.0000000 0.0000000 
0.0000000 0.0000000 0.0000000 0.0000000 0.0000000 0.0000000 
0.0000000 0.0000000 0.0000000 0.0000000 0.0000000 0.0000000 
0.0000000 0.0000000 0.0000000 0.0000000 0.0000000 0.0000000 
0.0000000 0.0000000 0.0000000 0.0000000 0.0000000 0.0000000 
0.0000000 0.0000000 0.0000000 0.0000000 0.0000000 0.0000000 
0.0000000 0.0000000 0.0000000 0.0000000 0.0000000 0.0000000 
0.0000000 0.0000000 0.0000000 0.0000000 0.0000000 0.0000000 
0.0000000 0.0000000 0.0000000 0.0000000 0.0000000 0.0000000 
0.0000000 0.0000000 0.0000000 0.0000000 0.0000000 0.0000001 
0.0000001 0.0000001 0.0000001 0.0000001 0.0000001 0.0000001 
0.0000001 0.0000002 0.0000002 0.0000002 0.0000002 0.0000003 
0.0000003 0.0000004 0.0000004 0.0000005 0.0000006 0.0000006 
0.0000007 0.0000008 0.0000008 0.0000009 0.0000009 0.0000009 
0.0000009 0.0000009 0.0000009 0.0000009 0.0000008 0.0000008 
0.0000007 0.0000006 0.0000006 0.0000005 0.0000004 0.0000004 
0.0000003 0.0000003 0.0000002 0.0000002 0.0000001 0.0000001 
0.0000001 0.0000001 0.0000000 0.0000000 0.0000000 0.0000000 
0.0000000 0.0000000 0.0000000 0.0000000 0.0000000 0.0000000 
0.0000000 0.0000000 0.0000000 0.0000000 0.0000000 0.0000000 
0.0000000 0.0000000 0.0000000 0.0000000 0.0000000 0.0000000 
0.0000000 0.0000000 0.0000000 0.0000000 0.0000000 0.0000000 
0.0000000 0.0000000 0.0000000 0.0000000 0.0000000 0.0000000 
0.0000000 0.0000000 0.0000000 0.0000000 0.0000000 0.0000000 
0.0000000 0.0000000 0.0000000 0.0000000 0.0000000 0.0000000 
0.0000000 0.0000000 0.0000000 0.0000000 0.0000000 0.0000000 
0.0000000 0.0000000 0.0000000 0.0000000 0.0000000 0.0000000 
0.0000000 0.0000000 0.0000000 0.0000001 0.0000001 0.0000001 
0.0000001 0.0000001 0.0000001 0.0000001 0.0000001 0.0000002 
0.0000002 0.0000002 0.0000002 0.0000003 0.0000003 0.0000004 
0.0000004 0.0000005 0.0000005 0.0000006 0.0000007 0.0000008 
0.0000009 0.0000010 0.0000010 0.0000011 0.0000012 0.0000012 
0.0000012 0.0000012 0.0000012 0.0000011 0.0000011 0.0000010 
0.0000009 0.0000008 0.0000007 0.0000006 0.0000005 0.0000005 
0.0000004 0.0000003 0.0000003 0.0000002 0.0000002 0.0000001 
0.0000001 0.0000001 0.0000001 0.0000000 0.0000000 0.0000000 
0.0000000 0.0000000 0.0000000 0.0000000 0.0000000 0.0000000 
0.0000000 0.0000000 0.0000000 0.0000000 0.0000000 0.0000000 
0.0000000 0.0000000 0.0000000 0.0000000 0.0000000 0.0000000 
0.0000000 0.0000000 0.0000000 0.0000000 0.0000000 0.0000000 
0.0000000 0.0000000 0.0000000 0.0000000 0.0000000 0.0000000 
0.0000000 0.0000000 0.0000000 0.0000000 0.0000000 0.0000000 
0.0000000 0.0000000 0.0000000 0.0000000 0.0000000 0.0000000 
0.0000000 0.0000000 0.0000000 0.0000000 0.0000000 0.0000000 
0.0000000 0.0000000 0.0000000 0.0000000 0.0000000 0.0000000 
0.0000000 0.0000000 0.0000001 0.0000001 0.0000001 0.0000001 
0.0000001 0.0000001 0.0000001 0.0000001 0.0000002 0.0000002 
0.0000002 0.0000002 0.0000003 0.0000003 0.0000004 0.0000004 
0.0000005 0.0000006 0.0000007 0.0000008 0.0000009 0.0000010 
0.0000011 0.0000012 0.0000013 0.0000014 0.0000015 0.0000015 
0.0000015 0.0000015 0.0000015 0.0000014 0.0000014 0.0000013 
0.0000011 0.0000010 0.0000009 0.0000008 0.0000007 0.0000006 
0.0000005 0.0000004 0.0000003 0.0000003 0.0000002 0.0000002 
0.0000001 0.0000001 0.0000001 0.0000001 0.0000000 0.0000000 
0.0000000 0.0000000 0.0000000 0.0000000 0.0000000 0.0000000 
0.0000000 0.0000000 0.0000000 0.0000000 0.0000000 0.0000000 
0.0000000 0.0000000 0.0000000 0.0000000 0.0000000 0.0000000 
0.0000000 0.0000000 0.0000000 0.0000000 0.0000000 0.0000000 
0.0000000 0.0000000 0.0000000 0.0000000 0.0000000 0.0000000 
0.0000000 0.0000000 0.0000000 0.0000000 0.0000000 0.0000000 
0.0000000 0.0000000 0.0000000 0.0000000 0.0000000 0.0000000 
0.0000000 0.0000000 0.0000000 0.0000000 0.0000000 0.0000000 
0.0000000 0.0000000 0.0000000 0.0000000 0.0000000 0.0000000 
0.0000000 0.0000001 0.0000001 0.0000001 0.0000001 0.0000001 
0.0000001 0.0000001 0.0000002 0.0000002 0.0000002 0.0000002 
0.0000003 0.0000003 0.0000004 0.0000004 0.0000005 0.0000005 
0.0000006 0.0000007 0.0000008 0.0000010 0.0000011 0.0000013 
0.0000014 0.0000015 0.0000017 0.0000018 0.0000018 0.0000019 
0.0000019 0.0000019 0.0000019 0.0000018 0.0000017 0.0000016 
0.0000014 0.0000013 0.0000011 0.0000010 0.0000008 0.0000007 
0.0000006 0.0000005 0.0000004 0.0000003 0.0000002 0.0000002 
0.0000001 0.0000001 0.0000001 0.0000001 0.0000000 0.0000000 
0.0000000 0.0000000 0.0000000 0.0000000 0.0000000 0.0000000 
0.0000000 0.0000000 0.0000000 0.0000000 0.0000000 0.0000000 
0.0000000 0.0000000 0.0000000 0.0000000 0.0000000 0.0000000 
0.0000000 0.0000000 0.0000000 0.0000000 0.0000000 0.0000000 
0.0000000 0.0000000 0.0000000 0.0000000 0.0000000 0.0000000 
0.0000000 0.0000000 0.0000000 0.0000000 0.0000000 0.0000000 
0.0000000 0.0000000 0.0000000 0.0000000 0.0000000 0.0000000 
0.0000000 0.0000000 0.0000000 0.0000000 0.0000000 0.0000000 
0.0000000 0.0000000 0.0000000 0.0000000 0.0000000 0.0000000 
0.0000001 0.0000001 0.0000001 0.0000001 0.0000001 0.0000001 
0.0000002 0.0000002 0.0000002 0.0000002 0.0000003 0.0000003 
0.0000003 0.0000004 0.0000004 0.0000005 0.0000006 0.0000007 
0.0000008 0.0000009 0.0000010 0.0000012 0.0000014 0.0000015 
0.0000017 0.0000019 0.0000020 0.0000022 0.0000023 0.0000023 
0.0000024 0.0000024 0.0000023 0.0000022 0.0000021 0.0000019 
0.0000018 0.0000016 0.0000014 0.0000012 0.0000010 0.0000009 
0.0000007 0.0000006 0.0000005 0.0000004 0.0000003 0.0000002 
0.0000002 0.0000001 0.0000001 0.0000001 0.0000001 0.0000000 
0.0000000 0.0000000 0.0000000 0.0000000 0.0000000 0.0000000 
0.0000000 0.0000000 0.0000000 0.0000000 0.0000000 0.0000000 
0.0000000 0.0000000 0.0000000 0.0000000 0.0000000 0.0000000 
0.0000000 0.0000000 0.0000000 0.0000000 0.0000000 0.0000000 
0.0000000 0.0000000 0.0000000 0.0000000 0.0000000 0.0000000 
0.0000000 0.0000000 0.0000000 0.0000000 0.0000000 0.0000000 
0.0000000 0.0000000 0.0000000 0.0000000 0.0000000 0.0000000 
0.0000000 0.0000000 0.0000000 0.0000000 0.0000000 0.0000000 
0.0000000 0.0000000 0.0000000 0.0000000 0.0000000 0.0000001 
0.0000001 0.0000001 0.0000001 0.0000001 0.0000001 0.0000002 
0.0000002 0.0000002 0.0000002 0.0000003 0.0000003 0.0000004 
0.0000004 0.0000005 0.0000005 0.0000006 0.0000007 0.0000008 
0.0000009 0.0000011 0.0000013 0.0000014 0.0000017 0.0000019 
0.0000021 0.0000023 0.0000025 0.0000027 0.0000028 0.0000029 
0.0000029 0.0000029 0.0000028 0.0000027 0.0000025 0.0000023 
0.0000021 0.0000019 0.0000017 0.0000014 0.0000012 0.0000010 
0.0000008 0.0000007 0.0000006 0.0000004 0.0000003 0.0000003 
0.0000002 0.0000002 0.0000001 0.0000001 0.0000001 0.0000000 
0.0000000 0.0000000 0.0000000 0.0000000 0.0000000 0.0000000 
0.0000000 0.0000000 0.0000000 0.0000000 0.0000000 0.0000000 
0.0000000 0.0000000 0.0000000 0.0000000 0.0000000 0.0000000 
0.0000000 0.0000000 0.0000000 0.0000000 0.0000000 0.0000000 
0.0000000 0.0000000 0.0000000 0.0000000 0.0000000 0.0000000 
0.0000000 0.0000000 0.0000000 0.0000000 0.0000000 0.0000000 
0.0000000 0.0000000 0.0000000 0.0000000 0.0000000 0.0000000 
0.0000000 0.0000000 0.0000000 0.0000000 0.0000000 0.0000000 
0.0000000 0.0000000 0.0000000 0.0000000 0.0000001 0.0000001 
0.0000001 0.0000001 0.0000001 0.0000001 0.0000002 0.0000002 
0.0000002 0.0000003 0.0000003 0.0000003 0.0000004 0.0000004 
0.0000005 0.0000005 0.0000006 0.0000007 0.0000008 0.0000010 
0.0000011 0.0000013 0.0000015 0.0000017 0.0000020 0.0000022 
0.0000025 0.0000027 0.0000030 0.0000032 0.0000033 0.0000034 
0.0000035 0.0000034 0.0000034 0.0000032 0.0000030 0.0000028 
0.0000025 0.0000023 0.0000020 0.0000017 0.0000014 0.0000012 
0.0000010 0.0000008 0.0000006 0.0000005 0.0000004 0.0000003 
0.0000002 0.0000002 0.0000001 0.0000001 0.0000001 0.0000001 
0.0000000 0.0000000 0.0000000 0.0000000 0.0000000 0.0000000 
0.0000000 0.0000000 0.0000000 0.0000000 0.0000000 0.0000000 
0.0000000 0.0000000 0.0000000 0.0000000 0.0000000 0.0000000 
0.0000000 0.0000000 0.0000000 0.0000000 0.0000000 0.0000000 
0.0000000 0.0000000 0.0000000 0.0000000 0.0000000 0.0000000 
0.0000000 0.0000000 0.0000000 0.0000000 0.0000000 0.0000000 
0.0000000 0.0000000 0.0000000 0.0000000 0.0000000 0.0000000 
0.0000000 0.0000000 0.0000000 0.0000000 0.0000000 0.0000000 
0.0000000 0.0000000 0.0000000 0.0000001 0.0000001 0.0000001 
0.0000001 0.0000001 0.0000001 0.0000002 0.0000002 0.0000002 
0.0000003 0.0000003 0.0000004 0.0000004 0.0000005 0.0000005 
0.0000006 0.0000007 0.0000007 0.0000009 0.0000010 0.0000011 
0.0000013 0.0000015 0.0000018 0.0000020 0.0000023 0.0000026 
0.0000029 0.0000032 0.0000035 0.0000038 0.0000039 0.0000041 
0.0000041 0.0000041 0.0000040 0.0000038 0.0000036 0.0000033 
0.0000030 0.0000026 0.0000023 0.0000020 0.0000017 0.0000014 
0.0000012 0.0000009 0.0000007 0.0000006 0.0000005 0.0000004 
0.0000003 0.0000002 0.0000002 0.0000001 0.0000001 0.0000001 
0.0000000 0.0000000 0.0000000 0.0000000 0.0000000 0.0000000 
0.0000000 0.0000000 0.0000000 0.0000000 0.0000000 0.0000000 
0.0000000 0.0000000 0.0000000 0.0000000 0.0000000 0.0000000 
0.0000000 0.0000000 0.0000000 0.0000000 0.0000000 0.0000000 
0.0000000 0.0000000 0.0000000 0.0000000 0.0000000 0.0000000 
0.0000000 0.0000000 0.0000000 0.0000000 0.0000000 0.0000000 
0.0000000 0.0000000 0.0000000 0.0000000 0.0000000 0.0000000 
0.0000000 0.0000000 0.0000000 0.0000000 0.0000000 0.0000000 
0.0000000 0.0000000 0.0000000 0.0000001 0.0000001 0.0000001 
0.0000001 0.0000001 0.0000002 0.0000002 0.0000002 0.0000003 
0.0000003 0.0000004 0.0000004 0.0000005 0.0000005 0.0000006 
0.0000007 0.0000008 0.0000009 0.0000010 0.0000012 0.0000013 
0.0000016 0.0000018 0.0000021 0.0000024 0.0000027 0.0000031 
0.0000034 0.0000038 0.0000041 0.0000044 0.0000046 0.0000047 
0.0000048 0.0000047 0.0000046 0.0000044 0.0000041 0.0000038 
0.0000034 0.0000030 0.0000027 0.0000023 0.0000019 0.0000016 
0.0000013 0.0000011 0.0000009 0.0000007 0.0000005 0.0000004 
0.0000003 0.0000002 0.0000002 0.0000001 0.0000001 0.0000001 
0.0000001 0.0000000 0.0000000 0.0000000 0.0000000 0.0000000 
0.0000000 0.0000000 0.0000000 0.0000000 0.0000000 0.0000000 
0.0000000 0.0000000 0.0000000 0.0000000 0.0000000 0.0000000 
0.0000000 0.0000000 0.0000000 0.0000000 0.0000000 0.0000000 
0.0000000 0.0000000 0.0000000 0.0000000 0.0000000 0.0000000 
0.0000000 0.0000000 0.0000000 0.0000000 0.0000000 0.0000000 
0.0000000 0.0000000 0.0000000 0.0000000 0.0000000 0.0000000 
0.0000000 0.0000000 0.0000000 0.0000000 0.0000000 0.0000000 
0.0000000 0.0000000 0.0000001 0.0000001 0.0000001 0.0000001 
0.0000001 0.0000002 0.0000002 0.0000002 0.0000003 0.0000003 
0.0000004 0.0000004 0.0000005 0.0000006 0.0000006 0.0000007 
0.0000008 0.0000009 0.0000010 0.0000012 0.0000014 0.0000016 
0.0000018 0.0000021 0.0000024 0.0000028 0.0000031 0.0000035 
0.0000039 0.0000043 0.0000047 0.0000050 0.0000052 0.0000054 
0.0000055 0.0000054 0.0000053 0.0000050 0.0000047 0.0000043 
0.0000039 0.0000035 0.0000030 0.0000026 0.0000022 0.0000018 
0.0000015 0.0000012 0.0000010 0.0000008 0.0000006 0.0000004 
0.0000003 0.0000003 0.0000002 0.0000001 0.0000001 0.0000001 
0.0000001 0.0000000 0.0000000 0.0000000 0.0000000 0.0000000 
0.0000000 0.0000000 0.0000000 0.0000000 0.0000000 0.0000000 
0.0000000 0.0000000 0.0000000 0.0000000 0.0000000 0.0000000 
0.0000000 0.0000000 0.0000000 0.0000000 0.0000000 0.0000000 
0.0000000 0.0000000 0.0000000 0.0000000 0.0000000 0.0000000 
0.0000000 0.0000000 0.0000000 0.0000000 0.0000000 0.0000000 
0.0000000 0.0000000 0.0000000 0.0000000 0.0000000 0.0000000 
0.0000000 0.0000000 0.0000000 0.0000000 0.0000000 0.0000000 
0.0000000 0.0000000 0.0000001 0.0000001 0.0000001 0.0000001 
0.0000002 0.0000002 0.0000002 0.0000003 0.0000003 0.0000004 
0.0000004 0.0000005 0.0000006 0.0000007 0.0000008 0.0000009 
0.0000010 0.0000011 0.0000012 0.0000014 0.0000016 0.0000018 
0.0000021 0.0000024 0.0000028 0.0000032 0.0000036 0.0000040 
0.0000045 0.0000049 0.0000053 0.0000057 0.0000059 0.0000061 
0.0000061 0.0000061 0.0000059 0.0000056 0.0000053 0.0000048 
0.0000044 0.0000039 0.0000034 0.0000029 0.0000024 0.0000020 
0.0000016 0.0000013 0.0000011 0.0000008 0.0000006 0.0000005 
0.0000004 0.0000003 0.0000002 0.0000002 0.0000001 0.0000001 
0.0000001 0.0000000 0.0000000 0.0000000 0.0000000 0.0000000 
0.0000000 0.0000000 0.0000000 0.0000000 0.0000000 0.0000000 
0.0000000 0.0000000 0.0000000 0.0000000 0.0000000 0.0000000 
0.0000000 0.0000000 0.0000000 0.0000000 0.0000000 0.0000000 
0.0000000 0.0000000 0.0000000 0.0000000 0.0000000 0.0000000 
0.0000000 0.0000000 0.0000000 0.0000000 0.0000000 0.0000000 
0.0000000 0.0000000 0.0000000 0.0000000 0.0000000 0.0000000 
0.0000000 0.0000000 0.0000000 0.0000000 0.0000000 0.0000000 
0.0000000 0.0000001 0.0000001 0.0000001 0.0000001 0.0000001 
0.0000002 0.0000002 0.0000003 0.0000003 0.0000004 0.0000005 
0.0000005 0.0000006 0.0000007 0.0000008 0.0000009 0.0000010 
0.0000012 0.0000013 0.0000015 0.0000017 0.0000019 0.0000022 
0.0000025 0.0000028 0.0000032 0.0000036 0.0000041 0.0000045 
0.0000050 0.0000055 0.0000059 0.0000063 0.0000066 0.0000067 
0.0000068 0.0000067 0.0000065 0.0000062 0.0000058 0.0000053 
0.0000048 0.0000042 0.0000037 0.0000031 0.0000026 0.0000022 
0.0000018 0.0000014 0.0000011 0.0000009 0.0000007 0.0000005 
0.0000004 0.0000003 0.0000002 0.0000002 0.0000001 0.0000001 
0.0000001 0.0000000 0.0000000 0.0000000 0.0000000 0.0000000 
0.0000000 0.0000000 0.0000000 0.0000000 0.0000000 0.0000000 
0.0000000 0.0000000 0.0000000 0.0000000 0.0000000 0.0000000 
0.0000000 0.0000000 0.0000000 0.0000000 0.0000000 0.0000000 
0.0000000 0.0000000 0.0000000 0.0000000 0.0000000 0.0000000 
0.0000000 0.0000000 0.0000000 0.0000000 0.0000000 0.0000000 
0.0000000 0.0000000 0.0000000 0.0000000 0.0000000 0.0000000 
0.0000000 0.0000000 0.0000000 0.0000000 0.0000000 0.0000000 
0.0000000 0.0000001 0.0000001 0.0000001 0.0000001 0.0000002 
0.0000002 0.0000003 0.0000003 0.0000004 0.0000005 0.0000005 
0.0000006 0.0000007 0.0000008 0.0000010 0.0000011 0.0000013 
0.0000014 0.0000016 0.0000018 0.0000020 0.0000023 0.0000026 
0.0000029 0.0000033 0.0000037 0.0000041 0.0000046 0.0000051 
0.0000056 0.0000061 0.0000065 0.0000069 0.0000072 0.0000074 
0.0000074 0.0000073 0.0000071 0.0000067 0.0000063 0.0000057 
0.0000052 0.0000046 0.0000040 0.0000034 0.0000028 0.0000023 
0.0000019 0.0000015 0.0000012 0.0000010 0.0000007 0.0000006 
0.0000004 0.0000003 0.0000002 0.0000002 0.0000001 0.0000001 
0.0000001 0.0000000 0.0000000 0.0000000 0.0000000 0.0000000 
0.0000000 0.0000000 0.0000000 0.0000000 0.0000000 0.0000000 
0.0000000 0.0000000 0.0000000 0.0000000 0.0000000 0.0000000 
0.0000000 0.0000000 0.0000000 0.0000000 0.0000000 0.0000000 
0.0000000 0.0000000 0.0000000 0.0000000 0.0000000 0.0000000 
0.0000000 0.0000000 0.0000000 0.0000000 0.0000000 0.0000000 
0.0000000 0.0000000 0.0000000 0.0000000 0.0000000 0.0000000 
0.0000000 0.0000000 0.0000000 0.0000000 0.0000000 0.0000000 
0.0000001 0.0000001 0.0000001 0.0000001 0.0000001 0.0000002 
0.0000002 0.0000003 0.0000004 0.0000004 0.0000005 0.0000006 
0.0000008 0.0000009 0.0000010 0.0000012 0.0000014 0.0000015 
0.0000018 0.0000020 0.0000022 0.0000025 0.0000028 0.0000031 
0.0000035 0.0000039 0.0000043 0.0000048 0.0000053 0.0000058 
0.0000063 0.0000067 0.0000072 0.0000075 0.0000078 0.0000079 
0.0000080 0.0000078 0.0000076 0.0000072 0.0000067 0.0000061 
0.0000055 0.0000048 0.0000042 0.0000036 0.0000030 0.0000025 
0.0000020 0.0000016 0.0000013 0.0000010 0.0000008 0.0000006 
0.0000004 0.0000003 0.0000002 0.0000002 0.0000001 0.0000001 
0.0000001 0.0000000 0.0000000 0.0000000 0.0000000 0.0000000 
0.0000000 0.0000000 0.0000000 0.0000000 0.0000000 0.0000000 
0.0000000 0.0000000 0.0000000 0.0000000 0.0000000 0.0000000 
0.0000000 0.0000000 0.0000000 0.0000000 0.0000000 0.0000000 
0.0000000 0.0000000 0.0000000 0.0000000 0.0000000 0.0000000 
0.0000000 0.0000000 0.0000000 0.0000000 0.0000000 0.0000000 
0.0000000 0.0000000 0.0000000 0.0000000 0.0000000 0.0000000 
0.0000000 0.0000000 0.0000000 0.0000000 0.0000000 0.0000000 
0.0000001 0.0000001 0.0000001 0.0000001 0.0000002 0.0000002 
0.0000003 0.0000003 0.0000004 0.0000005 0.0000006 0.0000008 
0.0000009 0.0000011 0.0000013 0.0000015 0.0000017 0.0000019 
0.0000022 0.0000025 0.0000028 0.0000031 0.0000035 0.0000038 
0.0000042 0.0000047 0.0000051 0.0000056 0.0000061 0.0000065 
0.0000070 0.0000075 0.0000079 0.0000082 0.0000084 0.0000085 
0.0000084 0.0000083 0.0000080 0.0000075 0.0000070 0.0000064 
0.0000057 0.0000050 0.0000043 0.0000037 0.0000031 0.0000026 
0.0000021 0.0000017 0.0000013 0.0000010 0.0000008 0.0000006 
0.0000005 0.0000003 0.0000003 0.0000002 0.0000001 0.0000001 
0.0000001 0.0000001 0.0000000 0.0000000 0.0000000 0.0000000 
0.0000000 0.0000000 0.0000000 0.0000000 0.0000000 0.0000000 
0.0000000 0.0000000 0.0000000 0.0000000 0.0000000 0.0000000 
0.0000000 0.0000000 0.0000000 0.0000000 0.0000000 0.0000000 
0.0000000 0.0000000 0.0000000 0.0000000 0.0000000 0.0000000 
0.0000000 0.0000000 0.0000000 0.0000000 0.0000000 0.0000000 
0.0000000 0.0000000 0.0000000 0.0000000 0.0000000 0.0000000 
0.0000000 0.0000000 0.0000000 0.0000000 0.0000000 0.0000001 
0.0000001 0.0000001 0.0000001 0.0000001 0.0000002 0.0000002 
0.0000003 0.0000004 0.0000005 0.0000006 0.0000008 0.0000009 
0.0000011 0.0000013 0.0000016 0.0000019 0.0000022 0.0000025 
0.0000028 0.0000032 0.0000036 0.0000040 0.0000044 0.0000049 
0.0000053 0.0000058 0.0000062 0.0000067 0.0000071 0.0000075 
0.0000079 0.0000083 0.0000086 0.0000089 0.0000090 0.0000090 
0.0000089 0.0000087 0.0000083 0.0000078 0.0000072 0.0000066 
0.0000059 0.0000051 0.0000044 0.0000038 0.0000032 0.0000026 
0.0000021 0.0000017 0.0000013 0.0000010 0.0000008 0.0000006 
0.0000005 0.0000003 0.0000003 0.0000002 0.0000001 0.0000001 
0.0000001 0.0000001 0.0000000 0.0000000 0.0000000 0.0000000 
0.0000000 0.0000000 0.0000000 0.0000000 0.0000000 0.0000000 
0.0000000 0.0000000 0.0000000 0.0000000 0.0000000 0.0000000 
0.0000000 0.0000000 0.0000000 0.0000000 0.0000000 0.0000000 
0.0000000 0.0000000 0.0000000 0.0000000 0.0000000 0.0000000 
0.0000000 0.0000000 0.0000000 0.0000000 0.0000000 0.0000000 
0.0000000 0.0000000 0.0000000 0.0000000 0.0000000 0.0000000 
0.0000000 0.0000000 0.0000000 0.0000000 0.0000000 0.0000001 
0.0000001 0.0000001 0.0000001 0.0000002 0.0000002 0.0000003 
0.0000004 0.0000005 0.0000006 0.0000007 0.0000009 0.0000011 
0.0000014 0.0000017 0.0000020 0.0000024 0.0000028 0.0000032 
0.0000037 0.0000042 0.0000048 0.0000053 0.0000058 0.0000064 
0.0000069 0.0000073 0.0000078 0.0000082 0.0000086 0.0000089 
0.0000092 0.0000094 0.0000096 0.0000097 0.0000097 0.0000096 
0.0000094 0.0000090 0.0000086 0.0000080 0.0000074 0.0000067 
0.0000059 0.0000052 0.0000045 0.0000038 0.0000032 0.0000026 
0.0000021 0.0000017 0.0000013 0.0000010 0.0000008 0.0000006 
0.0000005 0.0000003 0.0000003 0.0000002 0.0000001 0.0000001 
0.0000001 0.0000001 0.0000000 0.0000000 0.0000000 0.0000000 
0.0000000 0.0000000 0.0000000 0.0000000 0.0000000 0.0000000 
0.0000000 0.0000000 0.0000000 0.0000000 0.0000000 0.0000000 
0.0000000 0.0000000 0.0000000 0.0000000 0.0000000 0.0000000 
0.0000000 0.0000000 0.0000000 0.0000000 0.0000000 0.0000000 
0.0000000 0.0000000 0.0000000 0.0000000 0.0000000 0.0000000 
0.0000000 0.0000000 0.0000000 0.0000000 0.0000000 0.0000000 
0.0000000 0.0000000 0.0000000 0.0000000 0.0000000 0.0000001 
0.0000001 0.0000001 0.0000001 0.0000002 0.0000003 0.0000003 
0.0000004 0.0000006 0.0000007 0.0000009 0.0000011 0.0000014 
0.0000017 0.0000021 0.0000026 0.0000031 0.0000037 0.0000043 
0.0000050 0.0000057 0.0000064 0.0000071 0.0000078 0.0000085 
0.0000091 0.0000096 0.0000100 0.0000104 0.0000106 0.0000108 
0.0000109 0.0000109 0.0000109 0.0000108 0.0000106 0.0000103 
0.0000099 0.0000094 0.0000088 0.0000082 0.0000075 0.0000067 
0.0000059 0.0000052 0.0000045 0.0000038 0.0000031 0.0000026 
0.0000021 0.0000017 0.0000013 0.0000010 0.0000008 0.0000006 
0.0000005 0.0000003 0.0000003 0.0000002 0.0000001 0.0000001 
0.0000001 0.0000001 0.0000000 0.0000000 0.0000000 0.0000000 
0.0000000 0.0000000 0.0000000 0.0000000 0.0000000 0.0000000 
0.0000000 0.0000000 0.0000000 0.0000000 0.0000000 0.0000000 
0.0000000 0.0000000 0.0000000 0.0000000 0.0000000 0.0000000 
0.0000000 0.0000000 0.0000000 0.0000000 0.0000000 0.0000000 
0.0000000 0.0000000 0.0000000 0.0000000 0.0000000 0.0000000 
0.0000000 0.0000000 0.0000000 0.0000000 0.0000000 0.0000000 
0.0000000 0.0000000 0.0000000 0.0000000 0.0000001 0.0000001 
0.0000001 0.0000001 0.0000002 0.0000002 0.0000003 0.0000004 
0.0000005 0.0000007 0.0000009 0.0000011 0.0000014 0.0000018 
0.0000022 0.0000027 0.0000034 0.0000041 0.0000049 0.0000058 
0.0000067 0.0000077 0.0000088 0.0000098 0.0000107 0.0000116 
0.0000123 0.0000129 0.0000133 0.0000135 0.0000136 0.0000136 
0.0000134 0.0000131 0.0000127 0.0000123 0.0000118 0.0000112 
0.0000105 0.0000099 0.0000091 0.0000083 0.0000075 0.0000067 
0.0000059 0.0000051 0.0000044 0.0000037 0.0000031 0.0000025 
0.0000020 0.0000016 0.0000013 0.0000010 0.0000008 0.0000006 
0.0000005 0.0000003 0.0000003 0.0000002 0.0000001 0.0000001 
0.0000001 0.0000001 0.0000000 0.0000000 0.0000000 0.0000000 
0.0000000 0.0000000 0.0000000 0.0000000 0.0000000 0.0000000 
0.0000000 0.0000000 0.0000000 0.0000000 0.0000000 0.0000000 
0.0000000 0.0000000 0.0000000 0.0000000 0.0000000 0.0000000 
0.0000000 0.0000000 0.0000000 0.0000000 0.0000000 0.0000000 
0.0000000 0.0000000 0.0000000 0.0000000 0.0000000 0.0000000 
0.0000000 0.0000000 0.0000000 0.0000000 0.0000000 0.0000000 
0.0000000 0.0000000 0.0000000 0.0000000 0.0000001 0.0000001 
0.0000001 0.0000001 0.0000002 0.0000003 0.0000003 0.0000005 
0.0000006 0.0000008 0.0000010 0.0000014 0.0000018 0.0000022 
0.0000028 0.0000036 0.0000044 0.0000054 0.0000066 0.0000078 
0.0000092 0.0000106 0.0000121 0.0000135 0.0000148 0.0000160 
0.0000169 0.0000176 0.0000180 0.0000181 0.0000179 0.0000175 
0.0000169 0.0000162 0.0000153 0.0000144 0.0000135 0.0000125 
0.0000115 0.0000105 0.0000095 0.0000086 0.0000076 0.0000067 
0.0000059 0.0000051 0.0000043 0.0000036 0.0000030 0.0000024 
0.0000020 0.0000016 0.0000012 0.0000010 0.0000008 0.0000006 
0.0000004 0.0000003 0.0000002 0.0000002 0.0000001 0.0000001 
0.0000001 0.0000001 0.0000000 0.0000000 0.0000000 0.0000000 
0.0000000 0.0000000 0.0000000 0.0000000 0.0000000 0.0000000 
0.0000000 0.0000000 0.0000000 0.0000000 0.0000000 0.0000000 
0.0000000 0.0000000 0.0000000 0.0000000 0.0000000 0.0000000 
0.0000000 0.0000000 0.0000000 0.0000000 0.0000000 0.0000000 
0.0000000 0.0000000 0.0000000 0.0000000 0.0000000 0.0000000 
0.0000000 0.0000000 0.0000000 0.0000000 0.0000000 0.0000000 
0.0000000 0.0000000 0.0000000 0.0000000 0.0000001 0.0000001 
0.0000001 0.0000002 0.0000002 0.0000003 0.0000004 0.0000005 
0.0000007 0.0000010 0.0000013 0.0000017 0.0000022 0.0000029 
0.0000037 0.0000047 0.0000059 0.0000072 0.0000088 0.0000106 
0.0000126 0.0000146 0.0000167 0.0000187 0.0000206 0.0000222 
0.0000235 0.0000243 0.0000247 0.0000246 0.0000241 0.0000232 
0.0000220 0.0000206 0.0000191 0.0000175 0.0000159 0.0000143 
0.0000129 0.0000115 0.0000102 0.0000090 0.0000079 0.0000068 
0.0000059 0.0000050 0.0000042 0.0000035 0.0000029 0.0000024 
0.0000019 0.0000015 0.0000012 0.0000009 0.0000007 0.0000006 
0.0000004 0.0000003 0.0000002 0.0000002 0.0000001 0.0000001 
0.0000001 0.0000000 0.0000000 0.0000000 0.0000000 0.0000000 
0.0000000 0.0000000 0.0000000 0.0000000 0.0000000 0.0000000 
0.0000000 0.0000000 0.0000000 0.0000000 0.0000000 0.0000000 
0.0000000 0.0000000 0.0000000 0.0000000 0.0000000 0.0000000 
0.0000000 0.0000000 0.0000000 0.0000000 0.0000000 0.0000000 
0.0000000 0.0000000 0.0000000 0.0000000 0.0000000 0.0000000 
0.0000000 0.0000000 0.0000000 0.0000000 0.0000000 0.0000000 
0.0000000 0.0000000 0.0000000 0.0000001 0.0000001 0.0000001 
0.0000001 0.0000002 0.0000003 0.0000003 0.0000005 0.0000006 
0.0000009 0.0000012 0.0000016 0.0000021 0.0000028 0.0000037 
0.0000048 0.0000061 0.0000077 0.0000097 0.0000119 0.0000144 
0.0000172 0.0000201 0.0000231 0.0000260 0.0000287 0.0000310 
0.0000327 0.0000338 0.0000342 0.0000339 0.0000329 0.0000313 
0.0000292 0.0000269 0.0000244 0.0000218 0.0000194 0.0000170 
0.0000149 0.0000129 0.0000112 0.0000096 0.0000082 0.0000070 
0.0000059 0.0000050 0.0000041 0.0000034 0.0000028 0.0000023 
0.0000018 0.0000014 0.0000011 0.0000009 0.0000007 0.0000005 
0.0000004 0.0000003 0.0000002 0.0000002 0.0000001 0.0000001 
0.0000001 0.0000000 0.0000000 0.0000000 0.0000000 0.0000000 
0.0000000 0.0000000 0.0000000 0.0000000 0.0000000 0.0000000 
0.0000000 0.0000000 0.0000000 0.0000000 0.0000000 0.0000000 
0.0000000 0.0000000 0.0000000 0.0000000 0.0000000 0.0000000 
0.0000000 0.0000000 0.0000000 0.0000000 0.0000000 0.0000000 
0.0000000 0.0000000 0.0000000 0.0000000 0.0000000 0.0000000 
0.0000000 0.0000000 0.0000000 0.0000000 0.0000000 0.0000000 
0.0000000 0.0000000 0.0000000 0.0000001 0.0000001 0.0000001 
0.0000002 0.0000002 0.0000003 0.0000004 0.0000006 0.0000008 
0.0000011 0.0000015 0.0000020 0.0000027 0.0000036 0.0000047 
0.0000062 0.0000080 0.0000102 0.0000129 0.0000160 0.0000195 
0.0000234 0.0000276 0.0000319 0.0000361 0.0000399 0.0000431 
0.0000456 0.0000471 0.0000475 0.0000468 0.0000451 0.0000425 
0.0000393 0.0000356 0.0000317 0.0000279 0.0000242 0.0000207 
0.0000177 0.0000149 0.0000126 0.0000105 0.0000088 0.0000073 
0.0000061 0.0000050 0.0000041 0.0000034 0.0000027 0.0000022 
0.0000017 0.0000014 0.0000011 0.0000008 0.0000007 0.0000005 
0.0000004 0.0000003 0.0000002 0.0000002 0.0000001 0.0000001 
0.0000001 0.0000000 0.0000000 0.0000000 0.0000000 0.0000000 
0.0000000 0.0000000 0.0000000 0.0000000 0.0000000 0.0000000 
0.0000000 0.0000000 0.0000000 0.0000000 0.0000000 0.0000000 
0.0000000 0.0000000 0.0000000 0.0000000 0.0000000 0.0000000 
0.0000000 0.0000000 0.0000000 0.0000000 0.0000000 0.0000000 
0.0000000 0.0000000 0.0000000 0.0000000 0.0000000 0.0000000 
0.0000000 0.0000000 0.0000000 0.0000000 0.0000000 0.0000000 
0.0000000 0.0000000 0.0000000 0.0000001 0.0000001 0.0000001 
0.0000002 0.0000003 0.0000003 0.0000005 0.0000007 0.0000009 
0.0000013 0.0000018 0.0000025 0.0000033 0.0000045 0.0000060 
0.0000079 0.0000104 0.0000134 0.0000170 0.0000213 0.0000262 
0.0000317 0.0000376 0.0000436 0.0000496 0.0000550 0.0000597 
0.0000632 0.0000652 0.0000656 0.0000645 0.0000618 0.0000578 
0.0000529 0.0000475 0.0000417 0.0000361 0.0000307 0.0000258 
0.0000215 0.0000177 0.0000146 0.0000119 0.0000097 0.0000079 
0.0000064 0.0000052 0.0000042 0.0000033 0.0000027 0.0000021 
0.0000017 0.0000013 0.0000010 0.0000008 0.0000006 0.0000005 
0.0000004 0.0000003 0.0000002 0.0000002 0.0000001 0.0000001 
0.0000001 0.0000000 0.0000000 0.0000000 0.0000000 0.0000000 
0.0000000 0.0000000 0.0000000 0.0000000 0.0000000 0.0000000 
0.0000000 0.0000000 0.0000000 0.0000000 0.0000000 0.0000000 
0.0000000 0.0000000 0.0000000 0.0000000 0.0000000 0.0000000 
0.0000000 0.0000000 0.0000000 0.0000000 0.0000000 0.0000000 
0.0000000 0.0000000 0.0000000 0.0000000 0.0000000 0.0000000 
0.0000000 0.0000000 0.0000000 0.0000000 0.0000000 0.0000000 
0.0000000 0.0000000 0.0000001 0.0000001 0.0000001 0.0000002 
0.0000002 0.0000003 0.0000004 0.0000006 0.0000008 0.0000011 
0.0000016 0.0000022 0.0000030 0.0000041 0.0000056 0.0000076 
0.0000101 0.0000134 0.0000174 0.0000223 0.0000281 0.0000348 
0.0000424 0.0000506 0.0000591 0.0000675 0.0000752 0.0000818 
0.0000867 0.0000896 0.0000901 0.0000883 0.0000842 0.0000784 
0.0000713 0.0000633 0.0000550 0.0000469 0.0000394 0.0000325 
0.0000266 0.0000215 0.0000172 0.0000137 0.0000109 0.0000087 
0.0000069 0.0000054 0.0000043 0.0000034 0.0000027 0.0000021 
0.0000017 0.0000013 0.0000010 0.0000008 0.0000006 0.0000005 
0.0000004 0.0000003 0.0000002 0.0000002 0.0000001 0.0000001 
0.0000001 0.0000000 0.0000000 0.0000000 0.0000000 0.0000000 
0.0000000 0.0000000 0.0000000 0.0000000 0.0000000 0.0000000 
0.0000000 0.0000000 0.0000000 0.0000000 0.0000000 0.0000000 
0.0000000 0.0000000 0.0000000 0.0000000 0.0000000 0.0000000 
0.0000000 0.0000000 0.0000000 0.0000000 0.0000000 0.0000000 
0.0000000 0.0000000 0.0000000 0.0000000 0.0000000 0.0000000 
0.0000000 0.0000000 0.0000000 0.0000000 0.0000000 0.0000000 
0.0000000 0.0000000 0.0000001 0.0000001 0.0000001 0.0000002 
0.0000002 0.0000004 0.0000005 0.0000007 0.0000009 0.0000013 
0.0000019 0.0000026 0.0000037 0.0000051 0.0000070 0.0000095 
0.0000128 0.0000170 0.0000223 0.0000288 0.0000366 0.0000457 
0.0000560 0.0000672 0.0000790 0.0000907 0.0001015 0.0001107 
0.0001176 0.0001216 0.0001223 0.0001196 0.0001138 0.0001054 
0.0000952 0.0000839 0.0000723 0.0000610 0.0000505 0.0000411 
0.0000331 0.0000262 0.0000206 0.0000161 0.0000126 0.0000097 
0.0000075 0.0000059 0.0000045 0.0000035 0.0000027 0.0000021 
0.0000017 0.0000013 0.0000010 0.0000008 0.0000006 0.0000005 
0.0000003 0.0000003 0.0000002 0.0000002 0.0000001 0.0000001 
0.0000001 0.0000000 0.0000000 0.0000000 0.0000000 0.0000000 
0.0000000 0.0000000 0.0000000 0.0000000 0.0000000 0.0000000 
0.0000000 0.0000000 0.0000000 0.0000000 0.0000000 0.0000000 
0.0000000 0.0000000 0.0000000 0.0000000 0.0000000 0.0000000 
0.0000000 0.0000000 0.0000000 0.0000000 0.0000000 0.0000000 
0.0000000 0.0000000 0.0000000 0.0000000 0.0000000 0.0000000 
0.0000000 0.0000000 0.0000000 0.0000000 0.0000000 0.0000000 
0.0000000 0.0000000 0.0000001 0.0000001 0.0000001 0.0000002 
0.0000003 0.0000004 0.0000005 0.0000008 0.0000011 0.0000016 
0.0000022 0.0000032 0.0000044 0.0000062 0.0000086 0.0000117 
0.0000159 0.0000213 0.0000281 0.0000366 0.0000469 0.0000590 
0.0000728 0.0000880 0.0001040 0.0001200 0.0001349 0.0001477 
0.0001572 0.0001627 0.0001636 0.0001597 0.0001516 0.0001399 
0.0001256 0.0001100 0.0000940 0.0000786 0.0000644 0.0000518 
0.0000411 0.0000322 0.0000249 0.0000191 0.0000146 0.0000111 
0.0000084 0.0000064 0.0000049 0.0000037 0.0000029 0.0000022 
0.0000017 0.0000013 0.0000010 0.0000008 0.0000006 0.0000005 
0.0000003 0.0000003 0.0000002 0.0000002 0.0000001 0.0000001 
0.0000001 0.0000000 0.0000000 0.0000000 0.0000000 0.0000000 
0.0000000 0.0000000 0.0000000 0.0000000 0.0000000 0.0000000 
0.0000000 0.0000000 0.0000000 0.0000000 0.0000000 0.0000000 
0.0000000 0.0000000 0.0000000 0.0000000 0.0000000 0.0000000 
0.0000000 0.0000000 0.0000000 0.0000000 0.0000000 0.0000000 
0.0000000 0.0000000 0.0000000 0.0000000 0.0000000 0.0000000 
0.0000000 0.0000000 0.0000000 0.0000000 0.0000000 0.0000000 
0.0000000 0.0000001 0.0000001 0.0000001 0.0000002 0.0000002 
0.0000003 0.0000005 0.0000006 0.0000009 0.0000013 0.0000018 
0.0000026 0.0000037 0.0000053 0.0000074 0.0000103 0.0000143 
0.0000195 0.0000263 0.0000349 0.0000458 0.0000591 0.0000749 
0.0000930 0.0001132 0.0001345 0.0001559 0.0001761 0.0001935 
0.0002065 0.0002140 0.0002152 0.0002099 0.0001987 0.0001827 
0.0001633 0.0001421 0.0001206 0.0001000 0.0000812 0.0000647 
0.0000507 0.0000392 0.0000299 0.0000227 0.0000170 0.0000128 
0.0000095 0.0000071 0.0000054 0.0000040 0.0000030 0.0000023 
0.0000018 0.0000014 0.0000010 0.0000008 0.0000006 0.0000005 
0.0000004 0.0000003 0.0000002 0.0000002 0.0000001 0.0000001 
0.0000001 0.0000001 0.0000000 0.0000000 0.0000000 0.0000000 
0.0000000 0.0000000 0.0000000 0.0000000 0.0000000 0.0000000 
0.0000000 0.0000000 0.0000000 0.0000000 0.0000000 0.0000000 
0.0000000 0.0000000 0.0000000 0.0000000 0.0000000 0.0000000 
0.0000000 0.0000000 0.0000000 0.0000000 0.0000000 0.0000000 
0.0000000 0.0000000 0.0000000 0.0000000 0.0000000 0.0000000 
0.0000000 0.0000000 0.0000000 0.0000000 0.0000000 0.0000000 
0.0000000 0.0000001 0.0000001 0.0000001 0.0000002 0.0000002 
0.0000004 0.0000005 0.0000007 0.0000010 0.0000015 0.0000021 
0.0000030 0.0000044 0.0000062 0.0000088 0.0000123 0.0000171 
0.0000234 0.0000318 0.0000426 0.0000563 0.0000731 0.0000933 
0.0001166 0.0001427 0.0001705 0.0001987 0.0002254 0.0002485 
0.0002659 0.0002759 0.0002775 0.0002704 0.0002555 0.0002341 
0.0002083 0.0001803 0.0001521 0.0001252 0.0001008 0.0000797 
0.0000618 0.0000473 0.0000357 0.0000267 0.0000198 0.0000147 
0.0000108 0.0000080 0.0000059 0.0000044 0.0000033 0.0000025 
0.0000019 0.0000014 0.0000011 0.0000008 0.0000006 0.0000005 
0.0000004 0.0000003 0.0000002 0.0000002 0.0000001 0.0000001 
0.0000001 0.0000001 0.0000000 0.0000000 0.0000000 0.0000000 
0.0000000 0.0000000 0.0000000 0.0000000 0.0000000 0.0000000 
0.0000000 0.0000000 0.0000000 0.0000000 0.0000000 0.0000000 
0.0000000 0.0000000 0.0000000 0.0000000 0.0000000 0.0000000 
0.0000000 0.0000000 0.0000000 0.0000000 0.0000000 0.0000000 
0.0000000 0.0000000 0.0000000 0.0000000 0.0000000 0.0000000 
0.0000000 0.0000000 0.0000000 0.0000000 0.0000000 0.0000000 
0.0000000 0.0000001 0.0000001 0.0000001 0.0000002 0.0000003 
0.0000004 0.0000006 0.0000008 0.0000011 0.0000016 0.0000024 
0.0000035 0.0000050 0.0000072 0.0000102 0.0000143 0.0000200 
0.0000277 0.0000378 0.0000510 0.0000678 0.0000886 0.0001137 
0.0001430 0.0001760 0.0002116 0.0002477 0.0002822 0.0003121 
0.0003348 0.0003479 0.0003500 0.0003408 0.0003213 0.0002935 
0.0002601 0.0002240 0.0001878 0.0001536 0.0001229 0.0000963 
0.0000741 0.0000562 0.0000421 0.0000312 0.0000229 0.0000168 
0.0000122 0.0000089 0.0000065 0.0000048 0.0000036 0.0000027 
0.0000020 0.0000015 0.0000012 0.0000009 0.0000007 0.0000005 
0.0000004 0.0000003 0.0000002 0.0000002 0.0000001 0.0000001 
0.0000001 0.0000001 0.0000000 0.0000000 0.0000000 0.0000000 
0.0000000 0.0000000 0.0000000 0.0000000 0.0000000 0.0000000 
0.0000000 0.0000000 0.0000000 0.0000000 0.0000000 0.0000000 
0.0000000 0.0000000 0.0000000 0.0000000 0.0000000 0.0000000 
0.0000000 0.0000000 0.0000000 0.0000000 0.0000000 0.0000000 
0.0000000 0.0000000 0.0000000 0.0000000 0.0000000 0.0000000 
0.0000000 0.0000000 0.0000000 0.0000000 0.0000000 0.0000000 
0.0000000 0.0000001 0.0000001 0.0000001 0.0000002 0.0000003 
0.0000004 0.0000006 0.0000009 0.0000012 0.0000018 0.0000027 
0.0000039 0.0000056 0.0000081 0.0000116 0.0000164 0.0000231 
0.0000321 0.0000441 0.0000597 0.0000798 0.0001049 0.0001355 
0.0001714 0.0002121 0.0002561 0.0003013 0.0003446 0.0003824 
0.0004111 0.0004278 0.0004305 0.0004189 0.0003942 0.0003591 
0.0003171 0.0002718 0.0002267 0.0001844 0.0001465 0.0001140 
0.0000872 0.0000656 0.0000487 0.0000358 0.0000261 0.0000189 
0.0000137 0.0000099 0.0000072 0.0000053 0.0000039 0.0000029 
0.0000022 0.0000016 0.0000012 0.0000010 0.0000007 0.0000005 
0.0000004 0.0000003 0.0000002 0.0000002 0.0000002 0.0000001 
0.0000001 0.0000001 0.0000000 0.0000000 0.0000000 0.0000000 
0.0000000 0.0000000 0.0000000 0.0000000 0.0000000 0.0000000 
0.0000000 0.0000000 0.0000000 0.0000000 0.0000000 0.0000000 
0.0000000 0.0000000 0.0000000 0.0000000 0.0000000 0.0000000 
0.0000000 0.0000000 0.0000000 0.0000000 0.0000000 0.0000000 
0.0000000 0.0000000 0.0000000 0.0000000 0.0000000 0.0000000 
0.0000000 0.0000000 0.0000000 0.0000000 0.0000000 0.0000000 
0.0000001 0.0000001 0.0000001 0.0000001 0.0000002 0.0000003 
0.0000005 0.0000007 0.0000009 0.0000014 0.0000020 0.0000029 
0.0000043 0.0000062 0.0000090 0.0000130 0.0000184 0.0000260 
0.0000363 0.0000502 0.0000684 0.0000919 0.0001214 0.0001575 
0.0002002 0.0002490 0.0003021 0.0003569 0.0004096 0.0004558 
0.0004912 0.0005117 0.0005151 0.0005008 0.0004705 0.0004276 
0.0003763 0.0003213 0.0002667 0.0002158 0.0001705 0.0001320 
0.0001003 0.0000750 0.0000554 0.0000404 0.0000293 0.0000211 
0.0000152 0.0000109 0.0000079 0.0000058 0.0000042 0.0000031 
0.0000023 0.0000018 0.0000013 0.0000010 0.0000008 0.0000006 
0.0000005 0.0000004 0.0000003 0.0000002 0.0000002 0.0000001 
0.0000001 0.0000001 0.0000001 0.0000000 0.0000000 0.0000000 
0.0000000 0.0000000 0.0000000 0.0000000 0.0000000 0.0000000 
0.0000000 0.0000000 0.0000000 0.0000000 0.0000000 0.0000000 
0.0000000 0.0000000 0.0000000 0.0000000 0.0000000 0.0000000 
0.0000000 0.0000000 0.0000000 0.0000000 0.0000000 0.0000000 
0.0000000 0.0000000 0.0000000 0.0000000 0.0000000 0.0000000 
0.0000000 0.0000000 0.0000000 0.0000000 0.0000000 0.0000000 
0.0000001 0.0000001 0.0000001 0.0000002 0.0000002 0.0000003 
0.0000005 0.0000007 0.0000010 0.0000015 0.0000022 0.0000032 
0.0000047 0.0000068 0.0000099 0.0000142 0.0000203 0.0000287 
0.0000403 0.0000559 0.0000764 0.0001031 0.0001368 0.0001783 
0.0002277 0.0002843 0.0003463 0.0004106 0.0004727 0.0005275 
0.0005694 0.0005939 0.0005980 0.0005811 0.0005452 0.0004944 
0.0004338 0.0003691 0.0003052 0.0002458 0.0001934 0.0001489 
0.0001126 0.0000838 0.0000615 0.0000447 0.0000322 0.0000231 
0.0000166 0.0000119 0.0000086 0.0000062 0.0000046 0.0000034 
0.0000025 0.0000019 0.0000015 0.0000011 0.0000009 0.0000006 
0.0000005 0.0000004 0.0000003 0.0000003 0.0000002 0.0000001 
0.0000001 0.0000001 0.0000001 0.0000000 0.0000000 0.0000000 
0.0000000 0.0000000 0.0000000 0.0000000 0.0000000 0.0000000 
0.0000000 0.0000000 0.0000000 0.0000000 0.0000000 0.0000000 
0.0000000 0.0000000 0.0000000 0.0000000 0.0000000 0.0000000 
0.0000000 0.0000000 0.0000000 0.0000000 0.0000000 0.0000000 
0.0000000 0.0000000 0.0000000 0.0000000 0.0000000 0.0000000 
0.0000000 0.0000000 0.0000000 0.0000000 0.0000000 0.0000000 
0.0000001 0.0000001 0.0000001 0.0000002 0.0000002 0.0000004 
0.0000005 0.0000008 0.0000011 0.0000016 0.0000023 0.0000034 
0.0000050 0.0000073 0.0000106 0.0000152 0.0000218 0.0000310 
0.0000436 0.0000607 0.0000833 0.0001128 0.0001502 0.0001964 
0.0002517 0.0003153 0.0003853 0.0004581 0.0005288 0.0005913 
0.0006393 0.0006674 0.0006722 0.0006529 0.0006119 0.0005538 
0.0004848 0.0004114 0.0003390 0.0002721 0.0002132 0.0001636 
0.0001232 0.0000913 0.0000668 0.0000484 0.0000348 0.0000249 
0.0000178 0.0000127 0.0000092 0.0000067 0.0000049 0.0000036 
0.0000027 0.0000021 0.0000016 0.0000012 0.0000009 0.0000007 
0.0000005 0.0000004 0.0000003 0.0000003 0.0000002 0.0000002 
0.0000001 0.0000001 0.0000001 0.0000000 0.0000000 0.0000000 
0.0000000 0.0000000 0.0000000 0.0000000 0.0000000 0.0000000 
0.0000000 0.0000000 0.0000000 0.0000000 0.0000000 0.0000000 
0.0000000 0.0000000 0.0000000 0.0000000 0.0000000 0.0000000 
0.0000000 0.0000000 0.0000000 0.0000000 0.0000000 0.0000000 
0.0000000 0.0000000 0.0000000 0.0000000 0.0000000 0.0000000 
0.0000000 0.0000000 0.0000000 0.0000000 0.0000000 0.0000000 
0.0000001 0.0000001 0.0000001 0.0000002 0.0000003 0.0000004 
0.0000005 0.0000008 0.0000011 0.0000016 0.0000024 0.0000035 
0.0000052 0.0000076 0.0000111 0.0000160 0.0000230 0.0000327 
0.0000461 0.0000643 0.0000885 0.0001201 0.0001604 0.0002102 
0.0002701 0.0003392 0.0004154 0.0004949 0.0005724 0.0006410 
0.0006938 0.0007247 0.0007300 0.0007088 0.0006637 0.0006000 
0.0005244 0.0004440 0.0003651 0.0002923 0.0002284 0.0001748 
0.0001312 0.0000970 0.0000708 0.0000511 0.0000367 0.0000262 
0.0000187 0.0000134 0.0000097 0.0000070 0.0000052 0.0000038 
0.0000029 0.0000022 0.0000017 0.0000013 0.0000010 0.0000008 
0.0000006 0.0000004 0.0000003 0.0000003 0.0000002 0.0000002 
0.0000001 0.0000001 0.0000001 0.0000000 0.0000000 0.0000000 
0.0000000 0.0000000 0.0000000 0.0000000 0.0000000 0.0000000 
0.0000000 0.0000000 0.0000000 0.0000000 0.0000000 0.0000000 
0.0000000 0.0000000 0.0000000 0.0000000 0.0000000 0.0000000 
0.0000000 0.0000000 0.0000000 0.0000000 0.0000000 0.0000000 
0.0000000 0.0000000 0.0000000 0.0000000 0.0000000 0.0000000 
0.0000000 0.0000000 0.0000000 0.0000000 0.0000000 0.0000000 
0.0000001 0.0000001 0.0000001 0.0000002 0.0000003 0.0000004 
0.0000006 0.0000008 0.0000011 0.0000017 0.0000024 0.0000036 
0.0000053 0.0000078 0.0000114 0.0000165 0.0000237 0.0000337 
0.0000476 0.0000665 0.0000916 0.0001245 0.0001664 0.0002185 
0.0002810 0.0003534 0.0004334 0.0005171 0.0005986 0.0006709 
0.0007267 0.0007594 0.0007650 0.0007427 0.0006951 0.0006278 
0.0005481 0.0004635 0.0003806 0.0003043 0.0002374 0.0001813 
0.0001360 0.0001004 0.0000731 0.0000528 0.0000378 0.0000270 
0.0000193 0.0000139 0.0000100 0.0000073 0.0000054 0.0000040 
0.0000031 0.0000023 0.0000018 0.0000014 0.0000011 0.0000008 
0.0000006 0.0000005 0.0000004 0.0000003 0.0000002 0.0000002 
0.0000001 0.0000001 0.0000001 0.0000000 0.0000000 0.0000000 
0.0000000 0.0000000 0.0000000 0.0000000 0.0000000 0.0000000 
0.0000000 0.0000000 0.0000000 0.0000000 0.0000000 0.0000000 
0.0000000 0.0000000 0.0000000 0.0000000 0.0000000 0.0000000 
0.0000000 0.0000000 0.0000000 0.0000000 0.0000000 0.0000000 
0.0000000 0.0000000 0.0000000 0.0000000 0.0000000 0.0000000 
0.0000000 0.0000000 0.0000000 0.0000000 0.0000000 0.0000000 
0.0000001 0.0000001 0.0000001 0.0000002 0.0000003 0.0000004 
0.0000006 0.0000008 0.0000011 0.0000017 0.0000025 0.0000036 
0.0000054 0.0000078 0.0000114 0.0000166 0.0000238 0.0000340 
0.0000479 0.0000669 0.0000923 0.0001254 0.0001677 0.0002203 
0.0002835 0.0003566 0.0004375 0.0005221 0.0006045 0.0006777 
0.0007341 0.0007672 0.0007728 0.0007502 0.0007020 0.0006340 
0.0005533 0.0004678 0.0003840 0.0003068 0.0002393 0.0001827 
0.0001370 0.0001011 0.0000736 0.0000531 0.0000381 0.0000273 
0.0000195 0.0000141 0.0000102 0.0000075 0.0000056 0.0000042 
0.0000032 0.0000024 0.0000019 0.0000015 0.0000011 0.0000009 
0.0000007 0.0000005 0.0000004 0.0000003 0.0000003 0.0000002 
0.0000001 0.0000001 0.0000001 0.0000001 0.0000000 0.0000000 
0.0000000 0.0000000 0.0000000 0.0000000 0.0000000 0.0000000 
0.0000000 0.0000000 0.0000000 0.0000000 0.0000000 0.0000000 
0.0000000 0.0000000 0.0000000 0.0000000 0.0000000 0.0000000 
0.0000000 0.0000000 0.0000000 0.0000000 0.0000000 0.0000000 
0.0000000 0.0000000 0.0000000 0.0000000 0.0000000 0.0000000 
0.0000000 0.0000000 0.0000000 0.0000000 0.0000000 0.0000000 
0.0000001 0.0000001 0.0000001 0.0000002 0.0000003 0.0000004 
0.0000006 0.0000008 0.0000011 0.0000016 0.0000024 0.0000036 
0.0000053 0.0000077 0.0000113 0.0000163 0.0000234 0.0000334 
0.0000471 0.0000657 0.0000905 0.0001229 0.0001643 0.0002155 
0.0002772 0.0003484 0.0004271 0.0005093 0.0005893 0.0006604 
0.0007150 0.0007471 0.0007525 0.0007306 0.0006838 0.0006177 
0.0005394 0.0004563 0.0003748 0.0002997 0.0002339 0.0001787 
0.0001341 0.0000991 0.0000723 0.0000522 0.0000376 0.0000269 
0.0000194 0.0000140 0.0000102 0.0000075 0.0000056 0.0000043 
0.0000033 0.0000025 0.0000019 0.0000015 0.0000012 0.0000009 
0.0000007 0.0000005 0.0000004 0.0000004 0.0000003 0.0000002 
0.0000001 0.0000001 0.0000001 0.0000001 0.0000000 0.0000000 
0.0000000 0.0000000 0.0000000 0.0000000 0.0000000 0.0000000 
0.0000000 0.0000000 0.0000000 0.0000000 0.0000000 0.0000000 
0.0000000 0.0000000 0.0000000 0.0000000 0.0000000 0.0000000 
0.0000000 0.0000000 0.0000000 0.0000000 0.0000000 0.0000000 
0.0000000 0.0000000 0.0000000 0.0000000 0.0000000 0.0000000 
0.0000000 0.0000000 0.0000000 0.0000000 0.0000000 0.0000000 
0.0000001 0.0000001 0.0000001 0.0000002 0.0000003 0.0000004 
0.0000005 0.0000008 0.0000011 0.0000016 0.0000024 0.0000035 
0.0000051 0.0000075 0.0000109 0.0000157 0.0000225 0.0000320 
0.0000451 0.0000629 0.0000864 0.0001172 0.0001563 0.0002047 
0.0002627 0.0003296 0.0004034 0.0004802 0.0005549 0.0006211 
0.0006719 0.0007017 0.0007066 0.0006861 0.0006426 0.0005810 
0.0005079 0.0004303 0.0003540 0.0002835 0.0002217 0.0001698 
0.0001276 0.0000945 0.0000691 0.0000501 0.0000362 0.0000261 
0.0000188 0.0000137 0.0000100 0.0000075 0.0000056 0.0000043 
0.0000033 0.0000026 0.0000020 0.0000016 0.0000012 0.0000009 
0.0000007 0.0000006 0.0000004 0.0000004 0.0000003 0.0000002 
0.0000001 0.0000001 0.0000001 0.0000001 0.0000000 0.0000000 
0.0000000 0.0000000 0.0000000 0.0000000 0.0000000 0.0000000 
0.0000000 0.0000000 0.0000000 0.0000000 0.0000000 0.0000000 
0.0000000 0.0000000 0.0000000 0.0000000 0.0000000 0.0000000 
0.0000000 0.0000000 0.0000000 0.0000000 0.0000000 0.0000000 
0.0000000 0.0000000 0.0000000 0.0000000 0.0000000 0.0000000 
0.0000000 0.0000000 0.0000000 0.0000000 0.0000000 0.0000000 
0.0000001 0.0000001 0.0000001 0.0000002 0.0000002 0.0000004 
0.0000005 0.0000008 0.0000010 0.0000015 0.0000022 0.0000033 
0.0000048 0.0000071 0.0000103 0.0000148 0.0000212 0.0000300 
0.0000422 0.0000586 0.0000804 0.0001087 0.0001446 0.0001888 
0.0002416 0.0003023 0.0003689 0.0004381 0.0005052 0.0005644 
0.0006098 0.0006362 0.0006406 0.0006222 0.0005832 0.0005280 
0.0004625 0.0003927 0.0003238 0.0002601 0.0002040 0.0001567 
0.0001182 0.0000878 0.0000645 0.0000470 0.0000341 0.0000247 
0.0000179 0.0000131 0.0000097 0.0000073 0.0000055 0.0000042 
0.0000033 0.0000026 0.0000020 0.0000016 0.0000012 0.0000009 
0.0000007 0.0000006 0.0000004 0.0000004 0.0000003 0.0000002 
0.0000002 0.0000001 0.0000001 0.0000001 0.0000000 0.0000000 
0.0000000 0.0000000 0.0000000 0.0000000 0.0000000 0.0000000 
0.0000000 0.0000000 0.0000000 0.0000000 0.0000000 0.0000000 
0.0000000 0.0000000 0.0000000 0.0000000 0.0000000 0.0000000 
0.0000000 0.0000000 0.0000000 0.0000000 0.0000000 0.0000000 
0.0000000 0.0000000 0.0000000 0.0000000 0.0000000 0.0000000 
0.0000000 0.0000000 0.0000000 0.0000000 0.0000000 0.0000000 
0.0000001 0.0000001 0.0000001 0.0000002 0.0000002 0.0000003 
0.0000005 0.0000007 0.0000010 0.0000014 0.0000021 0.0000031 
0.0000045 0.0000066 0.0000095 0.0000137 0.0000195 0.0000275 
0.0000386 0.0000534 0.0000729 0.0000982 0.0001301 0.0001693 
0.0002158 0.0002690 0.0003271 0.0003873 0.0004453 0.0004963 
0.0005353 0.0005579 0.0005615 0.0005457 0.0005120 0.0004645 
0.0004078 0.0003472 0.0002874 0.0002317 0.0001824 0.0001407 
0.0001066 0.0000796 0.0000587 0.0000430 0.0000314 0.0000229 
0.0000168 0.0000124 0.0000092 0.0000070 0.0000053 0.0000041 
0.0000032 0.0000025 0.0000020 0.0000016 0.0000012 0.0000009 
0.0000007 0.0000006 0.0000004 0.0000004 0.0000003 0.0000002 
0.0000002 0.0000001 0.0000001 0.0000001 0.0000000 0.0000000 
0.0000000 0.0000000 0.0000000 0.0000000 0.0000000 0.0000000 
0.0000000 0.0000000 0.0000000 0.0000000 0.0000000 0.0000000 
0.0000000 0.0000000 0.0000000 0.0000000 0.0000000 0.0000000 
0.0000000 0.0000000 0.0000000 0.0000000 0.0000000 0.0000000 
0.0000000 0.0000000 0.0000000 0.0000000 0.0000000 0.0000000 
0.0000000 0.0000000 0.0000000 0.0000000 0.0000000 0.0000000 
0.0000001 0.0000001 0.0000001 0.0000002 0.0000002 0.0000003 
0.0000005 0.0000007 0.0000009 0.0000013 0.0000019 0.0000028 
0.0000041 0.0000060 0.0000086 0.0000123 0.0000175 0.0000247 
0.0000344 0.0000474 0.0000645 0.0000865 0.0001141 0.0001477 
0.0001874 0.0002326 0.0002817 0.0003322 0.0003807 0.0004231 
0.0004554 0.0004741 0.0004770 0.0004638 0.0004358 0.0003962 
0.0003489 0.0002981 0.0002477 0.0002006 0.0001587 0.0001231 
0.0000937 0.0000704 0.0000523 0.0000385 0.0000283 0.0000208 
0.0000154 0.0000115 0.0000086 0.0000066 0.0000051 0.0000040 
0.0000031 0.0000025 0.0000020 0.0000015 0.0000012 0.0000009 
0.0000007 0.0000006 0.0000004 0.0000004 0.0000003 0.0000002 
0.0000002 0.0000001 0.0000001 0.0000001 0.0000000 0.0000000 
0.0000000 0.0000000 0.0000000 0.0000000 0.0000000 0.0000000 
0.0000000 0.0000000 0.0000000 0.0000000 0.0000000 0.0000000 
0.0000000 0.0000000 0.0000000 0.0000000 0.0000000 0.0000000 
0.0000000 0.0000000 0.0000000 0.0000000 0.0000000 0.0000000 
0.0000000 0.0000000 0.0000000 0.0000000 0.0000000 0.0000000 
0.0000000 0.0000000 0.0000000 0.0000000 0.0000000 0.0000000 
0.0000001 0.0000001 0.0000001 0.0000001 0.0000002 0.0000003 
0.0000004 0.0000006 0.0000008 0.0000012 0.0000018 0.0000026 
0.0000037 0.0000054 0.0000077 0.0000110 0.0000155 0.0000217 
0.0000301 0.0000412 0.0000558 0.0000744 0.0000976 0.0001257 
0.0001586 0.0001958 0.0002360 0.0002771 0.0003163 0.0003505 
0.0003764 0.0003913 0.0003936 0.0003829 0.0003603 0.0003284 
0.0002901 0.0002489 0.0002078 0.0001691 0.0001346 0.0001050 
0.0000805 0.0000608 0.0000455 0.0000338 0.0000250 0.0000186 
0.0000139 0.0000104 0.0000080 0.0000061 0.0000048 0.0000038 
0.0000030 0.0000024 0.0000019 0.0000015 0.0000012 0.0000009 
0.0000007 0.0000006 0.0000004 0.0000004 0.0000003 0.0000002 
0.0000001 0.0000001 0.0000001 0.0000001 0.0000000 0.0000000 
0.0000000 0.0000000 0.0000000 0.0000000 0.0000000 0.0000000 
0.0000000 0.0000000 0.0000000 0.0000000 0.0000000 0.0000000 
0.0000000 0.0000000 0.0000000 0.0000000 0.0000000 0.0000000 
0.0000000 0.0000000 0.0000000 0.0000000 0.0000000 0.0000000 
0.0000000 0.0000000 0.0000000 0.0000000 0.0000000 0.0000000 
0.0000000 0.0000000 0.0000000 0.0000000 0.0000000 0.0000000 
0.0000000 0.0000001 0.0000001 0.0000001 0.0000002 0.0000003 
0.0000004 0.0000006 0.0000008 0.0000011 0.0000016 0.0000023 
0.0000033 0.0000047 0.0000067 0.0000095 0.0000134 0.0000187 
0.0000257 0.0000351 0.0000472 0.0000625 0.0000815 0.0001044 
0.0001310 0.0001608 0.0001928 0.0002253 0.0002561 0.0002828 
0.0003030 0.0003145 0.0003162 0.0003078 0.0002902 0.0002652 
0.0002351 0.0002026 0.0001700 0.0001392 0.0001114 0.0000875 
0.0000675 0.0000514 0.0000388 0.0000291 0.0000217 0.0000163 
0.0000123 0.0000094 0.0000072 0.0000056 0.0000044 0.0000035 
0.0000028 0.0000022 0.0000018 0.0000014 0.0000011 0.0000009 
0.0000007 0.0000005 0.0000004 0.0000004 0.0000003 0.0000002 
0.0000001 0.0000001 0.0000001 0.0000001 0.0000000 0.0000000 
0.0000000 0.0000000 0.0000000 0.0000000 0.0000000 0.0000000 
0.0000000 0.0000000 0.0000000 0.0000000 0.0000000 0.0000000 
0.0000000 0.0000000 0.0000000 0.0000000 0.0000000 0.0000000 
0.0000000 0.0000000 0.0000000 0.0000000 0.0000000 0.0000000 
0.0000000 0.0000000 0.0000000 0.0000000 0.0000000 0.0000000 
0.0000000 0.0000000 0.0000000 0.0000000 0.0000000 0.0000000 
0.0000000 0.0000001 0.0000001 0.0000001 0.0000002 0.0000003 
0.0000004 0.0000005 0.0000007 0.0000010 0.0000014 0.0000020 
0.0000029 0.0000041 0.0000058 0.0000082 0.0000114 0.0000158 
0.0000216 0.0000293 0.0000391 0.0000515 0.0000666 0.0000848 
0.0001057 0.0001290 0.0001538 0.0001789 0.0002025 0.0002228 
0.0002381 0.0002468 0.0002480 0.0002416 0.0002282 0.0002091 
0.0001861 0.0001611 0.0001359 0.0001120 0.0000902 0.0000714 
0.0000555 0.0000426 0.0000324 0.0000246 0.0000186 0.0000141 
0.0000107 0.0000083 0.0000064 0.0000051 0.0000040 0.0000032 
0.0000026 0.0000021 0.0000017 0.0000013 0.0000011 0.0000008 
0.0000006 0.0000005 0.0000004 0.0000003 0.0000002 0.0000002 
0.0000001 0.0000001 0.0000001 0.0000001 0.0000000 0.0000000 
0.0000000 0.0000000 0.0000000 0.0000000 0.0000000 0.0000000 
0.0000000 0.0000000 0.0000000 0.0000000 0.0000000 0.0000000 
0.0000000 0.0000000 0.0000000 0.0000000 0.0000000 0.0000000 
0.0000000 0.0000000 0.0000000 0.0000000 0.0000000 0.0000000 
0.0000000 0.0000000 0.0000000 0.0000000 0.0000000 0.0000000 
0.0000000 0.0000000 0.0000000 0.0000000 0.0000000 0.0000000 
0.0000000 0.0000001 0.0000001 0.0000001 0.0000002 0.0000002 
0.0000003 0.0000005 0.0000006 0.0000009 0.0000012 0.0000017 
0.0000025 0.0000035 0.0000049 0.0000069 0.0000095 0.0000131 
0.0000178 0.0000239 0.0000318 0.0000415 0.0000534 0.0000675 
0.0000836 0.0001014 0.0001202 0.0001390 0.0001567 0.0001718 
0.0001831 0.0001895 0.0001904 0.0001856 0.0001756 0.0001614 
0.0001442 0.0001255 0.0001064 0.0000882 0.0000716 0.0000571 
0.0000448 0.0000347 0.0000267 0.0000204 0.0000156 0.0000119 
0.0000092 0.0000072 0.0000057 0.0000045 0.0000036 0.0000029 
0.0000024 0.0000019 0.0000015 0.0000012 0.0000010 0.0000008 
0.0000006 0.0000005 0.0000004 0.0000003 0.0000002 0.0000002 
0.0000001 0.0000001 0.0000001 0.0000000 0.0000000 0.0000000 
0.0000000 0.0000000 0.0000000 0.0000000 0.0000000 0.0000000 
0.0000000 0.0000000 0.0000000 0.0000000 0.0000000 0.0000000 
0.0000000 0.0000000 0.0000000 0.0000000 0.0000000 0.0000000 
0.0000000 0.0000000 0.0000000 0.0000000 0.0000000 0.0000000 
0.0000000 0.0000000 0.0000000 0.0000000 0.0000000 0.0000000 
0.0000000 0.0000000 0.0000000 0.0000000 0.0000000 0.0000000 
0.0000000 0.0000001 0.0000001 0.0000001 0.0000001 0.0000002 
0.0000003 0.0000004 0.0000005 0.0000008 0.0000011 0.0000015 
0.0000021 0.0000030 0.0000041 0.0000057 0.0000079 0.0000107 
0.0000145 0.0000193 0.0000254 0.0000329 0.0000420 0.0000527 
0.0000649 0.0000782 0.0000922 0.0001060 0.0001190 0.0001300 
0.0001382 0.0001428 0.0001433 0.0001398 0.0001326 0.0001222 
0.0001096 0.0000959 0.0000818 0.0000683 0.0000558 0.0000448 
0.0000355 0.0000278 0.0000215 0.0000167 0.0000129 0.0000100 
0.0000078 0.0000062 0.0000049 0.0000039 0.0000032 0.0000026 
0.0000021 0.0000017 0.0000014 0.0000011 0.0000009 0.0000007 
0.0000006 0.0000004 0.0000003 0.0000003 0.0000002 0.0000002 
0.0000001 0.0000001 0.0000001 0.0000000 0.0000000 0.0000000 
0.0000000 0.0000000 0.0000000 0.0000000 0.0000000 0.0000000 
0.0000000 0.0000000 0.0000000 0.0000000 0.0000000 0.0000000 
0.0000000 0.0000000 0.0000000 0.0000000 0.0000000 0.0000000 
0.0000000 0.0000000 0.0000000 0.0000000 0.0000000 0.0000000 
0.0000000 0.0000000 0.0000000 0.0000000 0.0000000 0.0000000 
0.0000000 0.0000000 0.0000000 0.0000000 0.0000000 0.0000000 
0.0000000 0.0000001 0.0000001 0.0000001 0.0000001 0.0000002 
0.0000003 0.0000004 0.0000005 0.0000007 0.0000009 0.0000013 
0.0000018 0.0000025 0.0000034 0.0000047 0.0000064 0.0000086 
0.0000116 0.0000153 0.0000200 0.0000257 0.0000326 0.0000405 
0.0000495 0.0000593 0.0000695 0.0000795 0.0000888 0.0000967 
0.0001025 0.0001057 0.0001061 0.0001036 0.0000984 0.0000910 
0.0000820 0.0000720 0.0000618 0.0000519 0.0000428 0.0000347 
0.0000277 0.0000219 0.0000172 0.0000134 0.0000105 0.0000082 
0.0000065 0.0000052 0.0000042 0.0000034 0.0000028 0.0000023 
0.0000019 0.0000015 0.0000012 0.0000010 0.0000008 0.0000006 
0.0000005 0.0000004 0.0000003 0.0000003 0.0000002 0.0000001 
0.0000001 0.0000001 0.0000001 0.0000000 0.0000000 0.0000000 
0.0000000 0.0000000 0.0000000 0.0000000 0.0000000 0.0000000 
0.0000000 0.0000000 0.0000000 0.0000000 0.0000000 0.0000000 
0.0000000 0.0000000 0.0000000 0.0000000 0.0000000 0.0000000 
0.0000000 0.0000000 0.0000000 0.0000000 0.0000000 0.0000000 
0.0000000 0.0000000 0.0000000 0.0000000 0.0000000 0.0000000 
0.0000000 0.0000000 0.0000000 0.0000000 0.0000000 0.0000000 
0.0000000 0.0000000 0.0000001 0.0000001 0.0000001 0.0000002 
0.0000002 0.0000003 0.0000004 0.0000006 0.0000008 0.0000011 
0.0000015 0.0000021 0.0000028 0.0000038 0.0000052 0.0000069 
0.0000091 0.0000120 0.0000155 0.0000198 0.0000249 0.0000307 
0.0000373 0.0000443 0.0000516 0.0000587 0.0000653 0.0000708 
0.0000749 0.0000772 0.0000774 0.0000756 0.0000720 0.0000667 
0.0000604 0.0000533 0.0000460 0.0000389 0.0000323 0.0000264 
0.0000213 0.0000170 0.0000135 0.0000107 0.0000084 0.0000067 
0.0000054 0.0000043 0.0000035 0.0000029 0.0000024 0.0000020 
0.0000016 0.0000013 0.0000011 0.0000009 0.0000007 0.0000006 
0.0000004 0.0000003 0.0000003 0.0000002 0.0000002 0.0000001 
0.0000001 0.0000001 0.0000001 0.0000000 0.0000000 0.0000000 
0.0000000 0.0000000 0.0000000 0.0000000 0.0000000 0.0000000 
0.0000000 0.0000000 0.0000000 0.0000000 0.0000000 0.0000000 
0.0000000 0.0000000 0.0000000 0.0000000 0.0000000 0.0000000 
0.0000000 0.0000000 0.0000000 0.0000000 0.0000000 0.0000000 
0.0000000 0.0000000 0.0000000 0.0000000 0.0000000 0.0000000 
0.0000000 0.0000000 0.0000000 0.0000000 0.0000000 0.0000000 
0.0000000 0.0000000 0.0000001 0.0000001 0.0000001 0.0000001 
0.0000002 0.0000003 0.0000004 0.0000005 0.0000007 0.0000009 
0.0000012 0.0000017 0.0000023 0.0000031 0.0000041 0.0000055 
0.0000072 0.0000093 0.0000119 0.0000151 0.0000188 0.0000230 
0.0000277 0.0000327 0.0000379 0.0000429 0.0000474 0.0000513 
0.0000541 0.0000556 0.0000557 0.0000545 0.0000520 0.0000483 
0.0000439 0.0000389 0.0000338 0.0000288 0.0000241 0.0000199 
0.0000162 0.0000130 0.0000105 0.0000084 0.0000067 0.0000054 
0.0000044 0.0000036 0.0000029 0.0000024 0.0000020 0.0000017 
0.0000014 0.0000011 0.0000009 0.0000008 0.0000006 0.0000005 
0.0000004 0.0000003 0.0000002 0.0000002 0.0000002 0.0000001 
0.0000001 0.0000001 0.0000000 0.0000000 0.0000000 0.0000000 
0.0000000 0.0000000 0.0000000 0.0000000 0.0000000 0.0000000 
0.0000000 0.0000000 0.0000000 0.0000000 0.0000000 0.0000000 
0.0000000 0.0000000 0.0000000 0.0000000 0.0000000 0.0000000 
0.0000000 0.0000000 0.0000000 0.0000000 0.0000000 0.0000000 
0.0000000 0.0000000 0.0000000 0.0000000 0.0000000 0.0000000 
0.0000000 0.0000000 0.0000000 0.0000000 0.0000000 0.0000000 
0.0000000 0.0000000 0.0000001 0.0000001 0.0000001 0.0000001 
0.0000002 0.0000002 0.0000003 0.0000004 0.0000006 0.0000008 
0.0000010 0.0000014 0.0000019 0.0000025 0.0000033 0.0000043 
0.0000056 0.0000072 0.0000091 0.0000114 0.0000141 0.0000171 
0.0000204 0.0000239 0.0000275 0.0000309 0.0000341 0.0000367 
0.0000386 0.0000396 0.0000397 0.0000388 0.0000371 0.0000346 
0.0000315 0.0000281 0.0000246 0.0000211 0.0000178 0.0000148 
0.0000122 0.0000099 0.0000080 0.0000065 0.0000053 0.0000043 
0.0000035 0.0000029 0.0000024 0.0000020 0.0000017 0.0000014 
0.0000012 0.0000010 0.0000008 0.0000007 0.0000005 0.0000004 
0.0000003 0.0000003 0.0000002 0.0000002 0.0000001 0.0000001 
0.0000001 0.0000001 0.0000000 0.0000000 0.0000000 0.0000000 
0.0000000 0.0000000 0.0000000 0.0000000 0.0000000 0.0000000 
0.0000000 0.0000000 0.0000000 0.0000000 0.0000000 0.0000000 
0.0000000 0.0000000 0.0000000 0.0000000 0.0000000 0.0000000 
0.0000000 0.0000000 0.0000000 0.0000000 0.0000000 0.0000000 
0.0000000 0.0000000 0.0000000 0.0000000 0.0000000 0.0000000 
0.0000000 0.0000000 0.0000000 0.0000000 0.0000000 0.0000000 
0.0000000 0.0000000 0.0000000 0.0000001 0.0000001 0.0000001 
0.0000002 0.0000002 0.0000003 0.0000004 0.0000005 0.0000007 
0.0000009 0.0000012 0.0000015 0.0000020 0.0000026 0.0000034 
0.0000043 0.0000055 0.0000069 0.0000086 0.0000105 0.0000126 
0.0000149 0.0000173 0.0000198 0.0000222 0.0000243 0.0000260 
0.0000273 0.0000280 0.0000280 0.0000274 0.0000262 0.0000245 
0.0000225 0.0000201 0.0000177 0.0000153 0.0000130 0.0000109 
0.0000090 0.0000074 0.0000061 0.0000050 0.0000041 0.0000034 
0.0000028 0.0000023 0.0000020 0.0000017 0.0000014 0.0000012 
0.0000010 0.0000008 0.0000007 0.0000006 0.0000005 0.0000004 
0.0000003 0.0000002 0.0000002 0.0000002 0.0000001 0.0000001 
0.0000001 0.0000000 0.0000000 0.0000000 0.0000000 0.0000000 
0.0000000 0.0000000 0.0000000 0.0000000 0.0000000 0.0000000 
0.0000000 0.0000000 0.0000000 0.0000000 0.0000000 0.0000000 
0.0000000 0.0000000 0.0000000 0.0000000 0.0000000 0.0000000 
0.0000000 0.0000000 0.0000000 0.0000000 0.0000000 0.0000000 
0.0000000 0.0000000 0.0000000 0.0000000 0.0000000 0.0000000 
0.0000000 0.0000000 0.0000000 0.0000000 0.0000000 0.0000000 
0.0000000 0.0000000 0.0000000 0.0000001 0.0000001 0.0000001 
0.0000001 0.0000002 0.0000002 0.0000003 0.0000004 0.0000006 
0.0000007 0.0000010 0.0000013 0.0000016 0.0000021 0.0000027 
0.0000034 0.0000042 0.0000053 0.0000064 0.0000078 0.0000093 
0.0000109 0.0000125 0.0000142 0.0000158 0.0000172 0.0000184 
0.0000192 0.0000196 0.0000197 0.0000192 0.0000184 0.0000173 
0.0000159 0.0000143 0.0000126 0.0000110 0.0000094 0.0000080 
0.0000067 0.0000055 0.0000046 0.0000038 0.0000032 0.0000026 
0.0000022 0.0000019 0.0000016 0.0000013 0.0000011 0.0000010 
0.0000008 0.0000007 0.0000006 0.0000005 0.0000004 0.0000003 
0.0000002 0.0000002 0.0000002 0.0000001 0.0000001 0.0000001 
0.0000001 0.0000000 0.0000000 0.0000000 0.0000000 0.0000000 
0.0000000 0.0000000 0.0000000 0.0000000 0.0000000 0.0000000 
0.0000000 0.0000000 0.0000000 0.0000000 0.0000000 0.0000000 
0.0000000 0.0000000 0.0000000 0.0000000 0.0000000 0.0000000 
0.0000000 0.0000000 0.0000000 0.0000000 0.0000000 0.0000000 
0.0000000 0.0000000 0.0000000 0.0000000 0.0000000 0.0000000 
0.0000000 0.0000000 0.0000000 0.0000000 0.0000000 0.0000000 
0.0000000 0.0000000 0.0000000 0.0000001 0.0000001 0.0000001 
0.0000001 0.0000002 0.0000002 0.0000003 0.0000004 0.0000005 
0.0000006 0.0000008 0.0000010 0.0000013 0.0000017 0.0000021 
0.0000027 0.0000033 0.0000040 0.0000048 0.0000058 0.0000068 
0.0000079 0.0000090 0.0000102 0.0000112 0.0000122 0.0000129 
0.0000135 0.0000137 0.0000137 0.0000134 0.0000129 0.0000121 
0.0000111 0.0000101 0.0000090 0.0000078 0.0000068 0.0000058 
0.0000049 0.0000041 0.0000034 0.0000029 0.0000024 0.0000020 
0.0000017 0.0000015 0.0000013 0.0000011 0.0000009 0.0000008 
0.0000007 0.0000006 0.0000005 0.0000004 0.0000003 0.0000003 
0.0000002 0.0000002 0.0000001 0.0000001 0.0000001 0.0000001 
0.0000000 0.0000000 0.0000000 0.0000000 0.0000000 0.0000000 
0.0000000 0.0000000 0.0000000 0.0000000 0.0000000 0.0000000 
0.0000000 0.0000000 0.0000000 0.0000000 0.0000000 0.0000000 
0.0000000 0.0000000 0.0000000 0.0000000 0.0000000 0.0000000 
0.0000000 0.0000000 0.0000000 0.0000000 0.0000000 0.0000000 
0.0000000 0.0000000 0.0000000 0.0000000 0.0000000 0.0000000 
0.0000000 0.0000000 0.0000000 0.0000000 0.0000000 0.0000000 
0.0000000 0.0000000 0.0000000 0.0000000 0.0000001 0.0000001 
0.0000001 0.0000002 0.0000002 0.0000003 0.0000003 0.0000004 
0.0000005 0.0000007 0.0000009 0.0000011 0.0000014 0.0000017 
0.0000021 0.0000026 0.0000031 0.0000037 0.0000043 0.0000050 
0.0000058 0.0000065 0.0000073 0.0000080 0.0000086 0.0000091 
0.0000094 0.0000096 0.0000096 0.0000093 0.0000090 0.0000084 
0.0000078 0.0000071 0.0000063 0.0000056 0.0000048 0.0000042 
0.0000036 0.0000030 0.0000026 0.0000022 0.0000018 0.0000016 
0.0000013 0.0000011 0.0000010 0.0000008 0.0000007 0.0000006 
0.0000005 0.0000004 0.0000004 0.0000003 0.0000003 0.0000002 
0.0000002 0.0000001 0.0000001 0.0000001 0.0000001 0.0000001 
0.0000000 0.0000000 0.0000000 0.0000000 0.0000000 0.0000000 
0.0000000 0.0000000 0.0000000 0.0000000 0.0000000 0.0000000 
0.0000000 0.0000000 0.0000000 0.0000000 0.0000000 0.0000000 
0.0000000 0.0000000 0.0000000 0.0000000 0.0000000 0.0000000 
0.0000000 0.0000000 0.0000000 0.0000000 0.0000000 0.0000000 
0.0000000 0.0000000 0.0000000 0.0000000 0.0000000 0.0000000 
0.0000000 0.0000000 0.0000000 0.0000000 0.0000000 0.0000000 
0.0000000 0.0000000 0.0000000 0.0000000 0.0000001 0.0000001 
0.0000001 0.0000001 0.0000002 0.0000002 0.0000003 0.0000004 
0.0000005 0.0000006 0.0000007 0.0000009 0.0000011 0.0000014 
0.0000017 0.0000020 0.0000024 0.0000028 0.0000033 0.0000038 
0.0000043 0.0000048 0.0000053 0.0000057 0.0000061 0.0000064 
0.0000066 0.0000067 0.0000067 0.0000065 0.0000062 0.0000059 
0.0000054 0.0000049 0.0000044 0.0000039 0.0000034 0.0000030 
0.0000026 0.0000022 0.0000019 0.0000016 0.0000014 0.0000012 
0.0000010 0.0000009 0.0000008 0.0000007 0.0000006 0.0000005 
0.0000004 0.0000004 0.0000003 0.0000002 0.0000002 0.0000002 
0.0000001 0.0000001 0.0000001 0.0000001 0.0000001 0.0000000 
0.0000000 0.0000000 0.0000000 0.0000000 0.0000000 0.0000000 
0.0000000 0.0000000 0.0000000 0.0000000 0.0000000 0.0000000 
0.0000000 0.0000000 0.0000000 0.0000000 0.0000000 0.0000000 
0.0000000 0.0000000 0.0000000 0.0000000 0.0000000 0.0000000 
0.0000000 0.0000000 0.0000000 0.0000000 0.0000000 0.0000000 
0.0000000 0.0000000 0.0000000 0.0000000 0.0000000 0.0000000 
0.0000000 0.0000000 0.0000000 0.0000000 0.0000000 0.0000000 
0.0000000 0.0000000 0.0000000 0.0000000 0.0000001 0.0000001 
0.0000001 0.0000001 0.0000002 0.0000002 0.0000003 0.0000003 
0.0000004 0.0000005 0.0000006 0.0000008 0.0000009 0.0000011 
0.0000014 0.0000016 0.0000019 0.0000022 0.0000025 0.0000028 
0.0000032 0.0000035 0.0000038 0.0000041 0.0000044 0.0000045 
0.0000047 0.0000047 0.0000046 0.0000045 0.0000043 0.0000041 
0.0000038 0.0000035 0.0000031 0.0000028 0.0000024 0.0000021 
0.0000019 0.0000016 0.0000014 0.0000012 0.0000010 0.0000009 
0.0000008 0.0000007 0.0000006 0.0000005 0.0000004 0.0000004 
0.0000003 0.0000003 0.0000002 0.0000002 0.0000002 0.0000001 
0.0000001 0.0000001 0.0000001 0.0000001 0.0000000 0.0000000 
0.0000000 0.0000000 0.0000000 0.0000000 0.0000000 0.0000000 
0.0000000 0.0000000 0.0000000 0.0000000 0.0000000 0.0000000 
0.0000000 0.0000000 0.0000000 0.0000000 0.0000000 0.0000000 
0.0000000 0.0000000 0.0000000 0.0000000 0.0000000 0.0000000 
0.0000000 0.0000000 0.0000000 0.0000000 0.0000000 0.0000000 
0.0000000 0.0000000 0.0000000 0.0000000 0.0000000 0.0000000 
0.0000000 0.0000000 0.0000000 0.0000000 0.0000000 0.0000000 
0.0000000 0.0000000 0.0000000 0.0000000 0.0000001 0.0000001 
0.0000001 0.0000001 0.0000001 0.0000002 0.0000002 0.0000003 
0.0000004 0.0000005 0.0000006 0.0000007 0.0000008 0.0000010 
0.0000011 0.0000013 0.0000015 0.0000017 0.0000020 0.0000022 
0.0000024 0.0000026 0.0000028 0.0000030 0.0000031 0.0000033 
0.0000033 0.0000033 0.0000033 0.0000032 0.0000030 0.0000029 
0.0000027 0.0000024 0.0000022 0.0000020 0.0000017 0.0000015 
0.0000013 0.0000012 0.0000010 0.0000009 0.0000008 0.0000007 
0.0000006 0.0000005 0.0000005 0.0000004 0.0000003 0.0000003 
0.0000003 0.0000002 0.0000002 0.0000002 0.0000001 0.0000001 
0.0000001 0.0000001 0.0000001 0.0000000 0.0000000 0.0000000 
0.0000000 0.0000000 0.0000000 0.0000000 0.0000000 0.0000000 
0.0000000 0.0000000 0.0000000 0.0000000 0.0000000 0.0000000 
0.0000000 0.0000000 0.0000000 0.0000000 0.0000000 0.0000000 
0.0000000 0.0000000 0.0000000 0.0000000 0.0000000 0.0000000 
0.0000000 0.0000000 0.0000000 0.0000000 0.0000000 0.0000000 
0.0000000 0.0000000 0.0000000 0.0000000 0.0000000 0.0000000 
0.0000000 0.0000000 0.0000000 0.0000000 0.0000000 0.0000000 
0.0000000 0.0000000 0.0000000 0.0000000 0.0000000 0.0000001 
0.0000001 0.0000001 0.0000001 0.0000002 0.0000002 0.0000003 
0.0000003 0.0000004 0.0000005 0.0000006 0.0000007 0.0000008 
0.0000009 0.0000011 0.0000012 0.0000014 0.0000015 0.0000017 
0.0000019 0.0000020 0.0000021 0.0000022 0.0000023 0.0000024 
0.0000024 0.0000024 0.0000023 0.0000022 0.0000021 0.0000020 
0.0000019 0.0000017 0.0000015 0.0000014 0.0000012 0.0000011 
0.0000010 0.0000008 0.0000007 0.0000006 0.0000006 0.0000005 
0.0000004 0.0000004 0.0000003 0.0000003 0.0000003 0.0000002 
0.0000002 0.0000002 0.0000001 0.0000001 0.0000001 0.0000001 
0.0000001 0.0000001 0.0000000 0.0000000 0.0000000 0.0000000 
0.0000000 0.0000000 0.0000000 0.0000000 0.0000000 0.0000000 
0.0000000 0.0000000 0.0000000 0.0000000 0.0000000 0.0000000 
0.0000000 0.0000000 0.0000000 0.0000000 0.0000000 0.0000000 
0.0000000 0.0000000 0.0000000 0.0000000 0.0000000 0.0000000 
0.0000000 0.0000000 0.0000000 0.0000000 0.0000000 0.0000000 
0.0000000 0.0000000 0.0000000 0.0000000 0.0000000 0.0000000 
0.0000000 0.0000000 0.0000000 0.0000000 0.0000000 0.0000000 
0.0000000 0.0000000 0.0000000 0.0000000 0.0000000 0.0000001 
0.0000001 0.0000001 0.0000001 0.0000001 0.0000002 0.0000002 
0.0000003 0.0000003 0.0000004 0.0000005 0.0000006 0.0000007 
0.0000008 0.0000009 0.0000010 0.0000011 0.0000012 0.0000013 
0.0000014 0.0000015 0.0000016 0.0000017 0.0000017 0.0000017 
0.0000017 0.0000017 0.0000017 0.0000016 0.0000015 0.0000014 
0.0000013 0.0000012 0.0000011 0.0000010 0.0000009 0.0000008 
0.0000007 0.0000006 0.0000005 0.0000005 0.0000004 0.0000004 
0.0000003 0.0000003 0.0000003 0.0000002 0.0000002 0.0000002 
0.0000002 0.0000001 0.0000001 0.0000001 0.0000001 0.0000001 
0.0000001 0.0000000 0.0000000 0.0000000 0.0000000 0.0000000 
0.0000000 0.0000000 0.0000000 0.0000000 0.0000000 0.0000000 
0.0000000 0.0000000 0.0000000 0.0000000 0.0000000 0.0000000 
0.0000000 0.0000000 0.0000000 0.0000000 0.0000000 0.0000000 
0.0000000 0.0000000 0.0000000 0.0000000 0.0000000 0.0000000 
0.0000000 0.0000000 0.0000000 0.0000000 0.0000000 0.0000000 
0.0000000 0.0000000 0.0000000 0.0000000 0.0000000 0.0000000 
0.0000000 0.0000000 0.0000000 0.0000000 0.0000000 0.0000000 
0.0000000 0.0000000 0.0000000 0.0000000 0.0000000 0.0000000 
0.0000001 0.0000001 0.0000001 0.0000001 0.0000002 0.0000002 
0.0000003 0.0000003 0.0000004 0.0000004 0.0000005 0.0000006 
0.0000007 0.0000008 0.0000008 0.0000009 0.0000010 0.0000011 
0.0000011 0.0000012 0.0000012 0.0000013 0.0000013 0.0000013 
0.0000013 0.0000012 0.0000012 0.0000011 0.0000011 0.0000010 
0.0000009 0.0000008 0.0000008 0.0000007 0.0000006 0.0000005 
0.0000005 0.0000004 0.0000004 0.0000003 0.0000003 0.0000003 
0.0000002 0.0000002 0.0000002 0.0000002 0.0000001 0.0000001 
0.0000001 0.0000001 0.0000001 0.0000001 0.0000001 0.0000000 
0.0000000 0.0000000 0.0000000 0.0000000 0.0000000 0.0000000 
0.0000000 0.0000000 0.0000000 0.0000000 0.0000000 0.0000000 
0.0000000 0.0000000 0.0000000 0.0000000 0.0000000 0.0000000 
0.0000000 0.0000000 0.0000000 0.0000000 0.0000000 0.0000000 
0.0000000 0.0000000 0.0000000 0.0000000 0.0000000 0.0000000 
0.0000000 0.0000000 0.0000000 0.0000000 0.0000000 0.0000000 
0.0000000 0.0000000 0.0000000 0.0000000 0.0000000 0.0000000 
0.0000000 0.0000000 0.0000000 0.0000000 0.0000000 0.0000000 
0.0000000 0.0000000 0.0000000 0.0000000 0.0000000 0.0000000 
0.0000001 0.0000001 0.0000001 0.0000001 0.0000001 0.0000002 
0.0000002 0.0000003 0.0000003 0.0000004 0.0000004 0.0000005 
0.0000006 0.0000006 0.0000007 0.0000008 0.0000008 0.0000009 
0.0000009 0.0000010 0.0000010 0.0000010 0.0000010 0.0000010 
0.0000010 0.0000009 0.0000009 0.0000008 0.0000008 0.0000007 
0.0000007 0.0000006 0.0000006 0.0000005 0.0000004 0.0000004 
0.0000004 0.0000003 0.0000003 0.0000002 0.0000002 0.0000002 
0.0000002 0.0000002 0.0000001 0.0000001 0.0000001 0.0000001 
0.0000001 0.0000001 0.0000001 0.0000001 0.0000000 0.0000000 
0.0000000 0.0000000 0.0000000 0.0000000 0.0000000 0.0000000 
0.0000000 0.0000000 0.0000000 0.0000000 0.0000000 0.0000000 
0.0000000 0.0000000 0.0000000 0.0000000 0.0000000 0.0000000 
0.0000000 0.0000000 0.0000000 0.0000000 0.0000000 0.0000000 
0.0000000 0.0000000 0.0000000 0.0000000 0.0000000 0.0000000 
0.0000000 0.0000000 0.0000000 0.0000000 0.0000000 0.0000000 
0.0000000 0.0000000 0.0000000 0.0000000 0.0000000 0.0000000 
0.0000000 0.0000000 0.0000000 0.0000000 0.0000000 0.0000000 
0.0000000 0.0000000 0.0000000 0.0000000 0.0000000 0.0000000 
0.0000001 0.0000001 0.0000001 0.0000001 0.0000001 0.0000002 
0.0000002 0.0000002 0.0000003 0.0000003 0.0000004 0.0000004 
0.0000005 0.0000005 0.0000006 0.0000006 0.0000007 0.0000007 
0.0000007 0.0000008 0.0000008 0.0000008 0.0000008 0.0000008 
0.0000007 0.0000007 0.0000007 0.0000006 0.0000006 0.0000005 
0.0000005 0.0000004 0.0000004 0.0000004 0.0000003 0.0000003 
0.0000003 0.0000002 0.0000002 0.0000002 0.0000002 0.0000001 
0.0000001 0.0000001 0.0000001 0.0000001 0.0000001 0.0000001 
0.0000001 0.0000001 0.0000000 0.0000000 0.0000000 0.0000000 
0.0000000 0.0000000 0.0000000 0.0000000 0.0000000 0.0000000 
0.0000000 0.0000000 0.0000000 0.0000000 0.0000000 0.0000000 
0.0000000 0.0000000 0.0000000 0.0000000 0.0000000 0.0000000 
0.0000000 0.0000000 0.0000000 0.0000000 0.0000000 0.0000000 
0.0000000 0.0000000 0.0000000 0.0000000 0.0000000 0.0000000 
0.0000000 0.0000000 0.0000000 0.0000000 0.0000000 0.0000000 
0.0000000 0.0000000 0.0000000 0.0000000 0.0000000 0.0000000 
0.0000000 0.0000000 0.0000000 0.0000000 0.0000000 0.0000000 
0.0000000 0.0000000 0.0000000 0.0000000 0.0000000 0.0000000 
0.0000000 0.0000001 0.0000001 0.0000001 0.0000001 0.0000001 
0.0000002 0.0000002 0.0000002 0.0000003 0.0000003 0.0000004 
0.0000004 0.0000004 0.0000005 0.0000005 0.0000006 0.0000006 
0.0000006 0.0000006 0.0000006 0.0000006 0.0000006 0.0000006 
0.0000006 0.0000005 0.0000005 0.0000005 0.0000004 0.0000004 
0.0000004 0.0000003 0.0000003 0.0000003 0.0000002 0.0000002 
0.0000002 0.0000002 0.0000001 0.0000001 0.0000001 0.0000001 
0.0000001 0.0000001 0.0000001 0.0000001 0.0000001 0.0000001 
0.0000000 0.0000000 0.0000000 0.0000000 0.0000000 0.0000000 
0.0000000 0.0000000 0.0000000 0.0000000 0.0000000 0.0000000 
0.0000000 0.0000000 0.0000000 0.0000000 0.0000000 0.0000000 
0.0000000 0.0000000 0.0000000 0.0000000 0.0000000 0.0000000 
0.0000000 0.0000000 0.0000000 0.0000000 0.0000000 0.0000000 
0.0000000 0.0000000 0.0000000 0.0000000 0.0000000 0.0000000 
0.0000000 0.0000000 0.0000000 0.0000000 0.0000000 0.0000000 
0.0000000 0.0000000 0.0000000 0.0000000 0.0000000 0.0000000 
0.0000000 0.0000000 0.0000000 0.0000000 0.0000000 0.0000000 
0.0000000 0.0000000 0.0000000 0.0000000 0.0000000 0.0000000 
0.0000000 0.0000001 0.0000001 0.0000001 0.0000001 0.0000001 
0.0000001 0.0000002 0.0000002 0.0000002 0.0000003 0.0000003 
0.0000003 0.0000004 0.0000004 0.0000004 0.0000005 0.0000005 
0.0000005 0.0000005 0.0000005 0.0000005 0.0000005 0.0000005 
0.0000005 0.0000004 0.0000004 0.0000004 0.0000004 0.0000003 
0.0000003 0.0000003 0.0000002 0.0000002 0.0000002 0.0000002 
0.0000002 0.0000001 0.0000001 0.0000001 0.0000001 0.0000001 
0.0000001 0.0000001 0.0000001 0.0000001 0.0000000 0.0000000 
0.0000000 0.0000000 0.0000000 0.0000000 0.0000000 0.0000000 
0.0000000 0.0000000 0.0000000 0.0000000 0.0000000 0.0000000 
0.0000000 0.0000000 0.0000000 0.0000000 0.0000000 0.0000000 
0.0000000 0.0000000 0.0000000 0.0000000 0.0000000 0.0000000 
0.0000000 0.0000000 0.0000000 0.0000000 0.0000000 0.0000000 
0.0000000 0.0000000 0.0000000 0.0000000 0.0000000 0.0000000 
0.0000000 0.0000000 0.0000000 0.0000000 0.0000000 0.0000000 
0.0000000 0.0000000 0.0000000 0.0000000 0.0000000 0.0000000 
0.0000000 0.0000000 0.0000000 0.0000000 0.0000000 0.0000000 
0.0000000 0.0000000 0.0000000 0.0000000 0.0000000 0.0000000 
0.0000000 0.0000000 0.0000001 0.0000001 0.0000001 0.0000001 
0.0000001 0.0000001 0.0000002 0.0000002 0.0000002 0.0000003 
0.0000003 0.0000003 0.0000003 0.0000004 0.0000004 0.0000004 
0.0000004 0.0000004 0.0000004 0.0000004 0.0000004 0.0000004 
0.0000004 0.0000003 0.0000003 0.0000003 0.0000003 0.0000002 
0.0000002 0.0000002 0.0000002 0.0000002 0.0000001 0.0000001 
0.0000001 0.0000001 0.0000001 0.0000001 0.0000001 0.0000001 
0.0000001 0.0000001 0.0000000 0.0000000 0.0000000 0.0000000 
0.0000000 0.0000000 0.0000000 0.0000000 0.0000000 0.0000000 
0.0000000 0.0000000 0.0000000 0.0000000 0.0000000 0.0000000 
0.0000000 0.0000000 0.0000000 0.0000000 0.0000000 0.0000000 
0.0000000 0.0000000 0.0000000 0.0000000 0.0000000 0.0000000 
0.0000000 0.0000000 0.0000000 0.0000000 0.0000000 0.0000000 
0.0000000 0.0000000 0.0000000 0.0000000 0.0000000 0.0000000 
0.0000000 0.0000000 0.0000000 0.0000000 0.0000000 0.0000000 
0.0000000 0.0000000 0.0000000 0.0000000 0.0000000 0.0000000 
0.0000000 0.0000000 0.0000000 0.0000000 0.0000000 0.0000000 
0.0000000 0.0000000 0.0000000 0.0000000 0.0000000 0.0000000 
0.0000000 0.0000000 0.0000000 0.0000001 0.0000001 0.0000001 
0.0000001 0.0000001 0.0000001 0.0000002 0.0000002 0.0000002 
0.0000002 0.0000003 0.0000003 0.0000003 0.0000003 0.0000003 
0.0000003 0.0000003 0.0000003 0.0000003 0.0000003 0.0000003 
0.0000003 0.0000003 0.0000002 0.0000002 0.0000002 0.0000002 
0.0000002 0.0000002 0.0000001 0.0000001 0.0000001 0.0000001 
0.0000001 0.0000001 0.0000001 0.0000001 0.0000001 0.0000000 
0.0000000 0.0000000 0.0000000 0.0000000 0.0000000 0.0000000 
0.0000000 0.0000000 0.0000000 0.0000000 0.0000000 0.0000000 
0.0000000 0.0000000 0.0000000 0.0000000 0.0000000 0.0000000 
0.0000000 0.0000000 0.0000000 0.0000000 0.0000000 0.0000000 
0.0000000 0.0000000 0.0000000 0.0000000 0.0000000 0.0000000 
0.0000000 0.0000000 0.0000000 0.0000000 0.0000000 0.0000000 
0.0000000 0.0000000 0.0000000 0.0000000 0.0000000 0.0000000 
0.0000000 0.0000000 0.0000000 0.0000000 0.0000000 0.0000000 
0.0000000 0.0000000 0.0000000 0.0000000 0.0000000 0.0000000 
0.0000000 0.0000000 0.0000000 0.0000000 0.0000000 0.0000000 
0.0000000 0.0000000 0.0000000 0.0000000 0.0000000 0.0000000 
0.0000000 0.0000000 0.0000000 0.0000000 0.0000001 0.0000001 
0.0000001 0.0000001 0.0000001 0.0000001 0.0000002 0.0000002 
0.0000002 0.0000002 0.0000002 0.0000002 0.0000003 0.0000003 
0.0000003 0.0000003 0.0000003 0.0000003 0.0000003 0.0000002 
0.0000002 0.0000002 0.0000002 0.0000002 0.0000002 0.0000001 
0.0000001 0.0000001 0.0000001 0.0000001 0.0000001 0.0000001 
0.0000001 0.0000001 0.0000000 0.0000000 0.0000000 0.0000000 
0.0000000 0.0000000 0.0000000 0.0000000 0.0000000 0.0000000 
0.0000000 0.0000000 0.0000000 0.0000000 0.0000000 0.0000000 
0.0000000 0.0000000 0.0000000 0.0000000 0.0000000 0.0000000 
0.0000000 0.0000000 0.0000000 0.0000000 0.0000000 0.0000000 
0.0000000 0.0000000 0.0000000 0.0000000 0.0000000 0.0000000 
0.0000000 0.0000000 0.0000000 0.0000000 0.0000000 0.0000000 
0.0000000 0.0000000 0.0000000 0.0000000 0.0000000 0.0000000 
0.0000000 0.0000000 0.0000000 0.0000000 0.0000000 0.0000000 
0.0000000 0.0000000 0.0000000 0.0000000 0.0000000 0.0000000 
0.0000000 0.0000000 0.0000000 0.0000000 0.0000000 0.0000000 
0.0000000 0.0000000 0.0000000 0.0000000 0.0000000 0.0000000 
0.0000000 0.0000000 0.0000000 0.0000000 0.0000000 0.0000001 
0.0000001 0.0000001 0.0000001 0.0000001 0.0000001 0.0000001 
0.0000002 0.0000002 0.0000002 0.0000002 0.0000002 0.0000002 
0.0000002 0.0000002 0.0000002 0.0000002 0.0000002 0.0000002 
0.0000002 0.0000002 0.0000002 0.0000001 0.0000001 0.0000001 
0.0000001 0.0000001 0.0000001 0.0000001 0.0000001 0.0000001 
0.0000000 0.0000000 0.0000000 0.0000000 0.0000000 0.0000000 
0.0000000 0.0000000 0.0000000 0.0000000 0.0000000 0.0000000 
0.0000000 0.0000000 0.0000000 0.0000000 0.0000000 0.0000000 
0.0000000 0.0000000 0.0000000 0.0000000 0.0000000 0.0000000 
0.0000000 0.0000000 0.0000000 0.0000000 0.0000000 0.0000000 
0.0000000 0.0000000 0.0000000 0.0000000 0.0000000 0.0000000 
0.0000000 0.0000000 0.0000000 0.0000000 0.0000000 0.0000000 
0.0000000 0.0000000 0.0000000 0.0000000 0.0000000 0.0000000 
0.0000000 0.0000000 0.0000000 0.0000000 0.0000000 0.0000000 
0.0000000 0.0000000 0.0000000 0.0000000 0.0000000 0.0000000 
0.0000000 0.0000000 0.0000000 0.0000000 0.0000000 0.0000000 
0.0000000 0.0000000 0.0000000 0.0000000 0.0000000 0.0000000 
0.0000000 0.0000000 0.0000000 0.0000000 0.0000000 0.0000000 
0.0000001 0.0000001 0.0000001 0.0000001 0.0000001 0.0000001 
0.0000001 0.0000001 0.0000001 0.0000002 0.0000002 0.0000002 
0.0000002 0.0000002 0.0000002 0.0000002 0.0000002 0.0000001 
0.0000001 0.0000001 0.0000001 0.0000001 0.0000001 0.0000001 
0.0000001 0.0000001 0.0000001 0.0000001 0.0000000 0.0000000 
0.0000000 0.0000000 0.0000000 0.0000000 0.0000000 0.0000000 
0.0000000 0.0000000 0.0000000 0.0000000 0.0000000 0.0000000 
0.0000000 0.0000000 0.0000000 0.0000000 0.0000000 0.0000000 
0.0000000 0.0000000 0.0000000 0.0000000 0.0000000 0.0000000 
0.0000000 0.0000000 0.0000000 0.0000000 0.0000000 0.0000000 
0.0000000 0.0000000 0.0000000 0.0000000 0.0000000 0.0000000 
0.0000000 0.0000000 0.0000000 0.0000000 0.0000000 0.0000000 
0.0000000 0.0000000 0.0000000 0.0000000 0.0000000 0.0000000 
0.0000000 0.0000000 0.0000000 0.0000000 0.0000000 0.0000000 
0.0000000 0.0000000 0.0000000 0.0000000 0.0000000 0.0000000 
0.0000000 0.0000000 0.0000000 0.0000000 0.0000000 0.0000000 
0.0000000 0.0000000 0.0000000 0.0000000 0.0000000 0.0000000 
0.0000000 0.0000000 0.0000000 0.0000000 0.0000000 0.0000000 
0.0000000 0.0000001 0.0000001 0.0000001 0.0000001 0.0000001 
0.0000001 0.0000001 0.0000001 0.0000001 0.0000001 0.0000001 
0.0000001 0.0000001 0.0000001 0.0000001 0.0000001 0.0000001 
0.0000001 0.0000001 0.0000001 0.0000001 0.0000001 0.0000001 
0.0000001 0.0000001 0.0000000 0.0000000 0.0000000 0.0000000 
0.0000000 0.0000000 0.0000000 0.0000000 0.0000000 0.0000000 
0.0000000 0.0000000 0.0000000 0.0000000 0.0000000 0.0000000 
0.0000000 0.0000000 0.0000000 0.0000000 0.0000000 0.0000000 
0.0000000 0.0000000 0.0000000 0.0000000 0.0000000 0.0000000 
0.0000000 0.0000000 0.0000000 0.0000000 0.0000000 0.0000000 
0.0000000 0.0000000 0.0000000 0.0000000 0.0000000 0.0000000 
0.0000000 0.0000000 0.0000000 0.0000000 0.0000000 0.0000000 
0.0000000 0.0000000 0.0000000 0.0000000 0.0000000 0.0000000 
0.0000000 0.0000000 0.0000000 0.0000000 0.0000000 0.0000000 
0.0000000 0.0000000 0.0000000 0.0000000 0.0000000 0.0000000 
0.0000000 0.0000000 0.0000000 0.0000000 0.0000000 0.0000000 
0.0000000 0.0000000 0.0000000 0.0000000 0.0000000 0.0000000 
0.0000000 0.0000000 0.0000000 0.0000000 0.0000000 0.0000000 
0.0000000 0.0000000 0.0000001 0.0000001 0.0000001 0.0000001 
0.0000001 0.0000001 0.0000001 0.0000001 0.0000001 0.0000001 
0.0000001 0.0000001 0.0000001 0.0000001 0.0000001 0.0000001 
0.0000001 0.0000001 0.0000001 0.0000001 0.0000001 0.0000001 
0.0000000 0.0000000 0.0000000 0.0000000 0.0000000 0.0000000 
0.0000000 0.0000000 0.0000000 0.0000000 0.0000000 0.0000000 
0.0000000 0.0000000 0.0000000 0.0000000 0.0000000 0.0000000 
0.0000000 0.0000000 0.0000000 0.0000000 0.0000000 0.0000000 
0.0000000 0.0000000 0.0000000 0.0000000 0.0000000 0.0000000 
0.0000000 0.0000000 0.0000000 0.0000000 0.0000000 0.0000000 
0.0000000 0.0000000 0.0000000 0.0000000 0.0000000 0.0000000 
0.0000000 0.0000000 0.0000000 0.0000000 0.0000000 0.0000000 
0.0000000 0.0000000 0.0000000 0.0000000 0.0000000 0.0000000 
0.0000000 0.0000000 0.0000000 0.0000000 0.0000000 0.0000000 
0.0000000 0.0000000 0.0000000 0.0000000 0.0000000 0.0000000 
0.0000000 0.0000000 0.0000000 0.0000000 0.0000000 0.0000000 
0.0000000 0.0000000 0.0000000 0.0000000 0.0000000 0.0000000 
0.0000000 0.0000000 0.0000000 0.0000000 0.0000000 0.0000000 
0.0000000 0.0000000 0.0000000 0.0000000 0.0000000 0.0000000 
0.0000000 0.0000000 0.0000000 0.0000000 0.0000000 0.0000000 
0.0000000 0.0000000 0.0000000 0.0000000 0.0000000 0.0000000 
0.0000000 0.0000000 0.0000000 0.0000000 0.0000000 0.0000000 
0.0000000 0.0000000 0.0000000 0.0000000 0.0000000 0.0000000 
0.0000000 0.0000000 0.0000000 0.0000000 0.0000000 0.0000000 
0.0000000 0.0000000 0.0000000 0.0000000 0.0000000 0.0000000 
0.0000000 0.0000000 0.0000000 0.0000000 0.0000000 0.0000000 
0.0000000 0.0000000 0.0000000 0.0000000 0.0000000 0.0000000 
0.0000000 0.0000000 0.0000000 0.0000000 0.0000000 0.0000000 
0.0000000 0.0000000 0.0000000 0.0000000 0.0000000 0.0000000 
0.0000000 0.0000000 0.0000000 0.0000000 0.0000000 0.0000000 
0.0000000 0.0000000 0.0000000 0.0000000 0.0000000 0.0000000 
0.0000000 0.0000000 0.0000000 0.0000000 0.0000000 0.0000000 
0.0000000 0.0000000 0.0000000 0.0000000 0.0000000 0.0000000 
0.0000000 0.0000000 0.0000000 0.0000000 0.0000000 0.0000000 
0.0000000 0.0000000 0.0000000 0.0000000 0.0000000 0.0000000 
0.0000000 0.0000000 0.0000000 0.0000000 0.0000000 0.0000000 
0.0000000 0.0000000 0.0000000 0.0000000 0.0000000 0.0000000 
0.0000000 0.0000000 0.0000000 0.0000000 0.0000000 0.0000000 
0.0000000 0.0000000 0.0000000 0.0000000 0.0000000 0.0000000 
0.0000000 0.0000000 0.0000000 0.0000000 0.0000000 0.0000000 
0.0000000 0.0000000 0.0000000 0.0000000 0.0000000 0.0000000 
0.0000000 0.0000000 0.0000000 0.0000000 0.0000000 0.0000000 
0.0000000 0.0000000 0.0000000 0.0000000 0.0000000 0.0000000 
0.0000000 0.0000000 0.0000000 0.0000000 0.0000000 0.0000000 
0.0000000 0.0000000 0.0000000 0.0000000 0.0000000 0.0000000 
0.0000000 0.0000000 0.0000000 0.0000000 0.0000000 0.0000000 
0.0000000 0.0000000 0.0000000 0.0000000 0.0000000 0.0000000 
0.0000000 0.0000000 0.0000000 0.0000000 0.0000000 0.0000000 
0.0000000 0.0000000 0.0000000 0.0000000 0.0000000 0.0000000 
0.0000000 0.0000000 0.0000000 0.0000000 0.0000000 0.0000000 
0.0000000 0.0000000 0.0000000 0.0000000 0.0000000 0.0000000 
0.0000000 0.0000000 0.0000000 0.0000000 0.0000000 0.0000000 
0.0000000 0.0000000 0.0000000 0.0000000 0.0000000 0.0000000 
0.0000000 0.0000000 0.0000000 0.0000000 0.0000000 0.0000000 
0.0000000 0.0000000 0.0000000 0.0000000 0.0000000 0.0000000 
0.0000000 0.0000000 0.0000000 0.0000000 0.0000000 0.0000000 
0.0000000 0.0000000 0.0000000 0.0000000 0.0000000 0.0000000 
0.0000000 0.0000000 0.0000000 0.0000000 0.0000000 0.0000000 
0.0000000 0.0000000 0.0000000 0.0000000 0.0000000 0.0000000 
0.0000000 0.0000000 0.0000000 0.0000000 0.0000000 0.0000000 
0.0000000 0.0000000 0.0000000 0.0000000 0.0000000 0.0000000 
0.0000000 0.0000000 0.0000000 0.0000000 0.0000000 0.0000000 
0.0000000 0.0000000 0.0000000 0.0000000 0.0000000 0.0000000 
0.0000000 0.0000000 0.0000000 0.0000000 0.0000000 0.0000000 
0.0000000 0.0000000 0.0000000 0.0000000 0.0000000 0.0000000 
0.0000000 0.0000000 0.0000000 0.0000000 0.0000000 0.0000000 
0.0000000 0.0000000 0.0000000 0.0000000 0.0000000 0.0000000 
0.0000000 0.0000000 0.0000000 0.0000000 0.0000000 0.0000000 
0.0000000 0.0000000 0.0000000 0.0000000 0.0000000 0.0000000 
0.0000000 0.0000000 0.0000000 0.0000000 0.0000000 0.0000000 
0.0000000 0.0000000 0.0000000 0.0000000 0.0000000 0.0000000 
0.0000000 0.0000000 0.0000000 0.0000000 0.0000000 0.0000000 
0.0000000 0.0000000 0.0000000 0.0000000 0.0000000 0.0000000 
0.0000000 0.0000000 0.0000000 0.0000000 0.0000000 0.0000000 
0.0000000 0.0000000 0.0000000 0.0000000 0.0000000 0.0000000 
0.0000000 0.0000000 0.0000000 0.0000000 0.0000000 0.0000000 
0.0000000 0.0000000 0.0000000 0.0000000 0.0000000 0.0000000 
0.0000000 0.0000000 0.0000000 0.0000000 0.0000000 0.0000000 
0.0000000 0.0000000 0.0000000 0.0000000 0.0000000 0.0000000 
0.0000000 0.0000000 0.0000000 0.0000000 0.0000000 0.0000000 
0.0000000 0.0000000 0.0000000 0.0000000 0.0000000 0.0000000 
0.0000000 0.0000000 0.0000000 0.0000000 0.0000000 0.0000000 
0.0000000 0.0000000 0.0000000 0.0000000 0.0000000 0.0000000 
0.0000000 0.0000000 0.0000000 0.0000000 0.0000000 0.0000000 
0.0000000 0.0000000 0.0000000 0.0000000 0.0000000 0.0000000 
0.0000000 0.0000000 0.0000000 0.0000000 0.0000000 0.0000000 
0.0000000 0.0000000 0.0000000 0.0000000 0.0000000 0.0000000 
0.0000000 0.0000000 0.0000000 0.0000000 0.0000000 0.0000000 
0.0000000 0.0000000 0.0000000 0.0000000 0.0000000 0.0000000 
0.0000000 0.0000000 0.0000000 0.0000000 0.0000000 0.0000000 
0.0000000 0.0000000 0.0000000 0.0000000 0.0000000 0.0000000 
0.0000000 0.0000000 0.0000000 0.0000000 0.0000000 0.0000000 
0.0000000 0.0000000 0.0000000 0.0000000 0.0000000 0.0000000 
0.0000000 0.0000000 0.0000000 0.0000000 0.0000000 0.0000000 
0.0000000 0.0000000 0.0000000 0.0000000 0.0000000 0.0000000 
0.0000000 0.0000000 0.0000000 0.0000000 0.0000000 0.0000000 
0.0000000 0.0000000 0.0000000 0.0000000 0.0000000 0.0000000 
0.0000000 0.0000000 0.0000000 0.0000000 0.0000000 0.0000000 
0.0000000 0.0000000 0.0000000 0.0000000 0.0000000 0.0000000 
0.0000000 0.0000000 0.0000000 0.0000000 0.0000000 0.0000000 
0.0000000 0.0000000 0.0000000 0.0000000 0.0000000 0.0000000 
0.0000000 0.0000000 0.0000000 0.0000000 0.0000000 0.0000000 
0.0000000 0.0000000 0.0000000 0.0000000 0.0000000 0.0000000 
0.0000000 0.0000000 0.0000000 0.0000000 0.0000000 0.0000000 
0.0000000 0.0000000 0.0000000 0.0000000 0.0000000 0.0000000 
0.0000000 0.0000000 0.0000000 0.0000000 0.0000000 0.0000000 
0.0000000 0.0000000 0.0000000 0.0000000 0.0000000 0.0000000 
0.0000000 0.0000000 0.0000000 0.0000000 0.0000000 0.0000000 
0.0000000 0.0000000 0.0000000 0.0000000 0.0000000 0.0000000 
0.0000000 0.0000000 0.0000000 0.0000000 0.0000000 0.0000000 
0.0000000 0.0000000 0.0000000 0.0000000 0.0000000 0.0000000 
0.0000000 0.0000000 0.0000000 0.0000000 0.0000000 0.0000000 
0.0000000 0.0000000 0.0000000 0.0000000 0.0000000 0.0000000 
0.0000000 0.0000000 0.0000000 0.0000000 0.0000000 0.0000000 
0.0000000 0.0000000 0.0000000 0.0000000 0.0000000 0.0000000 
0.0000000 0.0000000 0.0000000 0.0000000 0.0000000 0.0000000 
0.0000000 0.0000000 0.0000000 0.0000000 0.0000000 0.0000000 
0.0000000 0.0000000 0.0000000 0.0000000 0.0000000 0.0000000 
0.0000000 0.0000000 0.0000000 0.0000000 0.0000000 0.0000000 
0.0000000 0.0000000 0.0000000 0.0000000 0.0000000 0.0000000 
0.0000000 0.0000000 0.0000000 0.0000000 0.0000000 0.0000000 
0.0000000 0.0000000 0.0000000 0.0000000 0.0000000 0.0000000 
0.0000000 0.0000000 0.0000000 0.0000000 0.0000000 0.0000000 
0.0000000 0.0000000 0.0000000 0.0000000 0.0000000 0.0000000 
0.0000000 0.0000000 0.0000000 0.0000000 0.0000000 0.0000000 
0.0000000 0.0000000 0.0000000 0.0000000 0.0000000 0.0000000 
0.0000000 0.0000000 0.0000000 0.0000000 0.0000000 0.0000000 
0.0000000 0.0000000 0.0000000 0.0000000 0.0000000 0.0000000 
0.0000000 0.0000000 0.0000000 0.0000000 0.0000000 0.0000000 
0.0000000 0.0000000 0.0000000 0.0000000 0.0000000 0.0000000
[truncated: 8,983,167 more chars]
