# Supplementary material for: MISATO: machine learning dataset of protein–ligand complexes for structure-based drug discovery
Source: Nat Comput Sci. 2024 May 10;4(5):367–78. doi: 10.1038/s43588-024-00627-2 (PMC11136668; doi:10.1038/s43588-024-00627-2)
Supplement: Supplementary file 7 — Statistical source data for Fig. 3 showing MD trajectories for the described structures. [file 43588_2024_627_MOESM7_ESM.zip]

Archive with 6 entries (6 files):
- Figure3/3a_2am4_pdb.txt
- Figure3/3b_2lkk_pdb.txt
- Figure3/3c_8abp_pdb.txt
- Figure3/3d_lower_panel_1waw_pdb.txt
- Figure3/3d_upper_panel_4zyz_pdb.txt
- Figure3/3e_2ig0_pdb.txt
