# Supplementary material for: MISATO: machine learning dataset of protein–ligand complexes for structure-based drug discovery
Source: Nat Comput Sci. 2024 May 10;4(5):367–78. doi: 10.1038/s43588-024-00627-2 (PMC11136668; doi:10.1038/s43588-024-00627-2)
Supplement: Supplementary file 7 — Statistical source data for Fig. 3 showing MD trajectories for the described structures. [file 43588_2024_627_MOESM7_ESM.zip › Figure3/3a_2am4_pdb.txt]

CRYST1   85.830   85.830   85.830 109.47 109.47 109.47               1
MODEL     1
ATOM      1  N   ALA     1      56.225  44.665  24.465  1.00  0.00           N  
ATOM      2  H1  ALA     1      55.798  44.620  23.551  1.00  0.00           H  
ATOM      3  H2  ALA     1      55.858  43.826  24.891  1.00  0.00           H  
ATOM      4  H3  ALA     1      57.202  44.615  24.214  1.00  0.00           H  
ATOM      5  CA  ALA     1      55.940  45.993  25.045  1.00  0.00           C  
ATOM      6  HA  ALA     1      56.371  46.847  24.522  1.00  0.00           H  
ATOM      7  CB  ALA     1      54.405  46.142  25.053  1.00  0.00           C  
ATOM      8  HB1 ALA     1      53.958  46.201  24.061  1.00  0.00           H  
ATOM      9  HB2 ALA     1      53.883  45.320  25.543  1.00  0.00           H  
ATOM     10  HB3 ALA     1      54.258  47.088  25.574  1.00  0.00           H  
ATOM     11  C   ALA     1      56.624  46.058  26.414  1.00  0.00           C  
ATOM     12  O   ALA     1      56.399  45.118  27.269  1.00  0.00           O  
ATOM     13  N   VAL     2      57.389  47.096  26.627  1.00  0.00           N  
ATOM     14  H   VAL     2      57.516  47.756  25.873  1.00  0.00           H  
ATOM     15  CA  VAL     2      57.952  47.550  27.964  1.00  0.00           C  
ATOM     16  HA  VAL     2      58.434  46.703  28.453  1.00  0.00           H  
ATOM     17  CB  VAL     2      59.023  48.720  27.761  1.00  0.00           C  
ATOM     18  HB  VAL     2      58.525  49.639  27.451  1.00  0.00           H  
ATOM     19  CG1 VAL     2      59.832  48.900  29.066  1.00  0.00           C  
ATOM     20 HG11 VAL     2      60.703  49.553  29.008  1.00  0.00           H  
ATOM     21 HG12 VAL     2      59.219  49.287  29.879  1.00  0.00           H  
ATOM     22 HG13 VAL     2      60.187  47.912  29.361  1.00  0.00           H  
ATOM     23  CG2 VAL     2      60.056  48.437  26.656  1.00  0.00           C  
ATOM     24 HG21 VAL     2      59.502  48.279  25.731  1.00  0.00           H  
ATOM     25 HG22 VAL     2      60.742  49.284  26.649  1.00  0.00           H  
ATOM     26 HG23 VAL     2      60.743  47.624  26.894  1.00  0.00           H  
ATOM     27  C   VAL     2      56.851  47.971  28.880  1.00  0.00           C  
ATOM     28  O   VAL     2      56.170  48.890  28.571  1.00  0.00           O  
ATOM     29  N   ILE     3      56.818  47.434  30.111  1.00  0.00           N  
ATOM     30  H   ILE     3      57.373  46.606  30.276  1.00  0.00           H  
ATOM     31  CA  ILE     3      55.830  47.887  31.198  1.00  0.00           C  
ATOM     32  HA  ILE     3      55.510  48.841  30.779  1.00  0.00           H  
ATOM     33  CB  ILE     3      54.659  46.906  31.292  1.00  0.00           C  
ATOM     34  HB  ILE     3      54.986  45.957  31.717  1.00  0.00           H  
ATOM     35  CG2 ILE     3      53.632  47.528  32.309  1.00  0.00           C  
ATOM     36 HG21 ILE     3      53.077  48.354  31.864  1.00  0.00           H  
ATOM     37 HG22 ILE     3      52.993  46.809  32.822  1.00  0.00           H  
ATOM     38 HG23 ILE     3      54.134  48.000  33.153  1.00  0.00           H  
ATOM     39  CG1 ILE     3      54.015  46.567  29.916  1.00  0.00           C  
ATOM     40 HG12 ILE     3      54.001  47.553  29.452  1.00  0.00           H  
ATOM     41 HG13 ILE     3      54.783  45.969  29.426  1.00  0.00           H  
ATOM     42  CD1 ILE     3      52.772  45.718  30.084  1.00  0.00           C  
ATOM     43 HD11 ILE     3      52.505  45.360  29.089  1.00  0.00           H  
ATOM     44 HD12 ILE     3      53.073  44.920  30.762  1.00  0.00           H  
ATOM     45 HD13 ILE     3      51.957  46.365  30.407  1.00  0.00           H  
ATOM     46  C   ILE     3      56.617  48.135  32.521  1.00  0.00           C  
ATOM     47  O   ILE     3      57.339  47.284  33.052  1.00  0.00           O  
ATOM     48  N   PRO     4      56.552  49.393  32.982  1.00  0.00           N  
ATOM     49  CD  PRO     4      56.170  50.613  32.378  1.00  0.00           C  
ATOM     50  HD2 PRO     4      55.169  50.602  31.948  1.00  0.00           H  
ATOM     51  HD3 PRO     4      56.871  51.036  31.658  1.00  0.00           H  
ATOM     52  CG  PRO     4      56.149  51.676  33.508  1.00  0.00           C  
ATOM     53  HG2 PRO     4      55.252  51.667  34.127  1.00  0.00           H  
ATOM     54  HG3 PRO     4      56.247  52.714  33.187  1.00  0.00           H  
ATOM     55  CB  PRO     4      57.276  51.175  34.438  1.00  0.00           C  
ATOM     56  HB2 PRO     4      57.259  51.408  35.502  1.00  0.00           H  
ATOM     57  HB3 PRO     4      58.261  51.423  34.043  1.00  0.00           H  
ATOM     58  CA  PRO     4      57.114  49.654  34.298  1.00  0.00           C  
ATOM     59  HA  PRO     4      58.099  49.214  34.453  1.00  0.00           H  
ATOM     60  C   PRO     4      56.227  49.049  35.443  1.00  0.00           C  
ATOM     61  O   PRO     4      55.019  49.182  35.402  1.00  0.00           O  
ATOM     62  N   ILE     5      56.897  48.433  36.432  1.00  0.00           N  
ATOM     63  H   ILE     5      57.901  48.335  36.377  1.00  0.00           H  
ATOM     64  CA  ILE     5      56.341  48.093  37.756  1.00  0.00           C  
ATOM     65  HA  ILE     5      55.254  48.061  37.683  1.00  0.00           H  
ATOM     66  CB  ILE     5      56.907  46.784  38.231  1.00  0.00           C  
ATOM     67  HB  ILE     5      57.966  46.743  37.972  1.00  0.00           H  
ATOM     68  CG2 ILE     5      56.800  46.676  39.785  1.00  0.00           C  
ATOM     69 HG21 ILE     5      55.758  46.760  40.094  1.00  0.00           H  
ATOM     70 HG22 ILE     5      57.262  45.755  40.140  1.00  0.00           H  
ATOM     71 HG23 ILE     5      57.528  47.329  40.266  1.00  0.00           H  
ATOM     72  CG1 ILE     5      56.167  45.569  37.659  1.00  0.00           C  
ATOM     73 HG12 ILE     5      56.773  44.698  37.910  1.00  0.00           H  
ATOM     74 HG13 ILE     5      55.273  45.234  38.185  1.00  0.00           H  
ATOM     75  CD1 ILE     5      55.942  45.462  36.151  1.00  0.00           C  
ATOM     76 HD11 ILE     5      55.207  46.171  35.769  1.00  0.00           H  
ATOM     77 HD12 ILE     5      56.897  45.727  35.697  1.00  0.00           H  
ATOM     78 HD13 ILE     5      55.832  44.423  35.842  1.00  0.00           H  
ATOM     79  C   ILE     5      56.746  49.335  38.675  1.00  0.00           C  
ATOM     80  O   ILE     5      57.946  49.639  38.727  1.00  0.00           O  
ATOM     81  N   LEU     6      55.791  49.913  39.376  1.00  0.00           N  
ATOM     82  H   LEU     6      54.804  49.705  39.324  1.00  0.00           H  
ATOM     83  CA  LEU     6      55.968  50.891  40.477  1.00  0.00           C  
ATOM     84  HA  LEU     6      56.938  51.374  40.356  1.00  0.00           H  
ATOM     85  CB  LEU     6      54.863  52.010  40.280  1.00  0.00           C  
ATOM     86  HB2 LEU     6      55.041  52.485  39.316  1.00  0.00           H  
ATOM     87  HB3 LEU     6      53.901  51.504  40.196  1.00  0.00           H  
ATOM     88  CG  LEU     6      54.760  53.102  41.360  1.00  0.00           C  
ATOM     89  HG  LEU     6      54.605  52.474  42.237  1.00  0.00           H  
ATOM     90  CD1 LEU     6      55.952  53.927  41.656  1.00  0.00           C  
ATOM     91 HD11 LEU     6      56.116  54.721  40.929  1.00  0.00           H  
ATOM     92 HD12 LEU     6      55.879  54.376  42.647  1.00  0.00           H  
ATOM     93 HD13 LEU     6      56.812  53.257  41.661  1.00  0.00           H  
ATOM     94  CD2 LEU     6      53.481  53.867  41.274  1.00  0.00           C  
ATOM     95 HD21 LEU     6      53.582  54.444  40.355  1.00  0.00           H  
ATOM     96 HD22 LEU     6      52.568  53.273  41.239  1.00  0.00           H  
ATOM     97 HD23 LEU     6      53.391  54.612  42.065  1.00  0.00           H  
ATOM     98  C   LEU     6      55.955  50.199  41.763  1.00  0.00           C  
ATOM     99  O   LEU     6      54.945  49.644  42.099  1.00  0.00           O  
ATOM    100  N   VAL     7      56.951  50.477  42.604  1.00  0.00           N  
ATOM    101  H   VAL     7      57.603  51.216  42.381  1.00  0.00           H  
ATOM    102  CA  VAL     7      57.040  50.103  44.003  1.00  0.00           C  
ATOM    103  HA  VAL     7      56.189  49.489  44.297  1.00  0.00           H  
ATOM    104  CB  VAL     7      58.366  49.331  44.329  1.00  0.00           C  
ATOM    105  HB  VAL     7      59.188  49.941  43.954  1.00  0.00           H  
ATOM    106  CG1 VAL     7      58.653  49.112  45.927  1.00  0.00           C  
ATOM    107 HG11 VAL     7      57.927  48.388  46.297  1.00  0.00           H  
ATOM    108 HG12 VAL     7      59.643  48.682  46.076  1.00  0.00           H  
ATOM    109 HG13 VAL     7      58.612  50.094  46.400  1.00  0.00           H  
ATOM    110  CG2 VAL     7      58.413  47.958  43.767  1.00  0.00           C  
ATOM    111 HG21 VAL     7      58.097  47.996  42.725  1.00  0.00           H  
ATOM    112 HG22 VAL     7      59.347  47.405  43.862  1.00  0.00           H  
ATOM    113 HG23 VAL     7      57.623  47.340  44.195  1.00  0.00           H  
ATOM    114  C   VAL     7      56.819  51.376  44.791  1.00  0.00           C  
ATOM    115  O   VAL     7      57.777  52.105  44.902  1.00  0.00           O  
ATOM    116  N   ILE     8      55.634  51.499  45.372  1.00  0.00           N  
ATOM    117  H   ILE     8      54.976  50.767  45.146  1.00  0.00           H  
ATOM    118  CA  ILE     8      55.268  52.537  46.403  1.00  0.00           C  
ATOM    119  HA  ILE     8      55.426  53.526  45.974  1.00  0.00           H  
ATOM    120  CB  ILE     8      53.823  52.324  46.830  1.00  0.00           C  
ATOM    121  HB  ILE     8      53.879  51.319  47.247  1.00  0.00           H  
ATOM    122  CG2 ILE     8      53.423  53.214  48.011  1.00  0.00           C  
ATOM    123 HG21 ILE     8      53.964  52.843  48.882  1.00  0.00           H  
ATOM    124 HG22 ILE     8      53.847  54.194  47.792  1.00  0.00           H  
ATOM    125 HG23 ILE     8      52.348  53.135  48.174  1.00  0.00           H  
ATOM    126  CG1 ILE     8      52.828  52.408  45.591  1.00  0.00           C  
ATOM    127 HG12 ILE     8      53.090  51.719  44.787  1.00  0.00           H  
ATOM    128 HG13 ILE     8      51.814  52.146  45.892  1.00  0.00           H  
ATOM    129  CD1 ILE     8      52.805  53.891  45.043  1.00  0.00           C  
ATOM    130 HD11 ILE     8      52.504  54.562  45.847  1.00  0.00           H  
ATOM    131 HD12 ILE     8      53.781  54.146  44.629  1.00  0.00           H  
ATOM    132 HD13 ILE     8      52.011  53.876  44.297  1.00  0.00           H  
ATOM    133  C   ILE     8      56.164  52.248  47.635  1.00  0.00           C  
ATOM    134  O   ILE     8      56.175  51.095  48.062  1.00  0.00           O  
ATOM    135  N   ALA     9      56.723  53.301  48.245  1.00  0.00           N  
ATOM    136  H   ALA     9      56.856  54.123  47.672  1.00  0.00           H  
ATOM    137  CA  ALA     9      57.606  53.180  49.415  1.00  0.00           C  
ATOM    138  HA  ALA     9      57.166  52.400  50.036  1.00  0.00           H  
ATOM    139  CB  ALA     9      59.034  52.872  48.952  1.00  0.00           C  
ATOM    140  HB1 ALA     9      58.950  51.804  48.754  1.00  0.00           H  
ATOM    141  HB2 ALA     9      59.225  53.298  47.967  1.00  0.00           H  
ATOM    142  HB3 ALA     9      59.778  53.096  49.717  1.00  0.00           H  
ATOM    143  C   ALA     9      57.610  54.400  50.372  1.00  0.00           C  
ATOM    144  O   ALA     9      57.180  55.507  49.929  1.00  0.00           O  
ATOM    145  N   CYX    10      58.080  54.247  51.583  1.00  0.00           N  
ATOM    146  H   CYX    10      58.340  53.307  51.845  1.00  0.00           H  
ATOM    147  CA  CYX    10      57.958  55.118  52.690  1.00  0.00           C  
ATOM    148  HA  CYX    10      58.092  56.059  52.158  1.00  0.00           H  
ATOM    149  CB  CYX    10      56.564  55.117  53.435  1.00  0.00           C  
ATOM    150  HB2 CYX    10      55.956  55.499  52.615  1.00  0.00           H  
ATOM    151  HB3 CYX    10      56.268  54.074  53.552  1.00  0.00           H  
ATOM    152  SG  CYX    10      56.288  56.099  54.892  1.00  0.00           S  
ATOM    153  C   CYX    10      59.073  54.974  53.757  1.00  0.00           C  
ATOM    154  O   CYX    10      60.134  55.561  53.653  1.00  0.00           O  
ATOM    155  N   ASP    11      58.930  54.090  54.760  1.00  0.00           N  
ATOM    156  H   ASP    11      58.056  53.600  54.889  1.00  0.00           H  
ATOM    157  CA  ASP    11      59.840  53.842  55.873  1.00  0.00           C  
ATOM    158  HA  ASP    11      60.851  54.095  55.552  1.00  0.00           H  
ATOM    159  CB  ASP    11      59.523  54.786  57.024  1.00  0.00           C  
ATOM    160  HB2 ASP    11      60.368  54.890  57.704  1.00  0.00           H  
ATOM    161  HB3 ASP    11      59.535  55.798  56.618  1.00  0.00           H  
ATOM    162  CG  ASP    11      58.275  54.470  57.749  1.00  0.00           C  
ATOM    163  OD1 ASP    11      57.926  55.375  58.521  1.00  0.00           O  
ATOM    164  OD2 ASP    11      57.648  53.377  57.534  1.00  0.00           O  
ATOM    165  C   ASP    11      60.073  52.345  56.192  1.00  0.00           C  
ATOM    166  O   ASP    11      60.632  52.032  57.231  1.00  0.00           O  
ATOM    167  N   ARG    12      59.526  51.433  55.337  1.00  0.00           N  
ATOM    168  H   ARG    12      59.198  51.683  54.415  1.00  0.00           H  
ATOM    169  CA  ARG    12      59.502  49.948  55.550  1.00  0.00           C  
ATOM    170  HA  ARG    12      59.600  49.880  56.633  1.00  0.00           H  
ATOM    171  CB  ARG    12      58.175  49.341  55.183  1.00  0.00           C  
ATOM    172  HB2 ARG    12      58.162  49.048  54.134  1.00  0.00           H  
ATOM    173  HB3 ARG    12      58.098  48.401  55.729  1.00  0.00           H  
ATOM    174  CG  ARG    12      56.974  50.241  55.608  1.00  0.00           C  
ATOM    175  HG2 ARG    12      57.067  50.483  56.667  1.00  0.00           H  
ATOM    176  HG3 ARG    12      57.004  51.093  54.929  1.00  0.00           H  
ATOM    177  CD  ARG    12      55.659  49.545  55.496  1.00  0.00           C  
ATOM    178  HD2 ARG    12      55.643  48.667  56.141  1.00  0.00           H  
ATOM    179  HD3 ARG    12      54.951  50.260  55.916  1.00  0.00           H  
ATOM    180  NE  ARG    12      55.323  49.202  54.099  1.00  0.00           N  
ATOM    181  HE  ARG    12      56.019  49.422  53.400  1.00  0.00           H  
ATOM    182  CZ  ARG    12      54.133  48.615  53.690  1.00  0.00           C  
ATOM    183  NH1 ARG    12      53.150  48.367  54.431  1.00  0.00           N  
ATOM    184 HH11 ARG    12      53.328  48.439  55.422  1.00  0.00           H  
ATOM    185 HH12 ARG    12      52.277  48.167  53.963  1.00  0.00           H  
ATOM    186  NH2 ARG    12      53.926  48.258  52.478  1.00  0.00           N  
ATOM    187 HH21 ARG    12      54.471  48.549  51.679  1.00  0.00           H  
ATOM    188 HH22 ARG    12      53.303  47.524  52.174  1.00  0.00           H  
ATOM    189  C   ARG    12      60.579  49.234  54.827  1.00  0.00           C  
ATOM    190  O   ARG    12      60.694  49.330  53.560  1.00  0.00           O  
ATOM    191  N   SER    13      61.285  48.325  55.463  1.00  0.00           N  
ATOM    192  H   SER    13      60.994  48.156  56.415  1.00  0.00           H  
ATOM    193  CA  SER    13      62.371  47.504  54.827  1.00  0.00           C  
ATOM    194  HA  SER    13      62.599  48.042  53.907  1.00  0.00           H  
ATOM    195  CB  SER    13      63.633  47.379  55.775  1.00  0.00           C  
ATOM    196  HB2 SER    13      64.367  46.837  55.179  1.00  0.00           H  
ATOM    197  HB3 SER    13      63.992  48.363  56.076  1.00  0.00           H  
ATOM    198  OG  SER    13      63.123  46.683  56.911  1.00  0.00           O  
ATOM    199  HG  SER    13      63.904  46.656  57.469  1.00  0.00           H  
ATOM    200  C   SER    13      61.699  46.235  54.401  1.00  0.00           C  
ATOM    201  O   SER    13      62.283  45.434  53.770  1.00  0.00           O  
ATOM    202  N   THR    14      60.340  46.012  54.624  1.00  0.00           N  
ATOM    203  H   THR    14      59.803  46.825  54.891  1.00  0.00           H  
ATOM    204  CA  THR    14      59.577  44.994  53.864  1.00  0.00           C  
ATOM    205  HA  THR    14      59.868  43.974  54.116  1.00  0.00           H  
ATOM    206  CB  THR    14      58.098  45.067  54.198  1.00  0.00           C  
ATOM    207  HB  THR    14      57.541  44.320  53.633  1.00  0.00           H  
ATOM    208  CG2 THR    14      58.042  44.689  55.720  1.00  0.00           C  
ATOM    209 HG21 THR    14      57.010  44.388  55.898  1.00  0.00           H  
ATOM    210 HG22 THR    14      58.684  43.856  56.009  1.00  0.00           H  
ATOM    211 HG23 THR    14      58.250  45.591  56.296  1.00  0.00           H  
ATOM    212  OG1 THR    14      57.469  46.347  53.963  1.00  0.00           O  
ATOM    213  HG1 THR    14      57.329  46.320  53.014  1.00  0.00           H  
ATOM    214  C   THR    14      59.804  45.048  52.368  1.00  0.00           C  
ATOM    215  O   THR    14      59.689  43.980  51.685  1.00  0.00           O  
ATOM    216  N   VAL    15      60.266  46.201  51.753  1.00  0.00           N  
ATOM    217  H   VAL    15      60.448  47.055  52.261  1.00  0.00           H  
ATOM    218  CA  VAL    15      60.617  46.298  50.347  1.00  0.00           C  
ATOM    219  HA  VAL    15      59.745  46.097  49.724  1.00  0.00           H  
ATOM    220  CB  VAL    15      61.131  47.765  50.120  1.00  0.00           C  
ATOM    221  HB  VAL    15      60.349  48.440  50.468  1.00  0.00           H  
ATOM    222  CG1 VAL    15      62.425  48.183  50.899  1.00  0.00           C  
ATOM    223 HG11 VAL    15      62.409  47.874  51.944  1.00  0.00           H  
ATOM    224 HG12 VAL    15      63.326  47.747  50.467  1.00  0.00           H  
ATOM    225 HG13 VAL    15      62.534  49.265  50.824  1.00  0.00           H  
ATOM    226  CG2 VAL    15      61.386  48.071  48.647  1.00  0.00           C  
ATOM    227 HG21 VAL    15      60.441  47.854  48.149  1.00  0.00           H  
ATOM    228 HG22 VAL    15      61.566  49.143  48.569  1.00  0.00           H  
ATOM    229 HG23 VAL    15      62.255  47.553  48.241  1.00  0.00           H  
ATOM    230  C   VAL    15      61.717  45.231  49.915  1.00  0.00           C  
ATOM    231  O   VAL    15      61.708  44.850  48.749  1.00  0.00           O  
ATOM    232  N   ARG    16      62.571  44.752  50.817  1.00  0.00           N  
ATOM    233  H   ARG    16      62.623  45.171  51.734  1.00  0.00           H  
ATOM    234  CA  ARG    16      63.491  43.613  50.686  1.00  0.00           C  
ATOM    235  HA  ARG    16      64.249  43.838  49.936  1.00  0.00           H  
ATOM    236  CB  ARG    16      64.220  43.320  52.016  1.00  0.00           C  
ATOM    237  HB2 ARG    16      63.532  43.026  52.809  1.00  0.00           H  
ATOM    238  HB3 ARG    16      64.951  42.536  51.822  1.00  0.00           H  
ATOM    239  CG  ARG    16      65.058  44.513  52.434  1.00  0.00           C  
ATOM    240  HG2 ARG    16      65.796  44.741  51.666  1.00  0.00           H  
ATOM    241  HG3 ARG    16      64.484  45.399  52.707  1.00  0.00           H  
ATOM    242  CD  ARG    16      65.908  44.035  53.611  1.00  0.00           C  
ATOM    243  HD2 ARG    16      66.503  43.236  53.168  1.00  0.00           H  
ATOM    244  HD3 ARG    16      66.549  44.867  53.900  1.00  0.00           H  
ATOM    245  NE  ARG    16      64.926  43.694  54.686  1.00  0.00           N  
ATOM    246  HE  ARG    16      64.032  43.345  54.372  1.00  0.00           H  
ATOM    247  CZ  ARG    16      65.265  43.824  55.975  1.00  0.00           C  
ATOM    248  NH1 ARG    16      66.395  44.184  56.431  1.00  0.00           N  
ATOM    249 HH11 ARG    16      67.126  44.303  55.745  1.00  0.00           H  
ATOM    250 HH12 ARG    16      66.614  44.265  57.414  1.00  0.00           H  
ATOM    251  NH2 ARG    16      64.437  43.518  57.009  1.00  0.00           N  
ATOM    252 HH21 ARG    16      63.507  43.198  56.778  1.00  0.00           H  
ATOM    253 HH22 ARG    16      64.741  43.565  57.971  1.00  0.00           H  
ATOM    254  C   ARG    16      62.823  42.346  50.233  1.00  0.00           C  
ATOM    255  O   ARG    16      63.022  41.909  49.129  1.00  0.00           O  
ATOM    256  N   ARG    17      61.920  41.781  51.037  1.00  0.00           N  
ATOM    257  H   ARG    17      61.505  42.189  51.862  1.00  0.00           H  
ATOM    258  CA  ARG    17      61.214  40.564  50.605  1.00  0.00           C  
ATOM    259  HA  ARG    17      62.015  39.877  50.330  1.00  0.00           H  
ATOM    260  CB  ARG    17      60.366  39.884  51.720  1.00  0.00           C  
ATOM    261  HB2 ARG    17      61.105  39.594  52.468  1.00  0.00           H  
ATOM    262  HB3 ARG    17      59.753  40.736  52.014  1.00  0.00           H  
ATOM    263  CG  ARG    17      59.366  38.846  51.291  1.00  0.00           C  
ATOM    264  HG2 ARG    17      58.530  39.223  50.703  1.00  0.00           H  
ATOM    265  HG3 ARG    17      59.898  37.996  50.861  1.00  0.00           H  
ATOM    266  CD  ARG    17      58.788  38.219  52.670  1.00  0.00           C  
ATOM    267  HD2 ARG    17      59.654  37.776  53.160  1.00  0.00           H  
ATOM    268  HD3 ARG    17      58.483  38.981  53.388  1.00  0.00           H  
ATOM    269  NE  ARG    17      57.723  37.208  52.497  1.00  0.00           N  
ATOM    270  HE  ARG    17      57.651  36.914  51.534  1.00  0.00           H  
ATOM    271  CZ  ARG    17      56.940  36.752  53.440  1.00  0.00           C  
ATOM    272  NH1 ARG    17      57.091  37.108  54.718  1.00  0.00           N  
ATOM    273 HH11 ARG    17      57.942  37.550  55.035  1.00  0.00           H  
ATOM    274 HH12 ARG    17      56.515  36.703  55.442  1.00  0.00           H  
ATOM    275  NH2 ARG    17      55.910  36.078  53.217  1.00  0.00           N  
ATOM    276 HH21 ARG    17      55.724  35.625  52.334  1.00  0.00           H  
ATOM    277 HH22 ARG    17      55.565  35.556  54.010  1.00  0.00           H  
ATOM    278  C   ARG    17      60.479  40.741  49.290  1.00  0.00           C  
ATOM    279  O   ARG    17      60.475  39.739  48.532  1.00  0.00           O  
ATOM    280  N   CYS    18      59.949  41.906  48.971  1.00  0.00           N  
ATOM    281  H   CYS    18      59.990  42.615  49.690  1.00  0.00           H  
ATOM    282  CA  CYS    18      59.314  42.285  47.759  1.00  0.00           C  
ATOM    283  HA  CYS    18      58.484  41.618  47.527  1.00  0.00           H  
ATOM    284  CB  CYS    18      58.694  43.704  48.027  1.00  0.00           C  
ATOM    285  HB2 CYS    18      58.182  43.643  48.987  1.00  0.00           H  
ATOM    286  HB3 CYS    18      59.359  44.567  48.012  1.00  0.00           H  
ATOM    287  SG  CYS    18      57.361  44.044  46.787  1.00  0.00           S  
ATOM    288  HG  CYS    18      56.431  43.423  47.518  1.00  0.00           H  
ATOM    289  C   CYS    18      60.255  42.185  46.572  1.00  0.00           C  
ATOM    290  O   CYS    18      59.956  41.624  45.552  1.00  0.00           O  
ATOM    291  N   LEU    19      61.504  42.815  46.650  1.00  0.00           N  
ATOM    292  H   LEU    19      61.852  43.050  47.569  1.00  0.00           H  
ATOM    293  CA  LEU    19      62.479  42.937  45.605  1.00  0.00           C  
ATOM    294  HA  LEU    19      61.901  43.046  44.687  1.00  0.00           H  
ATOM    295  CB  LEU    19      63.410  44.087  45.847  1.00  0.00           C  
ATOM    296  HB2 LEU    19      63.853  43.937  46.832  1.00  0.00           H  
ATOM    297  HB3 LEU    19      64.169  43.970  45.073  1.00  0.00           H  
ATOM    298  CG  LEU    19      62.867  45.545  45.704  1.00  0.00           C  
ATOM    299  HG  LEU    19      62.242  45.842  46.546  1.00  0.00           H  
ATOM    300  CD1 LEU    19      64.125  46.437  45.861  1.00  0.00           C  
ATOM    301 HD11 LEU    19      64.812  46.335  45.021  1.00  0.00           H  
ATOM    302 HD12 LEU    19      63.881  47.494  45.962  1.00  0.00           H  
ATOM    303 HD13 LEU    19      64.619  46.320  46.825  1.00  0.00           H  
ATOM    304  CD2 LEU    19      62.223  45.893  44.372  1.00  0.00           C  
ATOM    305 HD21 LEU    19      62.271  46.941  44.073  1.00  0.00           H  
ATOM    306 HD22 LEU    19      62.495  45.202  43.574  1.00  0.00           H  
ATOM    307 HD23 LEU    19      61.158  45.725  44.528  1.00  0.00           H  
ATOM    308  C   LEU    19      63.290  41.663  45.333  1.00  0.00           C  
ATOM    309  O   LEU    19      63.731  41.431  44.248  1.00  0.00           O  
ATOM    310  N   ASP    20      63.485  40.820  46.335  1.00  0.00           N  
ATOM    311  H   ASP    20      63.178  41.163  47.234  1.00  0.00           H  
ATOM    312  CA  ASP    20      64.055  39.547  46.105  1.00  0.00           C  
ATOM    313  HA  ASP    20      64.976  39.663  45.533  1.00  0.00           H  
ATOM    314  CB  ASP    20      64.350  38.934  47.466  1.00  0.00           C  
ATOM    315  HB2 ASP    20      63.456  38.958  48.089  1.00  0.00           H  
ATOM    316  HB3 ASP    20      64.674  37.916  47.249  1.00  0.00           H  
ATOM    317  CG  ASP    20      65.515  39.583  48.216  1.00  0.00           C  
ATOM    318  OD1 ASP    20      66.151  40.509  47.857  1.00  0.00           O  
ATOM    319  OD2 ASP    20      65.706  39.093  49.316  1.00  0.00           O  
ATOM    320  C   ASP    20      63.112  38.562  45.361  1.00  0.00           C  
ATOM    321  O   ASP    20      63.663  37.736  44.640  1.00  0.00           O  
ATOM    322  N   LYS    21      61.781  38.733  45.338  1.00  0.00           N  
ATOM    323  H   LYS    21      61.453  39.443  45.977  1.00  0.00           H  
ATOM    324  CA  LYS    21      60.853  38.252  44.249  1.00  0.00           C  
ATOM    325  HA  LYS    21      61.136  37.252  43.921  1.00  0.00           H  
ATOM    326  CB  LYS    21      59.404  38.247  44.717  1.00  0.00           C  
ATOM    327  HB2 LYS    21      59.077  39.280  44.840  1.00  0.00           H  
ATOM    328  HB3 LYS    21      58.805  37.850  43.898  1.00  0.00           H  
ATOM    329  CG  LYS    21      59.029  37.285  45.939  1.00  0.00           C  
ATOM    330  HG2 LYS    21      59.322  37.848  46.826  1.00  0.00           H  
ATOM    331  HG3 LYS    21      57.948  37.222  45.814  1.00  0.00           H  
ATOM    332  CD  LYS    21      59.559  35.914  45.843  1.00  0.00           C  
ATOM    333  HD2 LYS    21      59.527  35.437  44.863  1.00  0.00           H  
ATOM    334  HD3 LYS    21      60.633  35.912  46.032  1.00  0.00           H  
ATOM    335  CE  LYS    21      58.886  34.987  46.832  1.00  0.00           C  
ATOM    336  HE2 LYS    21      57.935  35.427  47.133  1.00  0.00           H  
ATOM    337  HE3 LYS    21      58.614  34.089  46.277  1.00  0.00           H  
ATOM    338  NZ  LYS    21      59.674  34.621  47.989  1.00  0.00           N  
ATOM    339  HZ1 LYS    21      59.183  33.993  48.608  1.00  0.00           H  
ATOM    340  HZ2 LYS    21      60.503  34.102  47.737  1.00  0.00           H  
ATOM    341  HZ3 LYS    21      59.860  35.434  48.559  1.00  0.00           H  
ATOM    342  C   LYS    21      60.953  39.112  42.935  1.00  0.00           C  
ATOM    343  O   LYS    21      61.085  38.519  41.894  1.00  0.00           O  
ATOM    344  N   LEU    22      60.722  40.475  43.077  1.00  0.00           N  
ATOM    345  H   LEU    22      60.697  40.940  43.973  1.00  0.00           H  
ATOM    346  CA  LEU    22      60.677  41.294  41.837  1.00  0.00           C  
ATOM    347  HA  LEU    22      59.928  40.842  41.187  1.00  0.00           H  
ATOM    348  CB  LEU    22      60.157  42.671  42.155  1.00  0.00           C  
ATOM    349  HB2 LEU    22      60.798  43.222  42.843  1.00  0.00           H  
ATOM    350  HB3 LEU    22      60.207  43.239  41.226  1.00  0.00           H  
ATOM    351  CG  LEU    22      58.720  42.898  42.784  1.00  0.00           C  
ATOM    352  HG  LEU    22      58.470  42.121  43.506  1.00  0.00           H  
ATOM    353  CD1 LEU    22      58.760  44.268  43.451  1.00  0.00           C  
ATOM    354 HD11 LEU    22      57.777  44.612  43.771  1.00  0.00           H  
ATOM    355 HD12 LEU    22      59.337  44.221  44.375  1.00  0.00           H  
ATOM    356 HD13 LEU    22      59.164  44.951  42.704  1.00  0.00           H  
ATOM    357  CD2 LEU    22      57.608  42.884  41.673  1.00  0.00           C  
ATOM    358 HD21 LEU    22      57.596  41.881  41.246  1.00  0.00           H  
ATOM    359 HD22 LEU    22      56.654  43.084  42.161  1.00  0.00           H  
ATOM    360 HD23 LEU    22      57.682  43.627  40.879  1.00  0.00           H  
ATOM    361  C   LEU    22      62.114  41.416  41.046  1.00  0.00           C  
ATOM    362  O   LEU    22      62.033  41.774  39.868  1.00  0.00           O  
ATOM    363  N   LEU    23      63.226  40.964  41.552  1.00  0.00           N  
ATOM    364  H   LEU    23      63.371  40.601  42.483  1.00  0.00           H  
ATOM    365  CA  LEU    23      64.368  40.690  40.658  1.00  0.00           C  
ATOM    366  HA  LEU    23      64.300  41.383  39.819  1.00  0.00           H  
ATOM    367  CB  LEU    23      65.628  41.168  41.459  1.00  0.00           C  
ATOM    368  HB2 LEU    23      65.485  40.767  42.463  1.00  0.00           H  
ATOM    369  HB3 LEU    23      66.564  40.866  40.989  1.00  0.00           H  
ATOM    370  CG  LEU    23      65.810  42.669  41.706  1.00  0.00           C  
ATOM    371  HG  LEU    23      64.887  42.986  42.194  1.00  0.00           H  
ATOM    372  CD1 LEU    23      66.951  42.857  42.699  1.00  0.00           C  
ATOM    373 HD11 LEU    23      66.555  43.652  43.332  1.00  0.00           H  
ATOM    374 HD12 LEU    23      67.191  41.962  43.272  1.00  0.00           H  
ATOM    375 HD13 LEU    23      67.906  43.125  42.247  1.00  0.00           H  
ATOM    376  CD2 LEU    23      66.008  43.413  40.341  1.00  0.00           C  
ATOM    377 HD21 LEU    23      65.114  43.691  39.783  1.00  0.00           H  
ATOM    378 HD22 LEU    23      66.648  44.274  40.537  1.00  0.00           H  
ATOM    379 HD23 LEU    23      66.541  42.768  39.643  1.00  0.00           H  
ATOM    380  C   LEU    23      64.546  39.273  40.177  1.00  0.00           C  
ATOM    381  O   LEU    23      65.205  39.120  39.105  1.00  0.00           O  
ATOM    382  N   HIE    24      63.799  38.261  40.668  1.00  0.00           N  
ATOM    383  H   HIE    24      63.133  38.396  41.416  1.00  0.00           H  
ATOM    384  CA  HIE    24      63.866  36.879  40.145  1.00  0.00           C  
ATOM    385  HA  HIE    24      64.728  36.823  39.482  1.00  0.00           H  
ATOM    386  CB  HIE    24      64.109  35.942  41.303  1.00  0.00           C  
ATOM    387  HB2 HIE    24      64.911  36.296  41.951  1.00  0.00           H  
ATOM    388  HB3 HIE    24      63.198  35.881  41.897  1.00  0.00           H  
ATOM    389  CG  HIE    24      64.471  34.534  40.855  1.00  0.00           C  
ATOM    390  ND1 HIE    24      65.488  34.192  39.971  1.00  0.00           N  
ATOM    391  CE1 HIE    24      65.585  32.862  40.066  1.00  0.00           C  
ATOM    392  HE1 HIE    24      66.239  32.230  39.484  1.00  0.00           H  
ATOM    393  NE2 HIE    24      64.807  32.344  41.004  1.00  0.00           N  
ATOM    394  HE2 HIE    24      64.814  31.378  41.298  1.00  0.00           H  
ATOM    395  CD2 HIE    24      64.123  33.408  41.532  1.00  0.00           C  
ATOM    396  HD2 HIE    24      63.286  33.469  42.211  1.00  0.00           H  
ATOM    397  C   HIE    24      62.738  36.489  39.185  1.00  0.00           C  
ATOM    398  O   HIE    24      63.004  35.849  38.202  1.00  0.00           O  
ATOM    399  N   TYR    25      61.435  36.723  39.518  1.00  0.00           N  
ATOM    400  H   TYR    25      61.196  37.206  40.372  1.00  0.00           H  
ATOM    401  CA  TYR    25      60.377  36.259  38.555  1.00  0.00           C  
ATOM    402  HA  TYR    25      60.704  35.305  38.142  1.00  0.00           H  
ATOM    403  CB  TYR    25      59.174  36.051  39.354  1.00  0.00           C  
ATOM    404  HB2 TYR    25      58.896  36.968  39.873  1.00  0.00           H  
ATOM    405  HB3 TYR    25      58.337  35.726  38.735  1.00  0.00           H  
ATOM    406  CG  TYR    25      59.348  34.984  40.503  1.00  0.00           C  
ATOM    407  CD1 TYR    25      58.511  35.068  41.622  1.00  0.00           C  
ATOM    408  HD1 TYR    25      57.763  35.840  41.723  1.00  0.00           H  
ATOM    409  CE1 TYR    25      58.573  34.159  42.657  1.00  0.00           C  
ATOM    410  HE1 TYR    25      58.046  34.250  43.596  1.00  0.00           H  
ATOM    411  CZ  TYR    25      59.527  33.126  42.583  1.00  0.00           C  
ATOM    412  OH  TYR    25      59.691  32.333  43.661  1.00  0.00           O  
ATOM    413  HH  TYR    25      60.272  31.653  43.311  1.00  0.00           H  
ATOM    414  CE2 TYR    25      60.197  32.833  41.399  1.00  0.00           C  
ATOM    415  HE2 TYR    25      60.835  31.984  41.200  1.00  0.00           H  
ATOM    416  CD2 TYR    25      60.158  33.796  40.404  1.00  0.00           C  
ATOM    417  HD2 TYR    25      60.802  33.683  39.544  1.00  0.00           H  
ATOM    418  C   TYR    25      60.166  37.081  37.325  1.00  0.00           C  
ATOM    419  O   TYR    25      59.357  36.790  36.470  1.00  0.00           O  
ATOM    420  N   ARG    26      61.007  38.128  37.198  1.00  0.00           N  
ATOM    421  H   ARG    26      61.598  38.311  37.997  1.00  0.00           H  
ATOM    422  CA  ARG    26      61.122  38.932  36.029  1.00  0.00           C  
ATOM    423  HA  ARG    26      60.114  39.262  35.779  1.00  0.00           H  
ATOM    424  CB  ARG    26      62.027  40.153  36.390  1.00  0.00           C  
ATOM    425  HB2 ARG    26      61.691  40.594  37.329  1.00  0.00           H  
ATOM    426  HB3 ARG    26      63.034  39.818  36.638  1.00  0.00           H  
ATOM    427  CG  ARG    26      62.042  41.199  35.311  1.00  0.00           C  
ATOM    428  HG2 ARG    26      62.552  40.791  34.439  1.00  0.00           H  
ATOM    429  HG3 ARG    26      61.000  41.259  34.997  1.00  0.00           H  
ATOM    430  CD  ARG    26      62.501  42.616  35.740  1.00  0.00           C  
ATOM    431  HD2 ARG    26      62.384  43.308  34.905  1.00  0.00           H  
ATOM    432  HD3 ARG    26      61.915  43.057  36.547  1.00  0.00           H  
ATOM    433  NE  ARG    26      63.846  42.757  36.250  1.00  0.00           N  
ATOM    434  HE  ARG    26      64.369  41.895  36.317  1.00  0.00           H  
ATOM    435  CZ  ARG    26      64.616  43.793  36.196  1.00  0.00           C  
ATOM    436  NH1 ARG    26      64.179  44.983  35.833  1.00  0.00           N  
ATOM    437 HH11 ARG    26      63.234  45.189  35.542  1.00  0.00           H  
ATOM    438 HH12 ARG    26      64.825  45.753  35.928  1.00  0.00           H  
ATOM    439  NH2 ARG    26      65.818  43.649  36.650  1.00  0.00           N  
ATOM    440 HH21 ARG    26      66.065  42.694  36.865  1.00  0.00           H  
ATOM    441 HH22 ARG    26      66.552  44.339  36.725  1.00  0.00           H  
ATOM    442  C   ARG    26      61.813  38.202  34.898  1.00  0.00           C  
ATOM    443  O   ARG    26      62.925  37.724  35.062  1.00  0.00           O  
ATOM    444  N   PRO    27      61.222  38.154  33.634  1.00  0.00           N  
ATOM    445  CD  PRO    27      59.802  38.367  33.392  1.00  0.00           C  
ATOM    446  HD2 PRO    27      59.460  39.374  33.632  1.00  0.00           H  
ATOM    447  HD3 PRO    27      59.264  37.637  33.997  1.00  0.00           H  
ATOM    448  CG  PRO    27      59.608  38.019  31.953  1.00  0.00           C  
ATOM    449  HG2 PRO    27      59.833  38.940  31.415  1.00  0.00           H  
ATOM    450  HG3 PRO    27      58.620  37.654  31.675  1.00  0.00           H  
ATOM    451  CB  PRO    27      60.723  36.996  31.657  1.00  0.00           C  
ATOM    452  HB2 PRO    27      61.002  36.881  30.609  1.00  0.00           H  
ATOM    453  HB3 PRO    27      60.485  35.981  31.974  1.00  0.00           H  
ATOM    454  CA  PRO    27      61.912  37.422  32.587  1.00  0.00           C  
ATOM    455  HA  PRO    27      62.457  36.540  32.924  1.00  0.00           H  
ATOM    456  C   PRO    27      62.942  38.212  31.764  1.00  0.00           C  
ATOM    457  O   PRO    27      63.788  37.646  31.103  1.00  0.00           O  
ATOM    458  N   SER    28      62.799  39.525  31.737  1.00  0.00           N  
ATOM    459  H   SER    28      62.068  39.898  32.324  1.00  0.00           H  
ATOM    460  CA  SER    28      63.715  40.505  31.028  1.00  0.00           C  
ATOM    461  HA  SER    28      64.743  40.142  31.029  1.00  0.00           H  
ATOM    462  CB  SER    28      63.362  40.834  29.567  1.00  0.00           C  
ATOM    463  HB2 SER    28      63.625  39.913  29.046  1.00  0.00           H  
ATOM    464  HB3 SER    28      62.279  40.910  29.469  1.00  0.00           H  
ATOM    465  OG  SER    28      63.944  41.999  29.045  1.00  0.00           O  
ATOM    466  HG  SER    28      63.954  41.915  28.089  1.00  0.00           H  
ATOM    467  C   SER    28      63.765  41.761  31.855  1.00  0.00           C  
ATOM    468  O   SER    28      62.753  42.315  32.342  1.00  0.00           O  
ATOM    469  N   ALA    29      65.011  42.282  32.087  1.00  0.00           N  
ATOM    470  H   ALA    29      65.795  41.810  31.659  1.00  0.00           H  
ATOM    471  CA  ALA    29      65.298  43.524  32.783  1.00  0.00           C  
ATOM    472  HA  ALA    29      64.719  43.585  33.705  1.00  0.00           H  
ATOM    473  CB  ALA    29      66.796  43.592  33.180  1.00  0.00           C  
ATOM    474  HB1 ALA    29      67.060  44.565  33.593  1.00  0.00           H  
ATOM    475  HB2 ALA    29      67.038  42.818  33.909  1.00  0.00           H  
ATOM    476  HB3 ALA    29      67.367  43.447  32.263  1.00  0.00           H  
ATOM    477  C   ALA    29      64.870  44.715  31.952  1.00  0.00           C  
ATOM    478  O   ALA    29      64.575  45.774  32.514  1.00  0.00           O  
ATOM    479  N   GLU    30      64.795  44.592  30.589  1.00  0.00           N  
ATOM    480  H   GLU    30      64.993  43.648  30.289  1.00  0.00           H  
ATOM    481  CA  GLU    30      64.512  45.641  29.691  1.00  0.00           C  
ATOM    482  HA  GLU    30      65.054  46.555  29.935  1.00  0.00           H  
ATOM    483  CB  GLU    30      65.046  45.294  28.316  1.00  0.00           C  
ATOM    484  HB2 GLU    30      64.432  44.577  27.772  1.00  0.00           H  
ATOM    485  HB3 GLU    30      65.061  46.165  27.661  1.00  0.00           H  
ATOM    486  CG  GLU    30      66.492  44.747  28.129  1.00  0.00           C  
ATOM    487  HG2 GLU    30      66.448  43.673  28.307  1.00  0.00           H  
ATOM    488  HG3 GLU    30      66.818  44.903  27.101  1.00  0.00           H  
ATOM    489  CD  GLU    30      67.529  45.396  29.013  1.00  0.00           C  
ATOM    490  OE1 GLU    30      67.832  44.817  30.078  1.00  0.00           O  
ATOM    491  OE2 GLU    30      67.893  46.568  28.730  1.00  0.00           O  
ATOM    492  C   GLU    30      63.005  45.841  29.596  1.00  0.00           C  
ATOM    493  O   GLU    30      62.505  46.940  29.405  1.00  0.00           O  
ATOM    494  N   LEU    31      62.305  44.722  29.645  1.00  0.00           N  
ATOM    495  H   LEU    31      62.904  43.916  29.749  1.00  0.00           H  
ATOM    496  CA  LEU    31      60.938  44.518  29.296  1.00  0.00           C  
ATOM    497  HA  LEU    31      60.704  45.186  28.467  1.00  0.00           H  
ATOM    498  CB  LEU    31      60.608  43.097  28.827  1.00  0.00           C  
ATOM    499  HB2 LEU    31      61.319  42.850  28.039  1.00  0.00           H  
ATOM    500  HB3 LEU    31      60.791  42.457  29.690  1.00  0.00           H  
ATOM    501  CG  LEU    31      59.190  42.863  28.358  1.00  0.00           C  
ATOM    502  HG  LEU    31      58.432  43.426  28.904  1.00  0.00           H  
ATOM    503  CD1 LEU    31      59.036  43.178  26.903  1.00  0.00           C  
ATOM    504 HD11 LEU    31      59.261  44.235  26.766  1.00  0.00           H  
ATOM    505 HD12 LEU    31      59.731  42.556  26.337  1.00  0.00           H  
ATOM    506 HD13 LEU    31      58.013  43.035  26.554  1.00  0.00           H  
ATOM    507  CD2 LEU    31      58.882  41.381  28.574  1.00  0.00           C  
ATOM    508 HD21 LEU    31      57.806  41.325  28.407  1.00  0.00           H  
ATOM    509 HD22 LEU    31      59.323  40.768  27.787  1.00  0.00           H  
ATOM    510 HD23 LEU    31      59.033  41.016  29.589  1.00  0.00           H  
ATOM    511  C   LEU    31      60.034  45.024  30.538  1.00  0.00           C  
ATOM    512  O   LEU    31      58.932  45.570  30.369  1.00  0.00           O  
ATOM    513  N   PHE    32      60.536  44.760  31.761  1.00  0.00           N  
ATOM    514  H   PHE    32      61.419  44.297  31.922  1.00  0.00           H  
ATOM    515  CA  PHE    32      59.925  45.264  32.961  1.00  0.00           C  
ATOM    516  HA  PHE    32      59.141  45.965  32.676  1.00  0.00           H  
ATOM    517  CB  PHE    32      59.218  44.008  33.630  1.00  0.00           C  
ATOM    518  HB2 PHE    32      59.982  43.240  33.747  1.00  0.00           H  
ATOM    519  HB3 PHE    32      58.972  44.368  34.629  1.00  0.00           H  
ATOM    520  CG  PHE    32      58.030  43.402  32.942  1.00  0.00           C  
ATOM    521  CD1 PHE    32      58.117  42.223  32.256  1.00  0.00           C  
ATOM    522  HD1 PHE    32      59.024  41.639  32.318  1.00  0.00           H  
ATOM    523  CE1 PHE    32      56.953  41.754  31.580  1.00  0.00           C  
ATOM    524  HE1 PHE    32      56.894  40.805  31.067  1.00  0.00           H  
ATOM    525  CZ  PHE    32      55.723  42.382  31.778  1.00  0.00           C  
ATOM    526  HZ  PHE    32      54.747  42.029  31.479  1.00  0.00           H  
ATOM    527  CE2 PHE    32      55.624  43.530  32.594  1.00  0.00           C  
ATOM    528  HE2 PHE    32      54.696  43.998  32.887  1.00  0.00           H  
ATOM    529  CD2 PHE    32      56.760  44.019  33.143  1.00  0.00           C  
ATOM    530  HD2 PHE    32      56.746  45.008  33.577  1.00  0.00           H  
ATOM    531  C   PHE    32      60.845  45.974  33.909  1.00  0.00           C  
ATOM    532  O   PHE    32      61.346  45.423  34.985  1.00  0.00           O  
ATOM    533  N   PRO    33      61.174  47.259  33.732  1.00  0.00           N  
ATOM    534  CD  PRO    33      60.802  48.000  32.621  1.00  0.00           C  
ATOM    535  HD2 PRO    33      59.716  48.055  32.553  1.00  0.00           H  
ATOM    536  HD3 PRO    33      61.210  47.566  31.709  1.00  0.00           H  
ATOM    537  CG  PRO    33      61.309  49.437  32.740  1.00  0.00           C  
ATOM    538  HG2 PRO    33      60.522  50.118  33.063  1.00  0.00           H  
ATOM    539  HG3 PRO    33      61.885  49.790  31.885  1.00  0.00           H  
ATOM    540  CB  PRO    33      62.263  49.420  34.028  1.00  0.00           C  
ATOM    541  HB2 PRO    33      62.200  50.299  34.669  1.00  0.00           H  
ATOM    542  HB3 PRO    33      63.300  49.313  33.710  1.00  0.00           H  
ATOM    543  CA  PRO    33      61.926  48.069  34.723  1.00  0.00           C  
ATOM    544  HA  PRO    33      62.819  47.486  34.949  1.00  0.00           H  
ATOM    545  C   PRO    33      61.133  48.372  36.011  1.00  0.00           C  
ATOM    546  O   PRO    33      59.941  48.318  35.913  1.00  0.00           O  
ATOM    547  N   ILE    34      61.743  48.507  37.171  1.00  0.00           N  
ATOM    548  H   ILE    34      62.733  48.310  37.142  1.00  0.00           H  
ATOM    549  CA  ILE    34      61.167  48.724  38.552  1.00  0.00           C  
ATOM    550  HA  ILE    34      60.080  48.721  38.476  1.00  0.00           H  
ATOM    551  CB  ILE    34      61.516  47.761  39.691  1.00  0.00           C  
ATOM    552  HB  ILE    34      62.590  47.712  39.867  1.00  0.00           H  
ATOM    553  CG2 ILE    34      60.964  48.214  41.137  1.00  0.00           C  
ATOM    554 HG21 ILE    34      61.439  49.171  41.349  1.00  0.00           H  
ATOM    555 HG22 ILE    34      59.889  48.070  41.241  1.00  0.00           H  
ATOM    556 HG23 ILE    34      61.395  47.481  41.819  1.00  0.00           H  
ATOM    557  CG1 ILE    34      60.979  46.307  39.341  1.00  0.00           C  
ATOM    558 HG12 ILE    34      60.025  46.134  39.839  1.00  0.00           H  
ATOM    559 HG13 ILE    34      60.812  46.324  38.264  1.00  0.00           H  
ATOM    560  CD1 ILE    34      61.859  45.199  39.834  1.00  0.00           C  
ATOM    561 HD11 ILE    34      61.904  45.051  40.913  1.00  0.00           H  
ATOM    562 HD12 ILE    34      61.586  44.225  39.430  1.00  0.00           H  
ATOM    563 HD13 ILE    34      62.845  45.374  39.402  1.00  0.00           H  
ATOM    564  C   ILE    34      61.498  50.151  38.992  1.00  0.00           C  
ATOM    565  O   ILE    34      62.701  50.482  39.143  1.00  0.00           O  
ATOM    566  N   ILE    35      60.515  50.993  39.195  1.00  0.00           N  
ATOM    567  H   ILE    35      59.626  50.613  38.904  1.00  0.00           H  
ATOM    568  CA  ILE    35      60.591  52.341  39.761  1.00  0.00           C  
ATOM    569  HA  ILE    35      61.609  52.713  39.653  1.00  0.00           H  
ATOM    570  CB  ILE    35      59.755  53.275  38.917  1.00  0.00           C  
ATOM    571  HB  ILE    35      58.756  52.897  38.703  1.00  0.00           H  
ATOM    572  CG2 ILE    35      59.559  54.617  39.703  1.00  0.00           C  
ATOM    573 HG21 ILE    35      59.451  55.437  38.994  1.00  0.00           H  
ATOM    574 HG22 ILE    35      58.600  54.412  40.179  1.00  0.00           H  
ATOM    575 HG23 ILE    35      60.439  54.796  40.320  1.00  0.00           H  
ATOM    576  CG1 ILE    35      60.356  53.401  37.457  1.00  0.00           C  
ATOM    577 HG12 ILE    35      61.174  54.121  37.473  1.00  0.00           H  
ATOM    578 HG13 ILE    35      60.814  52.479  37.100  1.00  0.00           H  
ATOM    579  CD1 ILE    35      59.292  53.815  36.418  1.00  0.00           C  
ATOM    580 HD11 ILE    35      58.405  53.183  36.470  1.00  0.00           H  
ATOM    581 HD12 ILE    35      58.950  54.831  36.615  1.00  0.00           H  
ATOM    582 HD13 ILE    35      59.665  53.733  35.396  1.00  0.00           H  
ATOM    583  C   ILE    35      60.104  52.240  41.217  1.00  0.00           C  
ATOM    584  O   ILE    35      58.905  52.222  41.380  1.00  0.00           O  
ATOM    585  N   VAL    36      61.066  52.352  42.111  1.00  0.00           N  
ATOM    586  H   VAL    36      62.028  52.378  41.803  1.00  0.00           H  
ATOM    587  CA  VAL    36      60.892  52.594  43.474  1.00  0.00           C  
ATOM    588  HA  VAL    36      60.052  52.068  43.929  1.00  0.00           H  
ATOM    589  CB  VAL    36      62.064  51.998  44.325  1.00  0.00           C  
ATOM    590  HB  VAL    36      62.905  52.576  43.942  1.00  0.00           H  
ATOM    591  CG1 VAL    36      61.779  52.112  45.817  1.00  0.00           C  
ATOM    592 HG11 VAL    36      60.831  51.706  46.168  1.00  0.00           H  
ATOM    593 HG12 VAL    36      62.600  51.640  46.356  1.00  0.00           H  
ATOM    594 HG13 VAL    36      61.741  53.168  46.084  1.00  0.00           H  
ATOM    595  CG2 VAL    36      62.289  50.540  44.117  1.00  0.00           C  
ATOM    596 HG21 VAL    36      63.073  50.057  44.700  1.00  0.00           H  
ATOM    597 HG22 VAL    36      61.384  49.961  44.305  1.00  0.00           H  
ATOM    598 HG23 VAL    36      62.544  50.435  43.063  1.00  0.00           H  
ATOM    599  C   VAL    36      60.567  54.059  43.801  1.00  0.00           C  
ATOM    600  O   VAL    36      61.527  54.844  43.749  1.00  0.00           O  
ATOM    601  N   SER    37      59.339  54.454  44.092  1.00  0.00           N  
ATOM    602  H   SER    37      58.659  53.738  44.303  1.00  0.00           H  
ATOM    603  CA  SER    37      58.979  55.793  44.539  1.00  0.00           C  
ATOM    604  HA  SER    37      59.848  56.437  44.405  1.00  0.00           H  
ATOM    605  CB  SER    37      57.798  56.262  43.752  1.00  0.00           C  
ATOM    606  HB2 SER    37      58.019  56.226  42.685  1.00  0.00           H  
ATOM    607  HB3 SER    37      56.949  55.616  43.976  1.00  0.00           H  
ATOM    608  OG  SER    37      57.531  57.603  44.126  1.00  0.00           O  
ATOM    609  HG  SER    37      56.611  57.631  44.398  1.00  0.00           H  
ATOM    610  C   SER    37      58.807  55.931  46.106  1.00  0.00           C  
ATOM    611  O   SER    37      57.827  55.410  46.617  1.00  0.00           O  
ATOM    612  N   GLN    38      59.869  56.466  46.772  1.00  0.00           N  
ATOM    613  H   GLN    38      60.595  56.894  46.214  1.00  0.00           H  
ATOM    614  CA  GLN    38      60.007  56.443  48.192  1.00  0.00           C  
ATOM    615  HA  GLN    38      59.226  55.909  48.734  1.00  0.00           H  
ATOM    616  CB  GLN    38      61.360  55.755  48.500  1.00  0.00           C  
ATOM    617  HB2 GLN    38      61.414  54.809  47.960  1.00  0.00           H  
ATOM    618  HB3 GLN    38      62.144  56.466  48.242  1.00  0.00           H  
ATOM    619  CG  GLN    38      61.508  55.321  50.000  1.00  0.00           C  
ATOM    620  HG2 GLN    38      60.559  55.630  50.438  1.00  0.00           H  
ATOM    621  HG3 GLN    38      61.580  54.237  50.096  1.00  0.00           H  
ATOM    622  CD  GLN    38      62.716  55.924  50.767  1.00  0.00           C  
ATOM    623  OE1 GLN    38      63.759  55.957  50.169  1.00  0.00           O  
ATOM    624  NE2 GLN    38      62.506  56.238  52.034  1.00  0.00           N  
ATOM    625 HE21 GLN    38      63.233  56.490  52.688  1.00  0.00           H  
ATOM    626 HE22 GLN    38      61.587  56.039  52.403  1.00  0.00           H  
ATOM    627  C   GLN    38      59.809  57.922  48.692  1.00  0.00           C  
ATOM    628  O   GLN    38      60.705  58.770  48.496  1.00  0.00           O  
ATOM    629  N   ASP    39      58.662  58.103  49.380  1.00  0.00           N  
ATOM    630  H   ASP    39      58.117  57.262  49.504  1.00  0.00           H  
ATOM    631  CA  ASP    39      58.168  59.179  50.209  1.00  0.00           C  
ATOM    632  HA  ASP    39      58.574  60.119  49.835  1.00  0.00           H  
ATOM    633  CB  ASP    39      56.616  59.238  50.009  1.00  0.00           C  
ATOM    634  HB2 ASP    39      56.285  59.127  48.976  1.00  0.00           H  
ATOM    635  HB3 ASP    39      56.142  58.458  50.604  1.00  0.00           H  
ATOM    636  CG  ASP    39      56.017  60.606  50.382  1.00  0.00           C  
ATOM    637  OD1 ASP    39      54.766  60.665  50.290  1.00  0.00           O  
ATOM    638  OD2 ASP    39      56.738  61.600  50.698  1.00  0.00           O  
ATOM    639  C   ASP    39      58.685  59.114  51.722  1.00  0.00           C  
ATOM    640  O   ASP    39      59.528  58.310  52.064  1.00  0.00           O  
ATOM    641  N   CYX    40      58.105  59.879  52.646  1.00  0.00           N  
ATOM    642  H   CYX    40      57.413  60.469  52.207  1.00  0.00           H  
ATOM    643  CA  CYX    40      58.358  59.847  54.030  1.00  0.00           C  
ATOM    644  HA  CYX    40      57.681  60.600  54.434  1.00  0.00           H  
ATOM    645  CB  CYX    40      58.032  58.454  54.654  1.00  0.00           C  
ATOM    646  HB2 CYX    40      58.723  57.716  54.246  1.00  0.00           H  
ATOM    647  HB3 CYX    40      58.157  58.412  55.736  1.00  0.00           H  
ATOM    648  SG  CYX    40      56.286  58.043  54.223  1.00  0.00           S  
ATOM    649  C   CYX    40      59.723  60.314  54.573  1.00  0.00           C  
ATOM    650  O   CYX    40      59.982  60.437  55.803  1.00  0.00           O  
ATOM    651  N   GLY    41      60.589  60.596  53.527  1.00  0.00           N  
ATOM    652  H   GLY    41      60.130  60.631  52.628  1.00  0.00           H  
ATOM    653  CA  GLY    41      61.890  61.188  53.744  1.00  0.00           C  
ATOM    654  HA2 GLY    41      62.274  61.615  52.817  1.00  0.00           H  
ATOM    655  HA3 GLY    41      61.865  62.051  54.409  1.00  0.00           H  
ATOM    656  C   GLY    41      63.021  60.238  54.349  1.00  0.00           C  
ATOM    657  O   GLY    41      64.096  60.692  54.731  1.00  0.00           O  
ATOM    658  N   HIE    42      62.685  58.967  54.418  1.00  0.00           N  
ATOM    659  H   HIE    42      61.774  58.690  54.081  1.00  0.00           H  
ATOM    660  CA  HIE    42      63.346  57.991  55.277  1.00  0.00           C  
ATOM    661  HA  HIE    42      63.498  58.430  56.263  1.00  0.00           H  
ATOM    662  CB  HIE    42      62.426  56.785  55.615  1.00  0.00           C  
ATOM    663  HB2 HIE    42      61.415  57.088  55.891  1.00  0.00           H  
ATOM    664  HB3 HIE    42      62.448  56.030  54.830  1.00  0.00           H  
ATOM    665  CG  HIE    42      62.843  56.042  56.819  1.00  0.00           C  
ATOM    666  ND1 HIE    42      63.705  55.000  56.811  1.00  0.00           N  
ATOM    667  CE1 HIE    42      63.736  54.585  58.070  1.00  0.00           C  
ATOM    668  HE1 HIE    42      64.382  53.765  58.351  1.00  0.00           H  
ATOM    669  NE2 HIE    42      63.095  55.367  58.942  1.00  0.00           N  
ATOM    670  HE2 HIE    42      63.190  55.433  59.945  1.00  0.00           H  
ATOM    671  CD2 HIE    42      62.560  56.335  58.108  1.00  0.00           C  
ATOM    672  HD2 HIE    42      62.014  57.199  58.457  1.00  0.00           H  
ATOM    673  C   HIE    42      64.707  57.608  54.654  1.00  0.00           C  
ATOM    674  O   HIE    42      64.810  56.554  53.927  1.00  0.00           O  
ATOM    675  N   GLU    43      65.721  58.360  55.061  1.00  0.00           N  
ATOM    676  H   GLU    43      65.492  59.233  55.515  1.00  0.00           H  
ATOM    677  CA  GLU    43      67.144  58.170  54.617  1.00  0.00           C  
ATOM    678  HA  GLU    43      67.285  58.399  53.561  1.00  0.00           H  
ATOM    679  CB  GLU    43      68.029  59.223  55.379  1.00  0.00           C  
ATOM    680  HB2 GLU    43      67.358  60.057  55.583  1.00  0.00           H  
ATOM    681  HB3 GLU    43      68.100  58.715  56.341  1.00  0.00           H  
ATOM    682  CG  GLU    43      69.405  59.767  54.924  1.00  0.00           C  
ATOM    683  HG2 GLU    43      69.844  60.400  55.695  1.00  0.00           H  
ATOM    684  HG3 GLU    43      70.066  58.902  54.877  1.00  0.00           H  
ATOM    685  CD  GLU    43      69.411  60.381  53.534  1.00  0.00           C  
ATOM    686  OE1 GLU    43      68.352  60.900  53.080  1.00  0.00           O  
ATOM    687  OE2 GLU    43      70.455  60.402  52.838  1.00  0.00           O  
ATOM    688  C   GLU    43      67.672  56.752  54.864  1.00  0.00           C  
ATOM    689  O   GLU    43      68.597  56.342  54.076  1.00  0.00           O  
ATOM    690  N   GLU    44      67.309  55.983  55.888  1.00  0.00           N  
ATOM    691  H   GLU    44      66.641  56.347  56.552  1.00  0.00           H  
ATOM    692  CA  GLU    44      67.700  54.640  56.155  1.00  0.00           C  
ATOM    693  HA  GLU    44      68.764  54.593  55.920  1.00  0.00           H  
ATOM    694  CB  GLU    44      67.539  54.300  57.622  1.00  0.00           C  
ATOM    695  HB2 GLU    44      66.572  54.637  57.994  1.00  0.00           H  
ATOM    696  HB3 GLU    44      67.554  53.225  57.804  1.00  0.00           H  
ATOM    697  CG  GLU    44      68.538  54.970  58.607  1.00  0.00           C  
ATOM    698  HG2 GLU    44      68.286  56.028  58.544  1.00  0.00           H  
ATOM    699  HG3 GLU    44      68.316  54.650  59.625  1.00  0.00           H  
ATOM    700  CD  GLU    44      70.054  54.687  58.283  1.00  0.00           C  
ATOM    701  OE1 GLU    44      70.304  53.513  58.007  1.00  0.00           O  
ATOM    702  OE2 GLU    44      70.910  55.563  58.277  1.00  0.00           O  
ATOM    703  C   GLU    44      67.116  53.634  55.256  1.00  0.00           C  
ATOM    704  O   GLU    44      67.799  52.683  54.876  1.00  0.00           O  
ATOM    705  N   THR    45      65.849  53.853  54.791  1.00  0.00           N  
ATOM    706  H   THR    45      65.280  54.625  55.110  1.00  0.00           H  
ATOM    707  CA  THR    45      65.246  52.943  53.851  1.00  0.00           C  
ATOM    708  HA  THR    45      65.548  51.968  54.233  1.00  0.00           H  
ATOM    709  CB  THR    45      63.702  53.090  54.001  1.00  0.00           C  
ATOM    710  HB  THR    45      63.396  54.136  53.971  1.00  0.00           H  
ATOM    711  CG2 THR    45      62.876  52.259  52.969  1.00  0.00           C  
ATOM    712 HG21 THR    45      62.974  52.548  51.923  1.00  0.00           H  
ATOM    713 HG22 THR    45      63.064  51.197  53.125  1.00  0.00           H  
ATOM    714 HG23 THR    45      61.818  52.452  53.146  1.00  0.00           H  
ATOM    715  OG1 THR    45      63.325  52.576  55.292  1.00  0.00           O  
ATOM    716  HG1 THR    45      63.282  53.336  55.878  1.00  0.00           H  
ATOM    717  C   THR    45      65.840  53.306  52.485  1.00  0.00           C  
ATOM    718  O   THR    45      65.870  52.474  51.556  1.00  0.00           O  
ATOM    719  N   ALA    46      66.332  54.522  52.262  1.00  0.00           N  
ATOM    720  H   ALA    46      66.257  55.251  52.957  1.00  0.00           H  
ATOM    721  CA  ALA    46      66.989  54.857  51.063  1.00  0.00           C  
ATOM    722  HA  ALA    46      66.407  54.482  50.221  1.00  0.00           H  
ATOM    723  CB  ALA    46      67.177  56.311  50.789  1.00  0.00           C  
ATOM    724  HB1 ALA    46      67.593  56.868  51.628  1.00  0.00           H  
ATOM    725  HB2 ALA    46      67.838  56.511  49.946  1.00  0.00           H  
ATOM    726  HB3 ALA    46      66.212  56.779  50.595  1.00  0.00           H  
ATOM    727  C   ALA    46      68.386  54.103  50.927  1.00  0.00           C  
ATOM    728  O   ALA    46      68.609  53.681  49.833  1.00  0.00           O  
ATOM    729  N   GLN    47      69.215  53.923  51.946  1.00  0.00           N  
ATOM    730  H   GLN    47      68.973  54.290  52.856  1.00  0.00           H  
ATOM    731  CA  GLN    47      70.401  53.006  51.974  1.00  0.00           C  
ATOM    732  HA  GLN    47      70.994  53.103  51.065  1.00  0.00           H  
ATOM    733  CB  GLN    47      71.245  53.230  53.202  1.00  0.00           C  
ATOM    734  HB2 GLN    47      70.680  52.877  54.065  1.00  0.00           H  
ATOM    735  HB3 GLN    47      72.138  52.607  53.146  1.00  0.00           H  
ATOM    736  CG  GLN    47      71.845  54.581  53.351  1.00  0.00           C  
ATOM    737  HG2 GLN    47      72.797  54.558  52.821  1.00  0.00           H  
ATOM    738  HG3 GLN    47      71.186  55.336  52.921  1.00  0.00           H  
ATOM    739  CD  GLN    47      72.043  55.004  54.835  1.00  0.00           C  
ATOM    740  OE1 GLN    47      72.994  54.615  55.552  1.00  0.00           O  
ATOM    741  NE2 GLN    47      71.052  55.755  55.330  1.00  0.00           N  
ATOM    742 HE21 GLN    47      71.178  56.061  56.284  1.00  0.00           H  
ATOM    743 HE22 GLN    47      70.381  56.066  54.643  1.00  0.00           H  
ATOM    744  C   GLN    47      69.999  51.490  51.836  1.00  0.00           C  
ATOM    745  O   GLN    47      70.727  50.759  51.268  1.00  0.00           O  
ATOM    746  N   VAL    48      68.789  51.083  52.269  1.00  0.00           N  
ATOM    747  H   VAL    48      68.109  51.692  52.703  1.00  0.00           H  
ATOM    748  CA  VAL    48      68.322  49.667  52.041  1.00  0.00           C  
ATOM    749  HA  VAL    48      69.225  49.104  52.275  1.00  0.00           H  
ATOM    750  CB  VAL    48      67.184  49.222  52.975  1.00  0.00           C  
ATOM    751  HB  VAL    48      66.456  50.034  52.963  1.00  0.00           H  
ATOM    752  CG1 VAL    48      66.454  47.895  52.509  1.00  0.00           C  
ATOM    753 HG11 VAL    48      65.975  47.400  53.353  1.00  0.00           H  
ATOM    754 HG12 VAL    48      65.686  48.017  51.745  1.00  0.00           H  
ATOM    755 HG13 VAL    48      67.145  47.222  52.002  1.00  0.00           H  
ATOM    756  CG2 VAL    48      67.767  49.017  54.336  1.00  0.00           C  
ATOM    757 HG21 VAL    48      68.594  48.308  54.311  1.00  0.00           H  
ATOM    758 HG22 VAL    48      68.042  50.015  54.676  1.00  0.00           H  
ATOM    759 HG23 VAL    48      66.992  48.678  55.023  1.00  0.00           H  
ATOM    760  C   VAL    48      68.096  49.489  50.617  1.00  0.00           C  
ATOM    761  O   VAL    48      68.525  48.449  50.114  1.00  0.00           O  
ATOM    762  N   ILE    49      67.509  50.505  49.891  1.00  0.00           N  
ATOM    763  H   ILE    49      67.076  51.204  50.477  1.00  0.00           H  
ATOM    764  CA  ILE    49      67.305  50.514  48.419  1.00  0.00           C  
ATOM    765  HA  ILE    49      66.980  49.502  48.176  1.00  0.00           H  
ATOM    766  CB  ILE    49      66.270  51.622  48.197  1.00  0.00           C  
ATOM    767  HB  ILE    49      66.597  52.550  48.664  1.00  0.00           H  
ATOM    768  CG2 ILE    49      66.154  51.938  46.626  1.00  0.00           C  
ATOM    769 HG21 ILE    49      65.745  51.050  46.145  1.00  0.00           H  
ATOM    770 HG22 ILE    49      65.372  52.670  46.427  1.00  0.00           H  
ATOM    771 HG23 ILE    49      67.076  52.139  46.080  1.00  0.00           H  
ATOM    772  CG1 ILE    49      64.856  51.290  48.788  1.00  0.00           C  
ATOM    773 HG12 ILE    49      64.468  50.402  48.288  1.00  0.00           H  
ATOM    774 HG13 ILE    49      64.981  51.003  49.832  1.00  0.00           H  
ATOM    775  CD1 ILE    49      63.877  52.428  48.864  1.00  0.00           C  
ATOM    776 HD11 ILE    49      62.862  52.085  49.068  1.00  0.00           H  
ATOM    777 HD12 ILE    49      64.206  53.214  49.544  1.00  0.00           H  
ATOM    778 HD13 ILE    49      63.864  52.942  47.903  1.00  0.00           H  
ATOM    779  C   ILE    49      68.662  50.738  47.668  1.00  0.00           C  
ATOM    780  O   ILE    49      68.973  50.005  46.714  1.00  0.00           O  
ATOM    781  N   ALA    50      69.524  51.610  48.225  1.00  0.00           N  
ATOM    782  H   ALA    50      69.189  52.267  48.915  1.00  0.00           H  
ATOM    783  CA  ALA    50      70.876  51.699  47.702  1.00  0.00           C  
ATOM    784  HA  ALA    50      70.886  51.940  46.639  1.00  0.00           H  
ATOM    785  CB  ALA    50      71.545  52.966  48.274  1.00  0.00           C  
ATOM    786  HB1 ALA    50      71.808  52.740  49.308  1.00  0.00           H  
ATOM    787  HB2 ALA    50      72.521  53.053  47.797  1.00  0.00           H  
ATOM    788  HB3 ALA    50      70.869  53.814  48.387  1.00  0.00           H  
ATOM    789  C   ALA    50      71.677  50.343  47.721  1.00  0.00           C  
ATOM    790  O   ALA    50      72.578  50.150  46.931  1.00  0.00           O  
ATOM    791  N   SER    51      71.310  49.319  48.620  1.00  0.00           N  
ATOM    792  H   SER    51      70.653  49.553  49.351  1.00  0.00           H  
ATOM    793  CA  SER    51      71.869  47.981  48.549  1.00  0.00           C  
ATOM    794  HA  SER    51      72.934  48.187  48.657  1.00  0.00           H  
ATOM    795  CB  SER    51      71.386  47.103  49.672  1.00  0.00           C  
ATOM    796  HB2 SER    51      72.258  46.477  49.864  1.00  0.00           H  
ATOM    797  HB3 SER    51      71.334  47.595  50.643  1.00  0.00           H  
ATOM    798  OG  SER    51      70.175  46.432  49.413  1.00  0.00           O  
ATOM    799  HG  SER    51      69.460  47.073  49.409  1.00  0.00           H  
ATOM    800  C   SER    51      71.726  47.273  47.195  1.00  0.00           C  
ATOM    801  O   SER    51      72.471  46.333  46.829  1.00  0.00           O  
ATOM    802  N   TYR    52      70.651  47.612  46.514  1.00  0.00           N  
ATOM    803  H   TYR    52      70.078  48.385  46.822  1.00  0.00           H  
ATOM    804  CA  TYR    52      70.271  47.098  45.140  1.00  0.00           C  
ATOM    805  HA  TYR    52      70.678  46.091  45.047  1.00  0.00           H  
ATOM    806  CB  TYR    52      68.741  46.964  45.149  1.00  0.00           C  
ATOM    807  HB2 TYR    52      68.217  47.918  45.203  1.00  0.00           H  
ATOM    808  HB3 TYR    52      68.586  46.581  44.140  1.00  0.00           H  
ATOM    809  CG  TYR    52      68.079  45.899  46.079  1.00  0.00           C  
ATOM    810  CD1 TYR    52      67.586  46.227  47.274  1.00  0.00           C  
ATOM    811  HD1 TYR    52      67.688  47.241  47.631  1.00  0.00           H  
ATOM    812  CE1 TYR    52      66.856  45.293  48.014  1.00  0.00           C  
ATOM    813  HE1 TYR    52      66.366  45.538  48.945  1.00  0.00           H  
ATOM    814  CZ  TYR    52      66.735  43.957  47.617  1.00  0.00           C  
ATOM    815  OH  TYR    52      65.928  43.116  48.240  1.00  0.00           O  
ATOM    816  HH  TYR    52      66.085  42.212  47.955  1.00  0.00           H  
ATOM    817  CE2 TYR    52      67.440  43.478  46.483  1.00  0.00           C  
ATOM    818  HE2 TYR    52      67.494  42.418  46.283  1.00  0.00           H  
ATOM    819  CD2 TYR    52      68.173  44.479  45.689  1.00  0.00           C  
ATOM    820  HD2 TYR    52      68.593  44.088  44.775  1.00  0.00           H  
ATOM    821  C   TYR    52      70.788  47.859  43.930  1.00  0.00           C  
ATOM    822  O   TYR    52      70.747  47.413  42.774  1.00  0.00           O  
ATOM    823  N   GLY    53      71.219  49.130  44.174  1.00  0.00           N  
ATOM    824  H   GLY    53      71.221  49.411  45.144  1.00  0.00           H  
ATOM    825  CA  GLY    53      71.896  50.063  43.219  1.00  0.00           C  
ATOM    826  HA2 GLY    53      71.957  51.048  43.683  1.00  0.00           H  
ATOM    827  HA3 GLY    53      72.863  49.654  42.927  1.00  0.00           H  
ATOM    828  C   GLY    53      71.042  50.264  42.004  1.00  0.00           C  
ATOM    829  O   GLY    53      69.840  50.311  42.024  1.00  0.00           O  
ATOM    830  N   SER    54      71.792  50.624  40.876  1.00  0.00           N  
ATOM    831  H   SER    54      72.789  50.517  41.000  1.00  0.00           H  
ATOM    832  CA  SER    54      71.155  51.028  39.552  1.00  0.00           C  
ATOM    833  HA  SER    54      70.461  51.864  39.644  1.00  0.00           H  
ATOM    834  CB  SER    54      72.359  51.333  38.645  1.00  0.00           C  
ATOM    835  HB2 SER    54      71.965  51.668  37.686  1.00  0.00           H  
ATOM    836  HB3 SER    54      73.121  52.009  39.033  1.00  0.00           H  
ATOM    837  OG  SER    54      73.029  50.081  38.385  1.00  0.00           O  
ATOM    838  HG  SER    54      73.494  49.821  39.183  1.00  0.00           H  
ATOM    839  C   SER    54      70.201  50.066  38.925  1.00  0.00           C  
ATOM    840  O   SER    54      69.618  50.431  37.909  1.00  0.00           O  
ATOM    841  N   ALA    55      70.051  48.781  39.439  1.00  0.00           N  
ATOM    842  H   ALA    55      70.534  48.445  40.260  1.00  0.00           H  
ATOM    843  CA  ALA    55      69.060  47.762  38.976  1.00  0.00           C  
ATOM    844  HA  ALA    55      69.211  47.673  37.900  1.00  0.00           H  
ATOM    845  CB  ALA    55      69.361  46.424  39.607  1.00  0.00           C  
ATOM    846  HB1 ALA    55      69.352  46.602  40.683  1.00  0.00           H  
ATOM    847  HB2 ALA    55      68.470  45.806  39.492  1.00  0.00           H  
ATOM    848  HB3 ALA    55      70.292  46.001  39.231  1.00  0.00           H  
ATOM    849  C   ALA    55      67.627  48.140  39.288  1.00  0.00           C  
ATOM    850  O   ALA    55      66.689  47.511  38.795  1.00  0.00           O  
ATOM    851  N   VAL    56      67.318  49.164  40.072  1.00  0.00           N  
ATOM    852  H   VAL    56      68.047  49.757  40.442  1.00  0.00           H  
ATOM    853  CA  VAL    56      66.055  49.713  40.313  1.00  0.00           C  
ATOM    854  HA  VAL    56      65.319  49.492  39.539  1.00  0.00           H  
ATOM    855  CB  VAL    56      65.433  49.188  41.661  1.00  0.00           C  
ATOM    856  HB  VAL    56      64.435  49.614  41.764  1.00  0.00           H  
ATOM    857  CG1 VAL    56      65.128  47.670  41.629  1.00  0.00           C  
ATOM    858 HG11 VAL    56      66.016  47.057  41.781  1.00  0.00           H  
ATOM    859 HG12 VAL    56      64.500  47.445  42.491  1.00  0.00           H  
ATOM    860 HG13 VAL    56      64.633  47.508  40.671  1.00  0.00           H  
ATOM    861  CG2 VAL    56      66.243  49.584  42.923  1.00  0.00           C  
ATOM    862 HG21 VAL    56      67.223  49.131  42.772  1.00  0.00           H  
ATOM    863 HG22 VAL    56      66.424  50.659  42.944  1.00  0.00           H  
ATOM    864 HG23 VAL    56      65.705  49.181  43.781  1.00  0.00           H  
ATOM    865  C   VAL    56      66.175  51.229  40.195  1.00  0.00           C  
ATOM    866  O   VAL    56      67.072  51.824  40.778  1.00  0.00           O  
ATOM    867  N   THR    57      65.253  51.900  39.501  1.00  0.00           N  
ATOM    868  H   THR    57      64.527  51.328  39.094  1.00  0.00           H  
ATOM    869  CA  THR    57      65.235  53.317  39.435  1.00  0.00           C  
ATOM    870  HA  THR    57      66.251  53.651  39.226  1.00  0.00           H  
ATOM    871  CB  THR    57      64.344  53.890  38.319  1.00  0.00           C  
ATOM    872  HB  THR    57      63.376  53.420  38.498  1.00  0.00           H  
ATOM    873  CG2 THR    57      64.276  55.417  38.180  1.00  0.00           C  
ATOM    874 HG21 THR    57      63.742  55.616  37.251  1.00  0.00           H  
ATOM    875 HG22 THR    57      63.607  55.800  38.951  1.00  0.00           H  
ATOM    876 HG23 THR    57      65.220  55.950  38.291  1.00  0.00           H  
ATOM    877  OG1 THR    57      64.991  53.467  37.094  1.00  0.00           O  
ATOM    878  HG1 THR    57      64.912  52.510  37.087  1.00  0.00           H  
ATOM    879  C   THR    57      64.695  53.824  40.848  1.00  0.00           C  
ATOM    880  O   THR    57      63.503  53.593  41.118  1.00  0.00           O  
ATOM    881  N   HIE    58      65.405  54.591  41.611  1.00  0.00           N  
ATOM    882  H   HIE    58      66.325  54.801  41.251  1.00  0.00           H  
ATOM    883  CA  HIE    58      64.862  55.103  42.904  1.00  0.00           C  
ATOM    884  HA  HIE    58      64.042  54.493  43.283  1.00  0.00           H  
ATOM    885  CB  HIE    58      65.953  54.764  43.915  1.00  0.00           C  
ATOM    886  HB2 HIE    58      66.104  53.686  43.969  1.00  0.00           H  
ATOM    887  HB3 HIE    58      66.902  55.178  43.574  1.00  0.00           H  
ATOM    888  CG  HIE    58      65.634  55.259  45.374  1.00  0.00           C  
ATOM    889  ND1 HIE    58      66.569  55.704  46.219  1.00  0.00           N  
ATOM    890  CE1 HIE    58      65.888  56.133  47.366  1.00  0.00           C  
ATOM    891  HE1 HIE    58      66.301  56.409  48.325  1.00  0.00           H  
ATOM    892  NE2 HIE    58      64.579  56.031  47.099  1.00  0.00           N  
ATOM    893  HE2 HIE    58      63.907  56.175  47.839  1.00  0.00           H  
ATOM    894  CD2 HIE    58      64.448  55.562  45.885  1.00  0.00           C  
ATOM    895  HD2 HIE    58      63.524  55.220  45.443  1.00  0.00           H  
ATOM    896  C   HIE    58      64.591  56.611  42.907  1.00  0.00           C  
ATOM    897  O   HIE    58      65.558  57.370  42.693  1.00  0.00           O  
ATOM    898  N   ILE    59      63.413  56.978  43.239  1.00  0.00           N  
ATOM    899  H   ILE    59      62.665  56.307  43.341  1.00  0.00           H  
ATOM    900  CA  ILE    59      62.956  58.405  43.278  1.00  0.00           C  
ATOM    901  HA  ILE    59      63.918  58.914  43.219  1.00  0.00           H  
ATOM    902  CB  ILE    59      62.012  58.874  42.051  1.00  0.00           C  
ATOM    903  HB  ILE    59      61.752  59.892  42.339  1.00  0.00           H  
ATOM    904  CG2 ILE    59      62.886  58.899  40.772  1.00  0.00           C  
ATOM    905 HG21 ILE    59      63.280  57.901  40.582  1.00  0.00           H  
ATOM    906 HG22 ILE    59      62.338  59.293  39.916  1.00  0.00           H  
ATOM    907 HG23 ILE    59      63.754  59.509  41.022  1.00  0.00           H  
ATOM    908  CG1 ILE    59      60.606  58.210  42.137  1.00  0.00           C  
ATOM    909 HG12 ILE    59      60.748  57.129  42.143  1.00  0.00           H  
ATOM    910 HG13 ILE    59      60.250  58.538  43.113  1.00  0.00           H  
ATOM    911  CD1 ILE    59      59.552  58.543  41.139  1.00  0.00           C  
ATOM    912 HD11 ILE    59      58.608  58.042  41.354  1.00  0.00           H  
ATOM    913 HD12 ILE    59      59.432  59.626  41.088  1.00  0.00           H  
ATOM    914 HD13 ILE    59      59.917  58.209  40.168  1.00  0.00           H  
ATOM    915  C   ILE    59      62.448  58.912  44.657  1.00  0.00           C  
ATOM    916  O   ILE    59      61.663  58.197  45.318  1.00  0.00           O  
ATOM    917  N   ARG    60      62.787  60.184  45.072  1.00  0.00           N  
ATOM    918  H   ARG    60      63.096  60.873  44.401  1.00  0.00           H  
ATOM    919  CA  ARG    60      62.346  60.668  46.370  1.00  0.00           C  
ATOM    920  HA  ARG    60      62.053  59.801  46.962  1.00  0.00           H  
ATOM    921  CB  ARG    60      63.552  61.450  46.951  1.00  0.00           C  
ATOM    922  HB2 ARG    60      63.986  62.104  46.195  1.00  0.00           H  
ATOM    923  HB3 ARG    60      63.075  61.984  47.774  1.00  0.00           H  
ATOM    924  CG  ARG    60      64.659  60.468  47.467  1.00  0.00           C  
ATOM    925  HG2 ARG    60      64.173  59.874  48.241  1.00  0.00           H  
ATOM    926  HG3 ARG    60      65.101  59.809  46.720  1.00  0.00           H  
ATOM    927  CD  ARG    60      65.753  61.310  48.108  1.00  0.00           C  
ATOM    928  HD2 ARG    60      66.184  61.862  47.273  1.00  0.00           H  
ATOM    929  HD3 ARG    60      65.172  61.843  48.861  1.00  0.00           H  
ATOM    930  NE  ARG    60      66.799  60.435  48.634  1.00  0.00           N  
ATOM    931  HE  ARG    60      67.481  60.092  47.973  1.00  0.00           H  
ATOM    932  CZ  ARG    60      67.283  60.562  49.900  1.00  0.00           C  
ATOM    933  NH1 ARG    60      66.597  60.984  50.884  1.00  0.00           N  
ATOM    934 HH11 ARG    60      65.594  61.105  50.845  1.00  0.00           H  
ATOM    935 HH12 ARG    60      67.082  61.107  51.761  1.00  0.00           H  
ATOM    936  NH2 ARG    60      68.401  60.171  50.218  1.00  0.00           N  
ATOM    937 HH21 ARG    60      69.078  59.794  49.569  1.00  0.00           H  
ATOM    938 HH22 ARG    60      68.741  60.249  51.166  1.00  0.00           H  
ATOM    939  C   ARG    60      61.198  61.631  46.255  1.00  0.00           C  
ATOM    940  O   ARG    60      61.401  62.758  45.812  1.00  0.00           O  
ATOM    941  N   GLN    61      60.050  61.229  46.730  1.00  0.00           N  
ATOM    942  H   GLN    61      60.093  60.406  47.314  1.00  0.00           H  
ATOM    943  CA  GLN    61      58.838  62.045  46.512  1.00  0.00           C  
ATOM    944  HA  GLN    61      58.630  62.281  45.468  1.00  0.00           H  
ATOM    945  CB  GLN    61      57.545  61.364  47.160  1.00  0.00           C  
ATOM    946  HB2 GLN    61      57.583  60.312  46.875  1.00  0.00           H  
ATOM    947  HB3 GLN    61      57.714  61.440  48.234  1.00  0.00           H  
ATOM    948  CG  GLN    61      56.273  62.220  46.855  1.00  0.00           C  
ATOM    949  HG2 GLN    61      56.041  62.503  45.828  1.00  0.00           H  
ATOM    950  HG3 GLN    61      55.445  61.646  47.271  1.00  0.00           H  
ATOM    951  CD  GLN    61      56.168  63.526  47.594  1.00  0.00           C  
ATOM    952  OE1 GLN    61      56.014  64.620  47.031  1.00  0.00           O  
ATOM    953  NE2 GLN    61      56.237  63.480  48.871  1.00  0.00           N  
ATOM    954 HE21 GLN    61      56.102  64.250  49.511  1.00  0.00           H  
ATOM    955 HE22 GLN    61      56.433  62.612  49.348  1.00  0.00           H  
ATOM    956  C   GLN    61      59.023  63.457  47.139  1.00  0.00           C  
ATOM    957  O   GLN    61      59.153  63.578  48.335  1.00  0.00           O  
ATOM    958  N   PRO    62      59.080  64.585  46.374  1.00  0.00           N  
ATOM    959  CD  PRO    62      58.697  64.743  44.976  1.00  0.00           C  
ATOM    960  HD2 PRO    62      57.723  64.324  44.724  1.00  0.00           H  
ATOM    961  HD3 PRO    62      59.522  64.198  44.517  1.00  0.00           H  
ATOM    962  CG  PRO    62      58.712  66.166  44.492  1.00  0.00           C  
ATOM    963  HG2 PRO    62      57.693  66.544  44.583  1.00  0.00           H  
ATOM    964  HG3 PRO    62      59.039  66.297  43.461  1.00  0.00           H  
ATOM    965  CB  PRO    62      59.674  66.761  45.500  1.00  0.00           C  
ATOM    966  HB2 PRO    62      59.473  67.819  45.668  1.00  0.00           H  
ATOM    967  HB3 PRO    62      60.684  66.640  45.107  1.00  0.00           H  
ATOM    968  CA  PRO    62      59.558  65.936  46.762  1.00  0.00           C  
ATOM    969  HA  PRO    62      60.574  65.759  47.115  1.00  0.00           H  
ATOM    970  C   PRO    62      58.891  66.725  47.842  1.00  0.00           C  
ATOM    971  O   PRO    62      59.514  67.557  48.477  1.00  0.00           O  
ATOM    972  N   ASP    63      57.565  66.574  48.102  1.00  0.00           N  
ATOM    973  H   ASP    63      57.046  65.909  47.546  1.00  0.00           H  
ATOM    974  CA  ASP    63      56.862  67.198  49.129  1.00  0.00           C  
ATOM    975  HA  ASP    63      57.290  68.200  49.140  1.00  0.00           H  
ATOM    976  CB  ASP    63      55.467  67.437  48.725  1.00  0.00           C  
ATOM    977  HB2 ASP    63      55.528  68.258  48.010  1.00  0.00           H  
ATOM    978  HB3 ASP    63      55.051  66.581  48.193  1.00  0.00           H  
ATOM    979  CG  ASP    63      54.576  67.858  49.899  1.00  0.00           C  
ATOM    980  OD1 ASP    63      54.873  68.847  50.607  1.00  0.00           O  
ATOM    981  OD2 ASP    63      53.488  67.296  50.073  1.00  0.00           O  
ATOM    982  C   ASP    63      57.096  66.659  50.539  1.00  0.00           C  
ATOM    983  O   ASP    63      56.570  65.549  50.801  1.00  0.00           O  
ATOM    984  N   LEU    64      57.649  67.468  51.473  1.00  0.00           N  
ATOM    985  H   LEU    64      58.001  68.360  51.154  1.00  0.00           H  
ATOM    986  CA  LEU    64      57.815  67.189  52.899  1.00  0.00           C  
ATOM    987  HA  LEU    64      57.960  66.131  53.119  1.00  0.00           H  
ATOM    988  CB  LEU    64      59.110  67.917  53.292  1.00  0.00           C  
ATOM    989  HB2 LEU    64      58.950  68.987  53.153  1.00  0.00           H  
ATOM    990  HB3 LEU    64      59.216  67.754  54.364  1.00  0.00           H  
ATOM    991  CG  LEU    64      60.526  67.470  52.731  1.00  0.00           C  
ATOM    992  HG  LEU    64      60.565  67.860  51.714  1.00  0.00           H  
ATOM    993  CD1 LEU    64      61.637  68.214  53.518  1.00  0.00           C  
ATOM    994 HD11 LEU    64      62.598  68.022  53.039  1.00  0.00           H  
ATOM    995 HD12 LEU    64      61.485  69.292  53.464  1.00  0.00           H  
ATOM    996 HD13 LEU    64      61.612  68.020  54.591  1.00  0.00           H  
ATOM    997  CD2 LEU    64      60.688  65.892  52.816  1.00  0.00           C  
ATOM    998 HD21 LEU    64      60.501  65.498  53.815  1.00  0.00           H  
ATOM    999 HD22 LEU    64      60.075  65.611  51.960  1.00  0.00           H  
ATOM   1000 HD23 LEU    64      61.706  65.721  52.464  1.00  0.00           H  
ATOM   1001  C   LEU    64      56.684  67.643  53.843  1.00  0.00           C  
ATOM   1002  O   LEU    64      56.770  67.398  55.086  1.00  0.00           O  
ATOM   1003  N   SER    65      55.621  68.232  53.329  1.00  0.00           N  
ATOM   1004  H   SER    65      55.613  68.304  52.322  1.00  0.00           H  
ATOM   1005  CA  SER    65      54.462  68.618  54.113  1.00  0.00           C  
ATOM   1006  HA  SER    65      54.789  69.081  55.044  1.00  0.00           H  
ATOM   1007  CB  SER    65      53.605  69.633  53.450  1.00  0.00           C  
ATOM   1008  HB2 SER    65      53.011  69.018  52.774  1.00  0.00           H  
ATOM   1009  HB3 SER    65      52.918  70.228  54.051  1.00  0.00           H  
ATOM   1010  OG  SER    65      54.370  70.473  52.628  1.00  0.00           O  
ATOM   1011  HG  SER    65      54.578  69.891  51.894  1.00  0.00           H  
ATOM   1012  C   SER    65      53.567  67.415  54.558  1.00  0.00           C  
ATOM   1013  O   SER    65      53.378  66.515  53.716  1.00  0.00           O  
ATOM   1014  N   ASN    66      52.910  67.580  55.683  1.00  0.00           N  
ATOM   1015  H   ASN    66      53.001  68.380  56.292  1.00  0.00           H  
ATOM   1016  CA  ASN    66      51.651  66.869  55.903  1.00  0.00           C  
ATOM   1017  HA  ASN    66      51.732  65.795  55.731  1.00  0.00           H  
ATOM   1018  CB  ASN    66      51.184  67.030  57.365  1.00  0.00           C  
ATOM   1019  HB2 ASN    66      51.146  68.096  57.593  1.00  0.00           H  
ATOM   1020  HB3 ASN    66      50.191  66.581  57.391  1.00  0.00           H  
ATOM   1021  CG  ASN    66      52.163  66.283  58.319  1.00  0.00           C  
ATOM   1022  OD1 ASN    66      52.623  65.183  58.039  1.00  0.00           O  
ATOM   1023  ND2 ASN    66      52.383  66.723  59.485  1.00  0.00           N  
ATOM   1024 HD21 ASN    66      53.037  66.267  60.105  1.00  0.00           H  
ATOM   1025 HD22 ASN    66      51.994  67.594  59.816  1.00  0.00           H  
ATOM   1026  C   ASN    66      50.644  67.421  54.867  1.00  0.00           C  
ATOM   1027  O   ASN    66      50.775  68.569  54.424  1.00  0.00           O  
ATOM   1028  N   ILE    67      49.573  66.693  54.590  1.00  0.00           N  
ATOM   1029  H   ILE    67      49.403  65.820  55.068  1.00  0.00           H  
ATOM   1030  CA  ILE    67      48.432  67.199  53.785  1.00  0.00           C  
ATOM   1031  HA  ILE    67      48.864  67.815  52.996  1.00  0.00           H  
ATOM   1032  CB  ILE    67      47.543  66.185  53.171  1.00  0.00           C  
ATOM   1033  HB  ILE    67      47.501  65.355  53.876  1.00  0.00           H  
ATOM   1034  CG2 ILE    67      46.121  66.620  52.938  1.00  0.00           C  
ATOM   1035 HG21 ILE    67      46.076  67.685  52.709  1.00  0.00           H  
ATOM   1036 HG22 ILE    67      45.646  66.113  52.098  1.00  0.00           H  
ATOM   1037 HG23 ILE    67      45.565  66.288  53.815  1.00  0.00           H  
ATOM   1038  CG1 ILE    67      48.170  65.566  51.846  1.00  0.00           C  
ATOM   1039 HG12 ILE    67      47.432  64.924  51.366  1.00  0.00           H  
ATOM   1040 HG13 ILE    67      48.416  66.394  51.180  1.00  0.00           H  
ATOM   1041  CD1 ILE    67      49.551  64.895  52.016  1.00  0.00           C  
ATOM   1042 HD11 ILE    67      49.769  64.270  51.150  1.00  0.00           H  
ATOM   1043 HD12 ILE    67      50.310  65.673  52.103  1.00  0.00           H  
ATOM   1044 HD13 ILE    67      49.503  64.186  52.842  1.00  0.00           H  
ATOM   1045  C   ILE    67      47.673  68.028  54.900  1.00  0.00           C  
ATOM   1046  O   ILE    67      47.386  67.496  56.010  1.00  0.00           O  
ATOM   1047  N   ALA    68      47.457  69.288  54.669  1.00  0.00           N  
ATOM   1048  H   ALA    68      47.624  69.622  53.731  1.00  0.00           H  
ATOM   1049  CA  ALA    68      46.850  70.184  55.677  1.00  0.00           C  
ATOM   1050  HA  ALA    68      47.377  69.936  56.598  1.00  0.00           H  
ATOM   1051  CB  ALA    68      47.071  71.717  55.553  1.00  0.00           C  
ATOM   1052  HB1 ALA    68      46.807  72.270  56.455  1.00  0.00           H  
ATOM   1053  HB2 ALA    68      48.053  71.991  55.167  1.00  0.00           H  
ATOM   1054  HB3 ALA    68      46.314  71.954  54.805  1.00  0.00           H  
ATOM   1055  C   ALA    68      45.374  69.762  55.655  1.00  0.00           C  
ATOM   1056  O   ALA    68      44.737  69.783  54.650  1.00  0.00           O  
ATOM   1057  N   VAL    69      44.905  69.455  56.805  1.00  0.00           N  
ATOM   1058  H   VAL    69      45.462  69.558  57.641  1.00  0.00           H  
ATOM   1059  CA  VAL    69      43.419  69.016  57.054  1.00  0.00           C  
ATOM   1060  HA  VAL    69      42.738  69.411  56.300  1.00  0.00           H  
ATOM   1061  CB  VAL    69      43.305  67.513  57.264  1.00  0.00           C  
ATOM   1062  HB  VAL    69      42.245  67.260  57.226  1.00  0.00           H  
ATOM   1063  CG1 VAL    69      43.894  66.874  56.078  1.00  0.00           C  
ATOM   1064 HG11 VAL    69      43.463  65.884  55.930  1.00  0.00           H  
ATOM   1065 HG12 VAL    69      43.620  67.345  55.134  1.00  0.00           H  
ATOM   1066 HG13 VAL    69      44.963  66.847  56.294  1.00  0.00           H  
ATOM   1067  CG2 VAL    69      43.824  66.787  58.493  1.00  0.00           C  
ATOM   1068 HG21 VAL    69      43.820  65.697  58.462  1.00  0.00           H  
ATOM   1069 HG22 VAL    69      44.696  67.234  58.969  1.00  0.00           H  
ATOM   1070 HG23 VAL    69      43.053  67.067  59.211  1.00  0.00           H  
ATOM   1071  C   VAL    69      42.843  69.704  58.307  1.00  0.00           C  
ATOM   1072  O   VAL    69      43.538  70.161  59.224  1.00  0.00           O  
ATOM   1073  N   GLN    70      41.519  69.718  58.307  1.00  0.00           N  
ATOM   1074  H   GLN    70      40.982  69.377  57.522  1.00  0.00           H  
ATOM   1075  CA  GLN    70      40.745  70.422  59.336  1.00  0.00           C  
ATOM   1076  HA  GLN    70      41.222  71.346  59.663  1.00  0.00           H  
ATOM   1077  CB  GLN    70      39.369  70.691  58.675  1.00  0.00           C  
ATOM   1078  HB2 GLN    70      38.829  69.776  58.433  1.00  0.00           H  
ATOM   1079  HB3 GLN    70      38.740  71.200  59.405  1.00  0.00           H  
ATOM   1080  CG  GLN    70      39.374  71.556  57.373  1.00  0.00           C  
ATOM   1081  HG2 GLN    70      39.967  71.056  56.607  1.00  0.00           H  
ATOM   1082  HG3 GLN    70      38.324  71.574  57.084  1.00  0.00           H  
ATOM   1083  CD  GLN    70      39.802  72.987  57.549  1.00  0.00           C  
ATOM   1084  OE1 GLN    70      40.275  73.341  58.634  1.00  0.00           O  
ATOM   1085  NE2 GLN    70      39.659  73.792  56.554  1.00  0.00           N  
ATOM   1086 HE21 GLN    70      39.900  74.751  56.758  1.00  0.00           H  
ATOM   1087 HE22 GLN    70      39.203  73.520  55.695  1.00  0.00           H  
ATOM   1088  C   GLN    70      40.564  69.524  60.524  1.00  0.00           C  
ATOM   1089  O   GLN    70      40.522  68.295  60.378  1.00  0.00           O  
ATOM   1090  N   PRO    71      40.406  70.055  61.799  1.00  0.00           N  
ATOM   1091  CD  PRO    71      40.081  71.418  62.106  1.00  0.00           C  
ATOM   1092  HD2 PRO    71      39.132  71.686  61.642  1.00  0.00           H  
ATOM   1093  HD3 PRO    71      40.844  72.112  61.755  1.00  0.00           H  
ATOM   1094  CG  PRO    71      39.988  71.601  63.640  1.00  0.00           C  
ATOM   1095  HG2 PRO    71      39.196  72.292  63.930  1.00  0.00           H  
ATOM   1096  HG3 PRO    71      40.952  72.017  63.931  1.00  0.00           H  
ATOM   1097  CB  PRO    71      39.852  70.132  64.127  1.00  0.00           C  
ATOM   1098  HB2 PRO    71      38.802  69.851  64.208  1.00  0.00           H  
ATOM   1099  HB3 PRO    71      40.318  69.885  65.080  1.00  0.00           H  
ATOM   1100  CA  PRO    71      40.491  69.286  63.011  1.00  0.00           C  
ATOM   1101  HA  PRO    71      41.556  69.207  63.232  1.00  0.00           H  
ATOM   1102  C   PRO    71      39.858  67.926  63.025  1.00  0.00           C  
ATOM   1103  O   PRO    71      40.537  66.989  63.592  1.00  0.00           O  
ATOM   1104  N   ASP    72      38.581  67.768  62.678  1.00  0.00           N  
ATOM   1105  H   ASP    72      38.222  68.412  61.988  1.00  0.00           H  
ATOM   1106  CA  ASP    72      37.944  66.441  62.764  1.00  0.00           C  
ATOM   1107  HA  ASP    72      38.105  65.988  63.742  1.00  0.00           H  
ATOM   1108  CB  ASP    72      36.414  66.583  62.724  1.00  0.00           C  
ATOM   1109  HB2 ASP    72      36.058  66.692  61.699  1.00  0.00           H  
ATOM   1110  HB3 ASP    72      35.953  65.643  63.027  1.00  0.00           H  
ATOM   1111  CG  ASP    72      35.836  67.762  63.550  1.00  0.00           C  
ATOM   1112  OD1 ASP    72      35.902  67.715  64.808  1.00  0.00           O  
ATOM   1113  OD2 ASP    72      35.268  68.671  62.927  1.00  0.00           O  
ATOM   1114  C   ASP    72      38.398  65.300  61.809  1.00  0.00           C  
ATOM   1115  O   ASP    72      38.090  64.088  61.871  1.00  0.00           O  
ATOM   1116  N   HIE    73      39.328  65.613  60.860  1.00  0.00           N  
ATOM   1117  H   HIE    73      39.558  66.590  60.755  1.00  0.00           H  
ATOM   1118  CA  HIE    73      39.871  64.735  59.882  1.00  0.00           C  
ATOM   1119  HA  HIE    73      39.394  63.757  59.807  1.00  0.00           H  
ATOM   1120  CB  HIE    73      39.705  65.477  58.529  1.00  0.00           C  
ATOM   1121  HB2 HIE    73      40.165  66.461  58.433  1.00  0.00           H  
ATOM   1122  HB3 HIE    73      40.161  64.948  57.692  1.00  0.00           H  
ATOM   1123  CG  HIE    73      38.233  65.701  58.206  1.00  0.00           C  
ATOM   1124  ND1 HIE    73      37.289  64.712  57.795  1.00  0.00           N  
ATOM   1125  CE1 HIE    73      36.151  65.367  57.571  1.00  0.00           C  
ATOM   1126  HE1 HIE    73      35.293  64.917  57.094  1.00  0.00           H  
ATOM   1127  NE2 HIE    73      36.266  66.680  57.945  1.00  0.00           N  
ATOM   1128  HE2 HIE    73      35.546  67.371  57.789  1.00  0.00           H  
ATOM   1129  CD2 HIE    73      37.550  66.866  58.376  1.00  0.00           C  
ATOM   1130  HD2 HIE    73      37.916  67.808  58.756  1.00  0.00           H  
ATOM   1131  C   HIE    73      41.348  64.389  60.243  1.00  0.00           C  
ATOM   1132  O   HIE    73      42.065  63.581  59.603  1.00  0.00           O  
ATOM   1133  N   ARG    74      41.947  65.192  61.191  1.00  0.00           N  
ATOM   1134  H   ARG    74      41.384  65.885  61.662  1.00  0.00           H  
ATOM   1135  CA  ARG    74      43.352  65.005  61.554  1.00  0.00           C  
ATOM   1136  HA  ARG    74      43.971  65.296  60.705  1.00  0.00           H  
ATOM   1137  CB  ARG    74      43.815  65.934  62.743  1.00  0.00           C  
ATOM   1138  HB2 ARG    74      43.119  65.788  63.569  1.00  0.00           H  
ATOM   1139  HB3 ARG    74      44.856  65.711  62.981  1.00  0.00           H  
ATOM   1140  CG  ARG    74      43.848  67.465  62.356  1.00  0.00           C  
ATOM   1141  HG2 ARG    74      44.393  67.551  61.416  1.00  0.00           H  
ATOM   1142  HG3 ARG    74      42.832  67.767  62.101  1.00  0.00           H  
ATOM   1143  CD  ARG    74      44.423  68.263  63.471  1.00  0.00           C  
ATOM   1144  HD2 ARG    74      43.739  68.171  64.314  1.00  0.00           H  
ATOM   1145  HD3 ARG    74      45.471  68.096  63.716  1.00  0.00           H  
ATOM   1146  NE  ARG    74      44.315  69.722  63.081  1.00  0.00           N  
ATOM   1147  HE  ARG    74      44.698  69.960  62.178  1.00  0.00           H  
ATOM   1148  CZ  ARG    74      43.999  70.742  63.872  1.00  0.00           C  
ATOM   1149  NH1 ARG    74      43.791  70.699  65.161  1.00  0.00           N  
ATOM   1150 HH11 ARG    74      44.095  69.885  65.677  1.00  0.00           H  
ATOM   1151 HH12 ARG    74      43.265  71.387  65.680  1.00  0.00           H  
ATOM   1152  NH2 ARG    74      43.832  71.940  63.386  1.00  0.00           N  
ATOM   1153 HH21 ARG    74      44.088  72.218  62.449  1.00  0.00           H  
ATOM   1154 HH22 ARG    74      43.584  72.684  64.022  1.00  0.00           H  
ATOM   1155  C   ARG    74      43.659  63.546  61.932  1.00  0.00           C  
ATOM   1156  O   ARG    74      44.785  63.071  61.618  1.00  0.00           O  
ATOM   1157  N   LYS    75      42.664  62.802  62.472  1.00  0.00           N  
ATOM   1158  H   LYS    75      41.928  63.288  62.966  1.00  0.00           H  
ATOM   1159  CA  LYS    75      42.780  61.357  62.793  1.00  0.00           C  
ATOM   1160  HA  LYS    75      43.437  61.167  63.641  1.00  0.00           H  
ATOM   1161  CB  LYS    75      41.403  60.943  63.361  1.00  0.00           C  
ATOM   1162  HB2 LYS    75      40.585  61.449  62.849  1.00  0.00           H  
ATOM   1163  HB3 LYS    75      41.409  59.863  63.214  1.00  0.00           H  
ATOM   1164  CG  LYS    75      41.192  61.056  64.929  1.00  0.00           C  
ATOM   1165  HG2 LYS    75      42.086  60.603  65.359  1.00  0.00           H  
ATOM   1166  HG3 LYS    75      41.062  62.115  65.150  1.00  0.00           H  
ATOM   1167  CD  LYS    75      39.986  60.194  65.347  1.00  0.00           C  
ATOM   1168  HD2 LYS    75      39.118  60.542  64.786  1.00  0.00           H  
ATOM   1169  HD3 LYS    75      40.082  59.139  65.090  1.00  0.00           H  
ATOM   1170  CE  LYS    75      39.738  60.285  66.873  1.00  0.00           C  
ATOM   1171  HE2 LYS    75      39.170  59.418  67.211  1.00  0.00           H  
ATOM   1172  HE3 LYS    75      40.725  60.246  67.333  1.00  0.00           H  
ATOM   1173  NZ  LYS    75      39.116  61.629  67.329  1.00  0.00           N  
ATOM   1174  HZ1 LYS    75      39.012  61.552  68.331  1.00  0.00           H  
ATOM   1175  HZ2 LYS    75      39.776  62.362  67.110  1.00  0.00           H  
ATOM   1176  HZ3 LYS    75      38.230  61.947  66.964  1.00  0.00           H  
ATOM   1177  C   LYS    75      43.228  60.514  61.552  1.00  0.00           C  
ATOM   1178  O   LYS    75      43.758  59.477  61.767  1.00  0.00           O  
ATOM   1179  N   PHE    76      43.031  61.003  60.317  1.00  0.00           N  
ATOM   1180  H   PHE    76      42.711  61.959  60.265  1.00  0.00           H  
ATOM   1181  CA  PHE    76      43.161  60.352  59.028  1.00  0.00           C  
ATOM   1182  HA  PHE    76      43.546  59.336  59.114  1.00  0.00           H  
ATOM   1183  CB  PHE    76      41.735  60.192  58.324  1.00  0.00           C  
ATOM   1184  HB2 PHE    76      41.268  61.174  58.254  1.00  0.00           H  
ATOM   1185  HB3 PHE    76      41.931  59.714  57.364  1.00  0.00           H  
ATOM   1186  CG  PHE    76      40.737  59.468  59.196  1.00  0.00           C  
ATOM   1187  CD1 PHE    76      39.907  60.118  60.156  1.00  0.00           C  
ATOM   1188  HD1 PHE    76      39.884  61.190  60.281  1.00  0.00           H  
ATOM   1189  CE1 PHE    76      39.108  59.368  60.961  1.00  0.00           C  
ATOM   1190  HE1 PHE    76      38.598  59.891  61.756  1.00  0.00           H  
ATOM   1191  CZ  PHE    76      39.067  57.975  60.871  1.00  0.00           C  
ATOM   1192  HZ  PHE    76      38.406  57.417  61.518  1.00  0.00           H  
ATOM   1193  CE2 PHE    76      39.717  57.370  59.787  1.00  0.00           C  
ATOM   1194  HE2 PHE    76      39.536  56.332  59.551  1.00  0.00           H  
ATOM   1195  CD2 PHE    76      40.588  58.099  59.001  1.00  0.00           C  
ATOM   1196  HD2 PHE    76      41.128  57.586  58.219  1.00  0.00           H  
ATOM   1197  C   PHE    76      44.280  60.840  58.070  1.00  0.00           C  
ATOM   1198  O   PHE    76      44.234  60.484  56.919  1.00  0.00           O  
ATOM   1199  N   GLN    77      45.333  61.474  58.614  1.00  0.00           N  
ATOM   1200  H   GLN    77      45.187  61.561  59.610  1.00  0.00           H  
ATOM   1201  CA  GLN    77      46.516  61.978  57.877  1.00  0.00           C  
ATOM   1202  HA  GLN    77      46.192  62.904  57.402  1.00  0.00           H  
ATOM   1203  CB  GLN    77      47.575  62.470  58.879  1.00  0.00           C  
ATOM   1204  HB2 GLN    77      47.175  63.249  59.529  1.00  0.00           H  
ATOM   1205  HB3 GLN    77      47.865  61.680  59.572  1.00  0.00           H  
ATOM   1206  CG  GLN    77      48.878  63.152  58.336  1.00  0.00           C  
ATOM   1207  HG2 GLN    77      49.480  63.431  59.201  1.00  0.00           H  
ATOM   1208  HG3 GLN    77      49.297  62.365  57.709  1.00  0.00           H  
ATOM   1209  CD  GLN    77      48.485  64.269  57.445  1.00  0.00           C  
ATOM   1210  OE1 GLN    77      49.005  64.401  56.322  1.00  0.00           O  
ATOM   1211  NE2 GLN    77      47.617  65.168  57.866  1.00  0.00           N  
ATOM   1212 HE21 GLN    77      47.361  65.889  57.207  1.00  0.00           H  
ATOM   1213 HE22 GLN    77      47.488  65.223  58.866  1.00  0.00           H  
ATOM   1214  C   GLN    77      47.054  61.093  56.795  1.00  0.00           C  
ATOM   1215  O   GLN    77      47.340  61.428  55.649  1.00  0.00           O  
ATOM   1216  N   GLY    78      47.327  59.799  57.106  1.00  0.00           N  
ATOM   1217  H   GLY    78      47.014  59.461  58.005  1.00  0.00           H  
ATOM   1218  CA  GLY    78      48.139  58.927  56.239  1.00  0.00           C  
ATOM   1219  HA2 GLY    78      49.087  59.400  55.980  1.00  0.00           H  
ATOM   1220  HA3 GLY    78      48.481  58.059  56.801  1.00  0.00           H  
ATOM   1221  C   GLY    78      47.424  58.543  54.949  1.00  0.00           C  
ATOM   1222  O   GLY    78      48.054  58.505  53.849  1.00  0.00           O  
ATOM   1223  N   TYR    79      46.072  58.374  55.013  1.00  0.00           N  
ATOM   1224  H   TYR    79      45.621  58.291  55.912  1.00  0.00           H  
ATOM   1225  CA  TYR    79      45.199  58.186  53.793  1.00  0.00           C  
ATOM   1226  HA  TYR    79      45.540  57.237  53.378  1.00  0.00           H  
ATOM   1227  CB  TYR    79      43.737  58.184  54.108  1.00  0.00           C  
ATOM   1228  HB2 TYR    79      43.558  59.038  54.762  1.00  0.00           H  
ATOM   1229  HB3 TYR    79      43.123  58.284  53.213  1.00  0.00           H  
ATOM   1230  CG  TYR    79      43.207  56.893  54.762  1.00  0.00           C  
ATOM   1231  CD1 TYR    79      43.200  56.640  56.140  1.00  0.00           C  
ATOM   1232  HD1 TYR    79      43.654  57.401  56.757  1.00  0.00           H  
ATOM   1233  CE1 TYR    79      42.655  55.486  56.666  1.00  0.00           C  
ATOM   1234  HE1 TYR    79      42.700  55.282  57.725  1.00  0.00           H  
ATOM   1235  CZ  TYR    79      42.232  54.425  55.857  1.00  0.00           C  
ATOM   1236  OH  TYR    79      41.984  53.182  56.389  1.00  0.00           O  
ATOM   1237  HH  TYR    79      42.052  52.515  55.702  1.00  0.00           H  
ATOM   1238  CE2 TYR    79      42.195  54.622  54.420  1.00  0.00           C  
ATOM   1239  HE2 TYR    79      42.116  53.774  53.755  1.00  0.00           H  
ATOM   1240  CD2 TYR    79      42.675  55.881  53.907  1.00  0.00           C  
ATOM   1241  HD2 TYR    79      42.742  56.167  52.868  1.00  0.00           H  
ATOM   1242  C   TYR    79      45.518  59.284  52.769  1.00  0.00           C  
ATOM   1243  O   TYR    79      45.599  58.974  51.507  1.00  0.00           O  
ATOM   1244  N   TYR    80      45.671  60.497  53.202  1.00  0.00           N  
ATOM   1245  H   TYR    80      45.673  60.663  54.198  1.00  0.00           H  
ATOM   1246  CA  TYR    80      45.800  61.703  52.312  1.00  0.00           C  
ATOM   1247  HA  TYR    80      45.194  61.449  51.442  1.00  0.00           H  
ATOM   1248  CB  TYR    80      45.463  62.982  53.054  1.00  0.00           C  
ATOM   1249  HB2 TYR    80      46.027  63.058  53.983  1.00  0.00           H  
ATOM   1250  HB3 TYR    80      45.746  63.890  52.521  1.00  0.00           H  
ATOM   1251  CG  TYR    80      44.021  63.270  53.437  1.00  0.00           C  
ATOM   1252  CD1 TYR    80      43.623  62.830  54.677  1.00  0.00           C  
ATOM   1253  HD1 TYR    80      44.304  62.250  55.282  1.00  0.00           H  
ATOM   1254  CE1 TYR    80      42.340  63.165  55.146  1.00  0.00           C  
ATOM   1255  HE1 TYR    80      41.989  62.766  56.087  1.00  0.00           H  
ATOM   1256  CZ  TYR    80      41.404  63.892  54.349  1.00  0.00           C  
ATOM   1257  OH  TYR    80      40.139  64.079  54.621  1.00  0.00           O  
ATOM   1258  HH  TYR    80      39.717  64.884  54.313  1.00  0.00           H  
ATOM   1259  CE2 TYR    80      41.949  64.494  53.090  1.00  0.00           C  
ATOM   1260  HE2 TYR    80      41.338  65.108  52.444  1.00  0.00           H  
ATOM   1261  CD2 TYR    80      43.239  64.127  52.683  1.00  0.00           C  
ATOM   1262  HD2 TYR    80      43.622  64.512  51.749  1.00  0.00           H  
ATOM   1263  C   TYR    80      47.266  61.753  51.744  1.00  0.00           C  
ATOM   1264  O   TYR    80      47.385  62.012  50.539  1.00  0.00           O  
ATOM   1265  N   LYS    81      48.266  61.396  52.513  1.00  0.00           N  
ATOM   1266  H   LYS    81      48.106  61.202  53.492  1.00  0.00           H  
ATOM   1267  CA  LYS    81      49.658  61.220  52.031  1.00  0.00           C  
ATOM   1268  HA  LYS    81      50.083  62.110  51.568  1.00  0.00           H  
ATOM   1269  CB  LYS    81      50.577  60.777  53.193  1.00  0.00           C  
ATOM   1270  HB2 LYS    81      50.156  59.917  53.715  1.00  0.00           H  
ATOM   1271  HB3 LYS    81      51.533  60.376  52.858  1.00  0.00           H  
ATOM   1272  CG  LYS    81      50.852  61.907  54.206  1.00  0.00           C  
ATOM   1273  HG2 LYS    81      51.202  62.745  53.604  1.00  0.00           H  
ATOM   1274  HG3 LYS    81      49.922  62.206  54.689  1.00  0.00           H  
ATOM   1275  CD  LYS    81      51.924  61.600  55.246  1.00  0.00           C  
ATOM   1276  HD2 LYS    81      51.620  60.688  55.761  1.00  0.00           H  
ATOM   1277  HD3 LYS    81      52.843  61.371  54.706  1.00  0.00           H  
ATOM   1278  CE  LYS    81      52.185  62.750  56.309  1.00  0.00           C  
ATOM   1279  HE2 LYS    81      52.205  63.755  55.888  1.00  0.00           H  
ATOM   1280  HE3 LYS    81      51.368  62.872  57.020  1.00  0.00           H  
ATOM   1281  NZ  LYS    81      53.352  62.551  57.147  1.00  0.00           N  
ATOM   1282  HZ1 LYS    81      53.530  63.320  57.776  1.00  0.00           H  
ATOM   1283  HZ2 LYS    81      53.219  61.794  57.802  1.00  0.00           H  
ATOM   1284  HZ3 LYS    81      54.136  62.403  56.528  1.00  0.00           H  
ATOM   1285  C   LYS    81      49.744  60.169  50.884  1.00  0.00           C  
ATOM   1286  O   LYS    81      50.527  60.303  49.947  1.00  0.00           O  
ATOM   1287  N   ILE    82      49.071  58.994  51.031  1.00  0.00           N  
ATOM   1288  H   ILE    82      48.539  58.917  51.885  1.00  0.00           H  
ATOM   1289  CA  ILE    82      48.981  57.960  50.029  1.00  0.00           C  
ATOM   1290  HA  ILE    82      49.965  57.585  49.749  1.00  0.00           H  
ATOM   1291  CB  ILE    82      48.212  56.701  50.606  1.00  0.00           C  
ATOM   1292  HB  ILE    82      47.282  57.075  51.034  1.00  0.00           H  
ATOM   1293  CG2 ILE    82      47.926  55.657  49.618  1.00  0.00           C  
ATOM   1294 HG21 ILE    82      47.201  54.880  49.861  1.00  0.00           H  
ATOM   1295 HG22 ILE    82      47.411  56.096  48.763  1.00  0.00           H  
ATOM   1296 HG23 ILE    82      48.755  55.141  49.134  1.00  0.00           H  
ATOM   1297  CG1 ILE    82      48.986  56.045  51.750  1.00  0.00           C  
ATOM   1298 HG12 ILE    82      49.869  55.538  51.362  1.00  0.00           H  
ATOM   1299 HG13 ILE    82      49.323  56.827  52.431  1.00  0.00           H  
ATOM   1300  CD1 ILE    82      48.164  55.010  52.523  1.00  0.00           C  
ATOM   1301 HD11 ILE    82      48.703  54.840  53.455  1.00  0.00           H  
ATOM   1302 HD12 ILE    82      47.255  55.534  52.817  1.00  0.00           H  
ATOM   1303 HD13 ILE    82      47.939  54.130  51.920  1.00  0.00           H  
ATOM   1304  C   ILE    82      48.395  58.513  48.681  1.00  0.00           C  
ATOM   1305  O   ILE    82      48.848  58.098  47.569  1.00  0.00           O  
ATOM   1306  N   ALA    83      47.429  59.357  48.724  1.00  0.00           N  
ATOM   1307  H   ALA    83      47.219  59.588  49.685  1.00  0.00           H  
ATOM   1308  CA  ALA    83      46.725  59.864  47.527  1.00  0.00           C  
ATOM   1309  HA  ALA    83      46.577  59.054  46.813  1.00  0.00           H  
ATOM   1310  CB  ALA    83      45.474  60.593  47.891  1.00  0.00           C  
ATOM   1311  HB1 ALA    83      44.785  59.873  48.331  1.00  0.00           H  
ATOM   1312  HB2 ALA    83      45.650  61.322  48.682  1.00  0.00           H  
ATOM   1313  HB3 ALA    83      44.990  61.033  47.019  1.00  0.00           H  
ATOM   1314  C   ALA    83      47.671  60.769  46.705  1.00  0.00           C  
ATOM   1315  O   ALA    83      47.842  60.608  45.465  1.00  0.00           O  
ATOM   1316  N   ARG    84      48.422  61.620  47.398  1.00  0.00           N  
ATOM   1317  H   ARG    84      48.109  61.723  48.353  1.00  0.00           H  
ATOM   1318  CA  ARG    84      49.534  62.464  46.844  1.00  0.00           C  
ATOM   1319  HA  ARG    84      49.056  63.045  46.056  1.00  0.00           H  
ATOM   1320  CB  ARG    84      49.995  63.525  47.859  1.00  0.00           C  
ATOM   1321  HB2 ARG    84      49.211  64.218  48.164  1.00  0.00           H  
ATOM   1322  HB3 ARG    84      50.292  62.906  48.705  1.00  0.00           H  
ATOM   1323  CG  ARG    84      51.349  64.256  47.400  1.00  0.00           C  
ATOM   1324  HG2 ARG    84      52.050  63.513  47.019  1.00  0.00           H  
ATOM   1325  HG3 ARG    84      51.286  65.088  46.699  1.00  0.00           H  
ATOM   1326  CD  ARG    84      52.166  64.678  48.649  1.00  0.00           C  
ATOM   1327  HD2 ARG    84      53.104  65.145  48.348  1.00  0.00           H  
ATOM   1328  HD3 ARG    84      51.591  65.491  49.091  1.00  0.00           H  
ATOM   1329  NE  ARG    84      52.616  63.655  49.668  1.00  0.00           N  
ATOM   1330  HE  ARG    84      52.798  62.735  49.293  1.00  0.00           H  
ATOM   1331  CZ  ARG    84      53.125  63.868  50.787  1.00  0.00           C  
ATOM   1332  NH1 ARG    84      53.188  65.021  51.396  1.00  0.00           N  
ATOM   1333 HH11 ARG    84      52.939  65.886  50.938  1.00  0.00           H  
ATOM   1334 HH12 ARG    84      53.399  65.067  52.383  1.00  0.00           H  
ATOM   1335  NH2 ARG    84      53.513  62.820  51.488  1.00  0.00           N  
ATOM   1336 HH21 ARG    84      53.556  61.947  50.982  1.00  0.00           H  
ATOM   1337 HH22 ARG    84      53.993  62.862  52.375  1.00  0.00           H  
ATOM   1338  C   ARG    84      50.647  61.610  46.284  1.00  0.00           C  
ATOM   1339  O   ARG    84      51.065  61.923  45.124  1.00  0.00           O  
ATOM   1340  N   HIE    85      51.133  60.663  47.000  1.00  0.00           N  
ATOM   1341  H   HIE    85      50.676  60.502  47.886  1.00  0.00           H  
ATOM   1342  CA  HIE    85      52.187  59.750  46.552  1.00  0.00           C  
ATOM   1343  HA  HIE    85      53.106  60.313  46.395  1.00  0.00           H  
ATOM   1344  CB  HIE    85      52.421  58.710  47.683  1.00  0.00           C  
ATOM   1345  HB2 HIE    85      52.611  59.371  48.529  1.00  0.00           H  
ATOM   1346  HB3 HIE    85      51.556  58.073  47.870  1.00  0.00           H  
ATOM   1347  CG  HIE    85      53.496  57.734  47.534  1.00  0.00           C  
ATOM   1348  ND1 HIE    85      54.024  57.279  46.272  1.00  0.00           N  
ATOM   1349  CE1 HIE    85      55.091  56.523  46.733  1.00  0.00           C  
ATOM   1350  HE1 HIE    85      55.638  55.943  46.005  1.00  0.00           H  
ATOM   1351  NE2 HIE    85      55.216  56.578  48.030  1.00  0.00           N  
ATOM   1352  HE2 HIE    85      55.965  56.167  48.569  1.00  0.00           H  
ATOM   1353  CD2 HIE    85      54.205  57.304  48.602  1.00  0.00           C  
ATOM   1354  HD2 HIE    85      54.101  57.442  49.668  1.00  0.00           H  
ATOM   1355  C   HIE    85      51.862  59.118  45.171  1.00  0.00           C  
ATOM   1356  O   HIE    85      52.620  59.277  44.236  1.00  0.00           O  
ATOM   1357  N   TYR    86      50.687  58.537  45.159  1.00  0.00           N  
ATOM   1358  H   TYR    86      50.175  58.527  46.029  1.00  0.00           H  
ATOM   1359  CA  TYR    86      50.338  57.794  43.963  1.00  0.00           C  
ATOM   1360  HA  TYR    86      51.103  57.070  43.684  1.00  0.00           H  
ATOM   1361  CB  TYR    86      48.993  56.979  44.252  1.00  0.00           C  
ATOM   1362  HB2 TYR    86      48.150  57.529  44.671  1.00  0.00           H  
ATOM   1363  HB3 TYR    86      48.522  56.709  43.306  1.00  0.00           H  
ATOM   1364  CG  TYR    86      49.129  55.635  45.021  1.00  0.00           C  
ATOM   1365  CD1 TYR    86      49.923  55.503  46.118  1.00  0.00           C  
ATOM   1366  HD1 TYR    86      50.481  56.365  46.454  1.00  0.00           H  
ATOM   1367  CE1 TYR    86      49.856  54.290  46.816  1.00  0.00           C  
ATOM   1368  HE1 TYR    86      50.527  54.110  47.643  1.00  0.00           H  
ATOM   1369  CZ  TYR    86      49.019  53.186  46.416  1.00  0.00           C  
ATOM   1370  OH  TYR    86      48.911  52.018  47.151  1.00  0.00           O  
ATOM   1371  HH  TYR    86      49.075  51.277  46.563  1.00  0.00           H  
ATOM   1372  CE2 TYR    86      48.225  53.394  45.355  1.00  0.00           C  
ATOM   1373  HE2 TYR    86      47.665  52.537  45.013  1.00  0.00           H  
ATOM   1374  CD2 TYR    86      48.268  54.634  44.671  1.00  0.00           C  
ATOM   1375  HD2 TYR    86      47.620  54.676  43.808  1.00  0.00           H  
ATOM   1376  C   TYR    86      50.135  58.784  42.750  1.00  0.00           C  
ATOM   1377  O   TYR    86      50.679  58.499  41.685  1.00  0.00           O  
ATOM   1378  N   ARG    87      49.428  59.964  42.889  1.00  0.00           N  
ATOM   1379  H   ARG    87      49.130  60.173  43.831  1.00  0.00           H  
ATOM   1380  CA  ARG    87      49.238  60.938  41.872  1.00  0.00           C  
ATOM   1381  HA  ARG    87      48.711  60.484  41.033  1.00  0.00           H  
ATOM   1382  CB  ARG    87      48.458  62.208  42.411  1.00  0.00           C  
ATOM   1383  HB2 ARG    87      47.718  61.799  43.098  1.00  0.00           H  
ATOM   1384  HB3 ARG    87      49.168  62.805  42.983  1.00  0.00           H  
ATOM   1385  CG  ARG    87      47.724  63.010  41.424  1.00  0.00           C  
ATOM   1386  HG2 ARG    87      48.369  63.327  40.604  1.00  0.00           H  
ATOM   1387  HG3 ARG    87      46.944  62.374  41.006  1.00  0.00           H  
ATOM   1388  CD  ARG    87      47.144  64.222  42.105  1.00  0.00           C  
ATOM   1389  HD2 ARG    87      46.657  63.870  43.015  1.00  0.00           H  
ATOM   1390  HD3 ARG    87      47.981  64.892  42.301  1.00  0.00           H  
ATOM   1391  NE  ARG    87      46.106  64.881  41.204  1.00  0.00           N  
ATOM   1392  HE  ARG    87      46.178  64.744  40.206  1.00  0.00           H  
ATOM   1393  CZ  ARG    87      45.244  65.793  41.541  1.00  0.00           C  
ATOM   1394  NH1 ARG    87      44.980  66.093  42.792  1.00  0.00           N  
ATOM   1395 HH11 ARG    87      45.688  66.015  43.509  1.00  0.00           H  
ATOM   1396 HH12 ARG    87      44.358  66.854  43.025  1.00  0.00           H  
ATOM   1397  NH2 ARG    87      44.563  66.435  40.678  1.00  0.00           N  
ATOM   1398 HH21 ARG    87      44.759  66.276  39.700  1.00  0.00           H  
ATOM   1399 HH22 ARG    87      43.861  67.116  40.932  1.00  0.00           H  
ATOM   1400  C   ARG    87      50.603  61.321  41.353  1.00  0.00           C  
ATOM   1401  O   ARG    87      50.894  61.291  40.095  1.00  0.00           O  
ATOM   1402  N   TRP    88      51.494  61.683  42.252  1.00  0.00           N  
ATOM   1403  H   TRP    88      51.246  61.856  43.216  1.00  0.00           H  
ATOM   1404  CA  TRP    88      52.881  62.143  41.937  1.00  0.00           C  
ATOM   1405  HA  TRP    88      52.731  63.016  41.302  1.00  0.00           H  
ATOM   1406  CB  TRP    88      53.651  62.626  43.188  1.00  0.00           C  
ATOM   1407  HB2 TRP    88      53.013  63.323  43.731  1.00  0.00           H  
ATOM   1408  HB3 TRP    88      53.956  61.789  43.816  1.00  0.00           H  
ATOM   1409  CG  TRP    88      54.925  63.328  42.820  1.00  0.00           C  
ATOM   1410  CD1 TRP    88      55.052  64.457  42.074  1.00  0.00           C  
ATOM   1411  HD1 TRP    88      54.238  65.097  41.765  1.00  0.00           H  
ATOM   1412  NE1 TRP    88      56.295  64.713  41.707  1.00  0.00           N  
ATOM   1413  HE1 TRP    88      56.625  65.516  41.191  1.00  0.00           H  
ATOM   1414  CE2 TRP    88      57.130  63.697  42.172  1.00  0.00           C  
ATOM   1415  CZ2 TRP    88      58.402  63.418  41.819  1.00  0.00           C  
ATOM   1416  HZ2 TRP    88      58.975  64.103  41.211  1.00  0.00           H  
ATOM   1417  CH2 TRP    88      58.935  62.134  42.061  1.00  0.00           C  
ATOM   1418  HH2 TRP    88      59.988  61.963  41.896  1.00  0.00           H  
ATOM   1419  CZ3 TRP    88      58.226  61.327  42.970  1.00  0.00           C  
ATOM   1420  HZ3 TRP    88      58.708  60.414  43.287  1.00  0.00           H  
ATOM   1421  CE3 TRP    88      56.851  61.608  43.298  1.00  0.00           C  
ATOM   1422  HE3 TRP    88      56.312  60.858  43.857  1.00  0.00           H  
ATOM   1423  CD2 TRP    88      56.272  62.770  42.823  1.00  0.00           C  
ATOM   1424  C   TRP    88      53.716  61.056  41.186  1.00  0.00           C  
ATOM   1425  O   TRP    88      54.296  61.370  40.094  1.00  0.00           O  
ATOM   1426  N   ALA    89      53.712  59.855  41.686  1.00  0.00           N  
ATOM   1427  H   ALA    89      53.085  59.669  42.455  1.00  0.00           H  
ATOM   1428  CA  ALA    89      54.426  58.734  40.985  1.00  0.00           C  
ATOM   1429  HA  ALA    89      55.466  59.010  40.812  1.00  0.00           H  
ATOM   1430  CB  ALA    89      54.451  57.530  41.912  1.00  0.00           C  
ATOM   1431  HB1 ALA    89      54.738  57.756  42.939  1.00  0.00           H  
ATOM   1432  HB2 ALA    89      53.454  57.099  41.999  1.00  0.00           H  
ATOM   1433  HB3 ALA    89      55.007  56.715  41.449  1.00  0.00           H  
ATOM   1434  C   ALA    89      54.018  58.378  39.573  1.00  0.00           C  
ATOM   1435  O   ALA    89      54.764  58.474  38.626  1.00  0.00           O  
ATOM   1436  N   LEU    90      52.778  57.968  39.420  1.00  0.00           N  
ATOM   1437  H   LEU    90      52.118  58.129  40.168  1.00  0.00           H  
ATOM   1438  CA  LEU    90      52.108  57.705  38.114  1.00  0.00           C  
ATOM   1439  HA  LEU    90      52.668  56.870  37.692  1.00  0.00           H  
ATOM   1440  CB  LEU    90      50.680  57.307  38.385  1.00  0.00           C  
ATOM   1441  HB2 LEU    90      50.143  57.987  39.046  1.00  0.00           H  
ATOM   1442  HB3 LEU    90      50.052  57.332  37.495  1.00  0.00           H  
ATOM   1443  CG  LEU    90      50.714  55.870  39.071  1.00  0.00           C  
ATOM   1444  HG  LEU    90      51.468  55.777  39.852  1.00  0.00           H  
ATOM   1445  CD1 LEU    90      49.339  55.538  39.675  1.00  0.00           C  
ATOM   1446 HD11 LEU    90      48.721  55.242  38.828  1.00  0.00           H  
ATOM   1447 HD12 LEU    90      49.365  54.698  40.369  1.00  0.00           H  
ATOM   1448 HD13 LEU    90      48.818  56.371  40.147  1.00  0.00           H  
ATOM   1449  CD2 LEU    90      50.976  54.729  38.060  1.00  0.00           C  
ATOM   1450 HD21 LEU    90      50.228  54.722  37.267  1.00  0.00           H  
ATOM   1451 HD22 LEU    90      51.930  54.900  37.561  1.00  0.00           H  
ATOM   1452 HD23 LEU    90      50.994  53.767  38.571  1.00  0.00           H  
ATOM   1453  C   LEU    90      52.155  58.901  37.151  1.00  0.00           C  
ATOM   1454  O   LEU    90      52.231  58.685  35.947  1.00  0.00           O  
ATOM   1455  N   GLY    91      52.235  60.109  37.639  1.00  0.00           N  
ATOM   1456  H   GLY    91      51.987  60.191  38.615  1.00  0.00           H  
ATOM   1457  CA  GLY    91      52.515  61.353  36.904  1.00  0.00           C  
ATOM   1458  HA2 GLY    91      51.787  61.510  36.108  1.00  0.00           H  
ATOM   1459  HA3 GLY    91      52.486  62.211  37.576  1.00  0.00           H  
ATOM   1460  C   GLY    91      53.899  61.456  36.288  1.00  0.00           C  
ATOM   1461  O   GLY    91      54.143  61.909  35.173  1.00  0.00           O  
ATOM   1462  N   GLN    92      54.881  60.828  36.976  1.00  0.00           N  
ATOM   1463  H   GLN    92      54.626  60.461  37.882  1.00  0.00           H  
ATOM   1464  CA  GLN    92      56.228  60.595  36.307  1.00  0.00           C  
ATOM   1465  HA  GLN    92      56.514  61.526  35.817  1.00  0.00           H  
ATOM   1466  CB  GLN    92      57.326  60.327  37.395  1.00  0.00           C  
ATOM   1467  HB2 GLN    92      57.004  59.414  37.896  1.00  0.00           H  
ATOM   1468  HB3 GLN    92      58.335  60.228  36.994  1.00  0.00           H  
ATOM   1469  CG  GLN    92      57.322  61.333  38.602  1.00  0.00           C  
ATOM   1470  HG2 GLN    92      56.435  61.163  39.211  1.00  0.00           H  
ATOM   1471  HG3 GLN    92      58.103  61.246  39.357  1.00  0.00           H  
ATOM   1472  CD  GLN    92      57.369  62.779  38.103  1.00  0.00           C  
ATOM   1473  OE1 GLN    92      58.179  63.112  37.281  1.00  0.00           O  
ATOM   1474  NE2 GLN    92      56.466  63.610  38.504  1.00  0.00           N  
ATOM   1475 HE21 GLN    92      56.329  64.481  38.011  1.00  0.00           H  
ATOM   1476 HE22 GLN    92      55.829  63.379  39.253  1.00  0.00           H  
ATOM   1477  C   GLN    92      56.091  59.505  35.232  1.00  0.00           C  
ATOM   1478  O   GLN    92      56.535  59.717  34.078  1.00  0.00           O  
ATOM   1479  N   ILE    93      55.441  58.390  35.488  1.00  0.00           N  
ATOM   1480  H   ILE    93      55.000  58.308  36.393  1.00  0.00           H  
ATOM   1481  CA  ILE    93      55.382  57.248  34.581  1.00  0.00           C  
ATOM   1482  HA  ILE    93      56.341  56.773  34.372  1.00  0.00           H  
ATOM   1483  CB  ILE    93      54.666  56.134  35.332  1.00  0.00           C  
ATOM   1484  HB  ILE    93      53.787  56.649  35.720  1.00  0.00           H  
ATOM   1485  CG2 ILE    93      54.170  54.975  34.424  1.00  0.00           C  
ATOM   1486 HG21 ILE    93      55.040  54.336  34.269  1.00  0.00           H  
ATOM   1487 HG22 ILE    93      53.328  54.549  34.970  1.00  0.00           H  
ATOM   1488 HG23 ILE    93      53.788  55.367  33.482  1.00  0.00           H  
ATOM   1489  CG1 ILE    93      55.607  55.644  36.492  1.00  0.00           C  
ATOM   1490 HG12 ILE    93      56.577  55.279  36.155  1.00  0.00           H  
ATOM   1491 HG13 ILE    93      55.714  56.474  37.189  1.00  0.00           H  
ATOM   1492  CD1 ILE    93      55.012  54.547  37.363  1.00  0.00           C  
ATOM   1493 HD11 ILE    93      55.170  53.593  36.860  1.00  0.00           H  
ATOM   1494 HD12 ILE    93      55.624  54.524  38.265  1.00  0.00           H  
ATOM   1495 HD13 ILE    93      53.979  54.689  37.683  1.00  0.00           H  
ATOM   1496  C   ILE    93      54.789  57.750  33.213  1.00  0.00           C  
ATOM   1497  O   ILE    93      55.351  57.526  32.140  1.00  0.00           O  
ATOM   1498  N   PHE    94      53.572  58.240  33.330  1.00  0.00           N  
ATOM   1499  H   PHE    94      53.226  58.240  34.278  1.00  0.00           H  
ATOM   1500  CA  PHE    94      52.704  58.560  32.156  1.00  0.00           C  
ATOM   1501  HA  PHE    94      52.802  57.870  31.318  1.00  0.00           H  
ATOM   1502  CB  PHE    94      51.261  58.516  32.645  1.00  0.00           C  
ATOM   1503  HB2 PHE    94      51.112  59.222  33.462  1.00  0.00           H  
ATOM   1504  HB3 PHE    94      50.573  58.883  31.884  1.00  0.00           H  
ATOM   1505  CG  PHE    94      50.853  57.081  33.045  1.00  0.00           C  
ATOM   1506  CD1 PHE    94      50.012  56.796  34.134  1.00  0.00           C  
ATOM   1507  HD1 PHE    94      49.677  57.609  34.762  1.00  0.00           H  
ATOM   1508  CE1 PHE    94      49.535  55.554  34.424  1.00  0.00           C  
ATOM   1509  HE1 PHE    94      48.846  55.450  35.249  1.00  0.00           H  
ATOM   1510  CZ  PHE    94      49.977  54.417  33.718  1.00  0.00           C  
ATOM   1511  HZ  PHE    94      49.653  53.423  33.989  1.00  0.00           H  
ATOM   1512  CE2 PHE    94      50.892  54.635  32.620  1.00  0.00           C  
ATOM   1513  HE2 PHE    94      51.350  53.813  32.091  1.00  0.00           H  
ATOM   1514  CD2 PHE    94      51.323  55.925  32.373  1.00  0.00           C  
ATOM   1515  HD2 PHE    94      51.875  56.046  31.453  1.00  0.00           H  
ATOM   1516  C   PHE    94      53.144  59.967  31.576  1.00  0.00           C  
ATOM   1517  O   PHE    94      52.973  60.069  30.382  1.00  0.00           O  
ATOM   1518  N   HIE    95      53.594  60.908  32.354  1.00  0.00           N  
ATOM   1519  H   HIE    95      53.689  60.796  33.354  1.00  0.00           H  
ATOM   1520  CA  HIE    95      53.857  62.274  31.877  1.00  0.00           C  
ATOM   1521  HA  HIE    95      53.492  62.283  30.850  1.00  0.00           H  
ATOM   1522  CB  HIE    95      52.847  63.266  32.579  1.00  0.00           C  
ATOM   1523  HB2 HIE    95      53.136  63.403  33.621  1.00  0.00           H  
ATOM   1524  HB3 HIE    95      53.061  64.234  32.126  1.00  0.00           H  
ATOM   1525  CG  HIE    95      51.332  62.912  32.416  1.00  0.00           C  
ATOM   1526  ND1 HIE    95      50.450  63.000  33.449  1.00  0.00           N  
ATOM   1527  CE1 HIE    95      49.246  62.695  32.961  1.00  0.00           C  
ATOM   1528  HE1 HIE    95      48.383  62.645  33.607  1.00  0.00           H  
ATOM   1529  NE2 HIE    95      49.363  62.574  31.601  1.00  0.00           N  
ATOM   1530  HE2 HIE    95      48.601  62.204  31.051  1.00  0.00           H  
ATOM   1531  CD2 HIE    95      50.715  62.750  31.210  1.00  0.00           C  
ATOM   1532  HD2 HIE    95      51.099  62.615  30.210  1.00  0.00           H  
ATOM   1533  C   HIE    95      55.312  62.731  31.847  1.00  0.00           C  
ATOM   1534  O   HIE    95      55.708  63.700  31.121  1.00  0.00           O  
ATOM   1535  N   ASN    96      56.255  62.046  32.542  1.00  0.00           N  
ATOM   1536  H   ASN    96      56.031  61.320  33.208  1.00  0.00           H  
ATOM   1537  CA  ASN    96      57.709  62.367  32.428  1.00  0.00           C  
ATOM   1538  HA  ASN    96      57.816  63.288  31.855  1.00  0.00           H  
ATOM   1539  CB  ASN    96      58.251  62.544  33.901  1.00  0.00           C  
ATOM   1540  HB2 ASN    96      57.563  63.124  34.517  1.00  0.00           H  
ATOM   1541  HB3 ASN    96      58.279  61.555  34.359  1.00  0.00           H  
ATOM   1542  CG  ASN    96      59.680  63.193  33.967  1.00  0.00           C  
ATOM   1543  OD1 ASN    96      60.384  63.604  33.061  1.00  0.00           O  
ATOM   1544  ND2 ASN    96      60.179  63.230  35.151  1.00  0.00           N  
ATOM   1545 HD21 ASN    96      61.122  63.556  35.302  1.00  0.00           H  
ATOM   1546 HD22 ASN    96      59.522  62.993  35.881  1.00  0.00           H  
ATOM   1547  C   ASN    96      58.429  61.269  31.621  1.00  0.00           C  
ATOM   1548  O   ASN    96      59.235  61.539  30.765  1.00  0.00           O  
ATOM   1549  N   PHE    97      58.057  60.042  31.763  1.00  0.00           N  
ATOM   1550  H   PHE    97      57.324  59.828  32.423  1.00  0.00           H  
ATOM   1551  CA  PHE    97      58.637  58.885  31.188  1.00  0.00           C  
ATOM   1552  HA  PHE    97      59.573  59.149  30.696  1.00  0.00           H  
ATOM   1553  CB  PHE    97      58.901  57.831  32.285  1.00  0.00           C  
ATOM   1554  HB2 PHE    97      57.915  57.695  32.731  1.00  0.00           H  
ATOM   1555  HB3 PHE    97      59.219  56.903  31.811  1.00  0.00           H  
ATOM   1556  CG  PHE    97      59.913  58.271  33.281  1.00  0.00           C  
ATOM   1557  CD1 PHE    97      59.538  58.382  34.647  1.00  0.00           C  
ATOM   1558  HD1 PHE    97      58.567  58.138  35.051  1.00  0.00           H  
ATOM   1559  CE1 PHE    97      60.503  58.778  35.608  1.00  0.00           C  
ATOM   1560  HE1 PHE    97      60.292  58.840  36.666  1.00  0.00           H  
ATOM   1561  CZ  PHE    97      61.836  59.061  35.205  1.00  0.00           C  
ATOM   1562  HZ  PHE    97      62.638  59.237  35.906  1.00  0.00           H  
ATOM   1563  CE2 PHE    97      62.160  58.939  33.870  1.00  0.00           C  
ATOM   1564  HE2 PHE    97      63.164  59.083  33.499  1.00  0.00           H  
ATOM   1565  CD2 PHE    97      61.274  58.523  32.922  1.00  0.00           C  
ATOM   1566  HD2 PHE    97      61.500  58.571  31.867  1.00  0.00           H  
ATOM   1567  C   PHE    97      57.772  58.315  29.984  1.00  0.00           C  
ATOM   1568  O   PHE    97      58.213  57.385  29.348  1.00  0.00           O  
ATOM   1569  N   ASN    98      56.571  58.777  29.799  1.00  0.00           N  
ATOM   1570  H   ASN    98      56.291  59.540  30.399  1.00  0.00           H  
ATOM   1571  CA  ASN    98      55.671  58.568  28.678  1.00  0.00           C  
ATOM   1572  HA  ASN    98      54.715  59.071  28.820  1.00  0.00           H  
ATOM   1573  CB  ASN    98      56.272  59.269  27.462  1.00  0.00           C  
ATOM   1574  HB2 ASN    98      57.115  58.730  27.030  1.00  0.00           H  
ATOM   1575  HB3 ASN    98      55.545  59.294  26.650  1.00  0.00           H  
ATOM   1576  CG  ASN    98      56.720  60.746  27.778  1.00  0.00           C  
ATOM   1577  OD1 ASN    98      55.934  61.679  27.971  1.00  0.00           O  
ATOM   1578  ND2 ASN    98      57.980  61.019  27.673  1.00  0.00           N  
ATOM   1579 HD21 ASN    98      58.162  62.009  27.759  1.00  0.00           H  
ATOM   1580 HD22 ASN    98      58.658  60.295  27.487  1.00  0.00           H  
ATOM   1581  C   ASN    98      55.315  57.132  28.442  1.00  0.00           C  
ATOM   1582  O   ASN    98      55.196  56.714  27.281  1.00  0.00           O  
ATOM   1583  N   TYR    99      55.309  56.328  29.485  1.00  0.00           N  
ATOM   1584  H   TYR    99      55.329  56.785  30.385  1.00  0.00           H  
ATOM   1585  CA  TYR    99      55.067  54.886  29.198  1.00  0.00           C  
ATOM   1586  HA  TYR    99      55.832  54.589  28.480  1.00  0.00           H  
ATOM   1587  CB  TYR    99      55.489  54.061  30.397  1.00  0.00           C  
ATOM   1588  HB2 TYR    99      55.197  54.557  31.322  1.00  0.00           H  
ATOM   1589  HB3 TYR    99      54.923  53.131  30.336  1.00  0.00           H  
ATOM   1590  CG  TYR    99      56.971  53.793  30.517  1.00  0.00           C  
ATOM   1591  CD1 TYR    99      57.782  54.476  31.412  1.00  0.00           C  
ATOM   1592  HD1 TYR    99      57.383  55.229  32.076  1.00  0.00           H  
ATOM   1593  CE1 TYR    99      59.242  54.148  31.577  1.00  0.00           C  
ATOM   1594  HE1 TYR    99      59.815  54.677  32.324  1.00  0.00           H  
ATOM   1595  CZ  TYR    99      59.748  53.218  30.754  1.00  0.00           C  
ATOM   1596  OH  TYR    99      61.142  52.941  30.759  1.00  0.00           O  
ATOM   1597  HH  TYR    99      61.425  52.961  31.676  1.00  0.00           H  
ATOM   1598  CE2 TYR    99      58.913  52.580  29.851  1.00  0.00           C  
ATOM   1599  HE2 TYR    99      59.308  51.850  29.160  1.00  0.00           H  
ATOM   1600  CD2 TYR    99      57.523  52.729  29.769  1.00  0.00           C  
ATOM   1601  HD2 TYR    99      56.902  52.062  29.189  1.00  0.00           H  
ATOM   1602  C   TYR    99      53.646  54.517  28.793  1.00  0.00           C  
ATOM   1603  O   TYR    99      52.705  55.114  29.267  1.00  0.00           O  
ATOM   1604  N   PRO   100      53.337  53.435  28.018  1.00  0.00           N  
ATOM   1605  CD  PRO   100      54.285  52.443  27.372  1.00  0.00           C  
ATOM   1606  HD2 PRO   100      54.985  51.903  28.010  1.00  0.00           H  
ATOM   1607  HD3 PRO   100      54.821  52.890  26.535  1.00  0.00           H  
ATOM   1608  CG  PRO   100      53.301  51.424  26.849  1.00  0.00           C  
ATOM   1609  HG2 PRO   100      53.277  50.547  27.495  1.00  0.00           H  
ATOM   1610  HG3 PRO   100      53.632  51.016  25.894  1.00  0.00           H  
ATOM   1611  CB  PRO   100      51.918  52.073  26.763  1.00  0.00           C  
ATOM   1612  HB2 PRO   100      51.128  51.344  26.942  1.00  0.00           H  
ATOM   1613  HB3 PRO   100      51.928  52.353  25.710  1.00  0.00           H  
ATOM   1614  CA  PRO   100      51.937  53.227  27.739  1.00  0.00           C  
ATOM   1615  HA  PRO   100      51.399  54.090  27.347  1.00  0.00           H  
ATOM   1616  C   PRO   100      50.949  52.756  28.914  1.00  0.00           C  
ATOM   1617  O   PRO   100      49.738  52.783  28.794  1.00  0.00           O  
ATOM   1618  N   ALA   101      51.512  52.193  29.963  1.00  0.00           N  
ATOM   1619  H   ALA   101      52.517  52.291  29.977  1.00  0.00           H  
ATOM   1620  CA  ALA   101      50.826  51.453  31.060  1.00  0.00           C  
ATOM   1621  HA  ALA   101      49.916  51.996  31.315  1.00  0.00           H  
ATOM   1622  CB  ALA   101      50.393  50.044  30.570  1.00  0.00           C  
ATOM   1623  HB1 ALA   101      49.791  50.174  29.672  1.00  0.00           H  
ATOM   1624  HB2 ALA   101      51.304  49.480  30.366  1.00  0.00           H  
ATOM   1625  HB3 ALA   101      49.814  49.573  31.364  1.00  0.00           H  
ATOM   1626  C   ALA   101      51.761  51.218  32.235  1.00  0.00           C  
ATOM   1627  O   ALA   101      52.972  51.378  32.183  1.00  0.00           O  
ATOM   1628  N   ALA   102      51.198  50.888  33.366  1.00  0.00           N  
ATOM   1629  H   ALA   102      50.190  50.836  33.346  1.00  0.00           H  
ATOM   1630  CA  ALA   102      51.896  50.701  34.659  1.00  0.00           C  
ATOM   1631  HA  ALA   102      52.928  50.400  34.480  1.00  0.00           H  
ATOM   1632  CB  ALA   102      52.015  52.052  35.360  1.00  0.00           C  
ATOM   1633  HB1 ALA   102      52.054  52.958  34.755  1.00  0.00           H  
ATOM   1634  HB2 ALA   102      51.059  52.263  35.838  1.00  0.00           H  
ATOM   1635  HB3 ALA   102      52.671  52.004  36.229  1.00  0.00           H  
ATOM   1636  C   ALA   102      51.294  49.633  35.513  1.00  0.00           C  
ATOM   1637  O   ALA   102      50.052  49.505  35.573  1.00  0.00           O  
ATOM   1638  N   VAL   103      52.165  48.807  36.137  1.00  0.00           N  
ATOM   1639  H   VAL   103      53.160  48.871  35.979  1.00  0.00           H  
ATOM   1640  CA  VAL   103      51.798  47.826  37.232  1.00  0.00           C  
ATOM   1641  HA  VAL   103      50.720  47.661  37.254  1.00  0.00           H  
ATOM   1642  CB  VAL   103      52.524  46.451  37.045  1.00  0.00           C  
ATOM   1643  HB  VAL   103      53.577  46.717  36.950  1.00  0.00           H  
ATOM   1644  CG1 VAL   103      52.393  45.411  38.172  1.00  0.00           C  
ATOM   1645 HG11 VAL   103      51.425  45.274  38.656  1.00  0.00           H  
ATOM   1646 HG12 VAL   103      52.837  44.502  37.768  1.00  0.00           H  
ATOM   1647 HG13 VAL   103      52.966  45.703  39.052  1.00  0.00           H  
ATOM   1648  CG2 VAL   103      52.049  45.883  35.744  1.00  0.00           C  
ATOM   1649 HG21 VAL   103      51.054  45.449  35.840  1.00  0.00           H  
ATOM   1650 HG22 VAL   103      52.165  46.638  34.966  1.00  0.00           H  
ATOM   1651 HG23 VAL   103      52.721  45.082  35.438  1.00  0.00           H  
ATOM   1652  C   VAL   103      52.174  48.467  38.588  1.00  0.00           C  
ATOM   1653  O   VAL   103      53.325  48.715  38.924  1.00  0.00           O  
ATOM   1654  N   VAL   104      51.147  48.798  39.367  1.00  0.00           N  
ATOM   1655  H   VAL   104      50.230  48.730  38.949  1.00  0.00           H  
ATOM   1656  CA  VAL   104      51.286  49.248  40.757  1.00  0.00           C  
ATOM   1657  HA  VAL   104      52.125  49.944  40.782  1.00  0.00           H  
ATOM   1658  CB  VAL   104      50.145  50.193  41.210  1.00  0.00           C  
ATOM   1659  HB  VAL   104      49.291  49.549  41.005  1.00  0.00           H  
ATOM   1660  CG1 VAL   104      50.174  50.603  42.687  1.00  0.00           C  
ATOM   1661 HG11 VAL   104      51.203  50.863  42.936  1.00  0.00           H  
ATOM   1662 HG12 VAL   104      49.449  51.375  42.943  1.00  0.00           H  
ATOM   1663 HG13 VAL   104      49.959  49.664  43.198  1.00  0.00           H  
ATOM   1664  CG2 VAL   104      49.993  51.492  40.399  1.00  0.00           C  
ATOM   1665 HG21 VAL   104      49.804  51.341  39.336  1.00  0.00           H  
ATOM   1666 HG22 VAL   104      49.074  51.956  40.757  1.00  0.00           H  
ATOM   1667 HG23 VAL   104      50.900  52.083  40.525  1.00  0.00           H  
ATOM   1668  C   VAL   104      51.383  48.130  41.810  1.00  0.00           C  
ATOM   1669  O   VAL   104      50.607  47.160  41.752  1.00  0.00           O  
ATOM   1670  N   VAL   105      52.234  48.337  42.831  1.00  0.00           N  
ATOM   1671  H   VAL   105      52.827  49.154  42.791  1.00  0.00           H  
ATOM   1672  CA  VAL   105      52.618  47.342  43.908  1.00  0.00           C  
ATOM   1673  HA  VAL   105      51.888  46.555  44.097  1.00  0.00           H  
ATOM   1674  CB  VAL   105      53.825  46.557  43.277  1.00  0.00           C  
ATOM   1675  HB  VAL   105      54.623  47.239  42.982  1.00  0.00           H  
ATOM   1676  CG1 VAL   105      54.473  45.574  44.230  1.00  0.00           C  
ATOM   1677 HG11 VAL   105      53.856  44.676  44.267  1.00  0.00           H  
ATOM   1678 HG12 VAL   105      55.453  45.298  43.843  1.00  0.00           H  
ATOM   1679 HG13 VAL   105      54.645  46.054  45.194  1.00  0.00           H  
ATOM   1680  CG2 VAL   105      53.421  45.689  42.048  1.00  0.00           C  
ATOM   1681 HG21 VAL   105      52.762  44.868  42.331  1.00  0.00           H  
ATOM   1682 HG22 VAL   105      52.995  46.292  41.245  1.00  0.00           H  
ATOM   1683 HG23 VAL   105      54.298  45.241  41.582  1.00  0.00           H  
ATOM   1684  C   VAL   105      53.021  48.001  45.211  1.00  0.00           C  
ATOM   1685  O   VAL   105      53.791  49.009  45.134  1.00  0.00           O  
ATOM   1686  N   GLU   106      52.551  47.474  46.262  1.00  0.00           N  
ATOM   1687  H   GLU   106      52.020  46.622  46.156  1.00  0.00           H  
ATOM   1688  CA  GLU   106      52.822  48.044  47.659  1.00  0.00           C  
ATOM   1689  HA  GLU   106      53.205  49.057  47.539  1.00  0.00           H  
ATOM   1690  CB  GLU   106      51.568  48.003  48.533  1.00  0.00           C  
ATOM   1691  HB2 GLU   106      51.096  47.045  48.312  1.00  0.00           H  
ATOM   1692  HB3 GLU   106      51.975  47.997  49.544  1.00  0.00           H  
ATOM   1693  CG  GLU   106      50.602  49.262  48.402  1.00  0.00           C  
ATOM   1694  HG2 GLU   106      49.956  49.461  49.257  1.00  0.00           H  
ATOM   1695  HG3 GLU   106      51.063  50.207  48.116  1.00  0.00           H  
ATOM   1696  CD  GLU   106      49.596  48.924  47.218  1.00  0.00           C  
ATOM   1697  OE1 GLU   106      49.365  49.651  46.269  1.00  0.00           O  
ATOM   1698  OE2 GLU   106      48.908  47.889  47.340  1.00  0.00           O  
ATOM   1699  C   GLU   106      53.926  47.250  48.237  1.00  0.00           C  
ATOM   1700  O   GLU   106      54.051  46.038  48.101  1.00  0.00           O  
ATOM   1701  N   ASP   107      54.883  48.021  48.908  1.00  0.00           N  
ATOM   1702  H   ASP   107      54.856  49.007  48.693  1.00  0.00           H  
ATOM   1703  CA  ASP   107      56.143  47.452  49.566  1.00  0.00           C  
ATOM   1704  HA  ASP   107      56.583  47.024  48.666  1.00  0.00           H  
ATOM   1705  CB  ASP   107      57.123  48.568  50.045  1.00  0.00           C  
ATOM   1706  HB2 ASP   107      58.079  48.177  50.394  1.00  0.00           H  
ATOM   1707  HB3 ASP   107      57.414  49.119  49.151  1.00  0.00           H  
ATOM   1708  CG  ASP   107      56.640  49.646  51.021  1.00  0.00           C  
ATOM   1709  OD1 ASP   107      57.403  49.968  51.941  1.00  0.00           O  
ATOM   1710  OD2 ASP   107      55.429  49.929  51.041  1.00  0.00           O  
ATOM   1711  C   ASP   107      55.962  46.333  50.688  1.00  0.00           C  
ATOM   1712  O   ASP   107      56.808  46.142  51.561  1.00  0.00           O  
ATOM   1713  N   ASP   108      54.866  45.561  50.802  1.00  0.00           N  
ATOM   1714  H   ASP   108      54.243  45.765  50.034  1.00  0.00           H  
ATOM   1715  CA  ASP   108      54.724  44.320  51.543  1.00  0.00           C  
ATOM   1716  HA  ASP   108      55.702  43.841  51.597  1.00  0.00           H  
ATOM   1717  CB  ASP   108      54.300  44.554  53.012  1.00  0.00           C  
ATOM   1718  HB2 ASP   108      54.295  43.613  53.562  1.00  0.00           H  
ATOM   1719  HB3 ASP   108      55.020  45.190  53.526  1.00  0.00           H  
ATOM   1720  CG  ASP   108      52.907  45.281  53.089  1.00  0.00           C  
ATOM   1721  OD1 ASP   108      52.299  45.449  54.197  1.00  0.00           O  
ATOM   1722  OD2 ASP   108      52.448  45.787  52.046  1.00  0.00           O  
ATOM   1723  C   ASP   108      53.812  43.353  50.810  1.00  0.00           C  
ATOM   1724  O   ASP   108      53.261  42.398  51.430  1.00  0.00           O  
ATOM   1725  N   LEU   109      53.452  43.548  49.556  1.00  0.00           N  
ATOM   1726  H   LEU   109      53.840  44.358  49.094  1.00  0.00           H  
ATOM   1727  CA  LEU   109      52.975  42.446  48.749  1.00  0.00           C  
ATOM   1728  HA  LEU   109      52.283  41.865  49.360  1.00  0.00           H  
ATOM   1729  CB  LEU   109      52.175  42.970  47.500  1.00  0.00           C  
ATOM   1730  HB2 LEU   109      52.868  43.630  46.978  1.00  0.00           H  
ATOM   1731  HB3 LEU   109      51.849  42.080  46.961  1.00  0.00           H  
ATOM   1732  CG  LEU   109      50.939  43.817  47.873  1.00  0.00           C  
ATOM   1733  HG  LEU   109      51.254  44.666  48.481  1.00  0.00           H  
ATOM   1734  CD1 LEU   109      50.411  44.336  46.520  1.00  0.00           C  
ATOM   1735 HD11 LEU   109      50.163  43.490  45.879  1.00  0.00           H  
ATOM   1736 HD12 LEU   109      49.532  44.924  46.783  1.00  0.00           H  
ATOM   1737 HD13 LEU   109      51.210  44.942  46.093  1.00  0.00           H  
ATOM   1738  CD2 LEU   109      49.857  42.895  48.512  1.00  0.00           C  
ATOM   1739 HD21 LEU   109      48.968  43.496  48.704  1.00  0.00           H  
ATOM   1740 HD22 LEU   109      49.728  42.033  47.857  1.00  0.00           H  
ATOM   1741 HD23 LEU   109      50.326  42.524  49.423  1.00  0.00           H  
ATOM   1742  C   LEU   109      54.166  41.500  48.380  1.00  0.00           C  
ATOM   1743  O   LEU   109      55.298  41.960  48.136  1.00  0.00           O  
ATOM   1744  N   GLU   110      53.853  40.260  48.086  1.00  0.00           N  
ATOM   1745  H   GLU   110      52.956  39.954  48.433  1.00  0.00           H  
ATOM   1746  CA  GLU   110      54.684  39.209  47.497  1.00  0.00           C  
ATOM   1747  HA  GLU   110      55.571  39.764  47.189  1.00  0.00           H  
ATOM   1748  CB  GLU   110      54.937  38.144  48.637  1.00  0.00           C  
ATOM   1749  HB2 GLU   110      55.378  38.723  49.448  1.00  0.00           H  
ATOM   1750  HB3 GLU   110      54.046  37.687  49.067  1.00  0.00           H  
ATOM   1751  CG  GLU   110      55.757  36.878  48.255  1.00  0.00           C  
ATOM   1752  HG2 GLU   110      54.994  36.157  47.961  1.00  0.00           H  
ATOM   1753  HG3 GLU   110      56.425  36.979  47.400  1.00  0.00           H  
ATOM   1754  CD  GLU   110      56.446  36.346  49.582  1.00  0.00           C  
ATOM   1755  OE1 GLU   110      57.630  36.087  49.562  1.00  0.00           O  
ATOM   1756  OE2 GLU   110      55.778  36.052  50.578  1.00  0.00           O  
ATOM   1757  C   GLU   110      54.031  38.654  46.202  1.00  0.00           C  
ATOM   1758  O   GLU   110      52.802  38.447  46.157  1.00  0.00           O  
ATOM   1759  N   VAL   111      54.949  38.455  45.183  1.00  0.00           N  
ATOM   1760  H   VAL   111      55.930  38.690  45.243  1.00  0.00           H  
ATOM   1761  CA  VAL   111      54.531  38.030  43.845  1.00  0.00           C  
ATOM   1762  HA  VAL   111      53.449  38.147  43.902  1.00  0.00           H  
ATOM   1763  CB  VAL   111      55.068  39.006  42.712  1.00  0.00           C  
ATOM   1764  HB  VAL   111      54.416  38.840  41.854  1.00  0.00           H  
ATOM   1765  CG1 VAL   111      54.834  40.486  43.060  1.00  0.00           C  
ATOM   1766 HG11 VAL   111      54.866  40.971  42.084  1.00  0.00           H  
ATOM   1767 HG12 VAL   111      53.780  40.521  43.333  1.00  0.00           H  
ATOM   1768 HG13 VAL   111      55.573  40.822  43.788  1.00  0.00           H  
ATOM   1769  CG2 VAL   111      56.489  38.853  42.172  1.00  0.00           C  
ATOM   1770 HG21 VAL   111      56.619  38.047  41.450  1.00  0.00           H  
ATOM   1771 HG22 VAL   111      56.801  39.779  41.690  1.00  0.00           H  
ATOM   1772 HG23 VAL   111      57.131  38.630  43.024  1.00  0.00           H  
ATOM   1773  C   VAL   111      54.817  36.604  43.575  1.00  0.00           C  
ATOM   1774  O   VAL   111      55.929  36.157  43.780  1.00  0.00           O  
ATOM   1775  N   ALA   112      53.864  35.860  42.990  1.00  0.00           N  
ATOM   1776  H   ALA   112      52.947  36.283  43.000  1.00  0.00           H  
ATOM   1777  CA  ALA   112      54.008  34.489  42.361  1.00  0.00           C  
ATOM   1778  HA  ALA   112      54.418  33.735  43.034  1.00  0.00           H  
ATOM   1779  CB  ALA   112      52.514  34.054  41.990  1.00  0.00           C  
ATOM   1780  HB1 ALA   112      52.071  34.913  41.485  1.00  0.00           H  
ATOM   1781  HB2 ALA   112      52.473  33.211  41.300  1.00  0.00           H  
ATOM   1782  HB3 ALA   112      51.937  33.941  42.908  1.00  0.00           H  
ATOM   1783  C   ALA   112      54.905  34.460  41.191  1.00  0.00           C  
ATOM   1784  O   ALA   112      55.149  35.593  40.650  1.00  0.00           O  
ATOM   1785  N   PRO   113      55.477  33.359  40.735  1.00  0.00           N  
ATOM   1786  CD  PRO   113      55.231  31.970  41.143  1.00  0.00           C  
ATOM   1787  HD2 PRO   113      54.197  31.760  41.415  1.00  0.00           H  
ATOM   1788  HD3 PRO   113      55.778  31.835  42.077  1.00  0.00           H  
ATOM   1789  CG  PRO   113      55.743  31.131  40.002  1.00  0.00           C  
ATOM   1790  HG2 PRO   113      55.019  31.045  39.192  1.00  0.00           H  
ATOM   1791  HG3 PRO   113      55.890  30.110  40.356  1.00  0.00           H  
ATOM   1792  CB  PRO   113      57.027  31.909  39.547  1.00  0.00           C  
ATOM   1793  HB2 PRO   113      57.419  31.721  38.548  1.00  0.00           H  
ATOM   1794  HB3 PRO   113      57.819  31.749  40.278  1.00  0.00           H  
ATOM   1795  CA  PRO   113      56.505  33.406  39.609  1.00  0.00           C  
ATOM   1796  HA  PRO   113      57.218  34.166  39.929  1.00  0.00           H  
ATOM   1797  C   PRO   113      56.004  33.867  38.239  1.00  0.00           C  
ATOM   1798  O   PRO   113      56.732  34.316  37.370  1.00  0.00           O  
ATOM   1799  N   ASP   114      54.680  33.871  37.990  1.00  0.00           N  
ATOM   1800  H   ASP   114      54.167  33.604  38.818  1.00  0.00           H  
ATOM   1801  CA  ASP   114      53.986  34.233  36.761  1.00  0.00           C  
ATOM   1802  HA  ASP   114      54.753  34.380  36.001  1.00  0.00           H  
ATOM   1803  CB  ASP   114      53.188  33.083  36.136  1.00  0.00           C  
ATOM   1804  HB2 ASP   114      52.842  33.328  35.132  1.00  0.00           H  
ATOM   1805  HB3 ASP   114      53.887  32.254  36.021  1.00  0.00           H  
ATOM   1806  CG  ASP   114      52.069  32.576  37.095  1.00  0.00           C  
ATOM   1807  OD1 ASP   114      51.982  33.129  38.260  1.00  0.00           O  
ATOM   1808  OD2 ASP   114      51.263  31.744  36.626  1.00  0.00           O  
ATOM   1809  C   ASP   114      53.298  35.608  36.812  1.00  0.00           C  
ATOM   1810  O   ASP   114      52.428  35.889  36.010  1.00  0.00           O  
ATOM   1811  N   PHE   115      53.559  36.441  37.854  1.00  0.00           N  
ATOM   1812  H   PHE   115      54.266  36.222  38.542  1.00  0.00           H  
ATOM   1813  CA  PHE   115      53.022  37.817  37.990  1.00  0.00           C  
ATOM   1814  HA  PHE   115      51.936  37.829  38.090  1.00  0.00           H  
ATOM   1815  CB  PHE   115      53.629  38.415  39.269  1.00  0.00           C  
ATOM   1816  HB2 PHE   115      53.194  37.840  40.086  1.00  0.00           H  
ATOM   1817  HB3 PHE   115      54.709  38.266  39.245  1.00  0.00           H  
ATOM   1818  CG  PHE   115      53.492  39.844  39.529  1.00  0.00           C  
ATOM   1819  CD1 PHE   115      52.428  40.189  40.340  1.00  0.00           C  
ATOM   1820  HD1 PHE   115      51.721  39.463  40.713  1.00  0.00           H  
ATOM   1821  CE1 PHE   115      52.253  41.594  40.650  1.00  0.00           C  
ATOM   1822  HE1 PHE   115      51.409  41.918  41.241  1.00  0.00           H  
ATOM   1823  CZ  PHE   115      53.190  42.531  40.223  1.00  0.00           C  
ATOM   1824  HZ  PHE   115      53.082  43.604  40.288  1.00  0.00           H  
ATOM   1825  CE2 PHE   115      54.316  42.175  39.493  1.00  0.00           C  
ATOM   1826  HE2 PHE   115      55.086  42.789  39.048  1.00  0.00           H  
ATOM   1827  CD2 PHE   115      54.429  40.806  39.120  1.00  0.00           C  
ATOM   1828  HD2 PHE   115      55.243  40.468  38.496  1.00  0.00           H  
ATOM   1829  C   PHE   115      53.412  38.702  36.731  1.00  0.00           C  
ATOM   1830  O   PHE   115      52.481  39.430  36.291  1.00  0.00           O  
ATOM   1831  N   PHE   116      54.621  38.688  36.158  1.00  0.00           N  
ATOM   1832  H   PHE   116      55.340  38.085  36.532  1.00  0.00           H  
ATOM   1833  CA  PHE   116      54.990  39.492  34.976  1.00  0.00           C  
ATOM   1834  HA  PHE   116      54.628  40.517  35.062  1.00  0.00           H  
ATOM   1835  CB  PHE   116      56.573  39.451  34.841  1.00  0.00           C  
ATOM   1836  HB2 PHE   116      56.844  38.397  34.786  1.00  0.00           H  
ATOM   1837  HB3 PHE   116      56.742  40.032  33.934  1.00  0.00           H  
ATOM   1838  CG  PHE   116      57.186  40.212  36.053  1.00  0.00           C  
ATOM   1839  CD1 PHE   116      57.770  39.507  37.106  1.00  0.00           C  
ATOM   1840  HD1 PHE   116      57.638  38.439  37.195  1.00  0.00           H  
ATOM   1841  CE1 PHE   116      58.618  40.089  38.101  1.00  0.00           C  
ATOM   1842  HE1 PHE   116      59.064  39.432  38.833  1.00  0.00           H  
ATOM   1843  CZ  PHE   116      58.961  41.438  38.003  1.00  0.00           C  
ATOM   1844  HZ  PHE   116      59.669  41.885  38.685  1.00  0.00           H  
ATOM   1845  CE2 PHE   116      58.230  42.223  36.989  1.00  0.00           C  
ATOM   1846  HE2 PHE   116      58.415  43.287  36.965  1.00  0.00           H  
ATOM   1847  CD2 PHE   116      57.434  41.575  36.007  1.00  0.00           C  
ATOM   1848  HD2 PHE   116      57.101  42.271  35.251  1.00  0.00           H  
ATOM   1849  C   PHE   116      54.327  38.956  33.713  1.00  0.00           C  
ATOM   1850  O   PHE   116      53.867  39.701  32.827  1.00  0.00           O  
ATOM   1851  N   GLU   117      54.301  37.631  33.487  1.00  0.00           N  
ATOM   1852  H   GLU   117      54.757  37.118  34.228  1.00  0.00           H  
ATOM   1853  CA  GLU   117      53.716  36.885  32.336  1.00  0.00           C  
ATOM   1854  HA  GLU   117      54.257  37.238  31.458  1.00  0.00           H  
ATOM   1855  CB  GLU   117      54.055  35.394  32.532  1.00  0.00           C  
ATOM   1856  HB2 GLU   117      55.132  35.253  32.628  1.00  0.00           H  
ATOM   1857  HB3 GLU   117      53.631  35.080  33.485  1.00  0.00           H  
ATOM   1858  CG  GLU   117      53.516  34.358  31.507  1.00  0.00           C  
ATOM   1859  HG2 GLU   117      53.173  33.465  32.029  1.00  0.00           H  
ATOM   1860  HG3 GLU   117      52.712  34.787  30.909  1.00  0.00           H  
ATOM   1861  CD  GLU   117      54.446  33.908  30.338  1.00  0.00           C  
ATOM   1862  OE1 GLU   117      55.654  34.205  30.333  1.00  0.00           O  
ATOM   1863  OE2 GLU   117      53.803  33.324  29.431  1.00  0.00           O  
ATOM   1864  C   GLU   117      52.241  37.131  32.282  1.00  0.00           C  
ATOM   1865  O   GLU   117      51.741  37.315  31.215  1.00  0.00           O  
ATOM   1866  N   TYR   118      51.597  37.248  33.453  1.00  0.00           N  
ATOM   1867  H   TYR   118      52.062  37.038  34.324  1.00  0.00           H  
ATOM   1868  CA  TYR   118      50.195  37.514  33.536  1.00  0.00           C  
ATOM   1869  HA  TYR   118      49.721  36.948  32.734  1.00  0.00           H  
ATOM   1870  CB  TYR   118      49.684  37.078  34.970  1.00  0.00           C  
ATOM   1871  HB2 TYR   118      49.827  36.012  35.148  1.00  0.00           H  
ATOM   1872  HB3 TYR   118      50.269  37.461  35.806  1.00  0.00           H  
ATOM   1873  CG  TYR   118      48.283  37.485  35.309  1.00  0.00           C  
ATOM   1874  CD1 TYR   118      47.258  36.594  35.124  1.00  0.00           C  
ATOM   1875  HD1 TYR   118      47.457  35.669  34.603  1.00  0.00           H  
ATOM   1876  CE1 TYR   118      45.920  36.923  35.391  1.00  0.00           C  
ATOM   1877  HE1 TYR   118      45.045  36.373  35.077  1.00  0.00           H  
ATOM   1878  CZ  TYR   118      45.647  38.135  36.067  1.00  0.00           C  
ATOM   1879  OH  TYR   118      44.390  38.408  36.541  1.00  0.00           O  
ATOM   1880  HH  TYR   118      44.363  39.105  37.201  1.00  0.00           H  
ATOM   1881  CE2 TYR   118      46.686  39.080  36.355  1.00  0.00           C  
ATOM   1882  HE2 TYR   118      46.648  40.028  36.871  1.00  0.00           H  
ATOM   1883  CD2 TYR   118      47.984  38.670  35.936  1.00  0.00           C  
ATOM   1884  HD2 TYR   118      48.825  39.294  36.199  1.00  0.00           H  
ATOM   1885  C   TYR   118      49.909  38.963  33.117  1.00  0.00           C  
ATOM   1886  O   TYR   118      48.910  39.145  32.440  1.00  0.00           O  
ATOM   1887  N   PHE   119      50.808  39.944  33.377  1.00  0.00           N  
ATOM   1888  H   PHE   119      51.687  39.663  33.786  1.00  0.00           H  
ATOM   1889  CA  PHE   119      50.560  41.243  32.683  1.00  0.00           C  
ATOM   1890  HA  PHE   119      49.484  41.409  32.646  1.00  0.00           H  
ATOM   1891  CB  PHE   119      51.267  42.381  33.366  1.00  0.00           C  
ATOM   1892  HB2 PHE   119      52.337  42.175  33.391  1.00  0.00           H  
ATOM   1893  HB3 PHE   119      51.019  43.330  32.890  1.00  0.00           H  
ATOM   1894  CG  PHE   119      50.804  42.533  34.780  1.00  0.00           C  
ATOM   1895  CD1 PHE   119      51.638  42.312  35.933  1.00  0.00           C  
ATOM   1896  HD1 PHE   119      52.667  41.995  35.848  1.00  0.00           H  
ATOM   1897  CE1 PHE   119      51.035  42.468  37.154  1.00  0.00           C  
ATOM   1898  HE1 PHE   119      51.599  42.261  38.052  1.00  0.00           H  
ATOM   1899  CZ  PHE   119      49.684  42.943  37.319  1.00  0.00           C  
ATOM   1900  HZ  PHE   119      49.324  43.064  38.330  1.00  0.00           H  
ATOM   1901  CE2 PHE   119      48.854  43.107  36.236  1.00  0.00           C  
ATOM   1902  HE2 PHE   119      47.786  43.259  36.279  1.00  0.00           H  
ATOM   1903  CD2 PHE   119      49.417  42.799  34.974  1.00  0.00           C  
ATOM   1904  HD2 PHE   119      48.749  42.748  34.127  1.00  0.00           H  
ATOM   1905  C   PHE   119      50.934  41.168  31.283  1.00  0.00           C  
ATOM   1906  O   PHE   119      50.087  41.562  30.442  1.00  0.00           O  
ATOM   1907  N   GLN   120      52.034  40.568  30.883  1.00  0.00           N  
ATOM   1908  H   GLN   120      52.760  40.436  31.573  1.00  0.00           H  
ATOM   1909  CA  GLN   120      52.560  40.481  29.552  1.00  0.00           C  
ATOM   1910  HA  GLN   120      52.793  41.474  29.168  1.00  0.00           H  
ATOM   1911  CB  GLN   120      53.760  39.467  29.450  1.00  0.00           C  
ATOM   1912  HB2 GLN   120      54.532  39.606  30.207  1.00  0.00           H  
ATOM   1913  HB3 GLN   120      53.432  38.429  29.405  1.00  0.00           H  
ATOM   1914  CG  GLN   120      54.443  39.757  28.137  1.00  0.00           C  
ATOM   1915  HG2 GLN   120      53.871  39.473  27.253  1.00  0.00           H  
ATOM   1916  HG3 GLN   120      54.480  40.845  28.077  1.00  0.00           H  
ATOM   1917  CD  GLN   120      55.886  39.214  27.995  1.00  0.00           C  
ATOM   1918  OE1 GLN   120      56.412  38.539  28.855  1.00  0.00           O  
ATOM   1919  NE2 GLN   120      56.661  39.511  26.989  1.00  0.00           N  
ATOM   1920 HE21 GLN   120      57.619  39.197  27.038  1.00  0.00           H  
ATOM   1921 HE22 GLN   120      56.432  40.245  26.334  1.00  0.00           H  
ATOM   1922  C   GLN   120      51.476  39.996  28.514  1.00  0.00           C  
ATOM   1923  O   GLN   120      51.530  40.504  27.385  1.00  0.00           O  
ATOM   1924  N   ALA   121      50.678  39.032  28.861  1.00  0.00           N  
ATOM   1925  H   ALA   121      50.739  38.664  29.800  1.00  0.00           H  
ATOM   1926  CA  ALA   121      49.757  38.330  27.940  1.00  0.00           C  
ATOM   1927  HA  ALA   121      50.277  38.334  26.982  1.00  0.00           H  
ATOM   1928  CB  ALA   121      49.707  36.903  28.465  1.00  0.00           C  
ATOM   1929  HB1 ALA   121      49.234  36.923  29.447  1.00  0.00           H  
ATOM   1930  HB2 ALA   121      49.275  36.264  27.696  1.00  0.00           H  
ATOM   1931  HB3 ALA   121      50.725  36.560  28.648  1.00  0.00           H  
ATOM   1932  C   ALA   121      48.325  38.863  27.972  1.00  0.00           C  
ATOM   1933  O   ALA   121      47.542  38.782  27.021  1.00  0.00           O  
ATOM   1934  N   THR   122      47.962  39.511  29.081  1.00  0.00           N  
ATOM   1935  H   THR   122      48.722  39.785  29.687  1.00  0.00           H  
ATOM   1936  CA  THR   122      46.707  40.295  29.181  1.00  0.00           C  
ATOM   1937  HA  THR   122      45.996  39.872  28.471  1.00  0.00           H  
ATOM   1938  CB  THR   122      46.271  40.353  30.621  1.00  0.00           C  
ATOM   1939  HB  THR   122      45.405  41.016  30.635  1.00  0.00           H  
ATOM   1940  CG2 THR   122      45.783  38.980  31.197  1.00  0.00           C  
ATOM   1941 HG21 THR   122      44.725  38.822  30.984  1.00  0.00           H  
ATOM   1942 HG22 THR   122      46.304  38.080  30.874  1.00  0.00           H  
ATOM   1943 HG23 THR   122      45.966  38.993  32.272  1.00  0.00           H  
ATOM   1944  OG1 THR   122      47.301  40.895  31.428  1.00  0.00           O  
ATOM   1945  HG1 THR   122      47.787  40.121  31.723  1.00  0.00           H  
ATOM   1946  C   THR   122      46.881  41.820  28.722  1.00  0.00           C  
ATOM   1947  O   THR   122      45.860  42.376  28.319  1.00  0.00           O  
ATOM   1948  N   TYR   123      48.072  42.319  28.503  1.00  0.00           N  
ATOM   1949  H   TYR   123      48.900  41.852  28.845  1.00  0.00           H  
ATOM   1950  CA  TYR   123      48.347  43.638  27.917  1.00  0.00           C  
ATOM   1951  HA  TYR   123      47.886  44.395  28.550  1.00  0.00           H  
ATOM   1952  CB  TYR   123      49.849  43.811  27.939  1.00  0.00           C  
ATOM   1953  HB2 TYR   123      50.123  43.890  28.990  1.00  0.00           H  
ATOM   1954  HB3 TYR   123      50.433  43.001  27.503  1.00  0.00           H  
ATOM   1955  CG  TYR   123      50.382  45.069  27.262  1.00  0.00           C  
ATOM   1956  CD1 TYR   123      50.032  46.315  27.868  1.00  0.00           C  
ATOM   1957  HD1 TYR   123      49.427  46.414  28.756  1.00  0.00           H  
ATOM   1958  CE1 TYR   123      50.178  47.582  27.194  1.00  0.00           C  
ATOM   1959  HE1 TYR   123      49.645  48.419  27.620  1.00  0.00           H  
ATOM   1960  CZ  TYR   123      50.701  47.606  25.864  1.00  0.00           C  
ATOM   1961  OH  TYR   123      50.743  48.828  25.248  1.00  0.00           O  
ATOM   1962  HH  TYR   123      50.774  48.755  24.292  1.00  0.00           H  
ATOM   1963  CE2 TYR   123      51.110  46.391  25.293  1.00  0.00           C  
ATOM   1964  HE2 TYR   123      51.297  46.346  24.231  1.00  0.00           H  
ATOM   1965  CD2 TYR   123      50.989  45.189  25.955  1.00  0.00           C  
ATOM   1966  HD2 TYR   123      51.054  44.239  25.446  1.00  0.00           H  
ATOM   1967  C   TYR   123      47.720  43.813  26.497  1.00  0.00           C  
ATOM   1968  O   TYR   123      46.828  44.727  26.477  1.00  0.00           O  
ATOM   1969  N   PRO   124      47.908  42.909  25.501  1.00  0.00           N  
ATOM   1970  CD  PRO   124      49.043  41.976  25.437  1.00  0.00           C  
ATOM   1971  HD2 PRO   124      49.252  41.340  26.297  1.00  0.00           H  
ATOM   1972  HD3 PRO   124      49.905  42.591  25.179  1.00  0.00           H  
ATOM   1973  CG  PRO   124      48.681  41.102  24.227  1.00  0.00           C  
ATOM   1974  HG2 PRO   124      48.029  40.272  24.498  1.00  0.00           H  
ATOM   1975  HG3 PRO   124      49.623  40.678  23.879  1.00  0.00           H  
ATOM   1976  CB  PRO   124      47.963  42.029  23.226  1.00  0.00           C  
ATOM   1977  HB2 PRO   124      47.318  41.493  22.529  1.00  0.00           H  
ATOM   1978  HB3 PRO   124      48.621  42.764  22.762  1.00  0.00           H  
ATOM   1979  CA  PRO   124      47.172  42.947  24.236  1.00  0.00           C  
ATOM   1980  HA  PRO   124      47.203  43.968  23.855  1.00  0.00           H  
ATOM   1981  C   PRO   124      45.709  42.606  24.351  1.00  0.00           C  
ATOM   1982  O   PRO   124      44.913  43.111  23.512  1.00  0.00           O  
ATOM   1983  N   LEU   125      45.202  41.928  25.408  1.00  0.00           N  
ATOM   1984  H   LEU   125      45.827  41.693  26.166  1.00  0.00           H  
ATOM   1985  CA  LEU   125      43.772  41.622  25.576  1.00  0.00           C  
ATOM   1986  HA  LEU   125      43.456  41.394  24.558  1.00  0.00           H  
ATOM   1987  CB  LEU   125      43.729  40.385  26.275  1.00  0.00           C  
ATOM   1988  HB2 LEU   125      44.135  39.627  25.605  1.00  0.00           H  
ATOM   1989  HB3 LEU   125      44.389  40.410  27.142  1.00  0.00           H  
ATOM   1990  CG  LEU   125      42.480  40.003  27.011  1.00  0.00           C  
ATOM   1991  HG  LEU   125      42.057  40.749  27.683  1.00  0.00           H  
ATOM   1992  CD1 LEU   125      41.515  39.665  25.899  1.00  0.00           C  
ATOM   1993 HD11 LEU   125      41.873  38.978  25.133  1.00  0.00           H  
ATOM   1994 HD12 LEU   125      40.642  39.286  26.430  1.00  0.00           H  
ATOM   1995 HD13 LEU   125      41.316  40.688  25.578  1.00  0.00           H  
ATOM   1996  CD2 LEU   125      42.672  38.748  27.801  1.00  0.00           C  
ATOM   1997 HD21 LEU   125      41.806  38.396  28.362  1.00  0.00           H  
ATOM   1998 HD22 LEU   125      43.051  37.931  27.187  1.00  0.00           H  
ATOM   1999 HD23 LEU   125      43.479  38.822  28.529  1.00  0.00           H  
ATOM   2000  C   LEU   125      42.987  42.862  26.231  1.00  0.00           C  
ATOM   2001  O   LEU   125      41.951  43.226  25.622  1.00  0.00           O  
ATOM   2002  N   LEU   126      43.531  43.592  27.183  1.00  0.00           N  
ATOM   2003  H   LEU   126      44.385  43.248  27.599  1.00  0.00           H  
ATOM   2004  CA  LEU   126      43.015  44.796  27.820  1.00  0.00           C  
ATOM   2005  HA  LEU   126      41.970  44.593  28.056  1.00  0.00           H  
ATOM   2006  CB  LEU   126      43.892  45.131  29.098  1.00  0.00           C  
ATOM   2007  HB2 LEU   126      43.892  44.267  29.763  1.00  0.00           H  
ATOM   2008  HB3 LEU   126      44.849  45.326  28.615  1.00  0.00           H  
ATOM   2009  CG  LEU   126      43.603  46.386  29.790  1.00  0.00           C  
ATOM   2010  HG  LEU   126      43.623  47.239  29.112  1.00  0.00           H  
ATOM   2011  CD1 LEU   126      42.296  46.242  30.560  1.00  0.00           C  
ATOM   2012 HD11 LEU   126      41.524  46.620  29.890  1.00  0.00           H  
ATOM   2013 HD12 LEU   126      42.140  45.221  30.907  1.00  0.00           H  
ATOM   2014 HD13 LEU   126      42.328  46.984  31.357  1.00  0.00           H  
ATOM   2015  CD2 LEU   126      44.665  46.754  30.802  1.00  0.00           C  
ATOM   2016 HD21 LEU   126      45.647  46.792  30.332  1.00  0.00           H  
ATOM   2017 HD22 LEU   126      44.488  47.690  31.331  1.00  0.00           H  
ATOM   2018 HD23 LEU   126      44.696  45.789  31.308  1.00  0.00           H  
ATOM   2019  C   LEU   126      43.033  45.943  26.737  1.00  0.00           C  
ATOM   2020  O   LEU   126      42.176  46.809  26.810  1.00  0.00           O  
ATOM   2021  N   LYS   127      43.900  45.868  25.732  1.00  0.00           N  
ATOM   2022  H   LYS   127      44.798  45.429  25.875  1.00  0.00           H  
ATOM   2023  CA  LYS   127      43.778  46.807  24.609  1.00  0.00           C  
ATOM   2024  HA  LYS   127      43.637  47.832  24.950  1.00  0.00           H  
ATOM   2025  CB  LYS   127      45.059  46.713  23.768  1.00  0.00           C  
ATOM   2026  HB2 LYS   127      45.253  45.662  23.553  1.00  0.00           H  
ATOM   2027  HB3 LYS   127      44.925  47.117  22.764  1.00  0.00           H  
ATOM   2028  CG  LYS   127      46.274  47.483  24.413  1.00  0.00           C  
ATOM   2029  HG2 LYS   127      46.238  47.377  25.497  1.00  0.00           H  
ATOM   2030  HG3 LYS   127      47.233  47.038  24.149  1.00  0.00           H  
ATOM   2031  CD  LYS   127      46.228  48.960  24.000  1.00  0.00           C  
ATOM   2032  HD2 LYS   127      46.535  49.065  22.959  1.00  0.00           H  
ATOM   2033  HD3 LYS   127      45.245  49.418  24.118  1.00  0.00           H  
ATOM   2034  CE  LYS   127      47.188  49.827  24.828  1.00  0.00           C  
ATOM   2035  HE2 LYS   127      46.604  50.174  25.680  1.00  0.00           H  
ATOM   2036  HE3 LYS   127      48.017  49.199  25.155  1.00  0.00           H  
ATOM   2037  NZ  LYS   127      47.691  50.938  24.045  1.00  0.00           N  
ATOM   2038  HZ1 LYS   127      46.926  51.479  23.668  1.00  0.00           H  
ATOM   2039  HZ2 LYS   127      48.125  51.690  24.562  1.00  0.00           H  
ATOM   2040  HZ3 LYS   127      48.324  50.650  23.313  1.00  0.00           H  
ATOM   2041  C   LYS   127      42.578  46.512  23.721  1.00  0.00           C  
ATOM   2042  O   LYS   127      41.851  47.414  23.412  1.00  0.00           O  
ATOM   2043  N   ALA   128      42.444  45.258  23.266  1.00  0.00           N  
ATOM   2044  H   ALA   128      43.249  44.674  23.444  1.00  0.00           H  
ATOM   2045  CA  ALA   128      41.338  44.775  22.325  1.00  0.00           C  
ATOM   2046  HA  ALA   128      41.351  45.494  21.507  1.00  0.00           H  
ATOM   2047  CB  ALA   128      41.928  43.381  21.856  1.00  0.00           C  
ATOM   2048  HB1 ALA   128      42.898  43.605  21.411  1.00  0.00           H  
ATOM   2049  HB2 ALA   128      42.060  42.685  22.685  1.00  0.00           H  
ATOM   2050  HB3 ALA   128      41.351  42.885  21.076  1.00  0.00           H  
ATOM   2051  C   ALA   128      39.980  44.663  22.983  1.00  0.00           C  
ATOM   2052  O   ALA   128      39.082  44.300  22.264  1.00  0.00           O  
ATOM   2053  N   ASP   129      39.732  44.888  24.289  1.00  0.00           N  
ATOM   2054  H   ASP   129      40.526  45.207  24.824  1.00  0.00           H  
ATOM   2055  CA  ASP   129      38.377  44.914  24.950  1.00  0.00           C  
ATOM   2056  HA  ASP   129      37.596  44.902  24.190  1.00  0.00           H  
ATOM   2057  CB  ASP   129      37.942  43.663  25.628  1.00  0.00           C  
ATOM   2058  HB2 ASP   129      37.914  42.808  24.951  1.00  0.00           H  
ATOM   2059  HB3 ASP   129      38.591  43.374  26.455  1.00  0.00           H  
ATOM   2060  CG  ASP   129      36.549  43.628  26.278  1.00  0.00           C  
ATOM   2061  OD1 ASP   129      35.892  44.722  26.172  1.00  0.00           O  
ATOM   2062  OD2 ASP   129      36.058  42.617  26.861  1.00  0.00           O  
ATOM   2063  C   ASP   129      38.167  46.216  25.756  1.00  0.00           C  
ATOM   2064  O   ASP   129      38.584  46.331  26.909  1.00  0.00           O  
ATOM   2065  N   PRO   130      37.539  47.236  25.161  1.00  0.00           N  
ATOM   2066  CD  PRO   130      37.329  47.343  23.727  1.00  0.00           C  
ATOM   2067  HD2 PRO   130      36.485  46.671  23.566  1.00  0.00           H  
ATOM   2068  HD3 PRO   130      38.255  47.103  23.205  1.00  0.00           H  
ATOM   2069  CG  PRO   130      36.852  48.798  23.442  1.00  0.00           C  
ATOM   2070  HG2 PRO   130      35.997  48.823  22.766  1.00  0.00           H  
ATOM   2071  HG3 PRO   130      37.717  49.343  23.064  1.00  0.00           H  
ATOM   2072  CB  PRO   130      36.503  49.389  24.805  1.00  0.00           C  
ATOM   2073  HB2 PRO   130      35.437  49.175  24.870  1.00  0.00           H  
ATOM   2074  HB3 PRO   130      36.684  50.459  24.911  1.00  0.00           H  
ATOM   2075  CA  PRO   130      37.281  48.557  25.832  1.00  0.00           C  
ATOM   2076  HA  PRO   130      38.246  49.036  26.000  1.00  0.00           H  
ATOM   2077  C   PRO   130      36.453  48.538  27.124  1.00  0.00           C  
ATOM   2078  O   PRO   130      36.392  49.578  27.842  1.00  0.00           O  
ATOM   2079  N   SER   131      35.760  47.398  27.473  1.00  0.00           N  
ATOM   2080  H   SER   131      35.787  46.550  26.925  1.00  0.00           H  
ATOM   2081  CA  SER   131      34.909  47.222  28.739  1.00  0.00           C  
ATOM   2082  HA  SER   131      34.425  48.166  28.990  1.00  0.00           H  
ATOM   2083  CB  SER   131      33.920  46.064  28.559  1.00  0.00           C  
ATOM   2084  HB2 SER   131      33.209  46.067  29.385  1.00  0.00           H  
ATOM   2085  HB3 SER   131      33.375  46.280  27.639  1.00  0.00           H  
ATOM   2086  OG  SER   131      34.509  44.810  28.609  1.00  0.00           O  
ATOM   2087  HG  SER   131      34.963  44.674  27.774  1.00  0.00           H  
ATOM   2088  C   SER   131      35.817  47.028  29.935  1.00  0.00           C  
ATOM   2089  O   SER   131      35.435  47.319  31.073  1.00  0.00           O  
ATOM   2090  N   LEU   132      36.961  46.525  29.723  1.00  0.00           N  
ATOM   2091  H   LEU   132      37.281  46.469  28.767  1.00  0.00           H  
ATOM   2092  CA  LEU   132      38.000  46.266  30.726  1.00  0.00           C  
ATOM   2093  HA  LEU   132      37.579  45.810  31.622  1.00  0.00           H  
ATOM   2094  CB  LEU   132      39.059  45.211  30.302  1.00  0.00           C  
ATOM   2095  HB2 LEU   132      39.482  45.708  29.428  1.00  0.00           H  
ATOM   2096  HB3 LEU   132      39.759  45.116  31.132  1.00  0.00           H  
ATOM   2097  CG  LEU   132      38.513  43.807  29.857  1.00  0.00           C  
ATOM   2098  HG  LEU   132      37.703  43.856  29.129  1.00  0.00           H  
ATOM   2099  CD1 LEU   132      39.703  43.096  29.150  1.00  0.00           C  
ATOM   2100 HD11 LEU   132      40.600  43.130  29.768  1.00  0.00           H  
ATOM   2101 HD12 LEU   132      39.453  42.049  28.978  1.00  0.00           H  
ATOM   2102 HD13 LEU   132      39.961  43.615  28.227  1.00  0.00           H  
ATOM   2103  CD2 LEU   132      37.933  43.018  31.019  1.00  0.00           C  
ATOM   2104 HD21 LEU   132      38.670  43.075  31.820  1.00  0.00           H  
ATOM   2105 HD22 LEU   132      37.133  43.523  31.561  1.00  0.00           H  
ATOM   2106 HD23 LEU   132      37.718  41.974  30.792  1.00  0.00           H  
ATOM   2107  C   LEU   132      38.703  47.638  31.112  1.00  0.00           C  
ATOM   2108  O   LEU   132      38.971  48.435  30.233  1.00  0.00           O  
ATOM   2109  N   TRP   133      38.805  47.855  32.452  1.00  0.00           N  
ATOM   2110  H   TRP   133      38.452  47.247  33.177  1.00  0.00           H  
ATOM   2111  CA  TRP   133      39.524  49.065  32.972  1.00  0.00           C  
ATOM   2112  HA  TRP   133      39.916  49.584  32.097  1.00  0.00           H  
ATOM   2113  CB  TRP   133      38.659  50.168  33.537  1.00  0.00           C  
ATOM   2114  HB2 TRP   133      39.281  51.063  33.527  1.00  0.00           H  
ATOM   2115  HB3 TRP   133      37.822  50.265  32.845  1.00  0.00           H  
ATOM   2116  CG  TRP   133      38.182  50.103  34.943  1.00  0.00           C  
ATOM   2117  CD1 TRP   133      37.936  48.967  35.594  1.00  0.00           C  
ATOM   2118  HD1 TRP   133      37.890  47.958  35.211  1.00  0.00           H  
ATOM   2119  NE1 TRP   133      37.742  49.283  36.916  1.00  0.00           N  
ATOM   2120  HE1 TRP   133      37.547  48.612  37.645  1.00  0.00           H  
ATOM   2121  CE2 TRP   133      37.558  50.677  37.082  1.00  0.00           C  
ATOM   2122  CZ2 TRP   133      37.280  51.496  38.195  1.00  0.00           C  
ATOM   2123  HZ2 TRP   133      37.072  51.150  39.197  1.00  0.00           H  
ATOM   2124  CH2 TRP   133      37.166  52.927  38.012  1.00  0.00           C  
ATOM   2125  HH2 TRP   133      36.943  53.567  38.853  1.00  0.00           H  
ATOM   2126  CZ3 TRP   133      37.467  53.449  36.740  1.00  0.00           C  
ATOM   2127  HZ3 TRP   133      37.366  54.499  36.507  1.00  0.00           H  
ATOM   2128  CE3 TRP   133      37.777  52.598  35.715  1.00  0.00           C  
ATOM   2129  HE3 TRP   133      37.867  53.054  34.740  1.00  0.00           H  
ATOM   2130  CD2 TRP   133      37.778  51.244  35.803  1.00  0.00           C  
ATOM   2131  C   TRP   133      40.710  48.712  33.966  1.00  0.00           C  
ATOM   2132  O   TRP   133      41.620  49.545  34.107  1.00  0.00           O  
ATOM   2133  N   CYX   134      40.882  47.475  34.466  1.00  0.00           N  
ATOM   2134  H   CYX   134      40.108  46.830  34.397  1.00  0.00           H  
ATOM   2135  CA  CYX   134      42.097  47.008  35.074  1.00  0.00           C  
ATOM   2136  HA  CYX   134      42.915  47.531  34.580  1.00  0.00           H  
ATOM   2137  CB  CYX   134      42.028  47.370  36.623  1.00  0.00           C  
ATOM   2138  HB2 CYX   134      43.060  47.404  36.974  1.00  0.00           H  
ATOM   2139  HB3 CYX   134      41.612  48.376  36.572  1.00  0.00           H  
ATOM   2140  SG  CYX   134      41.217  46.312  37.846  1.00  0.00           S  
ATOM   2141  C   CYX   134      42.407  45.575  34.793  1.00  0.00           C  
ATOM   2142  O   CYX   134      41.656  44.753  34.194  1.00  0.00           O  
ATOM   2143  N   VAL   135      43.552  45.155  35.300  1.00  0.00           N  
ATOM   2144  H   VAL   135      44.149  45.806  35.790  1.00  0.00           H  
ATOM   2145  CA  VAL   135      43.887  43.736  35.537  1.00  0.00           C  
ATOM   2146  HA  VAL   135      42.908  43.258  35.499  1.00  0.00           H  
ATOM   2147  CB  VAL   135      44.784  43.186  34.427  1.00  0.00           C  
ATOM   2148  HB  VAL   135      45.622  43.873  34.307  1.00  0.00           H  
ATOM   2149  CG1 VAL   135      45.231  41.736  34.652  1.00  0.00           C  
ATOM   2150 HG11 VAL   135      44.369  41.110  34.883  1.00  0.00           H  
ATOM   2151 HG12 VAL   135      45.880  41.292  33.897  1.00  0.00           H  
ATOM   2152 HG13 VAL   135      45.892  41.773  35.518  1.00  0.00           H  
ATOM   2153  CG2 VAL   135      44.070  43.088  33.098  1.00  0.00           C  
ATOM   2154 HG21 VAL   135      43.548  44.000  32.808  1.00  0.00           H  
ATOM   2155 HG22 VAL   135      44.939  43.023  32.442  1.00  0.00           H  
ATOM   2156 HG23 VAL   135      43.572  42.132  32.936  1.00  0.00           H  
ATOM   2157  C   VAL   135      44.656  43.592  36.758  1.00  0.00           C  
ATOM   2158  O   VAL   135      45.636  44.302  36.971  1.00  0.00           O  
ATOM   2159  N   SER   136      44.175  42.742  37.721  1.00  0.00           N  
ATOM   2160  H   SER   136      43.351  42.210  37.480  1.00  0.00           H  
ATOM   2161  CA  SER   136      44.985  42.460  38.939  1.00  0.00           C  
ATOM   2162  HA  SER   136      45.999  42.812  38.752  1.00  0.00           H  
ATOM   2163  CB  SER   136      44.312  42.989  40.172  1.00  0.00           C  
ATOM   2164  HB2 SER   136      44.180  44.071  40.181  1.00  0.00           H  
ATOM   2165  HB3 SER   136      43.356  42.468  40.223  1.00  0.00           H  
ATOM   2166  OG  SER   136      45.171  42.719  41.244  1.00  0.00           O  
ATOM   2167  HG  SER   136      45.129  43.462  41.851  1.00  0.00           H  
ATOM   2168  C   SER   136      45.300  40.990  39.198  1.00  0.00           C  
ATOM   2169  O   SER   136      44.573  40.084  38.742  1.00  0.00           O  
ATOM   2170  N   ALA   137      46.478  40.736  39.713  1.00  0.00           N  
ATOM   2171  H   ALA   137      46.989  41.591  39.875  1.00  0.00           H  
ATOM   2172  CA  ALA   137      46.935  39.498  40.350  1.00  0.00           C  
ATOM   2173  HA  ALA   137      47.052  38.770  39.547  1.00  0.00           H  
ATOM   2174  CB  ALA   137      48.284  40.038  40.751  1.00  0.00           C  
ATOM   2175  HB1 ALA   137      48.167  40.902  41.405  1.00  0.00           H  
ATOM   2176  HB2 ALA   137      48.873  39.225  41.174  1.00  0.00           H  
ATOM   2177  HB3 ALA   137      48.935  40.409  39.959  1.00  0.00           H  
ATOM   2178  C   ALA   137      46.087  38.969  41.472  1.00  0.00           C  
ATOM   2179  O   ALA   137      46.065  37.730  41.755  1.00  0.00           O  
ATOM   2180  N   TRP   138      45.436  39.852  42.199  1.00  0.00           N  
ATOM   2181  H   TRP   138      45.560  40.832  41.988  1.00  0.00           H  
ATOM   2182  CA  TRP   138      44.733  39.365  43.426  1.00  0.00           C  
ATOM   2183  HA  TRP   138      45.462  38.763  43.968  1.00  0.00           H  
ATOM   2184  CB  TRP   138      44.549  40.514  44.391  1.00  0.00           C  
ATOM   2185  HB2 TRP   138      45.521  40.992  44.509  1.00  0.00           H  
ATOM   2186  HB3 TRP   138      43.954  41.300  43.926  1.00  0.00           H  
ATOM   2187  CG  TRP   138      44.094  40.232  45.760  1.00  0.00           C  
ATOM   2188  CD1 TRP   138      42.790  40.076  46.112  1.00  0.00           C  
ATOM   2189  HD1 TRP   138      41.961  40.246  45.441  1.00  0.00           H  
ATOM   2190  NE1 TRP   138      42.737  39.859  47.464  1.00  0.00           N  
ATOM   2191  HE1 TRP   138      41.875  39.687  47.962  1.00  0.00           H  
ATOM   2192  CE2 TRP   138      44.020  39.818  48.044  1.00  0.00           C  
ATOM   2193  CZ2 TRP   138      44.466  39.730  49.360  1.00  0.00           C  
ATOM   2194  HZ2 TRP   138      43.791  39.641  50.198  1.00  0.00           H  
ATOM   2195  CH2 TRP   138      45.879  39.784  49.630  1.00  0.00           C  
ATOM   2196  HH2 TRP   138      46.296  39.848  50.625  1.00  0.00           H  
ATOM   2197  CZ3 TRP   138      46.707  39.915  48.512  1.00  0.00           C  
ATOM   2198  HZ3 TRP   138      47.759  40.055  48.715  1.00  0.00           H  
ATOM   2199  CE3 TRP   138      46.257  40.049  47.176  1.00  0.00           C  
ATOM   2200  HE3 TRP   138      46.995  40.086  46.389  1.00  0.00           H  
ATOM   2201  CD2 TRP   138      44.863  40.012  46.909  1.00  0.00           C  
ATOM   2202  C   TRP   138      43.458  38.711  43.107  1.00  0.00           C  
ATOM   2203  O   TRP   138      42.706  39.060  42.187  1.00  0.00           O  
ATOM   2204  N   ASN   139      43.073  37.763  43.929  1.00  0.00           N  
ATOM   2205  H   ASN   139      43.734  37.522  44.653  1.00  0.00           H  
ATOM   2206  CA  ASN   139      41.666  37.347  44.081  1.00  0.00           C  
ATOM   2207  HA  ASN   139      40.920  38.091  43.802  1.00  0.00           H  
ATOM   2208  CB  ASN   139      41.517  36.101  43.213  1.00  0.00           C  
ATOM   2209  HB2 ASN   139      41.688  36.381  42.173  1.00  0.00           H  
ATOM   2210  HB3 ASN   139      42.400  35.477  43.358  1.00  0.00           H  
ATOM   2211  CG  ASN   139      40.184  35.350  43.268  1.00  0.00           C  
ATOM   2212  OD1 ASN   139      39.145  35.818  43.683  1.00  0.00           O  
ATOM   2213  ND2 ASN   139      40.075  34.083  42.904  1.00  0.00           N  
ATOM   2214 HD21 ASN   139      39.147  33.700  43.015  1.00  0.00           H  
ATOM   2215 HD22 ASN   139      40.849  33.557  42.523  1.00  0.00           H  
ATOM   2216  C   ASN   139      41.353  37.111  45.612  1.00  0.00           C  
ATOM   2217  O   ASN   139      41.929  36.323  46.287  1.00  0.00           O  
ATOM   2218  N   ASP   140      40.177  37.633  46.107  1.00  0.00           N  
ATOM   2219  H   ASP   140      39.813  38.321  45.464  1.00  0.00           H  
ATOM   2220  CA  ASP   140      39.583  37.424  47.445  1.00  0.00           C  
ATOM   2221  HA  ASP   140      40.426  37.324  48.128  1.00  0.00           H  
ATOM   2222  CB  ASP   140      38.672  38.642  47.946  1.00  0.00           C  
ATOM   2223  HB2 ASP   140      37.927  38.924  47.201  1.00  0.00           H  
ATOM   2224  HB3 ASP   140      38.306  38.320  48.920  1.00  0.00           H  
ATOM   2225  CG  ASP   140      39.378  39.876  48.413  1.00  0.00           C  
ATOM   2226  OD1 ASP   140      40.453  39.855  49.049  1.00  0.00           O  
ATOM   2227  OD2 ASP   140      38.787  41.002  48.068  1.00  0.00           O  
ATOM   2228  C   ASP   140      38.673  36.153  47.588  1.00  0.00           C  
ATOM   2229  O   ASP   140      38.528  35.656  48.684  1.00  0.00           O  
ATOM   2230  N   ASN   141      38.171  35.651  46.472  1.00  0.00           N  
ATOM   2231  H   ASN   141      38.243  36.113  45.577  1.00  0.00           H  
ATOM   2232  CA  ASN   141      37.681  34.283  46.431  1.00  0.00           C  
ATOM   2233  HA  ASN   141      37.056  34.024  47.286  1.00  0.00           H  
ATOM   2234  CB  ASN   141      36.780  34.051  45.252  1.00  0.00           C  
ATOM   2235  HB2 ASN   141      37.383  34.128  44.348  1.00  0.00           H  
ATOM   2236  HB3 ASN   141      36.501  33.007  45.112  1.00  0.00           H  
ATOM   2237  CG  ASN   141      35.519  34.852  45.173  1.00  0.00           C  
ATOM   2238  OD1 ASN   141      34.830  34.638  44.131  1.00  0.00           O  
ATOM   2239  ND2 ASN   141      35.099  35.571  46.170  1.00  0.00           N  
ATOM   2240 HD21 ASN   141      34.291  36.156  46.010  1.00  0.00           H  
ATOM   2241 HD22 ASN   141      35.722  35.826  46.924  1.00  0.00           H  
ATOM   2242  C   ASN   141      38.819  33.229  46.487  1.00  0.00           C  
ATOM   2243  O   ASN   141      38.538  31.954  46.502  1.00  0.00           O  
ATOM   2244  N   GLY   142      40.117  33.634  46.524  1.00  0.00           N  
ATOM   2245  H   GLY   142      40.335  34.620  46.528  1.00  0.00           H  
ATOM   2246  CA  GLY   142      41.259  32.695  46.474  1.00  0.00           C  
ATOM   2247  HA2 GLY   142      41.023  31.943  45.722  1.00  0.00           H  
ATOM   2248  HA3 GLY   142      42.065  33.342  46.127  1.00  0.00           H  
ATOM   2249  C   GLY   142      41.512  31.945  47.820  1.00  0.00           C  
ATOM   2250  O   GLY   142      42.676  31.467  47.982  1.00  0.00           O  
ATOM   2251  N   LYS   143      40.555  31.922  48.710  1.00  0.00           N  
ATOM   2252  H   LYS   143      39.681  32.292  48.363  1.00  0.00           H  
ATOM   2253  CA  LYS   143      40.581  31.127  49.987  1.00  0.00           C  
ATOM   2254  HA  LYS   143      41.363  31.476  50.662  1.00  0.00           H  
ATOM   2255  CB  LYS   143      39.263  31.366  50.793  1.00  0.00           C  
ATOM   2256  HB2 LYS   143      38.367  31.325  50.173  1.00  0.00           H  
ATOM   2257  HB3 LYS   143      39.124  30.659  51.611  1.00  0.00           H  
ATOM   2258  CG  LYS   143      39.206  32.758  51.530  1.00  0.00           C  
ATOM   2259  HG2 LYS   143      40.131  32.955  52.072  1.00  0.00           H  
ATOM   2260  HG3 LYS   143      39.239  33.585  50.821  1.00  0.00           H  
ATOM   2261  CD  LYS   143      38.042  32.806  52.473  1.00  0.00           C  
ATOM   2262  HD2 LYS   143      37.164  33.020  51.864  1.00  0.00           H  
ATOM   2263  HD3 LYS   143      37.865  31.857  52.979  1.00  0.00           H  
ATOM   2264  CE  LYS   143      38.280  33.861  53.500  1.00  0.00           C  
ATOM   2265  HE2 LYS   143      39.201  33.843  54.081  1.00  0.00           H  
ATOM   2266  HE3 LYS   143      38.333  34.863  53.075  1.00  0.00           H  
ATOM   2267  NZ  LYS   143      37.189  33.938  54.427  1.00  0.00           N  
ATOM   2268  HZ1 LYS   143      36.347  34.178  53.924  1.00  0.00           H  
ATOM   2269  HZ2 LYS   143      37.055  33.016  54.818  1.00  0.00           H  
ATOM   2270  HZ3 LYS   143      37.257  34.583  55.201  1.00  0.00           H  
ATOM   2271  C   LYS   143      40.893  29.650  49.697  1.00  0.00           C  
ATOM   2272  O   LYS   143      40.220  29.019  48.890  1.00  0.00           O  
ATOM   2273  N   GLU   144      41.714  28.983  50.411  1.00  0.00           N  
ATOM   2274  H   GLU   144      42.166  29.457  51.180  1.00  0.00           H  
ATOM   2275  CA  GLU   144      42.284  27.629  50.233  1.00  0.00           C  
ATOM   2276  HA  GLU   144      42.865  27.618  49.311  1.00  0.00           H  
ATOM   2277  CB  GLU   144      43.393  27.325  51.247  1.00  0.00           C  
ATOM   2278  HB2 GLU   144      43.689  26.288  51.090  1.00  0.00           H  
ATOM   2279  HB3 GLU   144      44.251  27.985  51.117  1.00  0.00           H  
ATOM   2280  CG  GLU   144      43.075  27.389  52.779  1.00  0.00           C  
ATOM   2281  HG2 GLU   144      42.882  28.453  52.916  1.00  0.00           H  
ATOM   2282  HG3 GLU   144      42.098  26.926  52.919  1.00  0.00           H  
ATOM   2283  CD  GLU   144      44.194  26.860  53.659  1.00  0.00           C  
ATOM   2284  OE1 GLU   144      45.408  26.988  53.306  1.00  0.00           O  
ATOM   2285  OE2 GLU   144      43.880  26.296  54.759  1.00  0.00           O  
ATOM   2286  C   GLU   144      41.257  26.506  50.278  1.00  0.00           C  
ATOM   2287  O   GLU   144      41.618  25.500  49.829  1.00  0.00           O  
ATOM   2288  N   GLN   145      40.000  26.719  50.567  1.00  0.00           N  
ATOM   2289  H   GLN   145      39.733  27.532  51.103  1.00  0.00           H  
ATOM   2290  CA  GLN   145      38.868  25.719  50.393  1.00  0.00           C  
ATOM   2291  HA  GLN   145      39.310  24.751  50.157  1.00  0.00           H  
ATOM   2292  CB  GLN   145      38.140  25.686  51.700  1.00  0.00           C  
ATOM   2293  HB2 GLN   145      37.790  26.699  51.898  1.00  0.00           H  
ATOM   2294  HB3 GLN   145      37.226  25.100  51.604  1.00  0.00           H  
ATOM   2295  CG  GLN   145      38.945  25.291  52.996  1.00  0.00           C  
ATOM   2296  HG2 GLN   145      39.404  24.323  52.797  1.00  0.00           H  
ATOM   2297  HG3 GLN   145      39.698  26.071  53.110  1.00  0.00           H  
ATOM   2298  CD  GLN   145      38.187  25.046  54.334  1.00  0.00           C  
ATOM   2299  OE1 GLN   145      38.772  25.092  55.436  1.00  0.00           O  
ATOM   2300  NE2 GLN   145      36.887  24.830  54.384  1.00  0.00           N  
ATOM   2301 HE21 GLN   145      36.491  24.897  55.311  1.00  0.00           H  
ATOM   2302 HE22 GLN   145      36.339  24.716  53.544  1.00  0.00           H  
ATOM   2303  C   GLN   145      37.831  26.108  49.284  1.00  0.00           C  
ATOM   2304  O   GLN   145      36.822  25.484  48.995  1.00  0.00           O  
ATOM   2305  N   MET   146      38.019  27.276  48.681  1.00  0.00           N  
ATOM   2306  H   MET   146      38.874  27.782  48.865  1.00  0.00           H  
ATOM   2307  CA  MET   146      37.063  28.006  47.801  1.00  0.00           C  
ATOM   2308  HA  MET   146      36.160  27.395  47.783  1.00  0.00           H  
ATOM   2309  CB  MET   146      36.766  29.364  48.338  1.00  0.00           C  
ATOM   2310  HB2 MET   146      36.590  29.395  49.413  1.00  0.00           H  
ATOM   2311  HB3 MET   146      37.626  30.029  48.263  1.00  0.00           H  
ATOM   2312  CG  MET   146      35.612  30.051  47.654  1.00  0.00           C  
ATOM   2313  HG2 MET   146      35.800  29.947  46.585  1.00  0.00           H  
ATOM   2314  HG3 MET   146      34.664  29.558  47.872  1.00  0.00           H  
ATOM   2315  SD  MET   146      35.485  31.850  48.078  1.00  0.00           S  
ATOM   2316  CE  MET   146      34.046  32.362  47.087  1.00  0.00           C  
ATOM   2317  HE1 MET   146      33.237  31.658  47.283  1.00  0.00           H  
ATOM   2318  HE2 MET   146      33.686  33.310  47.487  1.00  0.00           H  
ATOM   2319  HE3 MET   146      34.270  32.461  46.025  1.00  0.00           H  
ATOM   2320  C   MET   146      37.489  27.975  46.330  1.00  0.00           C  
ATOM   2321  O   MET   146      36.605  28.045  45.452  1.00  0.00           O  
ATOM   2322  N   VAL   147      38.808  27.675  46.055  1.00  0.00           N  
ATOM   2323  H   VAL   147      39.475  27.613  46.812  1.00  0.00           H  
ATOM   2324  CA  VAL   147      39.459  27.617  44.757  1.00  0.00           C  
ATOM   2325  HA  VAL   147      38.771  27.636  43.912  1.00  0.00           H  
ATOM   2326  CB  VAL   147      40.229  28.834  44.383  1.00  0.00           C  
ATOM   2327  HB  VAL   147      40.629  28.523  43.418  1.00  0.00           H  
ATOM   2328  CG1 VAL   147      39.326  30.020  44.125  1.00  0.00           C  
ATOM   2329 HG11 VAL   147      38.578  30.123  44.911  1.00  0.00           H  
ATOM   2330 HG12 VAL   147      39.990  30.876  43.999  1.00  0.00           H  
ATOM   2331 HG13 VAL   147      38.942  29.775  43.135  1.00  0.00           H  
ATOM   2332  CG2 VAL   147      41.373  29.180  45.350  1.00  0.00           C  
ATOM   2333 HG21 VAL   147      42.050  29.875  44.853  1.00  0.00           H  
ATOM   2334 HG22 VAL   147      40.951  29.477  46.310  1.00  0.00           H  
ATOM   2335 HG23 VAL   147      41.957  28.260  45.358  1.00  0.00           H  
ATOM   2336  C   VAL   147      40.294  26.329  44.598  1.00  0.00           C  
ATOM   2337  O   VAL   147      40.825  25.838  45.514  1.00  0.00           O  
ATOM   2338  N   ASP   148      40.349  25.811  43.335  1.00  0.00           N  
ATOM   2339  H   ASP   148      39.977  26.386  42.592  1.00  0.00           H  
ATOM   2340  CA  ASP   148      40.792  24.434  43.057  1.00  0.00           C  
ATOM   2341  HA  ASP   148      40.670  23.711  43.863  1.00  0.00           H  
ATOM   2342  CB  ASP   148      39.854  23.860  41.950  1.00  0.00           C  
ATOM   2343  HB2 ASP   148      38.789  23.960  42.157  1.00  0.00           H  
ATOM   2344  HB3 ASP   148      39.971  24.286  40.953  1.00  0.00           H  
ATOM   2345  CG  ASP   148      40.194  22.398  41.680  1.00  0.00           C  
ATOM   2346  OD1 ASP   148      41.244  21.881  42.097  1.00  0.00           O  
ATOM   2347  OD2 ASP   148      39.299  21.691  41.101  1.00  0.00           O  
ATOM   2348  C   ASP   148      42.266  24.523  42.796  1.00  0.00           C  
ATOM   2349  O   ASP   148      42.724  25.135  41.783  1.00  0.00           O  
ATOM   2350  N   SER   149      43.078  23.767  43.545  1.00  0.00           N  
ATOM   2351  H   SER   149      42.746  23.036  44.157  1.00  0.00           H  
ATOM   2352  CA  SER   149      44.510  23.715  43.360  1.00  0.00           C  
ATOM   2353  HA  SER   149      44.818  24.755  43.256  1.00  0.00           H  
ATOM   2354  CB  SER   149      45.447  23.148  44.487  1.00  0.00           C  
ATOM   2355  HB2 SER   149      46.473  23.084  44.124  1.00  0.00           H  
ATOM   2356  HB3 SER   149      45.412  23.841  45.327  1.00  0.00           H  
ATOM   2357  OG  SER   149      44.939  21.898  44.859  1.00  0.00           O  
ATOM   2358  HG  SER   149      44.138  22.111  45.343  1.00  0.00           H  
ATOM   2359  C   SER   149      44.917  22.978  42.022  1.00  0.00           C  
ATOM   2360  O   SER   149      46.008  23.253  41.582  1.00  0.00           O  
ATOM   2361  N   SER   150      44.064  22.168  41.387  1.00  0.00           N  
ATOM   2362  H   SER   150      43.148  21.912  41.724  1.00  0.00           H  
ATOM   2363  CA  SER   150      44.380  21.735  40.027  1.00  0.00           C  
ATOM   2364  HA  SER   150      45.411  21.381  40.030  1.00  0.00           H  
ATOM   2365  CB  SER   150      43.527  20.542  39.688  1.00  0.00           C  
ATOM   2366  HB2 SER   150      43.786  20.085  38.733  1.00  0.00           H  
ATOM   2367  HB3 SER   150      43.562  19.812  40.498  1.00  0.00           H  
ATOM   2368  OG  SER   150      42.130  20.869  39.584  1.00  0.00           O  
ATOM   2369  HG  SER   150      41.878  21.068  40.489  1.00  0.00           H  
ATOM   2370  C   SER   150      44.283  22.740  38.932  1.00  0.00           C  
ATOM   2371  O   SER   150      44.689  22.430  37.814  1.00  0.00           O  
ATOM   2372  N   LYS   151      43.807  23.937  39.102  1.00  0.00           N  
ATOM   2373  H   LYS   151      43.657  24.320  40.025  1.00  0.00           H  
ATOM   2374  CA  LYS   151      43.348  24.819  38.083  1.00  0.00           C  
ATOM   2375  HA  LYS   151      43.599  24.413  37.103  1.00  0.00           H  
ATOM   2376  CB  LYS   151      41.831  25.026  38.210  1.00  0.00           C  
ATOM   2377  HB2 LYS   151      41.584  25.207  39.256  1.00  0.00           H  
ATOM   2378  HB3 LYS   151      41.469  25.807  37.541  1.00  0.00           H  
ATOM   2379  CG  LYS   151      41.143  23.734  37.712  1.00  0.00           C  
ATOM   2380  HG2 LYS   151      41.603  23.514  36.749  1.00  0.00           H  
ATOM   2381  HG3 LYS   151      41.431  22.914  38.370  1.00  0.00           H  
ATOM   2382  CD  LYS   151      39.649  23.976  37.743  1.00  0.00           C  
ATOM   2383  HD2 LYS   151      39.297  24.010  38.774  1.00  0.00           H  
ATOM   2384  HD3 LYS   151      39.446  24.878  37.165  1.00  0.00           H  
ATOM   2385  CE  LYS   151      38.851  22.819  36.953  1.00  0.00           C  
ATOM   2386  HE2 LYS   151      38.830  21.924  37.575  1.00  0.00           H  
ATOM   2387  HE3 LYS   151      37.837  23.193  36.812  1.00  0.00           H  
ATOM   2388  NZ  LYS   151      39.361  22.496  35.573  1.00  0.00           N  
ATOM   2389  HZ1 LYS   151      40.139  21.855  35.502  1.00  0.00           H  
ATOM   2390  HZ2 LYS   151      38.638  22.024  35.049  1.00  0.00           H  
ATOM   2391  HZ3 LYS   151      39.615  23.404  35.213  1.00  0.00           H  
ATOM   2392  C   LYS   151      44.039  26.163  38.088  1.00  0.00           C  
ATOM   2393  O   LYS   151      43.409  27.212  37.981  1.00  0.00           O  
ATOM   2394  N   PRO   152      45.364  26.182  38.263  1.00  0.00           N  
ATOM   2395  CD  PRO   152      46.293  25.105  38.074  1.00  0.00           C  
ATOM   2396  HD2 PRO   152      45.999  24.344  37.350  1.00  0.00           H  
ATOM   2397  HD3 PRO   152      46.407  24.576  39.021  1.00  0.00           H  
ATOM   2398  CG  PRO   152      47.637  25.655  37.679  1.00  0.00           C  
ATOM   2399  HG2 PRO   152      47.715  25.721  36.594  1.00  0.00           H  
ATOM   2400  HG3 PRO   152      48.436  25.024  38.070  1.00  0.00           H  
ATOM   2401  CB  PRO   152      47.597  27.049  38.402  1.00  0.00           C  
ATOM   2402  HB2 PRO   152      48.364  27.775  38.133  1.00  0.00           H  
ATOM   2403  HB3 PRO   152      47.834  26.893  39.454  1.00  0.00           H  
ATOM   2404  CA  PRO   152      46.121  27.492  38.296  1.00  0.00           C  
ATOM   2405  HA  PRO   152      45.889  27.964  39.251  1.00  0.00           H  
ATOM   2406  C   PRO   152      46.044  28.493  37.102  1.00  0.00           C  
ATOM   2407  O   PRO   152      46.403  29.657  37.226  1.00  0.00           O  
ATOM   2408  N   GLU   153      45.540  27.982  35.968  1.00  0.00           N  
ATOM   2409  H   GLU   153      45.313  26.999  35.926  1.00  0.00           H  
ATOM   2410  CA  GLU   153      45.369  28.721  34.737  1.00  0.00           C  
ATOM   2411  HA  GLU   153      46.005  29.597  34.870  1.00  0.00           H  
ATOM   2412  CB  GLU   153      45.858  27.771  33.630  1.00  0.00           C  
ATOM   2413  HB2 GLU   153      46.055  28.431  32.786  1.00  0.00           H  
ATOM   2414  HB3 GLU   153      46.768  27.242  33.914  1.00  0.00           H  
ATOM   2415  CG  GLU   153      44.973  26.616  33.187  1.00  0.00           C  
ATOM   2416  HG2 GLU   153      43.901  26.815  33.207  1.00  0.00           H  
ATOM   2417  HG3 GLU   153      45.271  26.399  32.161  1.00  0.00           H  
ATOM   2418  CD  GLU   153      45.234  25.264  33.967  1.00  0.00           C  
ATOM   2419  OE1 GLU   153      45.623  24.319  33.317  1.00  0.00           O  
ATOM   2420  OE2 GLU   153      45.047  25.261  35.209  1.00  0.00           O  
ATOM   2421  C   GLU   153      43.926  29.153  34.541  1.00  0.00           C  
ATOM   2422  O   GLU   153      43.704  29.910  33.618  1.00  0.00           O  
ATOM   2423  N   LEU   154      42.886  28.791  35.384  1.00  0.00           N  
ATOM   2424  H   LEU   154      43.048  28.052  36.053  1.00  0.00           H  
ATOM   2425  CA  LEU   154      41.526  29.294  35.123  1.00  0.00           C  
ATOM   2426  HA  LEU   154      41.248  29.154  34.078  1.00  0.00           H  
ATOM   2427  CB  LEU   154      40.584  28.414  35.923  1.00  0.00           C  
ATOM   2428  HB2 LEU   154      40.704  27.342  35.764  1.00  0.00           H  
ATOM   2429  HB3 LEU   154      41.021  28.502  36.918  1.00  0.00           H  
ATOM   2430  CG  LEU   154      39.167  29.022  35.907  1.00  0.00           C  
ATOM   2431  HG  LEU   154      39.238  30.059  36.236  1.00  0.00           H  
ATOM   2432  CD1 LEU   154      38.425  29.044  34.593  1.00  0.00           C  
ATOM   2433 HD11 LEU   154      39.081  28.855  33.743  1.00  0.00           H  
ATOM   2434 HD12 LEU   154      37.612  28.318  34.569  1.00  0.00           H  
ATOM   2435 HD13 LEU   154      38.051  30.067  34.548  1.00  0.00           H  
ATOM   2436  CD2 LEU   154      38.242  28.336  36.925  1.00  0.00           C  
ATOM   2437 HD21 LEU   154      38.617  28.398  37.946  1.00  0.00           H  
ATOM   2438 HD22 LEU   154      37.351  28.964  36.931  1.00  0.00           H  
ATOM   2439 HD23 LEU   154      37.863  27.373  36.582  1.00  0.00           H  
ATOM   2440  C   LEU   154      41.410  30.844  35.405  1.00  0.00           C  
ATOM   2441  O   LEU   154      41.812  31.274  36.456  1.00  0.00           O  
ATOM   2442  N   LEU   155      40.766  31.555  34.490  1.00  0.00           N  
ATOM   2443  H   LEU   155      40.724  31.267  33.523  1.00  0.00           H  
ATOM   2444  CA  LEU   155      40.530  33.068  34.652  1.00  0.00           C  
ATOM   2445  HA  LEU   155      40.809  33.470  35.626  1.00  0.00           H  
ATOM   2446  CB  LEU   155      41.368  33.804  33.575  1.00  0.00           C  
ATOM   2447  HB2 LEU   155      40.990  33.420  32.628  1.00  0.00           H  
ATOM   2448  HB3 LEU   155      41.187  34.854  33.806  1.00  0.00           H  
ATOM   2449  CG  LEU   155      42.902  33.813  33.598  1.00  0.00           C  
ATOM   2450  HG  LEU   155      43.219  32.807  33.323  1.00  0.00           H  
ATOM   2451  CD1 LEU   155      43.448  34.758  32.547  1.00  0.00           C  
ATOM   2452 HD11 LEU   155      43.287  35.817  32.751  1.00  0.00           H  
ATOM   2453 HD12 LEU   155      44.535  34.788  32.472  1.00  0.00           H  
ATOM   2454 HD13 LEU   155      43.173  34.469  31.532  1.00  0.00           H  
ATOM   2455  CD2 LEU   155      43.571  34.024  34.932  1.00  0.00           C  
ATOM   2456 HD21 LEU   155      43.219  34.935  35.418  1.00  0.00           H  
ATOM   2457 HD22 LEU   155      43.529  33.145  35.576  1.00  0.00           H  
ATOM   2458 HD23 LEU   155      44.603  34.276  34.685  1.00  0.00           H  
ATOM   2459  C   LEU   155      39.017  33.394  34.622  1.00  0.00           C  
ATOM   2460  O   LEU   155      38.200  32.718  34.024  1.00  0.00           O  
ATOM   2461  N   TYR   156      38.754  34.553  35.215  1.00  0.00           N  
ATOM   2462  H   TYR   156      39.516  35.007  35.697  1.00  0.00           H  
ATOM   2463  CA  TYR   156      37.389  35.177  35.366  1.00  0.00           C  
ATOM   2464  HA  TYR   156      36.695  34.737  34.650  1.00  0.00           H  
ATOM   2465  CB  TYR   156      36.684  35.088  36.704  1.00  0.00           C  
ATOM   2466  HB2 TYR   156      37.158  35.788  37.393  1.00  0.00           H  
ATOM   2467  HB3 TYR   156      35.698  35.534  36.580  1.00  0.00           H  
ATOM   2468  CG  TYR   156      36.651  33.652  37.400  1.00  0.00           C  
ATOM   2469  CD1 TYR   156      37.799  33.104  37.990  1.00  0.00           C  
ATOM   2470  HD1 TYR   156      38.745  33.619  38.073  1.00  0.00           H  
ATOM   2471  CE1 TYR   156      37.615  31.845  38.545  1.00  0.00           C  
ATOM   2472  HE1 TYR   156      38.528  31.451  38.967  1.00  0.00           H  
ATOM   2473  CZ  TYR   156      36.363  31.147  38.685  1.00  0.00           C  
ATOM   2474  OH  TYR   156      36.280  29.980  39.297  1.00  0.00           O  
ATOM   2475  HH  TYR   156      37.149  29.633  39.511  1.00  0.00           H  
ATOM   2476  CE2 TYR   156      35.274  31.806  38.071  1.00  0.00           C  
ATOM   2477  HE2 TYR   156      34.339  31.270  38.141  1.00  0.00           H  
ATOM   2478  CD2 TYR   156      35.395  33.003  37.368  1.00  0.00           C  
ATOM   2479  HD2 TYR   156      34.587  33.493  36.845  1.00  0.00           H  
ATOM   2480  C   TYR   156      37.478  36.632  34.971  1.00  0.00           C  
ATOM   2481  O   TYR   156      38.506  37.352  35.141  1.00  0.00           O  
ATOM   2482  N   ARG   157      36.319  37.155  34.545  1.00  0.00           N  
ATOM   2483  H   ARG   157      35.503  36.561  34.561  1.00  0.00           H  
ATOM   2484  CA  ARG   157      36.043  38.590  34.775  1.00  0.00           C  
ATOM   2485  HA  ARG   157      36.951  39.147  34.543  1.00  0.00           H  
ATOM   2486  CB  ARG   157      35.042  39.005  33.633  1.00  0.00           C  
ATOM   2487  HB2 ARG   157      34.185  38.332  33.664  1.00  0.00           H  
ATOM   2488  HB3 ARG   157      34.561  39.948  33.892  1.00  0.00           H  
ATOM   2489  CG  ARG   157      35.686  39.008  32.218  1.00  0.00           C  
ATOM   2490  HG2 ARG   157      36.512  39.709  32.100  1.00  0.00           H  
ATOM   2491  HG3 ARG   157      36.034  38.006  31.964  1.00  0.00           H  
ATOM   2492  CD  ARG   157      34.677  39.312  31.096  1.00  0.00           C  
ATOM   2493  HD2 ARG   157      35.060  38.973  30.134  1.00  0.00           H  
ATOM   2494  HD3 ARG   157      33.777  38.739  31.318  1.00  0.00           H  
ATOM   2495  NE  ARG   157      34.223  40.734  31.109  1.00  0.00           N  
ATOM   2496  HE  ARG   157      33.472  40.879  31.768  1.00  0.00           H  
ATOM   2497  CZ  ARG   157      34.519  41.700  30.245  1.00  0.00           C  
ATOM   2498  NH1 ARG   157      35.517  41.657  29.407  1.00  0.00           N  
ATOM   2499 HH11 ARG   157      36.002  40.778  29.292  1.00  0.00           H  
ATOM   2500 HH12 ARG   157      35.619  42.341  28.671  1.00  0.00           H  
ATOM   2501  NH2 ARG   157      33.868  42.807  30.353  1.00  0.00           N  
ATOM   2502 HH21 ARG   157      33.001  42.842  30.870  1.00  0.00           H  
ATOM   2503 HH22 ARG   157      34.039  43.475  29.615  1.00  0.00           H  
ATOM   2504  C   ARG   157      35.606  38.936  36.217  1.00  0.00           C  
ATOM   2505  O   ARG   157      35.158  38.079  36.949  1.00  0.00           O  
ATOM   2506  N   THR   158      35.697  40.275  36.503  1.00  0.00           N  
ATOM   2507  H   THR   158      36.016  40.952  35.825  1.00  0.00           H  
ATOM   2508  CA  THR   158      35.115  40.793  37.770  1.00  0.00           C  
ATOM   2509  HA  THR   158      34.275  40.108  37.882  1.00  0.00           H  
ATOM   2510  CB  THR   158      36.000  40.581  38.976  1.00  0.00           C  
ATOM   2511  HB  THR   158      36.336  39.544  38.995  1.00  0.00           H  
ATOM   2512  CG2 THR   158      37.214  41.436  38.936  1.00  0.00           C  
ATOM   2513 HG21 THR   158      37.740  41.605  37.996  1.00  0.00           H  
ATOM   2514 HG22 THR   158      37.141  42.432  39.373  1.00  0.00           H  
ATOM   2515 HG23 THR   158      37.961  40.936  39.552  1.00  0.00           H  
ATOM   2516  OG1 THR   158      35.400  40.847  40.223  1.00  0.00           O  
ATOM   2517  HG1 THR   158      34.528  40.455  40.310  1.00  0.00           H  
ATOM   2518  C   THR   158      34.709  42.224  37.642  1.00  0.00           C  
ATOM   2519  O   THR   158      35.196  43.052  36.886  1.00  0.00           O  
ATOM   2520  N   ASP   159      33.703  42.526  38.444  1.00  0.00           N  
ATOM   2521  H   ASP   159      33.166  41.850  38.967  1.00  0.00           H  
ATOM   2522  CA  ASP   159      33.117  43.876  38.652  1.00  0.00           C  
ATOM   2523  HA  ASP   159      33.328  44.430  37.737  1.00  0.00           H  
ATOM   2524  CB  ASP   159      31.633  43.869  39.013  1.00  0.00           C  
ATOM   2525  HB2 ASP   159      31.495  43.304  39.935  1.00  0.00           H  
ATOM   2526  HB3 ASP   159      31.389  44.873  39.360  1.00  0.00           H  
ATOM   2527  CG  ASP   159      30.688  43.491  37.824  1.00  0.00           C  
ATOM   2528  OD1 ASP   159      29.871  42.591  37.972  1.00  0.00           O  
ATOM   2529  OD2 ASP   159      30.937  44.063  36.727  1.00  0.00           O  
ATOM   2530  C   ASP   159      33.948  44.615  39.769  1.00  0.00           C  
ATOM   2531  O   ASP   159      33.727  45.784  40.083  1.00  0.00           O  
ATOM   2532  N   PHE   160      34.744  43.834  40.602  1.00  0.00           N  
ATOM   2533  H   PHE   160      34.935  42.884  40.317  1.00  0.00           H  
ATOM   2534  CA  PHE   160      35.241  44.423  41.929  1.00  0.00           C  
ATOM   2535  HA  PHE   160      34.519  45.186  42.220  1.00  0.00           H  
ATOM   2536  CB  PHE   160      35.122  43.256  42.951  1.00  0.00           C  
ATOM   2537  HB2 PHE   160      34.121  42.829  42.885  1.00  0.00           H  
ATOM   2538  HB3 PHE   160      35.913  42.511  42.872  1.00  0.00           H  
ATOM   2539  CG  PHE   160      35.278  43.710  44.410  1.00  0.00           C  
ATOM   2540  CD1 PHE   160      34.176  43.634  45.261  1.00  0.00           C  
ATOM   2541  HD1 PHE   160      33.222  43.240  44.943  1.00  0.00           H  
ATOM   2542  CE1 PHE   160      34.214  43.904  46.611  1.00  0.00           C  
ATOM   2543  HE1 PHE   160      33.375  43.738  47.270  1.00  0.00           H  
ATOM   2544  CZ  PHE   160      35.450  44.314  47.150  1.00  0.00           C  
ATOM   2545  HZ  PHE   160      35.492  44.299  48.229  1.00  0.00           H  
ATOM   2546  CE2 PHE   160      36.607  44.327  46.416  1.00  0.00           C  
ATOM   2547  HE2 PHE   160      37.569  44.484  46.882  1.00  0.00           H  
ATOM   2548  CD2 PHE   160      36.502  44.076  45.038  1.00  0.00           C  
ATOM   2549  HD2 PHE   160      37.343  44.031  44.362  1.00  0.00           H  
ATOM   2550  C   PHE   160      36.647  44.909  41.749  1.00  0.00           C  
ATOM   2551  O   PHE   160      37.527  44.070  41.482  1.00  0.00           O  
ATOM   2552  N   PHE   161      36.865  46.242  41.978  1.00  0.00           N  
ATOM   2553  H   PHE   161      36.083  46.827  42.233  1.00  0.00           H  
ATOM   2554  CA  PHE   161      38.171  46.831  42.108  1.00  0.00           C  
ATOM   2555  HA  PHE   161      38.648  46.528  41.177  1.00  0.00           H  
ATOM   2556  CB  PHE   161      38.156  48.323  41.986  1.00  0.00           C  
ATOM   2557  HB2 PHE   161      37.785  48.514  40.979  1.00  0.00           H  
ATOM   2558  HB3 PHE   161      37.548  48.944  42.644  1.00  0.00           H  
ATOM   2559  CG  PHE   161      39.547  48.981  42.057  1.00  0.00           C  
ATOM   2560  CD1 PHE   161      40.503  48.766  40.981  1.00  0.00           C  
ATOM   2561  HD1 PHE   161      40.127  48.195  40.145  1.00  0.00           H  
ATOM   2562  CE1 PHE   161      41.797  49.277  41.077  1.00  0.00           C  
ATOM   2563  HE1 PHE   161      42.587  49.085  40.366  1.00  0.00           H  
ATOM   2564  CZ  PHE   161      42.153  50.135  42.162  1.00  0.00           C  
ATOM   2565  HZ  PHE   161      43.098  50.652  42.245  1.00  0.00           H  
ATOM   2566  CE2 PHE   161      41.266  50.329  43.227  1.00  0.00           C  
ATOM   2567  HE2 PHE   161      41.449  51.074  43.987  1.00  0.00           H  
ATOM   2568  CD2 PHE   161      40.021  49.692  43.174  1.00  0.00           C  
ATOM   2569  HD2 PHE   161      39.334  49.909  43.979  1.00  0.00           H  
ATOM   2570  C   PHE   161      38.996  46.353  43.310  1.00  0.00           C  
ATOM   2571  O   PHE   161      38.541  46.589  44.425  1.00  0.00           O  
ATOM   2572  N   PRO   162      40.235  45.813  43.094  1.00  0.00           N  
ATOM   2573  CD  PRO   162      40.725  45.423  41.816  1.00  0.00           C  
ATOM   2574  HD2 PRO   162      41.196  46.291  41.354  1.00  0.00           H  
ATOM   2575  HD3 PRO   162      39.931  45.005  41.197  1.00  0.00           H  
ATOM   2576  CG  PRO   162      41.702  44.249  42.040  1.00  0.00           C  
ATOM   2577  HG2 PRO   162      42.710  44.606  41.829  1.00  0.00           H  
ATOM   2578  HG3 PRO   162      41.453  43.403  41.399  1.00  0.00           H  
ATOM   2579  CB  PRO   162      41.535  43.924  43.488  1.00  0.00           C  
ATOM   2580  HB2 PRO   162      42.386  43.551  44.057  1.00  0.00           H  
ATOM   2581  HB3 PRO   162      40.863  43.075  43.619  1.00  0.00           H  
ATOM   2582  CA  PRO   162      41.038  45.246  44.152  1.00  0.00           C  
ATOM   2583  HA  PRO   162      40.360  44.938  44.947  1.00  0.00           H  
ATOM   2584  C   PRO   162      42.176  46.130  44.595  1.00  0.00           C  
ATOM   2585  O   PRO   162      42.354  46.120  45.749  1.00  0.00           O  
ATOM   2586  N   GLY   163      42.853  46.904  43.700  1.00  0.00           N  
ATOM   2587  H   GLY   163      42.644  46.763  42.721  1.00  0.00           H  
ATOM   2588  CA  GLY   163      44.299  47.191  44.030  1.00  0.00           C  
ATOM   2589  HA2 GLY   163      44.558  48.016  43.366  1.00  0.00           H  
ATOM   2590  HA3 GLY   163      44.326  47.577  45.049  1.00  0.00           H  
ATOM   2591  C   GLY   163      45.131  45.956  43.911  1.00  0.00           C  
ATOM   2592  O   GLY   163      44.981  45.107  43.074  1.00  0.00           O  
ATOM   2593  N   LEU   164      46.168  45.852  44.819  1.00  0.00           N  
ATOM   2594  H   LEU   164      46.365  46.579  45.492  1.00  0.00           H  
ATOM   2595  CA  LEU   164      46.785  44.579  45.118  1.00  0.00           C  
ATOM   2596  HA  LEU   164      47.459  44.962  45.884  1.00  0.00           H  
ATOM   2597  CB  LEU   164      45.716  43.635  45.783  1.00  0.00           C  
ATOM   2598  HB2 LEU   164      44.920  43.378  45.085  1.00  0.00           H  
ATOM   2599  HB3 LEU   164      46.195  42.679  45.994  1.00  0.00           H  
ATOM   2600  CG  LEU   164      45.075  44.231  47.020  1.00  0.00           C  
ATOM   2601  HG  LEU   164      44.693  45.236  46.842  1.00  0.00           H  
ATOM   2602  CD1 LEU   164      43.822  43.442  47.407  1.00  0.00           C  
ATOM   2603 HD11 LEU   164      43.188  43.401  46.521  1.00  0.00           H  
ATOM   2604 HD12 LEU   164      44.207  42.486  47.762  1.00  0.00           H  
ATOM   2605 HD13 LEU   164      43.399  44.034  48.218  1.00  0.00           H  
ATOM   2606  CD2 LEU   164      45.926  44.145  48.299  1.00  0.00           C  
ATOM   2607 HD21 LEU   164      46.398  43.165  48.378  1.00  0.00           H  
ATOM   2608 HD22 LEU   164      46.783  44.800  48.138  1.00  0.00           H  
ATOM   2609 HD23 LEU   164      45.363  44.591  49.119  1.00  0.00           H  
ATOM   2610  C   LEU   164      47.558  43.945  43.961  1.00  0.00           C  
ATOM   2611  O   LEU   164      47.394  42.720  43.761  1.00  0.00           O  
ATOM   2612  N   GLY   165      48.429  44.642  43.355  1.00  0.00           N  
ATOM   2613  H   GLY   165      48.572  45.626  43.532  1.00  0.00           H  
ATOM   2614  CA  GLY   165      49.283  44.076  42.222  1.00  0.00           C  
ATOM   2615  HA2 GLY   165      50.200  44.641  42.059  1.00  0.00           H  
ATOM   2616  HA3 GLY   165      49.464  43.003  42.291  1.00  0.00           H  
ATOM   2617  C   GLY   165      48.463  44.293  40.930  1.00  0.00           C  
ATOM   2618  O   GLY   165      48.008  43.261  40.422  1.00  0.00           O  
ATOM   2619  N   TRP   166      48.262  45.539  40.391  1.00  0.00           N  
ATOM   2620  H   TRP   166      48.645  46.385  40.789  1.00  0.00           H  
ATOM   2621  CA  TRP   166      47.241  45.847  39.380  1.00  0.00           C  
ATOM   2622  HA  TRP   166      46.919  44.935  38.876  1.00  0.00           H  
ATOM   2623  CB  TRP   166      45.969  46.576  39.991  1.00  0.00           C  
ATOM   2624  HB2 TRP   166      45.325  46.692  39.120  1.00  0.00           H  
ATOM   2625  HB3 TRP   166      45.665  45.860  40.755  1.00  0.00           H  
ATOM   2626  CG  TRP   166      46.102  47.802  40.702  1.00  0.00           C  
ATOM   2627  CD1 TRP   166      46.868  48.022  41.763  1.00  0.00           C  
ATOM   2628  HD1 TRP   166      47.542  47.291  42.186  1.00  0.00           H  
ATOM   2629  NE1 TRP   166      46.733  49.306  42.248  1.00  0.00           N  
ATOM   2630  HE1 TRP   166      47.273  49.713  42.998  1.00  0.00           H  
ATOM   2631  CE2 TRP   166      46.047  50.063  41.324  1.00  0.00           C  
ATOM   2632  CZ2 TRP   166      45.756  51.408  41.198  1.00  0.00           C  
ATOM   2633  HZ2 TRP   166      46.057  52.021  42.035  1.00  0.00           H  
ATOM   2634  CH2 TRP   166      44.964  51.913  40.072  1.00  0.00           C  
ATOM   2635  HH2 TRP   166      44.782  52.973  39.976  1.00  0.00           H  
ATOM   2636  CZ3 TRP   166      44.549  50.958  39.082  1.00  0.00           C  
ATOM   2637  HZ3 TRP   166      43.851  51.258  38.314  1.00  0.00           H  
ATOM   2638  CE3 TRP   166      44.844  49.624  39.175  1.00  0.00           C  
ATOM   2639  HE3 TRP   166      44.421  48.875  38.522  1.00  0.00           H  
ATOM   2640  CD2 TRP   166      45.663  49.154  40.293  1.00  0.00           C  
ATOM   2641  C   TRP   166      47.665  46.851  38.296  1.00  0.00           C  
ATOM   2642  O   TRP   166      48.587  47.662  38.477  1.00  0.00           O  
ATOM   2643  N   LEU   167      47.236  46.504  37.039  1.00  0.00           N  
ATOM   2644  H   LEU   167      46.601  45.732  36.895  1.00  0.00           H  
ATOM   2645  CA  LEU   167      47.538  47.183  35.809  1.00  0.00           C  
ATOM   2646  HA  LEU   167      48.461  47.724  36.019  1.00  0.00           H  
ATOM   2647  CB  LEU   167      47.892  46.116  34.781  1.00  0.00           C  
ATOM   2648  HB2 LEU   167      48.866  45.679  34.997  1.00  0.00           H  
ATOM   2649  HB3 LEU   167      47.091  45.377  34.763  1.00  0.00           H  
ATOM   2650  CG  LEU   167      47.947  46.475  33.239  1.00  0.00           C  
ATOM   2651  HG  LEU   167      47.119  47.068  32.851  1.00  0.00           H  
ATOM   2652  CD1 LEU   167      49.255  47.312  33.056  1.00  0.00           C  
ATOM   2653 HD11 LEU   167      49.497  47.284  31.994  1.00  0.00           H  
ATOM   2654 HD12 LEU   167      49.056  48.355  33.304  1.00  0.00           H  
ATOM   2655 HD13 LEU   167      50.136  46.939  33.578  1.00  0.00           H  
ATOM   2656  CD2 LEU   167      47.993  45.211  32.407  1.00  0.00           C  
ATOM   2657 HD21 LEU   167      48.857  44.566  32.566  1.00  0.00           H  
ATOM   2658 HD22 LEU   167      47.127  44.581  32.611  1.00  0.00           H  
ATOM   2659 HD23 LEU   167      48.026  45.615  31.395  1.00  0.00           H  
ATOM   2660  C   LEU   167      46.498  48.178  35.373  1.00  0.00           C  
ATOM   2661  O   LEU   167      45.288  47.974  35.311  1.00  0.00           O  
ATOM   2662  N   LEU   168      47.047  49.392  34.966  1.00  0.00           N  
ATOM   2663  H   LEU   168      48.046  49.464  35.095  1.00  0.00           H  
ATOM   2664  CA  LEU   168      46.303  50.463  34.243  1.00  0.00           C  
ATOM   2665  HA  LEU   168      45.508  49.855  33.814  1.00  0.00           H  
ATOM   2666  CB  LEU   168      45.754  51.439  35.270  1.00  0.00           C  
ATOM   2667  HB2 LEU   168      44.827  51.790  34.816  1.00  0.00           H  
ATOM   2668  HB3 LEU   168      45.515  50.790  36.113  1.00  0.00           H  
ATOM   2669  CG  LEU   168      46.641  52.701  35.685  1.00  0.00           C  
ATOM   2670  HG  LEU   168      46.883  53.149  34.720  1.00  0.00           H  
ATOM   2671  CD1 LEU   168      45.663  53.692  36.321  1.00  0.00           C  
ATOM   2672 HD11 LEU   168      46.302  54.544  36.555  1.00  0.00           H  
ATOM   2673 HD12 LEU   168      44.838  53.975  35.666  1.00  0.00           H  
ATOM   2674 HD13 LEU   168      45.376  53.218  37.259  1.00  0.00           H  
ATOM   2675  CD2 LEU   168      47.752  52.475  36.669  1.00  0.00           C  
ATOM   2676 HD21 LEU   168      48.412  53.339  36.745  1.00  0.00           H  
ATOM   2677 HD22 LEU   168      47.333  52.211  37.640  1.00  0.00           H  
ATOM   2678 HD23 LEU   168      48.356  51.590  36.465  1.00  0.00           H  
ATOM   2679  C   LEU   168      47.061  51.160  33.074  1.00  0.00           C  
ATOM   2680  O   LEU   168      48.244  51.321  33.195  1.00  0.00           O  
ATOM   2681  N   LEU   169      46.362  51.285  31.983  1.00  0.00           N  
ATOM   2682  H   LEU   169      45.424  50.916  32.041  1.00  0.00           H  
ATOM   2683  CA  LEU   169      46.922  52.030  30.795  1.00  0.00           C  
ATOM   2684  HA  LEU   169      47.875  51.607  30.477  1.00  0.00           H  
ATOM   2685  CB  LEU   169      45.854  51.857  29.569  1.00  0.00           C  
ATOM   2686  HB2 LEU   169      44.949  52.439  29.743  1.00  0.00           H  
ATOM   2687  HB3 LEU   169      46.417  52.173  28.691  1.00  0.00           H  
ATOM   2688  CG  LEU   169      45.366  50.457  29.261  1.00  0.00           C  
ATOM   2689  HG  LEU   169      44.743  50.089  30.075  1.00  0.00           H  
ATOM   2690  CD1 LEU   169      44.715  50.476  27.895  1.00  0.00           C  
ATOM   2691 HD11 LEU   169      45.344  50.915  27.120  1.00  0.00           H  
ATOM   2692 HD12 LEU   169      44.501  49.457  27.575  1.00  0.00           H  
ATOM   2693 HD13 LEU   169      43.880  51.173  27.817  1.00  0.00           H  
ATOM   2694  CD2 LEU   169      46.494  49.416  29.035  1.00  0.00           C  
ATOM   2695 HD21 LEU   169      47.272  49.929  28.470  1.00  0.00           H  
ATOM   2696 HD22 LEU   169      46.936  49.084  29.974  1.00  0.00           H  
ATOM   2697 HD23 LEU   169      46.118  48.552  28.487  1.00  0.00           H  
ATOM   2698  C   LEU   169      46.909  53.564  31.101  1.00  0.00           C  
ATOM   2699  O   LEU   169      46.030  54.050  31.791  1.00  0.00           O  
ATOM   2700  N   ALA   170      47.757  54.384  30.461  1.00  0.00           N  
ATOM   2701  H   ALA   170      48.372  53.858  29.858  1.00  0.00           H  
ATOM   2702  CA  ALA   170      47.750  55.807  30.479  1.00  0.00           C  
ATOM   2703  HA  ALA   170      47.815  56.182  31.500  1.00  0.00           H  
ATOM   2704  CB  ALA   170      48.927  56.404  29.729  1.00  0.00           C  
ATOM   2705  HB1 ALA   170      48.801  56.319  28.649  1.00  0.00           H  
ATOM   2706  HB2 ALA   170      49.094  57.414  30.103  1.00  0.00           H  
ATOM   2707  HB3 ALA   170      49.751  55.746  30.005  1.00  0.00           H  
ATOM   2708  C   ALA   170      46.471  56.458  29.884  1.00  0.00           C  
ATOM   2709  O   ALA   170      46.148  57.539  30.434  1.00  0.00           O  
ATOM   2710  N   GLU   171      45.844  55.803  28.975  1.00  0.00           N  
ATOM   2711  H   GLU   171      46.073  54.848  28.739  1.00  0.00           H  
ATOM   2712  CA  GLU   171      44.566  56.328  28.301  1.00  0.00           C  
ATOM   2713  HA  GLU   171      44.771  57.329  27.922  1.00  0.00           H  
ATOM   2714  CB  GLU   171      43.977  55.358  27.236  1.00  0.00           C  
ATOM   2715  HB2 GLU   171      43.514  54.514  27.746  1.00  0.00           H  
ATOM   2716  HB3 GLU   171      43.274  55.937  26.638  1.00  0.00           H  
ATOM   2717  CG  GLU   171      45.075  54.732  26.247  1.00  0.00           C  
ATOM   2718  HG2 GLU   171      45.525  53.931  26.835  1.00  0.00           H  
ATOM   2719  HG3 GLU   171      44.670  54.336  25.316  1.00  0.00           H  
ATOM   2720  CD  GLU   171      46.226  55.696  25.848  1.00  0.00           C  
ATOM   2721  OE1 GLU   171      45.943  56.864  25.395  1.00  0.00           O  
ATOM   2722  OE2 GLU   171      47.372  55.270  25.818  1.00  0.00           O  
ATOM   2723  C   GLU   171      43.456  56.497  29.370  1.00  0.00           C  
ATOM   2724  O   GLU   171      42.700  57.491  29.266  1.00  0.00           O  
ATOM   2725  N   LEU   172      43.379  55.574  30.409  1.00  0.00           N  
ATOM   2726  H   LEU   172      43.946  54.738  30.402  1.00  0.00           H  
ATOM   2727  CA  LEU   172      42.625  55.786  31.612  1.00  0.00           C  
ATOM   2728  HA  LEU   172      41.652  56.183  31.323  1.00  0.00           H  
ATOM   2729  CB  LEU   172      42.387  54.410  32.256  1.00  0.00           C  
ATOM   2730  HB2 LEU   172      42.049  53.663  31.538  1.00  0.00           H  
ATOM   2731  HB3 LEU   172      43.299  54.167  32.801  1.00  0.00           H  
ATOM   2732  CG  LEU   172      41.467  54.438  33.544  1.00  0.00           C  
ATOM   2733  HG  LEU   172      41.759  55.243  34.219  1.00  0.00           H  
ATOM   2734  CD1 LEU   172      40.008  54.624  33.097  1.00  0.00           C  
ATOM   2735 HD11 LEU   172      39.792  54.063  32.188  1.00  0.00           H  
ATOM   2736 HD12 LEU   172      39.387  54.346  33.948  1.00  0.00           H  
ATOM   2737 HD13 LEU   172      39.812  55.682  32.924  1.00  0.00           H  
ATOM   2738  CD2 LEU   172      41.556  53.184  34.363  1.00  0.00           C  
ATOM   2739 HD21 LEU   172      41.108  53.245  35.355  1.00  0.00           H  
ATOM   2740 HD22 LEU   172      40.965  52.413  33.869  1.00  0.00           H  
ATOM   2741 HD23 LEU   172      42.581  52.879  34.575  1.00  0.00           H  
ATOM   2742  C   LEU   172      43.251  56.840  32.586  1.00  0.00           C  
ATOM   2743  O   LEU   172      42.521  57.736  33.004  1.00  0.00           O  
ATOM   2744  N   TRP   173      44.601  56.915  32.818  1.00  0.00           N  
ATOM   2745  H   TRP   173      45.125  56.253  32.264  1.00  0.00           H  
ATOM   2746  CA  TRP   173      45.096  57.980  33.672  1.00  0.00           C  
ATOM   2747  HA  TRP   173      44.715  57.736  34.663  1.00  0.00           H  
ATOM   2748  CB  TRP   173      46.618  57.915  33.671  1.00  0.00           C  
ATOM   2749  HB2 TRP   173      46.899  56.875  33.839  1.00  0.00           H  
ATOM   2750  HB3 TRP   173      46.922  58.244  32.678  1.00  0.00           H  
ATOM   2751  CG  TRP   173      47.228  58.783  34.764  1.00  0.00           C  
ATOM   2752  CD1 TRP   173      47.979  59.853  34.561  1.00  0.00           C  
ATOM   2753  HD1 TRP   173      48.222  60.287  33.603  1.00  0.00           H  
ATOM   2754  NE1 TRP   173      48.435  60.388  35.767  1.00  0.00           N  
ATOM   2755  HE1 TRP   173      49.022  61.208  35.824  1.00  0.00           H  
ATOM   2756  CE2 TRP   173      48.035  59.520  36.783  1.00  0.00           C  
ATOM   2757  CZ2 TRP   173      48.177  59.713  38.133  1.00  0.00           C  
ATOM   2758  HZ2 TRP   173      48.623  60.562  38.629  1.00  0.00           H  
ATOM   2759  CH2 TRP   173      47.492  58.860  38.985  1.00  0.00           C  
ATOM   2760  HH2 TRP   173      47.473  58.994  40.056  1.00  0.00           H  
ATOM   2761  CZ3 TRP   173      46.729  57.803  38.525  1.00  0.00           C  
ATOM   2762  HZ3 TRP   173      46.290  57.069  39.185  1.00  0.00           H  
ATOM   2763  CE3 TRP   173      46.569  57.669  37.150  1.00  0.00           C  
ATOM   2764  HE3 TRP   173      45.880  56.967  36.705  1.00  0.00           H  
ATOM   2765  CD2 TRP   173      47.218  58.550  36.215  1.00  0.00           C  
ATOM   2766  C   TRP   173      44.639  59.383  33.373  1.00  0.00           C  
ATOM   2767  O   TRP   173      44.278  60.134  34.269  1.00  0.00           O  
ATOM   2768  N   ALA   174      44.548  59.814  32.080  1.00  0.00           N  
ATOM   2769  H   ALA   174      44.679  59.067  31.414  1.00  0.00           H  
ATOM   2770  CA  ALA   174      44.065  61.211  31.688  1.00  0.00           C  
ATOM   2771  HA  ALA   174      44.630  61.993  32.195  1.00  0.00           H  
ATOM   2772  CB  ALA   174      44.269  61.295  30.174  1.00  0.00           C  
ATOM   2773  HB1 ALA   174      43.555  60.616  29.707  1.00  0.00           H  
ATOM   2774  HB2 ALA   174      43.912  62.229  29.739  1.00  0.00           H  
ATOM   2775  HB3 ALA   174      45.285  61.034  29.880  1.00  0.00           H  
ATOM   2776  C   ALA   174      42.509  61.371  32.091  1.00  0.00           C  
ATOM   2777  O   ALA   174      42.047  62.522  32.019  1.00  0.00           O  
ATOM   2778  N   GLU   175      41.766  60.325  32.356  1.00  0.00           N  
ATOM   2779  H   GLU   175      42.242  59.443  32.482  1.00  0.00           H  
ATOM   2780  CA  GLU   175      40.432  60.451  32.910  1.00  0.00           C  
ATOM   2781  HA  GLU   175      39.875  61.355  32.664  1.00  0.00           H  
ATOM   2782  CB  GLU   175      39.536  59.305  32.364  1.00  0.00           C  
ATOM   2783  HB2 GLU   175      39.667  59.319  31.282  1.00  0.00           H  
ATOM   2784  HB3 GLU   175      39.826  58.364  32.831  1.00  0.00           H  
ATOM   2785  CG  GLU   175      38.042  59.407  32.741  1.00  0.00           C  
ATOM   2786  HG2 GLU   175      37.962  59.425  33.828  1.00  0.00           H  
ATOM   2787  HG3 GLU   175      37.645  60.251  32.177  1.00  0.00           H  
ATOM   2788  CD  GLU   175      37.291  58.063  32.503  1.00  0.00           C  
ATOM   2789  OE1 GLU   175      37.664  57.296  31.640  1.00  0.00           O  
ATOM   2790  OE2 GLU   175      36.194  57.886  33.108  1.00  0.00           O  
ATOM   2791  C   GLU   175      40.392  60.589  34.456  1.00  0.00           C  
ATOM   2792  O   GLU   175      39.782  61.465  34.983  1.00  0.00           O  
ATOM   2793  N   LEU   176      41.213  59.752  35.171  1.00  0.00           N  
ATOM   2794  H   LEU   176      41.883  59.222  34.632  1.00  0.00           H  
ATOM   2795  CA  LEU   176      41.241  59.800  36.642  1.00  0.00           C  
ATOM   2796  HA  LEU   176      40.205  59.958  36.942  1.00  0.00           H  
ATOM   2797  CB  LEU   176      41.715  58.462  37.148  1.00  0.00           C  
ATOM   2798  HB2 LEU   176      42.780  58.332  36.957  1.00  0.00           H  
ATOM   2799  HB3 LEU   176      41.606  58.530  38.230  1.00  0.00           H  
ATOM   2800  CG  LEU   176      40.994  57.205  36.548  1.00  0.00           C  
ATOM   2801  HG  LEU   176      41.258  57.094  35.496  1.00  0.00           H  
ATOM   2802  CD1 LEU   176      41.563  56.013  37.347  1.00  0.00           C  
ATOM   2803 HD11 LEU   176      41.094  55.053  37.134  1.00  0.00           H  
ATOM   2804 HD12 LEU   176      42.620  55.877  37.117  1.00  0.00           H  
ATOM   2805 HD13 LEU   176      41.499  56.151  38.427  1.00  0.00           H  
ATOM   2806  CD2 LEU   176      39.515  57.310  36.610  1.00  0.00           C  
ATOM   2807 HD21 LEU   176      39.160  57.404  37.636  1.00  0.00           H  
ATOM   2808 HD22 LEU   176      39.120  58.141  36.025  1.00  0.00           H  
ATOM   2809 HD23 LEU   176      39.133  56.417  36.116  1.00  0.00           H  
ATOM   2810  C   LEU   176      41.964  61.074  37.201  1.00  0.00           C  
ATOM   2811  O   LEU   176      41.464  61.610  38.203  1.00  0.00           O  
ATOM   2812  N   GLU   177      43.090  61.454  36.620  1.00  0.00           N  
ATOM   2813  H   GLU   177      43.388  61.076  35.732  1.00  0.00           H  
ATOM   2814  CA  GLU   177      43.856  62.655  37.086  1.00  0.00           C  
ATOM   2815  HA  GLU   177      44.087  62.463  38.134  1.00  0.00           H  
ATOM   2816  CB  GLU   177      45.064  62.784  36.158  1.00  0.00           C  
ATOM   2817  HB2 GLU   177      45.317  61.808  35.743  1.00  0.00           H  
ATOM   2818  HB3 GLU   177      44.908  63.394  35.269  1.00  0.00           H  
ATOM   2819  CG  GLU   177      46.316  63.204  36.930  1.00  0.00           C  
ATOM   2820  HG2 GLU   177      46.331  62.690  37.891  1.00  0.00           H  
ATOM   2821  HG3 GLU   177      47.177  62.917  36.326  1.00  0.00           H  
ATOM   2822  CD  GLU   177      46.342  64.748  37.090  1.00  0.00           C  
ATOM   2823  OE1 GLU   177      46.308  65.208  38.246  1.00  0.00           O  
ATOM   2824  OE2 GLU   177      46.335  65.537  36.124  1.00  0.00           O  
ATOM   2825  C   GLU   177      43.144  64.039  37.166  1.00  0.00           C  
ATOM   2826  O   GLU   177      43.225  64.561  38.299  1.00  0.00           O  
ATOM   2827  N   PRO   178      42.356  64.466  36.193  1.00  0.00           N  
ATOM   2828  CD  PRO   178      42.147  63.959  34.884  1.00  0.00           C  
ATOM   2829  HD2 PRO   178      41.841  62.914  34.948  1.00  0.00           H  
ATOM   2830  HD3 PRO   178      43.055  64.047  34.288  1.00  0.00           H  
ATOM   2831  CG  PRO   178      41.218  64.924  34.193  1.00  0.00           C  
ATOM   2832  HG2 PRO   178      40.202  64.536  34.279  1.00  0.00           H  
ATOM   2833  HG3 PRO   178      41.459  65.017  33.134  1.00  0.00           H  
ATOM   2834  CB  PRO   178      41.215  66.202  34.950  1.00  0.00           C  
ATOM   2835  HB2 PRO   178      40.226  66.650  35.049  1.00  0.00           H  
ATOM   2836  HB3 PRO   178      41.841  66.994  34.539  1.00  0.00           H  
ATOM   2837  CA  PRO   178      41.866  65.803  36.316  1.00  0.00           C  
ATOM   2838  HA  PRO   178      42.657  66.521  36.530  1.00  0.00           H  
ATOM   2839  C   PRO   178      40.807  65.958  37.437  1.00  0.00           C  
ATOM   2840  O   PRO   178      40.402  67.057  37.638  1.00  0.00           O  
ATOM   2841  N   LYS   179      40.435  64.884  38.151  1.00  0.00           N  
ATOM   2842  H   LYS   179      40.722  64.020  37.713  1.00  0.00           H  
ATOM   2843  CA  LYS   179      39.495  64.707  39.289  1.00  0.00           C  
ATOM   2844  HA  LYS   179      39.528  65.670  39.798  1.00  0.00           H  
ATOM   2845  CB  LYS   179      38.077  64.610  38.747  1.00  0.00           C  
ATOM   2846  HB2 LYS   179      37.393  64.697  39.591  1.00  0.00           H  
ATOM   2847  HB3 LYS   179      37.925  65.457  38.078  1.00  0.00           H  
ATOM   2848  CG  LYS   179      37.726  63.305  38.019  1.00  0.00           C  
ATOM   2849  HG2 LYS   179      38.286  63.415  37.090  1.00  0.00           H  
ATOM   2850  HG3 LYS   179      38.117  62.405  38.494  1.00  0.00           H  
ATOM   2851  CD  LYS   179      36.216  63.223  37.746  1.00  0.00           C  
ATOM   2852  HD2 LYS   179      35.743  62.801  38.633  1.00  0.00           H  
ATOM   2853  HD3 LYS   179      35.843  64.185  37.394  1.00  0.00           H  
ATOM   2854  CE  LYS   179      36.013  62.160  36.581  1.00  0.00           C  
ATOM   2855  HE2 LYS   179      36.557  62.615  35.754  1.00  0.00           H  
ATOM   2856  HE3 LYS   179      36.631  61.305  36.855  1.00  0.00           H  
ATOM   2857  NZ  LYS   179      34.575  61.802  36.454  1.00  0.00           N  
ATOM   2858  HZ1 LYS   179      34.506  61.000  35.844  1.00  0.00           H  
ATOM   2859  HZ2 LYS   179      34.169  61.539  37.340  1.00  0.00           H  
ATOM   2860  HZ3 LYS   179      34.074  62.624  36.145  1.00  0.00           H  
ATOM   2861  C   LYS   179      39.931  63.744  40.335  1.00  0.00           C  
ATOM   2862  O   LYS   179      39.150  63.085  40.976  1.00  0.00           O  
ATOM   2863  N   TRP   180      41.277  63.390  40.358  1.00  0.00           N  
ATOM   2864  H   TRP   180      42.017  63.799  39.805  1.00  0.00           H  
ATOM   2865  CA  TRP   180      41.851  62.364  41.362  1.00  0.00           C  
ATOM   2866  HA  TRP   180      41.548  61.373  41.025  1.00  0.00           H  
ATOM   2867  CB  TRP   180      43.395  62.421  41.352  1.00  0.00           C  
ATOM   2868  HB2 TRP   180      43.723  62.520  40.318  1.00  0.00           H  
ATOM   2869  HB3 TRP   180      43.724  63.365  41.787  1.00  0.00           H  
ATOM   2870  CG  TRP   180      44.127  61.353  41.991  1.00  0.00           C  
ATOM   2871  CD1 TRP   180      44.882  61.559  43.115  1.00  0.00           C  
ATOM   2872  HD1 TRP   180      45.031  62.551  43.516  1.00  0.00           H  
ATOM   2873  NE1 TRP   180      45.441  60.354  43.505  1.00  0.00           N  
ATOM   2874  HE1 TRP   180      45.966  60.383  44.367  1.00  0.00           H  
ATOM   2875  CE2 TRP   180      44.989  59.323  42.725  1.00  0.00           C  
ATOM   2876  CZ2 TRP   180      45.358  57.958  42.529  1.00  0.00           C  
ATOM   2877  HZ2 TRP   180      46.083  57.566  43.227  1.00  0.00           H  
ATOM   2878  CH2 TRP   180      44.808  57.176  41.502  1.00  0.00           C  
ATOM   2879  HH2 TRP   180      44.973  56.109  41.532  1.00  0.00           H  
ATOM   2880  CZ3 TRP   180      43.887  57.725  40.607  1.00  0.00           C  
ATOM   2881  HZ3 TRP   180      43.431  57.061  39.887  1.00  0.00           H  
ATOM   2882  CE3 TRP   180      43.533  59.128  40.679  1.00  0.00           C  
ATOM   2883  HE3 TRP   180      42.847  59.491  39.928  1.00  0.00           H  
ATOM   2884  CD2 TRP   180      44.106  59.927  41.707  1.00  0.00           C  
ATOM   2885  C   TRP   180      41.365  62.707  42.826  1.00  0.00           C  
ATOM   2886  O   TRP   180      41.571  63.829  43.217  1.00  0.00           O  
ATOM   2887  N   PRO   181      41.020  61.644  43.600  1.00  0.00           N  
ATOM   2888  CD  PRO   181      40.963  60.301  43.226  1.00  0.00           C  
ATOM   2889  HD2 PRO   181      41.850  59.985  42.677  1.00  0.00           H  
ATOM   2890  HD3 PRO   181      40.071  60.222  42.605  1.00  0.00           H  
ATOM   2891  CG  PRO   181      40.950  59.462  44.436  1.00  0.00           C  
ATOM   2892  HG2 PRO   181      41.909  59.398  44.951  1.00  0.00           H  
ATOM   2893  HG3 PRO   181      40.445  58.527  44.193  1.00  0.00           H  
ATOM   2894  CB  PRO   181      40.075  60.316  45.310  1.00  0.00           C  
ATOM   2895  HB2 PRO   181      40.324  60.103  46.350  1.00  0.00           H  
ATOM   2896  HB3 PRO   181      39.014  60.224  45.078  1.00  0.00           H  
ATOM   2897  CA  PRO   181      40.592  61.691  44.990  1.00  0.00           C  
ATOM   2898  HA  PRO   181      39.667  62.268  45.017  1.00  0.00           H  
ATOM   2899  C   PRO   181      41.661  62.289  45.900  1.00  0.00           C  
ATOM   2900  O   PRO   181      42.865  62.014  45.810  1.00  0.00           O  
ATOM   2901  N   LYS   182      41.261  63.115  46.732  1.00  0.00           N  
ATOM   2902  H   LYS   182      40.260  63.237  46.671  1.00  0.00           H  
ATOM   2903  CA  LYS   182      42.053  63.761  47.830  1.00  0.00           C  
ATOM   2904  HA  LYS   182      43.096  63.826  47.520  1.00  0.00           H  
ATOM   2905  CB  LYS   182      41.346  65.046  48.211  1.00  0.00           C  
ATOM   2906  HB2 LYS   182      40.766  65.479  47.396  1.00  0.00           H  
ATOM   2907  HB3 LYS   182      40.607  64.939  49.005  1.00  0.00           H  
ATOM   2908  CG  LYS   182      42.382  66.054  48.640  1.00  0.00           C  
ATOM   2909  HG2 LYS   182      42.996  65.681  49.460  1.00  0.00           H  
ATOM   2910  HG3 LYS   182      43.082  66.174  47.814  1.00  0.00           H  
ATOM   2911  CD  LYS   182      41.967  67.456  49.047  1.00  0.00           C  
ATOM   2912  HD2 LYS   182      41.730  68.053  48.166  1.00  0.00           H  
ATOM   2913  HD3 LYS   182      41.063  67.360  49.649  1.00  0.00           H  
ATOM   2914  CE  LYS   182      43.056  68.222  49.682  1.00  0.00           C  
ATOM   2915  HE2 LYS   182      42.585  69.066  50.186  1.00  0.00           H  
ATOM   2916  HE3 LYS   182      43.542  67.631  50.458  1.00  0.00           H  
ATOM   2917  NZ  LYS   182      44.131  68.587  48.785  1.00  0.00           N  
ATOM   2918  HZ1 LYS   182      43.755  69.115  48.011  1.00  0.00           H  
ATOM   2919  HZ2 LYS   182      44.796  69.261  49.137  1.00  0.00           H  
ATOM   2920  HZ3 LYS   182      44.552  67.825  48.273  1.00  0.00           H  
ATOM   2921  C   LYS   182      42.153  62.786  49.069  1.00  0.00           C  
ATOM   2922  O   LYS   182      43.151  62.825  49.710  1.00  0.00           O  
ATOM   2923  N   ALA   183      41.116  61.933  49.273  1.00  0.00           N  
ATOM   2924  H   ALA   183      40.213  62.061  48.839  1.00  0.00           H  
ATOM   2925  CA  ALA   183      41.303  60.769  50.244  1.00  0.00           C  
ATOM   2926  HA  ALA   183      42.370  60.552  50.293  1.00  0.00           H  
ATOM   2927  CB  ALA   183      41.043  61.377  51.680  1.00  0.00           C  
ATOM   2928  HB1 ALA   183      41.827  60.966  52.316  1.00  0.00           H  
ATOM   2929  HB2 ALA   183      41.208  62.454  51.725  1.00  0.00           H  
ATOM   2930  HB3 ALA   183      40.042  61.125  52.029  1.00  0.00           H  
ATOM   2931  C   ALA   183      40.339  59.612  50.040  1.00  0.00           C  
ATOM   2932  O   ALA   183      39.316  59.744  49.291  1.00  0.00           O  
ATOM   2933  N   PHE   184      40.615  58.439  50.643  1.00  0.00           N  
ATOM   2934  H   PHE   184      41.311  58.432  51.375  1.00  0.00           H  
ATOM   2935  CA  PHE   184      39.913  57.206  50.580  1.00  0.00           C  
ATOM   2936  HA  PHE   184      40.470  56.548  51.247  1.00  0.00           H  
ATOM   2937  CB  PHE   184      38.526  57.382  51.229  1.00  0.00           C  
ATOM   2938  HB2 PHE   184      37.803  57.944  50.636  1.00  0.00           H  
ATOM   2939  HB3 PHE   184      37.999  56.439  51.371  1.00  0.00           H  
ATOM   2940  CG  PHE   184      38.699  57.900  52.663  1.00  0.00           C  
ATOM   2941  CD1 PHE   184      38.236  59.156  53.103  1.00  0.00           C  
ATOM   2942  HD1 PHE   184      37.787  59.880  52.439  1.00  0.00           H  
ATOM   2943  CE1 PHE   184      38.450  59.647  54.408  1.00  0.00           C  
ATOM   2944  HE1 PHE   184      38.124  60.649  54.645  1.00  0.00           H  
ATOM   2945  CZ  PHE   184      39.232  58.865  55.262  1.00  0.00           C  
ATOM   2946  HZ  PHE   184      39.542  59.195  56.242  1.00  0.00           H  
ATOM   2947  CE2 PHE   184      39.637  57.555  54.940  1.00  0.00           C  
ATOM   2948  HE2 PHE   184      40.184  56.963  55.659  1.00  0.00           H  
ATOM   2949  CD2 PHE   184      39.326  57.054  53.645  1.00  0.00           C  
ATOM   2950  HD2 PHE   184      39.836  56.163  53.308  1.00  0.00           H  
ATOM   2951  C   PHE   184      39.863  56.598  49.130  1.00  0.00           C  
ATOM   2952  O   PHE   184      38.845  56.224  48.604  1.00  0.00           O  
ATOM   2953  N   TRP   185      41.042  56.672  48.514  1.00  0.00           N  
ATOM   2954  H   TRP   185      41.803  56.894  49.140  1.00  0.00           H  
ATOM   2955  CA  TRP   185      41.220  56.695  46.986  1.00  0.00           C  
ATOM   2956  HA  TRP   185      40.584  57.488  46.593  1.00  0.00           H  
ATOM   2957  CB  TRP   185      42.650  57.089  46.611  1.00  0.00           C  
ATOM   2958  HB2 TRP   185      42.666  57.584  45.640  1.00  0.00           H  
ATOM   2959  HB3 TRP   185      42.930  57.905  47.276  1.00  0.00           H  
ATOM   2960  CG  TRP   185      43.736  55.986  46.541  1.00  0.00           C  
ATOM   2961  CD1 TRP   185      44.526  55.571  47.559  1.00  0.00           C  
ATOM   2962  HD1 TRP   185      44.617  55.937  48.571  1.00  0.00           H  
ATOM   2963  NE1 TRP   185      45.121  54.395  47.217  1.00  0.00           N  
ATOM   2964  HE1 TRP   185      45.657  53.899  47.914  1.00  0.00           H  
ATOM   2965  CE2 TRP   185      44.685  53.931  46.041  1.00  0.00           C  
ATOM   2966  CZ2 TRP   185      44.941  52.681  45.469  1.00  0.00           C  
ATOM   2967  HZ2 TRP   185      45.557  51.951  45.974  1.00  0.00           H  
ATOM   2968  CH2 TRP   185      44.409  52.491  44.129  1.00  0.00           C  
ATOM   2969  HH2 TRP   185      44.736  51.607  43.601  1.00  0.00           H  
ATOM   2970  CZ3 TRP   185      43.696  53.505  43.447  1.00  0.00           C  
ATOM   2971  HZ3 TRP   185      43.235  53.253  42.503  1.00  0.00           H  
ATOM   2972  CE3 TRP   185      43.475  54.785  44.130  1.00  0.00           C  
ATOM   2973  HE3 TRP   185      42.850  55.522  43.649  1.00  0.00           H  
ATOM   2974  CD2 TRP   185      43.923  54.986  45.446  1.00  0.00           C  
ATOM   2975  C   TRP   185      40.727  55.357  46.371  1.00  0.00           C  
ATOM   2976  O   TRP   185      40.201  55.372  45.245  1.00  0.00           O  
ATOM   2977  N   ASP   186      40.890  54.208  47.056  1.00  0.00           N  
ATOM   2978  H   ASP   186      41.130  54.290  48.034  1.00  0.00           H  
ATOM   2979  CA  ASP   186      40.570  52.815  46.632  1.00  0.00           C  
ATOM   2980  HA  ASP   186      40.987  52.573  45.654  1.00  0.00           H  
ATOM   2981  CB  ASP   186      41.291  51.775  47.546  1.00  0.00           C  
ATOM   2982  HB2 ASP   186      41.112  50.785  47.126  1.00  0.00           H  
ATOM   2983  HB3 ASP   186      42.363  51.972  47.582  1.00  0.00           H  
ATOM   2984  CG  ASP   186      40.771  51.894  48.979  1.00  0.00           C  
ATOM   2985  OD1 ASP   186      40.671  53.005  49.552  1.00  0.00           O  
ATOM   2986  OD2 ASP   186      40.594  50.852  49.639  1.00  0.00           O  
ATOM   2987  C   ASP   186      39.034  52.495  46.562  1.00  0.00           C  
ATOM   2988  O   ASP   186      38.641  51.884  45.562  1.00  0.00           O  
ATOM   2989  N   ASP   187      38.248  53.107  47.493  1.00  0.00           N  
ATOM   2990  H   ASP   187      38.739  53.398  48.326  1.00  0.00           H  
ATOM   2991  CA  ASP   187      36.779  53.050  47.440  1.00  0.00           C  
ATOM   2992  HA  ASP   187      36.324  52.117  47.107  1.00  0.00           H  
ATOM   2993  CB  ASP   187      36.238  53.431  48.867  1.00  0.00           C  
ATOM   2994  HB2 ASP   187      36.570  54.364  49.323  1.00  0.00           H  
ATOM   2995  HB3 ASP   187      35.171  53.596  48.720  1.00  0.00           H  
ATOM   2996  CG  ASP   187      36.526  52.219  49.798  1.00  0.00           C  
ATOM   2997  OD1 ASP   187      36.168  51.123  49.334  1.00  0.00           O  
ATOM   2998  OD2 ASP   187      37.041  52.418  50.966  1.00  0.00           O  
ATOM   2999  C   ASP   187      36.256  54.130  46.435  1.00  0.00           C  
ATOM   3000  O   ASP   187      35.203  53.856  45.833  1.00  0.00           O  
ATOM   3001  N   TRP   188      36.981  55.253  46.231  1.00  0.00           N  
ATOM   3002  H   TRP   188      37.772  55.512  46.803  1.00  0.00           H  
ATOM   3003  CA  TRP   188      36.620  56.213  45.168  1.00  0.00           C  
ATOM   3004  HA  TRP   188      35.666  56.626  45.498  1.00  0.00           H  
ATOM   3005  CB  TRP   188      37.590  57.405  44.982  1.00  0.00           C  
ATOM   3006  HB2 TRP   188      37.768  57.936  45.917  1.00  0.00           H  
ATOM   3007  HB3 TRP   188      38.550  56.995  44.666  1.00  0.00           H  
ATOM   3008  CG  TRP   188      37.333  58.407  43.956  1.00  0.00           C  
ATOM   3009  CD1 TRP   188      36.518  59.464  44.205  1.00  0.00           C  
ATOM   3010  HD1 TRP   188      36.218  59.805  45.184  1.00  0.00           H  
ATOM   3011  NE1 TRP   188      36.406  60.283  43.105  1.00  0.00           N  
ATOM   3012  HE1 TRP   188      35.706  61.010  43.071  1.00  0.00           H  
ATOM   3013  CE2 TRP   188      37.173  59.803  42.077  1.00  0.00           C  
ATOM   3014  CZ2 TRP   188      37.460  60.250  40.785  1.00  0.00           C  
ATOM   3015  HZ2 TRP   188      36.967  61.124  40.385  1.00  0.00           H  
ATOM   3016  CH2 TRP   188      38.394  59.527  39.969  1.00  0.00           C  
ATOM   3017  HH2 TRP   188      38.620  59.818  38.954  1.00  0.00           H  
ATOM   3018  CZ3 TRP   188      39.013  58.346  40.487  1.00  0.00           C  
ATOM   3019  HZ3 TRP   188      39.819  57.825  39.991  1.00  0.00           H  
ATOM   3020  CE3 TRP   188      38.701  57.928  41.823  1.00  0.00           C  
ATOM   3021  HE3 TRP   188      39.292  57.129  42.244  1.00  0.00           H  
ATOM   3022  CD2 TRP   188      37.806  58.637  42.648  1.00  0.00           C  
ATOM   3023  C   TRP   188      36.441  55.442  43.799  1.00  0.00           C  
ATOM   3024  O   TRP   188      35.468  55.675  43.062  1.00  0.00           O  
ATOM   3025  N   MET   189      37.241  54.355  43.581  1.00  0.00           N  
ATOM   3026  H   MET   189      37.892  54.139  44.323  1.00  0.00           H  
ATOM   3027  CA  MET   189      37.367  53.632  42.306  1.00  0.00           C  
ATOM   3028  HA  MET   189      37.457  54.377  41.516  1.00  0.00           H  
ATOM   3029  CB  MET   189      38.723  52.811  42.355  1.00  0.00           C  
ATOM   3030  HB2 MET   189      38.699  52.104  43.184  1.00  0.00           H  
ATOM   3031  HB3 MET   189      38.810  52.347  41.373  1.00  0.00           H  
ATOM   3032  CG  MET   189      39.965  53.702  42.555  1.00  0.00           C  
ATOM   3033  HG2 MET   189      39.677  54.490  43.251  1.00  0.00           H  
ATOM   3034  HG3 MET   189      40.755  53.173  43.089  1.00  0.00           H  
ATOM   3035  SD  MET   189      40.564  54.383  41.028  1.00  0.00           S  
ATOM   3036  CE  MET   189      41.209  52.745  40.369  1.00  0.00           C  
ATOM   3037  HE1 MET   189      40.376  52.135  40.020  1.00  0.00           H  
ATOM   3038  HE2 MET   189      41.786  52.950  39.467  1.00  0.00           H  
ATOM   3039  HE3 MET   189      41.753  52.271  41.186  1.00  0.00           H  
ATOM   3040  C   MET   189      36.238  52.686  42.108  1.00  0.00           C  
ATOM   3041  O   MET   189      35.849  52.393  40.999  1.00  0.00           O  
ATOM   3042  N   ARG   190      35.672  52.071  43.185  1.00  0.00           N  
ATOM   3043  H   ARG   190      36.069  52.465  44.026  1.00  0.00           H  
ATOM   3044  CA  ARG   190      34.651  51.032  43.300  1.00  0.00           C  
ATOM   3045  HA  ARG   190      34.870  50.251  42.572  1.00  0.00           H  
ATOM   3046  CB  ARG   190      34.681  50.565  44.715  1.00  0.00           C  
ATOM   3047  HB2 ARG   190      34.588  51.371  45.444  1.00  0.00           H  
ATOM   3048  HB3 ARG   190      33.784  49.960  44.845  1.00  0.00           H  
ATOM   3049  CG  ARG   190      35.954  49.734  45.000  1.00  0.00           C  
ATOM   3050  HG2 ARG   190      35.923  48.862  44.346  1.00  0.00           H  
ATOM   3051  HG3 ARG   190      36.867  50.260  44.720  1.00  0.00           H  
ATOM   3052  CD  ARG   190      36.124  49.161  46.399  1.00  0.00           C  
ATOM   3053  HD2 ARG   190      35.901  49.941  47.126  1.00  0.00           H  
ATOM   3054  HD3 ARG   190      35.386  48.376  46.567  1.00  0.00           H  
ATOM   3055  NE  ARG   190      37.474  48.529  46.584  1.00  0.00           N  
ATOM   3056  HE  ARG   190      37.817  47.777  46.004  1.00  0.00           H  
ATOM   3057  CZ  ARG   190      38.414  48.843  47.458  1.00  0.00           C  
ATOM   3058  NH1 ARG   190      38.359  49.771  48.391  1.00  0.00           N  
ATOM   3059 HH11 ARG   190      37.504  50.276  48.575  1.00  0.00           H  
ATOM   3060 HH12 ARG   190      39.265  50.012  48.766  1.00  0.00           H  
ATOM   3061  NH2 ARG   190      39.535  48.303  47.397  1.00  0.00           N  
ATOM   3062 HH21 ARG   190      39.617  47.537  46.743  1.00  0.00           H  
ATOM   3063 HH22 ARG   190      40.129  48.399  48.207  1.00  0.00           H  
ATOM   3064  C   ARG   190      33.261  51.641  43.021  1.00  0.00           C  
ATOM   3065  O   ARG   190      32.365  50.882  42.720  1.00  0.00           O  
ATOM   3066  N   ARG   191      33.119  52.968  43.160  1.00  0.00           N  
ATOM   3067  H   ARG   191      33.929  53.354  43.623  1.00  0.00           H  
ATOM   3068  CA  ARG   191      31.823  53.715  43.123  1.00  0.00           C  
ATOM   3069  HA  ARG   191      31.018  53.255  43.697  1.00  0.00           H  
ATOM   3070  CB  ARG   191      32.001  55.033  43.890  1.00  0.00           C  
ATOM   3071  HB2 ARG   191      32.846  55.591  43.487  1.00  0.00           H  
ATOM   3072  HB3 ARG   191      31.179  55.740  43.777  1.00  0.00           H  
ATOM   3073  CG  ARG   191      32.154  54.841  45.433  1.00  0.00           C  
ATOM   3074  HG2 ARG   191      31.162  54.686  45.857  1.00  0.00           H  
ATOM   3075  HG3 ARG   191      32.642  53.880  45.596  1.00  0.00           H  
ATOM   3076  CD  ARG   191      32.924  55.999  46.112  1.00  0.00           C  
ATOM   3077  HD2 ARG   191      33.662  56.283  45.363  1.00  0.00           H  
ATOM   3078  HD3 ARG   191      32.350  56.925  46.140  1.00  0.00           H  
ATOM   3079  NE  ARG   191      33.430  55.605  47.361  1.00  0.00           N  
ATOM   3080  HE  ARG   191      33.424  54.621  47.587  1.00  0.00           H  
ATOM   3081  CZ  ARG   191      33.800  56.391  48.388  1.00  0.00           C  
ATOM   3082  NH1 ARG   191      34.100  57.610  48.220  1.00  0.00           N  
ATOM   3083 HH11 ARG   191      34.039  58.080  47.328  1.00  0.00           H  
ATOM   3084 HH12 ARG   191      34.567  57.955  49.047  1.00  0.00           H  
ATOM   3085  NH2 ARG   191      33.981  55.793  49.505  1.00  0.00           N  
ATOM   3086 HH21 ARG   191      33.687  54.847  49.701  1.00  0.00           H  
ATOM   3087 HH22 ARG   191      34.267  56.321  50.317  1.00  0.00           H  
ATOM   3088  C   ARG   191      31.320  53.720  41.642  1.00  0.00           C  
ATOM   3089  O   ARG   191      32.099  53.698  40.682  1.00  0.00           O  
ATOM   3090  N   PRO   192      29.986  53.736  41.439  1.00  0.00           N  
ATOM   3091  CD  PRO   192      28.849  53.623  42.322  1.00  0.00           C  
ATOM   3092  HD2 PRO   192      28.965  54.336  43.138  1.00  0.00           H  
ATOM   3093  HD3 PRO   192      28.746  52.602  42.690  1.00  0.00           H  
ATOM   3094  CG  PRO   192      27.685  53.946  41.388  1.00  0.00           C  
ATOM   3095  HG2 PRO   192      27.463  54.993  41.184  1.00  0.00           H  
ATOM   3096  HG3 PRO   192      26.797  53.570  41.898  1.00  0.00           H  
ATOM   3097  CB  PRO   192      28.005  53.188  40.158  1.00  0.00           C  
ATOM   3098  HB2 PRO   192      27.450  53.443  39.254  1.00  0.00           H  
ATOM   3099  HB3 PRO   192      27.811  52.155  40.444  1.00  0.00           H  
ATOM   3100  CA  PRO   192      29.508  53.477  40.093  1.00  0.00           C  
ATOM   3101  HA  PRO   192      29.899  52.588  39.598  1.00  0.00           H  
ATOM   3102  C   PRO   192      29.679  54.745  39.153  1.00  0.00           C  
ATOM   3103  O   PRO   192      30.053  54.475  38.050  1.00  0.00           O  
ATOM   3104  N   GLU   193      29.581  56.037  39.450  1.00  0.00           N  
ATOM   3105  H   GLU   193      29.604  56.326  40.418  1.00  0.00           H  
ATOM   3106  CA  GLU   193      29.843  57.205  38.558  1.00  0.00           C  
ATOM   3107  HA  GLU   193      29.425  56.990  37.575  1.00  0.00           H  
ATOM   3108  CB  GLU   193      29.272  58.543  39.060  1.00  0.00           C  
ATOM   3109  HB2 GLU   193      29.616  58.716  40.080  1.00  0.00           H  
ATOM   3110  HB3 GLU   193      29.652  59.411  38.520  1.00  0.00           H  
ATOM   3111  CG  GLU   193      27.678  58.607  39.004  1.00  0.00           C  
ATOM   3112  HG2 GLU   193      27.230  59.526  39.382  1.00  0.00           H  
ATOM   3113  HG3 GLU   193      27.467  58.573  37.935  1.00  0.00           H  
ATOM   3114  CD  GLU   193      26.933  57.534  39.806  1.00  0.00           C  
ATOM   3115  OE1 GLU   193      26.981  57.568  41.039  1.00  0.00           O  
ATOM   3116  OE2 GLU   193      26.267  56.692  39.191  1.00  0.00           O  
ATOM   3117  C   GLU   193      31.361  57.424  38.262  1.00  0.00           C  
ATOM   3118  O   GLU   193      31.769  58.039  37.273  1.00  0.00           O  
ATOM   3119  N   GLN   194      32.266  56.668  38.942  1.00  0.00           N  
ATOM   3120  H   GLN   194      31.973  56.130  39.745  1.00  0.00           H  
ATOM   3121  CA  GLN   194      33.602  56.419  38.471  1.00  0.00           C  
ATOM   3122  HA  GLN   194      33.985  57.249  37.878  1.00  0.00           H  
ATOM   3123  CB  GLN   194      34.593  56.274  39.636  1.00  0.00           C  
ATOM   3124  HB2 GLN   194      34.285  55.571  40.410  1.00  0.00           H  
ATOM   3125  HB3 GLN   194      35.567  55.907  39.311  1.00  0.00           H  
ATOM   3126  CG  GLN   194      35.014  57.519  40.367  1.00  0.00           C  
ATOM   3127  HG2 GLN   194      35.709  57.290  41.175  1.00  0.00           H  
ATOM   3128  HG3 GLN   194      35.672  58.159  39.779  1.00  0.00           H  
ATOM   3129  CD  GLN   194      33.883  58.306  40.988  1.00  0.00           C  
ATOM   3130  OE1 GLN   194      33.304  59.212  40.383  1.00  0.00           O  
ATOM   3131  NE2 GLN   194      33.621  58.023  42.226  1.00  0.00           N  
ATOM   3132 HE21 GLN   194      32.765  58.508  42.456  1.00  0.00           H  
ATOM   3133 HE22 GLN   194      34.120  57.321  42.754  1.00  0.00           H  
ATOM   3134  C   GLN   194      33.775  55.155  37.630  1.00  0.00           C  
ATOM   3135  O   GLN   194      34.358  55.300  36.551  1.00  0.00           O  
ATOM   3136  N   ARG   195      33.348  54.012  38.097  1.00  0.00           N  
ATOM   3137  H   ARG   195      32.748  53.949  38.907  1.00  0.00           H  
ATOM   3138  CA  ARG   195      33.554  52.719  37.396  1.00  0.00           C  
ATOM   3139  HA  ARG   195      34.599  52.559  37.132  1.00  0.00           H  
ATOM   3140  CB  ARG   195      33.148  51.562  38.324  1.00  0.00           C  
ATOM   3141  HB2 ARG   195      33.719  51.748  39.234  1.00  0.00           H  
ATOM   3142  HB3 ARG   195      32.082  51.653  38.536  1.00  0.00           H  
ATOM   3143  CG  ARG   195      33.539  50.131  37.712  1.00  0.00           C  
ATOM   3144  HG2 ARG   195      33.069  49.958  36.744  1.00  0.00           H  
ATOM   3145  HG3 ARG   195      34.602  50.175  37.474  1.00  0.00           H  
ATOM   3146  CD  ARG   195      33.259  48.975  38.787  1.00  0.00           C  
ATOM   3147  HD2 ARG   195      33.765  48.076  38.436  1.00  0.00           H  
ATOM   3148  HD3 ARG   195      33.759  49.345  39.683  1.00  0.00           H  
ATOM   3149  NE  ARG   195      31.811  48.707  38.864  1.00  0.00           N  
ATOM   3150  HE  ARG   195      31.265  49.241  39.525  1.00  0.00           H  
ATOM   3151  CZ  ARG   195      31.166  47.714  38.170  1.00  0.00           C  
ATOM   3152  NH1 ARG   195      31.797  47.053  37.224  1.00  0.00           N  
ATOM   3153 HH11 ARG   195      32.772  47.187  36.997  1.00  0.00           H  
ATOM   3154 HH12 ARG   195      31.387  46.242  36.784  1.00  0.00           H  
ATOM   3155  NH2 ARG   195      29.872  47.555  38.249  1.00  0.00           N  
ATOM   3156 HH21 ARG   195      29.367  48.173  38.869  1.00  0.00           H  
ATOM   3157 HH22 ARG   195      29.394  46.929  37.616  1.00  0.00           H  
ATOM   3158  C   ARG   195      32.797  52.602  36.097  1.00  0.00           C  
ATOM   3159  O   ARG   195      33.224  52.094  35.043  1.00  0.00           O  
ATOM   3160  N   LYS   196      31.614  53.218  36.046  1.00  0.00           N  
ATOM   3161  H   LYS   196      31.496  53.822  36.847  1.00  0.00           H  
ATOM   3162  CA  LYS   196      30.505  53.083  35.016  1.00  0.00           C  
ATOM   3163  HA  LYS   196      29.568  52.950  35.556  1.00  0.00           H  
ATOM   3164  CB  LYS   196      30.319  54.304  34.144  1.00  0.00           C  
ATOM   3165  HB2 LYS   196      31.200  54.562  33.556  1.00  0.00           H  
ATOM   3166  HB3 LYS   196      29.391  54.237  33.577  1.00  0.00           H  
ATOM   3167  CG  LYS   196      29.983  55.542  34.962  1.00  0.00           C  
ATOM   3168  HG2 LYS   196      29.003  55.434  35.426  1.00  0.00           H  
ATOM   3169  HG3 LYS   196      30.697  55.819  35.737  1.00  0.00           H  
ATOM   3170  CD  LYS   196      29.681  56.746  34.103  1.00  0.00           C  
ATOM   3171  HD2 LYS   196      30.513  56.912  33.418  1.00  0.00           H  
ATOM   3172  HD3 LYS   196      28.820  56.528  33.471  1.00  0.00           H  
ATOM   3173  CE  LYS   196      29.343  57.986  34.876  1.00  0.00           C  
ATOM   3174  HE2 LYS   196      28.384  57.776  35.350  1.00  0.00           H  
ATOM   3175  HE3 LYS   196      30.075  58.192  35.657  1.00  0.00           H  
ATOM   3176  NZ  LYS   196      29.111  59.214  34.017  1.00  0.00           N  
ATOM   3177  HZ1 LYS   196      29.878  59.346  33.374  1.00  0.00           H  
ATOM   3178  HZ2 LYS   196      28.310  59.086  33.416  1.00  0.00           H  
ATOM   3179  HZ3 LYS   196      28.960  59.975  34.663  1.00  0.00           H  
ATOM   3180  C   LYS   196      30.560  51.701  34.200  1.00  0.00           C  
ATOM   3181  O   LYS   196      30.781  51.737  32.991  1.00  0.00           O  
ATOM   3182  N   GLY   197      30.439  50.609  34.991  1.00  0.00           N  
ATOM   3183  H   GLY   197      30.219  50.841  35.949  1.00  0.00           H  
ATOM   3184  CA  GLY   197      30.297  49.271  34.561  1.00  0.00           C  
ATOM   3185  HA2 GLY   197      29.806  48.623  35.288  1.00  0.00           H  
ATOM   3186  HA3 GLY   197      29.722  49.281  33.635  1.00  0.00           H  
ATOM   3187  C   GLY   197      31.527  48.471  34.101  1.00  0.00           C  
ATOM   3188  O   GLY   197      31.496  47.346  33.712  1.00  0.00           O  
ATOM   3189  N   ARG   198      32.700  49.183  34.162  1.00  0.00           N  
ATOM   3190  H   ARG   198      32.670  50.107  34.567  1.00  0.00           H  
ATOM   3191  CA  ARG   198      33.965  48.696  33.680  1.00  0.00           C  
ATOM   3192  HA  ARG   198      33.852  48.281  32.678  1.00  0.00           H  
ATOM   3193  CB  ARG   198      35.000  49.814  33.507  1.00  0.00           C  
ATOM   3194  HB2 ARG   198      34.986  50.318  34.473  1.00  0.00           H  
ATOM   3195  HB3 ARG   198      36.015  49.437  33.387  1.00  0.00           H  
ATOM   3196  CG  ARG   198      34.626  50.879  32.411  1.00  0.00           C  
ATOM   3197  HG2 ARG   198      34.832  50.270  31.531  1.00  0.00           H  
ATOM   3198  HG3 ARG   198      33.568  51.141  32.409  1.00  0.00           H  
ATOM   3199  CD  ARG   198      35.473  52.104  32.202  1.00  0.00           C  
ATOM   3200  HD2 ARG   198      36.518  51.796  32.168  1.00  0.00           H  
ATOM   3201  HD3 ARG   198      35.203  52.596  31.267  1.00  0.00           H  
ATOM   3202  NE  ARG   198      35.332  53.175  33.249  1.00  0.00           N  
ATOM   3203  HE  ARG   198      34.629  53.081  33.967  1.00  0.00           H  
ATOM   3204  CZ  ARG   198      35.761  54.451  33.102  1.00  0.00           C  
ATOM   3205  NH1 ARG   198      36.369  54.867  32.002  1.00  0.00           N  
ATOM   3206 HH11 ARG   198      36.858  54.326  31.303  1.00  0.00           H  
ATOM   3207 HH12 ARG   198      36.671  55.824  31.891  1.00  0.00           H  
ATOM   3208  NH2 ARG   198      35.446  55.430  33.931  1.00  0.00           N  
ATOM   3209 HH21 ARG   198      34.900  55.293  34.769  1.00  0.00           H  
ATOM   3210 HH22 ARG   198      35.614  56.369  33.599  1.00  0.00           H  
ATOM   3211  C   ARG   198      34.437  47.536  34.497  1.00  0.00           C  
ATOM   3212  O   ARG   198      34.278  47.504  35.718  1.00  0.00           O  
ATOM   3213  N   ALA   199      34.921  46.532  33.781  1.00  0.00           N  
ATOM   3214  H   ALA   199      34.861  46.730  32.793  1.00  0.00           H  
ATOM   3215  CA  ALA   199      35.287  45.248  34.341  1.00  0.00           C  
ATOM   3216  HA  ALA   199      34.795  45.161  35.309  1.00  0.00           H  
ATOM   3217  CB  ALA   199      34.808  44.080  33.470  1.00  0.00           C  
ATOM   3218  HB1 ALA   199      34.863  43.122  33.988  1.00  0.00           H  
ATOM   3219  HB2 ALA   199      33.816  44.244  33.049  1.00  0.00           H  
ATOM   3220  HB3 ALA   199      35.322  43.889  32.528  1.00  0.00           H  
ATOM   3221  C   ALA   199      36.822  45.099  34.604  1.00  0.00           C  
ATOM   3222  O   ALA   199      37.608  45.905  34.089  1.00  0.00           O  
ATOM   3223  N   CYX   200      37.287  44.030  35.303  1.00  0.00           N  
ATOM   3224  H   CYX   200      36.579  43.521  35.814  1.00  0.00           H  
ATOM   3225  CA  CYX   200      38.688  43.569  35.273  1.00  0.00           C  
ATOM   3226  HA  CYX   200      39.211  44.049  34.446  1.00  0.00           H  
ATOM   3227  CB  CYX   200      39.386  44.005  36.573  1.00  0.00           C  
ATOM   3228  HB2 CYX   200      39.076  43.380  37.411  1.00  0.00           H  
ATOM   3229  HB3 CYX   200      40.445  43.757  36.506  1.00  0.00           H  
ATOM   3230  SG  CYX   200      39.361  45.777  37.117  1.00  0.00           S  
ATOM   3231  C   CYX   200      38.840  42.038  35.103  1.00  0.00           C  
ATOM   3232  O   CYX   200      37.911  41.323  35.345  1.00  0.00           O  
ATOM   3233  N   VAL   201      39.994  41.594  34.663  1.00  0.00           N  
ATOM   3234  H   VAL   201      40.753  42.260  34.660  1.00  0.00           H  
ATOM   3235  CA  VAL   201      40.338  40.182  34.613  1.00  0.00           C  
ATOM   3236  HA  VAL   201      39.451  39.579  34.419  1.00  0.00           H  
ATOM   3237  CB  VAL   201      41.535  39.882  33.572  1.00  0.00           C  
ATOM   3238  HB  VAL   201      42.348  40.527  33.907  1.00  0.00           H  
ATOM   3239  CG1 VAL   201      42.130  38.485  33.559  1.00  0.00           C  
ATOM   3240 HG11 VAL   201      42.902  38.536  32.790  1.00  0.00           H  
ATOM   3241 HG12 VAL   201      42.563  38.279  34.538  1.00  0.00           H  
ATOM   3242 HG13 VAL   201      41.303  37.784  33.446  1.00  0.00           H  
ATOM   3243  CG2 VAL   201      41.101  40.306  32.181  1.00  0.00           C  
ATOM   3244 HG21 VAL   201      41.708  41.126  31.798  1.00  0.00           H  
ATOM   3245 HG22 VAL   201      41.404  39.508  31.503  1.00  0.00           H  
ATOM   3246 HG23 VAL   201      40.015  40.397  32.195  1.00  0.00           H  
ATOM   3247  C   VAL   201      40.966  39.852  35.999  1.00  0.00           C  
ATOM   3248  O   VAL   201      41.748  40.718  36.540  1.00  0.00           O  
ATOM   3249  N   ARG   202      40.706  38.617  36.597  1.00  0.00           N  
ATOM   3250  H   ARG   202      40.170  37.931  36.085  1.00  0.00           H  
ATOM   3251  CA  ARG   202      41.277  38.045  37.805  1.00  0.00           C  
ATOM   3252  HA  ARG   202      42.279  38.474  37.815  1.00  0.00           H  
ATOM   3253  CB  ARG   202      40.557  38.574  39.076  1.00  0.00           C  
ATOM   3254  HB2 ARG   202      41.173  38.349  39.947  1.00  0.00           H  
ATOM   3255  HB3 ARG   202      40.658  39.653  38.957  1.00  0.00           H  
ATOM   3256  CG  ARG   202      39.078  38.181  39.383  1.00  0.00           C  
ATOM   3257  HG2 ARG   202      38.706  38.746  40.238  1.00  0.00           H  
ATOM   3258  HG3 ARG   202      38.431  38.404  38.534  1.00  0.00           H  
ATOM   3259  CD  ARG   202      38.871  36.706  39.730  1.00  0.00           C  
ATOM   3260  HD2 ARG   202      39.118  36.050  38.895  1.00  0.00           H  
ATOM   3261  HD3 ARG   202      39.518  36.555  40.594  1.00  0.00           H  
ATOM   3262  NE  ARG   202      37.597  36.367  40.091  1.00  0.00           N  
ATOM   3263  HE  ARG   202      36.913  37.110  40.087  1.00  0.00           H  
ATOM   3264  CZ  ARG   202      37.191  35.235  40.713  1.00  0.00           C  
ATOM   3265  NH1 ARG   202      37.947  34.151  40.782  1.00  0.00           N  
ATOM   3266 HH11 ARG   202      38.876  34.231  40.394  1.00  0.00           H  
ATOM   3267 HH12 ARG   202      37.568  33.279  41.125  1.00  0.00           H  
ATOM   3268  NH2 ARG   202      35.963  35.210  41.184  1.00  0.00           N  
ATOM   3269 HH21 ARG   202      35.448  36.072  41.075  1.00  0.00           H  
ATOM   3270 HH22 ARG   202      35.638  34.445  41.758  1.00  0.00           H  
ATOM   3271  C   ARG   202      41.343  36.491  37.709  1.00  0.00           C  
ATOM   3272  O   ARG   202      40.484  35.940  36.993  1.00  0.00           O  
ATOM   3273  N   PRO   203      42.182  35.834  38.523  1.00  0.00           N  
ATOM   3274  CD  PRO   203      43.220  36.434  39.279  1.00  0.00           C  
ATOM   3275  HD2 PRO   203      42.795  36.941  40.146  1.00  0.00           H  
ATOM   3276  HD3 PRO   203      43.840  37.206  38.823  1.00  0.00           H  
ATOM   3277  CG  PRO   203      44.048  35.275  39.836  1.00  0.00           C  
ATOM   3278  HG2 PRO   203      43.705  34.868  40.787  1.00  0.00           H  
ATOM   3279  HG3 PRO   203      45.089  35.573  39.958  1.00  0.00           H  
ATOM   3280  CB  PRO   203      44.021  34.309  38.640  1.00  0.00           C  
ATOM   3281  HB2 PRO   203      44.316  33.315  38.979  1.00  0.00           H  
ATOM   3282  HB3 PRO   203      44.593  34.730  37.814  1.00  0.00           H  
ATOM   3283  CA  PRO   203      42.449  34.362  38.342  1.00  0.00           C  
ATOM   3284  HA  PRO   203      42.263  34.097  37.301  1.00  0.00           H  
ATOM   3285  C   PRO   203      41.617  33.527  39.268  1.00  0.00           C  
ATOM   3286  O   PRO   203      40.723  34.043  39.947  1.00  0.00           O  
ATOM   3287  N   GLU   204      41.801  32.230  39.295  1.00  0.00           N  
ATOM   3288  H   GLU   204      42.265  31.828  38.493  1.00  0.00           H  
ATOM   3289  CA  GLU   204      41.380  31.228  40.262  1.00  0.00           C  
ATOM   3290  HA  GLU   204      40.370  31.488  40.580  1.00  0.00           H  
ATOM   3291  CB  GLU   204      41.211  29.842  39.511  1.00  0.00           C  
ATOM   3292  HB2 GLU   204      40.430  29.862  38.751  1.00  0.00           H  
ATOM   3293  HB3 GLU   204      42.191  29.812  39.037  1.00  0.00           H  
ATOM   3294  CG  GLU   204      40.985  28.699  40.503  1.00  0.00           C  
ATOM   3295  HG2 GLU   204      41.377  27.773  40.083  1.00  0.00           H  
ATOM   3296  HG3 GLU   204      41.471  28.773  41.476  1.00  0.00           H  
ATOM   3297  CD  GLU   204      39.423  28.465  40.775  1.00  0.00           C  
ATOM   3298  OE1 GLU   204      38.539  29.294  40.360  1.00  0.00           O  
ATOM   3299  OE2 GLU   204      39.158  27.360  41.333  1.00  0.00           O  
ATOM   3300  C   GLU   204      42.297  31.379  41.512  1.00  0.00           C  
ATOM   3301  O   GLU   204      41.898  32.070  42.484  1.00  0.00           O  
ATOM   3302  N   ILE   205      43.495  30.766  41.457  1.00  0.00           N  
ATOM   3303  H   ILE   205      43.667  30.302  40.577  1.00  0.00           H  
ATOM   3304  CA  ILE   205      44.641  30.905  42.520  1.00  0.00           C  
ATOM   3305  HA  ILE   205      44.092  30.849  43.460  1.00  0.00           H  
ATOM   3306  CB  ILE   205      45.629  29.678  42.360  1.00  0.00           C  
ATOM   3307  HB  ILE   205      46.099  29.740  41.378  1.00  0.00           H  
ATOM   3308  CG2 ILE   205      46.838  29.802  43.290  1.00  0.00           C  
ATOM   3309 HG21 ILE   205      46.633  29.681  44.354  1.00  0.00           H  
ATOM   3310 HG22 ILE   205      47.554  29.052  42.955  1.00  0.00           H  
ATOM   3311 HG23 ILE   205      47.224  30.820  43.234  1.00  0.00           H  
ATOM   3312  CG1 ILE   205      44.985  28.324  42.716  1.00  0.00           C  
ATOM   3313 HG12 ILE   205      44.970  28.069  43.776  1.00  0.00           H  
ATOM   3314 HG13 ILE   205      43.955  28.415  42.371  1.00  0.00           H  
ATOM   3315  CD1 ILE   205      45.671  27.150  42.049  1.00  0.00           C  
ATOM   3316 HD11 ILE   205      46.278  26.638  42.796  1.00  0.00           H  
ATOM   3317 HD12 ILE   205      45.066  26.386  41.561  1.00  0.00           H  
ATOM   3318 HD13 ILE   205      46.410  27.530  41.343  1.00  0.00           H  
ATOM   3319  C   ILE   205      45.320  32.252  42.336  1.00  0.00           C  
ATOM   3320  O   ILE   205      45.553  32.606  41.181  1.00  0.00           O  
ATOM   3321  N   SER   206      45.659  33.005  43.350  1.00  0.00           N  
ATOM   3322  H   SER   206      45.605  32.648  44.294  1.00  0.00           H  
ATOM   3323  CA  SER   206      46.076  34.338  43.404  1.00  0.00           C  
ATOM   3324  HA  SER   206      45.504  34.843  42.625  1.00  0.00           H  
ATOM   3325  CB  SER   206      45.945  34.878  44.799  1.00  0.00           C  
ATOM   3326  HB2 SER   206      44.893  34.883  45.084  1.00  0.00           H  
ATOM   3327  HB3 SER   206      46.549  34.322  45.516  1.00  0.00           H  
ATOM   3328  OG  SER   206      46.424  36.188  44.728  1.00  0.00           O  
ATOM   3329  HG  SER   206      46.999  36.432  45.457  1.00  0.00           H  
ATOM   3330  C   SER   206      47.510  34.488  42.948  1.00  0.00           C  
ATOM   3331  O   SER   206      48.378  33.670  43.298  1.00  0.00           O  
ATOM   3332  N   ARG   207      47.857  35.530  42.183  1.00  0.00           N  
ATOM   3333  H   ARG   207      47.112  36.208  42.111  1.00  0.00           H  
ATOM   3334  CA  ARG   207      49.194  35.924  41.834  1.00  0.00           C  
ATOM   3335  HA  ARG   207      49.867  35.070  41.911  1.00  0.00           H  
ATOM   3336  CB  ARG   207      49.227  36.372  40.313  1.00  0.00           C  
ATOM   3337  HB2 ARG   207      48.222  36.670  40.016  1.00  0.00           H  
ATOM   3338  HB3 ARG   207      49.917  37.209  40.200  1.00  0.00           H  
ATOM   3339  CG  ARG   207      49.735  35.278  39.420  1.00  0.00           C  
ATOM   3340  HG2 ARG   207      49.910  35.668  38.418  1.00  0.00           H  
ATOM   3341  HG3 ARG   207      50.683  34.858  39.755  1.00  0.00           H  
ATOM   3342  CD  ARG   207      48.655  34.149  39.349  1.00  0.00           C  
ATOM   3343  HD2 ARG   207      48.425  33.886  40.382  1.00  0.00           H  
ATOM   3344  HD3 ARG   207      47.727  34.513  38.909  1.00  0.00           H  
ATOM   3345  NE  ARG   207      49.127  32.933  38.655  1.00  0.00           N  
ATOM   3346  HE  ARG   207      50.086  32.992  38.343  1.00  0.00           H  
ATOM   3347  CZ  ARG   207      48.405  31.873  38.420  1.00  0.00           C  
ATOM   3348  NH1 ARG   207      47.172  31.666  38.934  1.00  0.00           N  
ATOM   3349 HH11 ARG   207      46.647  32.339  39.475  1.00  0.00           H  
ATOM   3350 HH12 ARG   207      46.624  30.908  38.554  1.00  0.00           H  
ATOM   3351  NH2 ARG   207      48.857  30.998  37.555  1.00  0.00           N  
ATOM   3352 HH21 ARG   207      49.816  31.134  37.270  1.00  0.00           H  
ATOM   3353 HH22 ARG   207      48.188  30.306  37.251  1.00  0.00           H  
ATOM   3354  C   ARG   207      49.883  36.799  42.813  1.00  0.00           C  
ATOM   3355  O   ARG   207      51.068  36.942  42.745  1.00  0.00           O  
ATOM   3356  N   THR   208      49.182  37.354  43.810  1.00  0.00           N  
ATOM   3357  H   THR   208      48.173  37.320  43.777  1.00  0.00           H  
ATOM   3358  CA  THR   208      49.719  38.195  44.879  1.00  0.00           C  
ATOM   3359  HA  THR   208      50.803  38.086  44.862  1.00  0.00           H  
ATOM   3360  CB  THR   208      49.463  39.679  44.615  1.00  0.00           C  
ATOM   3361  HB  THR   208      49.563  40.315  45.495  1.00  0.00           H  
ATOM   3362  CG2 THR   208      50.518  40.352  43.731  1.00  0.00           C  
ATOM   3363 HG21 THR   208      50.571  39.813  42.785  1.00  0.00           H  
ATOM   3364 HG22 THR   208      50.380  41.433  43.726  1.00  0.00           H  
ATOM   3365 HG23 THR   208      51.535  40.110  44.040  1.00  0.00           H  
ATOM   3366  OG1 THR   208      48.140  39.787  44.084  1.00  0.00           O  
ATOM   3367  HG1 THR   208      47.893  40.707  43.968  1.00  0.00           H  
ATOM   3368  C   THR   208      49.292  37.748  46.218  1.00  0.00           C  
ATOM   3369  O   THR   208      48.262  37.102  46.426  1.00  0.00           O  
ATOM   3370  N   MET   209      50.051  38.064  47.278  1.00  0.00           N  
ATOM   3371  H   MET   209      50.972  38.426  47.078  1.00  0.00           H  
ATOM   3372  CA  MET   209      49.838  37.819  48.750  1.00  0.00           C  
ATOM   3373  HA  MET   209      48.778  37.967  48.960  1.00  0.00           H  
ATOM   3374  CB  MET   209      50.179  36.356  48.985  1.00  0.00           C  
ATOM   3375  HB2 MET   209      49.442  35.858  48.354  1.00  0.00           H  
ATOM   3376  HB3 MET   209      51.205  36.203  48.650  1.00  0.00           H  
ATOM   3377  CG  MET   209      50.100  35.855  50.441  1.00  0.00           C  
ATOM   3378  HG2 MET   209      50.787  35.022  50.592  1.00  0.00           H  
ATOM   3379  HG3 MET   209      50.521  36.611  51.105  1.00  0.00           H  
ATOM   3380  SD  MET   209      48.469  35.635  51.107  1.00  0.00           S  
ATOM   3381  CE  MET   209      48.736  35.826  52.873  1.00  0.00           C  
ATOM   3382  HE1 MET   209      47.736  35.546  53.205  1.00  0.00           H  
ATOM   3383  HE2 MET   209      49.589  35.220  53.180  1.00  0.00           H  
ATOM   3384  HE3 MET   209      48.826  36.898  53.050  1.00  0.00           H  
ATOM   3385  C   MET   209      50.513  38.797  49.618  1.00  0.00           C  
ATOM   3386  O   MET   209      51.761  39.031  49.486  1.00  0.00           O  
ATOM   3387  N   THR   210      49.810  39.434  50.591  1.00  0.00           N  
ATOM   3388  H   THR   210      48.834  39.220  50.737  1.00  0.00           H  
ATOM   3389  CA  THR   210      50.471  40.260  51.638  1.00  0.00           C  
ATOM   3390  HA  THR   210      51.229  40.916  51.210  1.00  0.00           H  
ATOM   3391  CB  THR   210      49.464  41.243  52.198  1.00  0.00           C  
ATOM   3392  HB  THR   210      49.202  41.883  51.355  1.00  0.00           H  
ATOM   3393  CG2 THR   210      48.187  40.806  52.788  1.00  0.00           C  
ATOM   3394 HG21 THR   210      47.840  39.856  52.381  1.00  0.00           H  
ATOM   3395 HG22 THR   210      48.320  40.660  53.860  1.00  0.00           H  
ATOM   3396 HG23 THR   210      47.237  41.331  52.689  1.00  0.00           H  
ATOM   3397  OG1 THR   210      50.226  42.047  53.032  1.00  0.00           O  
ATOM   3398  HG1 THR   210      50.497  42.846  52.572  1.00  0.00           H  
ATOM   3399  C   THR   210      51.153  39.482  52.755  1.00  0.00           C  
ATOM   3400  O   THR   210      50.548  38.506  53.270  1.00  0.00           O  
ATOM   3401  N   PHE   211      52.322  39.927  53.285  1.00  0.00           N  
ATOM   3402  H   PHE   211      52.806  40.705  52.859  1.00  0.00           H  
ATOM   3403  CA  PHE   211      52.974  39.486  54.524  1.00  0.00           C  
ATOM   3404  HA  PHE   211      52.293  38.805  55.035  1.00  0.00           H  
ATOM   3405  CB  PHE   211      54.318  38.840  54.275  1.00  0.00           C  
ATOM   3406  HB2 PHE   211      54.800  38.479  55.182  1.00  0.00           H  
ATOM   3407  HB3 PHE   211      54.063  38.038  53.582  1.00  0.00           H  
ATOM   3408  CG  PHE   211      55.336  39.706  53.519  1.00  0.00           C  
ATOM   3409  CD1 PHE   211      56.175  40.537  54.294  1.00  0.00           C  
ATOM   3410  HD1 PHE   211      56.225  40.453  55.370  1.00  0.00           H  
ATOM   3411  CE1 PHE   211      57.065  41.355  53.579  1.00  0.00           C  
ATOM   3412  HE1 PHE   211      57.817  41.946  54.080  1.00  0.00           H  
ATOM   3413  CZ  PHE   211      57.084  41.443  52.154  1.00  0.00           C  
ATOM   3414  HZ  PHE   211      57.911  41.962  51.692  1.00  0.00           H  
ATOM   3415  CE2 PHE   211      56.224  40.555  51.440  1.00  0.00           C  
ATOM   3416  HE2 PHE   211      56.168  40.652  50.366  1.00  0.00           H  
ATOM   3417  CD2 PHE   211      55.437  39.640  52.116  1.00  0.00           C  
ATOM   3418  HD2 PHE   211      54.837  38.993  51.493  1.00  0.00           H  
ATOM   3419  C   PHE   211      53.040  40.687  55.561  1.00  0.00           C  
ATOM   3420  O   PHE   211      53.774  40.553  56.494  1.00  0.00           O  
ATOM   3421  N   GLY   212      52.098  41.626  55.473  1.00  0.00           N  
ATOM   3422  H   GLY   212      51.360  41.573  54.786  1.00  0.00           H  
ATOM   3423  CA  GLY   212      52.014  42.754  56.422  1.00  0.00           C  
ATOM   3424  HA2 GLY   212      52.957  42.868  56.957  1.00  0.00           H  
ATOM   3425  HA3 GLY   212      51.670  43.702  56.009  1.00  0.00           H  
ATOM   3426  C   GLY   212      51.022  42.483  57.546  1.00  0.00           C  
ATOM   3427  O   GLY   212      50.204  41.549  57.510  1.00  0.00           O  
ATOM   3428  N   ARG   213      51.182  43.230  58.637  1.00  0.00           N  
ATOM   3429  H   ARG   213      51.886  43.949  58.545  1.00  0.00           H  
ATOM   3430  CA  ARG   213      50.474  43.304  59.920  1.00  0.00           C  
ATOM   3431  HA  ARG   213      49.407  43.239  59.703  1.00  0.00           H  
ATOM   3432  CB  ARG   213      51.049  42.152  60.779  1.00  0.00           C  
ATOM   3433  HB2 ARG   213      50.983  41.283  60.125  1.00  0.00           H  
ATOM   3434  HB3 ARG   213      52.092  42.356  61.023  1.00  0.00           H  
ATOM   3435  CG  ARG   213      50.319  41.789  62.063  1.00  0.00           C  
ATOM   3436  HG2 ARG   213      50.778  42.448  62.800  1.00  0.00           H  
ATOM   3437  HG3 ARG   213      49.260  42.033  61.983  1.00  0.00           H  
ATOM   3438  CD  ARG   213      50.630  40.322  62.347  1.00  0.00           C  
ATOM   3439  HD2 ARG   213      50.262  39.704  61.528  1.00  0.00           H  
ATOM   3440  HD3 ARG   213      51.713  40.207  62.288  1.00  0.00           H  
ATOM   3441  NE  ARG   213      50.139  39.769  63.607  1.00  0.00           N  
ATOM   3442  HE  ARG   213      49.251  39.292  63.557  1.00  0.00           H  
ATOM   3443  CZ  ARG   213      50.851  39.518  64.698  1.00  0.00           C  
ATOM   3444  NH1 ARG   213      52.059  40.074  64.904  1.00  0.00           N  
ATOM   3445 HH11 ARG   213      52.410  40.780  64.274  1.00  0.00           H  
ATOM   3446 HH12 ARG   213      52.550  39.820  65.749  1.00  0.00           H  
ATOM   3447  NH2 ARG   213      50.339  38.747  65.613  1.00  0.00           N  
ATOM   3448 HH21 ARG   213      49.439  38.292  65.541  1.00  0.00           H  
ATOM   3449 HH22 ARG   213      50.952  38.407  66.340  1.00  0.00           H  
ATOM   3450  C   ARG   213      50.559  44.566  60.719  1.00  0.00           C  
ATOM   3451  O   ARG   213      49.804  44.803  61.699  1.00  0.00           O  
ATOM   3452  N   LYS   214      51.406  45.525  60.247  1.00  0.00           N  
ATOM   3453  H   LYS   214      51.926  45.296  59.411  1.00  0.00           H  
ATOM   3454  CA  LYS   214      51.764  46.804  60.921  1.00  0.00           C  
ATOM   3455  HA  LYS   214      51.404  46.786  61.949  1.00  0.00           H  
ATOM   3456  CB  LYS   214      53.308  46.771  61.029  1.00  0.00           C  
ATOM   3457  HB2 LYS   214      53.651  46.876  60.000  1.00  0.00           H  
ATOM   3458  HB3 LYS   214      53.756  47.641  61.509  1.00  0.00           H  
ATOM   3459  CG  LYS   214      53.991  45.561  61.687  1.00  0.00           C  
ATOM   3460  HG2 LYS   214      53.652  45.281  62.684  1.00  0.00           H  
ATOM   3461  HG3 LYS   214      53.739  44.741  61.016  1.00  0.00           H  
ATOM   3462  CD  LYS   214      55.535  45.859  61.839  1.00  0.00           C  
ATOM   3463  HD2 LYS   214      55.918  46.186  60.873  1.00  0.00           H  
ATOM   3464  HD3 LYS   214      55.824  46.673  62.505  1.00  0.00           H  
ATOM   3465  CE  LYS   214      56.284  44.687  62.278  1.00  0.00           C  
ATOM   3466  HE2 LYS   214      55.984  44.415  63.290  1.00  0.00           H  
ATOM   3467  HE3 LYS   214      56.094  43.849  61.608  1.00  0.00           H  
ATOM   3468  NZ  LYS   214      57.750  44.936  62.299  1.00  0.00           N  
ATOM   3469  HZ1 LYS   214      58.252  44.073  62.449  1.00  0.00           H  
ATOM   3470  HZ2 LYS   214      57.933  45.394  61.418  1.00  0.00           H  
ATOM   3471  HZ3 LYS   214      57.952  45.591  63.041  1.00  0.00           H  
ATOM   3472  C   LYS   214      51.276  48.130  60.326  1.00  0.00           C  
ATOM   3473  O   LYS   214      51.771  49.183  60.712  1.00  0.00           O  
ATOM   3474  N   GLY   215      50.292  48.029  59.409  1.00  0.00           N  
ATOM   3475  H   GLY   215      49.900  47.129  59.171  1.00  0.00           H  
ATOM   3476  CA  GLY   215      49.603  49.184  58.846  1.00  0.00           C  
ATOM   3477  HA2 GLY   215      50.291  50.028  58.807  1.00  0.00           H  
ATOM   3478  HA3 GLY   215      49.333  48.813  57.858  1.00  0.00           H  
ATOM   3479  C   GLY   215      48.496  49.738  59.654  1.00  0.00           C  
ATOM   3480  O   GLY   215      48.289  49.527  60.887  1.00  0.00           O  
ATOM   3481  N   VAL   216      47.591  50.488  58.991  1.00  0.00           N  
ATOM   3482  H   VAL   216      47.720  50.498  57.989  1.00  0.00           H  
ATOM   3483  CA  VAL   216      46.342  51.014  59.596  1.00  0.00           C  
ATOM   3484  HA  VAL   216      46.482  51.221  60.657  1.00  0.00           H  
ATOM   3485  CB  VAL   216      45.967  52.508  59.067  1.00  0.00           C  
ATOM   3486  HB  VAL   216      45.683  52.323  58.031  1.00  0.00           H  
ATOM   3487  CG1 VAL   216      44.675  53.061  59.635  1.00  0.00           C  
ATOM   3488 HG11 VAL   216      43.872  52.451  59.223  1.00  0.00           H  
ATOM   3489 HG12 VAL   216      44.574  52.731  60.669  1.00  0.00           H  
ATOM   3490 HG13 VAL   216      44.596  54.124  59.408  1.00  0.00           H  
ATOM   3491  CG2 VAL   216      47.154  53.496  59.282  1.00  0.00           C  
ATOM   3492 HG21 VAL   216      47.768  53.340  58.395  1.00  0.00           H  
ATOM   3493 HG22 VAL   216      46.728  54.495  59.183  1.00  0.00           H  
ATOM   3494 HG23 VAL   216      47.608  53.253  60.243  1.00  0.00           H  
ATOM   3495  C   VAL   216      45.132  50.084  59.581  1.00  0.00           C  
ATOM   3496  O   VAL   216      44.307  50.078  60.463  1.00  0.00           O  
ATOM   3497  N   SER   217      45.165  49.106  58.600  1.00  0.00           N  
ATOM   3498  H   SER   217      45.972  49.195  57.999  1.00  0.00           H  
ATOM   3499  CA  SER   217      44.468  47.854  58.646  1.00  0.00           C  
ATOM   3500  HA  SER   217      43.435  48.202  58.611  1.00  0.00           H  
ATOM   3501  CB  SER   217      44.785  47.098  57.379  1.00  0.00           C  
ATOM   3502  HB2 SER   217      44.139  46.220  57.381  1.00  0.00           H  
ATOM   3503  HB3 SER   217      44.529  47.703  56.509  1.00  0.00           H  
ATOM   3504  OG  SER   217      46.097  46.643  57.275  1.00  0.00           O  
ATOM   3505  HG  SER   217      46.479  47.336  56.731  1.00  0.00           H  
ATOM   3506  C   SER   217      44.741  47.055  60.019  1.00  0.00           C  
ATOM   3507  O   SER   217      45.866  46.811  60.318  1.00  0.00           O  
ATOM   3508  N   HIE   218      43.723  46.566  60.715  1.00  0.00           N  
ATOM   3509  H   HIE   218      42.785  46.815  60.434  1.00  0.00           H  
ATOM   3510  CA  HIE   218      43.827  45.751  61.906  1.00  0.00           C  
ATOM   3511  HA  HIE   218      44.476  46.411  62.481  1.00  0.00           H  
ATOM   3512  CB  HIE   218      42.428  45.515  62.597  1.00  0.00           C  
ATOM   3513  HB2 HIE   218      41.769  46.381  62.541  1.00  0.00           H  
ATOM   3514  HB3 HIE   218      41.970  44.682  62.065  1.00  0.00           H  
ATOM   3515  CG  HIE   218      42.425  45.247  64.079  1.00  0.00           C  
ATOM   3516  ND1 HIE   218      43.299  44.301  64.711  1.00  0.00           N  
ATOM   3517  CE1 HIE   218      43.056  44.477  66.037  1.00  0.00           C  
ATOM   3518  HE1 HIE   218      43.499  43.972  66.882  1.00  0.00           H  
ATOM   3519  NE2 HIE   218      42.109  45.415  66.237  1.00  0.00           N  
ATOM   3520  HE2 HIE   218      41.934  45.924  67.091  1.00  0.00           H  
ATOM   3521  CD2 HIE   218      41.796  45.918  65.036  1.00  0.00           C  
ATOM   3522  HD2 HIE   218      41.169  46.788  64.909  1.00  0.00           H  
ATOM   3523  C   HIE   218      44.618  44.409  61.743  1.00  0.00           C  
ATOM   3524  O   HIE   218      44.252  43.536  60.907  1.00  0.00           O  
ATOM   3525  N   GLY   219      45.580  44.164  62.570  1.00  0.00           N  
ATOM   3526  H   GLY   219      45.687  44.712  63.411  1.00  0.00           H  
ATOM   3527  CA  GLY   219      46.317  42.935  62.388  1.00  0.00           C  
ATOM   3528  HA2 GLY   219      46.968  43.062  61.523  1.00  0.00           H  
ATOM   3529  HA3 GLY   219      46.965  42.782  63.251  1.00  0.00           H  
ATOM   3530  C   GLY   219      45.419  41.610  62.342  1.00  0.00           C  
ATOM   3531  O   GLY   219      45.838  40.533  61.905  1.00  0.00           O  
ATOM   3532  N   GLN   220      44.345  41.552  63.134  1.00  0.00           N  
ATOM   3533  H   GLN   220      44.198  42.369  63.710  1.00  0.00           H  
ATOM   3534  CA  GLN   220      43.481  40.372  63.291  1.00  0.00           C  
ATOM   3535  HA  GLN   220      44.105  39.511  63.529  1.00  0.00           H  
ATOM   3536  CB  GLN   220      42.503  40.614  64.412  1.00  0.00           C  
ATOM   3537  HB2 GLN   220      41.803  41.434  64.248  1.00  0.00           H  
ATOM   3538  HB3 GLN   220      41.828  39.771  64.558  1.00  0.00           H  
ATOM   3539  CG  GLN   220      43.303  40.948  65.696  1.00  0.00           C  
ATOM   3540  HG2 GLN   220      44.041  40.161  65.848  1.00  0.00           H  
ATOM   3541  HG3 GLN   220      43.745  41.937  65.575  1.00  0.00           H  
ATOM   3542  CD  GLN   220      42.402  40.920  66.969  1.00  0.00           C  
ATOM   3543  OE1 GLN   220      42.197  39.873  67.545  1.00  0.00           O  
ATOM   3544  NE2 GLN   220      41.719  41.991  67.373  1.00  0.00           N  
ATOM   3545 HE21 GLN   220      41.144  41.808  68.182  1.00  0.00           H  
ATOM   3546 HE22 GLN   220      41.545  42.786  66.775  1.00  0.00           H  
ATOM   3547  C   GLN   220      42.849  40.003  61.937  1.00  0.00           C  
ATOM   3548  O   GLN   220      42.472  38.857  61.760  1.00  0.00           O  
ATOM   3549  N   PHE   221      42.754  41.001  61.006  1.00  0.00           N  
ATOM   3550  H   PHE   221      43.092  41.915  61.273  1.00  0.00           H  
ATOM   3551  CA  PHE   221      42.200  40.804  59.644  1.00  0.00           C  
ATOM   3552  HA  PHE   221      41.258  40.273  59.778  1.00  0.00           H  
ATOM   3553  CB  PHE   221      41.783  42.161  59.069  1.00  0.00           C  
ATOM   3554  HB2 PHE   221      41.149  42.625  59.824  1.00  0.00           H  
ATOM   3555  HB3 PHE   221      42.659  42.778  58.868  1.00  0.00           H  
ATOM   3556  CG  PHE   221      41.133  42.094  57.730  1.00  0.00           C  
ATOM   3557  CD1 PHE   221      39.843  41.458  57.745  1.00  0.00           C  
ATOM   3558  HD1 PHE   221      39.443  40.984  58.629  1.00  0.00           H  
ATOM   3559  CE1 PHE   221      39.148  41.362  56.526  1.00  0.00           C  
ATOM   3560  HE1 PHE   221      38.199  40.847  56.531  1.00  0.00           H  
ATOM   3561  CZ  PHE   221      39.585  41.995  55.331  1.00  0.00           C  
ATOM   3562  HZ  PHE   221      39.080  42.053  54.378  1.00  0.00           H  
ATOM   3563  CE2 PHE   221      40.902  42.601  55.374  1.00  0.00           C  
ATOM   3564  HE2 PHE   221      41.391  42.892  54.456  1.00  0.00           H  
ATOM   3565  CD2 PHE   221      41.743  42.605  56.528  1.00  0.00           C  
ATOM   3566  HD2 PHE   221      42.643  43.202  56.546  1.00  0.00           H  
ATOM   3567  C   PHE   221      43.153  40.001  58.712  1.00  0.00           C  
ATOM   3568  O   PHE   221      42.634  39.352  57.853  1.00  0.00           O  
ATOM   3569  N   PHE   222      44.424  39.928  59.042  1.00  0.00           N  
ATOM   3570  H   PHE   222      44.836  40.524  59.745  1.00  0.00           H  
ATOM   3571  CA  PHE   222      45.225  38.779  58.552  1.00  0.00           C  
ATOM   3572  HA  PHE   222      45.351  38.801  57.469  1.00  0.00           H  
ATOM   3573  CB  PHE   222      46.732  38.950  59.090  1.00  0.00           C  
ATOM   3574  HB2 PHE   222      47.078  39.942  58.799  1.00  0.00           H  
ATOM   3575  HB3 PHE   222      46.703  38.942  60.180  1.00  0.00           H  
ATOM   3576  CG  PHE   222      47.638  37.884  58.616  1.00  0.00           C  
ATOM   3577  CD1 PHE   222      48.133  37.921  57.318  1.00  0.00           C  
ATOM   3578  HD1 PHE   222      47.751  38.681  56.653  1.00  0.00           H  
ATOM   3579  CE1 PHE   222      49.016  36.922  56.891  1.00  0.00           C  
ATOM   3580  HE1 PHE   222      49.340  36.951  55.861  1.00  0.00           H  
ATOM   3581  CZ  PHE   222      49.692  36.080  57.789  1.00  0.00           C  
ATOM   3582  HZ  PHE   222      50.327  35.264  57.479  1.00  0.00           H  
ATOM   3583  CE2 PHE   222      49.282  36.116  59.109  1.00  0.00           C  
ATOM   3584  HE2 PHE   222      49.701  35.489  59.881  1.00  0.00           H  
ATOM   3585  CD2 PHE   222      48.189  36.963  59.516  1.00  0.00           C  
ATOM   3586  HD2 PHE   222      47.787  37.065  60.514  1.00  0.00           H  
ATOM   3587  C   PHE   222      44.571  37.420  58.993  1.00  0.00           C  
ATOM   3588  O   PHE   222      44.329  36.574  58.189  1.00  0.00           O  
ATOM   3589  N   ASP   223      44.517  37.260  60.307  1.00  0.00           N  
ATOM   3590  H   ASP   223      44.833  38.000  60.917  1.00  0.00           H  
ATOM   3591  CA  ASP   223      43.950  36.022  60.910  1.00  0.00           C  
ATOM   3592  HA  ASP   223      44.607  35.216  60.584  1.00  0.00           H  
ATOM   3593  CB  ASP   223      44.080  36.181  62.419  1.00  0.00           C  
ATOM   3594  HB2 ASP   223      43.476  37.026  62.750  1.00  0.00           H  
ATOM   3595  HB3 ASP   223      43.719  35.247  62.851  1.00  0.00           H  
ATOM   3596  CG  ASP   223      45.533  36.324  62.923  1.00  0.00           C  
ATOM   3597  OD1 ASP   223      46.342  35.450  62.486  1.00  0.00           O  
ATOM   3598  OD2 ASP   223      45.773  37.055  63.866  1.00  0.00           O  
ATOM   3599  C   ASP   223      42.497  35.679  60.529  1.00  0.00           C  
ATOM   3600  O   ASP   223      42.066  34.555  60.648  1.00  0.00           O  
ATOM   3601  N   GLN   224      41.711  36.660  60.023  1.00  0.00           N  
ATOM   3602  H   GLN   224      42.078  37.585  60.198  1.00  0.00           H  
ATOM   3603  CA  GLN   224      40.292  36.528  59.727  1.00  0.00           C  
ATOM   3604  HA  GLN   224      39.769  35.722  60.243  1.00  0.00           H  
ATOM   3605  CB  GLN   224      39.568  37.842  60.005  1.00  0.00           C  
ATOM   3606  HB2 GLN   224      39.913  38.754  59.516  1.00  0.00           H  
ATOM   3607  HB3 GLN   224      38.569  37.683  59.599  1.00  0.00           H  
ATOM   3608  CG  GLN   224      39.237  38.140  61.469  1.00  0.00           C  
ATOM   3609  HG2 GLN   224      38.371  37.563  61.792  1.00  0.00           H  
ATOM   3610  HG3 GLN   224      40.029  37.712  62.084  1.00  0.00           H  
ATOM   3611  CD  GLN   224      39.173  39.607  61.742  1.00  0.00           C  
ATOM   3612  OE1 GLN   224      38.770  40.469  60.928  1.00  0.00           O  
ATOM   3613  NE2 GLN   224      39.261  39.988  63.022  1.00  0.00           N  
ATOM   3614 HE21 GLN   224      39.318  40.968  63.259  1.00  0.00           H  
ATOM   3615 HE22 GLN   224      39.446  39.315  63.752  1.00  0.00           H  
ATOM   3616  C   GLN   224      40.086  36.169  58.254  1.00  0.00           C  
ATOM   3617  O   GLN   224      39.125  35.464  57.919  1.00  0.00           O  
ATOM   3618  N   HIE   225      40.994  36.701  57.375  1.00  0.00           N  
ATOM   3619  H   HIE   225      41.635  37.356  57.798  1.00  0.00           H  
ATOM   3620  CA  HIE   225      40.824  36.619  55.923  1.00  0.00           C  
ATOM   3621  HA  HIE   225      40.114  35.817  55.722  1.00  0.00           H  
ATOM   3622  CB  HIE   225      40.186  38.041  55.449  1.00  0.00           C  
ATOM   3623  HB2 HIE   225      39.306  38.158  56.080  1.00  0.00           H  
ATOM   3624  HB3 HIE   225      40.976  38.726  55.757  1.00  0.00           H  
ATOM   3625  CG  HIE   225      39.923  38.134  53.985  1.00  0.00           C  
ATOM   3626  ND1 HIE   225      39.527  37.178  53.070  1.00  0.00           N  
ATOM   3627  CE1 HIE   225      39.589  37.674  51.822  1.00  0.00           C  
ATOM   3628  HE1 HIE   225      39.495  37.265  50.826  1.00  0.00           H  
ATOM   3629  NE2 HIE   225      39.962  39.009  51.955  1.00  0.00           N  
ATOM   3630  HE2 HIE   225      40.050  39.667  51.194  1.00  0.00           H  
ATOM   3631  CD2 HIE   225      40.253  39.235  53.269  1.00  0.00           C  
ATOM   3632  HD2 HIE   225      40.728  40.136  53.626  1.00  0.00           H  
ATOM   3633  C   HIE   225      42.143  36.377  55.170  1.00  0.00           C  
ATOM   3634  O   HIE   225      42.362  35.262  54.627  1.00  0.00           O  
ATOM   3635  N   LEU   226      43.043  37.369  55.003  1.00  0.00           N  
ATOM   3636  H   LEU   226      42.838  38.231  55.486  1.00  0.00           H  
ATOM   3637  CA  LEU   226      44.256  37.362  54.159  1.00  0.00           C  
ATOM   3638  HA  LEU   226      43.801  37.512  53.180  1.00  0.00           H  
ATOM   3639  CB  LEU   226      45.154  38.639  54.549  1.00  0.00           C  
ATOM   3640  HB2 LEU   226      45.686  38.483  55.487  1.00  0.00           H  
ATOM   3641  HB3 LEU   226      45.879  38.670  53.736  1.00  0.00           H  
ATOM   3642  CG  LEU   226      44.381  39.988  54.645  1.00  0.00           C  
ATOM   3643  HG  LEU   226      43.484  39.806  55.236  1.00  0.00           H  
ATOM   3644  CD1 LEU   226      45.151  41.104  55.287  1.00  0.00           C  
ATOM   3645 HD11 LEU   226      45.603  40.720  56.202  1.00  0.00           H  
ATOM   3646 HD12 LEU   226      46.114  41.334  54.832  1.00  0.00           H  
ATOM   3647 HD13 LEU   226      44.556  42.013  55.378  1.00  0.00           H  
ATOM   3648  CD2 LEU   226      43.977  40.562  53.349  1.00  0.00           C  
ATOM   3649 HD21 LEU   226      43.705  41.614  53.435  1.00  0.00           H  
ATOM   3650 HD22 LEU   226      44.835  40.563  52.677  1.00  0.00           H  
ATOM   3651 HD23 LEU   226      43.115  40.045  52.927  1.00  0.00           H  
ATOM   3652  C   LEU   226      44.943  35.994  54.296  1.00  0.00           C  
ATOM   3653  O   LEU   226      45.256  35.333  53.281  1.00  0.00           O  
ATOM   3654  N   LYS   227      45.212  35.582  55.521  1.00  0.00           N  
ATOM   3655  H   LYS   227      45.001  36.122  56.348  1.00  0.00           H  
ATOM   3656  CA  LYS   227      46.163  34.374  55.670  1.00  0.00           C  
ATOM   3657  HA  LYS   227      46.997  34.712  55.055  1.00  0.00           H  
ATOM   3658  CB  LYS   227      46.670  34.213  57.012  1.00  0.00           C  
ATOM   3659  HB2 LYS   227      47.640  33.715  56.998  1.00  0.00           H  
ATOM   3660  HB3 LYS   227      46.925  35.176  57.456  1.00  0.00           H  
ATOM   3661  CG  LYS   227      45.828  33.354  57.945  1.00  0.00           C  
ATOM   3662  HG2 LYS   227      44.799  33.710  57.983  1.00  0.00           H  
ATOM   3663  HG3 LYS   227      45.896  32.308  57.647  1.00  0.00           H  
ATOM   3664  CD  LYS   227      46.306  33.408  59.381  1.00  0.00           C  
ATOM   3665  HD2 LYS   227      47.263  32.888  59.399  1.00  0.00           H  
ATOM   3666  HD3 LYS   227      46.306  34.415  59.798  1.00  0.00           H  
ATOM   3667  CE  LYS   227      45.270  32.699  60.245  1.00  0.00           C  
ATOM   3668  HE2 LYS   227      44.257  33.083  60.121  1.00  0.00           H  
ATOM   3669  HE3 LYS   227      45.258  31.688  59.839  1.00  0.00           H  
ATOM   3670  NZ  LYS   227      45.754  32.601  61.607  1.00  0.00           N  
ATOM   3671  HZ1 LYS   227      45.031  32.357  62.268  1.00  0.00           H  
ATOM   3672  HZ2 LYS   227      46.409  31.838  61.698  1.00  0.00           H  
ATOM   3673  HZ3 LYS   227      46.251  33.397  61.981  1.00  0.00           H  
ATOM   3674  C   LYS   227      45.559  33.079  55.086  1.00  0.00           C  
ATOM   3675  O   LYS   227      46.352  32.167  54.971  1.00  0.00           O  
ATOM   3676  N   PHE   228      44.298  33.005  54.743  1.00  0.00           N  
ATOM   3677  H   PHE   228      43.669  33.693  55.132  1.00  0.00           H  
ATOM   3678  CA  PHE   228      43.710  31.839  54.035  1.00  0.00           C  
ATOM   3679  HA  PHE   228      44.345  30.957  54.116  1.00  0.00           H  
ATOM   3680  CB  PHE   228      42.224  31.588  54.458  1.00  0.00           C  
ATOM   3681  HB2 PHE   228      41.588  32.429  54.184  1.00  0.00           H  
ATOM   3682  HB3 PHE   228      41.807  30.659  54.068  1.00  0.00           H  
ATOM   3683  CG  PHE   228      42.143  31.545  55.930  1.00  0.00           C  
ATOM   3684  CD1 PHE   228      41.601  32.605  56.691  1.00  0.00           C  
ATOM   3685  HD1 PHE   228      41.040  33.421  56.260  1.00  0.00           H  
ATOM   3686  CE1 PHE   228      41.639  32.527  58.100  1.00  0.00           C  
ATOM   3687  HE1 PHE   228      41.280  33.361  58.685  1.00  0.00           H  
ATOM   3688  CZ  PHE   228      42.376  31.541  58.698  1.00  0.00           C  
ATOM   3689  HZ  PHE   228      42.581  31.525  59.758  1.00  0.00           H  
ATOM   3690  CE2 PHE   228      42.952  30.503  57.962  1.00  0.00           C  
ATOM   3691  HE2 PHE   228      43.560  29.756  58.452  1.00  0.00           H  
ATOM   3692  CD2 PHE   228      42.777  30.486  56.604  1.00  0.00           C  
ATOM   3693  HD2 PHE   228      43.337  29.811  55.974  1.00  0.00           H  
ATOM   3694  C   PHE   228      43.720  31.947  52.492  1.00  0.00           C  
ATOM   3695  O   PHE   228      43.556  30.968  51.725  1.00  0.00           O  
ATOM   3696  N   ILE   229      44.054  33.157  51.946  1.00  0.00           N  
ATOM   3697  H   ILE   229      44.359  33.894  52.565  1.00  0.00           H  
ATOM   3698  CA  ILE   229      44.325  33.255  50.507  1.00  0.00           C  
ATOM   3699  HA  ILE   229      43.419  32.891  50.022  1.00  0.00           H  
ATOM   3700  CB  ILE   229      44.498  34.741  50.049  1.00  0.00           C  
ATOM   3701  HB  ILE   229      45.429  35.063  50.517  1.00  0.00           H  
ATOM   3702  CG2 ILE   229      44.843  34.859  48.575  1.00  0.00           C  
ATOM   3703 HG21 ILE   229      45.822  34.396  48.450  1.00  0.00           H  
ATOM   3704 HG22 ILE   229      44.076  34.367  47.976  1.00  0.00           H  
ATOM   3705 HG23 ILE   229      44.890  35.919  48.325  1.00  0.00           H  
ATOM   3706  CG1 ILE   229      43.380  35.747  50.494  1.00  0.00           C  
ATOM   3707 HG12 ILE   229      43.279  35.764  51.579  1.00  0.00           H  
ATOM   3708 HG13 ILE   229      43.708  36.773  50.329  1.00  0.00           H  
ATOM   3709  CD1 ILE   229      41.978  35.545  49.991  1.00  0.00           C  
ATOM   3710 HD11 ILE   229      42.043  35.925  48.971  1.00  0.00           H  
ATOM   3711 HD12 ILE   229      41.533  34.555  50.095  1.00  0.00           H  
ATOM   3712 HD13 ILE   229      41.293  36.186  50.545  1.00  0.00           H  
ATOM   3713  C   ILE   229      45.550  32.415  50.016  1.00  0.00           C  
ATOM   3714  O   ILE   229      46.528  32.361  50.709  1.00  0.00           O  
ATOM   3715  N   LYS   230      45.386  31.640  48.972  1.00  0.00           N  
ATOM   3716  H   LYS   230      44.463  31.495  48.587  1.00  0.00           H  
ATOM   3717  CA  LYS   230      46.476  30.936  48.290  1.00  0.00           C  
ATOM   3718  HA  LYS   230      47.085  30.693  49.161  1.00  0.00           H  
ATOM   3719  CB  LYS   230      45.950  29.608  47.622  1.00  0.00           C  
ATOM   3720  HB2 LYS   230      45.406  28.976  48.324  1.00  0.00           H  
ATOM   3721  HB3 LYS   230      45.355  29.748  46.720  1.00  0.00           H  
ATOM   3722  CG  LYS   230      47.066  28.601  47.276  1.00  0.00           C  
ATOM   3723  HG2 LYS   230      46.744  27.799  46.611  1.00  0.00           H  
ATOM   3724  HG3 LYS   230      47.754  29.121  46.609  1.00  0.00           H  
ATOM   3725  CD  LYS   230      47.825  28.210  48.505  1.00  0.00           C  
ATOM   3726  HD2 LYS   230      48.258  29.030  49.079  1.00  0.00           H  
ATOM   3727  HD3 LYS   230      47.098  27.793  49.203  1.00  0.00           H  
ATOM   3728  CE  LYS   230      48.952  27.247  48.306  1.00  0.00           C  
ATOM   3729  HE2 LYS   230      49.317  27.026  49.309  1.00  0.00           H  
ATOM   3730  HE3 LYS   230      48.440  26.356  47.943  1.00  0.00           H  
ATOM   3731  NZ  LYS   230      50.075  27.627  47.404  1.00  0.00           N  
ATOM   3732  HZ1 LYS   230      50.450  28.563  47.449  1.00  0.00           H  
ATOM   3733  HZ2 LYS   230      50.834  26.960  47.428  1.00  0.00           H  
ATOM   3734  HZ3 LYS   230      49.763  27.623  46.443  1.00  0.00           H  
ATOM   3735  C   LYS   230      47.299  31.755  47.275  1.00  0.00           C  
ATOM   3736  O   LYS   230      46.672  32.089  46.231  1.00  0.00           O  
ATOM   3737  N   LEU   231      48.540  32.075  47.459  1.00  0.00           N  
ATOM   3738  H   LEU   231      48.972  31.862  48.346  1.00  0.00           H  
ATOM   3739  CA  LEU   231      49.492  32.515  46.357  1.00  0.00           C  
ATOM   3740  HA  LEU   231      48.913  33.248  45.794  1.00  0.00           H  
ATOM   3741  CB  LEU   231      50.630  33.103  47.153  1.00  0.00           C  
ATOM   3742  HB2 LEU   231      50.378  33.851  47.905  1.00  0.00           H  
ATOM   3743  HB3 LEU   231      50.984  32.329  47.835  1.00  0.00           H  
ATOM   3744  CG  LEU   231      51.815  33.618  46.287  1.00  0.00           C  
ATOM   3745  HG  LEU   231      52.069  32.767  45.655  1.00  0.00           H  
ATOM   3746  CD1 LEU   231      51.321  34.690  45.355  1.00  0.00           C  
ATOM   3747 HD11 LEU   231      50.810  35.355  46.051  1.00  0.00           H  
ATOM   3748 HD12 LEU   231      52.281  35.072  45.009  1.00  0.00           H  
ATOM   3749 HD13 LEU   231      50.734  34.208  44.574  1.00  0.00           H  
ATOM   3750  CD2 LEU   231      53.068  33.948  47.149  1.00  0.00           C  
ATOM   3751 HD21 LEU   231      53.732  34.465  46.456  1.00  0.00           H  
ATOM   3752 HD22 LEU   231      52.785  34.541  48.019  1.00  0.00           H  
ATOM   3753 HD23 LEU   231      53.564  33.014  47.413  1.00  0.00           H  
ATOM   3754  C   LEU   231      49.676  31.311  45.439  1.00  0.00           C  
ATOM   3755  O   LEU   231      49.813  30.170  45.864  1.00  0.00           O  
ATOM   3756  N   ASN   232      49.950  31.538  44.135  1.00  0.00           N  
ATOM   3757  H   ASN   232      49.817  32.480  43.795  1.00  0.00           H  
ATOM   3758  CA  ASN   232      50.283  30.553  43.092  1.00  0.00           C  
ATOM   3759  HA  ASN   232      49.669  29.662  43.224  1.00  0.00           H  
ATOM   3760  CB  ASN   232      50.062  31.121  41.681  1.00  0.00           C  
ATOM   3761  HB2 ASN   232      48.997  31.171  41.451  1.00  0.00           H  
ATOM   3762  HB3 ASN   232      50.669  32.025  41.629  1.00  0.00           H  
ATOM   3763  CG  ASN   232      50.583  30.179  40.614  1.00  0.00           C  
ATOM   3764  OD1 ASN   232      50.315  28.981  40.538  1.00  0.00           O  
ATOM   3765  ND2 ASN   232      51.366  30.647  39.691  1.00  0.00           N  
ATOM   3766 HD21 ASN   232      51.636  29.959  39.003  1.00  0.00           H  
ATOM   3767 HD22 ASN   232      51.670  31.610  39.699  1.00  0.00           H  
ATOM   3768  C   ASN   232      51.752  30.030  43.134  1.00  0.00           C  
ATOM   3769  O   ASN   232      52.701  30.794  43.206  1.00  0.00           O  
ATOM   3770  N   GLN   233      51.958  28.721  42.988  1.00  0.00           N  
ATOM   3771  H   GLN   233      51.093  28.201  43.006  1.00  0.00           H  
ATOM   3772  CA  GLN   233      53.268  27.982  42.956  1.00  0.00           C  
ATOM   3773  HA  GLN   233      54.075  28.526  43.445  1.00  0.00           H  
ATOM   3774  CB  GLN   233      53.046  26.614  43.774  1.00  0.00           C  
ATOM   3775  HB2 GLN   233      52.825  26.901  44.802  1.00  0.00           H  
ATOM   3776  HB3 GLN   233      52.239  26.000  43.375  1.00  0.00           H  
ATOM   3777  CG  GLN   233      54.129  25.518  43.688  1.00  0.00           C  
ATOM   3778  HG2 GLN   233      53.639  24.552  43.807  1.00  0.00           H  
ATOM   3779  HG3 GLN   233      54.528  25.579  42.675  1.00  0.00           H  
ATOM   3780  CD  GLN   233      55.289  25.727  44.673  1.00  0.00           C  
ATOM   3781  OE1 GLN   233      55.279  26.633  45.551  1.00  0.00           O  
ATOM   3782  NE2 GLN   233      56.359  24.892  44.570  1.00  0.00           N  
ATOM   3783 HE21 GLN   233      57.018  24.797  45.329  1.00  0.00           H  
ATOM   3784 HE22 GLN   233      56.406  24.223  43.814  1.00  0.00           H  
ATOM   3785  C   GLN   233      53.748  27.612  41.572  1.00  0.00           C  
ATOM   3786  O   GLN   233      54.924  27.836  41.199  1.00  0.00           O  
ATOM   3787  N   GLN   234      52.847  27.183  40.669  1.00  0.00           N  
ATOM   3788  H   GLN   234      51.866  27.253  40.898  1.00  0.00           H  
ATOM   3789  CA  GLN   234      53.121  26.760  39.243  1.00  0.00           C  
ATOM   3790  HA  GLN   234      54.173  26.475  39.254  1.00  0.00           H  
ATOM   3791  CB  GLN   234      52.476  25.437  38.978  1.00  0.00           C  
ATOM   3792  HB2 GLN   234      52.778  24.880  39.865  1.00  0.00           H  
ATOM   3793  HB3 GLN   234      51.406  25.629  39.054  1.00  0.00           H  
ATOM   3794  CG  GLN   234      52.908  24.672  37.721  1.00  0.00           C  
ATOM   3795  HG2 GLN   234      53.873  25.061  37.394  1.00  0.00           H  
ATOM   3796  HG3 GLN   234      53.001  23.657  38.107  1.00  0.00           H  
ATOM   3797  CD  GLN   234      51.866  24.647  36.618  1.00  0.00           C  
ATOM   3798  OE1 GLN   234      51.464  23.674  36.011  1.00  0.00           O  
ATOM   3799  NE2 GLN   234      51.218  25.724  36.301  1.00  0.00           N  
ATOM   3800 HE21 GLN   234      50.416  25.601  35.699  1.00  0.00           H  
ATOM   3801 HE22 GLN   234      51.478  26.643  36.628  1.00  0.00           H  
ATOM   3802  C   GLN   234      53.016  27.767  38.176  1.00  0.00           C  
ATOM   3803  O   GLN   234      51.942  28.184  37.717  1.00  0.00           O  
ATOM   3804  N   PHE   235      54.079  28.412  37.791  1.00  0.00           N  
ATOM   3805  H   PHE   235      54.940  28.159  38.254  1.00  0.00           H  
ATOM   3806  CA  PHE   235      54.163  29.327  36.605  1.00  0.00           C  
ATOM   3807  HA  PHE   235      53.608  30.242  36.817  1.00  0.00           H  
ATOM   3808  CB  PHE   235      55.664  29.576  36.367  1.00  0.00           C  
ATOM   3809  HB2 PHE   235      56.007  30.366  37.036  1.00  0.00           H  
ATOM   3810  HB3 PHE   235      56.126  28.592  36.448  1.00  0.00           H  
ATOM   3811  CG  PHE   235      56.005  30.101  34.976  1.00  0.00           C  
ATOM   3812  CD1 PHE   235      56.078  31.470  34.669  1.00  0.00           C  
ATOM   3813  HD1 PHE   235      55.777  32.195  35.410  1.00  0.00           H  
ATOM   3814  CE1 PHE   235      56.440  31.875  33.370  1.00  0.00           C  
ATOM   3815  HE1 PHE   235      56.459  32.918  33.089  1.00  0.00           H  
ATOM   3816  CZ  PHE   235      56.851  30.911  32.424  1.00  0.00           C  
ATOM   3817  HZ  PHE   235      57.222  31.183  31.447  1.00  0.00           H  
ATOM   3818  CE2 PHE   235      56.710  29.561  32.758  1.00  0.00           C  
ATOM   3819  HE2 PHE   235      57.012  28.733  32.134  1.00  0.00           H  
ATOM   3820  CD2 PHE   235      56.206  29.238  33.993  1.00  0.00           C  
ATOM   3821  HD2 PHE   235      56.204  28.190  34.252  1.00  0.00           H  
ATOM   3822  C   PHE   235      53.354  28.734  35.449  1.00  0.00           C  
ATOM   3823  O   PHE   235      53.742  27.683  34.950  1.00  0.00           O  
ATOM   3824  N   VAL   236      52.208  29.257  35.093  1.00  0.00           N  
ATOM   3825  H   VAL   236      52.094  30.154  35.543  1.00  0.00           H  
ATOM   3826  CA  VAL   236      51.410  29.017  33.926  1.00  0.00           C  
ATOM   3827  HA  VAL   236      51.285  27.950  33.744  1.00  0.00           H  
ATOM   3828  CB  VAL   236      49.996  29.589  34.028  1.00  0.00           C  
ATOM   3829  HB  VAL   236      49.978  30.625  34.367  1.00  0.00           H  
ATOM   3830  CG1 VAL   236      49.221  29.426  32.810  1.00  0.00           C  
ATOM   3831 HG11 VAL   236      49.630  30.060  32.023  1.00  0.00           H  
ATOM   3832 HG12 VAL   236      49.100  28.405  32.445  1.00  0.00           H  
ATOM   3833 HG13 VAL   236      48.218  29.842  32.901  1.00  0.00           H  
ATOM   3834  CG2 VAL   236      49.131  28.702  34.925  1.00  0.00           C  
ATOM   3835 HG21 VAL   236      49.432  28.845  35.963  1.00  0.00           H  
ATOM   3836 HG22 VAL   236      48.076  28.972  34.965  1.00  0.00           H  
ATOM   3837 HG23 VAL   236      49.255  27.678  34.572  1.00  0.00           H  
ATOM   3838  C   VAL   236      52.128  29.847  32.828  1.00  0.00           C  
ATOM   3839  O   VAL   236      52.295  31.086  33.026  1.00  0.00           O  
ATOM   3840  N   PRO   237      52.368  29.330  31.586  1.00  0.00           N  
ATOM   3841  CD  PRO   237      52.647  27.895  31.307  1.00  0.00           C  
ATOM   3842  HD2 PRO   237      51.761  27.299  31.524  1.00  0.00           H  
ATOM   3843  HD3 PRO   237      53.468  27.552  31.936  1.00  0.00           H  
ATOM   3844  CG  PRO   237      53.089  27.937  29.815  1.00  0.00           C  
ATOM   3845  HG2 PRO   237      52.163  27.752  29.270  1.00  0.00           H  
ATOM   3846  HG3 PRO   237      53.782  27.114  29.639  1.00  0.00           H  
ATOM   3847  CB  PRO   237      53.696  29.281  29.595  1.00  0.00           C  
ATOM   3848  HB2 PRO   237      53.815  29.538  28.542  1.00  0.00           H  
ATOM   3849  HB3 PRO   237      54.672  29.401  30.066  1.00  0.00           H  
ATOM   3850  CA  PRO   237      52.844  30.146  30.445  1.00  0.00           C  
ATOM   3851  HA  PRO   237      53.451  31.000  30.746  1.00  0.00           H  
ATOM   3852  C   PRO   237      51.615  30.777  29.748  1.00  0.00           C  
ATOM   3853  O   PRO   237      51.172  30.350  28.718  1.00  0.00           O  
ATOM   3854  N   PHE   238      51.081  31.886  30.271  1.00  0.00           N  
ATOM   3855  H   PHE   238      51.515  32.120  31.153  1.00  0.00           H  
ATOM   3856  CA  PHE   238      49.993  32.722  29.906  1.00  0.00           C  
ATOM   3857  HA  PHE   238      49.084  32.137  29.764  1.00  0.00           H  
ATOM   3858  CB  PHE   238      49.753  33.791  31.047  1.00  0.00           C  
ATOM   3859  HB2 PHE   238      50.728  34.182  31.338  1.00  0.00           H  
ATOM   3860  HB3 PHE   238      49.221  34.630  30.598  1.00  0.00           H  
ATOM   3861  CG  PHE   238      48.895  33.345  32.218  1.00  0.00           C  
ATOM   3862  CD1 PHE   238      49.464  33.518  33.510  1.00  0.00           C  
ATOM   3863  HD1 PHE   238      50.442  33.943  33.682  1.00  0.00           H  
ATOM   3864  CE1 PHE   238      48.656  33.021  34.602  1.00  0.00           C  
ATOM   3865  HE1 PHE   238      49.005  33.163  35.614  1.00  0.00           H  
ATOM   3866  CZ  PHE   238      47.415  32.413  34.451  1.00  0.00           C  
ATOM   3867  HZ  PHE   238      46.864  32.026  35.295  1.00  0.00           H  
ATOM   3868  CE2 PHE   238      46.938  32.259  33.118  1.00  0.00           C  
ATOM   3869  HE2 PHE   238      46.028  31.712  32.918  1.00  0.00           H  
ATOM   3870  CD2 PHE   238      47.679  32.705  32.036  1.00  0.00           C  
ATOM   3871  HD2 PHE   238      47.221  32.633  31.060  1.00  0.00           H  
ATOM   3872  C   PHE   238      50.088  33.473  28.560  1.00  0.00           C  
ATOM   3873  O   PHE   238      49.084  33.664  27.939  1.00  0.00           O  
ATOM   3874  N   THR   239      51.298  33.754  28.040  1.00  0.00           N  
ATOM   3875  H   THR   239      52.112  33.517  28.589  1.00  0.00           H  
ATOM   3876  CA  THR   239      51.555  34.286  26.684  1.00  0.00           C  
ATOM   3877  HA  THR   239      50.904  35.140  26.503  1.00  0.00           H  
ATOM   3878  CB  THR   239      53.026  34.758  26.533  1.00  0.00           C  
ATOM   3879  HB  THR   239      53.116  35.129  25.512  1.00  0.00           H  
ATOM   3880  CG2 THR   239      53.214  36.025  27.424  1.00  0.00           C  
ATOM   3881 HG21 THR   239      54.175  36.532  27.340  1.00  0.00           H  
ATOM   3882 HG22 THR   239      52.466  36.726  27.053  1.00  0.00           H  
ATOM   3883 HG23 THR   239      53.092  35.708  28.460  1.00  0.00           H  
ATOM   3884  OG1 THR   239      54.008  33.799  26.837  1.00  0.00           O  
ATOM   3885  HG1 THR   239      54.050  33.719  27.793  1.00  0.00           H  
ATOM   3886  C   THR   239      51.327  33.263  25.619  1.00  0.00           C  
ATOM   3887  O   THR   239      51.416  33.566  24.392  1.00  0.00           O  
ATOM   3888  N   GLN   240      51.338  31.983  26.057  1.00  0.00           N  
ATOM   3889  H   GLN   240      51.428  31.796  27.046  1.00  0.00           H  
ATOM   3890  CA  GLN   240      51.260  30.867  25.127  1.00  0.00           C  
ATOM   3891  HA  GLN   240      51.407  31.091  24.070  1.00  0.00           H  
ATOM   3892  CB  GLN   240      52.280  29.698  25.379  1.00  0.00           C  
ATOM   3893  HB2 GLN   240      52.132  29.262  26.367  1.00  0.00           H  
ATOM   3894  HB3 GLN   240      52.278  28.890  24.648  1.00  0.00           H  
ATOM   3895  CG  GLN   240      53.661  30.222  25.553  1.00  0.00           C  
ATOM   3896  HG2 GLN   240      53.745  30.967  26.344  1.00  0.00           H  
ATOM   3897  HG3 GLN   240      54.398  29.481  25.861  1.00  0.00           H  
ATOM   3898  CD  GLN   240      54.216  30.783  24.257  1.00  0.00           C  
ATOM   3899  OE1 GLN   240      54.104  30.143  23.224  1.00  0.00           O  
ATOM   3900  NE2 GLN   240      54.859  31.922  24.209  1.00  0.00           N  
ATOM   3901 HE21 GLN   240      55.410  32.243  23.426  1.00  0.00           H  
ATOM   3902 HE22 GLN   240      55.055  32.366  25.095  1.00  0.00           H  
ATOM   3903  C   GLN   240      49.895  30.257  25.099  1.00  0.00           C  
ATOM   3904  O   GLN   240      49.586  29.535  24.135  1.00  0.00           O  
ATOM   3905  N   LEU   241      49.185  30.274  26.190  1.00  0.00           N  
ATOM   3906  H   LEU   241      49.517  30.826  26.968  1.00  0.00           H  
ATOM   3907  CA  LEU   241      47.856  29.656  26.458  1.00  0.00           C  
ATOM   3908  HA  LEU   241      47.780  28.747  25.863  1.00  0.00           H  
ATOM   3909  CB  LEU   241      47.685  29.227  27.885  1.00  0.00           C  
ATOM   3910  HB2 LEU   241      48.204  29.972  28.488  1.00  0.00           H  
ATOM   3911  HB3 LEU   241      46.616  29.164  28.090  1.00  0.00           H  
ATOM   3912  CG  LEU   241      48.333  27.839  28.143  1.00  0.00           C  
ATOM   3913  HG  LEU   241      49.212  27.719  27.510  1.00  0.00           H  
ATOM   3914  CD1 LEU   241      48.839  27.825  29.595  1.00  0.00           C  
ATOM   3915 HD11 LEU   241      48.901  26.796  29.948  1.00  0.00           H  
ATOM   3916 HD12 LEU   241      49.741  28.424  29.719  1.00  0.00           H  
ATOM   3917 HD13 LEU   241      48.036  28.237  30.207  1.00  0.00           H  
ATOM   3918  CD2 LEU   241      47.375  26.651  27.928  1.00  0.00           C  
ATOM   3919 HD21 LEU   241      46.589  26.654  28.683  1.00  0.00           H  
ATOM   3920 HD22 LEU   241      47.128  26.682  26.867  1.00  0.00           H  
ATOM   3921 HD23 LEU   241      48.061  25.827  28.124  1.00  0.00           H  
ATOM   3922  C   LEU   241      46.742  30.760  26.120  1.00  0.00           C  
ATOM   3923  O   LEU   241      46.935  31.886  26.402  1.00  0.00           O  
ATOM   3924  N   ASP   242      45.668  30.330  25.371  1.00  0.00           N  
ATOM   3925  H   ASP   242      45.505  29.362  25.132  1.00  0.00           H  
ATOM   3926  CA  ASP   242      44.643  31.247  24.909  1.00  0.00           C  
ATOM   3927  HA  ASP   242      45.094  32.167  24.537  1.00  0.00           H  
ATOM   3928  CB  ASP   242      43.795  30.687  23.791  1.00  0.00           C  
ATOM   3929  HB2 ASP   242      44.474  30.106  23.167  1.00  0.00           H  
ATOM   3930  HB3 ASP   242      43.030  30.044  24.225  1.00  0.00           H  
ATOM   3931  CG  ASP   242      43.034  31.783  23.052  1.00  0.00           C  
ATOM   3932  OD1 ASP   242      42.113  31.416  22.220  1.00  0.00           O  
ATOM   3933  OD2 ASP   242      43.081  32.957  23.459  1.00  0.00           O  
ATOM   3934  C   ASP   242      43.760  31.664  26.126  1.00  0.00           C  
ATOM   3935  O   ASP   242      43.014  30.856  26.736  1.00  0.00           O  
ATOM   3936  N   LEU   243      43.669  33.037  26.376  1.00  0.00           N  
ATOM   3937  H   LEU   243      44.230  33.675  25.830  1.00  0.00           H  
ATOM   3938  CA  LEU   243      42.946  33.669  27.408  1.00  0.00           C  
ATOM   3939  HA  LEU   243      42.647  32.896  28.115  1.00  0.00           H  
ATOM   3940  CB  LEU   243      43.767  34.715  28.159  1.00  0.00           C  
ATOM   3941  HB2 LEU   243      43.937  35.505  27.428  1.00  0.00           H  
ATOM   3942  HB3 LEU   243      43.331  35.182  29.042  1.00  0.00           H  
ATOM   3943  CG  LEU   243      45.137  34.062  28.549  1.00  0.00           C  
ATOM   3944  HG  LEU   243      45.698  33.765  27.663  1.00  0.00           H  
ATOM   3945  CD1 LEU   243      45.876  35.275  29.149  1.00  0.00           C  
ATOM   3946 HD11 LEU   243      46.924  35.063  29.365  1.00  0.00           H  
ATOM   3947 HD12 LEU   243      45.847  36.110  28.450  1.00  0.00           H  
ATOM   3948 HD13 LEU   243      45.454  35.567  30.111  1.00  0.00           H  
ATOM   3949  CD2 LEU   243      45.087  32.874  29.429  1.00  0.00           C  
ATOM   3950 HD21 LEU   243      46.115  32.516  29.476  1.00  0.00           H  
ATOM   3951 HD22 LEU   243      44.820  33.061  30.469  1.00  0.00           H  
ATOM   3952 HD23 LEU   243      44.394  32.126  29.043  1.00  0.00           H  
ATOM   3953  C   LEU   243      41.657  34.346  26.902  1.00  0.00           C  
ATOM   3954  O   LEU   243      40.810  34.830  27.616  1.00  0.00           O  
ATOM   3955  N   SER   244      41.480  34.492  25.523  1.00  0.00           N  
ATOM   3956  H   SER   244      42.141  33.935  25.001  1.00  0.00           H  
ATOM   3957  CA  SER   244      40.639  35.390  24.841  1.00  0.00           C  
ATOM   3958  HA  SER   244      40.748  36.393  25.254  1.00  0.00           H  
ATOM   3959  CB  SER   244      41.029  35.330  23.334  1.00  0.00           C  
ATOM   3960  HB2 SER   244      40.520  36.081  22.731  1.00  0.00           H  
ATOM   3961  HB3 SER   244      42.095  35.526  23.217  1.00  0.00           H  
ATOM   3962  OG  SER   244      40.743  34.051  22.714  1.00  0.00           O  
ATOM   3963  HG  SER   244      41.556  33.552  22.821  1.00  0.00           H  
ATOM   3964  C   SER   244      39.128  35.158  24.934  1.00  0.00           C  
ATOM   3965  O   SER   244      38.338  35.865  24.260  1.00  0.00           O  
ATOM   3966  N   TYR   245      38.699  34.202  25.742  1.00  0.00           N  
ATOM   3967  H   TYR   245      39.334  33.574  26.214  1.00  0.00           H  
ATOM   3968  CA  TYR   245      37.259  33.977  25.901  1.00  0.00           C  
ATOM   3969  HA  TYR   245      36.835  34.266  24.939  1.00  0.00           H  
ATOM   3970  CB  TYR   245      36.918  32.567  26.425  1.00  0.00           C  
ATOM   3971  HB2 TYR   245      35.858  32.495  26.666  1.00  0.00           H  
ATOM   3972  HB3 TYR   245      37.167  31.786  25.706  1.00  0.00           H  
ATOM   3973  CG  TYR   245      37.713  32.209  27.624  1.00  0.00           C  
ATOM   3974  CD1 TYR   245      37.066  32.039  28.893  1.00  0.00           C  
ATOM   3975  HD1 TYR   245      36.061  32.414  29.017  1.00  0.00           H  
ATOM   3976  CE1 TYR   245      37.793  31.591  30.014  1.00  0.00           C  
ATOM   3977  HE1 TYR   245      37.352  31.578  30.999  1.00  0.00           H  
ATOM   3978  CZ  TYR   245      39.172  31.268  29.992  1.00  0.00           C  
ATOM   3979  OH  TYR   245      39.826  30.675  31.048  1.00  0.00           O  
ATOM   3980  HH  TYR   245      40.785  30.658  31.016  1.00  0.00           H  
ATOM   3981  CE2 TYR   245      39.812  31.418  28.744  1.00  0.00           C  
ATOM   3982  HE2 TYR   245      40.844  31.126  28.614  1.00  0.00           H  
ATOM   3983  CD2 TYR   245      39.087  31.848  27.595  1.00  0.00           C  
ATOM   3984  HD2 TYR   245      39.607  31.778  26.652  1.00  0.00           H  
ATOM   3985  C   TYR   245      36.687  35.000  26.823  1.00  0.00           C  
ATOM   3986  O   TYR   245      35.474  35.102  26.835  1.00  0.00           O  
ATOM   3987  N   LEU   246      37.588  35.642  27.614  1.00  0.00           N  
ATOM   3988  H   LEU   246      38.548  35.402  27.412  1.00  0.00           H  
ATOM   3989  CA  LEU   246      37.339  36.800  28.523  1.00  0.00           C  
ATOM   3990  HA  LEU   246      36.464  36.615  29.146  1.00  0.00           H  
ATOM   3991  CB  LEU   246      38.596  37.105  29.378  1.00  0.00           C  
ATOM   3992  HB2 LEU   246      39.339  37.366  28.625  1.00  0.00           H  
ATOM   3993  HB3 LEU   246      38.481  38.033  29.937  1.00  0.00           H  
ATOM   3994  CG  LEU   246      39.186  36.032  30.212  1.00  0.00           C  
ATOM   3995  HG  LEU   246      39.084  35.109  29.641  1.00  0.00           H  
ATOM   3996  CD1 LEU   246      40.643  36.306  30.438  1.00  0.00           C  
ATOM   3997 HD11 LEU   246      41.078  35.475  30.993  1.00  0.00           H  
ATOM   3998 HD12 LEU   246      41.195  36.293  29.498  1.00  0.00           H  
ATOM   3999 HD13 LEU   246      40.793  37.235  30.987  1.00  0.00           H  
ATOM   4000  CD2 LEU   246      38.368  35.897  31.467  1.00  0.00           C  
ATOM   4001 HD21 LEU   246      38.723  35.140  32.166  1.00  0.00           H  
ATOM   4002 HD22 LEU   246      38.324  36.794  32.084  1.00  0.00           H  
ATOM   4003 HD23 LEU   246      37.335  35.732  31.160  1.00  0.00           H  
ATOM   4004  C   LEU   246      36.962  38.119  27.786  1.00  0.00           C  
ATOM   4005  O   LEU   246      36.567  39.064  28.487  1.00  0.00           O  
ATOM   4006  N   GLN   247      37.070  38.263  26.491  1.00  0.00           N  
ATOM   4007  H   GLN   247      37.334  37.436  25.974  1.00  0.00           H  
ATOM   4008  CA  GLN   247      36.387  39.322  25.808  1.00  0.00           C  
ATOM   4009  HA  GLN   247      36.685  40.310  26.158  1.00  0.00           H  
ATOM   4010  CB  GLN   247      36.700  39.180  24.251  1.00  0.00           C  
ATOM   4011  HB2 GLN   247      36.484  38.161  23.928  1.00  0.00           H  
ATOM   4012  HB3 GLN   247      36.206  40.031  23.782  1.00  0.00           H  
ATOM   4013  CG  GLN   247      38.239  39.381  23.987  1.00  0.00           C  
ATOM   4014  HG2 GLN   247      38.745  40.151  24.570  1.00  0.00           H  
ATOM   4015  HG3 GLN   247      38.628  38.457  24.414  1.00  0.00           H  
ATOM   4016  CD  GLN   247      38.650  39.361  22.553  1.00  0.00           C  
ATOM   4017  OE1 GLN   247      37.826  39.038  21.746  1.00  0.00           O  
ATOM   4018  NE2 GLN   247      39.885  39.745  22.199  1.00  0.00           N  
ATOM   4019 HE21 GLN   247      40.147  39.660  21.227  1.00  0.00           H  
ATOM   4020 HE22 GLN   247      40.425  40.095  22.978  1.00  0.00           H  
ATOM   4021  C   GLN   247      34.766  39.326  25.917  1.00  0.00           C  
ATOM   4022  O   GLN   247      34.210  38.214  25.709  1.00  0.00           O  
ATOM   4023  N   GLN   248      34.173  40.470  26.267  1.00  0.00           N  
ATOM   4024  H   GLN   248      34.752  41.287  26.399  1.00  0.00           H  
ATOM   4025  CA  GLN   248      32.761  40.482  26.646  1.00  0.00           C  
ATOM   4026  HA  GLN   248      32.600  39.865  27.530  1.00  0.00           H  
ATOM   4027  CB  GLN   248      32.451  41.882  27.078  1.00  0.00           C  
ATOM   4028  HB2 GLN   248      33.236  42.130  27.793  1.00  0.00           H  
ATOM   4029  HB3 GLN   248      32.438  42.529  26.201  1.00  0.00           H  
ATOM   4030  CG  GLN   248      31.220  42.042  27.919  1.00  0.00           C  
ATOM   4031  HG2 GLN   248      31.106  41.145  28.526  1.00  0.00           H  
ATOM   4032  HG3 GLN   248      31.366  42.952  28.501  1.00  0.00           H  
ATOM   4033  CD  GLN   248      29.898  42.186  27.152  1.00  0.00           C  
ATOM   4034  OE1 GLN   248      29.871  42.853  26.074  1.00  0.00           O  
ATOM   4035  NE2 GLN   248      28.793  41.685  27.580  1.00  0.00           N  
ATOM   4036 HE21 GLN   248      27.919  41.972  27.163  1.00  0.00           H  
ATOM   4037 HE22 GLN   248      28.782  41.425  28.556  1.00  0.00           H  
ATOM   4038  C   GLN   248      31.801  39.957  25.602  1.00  0.00           C  
ATOM   4039  O   GLN   248      30.787  39.379  25.982  1.00  0.00           O  
ATOM   4040  N   GLU   249      32.109  40.080  24.295  1.00  0.00           N  
ATOM   4041  H   GLU   249      32.987  40.530  24.080  1.00  0.00           H  
ATOM   4042  CA  GLU   249      31.231  39.644  23.236  1.00  0.00           C  
ATOM   4043  HA  GLU   249      30.246  40.101  23.332  1.00  0.00           H  
ATOM   4044  CB  GLU   249      31.807  40.136  21.857  1.00  0.00           C  
ATOM   4045  HB2 GLU   249      32.114  41.169  22.023  1.00  0.00           H  
ATOM   4046  HB3 GLU   249      32.620  39.428  21.700  1.00  0.00           H  
ATOM   4047  CG  GLU   249      30.909  39.936  20.705  1.00  0.00           C  
ATOM   4048  HG2 GLU   249      31.281  39.086  20.132  1.00  0.00           H  
ATOM   4049  HG3 GLU   249      29.946  39.763  21.183  1.00  0.00           H  
ATOM   4050  CD  GLU   249      30.516  41.150  19.888  1.00  0.00           C  
ATOM   4051  OE1 GLU   249      30.643  42.317  20.404  1.00  0.00           O  
ATOM   4052  OE2 GLU   249      29.840  41.069  18.796  1.00  0.00           O  
ATOM   4053  C   GLU   249      31.022  38.168  23.185  1.00  0.00           C  
ATOM   4054  O   GLU   249      30.061  37.636  22.594  1.00  0.00           O  
ATOM   4055  N   ALA   250      31.906  37.481  23.952  1.00  0.00           N  
ATOM   4056  H   ALA   250      32.526  38.078  24.481  1.00  0.00           H  
ATOM   4057  CA  ALA   250      31.826  36.081  24.150  1.00  0.00           C  
ATOM   4058  HA  ALA   250      30.982  35.612  23.644  1.00  0.00           H  
ATOM   4059  CB  ALA   250      33.022  35.305  23.509  1.00  0.00           C  
ATOM   4060  HB1 ALA   250      32.920  34.293  23.902  1.00  0.00           H  
ATOM   4061  HB2 ALA   250      32.907  35.317  22.425  1.00  0.00           H  
ATOM   4062  HB3 ALA   250      33.989  35.708  23.812  1.00  0.00           H  
ATOM   4063  C   ALA   250      31.666  35.625  25.725  1.00  0.00           C  
ATOM   4064  O   ALA   250      30.845  34.799  25.991  1.00  0.00           O  
ATOM   4065  N   TYR   251      32.362  36.254  26.611  1.00  0.00           N  
ATOM   4066  H   TYR   251      33.123  36.825  26.270  1.00  0.00           H  
ATOM   4067  CA  TYR   251      32.330  35.932  27.996  1.00  0.00           C  
ATOM   4068  HA  TYR   251      32.732  34.920  28.022  1.00  0.00           H  
ATOM   4069  CB  TYR   251      33.380  36.614  28.911  1.00  0.00           C  
ATOM   4070  HB2 TYR   251      34.321  36.766  28.383  1.00  0.00           H  
ATOM   4071  HB3 TYR   251      32.927  37.593  29.066  1.00  0.00           H  
ATOM   4072  CG  TYR   251      33.614  35.891  30.205  1.00  0.00           C  
ATOM   4073  CD1 TYR   251      34.528  34.778  30.301  1.00  0.00           C  
ATOM   4074  HD1 TYR   251      35.100  34.542  29.416  1.00  0.00           H  
ATOM   4075  CE1 TYR   251      34.738  34.164  31.515  1.00  0.00           C  
ATOM   4076  HE1 TYR   251      35.514  33.414  31.560  1.00  0.00           H  
ATOM   4077  CZ  TYR   251      33.998  34.636  32.692  1.00  0.00           C  
ATOM   4078  OH  TYR   251      34.454  34.234  33.900  1.00  0.00           O  
ATOM   4079  HH  TYR   251      34.932  33.410  33.781  1.00  0.00           H  
ATOM   4080  CE2 TYR   251      33.008  35.647  32.563  1.00  0.00           C  
ATOM   4081  HE2 TYR   251      32.524  35.919  33.490  1.00  0.00           H  
ATOM   4082  CD2 TYR   251      32.814  36.236  31.312  1.00  0.00           C  
ATOM   4083  HD2 TYR   251      32.045  36.969  31.117  1.00  0.00           H  
ATOM   4084  C   TYR   251      30.921  35.996  28.730  1.00  0.00           C  
ATOM   4085  O   TYR   251      30.406  34.934  29.160  1.00  0.00           O  
ATOM   4086  N   ASP   252      30.253  37.139  28.673  1.00  0.00           N  
ATOM   4087  H   ASP   252      30.682  37.918  28.194  1.00  0.00           H  
ATOM   4088  CA  ASP   252      28.894  37.224  29.151  1.00  0.00           C  
ATOM   4089  HA  ASP   252      28.863  37.049  30.226  1.00  0.00           H  
ATOM   4090  CB  ASP   252      28.372  38.696  28.916  1.00  0.00           C  
ATOM   4091  HB2 ASP   252      28.601  39.028  27.903  1.00  0.00           H  
ATOM   4092  HB3 ASP   252      27.292  38.814  29.005  1.00  0.00           H  
ATOM   4093  CG  ASP   252      29.048  39.752  29.800  1.00  0.00           C  
ATOM   4094  OD1 ASP   252      30.172  39.525  30.285  1.00  0.00           O  
ATOM   4095  OD2 ASP   252      28.382  40.790  30.095  1.00  0.00           O  
ATOM   4096  C   ASP   252      27.955  36.251  28.427  1.00  0.00           C  
ATOM   4097  O   ASP   252      27.112  35.723  29.133  1.00  0.00           O  
ATOM   4098  N   ARG   253      28.150  36.159  27.079  1.00  0.00           N  
ATOM   4099  H   ARG   253      28.832  36.654  26.523  1.00  0.00           H  
ATOM   4100  CA  ARG   253      27.268  35.194  26.294  1.00  0.00           C  
ATOM   4101  HA  ARG   253      26.248  35.504  26.524  1.00  0.00           H  
ATOM   4102  CB  ARG   253      27.670  35.363  24.818  1.00  0.00           C  
ATOM   4103  HB2 ARG   253      27.486  36.378  24.467  1.00  0.00           H  
ATOM   4104  HB3 ARG   253      28.703  35.017  24.792  1.00  0.00           H  
ATOM   4105  CG  ARG   253      26.773  34.425  23.881  1.00  0.00           C  
ATOM   4106  HG2 ARG   253      26.460  33.480  24.326  1.00  0.00           H  
ATOM   4107  HG3 ARG   253      25.845  34.920  23.595  1.00  0.00           H  
ATOM   4108  CD  ARG   253      27.479  33.959  22.576  1.00  0.00           C  
ATOM   4109  HD2 ARG   253      26.696  33.528  21.952  1.00  0.00           H  
ATOM   4110  HD3 ARG   253      27.724  34.879  22.044  1.00  0.00           H  
ATOM   4111  NE  ARG   253      28.651  33.036  22.929  1.00  0.00           N  
ATOM   4112  HE  ARG   253      28.514  32.461  23.748  1.00  0.00           H  
ATOM   4113  CZ  ARG   253      29.666  32.674  22.189  1.00  0.00           C  
ATOM   4114  NH1 ARG   253      30.015  33.368  21.094  1.00  0.00           N  
ATOM   4115 HH11 ARG   253      29.556  34.250  20.919  1.00  0.00           H  
ATOM   4116 HH12 ARG   253      30.892  33.188  20.626  1.00  0.00           H  
ATOM   4117  NH2 ARG   253      30.378  31.673  22.541  1.00  0.00           N  
ATOM   4118 HH21 ARG   253      30.308  31.365  23.500  1.00  0.00           H  
ATOM   4119 HH22 ARG   253      31.164  31.382  21.977  1.00  0.00           H  
ATOM   4120  C   ARG   253      27.252  33.711  26.718  1.00  0.00           C  
ATOM   4121  O   ARG   253      26.190  33.095  26.767  1.00  0.00           O  
ATOM   4122  N   ASP   254      28.452  33.147  27.022  1.00  0.00           N  
ATOM   4123  H   ASP   254      29.294  33.689  26.886  1.00  0.00           H  
ATOM   4124  CA  ASP   254      28.632  31.825  27.557  1.00  0.00           C  
ATOM   4125  HA  ASP   254      27.868  31.184  27.116  1.00  0.00           H  
ATOM   4126  CB  ASP   254      30.005  31.208  27.151  1.00  0.00           C  
ATOM   4127  HB2 ASP   254      30.801  31.925  27.354  1.00  0.00           H  
ATOM   4128  HB3 ASP   254      30.189  30.307  27.736  1.00  0.00           H  
ATOM   4129  CG  ASP   254      30.098  30.826  25.645  1.00  0.00           C  
ATOM   4130  OD1 ASP   254      29.085  31.056  24.934  1.00  0.00           O  
ATOM   4131  OD2 ASP   254      31.180  30.393  25.235  1.00  0.00           O  
ATOM   4132  C   ASP   254      28.404  31.675  29.065  1.00  0.00           C  
ATOM   4133  O   ASP   254      27.767  30.715  29.515  1.00  0.00           O  
ATOM   4134  N   PHE   255      28.926  32.601  29.858  1.00  0.00           N  
ATOM   4135  H   PHE   255      29.553  33.197  29.338  1.00  0.00           H  
ATOM   4136  CA  PHE   255      29.044  32.474  31.314  1.00  0.00           C  
ATOM   4137  HA  PHE   255      29.701  31.633  31.537  1.00  0.00           H  
ATOM   4138  CB  PHE   255      29.698  33.694  31.965  1.00  0.00           C  
ATOM   4139  HB2 PHE   255      30.743  33.694  31.656  1.00  0.00           H  
ATOM   4140  HB3 PHE   255      29.234  34.573  31.518  1.00  0.00           H  
ATOM   4141  CG  PHE   255      29.702  33.790  33.499  1.00  0.00           C  
ATOM   4142  CD1 PHE   255      30.622  33.018  34.258  1.00  0.00           C  
ATOM   4143  HD1 PHE   255      31.233  32.323  33.701  1.00  0.00           H  
ATOM   4144  CE1 PHE   255      31.008  33.425  35.525  1.00  0.00           C  
ATOM   4145  HE1 PHE   255      31.796  32.916  36.060  1.00  0.00           H  
ATOM   4146  CZ  PHE   255      30.246  34.408  36.177  1.00  0.00           C  
ATOM   4147  HZ  PHE   255      30.348  34.637  37.228  1.00  0.00           H  
ATOM   4148  CE2 PHE   255      29.351  35.151  35.454  1.00  0.00           C  
ATOM   4149  HE2 PHE   255      28.770  35.901  35.970  1.00  0.00           H  
ATOM   4150  CD2 PHE   255      29.026  34.828  34.116  1.00  0.00           C  
ATOM   4151  HD2 PHE   255      28.351  35.430  33.526  1.00  0.00           H  
ATOM   4152  C   PHE   255      27.620  32.308  31.898  1.00  0.00           C  
ATOM   4153  O   PHE   255      27.403  31.399  32.725  1.00  0.00           O  
ATOM   4154  N   LEU   256      26.628  33.104  31.463  1.00  0.00           N  
ATOM   4155  H   LEU   256      26.916  33.579  30.619  1.00  0.00           H  
ATOM   4156  CA  LEU   256      25.265  33.100  32.032  1.00  0.00           C  
ATOM   4157  HA  LEU   256      25.306  33.000  33.117  1.00  0.00           H  
ATOM   4158  CB  LEU   256      24.535  34.423  31.665  1.00  0.00           C  
ATOM   4159  HB2 LEU   256      24.425  34.536  30.586  1.00  0.00           H  
ATOM   4160  HB3 LEU   256      23.498  34.428  32.000  1.00  0.00           H  
ATOM   4161  CG  LEU   256      25.263  35.699  32.082  1.00  0.00           C  
ATOM   4162  HG  LEU   256      26.281  35.724  31.692  1.00  0.00           H  
ATOM   4163  CD1 LEU   256      24.423  36.956  31.623  1.00  0.00           C  
ATOM   4164 HD11 LEU   256      24.487  37.094  30.543  1.00  0.00           H  
ATOM   4165 HD12 LEU   256      23.402  36.894  31.998  1.00  0.00           H  
ATOM   4166 HD13 LEU   256      24.886  37.804  32.126  1.00  0.00           H  
ATOM   4167  CD2 LEU   256      25.375  35.752  33.646  1.00  0.00           C  
ATOM   4168 HD21 LEU   256      26.036  34.921  33.893  1.00  0.00           H  
ATOM   4169 HD22 LEU   256      25.783  36.728  33.907  1.00  0.00           H  
ATOM   4170 HD23 LEU   256      24.418  35.653  34.157  1.00  0.00           H  
ATOM   4171  C   LEU   256      24.490  31.905  31.506  1.00  0.00           C  
ATOM   4172  O   LEU   256      23.729  31.306  32.264  1.00  0.00           O  
ATOM   4173  N   ALA   257      24.700  31.489  30.258  1.00  0.00           N  
ATOM   4174  H   ALA   257      25.490  31.918  29.797  1.00  0.00           H  
ATOM   4175  CA  ALA   257      24.196  30.132  29.850  1.00  0.00           C  
ATOM   4176  HA  ALA   257      23.124  30.169  30.042  1.00  0.00           H  
ATOM   4177  CB  ALA   257      24.416  29.940  28.361  1.00  0.00           C  
ATOM   4178  HB1 ALA   257      25.480  29.895  28.127  1.00  0.00           H  
ATOM   4179  HB2 ALA   257      23.944  28.988  28.117  1.00  0.00           H  
ATOM   4180  HB3 ALA   257      23.918  30.689  27.745  1.00  0.00           H  
ATOM   4181  C   ALA   257      24.700  28.967  30.664  1.00  0.00           C  
ATOM   4182  O   ALA   257      24.016  27.992  30.920  1.00  0.00           O  
ATOM   4183  N   ARG   258      25.962  29.032  31.140  1.00  0.00           N  
ATOM   4184  H   ARG   258      26.505  29.846  30.888  1.00  0.00           H  
ATOM   4185  CA  ARG   258      26.568  28.059  32.061  1.00  0.00           C  
ATOM   4186  HA  ARG   258      26.352  27.049  31.713  1.00  0.00           H  
ATOM   4187  CB  ARG   258      28.083  28.272  31.822  1.00  0.00           C  
ATOM   4188  HB2 ARG   258      28.277  27.833  30.843  1.00  0.00           H  
ATOM   4189  HB3 ARG   258      28.467  29.292  31.831  1.00  0.00           H  
ATOM   4190  CG  ARG   258      29.120  27.443  32.646  1.00  0.00           C  
ATOM   4191  HG2 ARG   258      28.683  26.538  33.067  1.00  0.00           H  
ATOM   4192  HG3 ARG   258      29.972  27.262  31.990  1.00  0.00           H  
ATOM   4193  CD  ARG   258      29.497  28.330  33.821  1.00  0.00           C  
ATOM   4194  HD2 ARG   258      29.953  29.241  33.435  1.00  0.00           H  
ATOM   4195  HD3 ARG   258      28.678  28.681  34.449  1.00  0.00           H  
ATOM   4196  NE  ARG   258      30.556  27.578  34.685  1.00  0.00           N  
ATOM   4197  HE  ARG   258      30.270  26.943  35.416  1.00  0.00           H  
ATOM   4198  CZ  ARG   258      31.835  27.509  34.312  1.00  0.00           C  
ATOM   4199  NH1 ARG   258      32.397  28.242  33.431  1.00  0.00           N  
ATOM   4200 HH11 ARG   258      31.817  28.891  32.919  1.00  0.00           H  
ATOM   4201 HH12 ARG   258      33.199  27.892  32.927  1.00  0.00           H  
ATOM   4202  NH2 ARG   258      32.521  26.648  34.896  1.00  0.00           N  
ATOM   4203 HH21 ARG   258      32.050  25.938  35.438  1.00  0.00           H  
ATOM   4204 HH22 ARG   258      33.516  26.586  34.729  1.00  0.00           H  
ATOM   4205  C   ARG   258      26.231  28.174  33.551  1.00  0.00           C  
ATOM   4206  O   ARG   258      25.920  27.132  34.136  1.00  0.00           O  
ATOM   4207  N   VAL   259      26.107  29.370  34.092  1.00  0.00           N  
ATOM   4208  H   VAL   259      26.425  30.184  33.585  1.00  0.00           H  
ATOM   4209  CA  VAL   259      25.489  29.560  35.427  1.00  0.00           C  
ATOM   4210  HA  VAL   259      25.957  29.044  36.265  1.00  0.00           H  
ATOM   4211  CB  VAL   259      25.634  30.979  35.974  1.00  0.00           C  
ATOM   4212  HB  VAL   259      25.377  31.706  35.203  1.00  0.00           H  
ATOM   4213  CG1 VAL   259      24.937  31.175  37.307  1.00  0.00           C  
ATOM   4214 HG11 VAL   259      25.168  32.152  37.731  1.00  0.00           H  
ATOM   4215 HG12 VAL   259      23.865  31.249  37.123  1.00  0.00           H  
ATOM   4216 HG13 VAL   259      25.147  30.371  38.013  1.00  0.00           H  
ATOM   4217  CG2 VAL   259      27.073  31.292  36.307  1.00  0.00           C  
ATOM   4218 HG21 VAL   259      27.470  30.727  37.151  1.00  0.00           H  
ATOM   4219 HG22 VAL   259      27.755  31.157  35.468  1.00  0.00           H  
ATOM   4220 HG23 VAL   259      27.155  32.303  36.707  1.00  0.00           H  
ATOM   4221  C   VAL   259      24.076  29.090  35.448  1.00  0.00           C  
ATOM   4222  O   VAL   259      23.781  28.140  36.143  1.00  0.00           O  
ATOM   4223  N   TYR   260      23.128  29.600  34.548  1.00  0.00           N  
ATOM   4224  H   TYR   260      23.377  30.325  33.891  1.00  0.00           H  
ATOM   4225  CA  TYR   260      21.755  29.141  34.546  1.00  0.00           C  
ATOM   4226  HA  TYR   260      21.425  28.908  35.558  1.00  0.00           H  
ATOM   4227  CB  TYR   260      20.879  30.408  34.023  1.00  0.00           C  
ATOM   4228  HB2 TYR   260      21.138  30.684  33.001  1.00  0.00           H  
ATOM   4229  HB3 TYR   260      19.843  30.116  33.853  1.00  0.00           H  
ATOM   4230  CG  TYR   260      21.012  31.637  34.887  1.00  0.00           C  
ATOM   4231  CD1 TYR   260      21.702  32.782  34.510  1.00  0.00           C  
ATOM   4232  HD1 TYR   260      21.958  32.854  33.464  1.00  0.00           H  
ATOM   4233  CE1 TYR   260      21.845  33.913  35.238  1.00  0.00           C  
ATOM   4234  HE1 TYR   260      22.256  34.807  34.793  1.00  0.00           H  
ATOM   4235  CZ  TYR   260      21.336  33.845  36.553  1.00  0.00           C  
ATOM   4236  OH  TYR   260      21.322  34.953  37.374  1.00  0.00           O  
ATOM   4237  HH  TYR   260      20.749  34.762  38.120  1.00  0.00           H  
ATOM   4238  CE2 TYR   260      20.782  32.641  37.053  1.00  0.00           C  
ATOM   4239  HE2 TYR   260      20.315  32.625  38.027  1.00  0.00           H  
ATOM   4240  CD2 TYR   260      20.605  31.520  36.211  1.00  0.00           C  
ATOM   4241  HD2 TYR   260      20.103  30.629  36.560  1.00  0.00           H  
ATOM   4242  C   TYR   260      21.440  27.878  33.783  1.00  0.00           C  
ATOM   4243  O   TYR   260      20.304  27.333  33.748  1.00  0.00           O  
ATOM   4244  N   GLY   261      22.452  27.263  33.187  1.00  0.00           N  
ATOM   4245  H   GLY   261      23.245  27.816  32.896  1.00  0.00           H  
ATOM   4246  CA  GLY   261      22.472  25.858  32.736  1.00  0.00           C  
ATOM   4247  HA2 GLY   261      21.510  25.750  32.235  1.00  0.00           H  
ATOM   4248  HA3 GLY   261      23.184  25.642  31.939  1.00  0.00           H  
ATOM   4249  C   GLY   261      22.643  24.929  33.936  1.00  0.00           C  
ATOM   4250  O   GLY   261      22.158  23.788  33.833  1.00  0.00           O  
ATOM   4251  N   ALA   262      23.386  25.314  34.949  1.00  0.00           N  
ATOM   4252  H   ALA   262      23.697  26.271  35.029  1.00  0.00           H  
ATOM   4253  CA  ALA   262      23.772  24.418  36.103  1.00  0.00           C  
ATOM   4254  HA  ALA   262      23.942  23.448  35.635  1.00  0.00           H  
ATOM   4255  CB  ALA   262      24.958  25.012  36.845  1.00  0.00           C  
ATOM   4256  HB1 ALA   262      24.571  25.639  37.647  1.00  0.00           H  
ATOM   4257  HB2 ALA   262      25.488  24.192  37.331  1.00  0.00           H  
ATOM   4258  HB3 ALA   262      25.670  25.620  36.287  1.00  0.00           H  
ATOM   4259  C   ALA   262      22.557  24.232  36.996  1.00  0.00           C  
ATOM   4260  O   ALA   262      21.768  25.135  37.146  1.00  0.00           O  
ATOM   4261  N   PRO   263      22.317  23.025  37.515  1.00  0.00           N  
ATOM   4262  CD  PRO   263      23.048  21.821  37.137  1.00  0.00           C  
ATOM   4263  HD2 PRO   263      24.100  21.892  37.411  1.00  0.00           H  
ATOM   4264  HD3 PRO   263      22.879  21.669  36.070  1.00  0.00           H  
ATOM   4265  CG  PRO   263      22.362  20.719  37.891  1.00  0.00           C  
ATOM   4266  HG2 PRO   263      22.895  20.539  38.825  1.00  0.00           H  
ATOM   4267  HG3 PRO   263      22.297  19.812  37.289  1.00  0.00           H  
ATOM   4268  CB  PRO   263      20.940  21.193  38.082  1.00  0.00           C  
ATOM   4269  HB2 PRO   263      20.565  20.870  39.053  1.00  0.00           H  
ATOM   4270  HB3 PRO   263      20.358  20.864  37.222  1.00  0.00           H  
ATOM   4271  CA  PRO   263      21.034  22.706  38.156  1.00  0.00           C  
ATOM   4272  HA  PRO   263      20.222  23.162  37.589  1.00  0.00           H  
ATOM   4273  C   PRO   263      20.938  23.268  39.520  1.00  0.00           C  
ATOM   4274  O   PRO   263      21.933  23.249  40.257  1.00  0.00           O  
ATOM   4275  N   GLN   264      19.772  23.734  39.874  1.00  0.00           N  
ATOM   4276  H   GLN   264      19.063  23.892  39.173  1.00  0.00           H  
ATOM   4277  CA  GLN   264      19.570  24.428  41.160  1.00  0.00           C  
ATOM   4278  HA  GLN   264      20.456  24.966  41.495  1.00  0.00           H  
ATOM   4279  CB  GLN   264      18.391  25.477  40.929  1.00  0.00           C  
ATOM   4280  HB2 GLN   264      18.788  26.385  40.475  1.00  0.00           H  
ATOM   4281  HB3 GLN   264      17.635  25.050  40.271  1.00  0.00           H  
ATOM   4282  CG  GLN   264      17.657  26.030  42.121  1.00  0.00           C  
ATOM   4283  HG2 GLN   264      17.228  25.197  42.678  1.00  0.00           H  
ATOM   4284  HG3 GLN   264      18.473  26.559  42.614  1.00  0.00           H  
ATOM   4285  CD  GLN   264      16.612  27.062  41.791  1.00  0.00           C  
ATOM   4286  OE1 GLN   264      16.427  27.504  40.653  1.00  0.00           O  
ATOM   4287  NE2 GLN   264      15.974  27.609  42.750  1.00  0.00           N  
ATOM   4288 HE21 GLN   264      15.446  28.462  42.636  1.00  0.00           H  
ATOM   4289 HE22 GLN   264      16.162  27.328  43.702  1.00  0.00           H  
ATOM   4290  C   GLN   264      19.217  23.403  42.324  1.00  0.00           C  
ATOM   4291  O   GLN   264      18.360  22.532  42.257  1.00  0.00           O  
ATOM   4292  N   LEU   265      19.841  23.585  43.509  1.00  0.00           N  
ATOM   4293  H   LEU   265      20.492  24.358  43.502  1.00  0.00           H  
ATOM   4294  CA  LEU   265      19.518  22.965  44.700  1.00  0.00           C  
ATOM   4295  HA  LEU   265      18.693  22.265  44.565  1.00  0.00           H  
ATOM   4296  CB  LEU   265      20.758  22.236  45.145  1.00  0.00           C  
ATOM   4297  HB2 LEU   265      21.565  22.950  45.312  1.00  0.00           H  
ATOM   4298  HB3 LEU   265      20.560  21.735  46.092  1.00  0.00           H  
ATOM   4299  CG  LEU   265      21.069  21.037  44.241  1.00  0.00           C  
ATOM   4300  HG  LEU   265      21.129  21.361  43.202  1.00  0.00           H  
ATOM   4301  CD1 LEU   265      22.398  20.387  44.750  1.00  0.00           C  
ATOM   4302 HD11 LEU   265      22.725  19.691  43.977  1.00  0.00           H  
ATOM   4303 HD12 LEU   265      23.268  21.037  44.834  1.00  0.00           H  
ATOM   4304 HD13 LEU   265      22.234  19.898  45.711  1.00  0.00           H  
ATOM   4305  CD2 LEU   265      20.002  19.924  44.286  1.00  0.00           C  
ATOM   4306 HD21 LEU   265      19.826  19.660  45.329  1.00  0.00           H  
ATOM   4307 HD22 LEU   265      19.089  20.145  43.733  1.00  0.00           H  
ATOM   4308 HD23 LEU   265      20.361  18.993  43.848  1.00  0.00           H  
ATOM   4309  C   LEU   265      19.062  24.080  45.759  1.00  0.00           C  
ATOM   4310  O   LEU   265      19.522  25.233  45.747  1.00  0.00           O  
ATOM   4311  N   GLN   266      18.388  23.625  46.809  1.00  0.00           N  
ATOM   4312  H   GLN   266      18.203  22.632  46.787  1.00  0.00           H  
ATOM   4313  CA  GLN   266      18.506  24.183  48.198  1.00  0.00           C  
ATOM   4314  HA  GLN   266      18.380  25.266  48.174  1.00  0.00           H  
ATOM   4315  CB  GLN   266      17.489  23.589  49.070  1.00  0.00           C  
ATOM   4316  HB2 GLN   266      17.577  22.506  48.977  1.00  0.00           H  
ATOM   4317  HB3 GLN   266      17.689  23.992  50.063  1.00  0.00           H  
ATOM   4318  CG  GLN   266      16.052  23.968  48.774  1.00  0.00           C  
ATOM   4319  HG2 GLN   266      15.510  24.458  49.583  1.00  0.00           H  
ATOM   4320  HG3 GLN   266      16.124  24.592  47.884  1.00  0.00           H  
ATOM   4321  CD  GLN   266      15.163  22.801  48.448  1.00  0.00           C  
ATOM   4322  OE1 GLN   266      15.076  21.817  49.250  1.00  0.00           O  
ATOM   4323  NE2 GLN   266      14.552  22.721  47.284  1.00  0.00           N  
ATOM   4324 HE21 GLN   266      13.935  21.930  47.165  1.00  0.00           H  
ATOM   4325 HE22 GLN   266      14.557  23.410  46.545  1.00  0.00           H  
ATOM   4326  C   GLN   266      19.839  23.909  48.872  1.00  0.00           C  
ATOM   4327  O   GLN   266      20.394  22.749  48.771  1.00  0.00           O  
ATOM   4328  N   VAL   267      20.491  24.892  49.458  1.00  0.00           N  
ATOM   4329  H   VAL   267      19.981  25.763  49.440  1.00  0.00           H  
ATOM   4330  CA  VAL   267      21.887  24.810  49.970  1.00  0.00           C  
ATOM   4331  HA  VAL   267      22.569  24.504  49.178  1.00  0.00           H  
ATOM   4332  CB  VAL   267      22.400  26.212  50.512  1.00  0.00           C  
ATOM   4333  HB  VAL   267      21.987  26.977  49.854  1.00  0.00           H  
ATOM   4334  CG1 VAL   267      21.783  26.664  51.937  1.00  0.00           C  
ATOM   4335 HG11 VAL   267      20.795  26.215  51.842  1.00  0.00           H  
ATOM   4336 HG12 VAL   267      22.289  26.093  52.715  1.00  0.00           H  
ATOM   4337 HG13 VAL   267      21.875  27.736  52.113  1.00  0.00           H  
ATOM   4338  CG2 VAL   267      23.861  26.402  50.414  1.00  0.00           C  
ATOM   4339 HG21 VAL   267      24.244  26.020  51.360  1.00  0.00           H  
ATOM   4340 HG22 VAL   267      24.158  25.812  49.547  1.00  0.00           H  
ATOM   4341 HG23 VAL   267      24.239  27.410  50.246  1.00  0.00           H  
ATOM   4342  C   VAL   267      22.140  23.753  50.980  1.00  0.00           C  
ATOM   4343  O   VAL   267      23.247  23.115  50.999  1.00  0.00           O  
ATOM   4344  N   GLU   268      21.226  23.292  51.874  1.00  0.00           N  
ATOM   4345  H   GLU   268      20.428  23.895  52.015  1.00  0.00           H  
ATOM   4346  CA  GLU   268      21.413  22.075  52.696  1.00  0.00           C  
ATOM   4347  HA  GLU   268      22.054  22.276  53.554  1.00  0.00           H  
ATOM   4348  CB  GLU   268      20.018  21.783  53.384  1.00  0.00           C  
ATOM   4349  HB2 GLU   268      19.213  21.750  52.649  1.00  0.00           H  
ATOM   4350  HB3 GLU   268      20.025  20.814  53.883  1.00  0.00           H  
ATOM   4351  CG  GLU   268      19.668  22.777  54.427  1.00  0.00           C  
ATOM   4352  HG2 GLU   268      18.753  22.363  54.852  1.00  0.00           H  
ATOM   4353  HG3 GLU   268      20.451  22.740  55.184  1.00  0.00           H  
ATOM   4354  CD  GLU   268      19.186  24.142  54.069  1.00  0.00           C  
ATOM   4355  OE1 GLU   268      19.390  25.016  54.853  1.00  0.00           O  
ATOM   4356  OE2 GLU   268      18.647  24.395  52.937  1.00  0.00           O  
ATOM   4357  C   GLU   268      21.794  20.787  51.929  1.00  0.00           C  
ATOM   4358  O   GLU   268      22.628  19.991  52.448  1.00  0.00           O  
ATOM   4359  N   LYS   269      21.323  20.586  50.748  1.00  0.00           N  
ATOM   4360  H   LYS   269      20.728  21.300  50.352  1.00  0.00           H  
ATOM   4361  CA  LYS   269      21.711  19.453  49.848  1.00  0.00           C  
ATOM   4362  HA  LYS   269      21.631  18.518  50.402  1.00  0.00           H  
ATOM   4363  CB  LYS   269      20.608  19.321  48.785  1.00  0.00           C  
ATOM   4364  HB2 LYS   269      20.531  20.223  48.178  1.00  0.00           H  
ATOM   4365  HB3 LYS   269      20.930  18.551  48.084  1.00  0.00           H  
ATOM   4366  CG  LYS   269      19.242  19.132  49.390  1.00  0.00           C  
ATOM   4367  HG2 LYS   269      19.367  18.325  50.111  1.00  0.00           H  
ATOM   4368  HG3 LYS   269      19.058  20.073  49.908  1.00  0.00           H  
ATOM   4369  CD  LYS   269      18.029  18.809  48.584  1.00  0.00           C  
ATOM   4370  HD2 LYS   269      17.167  18.821  49.251  1.00  0.00           H  
ATOM   4371  HD3 LYS   269      17.901  19.708  47.982  1.00  0.00           H  
ATOM   4372  CE  LYS   269      18.217  17.466  47.811  1.00  0.00           C  
ATOM   4373  HE2 LYS   269      17.299  17.132  47.328  1.00  0.00           H  
ATOM   4374  HE3 LYS   269      18.919  17.573  46.984  1.00  0.00           H  
ATOM   4375  NZ  LYS   269      18.719  16.250  48.493  1.00  0.00           N  
ATOM   4376  HZ1 LYS   269      18.195  15.797  49.228  1.00  0.00           H  
ATOM   4377  HZ2 LYS   269      18.704  15.481  47.838  1.00  0.00           H  
ATOM   4378  HZ3 LYS   269      19.656  16.391  48.841  1.00  0.00           H  
ATOM   4379  C   LYS   269      23.104  19.594  49.219  1.00  0.00           C  
ATOM   4380  O   LYS   269      23.765  18.616  49.034  1.00  0.00           O  
ATOM   4381  N   VAL   270      23.525  20.805  48.948  1.00  0.00           N  
ATOM   4382  H   VAL   270      22.815  21.518  48.856  1.00  0.00           H  
ATOM   4383  CA  VAL   270      24.882  21.097  48.610  1.00  0.00           C  
ATOM   4384  HA  VAL   270      25.181  20.401  47.827  1.00  0.00           H  
ATOM   4385  CB  VAL   270      25.085  22.580  48.128  1.00  0.00           C  
ATOM   4386  HB  VAL   270      24.584  23.351  48.713  1.00  0.00           H  
ATOM   4387  CG1 VAL   270      26.602  22.685  48.014  1.00  0.00           C  
ATOM   4388 HG11 VAL   270      26.815  23.560  47.401  1.00  0.00           H  
ATOM   4389 HG12 VAL   270      27.097  22.786  48.980  1.00  0.00           H  
ATOM   4390 HG13 VAL   270      27.041  21.841  47.481  1.00  0.00           H  
ATOM   4391  CG2 VAL   270      24.564  22.604  46.699  1.00  0.00           C  
ATOM   4392 HG21 VAL   270      24.930  21.798  46.064  1.00  0.00           H  
ATOM   4393 HG22 VAL   270      23.476  22.670  46.674  1.00  0.00           H  
ATOM   4394 HG23 VAL   270      24.958  23.433  46.111  1.00  0.00           H  
ATOM   4395  C   VAL   270      25.735  20.855  49.834  1.00  0.00           C  
ATOM   4396  O   VAL   270      26.707  20.079  49.756  1.00  0.00           O  
ATOM   4397  N   ARG   271      25.361  21.338  51.020  1.00  0.00           N  
ATOM   4398  H   ARG   271      24.540  21.924  51.081  1.00  0.00           H  
ATOM   4399  CA  ARG   271      26.108  21.247  52.252  1.00  0.00           C  
ATOM   4400  HA  ARG   271      27.072  21.713  52.047  1.00  0.00           H  
ATOM   4401  CB  ARG   271      25.409  21.955  53.394  1.00  0.00           C  
ATOM   4402  HB2 ARG   271      24.329  21.812  53.406  1.00  0.00           H  
ATOM   4403  HB3 ARG   271      25.786  21.535  54.327  1.00  0.00           H  
ATOM   4404  CG  ARG   271      25.738  23.380  53.378  1.00  0.00           C  
ATOM   4405  HG2 ARG   271      26.785  23.564  53.617  1.00  0.00           H  
ATOM   4406  HG3 ARG   271      25.487  23.809  52.408  1.00  0.00           H  
ATOM   4407  CD  ARG   271      24.839  24.191  54.394  1.00  0.00           C  
ATOM   4408  HD2 ARG   271      24.689  25.253  54.203  1.00  0.00           H  
ATOM   4409  HD3 ARG   271      23.866  23.805  54.090  1.00  0.00           H  
ATOM   4410  NE  ARG   271      25.202  23.873  55.860  1.00  0.00           N  
ATOM   4411  HE  ARG   271      26.125  23.483  55.989  1.00  0.00           H  
ATOM   4412  CZ  ARG   271      24.378  23.787  56.892  1.00  0.00           C  
ATOM   4413  NH1 ARG   271      23.102  24.083  56.872  1.00  0.00           N  
ATOM   4414 HH11 ARG   271      22.954  24.907  56.308  1.00  0.00           H  
ATOM   4415 HH12 ARG   271      22.470  23.858  57.627  1.00  0.00           H  
ATOM   4416  NH2 ARG   271      24.799  23.333  58.035  1.00  0.00           N  
ATOM   4417 HH21 ARG   271      25.665  22.818  57.966  1.00  0.00           H  
ATOM   4418 HH22 ARG   271      24.106  22.877  58.611  1.00  0.00           H  
ATOM   4419  C   ARG   271      26.363  19.757  52.615  1.00  0.00           C  
ATOM   4420  O   ARG   271      27.518  19.364  52.778  1.00  0.00           O  
ATOM   4421  N   THR   272      25.299  18.960  52.841  1.00  0.00           N  
ATOM   4422  H   THR   272      24.412  19.404  52.653  1.00  0.00           H  
ATOM   4423  CA  THR   272      25.321  17.421  53.019  1.00  0.00           C  
ATOM   4424  HA  THR   272      25.999  17.171  53.835  1.00  0.00           H  
ATOM   4425  CB  THR   272      23.916  16.903  53.421  1.00  0.00           C  
ATOM   4426  HB  THR   272      24.056  15.833  53.576  1.00  0.00           H  
ATOM   4427  CG2 THR   272      23.232  17.554  54.611  1.00  0.00           C  
ATOM   4428 HG21 THR   272      23.913  17.328  55.431  1.00  0.00           H  
ATOM   4429 HG22 THR   272      23.241  18.639  54.505  1.00  0.00           H  
ATOM   4430 HG23 THR   272      22.230  17.145  54.744  1.00  0.00           H  
ATOM   4431  OG1 THR   272      23.121  17.055  52.219  1.00  0.00           O  
ATOM   4432  HG1 THR   272      23.154  16.290  51.641  1.00  0.00           H  
ATOM   4433  C   THR   272      26.008  16.661  51.792  1.00  0.00           C  
ATOM   4434  O   THR   272      26.246  15.471  51.967  1.00  0.00           O  
ATOM   4435  N   ASN   273      26.208  17.304  50.651  1.00  0.00           N  
ATOM   4436  H   ASN   273      26.004  18.293  50.651  1.00  0.00           H  
ATOM   4437  CA  ASN   273      26.978  16.791  49.500  1.00  0.00           C  
ATOM   4438  HA  ASN   273      27.093  17.610  48.790  1.00  0.00           H  
ATOM   4439  CB  ASN   273      28.388  16.438  49.856  1.00  0.00           C  
ATOM   4440  HB2 ASN   273      28.826  17.184  50.519  1.00  0.00           H  
ATOM   4441  HB3 ASN   273      28.277  15.470  50.344  1.00  0.00           H  
ATOM   4442  CG  ASN   273      29.271  16.312  48.674  1.00  0.00           C  
ATOM   4443  OD1 ASN   273      29.192  17.072  47.718  1.00  0.00           O  
ATOM   4444  ND2 ASN   273      30.063  15.273  48.604  1.00  0.00           N  
ATOM   4445 HD21 ASN   273      30.699  15.183  47.825  1.00  0.00           H  
ATOM   4446 HD22 ASN   273      30.118  14.657  49.402  1.00  0.00           H  
ATOM   4447  C   ASN   273      26.139  15.780  48.675  1.00  0.00           C  
ATOM   4448  O   ASN   273      26.650  14.796  48.271  1.00  0.00           O  
ATOM   4449  N   ASP   274      24.860  15.990  48.546  1.00  0.00           N  
ATOM   4450  H   ASP   274      24.587  16.925  48.812  1.00  0.00           H  
ATOM   4451  CA  ASP   274      23.885  15.185  47.806  1.00  0.00           C  
ATOM   4452  HA  ASP   274      24.030  14.128  48.025  1.00  0.00           H  
ATOM   4453  CB  ASP   274      22.447  15.578  48.134  1.00  0.00           C  
ATOM   4454  HB2 ASP   274      22.419  16.654  47.964  1.00  0.00           H  
ATOM   4455  HB3 ASP   274      21.695  15.068  47.532  1.00  0.00           H  
ATOM   4456  CG  ASP   274      22.074  15.429  49.626  1.00  0.00           C  
ATOM   4457  OD1 ASP   274      22.848  14.883  50.440  1.00  0.00           O  
ATOM   4458  OD2 ASP   274      21.044  16.041  49.974  1.00  0.00           O  
ATOM   4459  C   ASP   274      24.060  15.377  46.291  1.00  0.00           C  
ATOM   4460  O   ASP   274      24.413  16.433  45.838  1.00  0.00           O  
ATOM   4461  N   ARG   275      23.713  14.328  45.587  1.00  0.00           N  
ATOM   4462  H   ARG   275      23.521  13.504  46.138  1.00  0.00           H  
ATOM   4463  CA  ARG   275      23.722  14.106  44.130  1.00  0.00           C  
ATOM   4464  HA  ARG   275      23.708  13.024  43.999  1.00  0.00           H  
ATOM   4465  CB  ARG   275      22.437  14.740  43.484  1.00  0.00           C  
ATOM   4466  HB2 ARG   275      22.566  15.816  43.608  1.00  0.00           H  
ATOM   4467  HB3 ARG   275      22.232  14.409  42.466  1.00  0.00           H  
ATOM   4468  CG  ARG   275      21.078  14.321  44.207  1.00  0.00           C  
ATOM   4469  HG2 ARG   275      21.103  14.801  45.186  1.00  0.00           H  
ATOM   4470  HG3 ARG   275      20.248  14.655  43.585  1.00  0.00           H  
ATOM   4471  CD  ARG   275      20.964  12.750  44.438  1.00  0.00           C  
ATOM   4472  HD2 ARG   275      21.698  12.448  45.185  1.00  0.00           H  
ATOM   4473  HD3 ARG   275      20.017  12.558  44.943  1.00  0.00           H  
ATOM   4474  NE  ARG   275      21.158  11.979  43.229  1.00  0.00           N  
ATOM   4475  HE  ARG   275      21.665  12.444  42.491  1.00  0.00           H  
ATOM   4476  CZ  ARG   275      20.498  10.888  42.854  1.00  0.00           C  
ATOM   4477  NH1 ARG   275      19.635  10.265  43.553  1.00  0.00           N  
ATOM   4478 HH11 ARG   275      19.671  10.489  44.537  1.00  0.00           H  
ATOM   4479 HH12 ARG   275      19.304   9.325  43.386  1.00  0.00           H  
ATOM   4480  NH2 ARG   275      20.747  10.502  41.643  1.00  0.00           N  
ATOM   4481 HH21 ARG   275      21.412  11.075  41.143  1.00  0.00           H  
ATOM   4482 HH22 ARG   275      20.096   9.943  41.111  1.00  0.00           H  
ATOM   4483  C   ARG   275      25.037  14.569  43.532  1.00  0.00           C  
ATOM   4484  O   ARG   275      25.113  15.474  42.788  1.00  0.00           O  
ATOM   4485  N   LYS   276      26.040  13.732  43.708  1.00  0.00           N  
ATOM   4486  H   LYS   276      25.890  12.980  44.367  1.00  0.00           H  
ATOM   4487  CA  LYS   276      27.446  13.992  43.417  1.00  0.00           C  
ATOM   4488  HA  LYS   276      27.718  15.031  43.606  1.00  0.00           H  
ATOM   4489  CB  LYS   276      28.203  13.070  44.349  1.00  0.00           C  
ATOM   4490  HB2 LYS   276      27.873  12.058  44.114  1.00  0.00           H  
ATOM   4491  HB3 LYS   276      29.276  13.198  44.207  1.00  0.00           H  
ATOM   4492  CG  LYS   276      27.981  13.191  45.856  1.00  0.00           C  
ATOM   4493  HG2 LYS   276      28.360  14.153  46.201  1.00  0.00           H  
ATOM   4494  HG3 LYS   276      26.897  13.160  45.966  1.00  0.00           H  
ATOM   4495  CD  LYS   276      28.610  11.975  46.504  1.00  0.00           C  
ATOM   4496  HD2 LYS   276      28.167  11.040  46.163  1.00  0.00           H  
ATOM   4497  HD3 LYS   276      29.655  12.083  46.212  1.00  0.00           H  
ATOM   4498  CE  LYS   276      28.593  11.941  48.026  1.00  0.00           C  
ATOM   4499  HE2 LYS   276      29.257  11.120  48.297  1.00  0.00           H  
ATOM   4500  HE3 LYS   276      29.044  12.827  48.473  1.00  0.00           H  
ATOM   4501  NZ  LYS   276      27.202  11.864  48.559  1.00  0.00           N  
ATOM   4502  HZ1 LYS   276      26.813  12.778  48.377  1.00  0.00           H  
ATOM   4503  HZ2 LYS   276      26.661  11.071  48.243  1.00  0.00           H  
ATOM   4504  HZ3 LYS   276      27.289  11.775  49.561  1.00  0.00           H  
ATOM   4505  C   LYS   276      27.784  13.740  41.958  1.00  0.00           C  
ATOM   4506  O   LYS   276      28.692  14.286  41.422  1.00  0.00           O  
ATOM   4507  N   GLU   277      26.933  12.924  41.240  1.00  0.00           N  
ATOM   4508  H   GLU   277      26.260  12.308  41.673  1.00  0.00           H  
ATOM   4509  CA  GLU   277      26.960  12.758  39.811  1.00  0.00           C  
ATOM   4510  HA  GLU   277      27.899  12.336  39.454  1.00  0.00           H  
ATOM   4511  CB  GLU   277      25.896  11.781  39.435  1.00  0.00           C  
ATOM   4512  HB2 GLU   277      26.082  11.489  38.402  1.00  0.00           H  
ATOM   4513  HB3 GLU   277      26.011  10.842  39.978  1.00  0.00           H  
ATOM   4514  CG  GLU   277      24.394  12.360  39.508  1.00  0.00           C  
ATOM   4515  HG2 GLU   277      24.426  13.412  39.225  1.00  0.00           H  
ATOM   4516  HG3 GLU   277      23.742  11.878  38.779  1.00  0.00           H  
ATOM   4517  CD  GLU   277      23.741  12.281  40.912  1.00  0.00           C  
ATOM   4518  OE1 GLU   277      24.424  11.900  41.900  1.00  0.00           O  
ATOM   4519  OE2 GLU   277      22.553  12.538  41.001  1.00  0.00           O  
ATOM   4520  C   GLU   277      26.702  14.120  39.072  1.00  0.00           C  
ATOM   4521  O   GLU   277      26.991  14.243  37.907  1.00  0.00           O  
ATOM   4522  N   LEU   278      26.242  15.171  39.754  1.00  0.00           N  
ATOM   4523  H   LEU   278      25.940  15.094  40.714  1.00  0.00           H  
ATOM   4524  CA  LEU   278      26.179  16.538  39.275  1.00  0.00           C  
ATOM   4525  HA  LEU   278      26.019  16.446  38.201  1.00  0.00           H  
ATOM   4526  CB  LEU   278      24.995  17.323  39.834  1.00  0.00           C  
ATOM   4527  HB2 LEU   278      25.146  17.434  40.908  1.00  0.00           H  
ATOM   4528  HB3 LEU   278      24.969  18.275  39.305  1.00  0.00           H  
ATOM   4529  CG  LEU   278      23.592  16.766  39.616  1.00  0.00           C  
ATOM   4530  HG  LEU   278      23.622  15.760  40.032  1.00  0.00           H  
ATOM   4531  CD1 LEU   278      22.639  17.698  40.302  1.00  0.00           C  
ATOM   4532 HD11 LEU   278      21.638  17.349  40.050  1.00  0.00           H  
ATOM   4533 HD12 LEU   278      22.987  17.940  41.306  1.00  0.00           H  
ATOM   4534 HD13 LEU   278      22.543  18.683  39.844  1.00  0.00           H  
ATOM   4535  CD2 LEU   278      23.234  16.727  38.147  1.00  0.00           C  
ATOM   4536 HD21 LEU   278      23.845  15.900  37.785  1.00  0.00           H  
ATOM   4537 HD22 LEU   278      22.166  16.571  37.999  1.00  0.00           H  
ATOM   4538 HD23 LEU   278      23.580  17.679  37.742  1.00  0.00           H  
ATOM   4539  C   LEU   278      27.508  17.185  39.600  1.00  0.00           C  
ATOM   4540  O   LEU   278      27.795  17.567  40.744  1.00  0.00           O  
ATOM   4541  N   GLY   279      28.501  17.223  38.617  1.00  0.00           N  
ATOM   4542  H   GLY   279      28.162  16.842  37.745  1.00  0.00           H  
ATOM   4543  CA  GLY   279      29.846  17.765  38.838  1.00  0.00           C  
ATOM   4544  HA2 GLY   279      30.306  17.447  39.774  1.00  0.00           H  
ATOM   4545  HA3 GLY   279      30.501  17.491  38.011  1.00  0.00           H  
ATOM   4546  C   GLY   279      29.826  19.328  38.883  1.00  0.00           C  
ATOM   4547  O   GLY   279      30.851  19.797  39.217  1.00  0.00           O  
ATOM   4548  N   GLU   280      28.799  20.034  38.390  1.00  0.00           N  
ATOM   4549  H   GLU   280      27.987  19.626  37.949  1.00  0.00           H  
ATOM   4550  CA  GLU   280      28.645  21.452  38.690  1.00  0.00           C  
ATOM   4551  HA  GLU   280      29.223  21.648  39.594  1.00  0.00           H  
ATOM   4552  CB  GLU   280      29.237  22.423  37.616  1.00  0.00           C  
ATOM   4553  HB2 GLU   280      30.323  22.342  37.662  1.00  0.00           H  
ATOM   4554  HB3 GLU   280      28.976  22.078  36.615  1.00  0.00           H  
ATOM   4555  CG  GLU   280      28.969  23.926  37.744  1.00  0.00           C  
ATOM   4556  HG2 GLU   280      27.894  24.086  37.668  1.00  0.00           H  
ATOM   4557  HG3 GLU   280      29.406  24.217  38.699  1.00  0.00           H  
ATOM   4558  CD  GLU   280      29.606  24.672  36.602  1.00  0.00           C  
ATOM   4559  OE1 GLU   280      30.830  24.903  36.623  1.00  0.00           O  
ATOM   4560  OE2 GLU   280      28.866  25.177  35.742  1.00  0.00           O  
ATOM   4561  C   GLU   280      27.083  21.829  38.931  1.00  0.00           C  
ATOM   4562  O   GLU   280      26.321  21.292  38.155  1.00  0.00           O  
ATOM   4563  N   VAL   281      26.771  22.576  40.005  1.00  0.00           N  
ATOM   4564  H   VAL   281      27.505  23.007  40.550  1.00  0.00           H  
ATOM   4565  CA  VAL   281      25.447  22.744  40.568  1.00  0.00           C  
ATOM   4566  HA  VAL   281      24.718  22.697  39.759  1.00  0.00           H  
ATOM   4567  CB  VAL   281      25.272  21.805  41.781  1.00  0.00           C  
ATOM   4568  HB  VAL   281      24.339  21.944  42.328  1.00  0.00           H  
ATOM   4569  CG1 VAL   281      25.251  20.258  41.442  1.00  0.00           C  
ATOM   4570 HG11 VAL   281      26.092  19.891  40.853  1.00  0.00           H  
ATOM   4571 HG12 VAL   281      25.286  19.739  42.400  1.00  0.00           H  
ATOM   4572 HG13 VAL   281      24.290  19.976  41.014  1.00  0.00           H  
ATOM   4573  CG2 VAL   281      26.451  22.000  42.777  1.00  0.00           C  
ATOM   4574 HG21 VAL   281      27.310  21.370  42.548  1.00  0.00           H  
ATOM   4575 HG22 VAL   281      26.702  23.032  43.021  1.00  0.00           H  
ATOM   4576 HG23 VAL   281      26.162  21.516  43.710  1.00  0.00           H  
ATOM   4577  C   VAL   281      25.298  24.208  41.004  1.00  0.00           C  
ATOM   4578  O   VAL   281      26.254  24.944  41.294  1.00  0.00           O  
ATOM   4579  N   ARG   282      24.107  24.685  41.230  1.00  0.00           N  
ATOM   4580  H   ARG   282      23.308  24.071  41.165  1.00  0.00           H  
ATOM   4581  CA  ARG   282      23.900  26.125  41.529  1.00  0.00           C  
ATOM   4582  HA  ARG   282      24.847  26.598  41.791  1.00  0.00           H  
ATOM   4583  CB  ARG   282      23.306  26.730  40.253  1.00  0.00           C  
ATOM   4584  HB2 ARG   282      24.152  26.867  39.580  1.00  0.00           H  
ATOM   4585  HB3 ARG   282      22.731  26.012  39.668  1.00  0.00           H  
ATOM   4586  CG  ARG   282      22.749  28.165  40.349  1.00  0.00           C  
ATOM   4587  HG2 ARG   282      21.901  28.110  41.031  1.00  0.00           H  
ATOM   4588  HG3 ARG   282      23.359  28.920  40.846  1.00  0.00           H  
ATOM   4589  CD  ARG   282      22.259  28.638  39.018  1.00  0.00           C  
ATOM   4590  HD2 ARG   282      21.874  29.650  39.140  1.00  0.00           H  
ATOM   4591  HD3 ARG   282      22.998  28.927  38.271  1.00  0.00           H  
ATOM   4592  NE  ARG   282      21.334  27.665  38.430  1.00  0.00           N  
ATOM   4593  HE  ARG   282      21.757  26.802  38.121  1.00  0.00           H  
ATOM   4594  CZ  ARG   282      20.036  27.623  38.311  1.00  0.00           C  
ATOM   4595  NH1 ARG   282      19.293  28.504  38.778  1.00  0.00           N  
ATOM   4596 HH11 ARG   282      19.654  29.106  39.504  1.00  0.00           H  
ATOM   4597 HH12 ARG   282      18.311  28.299  38.666  1.00  0.00           H  
ATOM   4598  NH2 ARG   282      19.484  26.609  37.794  1.00  0.00           N  
ATOM   4599 HH21 ARG   282      20.017  25.850  37.394  1.00  0.00           H  
ATOM   4600 HH22 ARG   282      18.483  26.567  37.663  1.00  0.00           H  
ATOM   4601  C   ARG   282      23.000  26.221  42.765  1.00  0.00           C  
ATOM   4602  O   ARG   282      22.201  25.323  43.009  1.00  0.00           O  
ATOM   4603  N   VAL   283      23.171  27.370  43.439  1.00  0.00           N  
ATOM   4604  H   VAL   283      23.968  27.966  43.261  1.00  0.00           H  
ATOM   4605  CA  VAL   283      22.243  27.881  44.494  1.00  0.00           C  
ATOM   4606  HA  VAL   283      21.323  27.298  44.540  1.00  0.00           H  
ATOM   4607  CB  VAL   283      22.984  27.726  45.881  1.00  0.00           C  
ATOM   4608  HB  VAL   283      23.994  28.133  45.844  1.00  0.00           H  
ATOM   4609  CG1 VAL   283      22.121  28.445  47.023  1.00  0.00           C  
ATOM   4610 HG11 VAL   283      22.143  29.534  46.975  1.00  0.00           H  
ATOM   4611 HG12 VAL   283      21.073  28.144  47.030  1.00  0.00           H  
ATOM   4612 HG13 VAL   283      22.527  28.301  48.024  1.00  0.00           H  
ATOM   4613  CG2 VAL   283      23.263  26.348  46.324  1.00  0.00           C  
ATOM   4614 HG21 VAL   283      22.431  25.776  46.734  1.00  0.00           H  
ATOM   4615 HG22 VAL   283      23.617  25.747  45.486  1.00  0.00           H  
ATOM   4616 HG23 VAL   283      24.076  26.399  47.048  1.00  0.00           H  
ATOM   4617  C   VAL   283      21.755  29.348  44.293  1.00  0.00           C  
ATOM   4618  O   VAL   283      22.444  30.142  43.699  1.00  0.00           O  
ATOM   4619  N   GLN   284      20.485  29.641  44.693  1.00  0.00           N  
ATOM   4620  H   GLN   284      19.867  28.904  45.001  1.00  0.00           H  
ATOM   4621  CA  GLN   284      19.881  30.928  44.588  1.00  0.00           C  
ATOM   4622  HA  GLN   284      20.439  31.512  43.856  1.00  0.00           H  
ATOM   4623  CB  GLN   284      18.450  30.722  44.051  1.00  0.00           C  
ATOM   4624  HB2 GLN   284      17.949  29.991  44.685  1.00  0.00           H  
ATOM   4625  HB3 GLN   284      17.834  31.612  44.178  1.00  0.00           H  
ATOM   4626  CG  GLN   284      18.228  30.028  42.654  1.00  0.00           C  
ATOM   4627  HG2 GLN   284      18.540  28.984  42.691  1.00  0.00           H  
ATOM   4628  HG3 GLN   284      17.171  30.150  42.418  1.00  0.00           H  
ATOM   4629  CD  GLN   284      19.112  30.675  41.573  1.00  0.00           C  
ATOM   4630  OE1 GLN   284      19.911  30.092  40.891  1.00  0.00           O  
ATOM   4631  NE2 GLN   284      19.001  31.940  41.356  1.00  0.00           N  
ATOM   4632 HE21 GLN   284      19.570  32.373  40.643  1.00  0.00           H  
ATOM   4633 HE22 GLN   284      18.375  32.491  41.926  1.00  0.00           H  
ATOM   4634  C   GLN   284      19.824  31.828  45.775  1.00  0.00           C  
ATOM   4635  O   GLN   284      19.889  31.393  46.899  1.00  0.00           O  
ATOM   4636  N   TYR   285      19.775  33.059  45.488  1.00  0.00           N  
ATOM   4637  H   TYR   285      19.843  33.424  44.549  1.00  0.00           H  
ATOM   4638  CA  TYR   285      19.501  34.145  46.444  1.00  0.00           C  
ATOM   4639  HA  TYR   285      18.868  33.742  47.234  1.00  0.00           H  
ATOM   4640  CB  TYR   285      20.831  34.620  46.998  1.00  0.00           C  
ATOM   4641  HB2 TYR   285      20.646  35.056  47.979  1.00  0.00           H  
ATOM   4642  HB3 TYR   285      21.314  33.688  47.291  1.00  0.00           H  
ATOM   4643  CG  TYR   285      21.615  35.606  46.247  1.00  0.00           C  
ATOM   4644  CD1 TYR   285      21.126  36.905  46.139  1.00  0.00           C  
ATOM   4645  HD1 TYR   285      20.200  37.165  46.629  1.00  0.00           H  
ATOM   4646  CE1 TYR   285      21.877  37.901  45.447  1.00  0.00           C  
ATOM   4647  HE1 TYR   285      21.524  38.912  45.310  1.00  0.00           H  
ATOM   4648  CZ  TYR   285      23.100  37.587  44.822  1.00  0.00           C  
ATOM   4649  OH  TYR   285      23.813  38.500  44.129  1.00  0.00           O  
ATOM   4650  HH  TYR   285      24.513  38.015  43.684  1.00  0.00           H  
ATOM   4651  CE2 TYR   285      23.627  36.277  44.924  1.00  0.00           C  
ATOM   4652  HE2 TYR   285      24.555  36.090  44.404  1.00  0.00           H  
ATOM   4653  CD2 TYR   285      22.871  35.321  45.632  1.00  0.00           C  
ATOM   4654  HD2 TYR   285      23.152  34.286  45.759  1.00  0.00           H  
ATOM   4655  C   TYR   285      18.687  35.220  45.828  1.00  0.00           C  
ATOM   4656  O   TYR   285      18.628  35.329  44.573  1.00  0.00           O  
ATOM   4657  N   THR   286      18.002  35.996  46.727  1.00  0.00           N  
ATOM   4658  H   THR   286      18.103  35.793  47.711  1.00  0.00           H  
ATOM   4659  CA  THR   286      17.061  37.025  46.221  1.00  0.00           C  
ATOM   4660  HA  THR   286      17.012  37.068  45.133  1.00  0.00           H  
ATOM   4661  CB  THR   286      15.591  36.584  46.555  1.00  0.00           C  
ATOM   4662  HB  THR   286      15.015  37.441  46.208  1.00  0.00           H  
ATOM   4663  CG2 THR   286      15.212  35.356  45.694  1.00  0.00           C  
ATOM   4664 HG21 THR   286      15.719  34.427  45.955  1.00  0.00           H  
ATOM   4665 HG22 THR   286      14.125  35.284  45.724  1.00  0.00           H  
ATOM   4666 HG23 THR   286      15.499  35.593  44.670  1.00  0.00           H  
ATOM   4667  OG1 THR   286      15.510  36.346  47.936  1.00  0.00           O  
ATOM   4668  HG1 THR   286      14.934  37.016  48.309  1.00  0.00           H  
ATOM   4669  C   THR   286      17.236  38.453  46.737  1.00  0.00           C  
ATOM   4670  O   THR   286      16.710  39.343  46.060  1.00  0.00           O  
ATOM   4671  N   GLY   287      18.001  38.681  47.814  1.00  0.00           N  
ATOM   4672  H   GLY   287      18.420  37.901  48.301  1.00  0.00           H  
ATOM   4673  CA  GLY   287      18.215  40.054  48.452  1.00  0.00           C  
ATOM   4674  HA2 GLY   287      18.348  40.785  47.654  1.00  0.00           H  
ATOM   4675  HA3 GLY   287      17.368  40.256  49.107  1.00  0.00           H  
ATOM   4676  C   GLY   287      19.499  39.980  49.297  1.00  0.00           C  
ATOM   4677  O   GLY   287      20.211  38.930  49.309  1.00  0.00           O  
ATOM   4678  N   ARG   288      19.798  41.040  50.083  1.00  0.00           N  
ATOM   4679  H   ARG   288      19.220  41.863  49.990  1.00  0.00           H  
ATOM   4680  CA  ARG   288      20.947  41.086  50.893  1.00  0.00           C  
ATOM   4681  HA  ARG   288      21.737  40.937  50.157  1.00  0.00           H  
ATOM   4682  CB  ARG   288      21.114  42.550  51.489  1.00  0.00           C  
ATOM   4683  HB2 ARG   288      21.969  42.467  52.160  1.00  0.00           H  
ATOM   4684  HB3 ARG   288      21.310  43.241  50.669  1.00  0.00           H  
ATOM   4685  CG  ARG   288      19.927  42.881  52.394  1.00  0.00           C  
ATOM   4686  HG2 ARG   288      18.997  42.640  51.878  1.00  0.00           H  
ATOM   4687  HG3 ARG   288      20.074  42.380  53.351  1.00  0.00           H  
ATOM   4688  CD  ARG   288      19.832  44.313  52.820  1.00  0.00           C  
ATOM   4689  HD2 ARG   288      19.225  44.494  53.706  1.00  0.00           H  
ATOM   4690  HD3 ARG   288      20.868  44.527  53.085  1.00  0.00           H  
ATOM   4691  NE  ARG   288      19.339  45.201  51.742  1.00  0.00           N  
ATOM   4692  HE  ARG   288      18.671  44.823  51.085  1.00  0.00           H  
ATOM   4693  CZ  ARG   288      19.745  46.461  51.364  1.00  0.00           C  
ATOM   4694  NH1 ARG   288      20.741  47.107  51.997  1.00  0.00           N  
ATOM   4695 HH11 ARG   288      21.100  46.715  52.855  1.00  0.00           H  
ATOM   4696 HH12 ARG   288      20.939  48.066  51.747  1.00  0.00           H  
ATOM   4697  NH2 ARG   288      19.168  47.054  50.286  1.00  0.00           N  
ATOM   4698 HH21 ARG   288      18.412  46.599  49.794  1.00  0.00           H  
ATOM   4699 HH22 ARG   288      19.737  47.796  49.906  1.00  0.00           H  
ATOM   4700  C   ARG   288      20.990  39.923  51.981  1.00  0.00           C  
ATOM   4701  O   ARG   288      22.011  39.287  52.173  1.00  0.00           O  
ATOM   4702  N   ASP   289      19.869  39.729  52.717  1.00  0.00           N  
ATOM   4703  H   ASP   289      19.051  40.169  52.320  1.00  0.00           H  
ATOM   4704  CA  ASP   289      19.793  38.754  53.822  1.00  0.00           C  
ATOM   4705  HA  ASP   289      20.532  38.862  54.616  1.00  0.00           H  
ATOM   4706  CB  ASP   289      18.386  38.716  54.462  1.00  0.00           C  
ATOM   4707  HB2 ASP   289      17.560  38.638  53.755  1.00  0.00           H  
ATOM   4708  HB3 ASP   289      18.284  37.855  55.122  1.00  0.00           H  
ATOM   4709  CG  ASP   289      18.140  39.934  55.404  1.00  0.00           C  
ATOM   4710  OD1 ASP   289      19.136  40.306  55.999  1.00  0.00           O  
ATOM   4711  OD2 ASP   289      17.013  40.385  55.576  1.00  0.00           O  
ATOM   4712  C   ASP   289      20.065  37.255  53.422  1.00  0.00           C  
ATOM   4713  O   ASP   289      20.928  36.657  54.011  1.00  0.00           O  
ATOM   4714  N   SER   290      19.435  36.814  52.286  1.00  0.00           N  
ATOM   4715  H   SER   290      18.818  37.481  51.846  1.00  0.00           H  
ATOM   4716  CA  SER   290      19.662  35.462  51.674  1.00  0.00           C  
ATOM   4717  HA  SER   290      19.683  34.740  52.490  1.00  0.00           H  
ATOM   4718  CB  SER   290      18.557  35.153  50.735  1.00  0.00           C  
ATOM   4719  HB2 SER   290      18.773  34.207  50.239  1.00  0.00           H  
ATOM   4720  HB3 SER   290      17.649  34.913  51.288  1.00  0.00           H  
ATOM   4721  OG  SER   290      18.306  36.177  49.753  1.00  0.00           O  
ATOM   4722  HG  SER   290      17.745  36.837  50.167  1.00  0.00           H  
ATOM   4723  C   SER   290      21.021  35.276  51.015  1.00  0.00           C  
ATOM   4724  O   SER   290      21.694  34.280  51.317  1.00  0.00           O  
ATOM   4725  N   PHE   291      21.599  36.294  50.302  1.00  0.00           N  
ATOM   4726  H   PHE   291      21.026  37.073  50.012  1.00  0.00           H  
ATOM   4727  CA  PHE   291      22.978  36.163  49.889  1.00  0.00           C  
ATOM   4728  HA  PHE   291      22.987  35.249  49.295  1.00  0.00           H  
ATOM   4729  CB  PHE   291      23.310  37.406  49.082  1.00  0.00           C  
ATOM   4730  HB2 PHE   291      22.784  37.375  48.128  1.00  0.00           H  
ATOM   4731  HB3 PHE   291      23.038  38.245  49.722  1.00  0.00           H  
ATOM   4732  CG  PHE   291      24.784  37.521  48.782  1.00  0.00           C  
ATOM   4733  CD1 PHE   291      25.371  36.720  47.738  1.00  0.00           C  
ATOM   4734  HD1 PHE   291      24.917  35.923  47.168  1.00  0.00           H  
ATOM   4735  CE1 PHE   291      26.796  36.767  47.661  1.00  0.00           C  
ATOM   4736  HE1 PHE   291      27.321  36.069  47.025  1.00  0.00           H  
ATOM   4737  CZ  PHE   291      27.521  37.575  48.493  1.00  0.00           C  
ATOM   4738  HZ  PHE   291      28.600  37.572  48.465  1.00  0.00           H  
ATOM   4739  CE2 PHE   291      26.927  38.411  49.386  1.00  0.00           C  
ATOM   4740  HE2 PHE   291      27.548  38.963  50.076  1.00  0.00           H  
ATOM   4741  CD2 PHE   291      25.511  38.391  49.555  1.00  0.00           C  
ATOM   4742  HD2 PHE   291      25.036  38.970  50.333  1.00  0.00           H  
ATOM   4743  C   PHE   291      23.979  36.047  51.101  1.00  0.00           C  
ATOM   4744  O   PHE   291      24.811  35.127  51.044  1.00  0.00           O  
ATOM   4745  N   LYS   292      23.844  36.926  52.051  1.00  0.00           N  
ATOM   4746  H   LYS   292      23.173  37.678  51.998  1.00  0.00           H  
ATOM   4747  CA  LYS   292      24.689  36.742  53.234  1.00  0.00           C  
ATOM   4748  HA  LYS   292      25.711  36.815  52.861  1.00  0.00           H  
ATOM   4749  CB  LYS   292      24.447  37.933  54.175  1.00  0.00           C  
ATOM   4750  HB2 LYS   292      23.384  38.059  54.384  1.00  0.00           H  
ATOM   4751  HB3 LYS   292      24.942  37.673  55.110  1.00  0.00           H  
ATOM   4752  CG  LYS   292      25.080  39.356  53.759  1.00  0.00           C  
ATOM   4753  HG2 LYS   292      26.021  39.152  53.249  1.00  0.00           H  
ATOM   4754  HG3 LYS   292      24.328  39.756  53.077  1.00  0.00           H  
ATOM   4755  CD  LYS   292      25.204  40.401  54.829  1.00  0.00           C  
ATOM   4756  HD2 LYS   292      24.216  40.688  55.188  1.00  0.00           H  
ATOM   4757  HD3 LYS   292      25.822  39.992  55.629  1.00  0.00           H  
ATOM   4758  CE  LYS   292      25.804  41.657  54.294  1.00  0.00           C  
ATOM   4759  HE2 LYS   292      25.304  41.841  53.343  1.00  0.00           H  
ATOM   4760  HE3 LYS   292      25.553  42.453  54.995  1.00  0.00           H  
ATOM   4761  NZ  LYS   292      27.204  41.503  54.094  1.00  0.00           N  
ATOM   4762  HZ1 LYS   292      27.469  40.852  53.368  1.00  0.00           H  
ATOM   4763  HZ2 LYS   292      27.550  42.420  53.851  1.00  0.00           H  
ATOM   4764  HZ3 LYS   292      27.652  41.226  54.955  1.00  0.00           H  
ATOM   4765  C   LYS   292      24.561  35.372  53.898  1.00  0.00           C  
ATOM   4766  O   LYS   292      25.544  34.845  54.295  1.00  0.00           O  
ATOM   4767  N   ALA   293      23.319  34.811  54.029  1.00  0.00           N  
ATOM   4768  H   ALA   293      22.533  35.349  53.692  1.00  0.00           H  
ATOM   4769  CA  ALA   293      23.032  33.510  54.706  1.00  0.00           C  
ATOM   4770  HA  ALA   293      23.527  33.596  55.673  1.00  0.00           H  
ATOM   4771  CB  ALA   293      21.580  33.470  55.064  1.00  0.00           C  
ATOM   4772  HB1 ALA   293      21.012  33.065  54.226  1.00  0.00           H  
ATOM   4773  HB2 ALA   293      21.380  32.805  55.904  1.00  0.00           H  
ATOM   4774  HB3 ALA   293      21.194  34.476  55.232  1.00  0.00           H  
ATOM   4775  C   ALA   293      23.540  32.305  53.974  1.00  0.00           C  
ATOM   4776  O   ALA   293      24.178  31.469  54.586  1.00  0.00           O  
ATOM   4777  N   PHE   294      23.296  32.282  52.674  1.00  0.00           N  
ATOM   4778  H   PHE   294      22.763  33.068  52.329  1.00  0.00           H  
ATOM   4779  CA  PHE   294      23.680  31.192  51.819  1.00  0.00           C  
ATOM   4780  HA  PHE   294      23.440  30.307  52.409  1.00  0.00           H  
ATOM   4781  CB  PHE   294      22.874  31.050  50.540  1.00  0.00           C  
ATOM   4782  HB2 PHE   294      23.166  31.830  49.837  1.00  0.00           H  
ATOM   4783  HB3 PHE   294      23.267  30.088  50.211  1.00  0.00           H  
ATOM   4784  CG  PHE   294      21.339  31.102  50.769  1.00  0.00           C  
ATOM   4785  CD1 PHE   294      20.541  31.843  49.853  1.00  0.00           C  
ATOM   4786  HD1 PHE   294      21.126  32.426  49.157  1.00  0.00           H  
ATOM   4787  CE1 PHE   294      19.205  31.746  49.855  1.00  0.00           C  
ATOM   4788  HE1 PHE   294      18.659  32.152  49.016  1.00  0.00           H  
ATOM   4789  CZ  PHE   294      18.521  31.111  50.927  1.00  0.00           C  
ATOM   4790  HZ  PHE   294      17.442  31.123  50.870  1.00  0.00           H  
ATOM   4791  CE2 PHE   294      19.349  30.444  51.895  1.00  0.00           C  
ATOM   4792  HE2 PHE   294      18.805  29.835  52.601  1.00  0.00           H  
ATOM   4793  CD2 PHE   294      20.731  30.386  51.840  1.00  0.00           C  
ATOM   4794  HD2 PHE   294      21.347  29.826  52.527  1.00  0.00           H  
ATOM   4795  C   PHE   294      25.209  31.170  51.605  1.00  0.00           C  
ATOM   4796  O   PHE   294      25.726  30.099  51.602  1.00  0.00           O  
ATOM   4797  N   ALA   295      25.864  32.301  51.653  1.00  0.00           N  
ATOM   4798  H   ALA   295      25.368  33.173  51.770  1.00  0.00           H  
ATOM   4799  CA  ALA   295      27.282  32.317  51.782  1.00  0.00           C  
ATOM   4800  HA  ALA   295      27.696  31.700  50.985  1.00  0.00           H  
ATOM   4801  CB  ALA   295      27.665  33.821  51.448  1.00  0.00           C  
ATOM   4802  HB1 ALA   295      27.348  33.938  50.412  1.00  0.00           H  
ATOM   4803  HB2 ALA   295      27.137  34.505  52.112  1.00  0.00           H  
ATOM   4804  HB3 ALA   295      28.755  33.843  51.483  1.00  0.00           H  
ATOM   4805  C   ALA   295      27.901  31.895  53.064  1.00  0.00           C  
ATOM   4806  O   ALA   295      28.621  30.910  53.148  1.00  0.00           O  
ATOM   4807  N   LYS   296      27.432  32.539  54.189  1.00  0.00           N  
ATOM   4808  H   LYS   296      26.867  33.375  54.132  1.00  0.00           H  
ATOM   4809  CA  LYS   296      27.708  32.097  55.536  1.00  0.00           C  
ATOM   4810  HA  LYS   296      28.763  32.341  55.662  1.00  0.00           H  
ATOM   4811  CB  LYS   296      26.919  33.016  56.603  1.00  0.00           C  
ATOM   4812  HB2 LYS   296      26.785  33.996  56.144  1.00  0.00           H  
ATOM   4813  HB3 LYS   296      25.918  32.624  56.781  1.00  0.00           H  
ATOM   4814  CG  LYS   296      27.593  33.007  57.978  1.00  0.00           C  
ATOM   4815  HG2 LYS   296      26.994  33.650  58.622  1.00  0.00           H  
ATOM   4816  HG3 LYS   296      27.624  31.975  58.327  1.00  0.00           H  
ATOM   4817  CD  LYS   296      29.080  33.433  58.041  1.00  0.00           C  
ATOM   4818  HD2 LYS   296      29.670  32.872  57.317  1.00  0.00           H  
ATOM   4819  HD3 LYS   296      29.044  34.471  57.709  1.00  0.00           H  
ATOM   4820  CE  LYS   296      29.624  33.219  59.436  1.00  0.00           C  
ATOM   4821  HE2 LYS   296      28.917  33.744  60.077  1.00  0.00           H  
ATOM   4822  HE3 LYS   296      29.496  32.156  59.641  1.00  0.00           H  
ATOM   4823  NZ  LYS   296      31.008  33.655  59.640  1.00  0.00           N  
ATOM   4824  HZ1 LYS   296      31.620  33.074  59.084  1.00  0.00           H  
ATOM   4825  HZ2 LYS   296      31.192  34.607  59.354  1.00  0.00           H  
ATOM   4826  HZ3 LYS   296      31.422  33.613  60.560  1.00  0.00           H  
ATOM   4827  C   LYS   296      27.508  30.607  55.905  1.00  0.00           C  
ATOM   4828  O   LYS   296      28.320  30.098  56.655  1.00  0.00           O  
ATOM   4829  N   ALA   297      26.470  29.965  55.347  1.00  0.00           N  
ATOM   4830  H   ALA   297      25.880  30.535  54.758  1.00  0.00           H  
ATOM   4831  CA  ALA   297      26.181  28.537  55.633  1.00  0.00           C  
ATOM   4832  HA  ALA   297      26.202  28.328  56.703  1.00  0.00           H  
ATOM   4833  CB  ALA   297      24.782  28.317  55.174  1.00  0.00           C  
ATOM   4834  HB1 ALA   297      24.041  28.915  55.704  1.00  0.00           H  
ATOM   4835  HB2 ALA   297      24.581  28.517  54.122  1.00  0.00           H  
ATOM   4836  HB3 ALA   297      24.530  27.295  55.454  1.00  0.00           H  
ATOM   4837  C   ALA   297      27.268  27.648  54.925  1.00  0.00           C  
ATOM   4838  O   ALA   297      27.611  26.635  55.452  1.00  0.00           O  
ATOM   4839  N   LEU   298      27.818  28.026  53.776  1.00  0.00           N  
ATOM   4840  H   LEU   298      27.530  28.905  53.369  1.00  0.00           H  
ATOM   4841  CA  LEU   298      28.912  27.425  53.125  1.00  0.00           C  
ATOM   4842  HA  LEU   298      28.764  26.347  53.201  1.00  0.00           H  
ATOM   4843  CB  LEU   298      28.884  27.659  51.632  1.00  0.00           C  
ATOM   4844  HB2 LEU   298      28.919  28.745  51.545  1.00  0.00           H  
ATOM   4845  HB3 LEU   298      29.723  27.160  51.145  1.00  0.00           H  
ATOM   4846  CG  LEU   298      27.583  27.210  50.927  1.00  0.00           C  
ATOM   4847  HG  LEU   298      26.664  27.458  51.456  1.00  0.00           H  
ATOM   4848  CD1 LEU   298      27.576  27.892  49.596  1.00  0.00           C  
ATOM   4849 HD11 LEU   298      28.473  27.658  49.023  1.00  0.00           H  
ATOM   4850 HD12 LEU   298      26.686  27.741  48.986  1.00  0.00           H  
ATOM   4851 HD13 LEU   298      27.622  28.977  49.690  1.00  0.00           H  
ATOM   4852  CD2 LEU   298      27.446  25.656  50.726  1.00  0.00           C  
ATOM   4853 HD21 LEU   298      26.490  25.380  50.282  1.00  0.00           H  
ATOM   4854 HD22 LEU   298      28.193  25.426  49.966  1.00  0.00           H  
ATOM   4855 HD23 LEU   298      27.755  25.162  51.647  1.00  0.00           H  
ATOM   4856  C   LEU   298      30.245  27.841  53.727  1.00  0.00           C  
ATOM   4857  O   LEU   298      31.219  27.183  53.662  1.00  0.00           O  
ATOM   4858  N   GLY   299      30.448  29.065  54.304  1.00  0.00           N  
ATOM   4859  H   GLY   299      29.622  29.635  54.416  1.00  0.00           H  
ATOM   4860  CA  GLY   299      31.708  29.663  54.705  1.00  0.00           C  
ATOM   4861  HA2 GLY   299      31.528  30.305  55.567  1.00  0.00           H  
ATOM   4862  HA3 GLY   299      32.395  28.890  55.049  1.00  0.00           H  
ATOM   4863  C   GLY   299      32.372  30.442  53.557  1.00  0.00           C  
ATOM   4864  O   GLY   299      33.598  30.565  53.654  1.00  0.00           O  
ATOM   4865  N   VAL   300      31.664  30.882  52.533  1.00  0.00           N  
ATOM   4866  H   VAL   300      30.706  30.569  52.458  1.00  0.00           H  
ATOM   4867  CA  VAL   300      32.232  31.713  51.473  1.00  0.00           C  
ATOM   4868  HA  VAL   300      33.320  31.659  51.498  1.00  0.00           H  
ATOM   4869  CB  VAL   300      31.773  31.217  50.110  1.00  0.00           C  
ATOM   4870  HB  VAL   300      32.154  31.891  49.343  1.00  0.00           H  
ATOM   4871  CG1 VAL   300      32.373  29.916  49.691  1.00  0.00           C  
ATOM   4872 HG11 VAL   300      31.893  29.139  50.286  1.00  0.00           H  
ATOM   4873 HG12 VAL   300      32.124  29.614  48.673  1.00  0.00           H  
ATOM   4874 HG13 VAL   300      33.449  29.785  49.804  1.00  0.00           H  
ATOM   4875  CG2 VAL   300      30.194  31.108  49.969  1.00  0.00           C  
ATOM   4876 HG21 VAL   300      29.794  32.119  50.049  1.00  0.00           H  
ATOM   4877 HG22 VAL   300      29.960  30.824  48.943  1.00  0.00           H  
ATOM   4878 HG23 VAL   300      29.735  30.523  50.767  1.00  0.00           H  
ATOM   4879  C   VAL   300      31.930  33.194  51.666  1.00  0.00           C  
ATOM   4880  O   VAL   300      31.070  33.560  52.453  1.00  0.00           O  
ATOM   4881  N   MET   301      32.614  34.035  50.813  1.00  0.00           N  
ATOM   4882  H   MET   301      33.210  33.657  50.091  1.00  0.00           H  
ATOM   4883  CA  MET   301      32.655  35.452  50.970  1.00  0.00           C  
ATOM   4884  HA  MET   301      32.977  35.673  51.987  1.00  0.00           H  
ATOM   4885  CB  MET   301      33.679  36.149  49.983  1.00  0.00           C  
ATOM   4886  HB2 MET   301      33.335  35.897  48.980  1.00  0.00           H  
ATOM   4887  HB3 MET   301      33.848  37.206  50.192  1.00  0.00           H  
ATOM   4888  CG  MET   301      35.078  35.501  50.182  1.00  0.00           C  
ATOM   4889  HG2 MET   301      35.090  34.468  49.833  1.00  0.00           H  
ATOM   4890  HG3 MET   301      35.715  36.015  49.463  1.00  0.00           H  
ATOM   4891  SD  MET   301      35.821  35.721  51.826  1.00  0.00           S  
ATOM   4892  CE  MET   301      36.288  37.449  51.454  1.00  0.00           C  
ATOM   4893  HE1 MET   301      36.859  37.822  52.305  1.00  0.00           H  
ATOM   4894  HE2 MET   301      36.924  37.429  50.569  1.00  0.00           H  
ATOM   4895  HE3 MET   301      35.356  38.008  51.370  1.00  0.00           H  
ATOM   4896  C   MET   301      31.318  36.146  50.901  1.00  0.00           C  
ATOM   4897  O   MET   301      30.576  35.959  49.832  1.00  0.00           O  
ATOM   4898  N   ASP   302      31.004  37.053  51.844  1.00  0.00           N  
ATOM   4899  H   ASP   302      31.676  37.288  52.560  1.00  0.00           H  
ATOM   4900  CA  ASP   302      29.722  37.602  51.988  1.00  0.00           C  
ATOM   4901  HA  ASP   302      29.093  37.482  51.106  1.00  0.00           H  
ATOM   4902  CB  ASP   302      28.963  36.947  53.140  1.00  0.00           C  
ATOM   4903  HB2 ASP   302      27.943  37.321  53.230  1.00  0.00           H  
ATOM   4904  HB3 ASP   302      28.820  35.889  52.921  1.00  0.00           H  
ATOM   4905  CG  ASP   302      29.608  37.030  54.567  1.00  0.00           C  
ATOM   4906  OD1 ASP   302      30.556  37.877  54.689  1.00  0.00           O  
ATOM   4907  OD2 ASP   302      29.209  36.286  55.415  1.00  0.00           O  
ATOM   4908  C   ASP   302      29.657  39.198  52.199  1.00  0.00           C  
ATOM   4909  O   ASP   302      28.561  39.775  52.377  1.00  0.00           O  
ATOM   4910  N   ASP   303      30.801  39.881  52.244  1.00  0.00           N  
ATOM   4911  H   ASP   303      31.713  39.474  52.094  1.00  0.00           H  
ATOM   4912  CA  ASP   303      30.835  41.329  52.533  1.00  0.00           C  
ATOM   4913  HA  ASP   303      29.939  41.688  53.039  1.00  0.00           H  
ATOM   4914  CB  ASP   303      32.143  41.556  53.353  1.00  0.00           C  
ATOM   4915  HB2 ASP   303      32.168  42.635  53.506  1.00  0.00           H  
ATOM   4916  HB3 ASP   303      31.976  41.139  54.346  1.00  0.00           H  
ATOM   4917  CG  ASP   303      33.446  41.016  52.801  1.00  0.00           C  
ATOM   4918  OD1 ASP   303      33.391  39.927  52.177  1.00  0.00           O  
ATOM   4919  OD2 ASP   303      34.518  41.606  53.003  1.00  0.00           O  
ATOM   4920  C   ASP   303      30.943  42.016  51.155  1.00  0.00           C  
ATOM   4921  O   ASP   303      31.436  41.472  50.198  1.00  0.00           O  
ATOM   4922  N   LEU   304      30.520  43.303  51.112  1.00  0.00           N  
ATOM   4923  H   LEU   304      29.987  43.578  51.925  1.00  0.00           H  
ATOM   4924  CA  LEU   304      30.243  43.943  49.902  1.00  0.00           C  
ATOM   4925  HA  LEU   304      30.943  43.487  49.203  1.00  0.00           H  
ATOM   4926  CB  LEU   304      28.758  43.850  49.382  1.00  0.00           C  
ATOM   4927  HB2 LEU   304      28.091  44.511  49.936  1.00  0.00           H  
ATOM   4928  HB3 LEU   304      28.770  44.228  48.360  1.00  0.00           H  
ATOM   4929  CG  LEU   304      28.153  42.418  49.284  1.00  0.00           C  
ATOM   4930  HG  LEU   304      28.897  41.634  49.143  1.00  0.00           H  
ATOM   4931  CD1 LEU   304      27.417  42.034  50.663  1.00  0.00           C  
ATOM   4932 HD11 LEU   304      27.141  40.980  50.678  1.00  0.00           H  
ATOM   4933 HD12 LEU   304      27.975  42.204  51.584  1.00  0.00           H  
ATOM   4934 HD13 LEU   304      26.447  42.531  50.651  1.00  0.00           H  
ATOM   4935  CD2 LEU   304      27.186  42.268  48.111  1.00  0.00           C  
ATOM   4936 HD21 LEU   304      26.371  42.988  48.188  1.00  0.00           H  
ATOM   4937 HD22 LEU   304      27.789  42.353  47.207  1.00  0.00           H
[truncated: 45,032,491 more chars]
