# Supplementary material for: MISATO: machine learning dataset of protein–ligand complexes for structure-based drug discovery
Source: Nat Comput Sci. 2024 May 10;4(5):367–78. doi: 10.1038/s43588-024-00627-2 (PMC11136668; doi:10.1038/s43588-024-00627-2)
Supplement: Supplementary file 7 — Statistical source data for Fig. 3 showing MD trajectories for the described structures. [file 43588_2024_627_MOESM7_ESM.zip › Figure3/3b_2lkk_pdb.txt]

CRYST1   66.996   66.996   66.996 109.47 109.47 109.47               1
MODEL     1
ATOM      1  N   SER     1      51.249  29.954  31.168  1.00  0.00           N  
ATOM      2  H1  SER     1      51.130  29.307  31.934  1.00  0.00           H  
ATOM      3  H2  SER     1      52.230  30.182  31.096  1.00  0.00           H  
ATOM      4  H3  SER     1      50.867  29.492  30.355  1.00  0.00           H  
ATOM      5  CA  SER     1      50.479  31.202  31.276  1.00  0.00           C  
ATOM      6  HA  SER     1      50.977  31.801  32.038  1.00  0.00           H  
ATOM      7  CB  SER     1      50.618  32.017  29.960  1.00  0.00           C  
ATOM      8  HB2 SER     1      51.700  32.141  29.910  1.00  0.00           H  
ATOM      9  HB3 SER     1      50.118  31.510  29.135  1.00  0.00           H  
ATOM     10  OG  SER     1      49.951  33.219  30.142  1.00  0.00           O  
ATOM     11  HG  SER     1      50.146  33.829  29.426  1.00  0.00           H  
ATOM     12  C   SER     1      49.054  31.041  31.678  1.00  0.00           C  
ATOM     13  O   SER     1      48.746  30.984  32.863  1.00  0.00           O  
ATOM     14  N   PHE     2      48.096  30.779  30.798  1.00  0.00           N  
ATOM     15  H   PHE     2      48.329  30.629  29.827  1.00  0.00           H  
ATOM     16  CA  PHE     2      46.596  30.693  31.043  1.00  0.00           C  
ATOM     17  HA  PHE     2      46.360  31.221  31.967  1.00  0.00           H  
ATOM     18  CB  PHE     2      45.772  31.154  29.872  1.00  0.00           C  
ATOM     19  HB2 PHE     2      45.942  30.437  29.069  1.00  0.00           H  
ATOM     20  HB3 PHE     2      44.752  31.075  30.247  1.00  0.00           H  
ATOM     21  CG  PHE     2      45.947  32.636  29.576  1.00  0.00           C  
ATOM     22  CD1 PHE     2      46.889  33.039  28.586  1.00  0.00           C  
ATOM     23  HD1 PHE     2      47.406  32.282  28.015  1.00  0.00           H  
ATOM     24  CE1 PHE     2      47.156  34.392  28.352  1.00  0.00           C  
ATOM     25  HE1 PHE     2      47.879  34.751  27.635  1.00  0.00           H  
ATOM     26  CZ  PHE     2      46.530  35.392  29.190  1.00  0.00           C  
ATOM     27  HZ  PHE     2      46.778  36.442  29.151  1.00  0.00           H  
ATOM     28  CE2 PHE     2      45.597  34.972  30.246  1.00  0.00           C  
ATOM     29  HE2 PHE     2      45.227  35.723  30.927  1.00  0.00           H  
ATOM     30  CD2 PHE     2      45.245  33.627  30.281  1.00  0.00           C  
ATOM     31  HD2 PHE     2      44.579  33.216  31.026  1.00  0.00           H  
ATOM     32  C   PHE     2      46.109  29.308  31.446  1.00  0.00           C  
ATOM     33  O   PHE     2      45.206  29.188  32.326  1.00  0.00           O  
ATOM     34  N   SER     3      46.816  28.208  30.969  1.00  0.00           N  
ATOM     35  H   SER     3      47.595  28.390  30.352  1.00  0.00           H  
ATOM     36  CA  SER     3      46.372  26.814  31.174  1.00  0.00           C  
ATOM     37  HA  SER     3      45.284  26.791  31.101  1.00  0.00           H  
ATOM     38  CB  SER     3      46.879  25.959  30.048  1.00  0.00           C  
ATOM     39  HB2 SER     3      46.467  24.953  30.129  1.00  0.00           H  
ATOM     40  HB3 SER     3      46.469  26.397  29.138  1.00  0.00           H  
ATOM     41  OG  SER     3      48.320  25.898  29.990  1.00  0.00           O  
ATOM     42  HG  SER     3      48.450  25.268  29.278  1.00  0.00           H  
ATOM     43  C   SER     3      46.700  26.270  32.579  1.00  0.00           C  
ATOM     44  O   SER     3      47.643  26.704  33.253  1.00  0.00           O  
ATOM     45  N   GLY     4      45.815  25.421  33.034  1.00  0.00           N  
ATOM     46  H   GLY     4      44.990  25.266  32.472  1.00  0.00           H  
ATOM     47  CA  GLY     4      45.813  24.685  34.302  1.00  0.00           C  
ATOM     48  HA2 GLY     4      46.306  23.721  34.171  1.00  0.00           H  
ATOM     49  HA3 GLY     4      46.338  25.305  35.028  1.00  0.00           H  
ATOM     50  C   GLY     4      44.371  24.635  34.665  1.00  0.00           C  
ATOM     51  O   GLY     4      43.468  24.851  33.894  1.00  0.00           O  
ATOM     52  N   LYS     5      44.076  24.286  35.939  1.00  0.00           N  
ATOM     53  H   LYS     5      44.856  24.151  36.567  1.00  0.00           H  
ATOM     54  CA  LYS     5      42.832  24.006  36.637  1.00  0.00           C  
ATOM     55  HA  LYS     5      41.981  24.171  35.976  1.00  0.00           H  
ATOM     56  CB  LYS     5      42.697  22.555  36.920  1.00  0.00           C  
ATOM     57  HB2 LYS     5      42.905  22.053  35.975  1.00  0.00           H  
ATOM     58  HB3 LYS     5      43.446  22.232  37.643  1.00  0.00           H  
ATOM     59  CG  LYS     5      41.320  22.111  37.467  1.00  0.00           C  
ATOM     60  HG2 LYS     5      41.147  22.462  38.484  1.00  0.00           H  
ATOM     61  HG3 LYS     5      40.569  22.458  36.757  1.00  0.00           H  
ATOM     62  CD  LYS     5      41.282  20.649  37.615  1.00  0.00           C  
ATOM     63  HD2 LYS     5      41.532  20.188  36.660  1.00  0.00           H  
ATOM     64  HD3 LYS     5      41.783  20.269  38.505  1.00  0.00           H  
ATOM     65  CE  LYS     5      39.782  20.296  37.742  1.00  0.00           C  
ATOM     66  HE2 LYS     5      39.316  20.898  38.523  1.00  0.00           H  
ATOM     67  HE3 LYS     5      39.368  20.563  36.770  1.00  0.00           H  
ATOM     68  NZ  LYS     5      39.497  18.869  38.013  1.00  0.00           N  
ATOM     69  HZ1 LYS     5      39.662  18.338  37.170  1.00  0.00           H  
ATOM     70  HZ2 LYS     5      40.199  18.729  38.725  1.00  0.00           H  
ATOM     71  HZ3 LYS     5      38.563  18.698  38.357  1.00  0.00           H  
ATOM     72  C   LYS     5      42.750  24.943  37.893  1.00  0.00           C  
ATOM     73  O   LYS     5      43.723  25.017  38.612  1.00  0.00           O  
ATOM     74  N   TYR     6      41.589  25.530  38.155  1.00  0.00           N  
ATOM     75  H   TYR     6      40.753  25.267  37.653  1.00  0.00           H  
ATOM     76  CA  TYR     6      41.535  26.511  39.231  1.00  0.00           C  
ATOM     77  HA  TYR     6      42.377  26.431  39.918  1.00  0.00           H  
ATOM     78  CB  TYR     6      41.580  28.002  38.713  1.00  0.00           C  
ATOM     79  HB2 TYR     6      40.722  28.194  38.069  1.00  0.00           H  
ATOM     80  HB3 TYR     6      41.474  28.693  39.549  1.00  0.00           H  
ATOM     81  CG  TYR     6      42.796  28.222  37.714  1.00  0.00           C  
ATOM     82  CD1 TYR     6      42.617  28.058  36.373  1.00  0.00           C  
ATOM     83  HD1 TYR     6      41.682  27.825  35.887  1.00  0.00           H  
ATOM     84  CE1 TYR     6      43.733  28.270  35.438  1.00  0.00           C  
ATOM     85  HE1 TYR     6      43.438  28.142  34.407  1.00  0.00           H  
ATOM     86  CZ  TYR     6      45.034  28.582  35.955  1.00  0.00           C  
ATOM     87  OH  TYR     6      46.089  28.596  35.096  1.00  0.00           O  
ATOM     88  HH  TYR     6      45.806  28.415  34.197  1.00  0.00           H  
ATOM     89  CE2 TYR     6      45.220  28.759  37.359  1.00  0.00           C  
ATOM     90  HE2 TYR     6      46.217  29.015  37.687  1.00  0.00           H  
ATOM     91  CD2 TYR     6      44.090  28.579  38.199  1.00  0.00           C  
ATOM     92  HD2 TYR     6      44.260  28.607  39.265  1.00  0.00           H  
ATOM     93  C   TYR     6      40.177  26.334  40.085  1.00  0.00           C  
ATOM     94  O   TYR     6      39.131  26.030  39.532  1.00  0.00           O  
ATOM     95  N   GLN     7      40.218  26.469  41.417  1.00  0.00           N  
ATOM     96  H   GLN     7      41.044  26.746  41.928  1.00  0.00           H  
ATOM     97  CA  GLN     7      39.110  26.364  42.339  1.00  0.00           C  
ATOM     98  HA  GLN     7      38.251  25.951  41.811  1.00  0.00           H  
ATOM     99  CB  GLN     7      39.364  25.449  43.559  1.00  0.00           C  
ATOM    100  HB2 GLN     7      38.535  25.507  44.265  1.00  0.00           H  
ATOM    101  HB3 GLN     7      39.452  24.453  43.125  1.00  0.00           H  
ATOM    102  CG  GLN     7      40.696  25.859  44.281  1.00  0.00           C  
ATOM    103  HG2 GLN     7      41.447  25.381  43.653  1.00  0.00           H  
ATOM    104  HG3 GLN     7      40.857  26.937  44.284  1.00  0.00           H  
ATOM    105  CD  GLN     7      40.791  25.230  45.740  1.00  0.00           C  
ATOM    106  OE1 GLN     7      41.462  25.888  46.505  1.00  0.00           O  
ATOM    107  NE2 GLN     7      40.076  24.218  46.073  1.00  0.00           N  
ATOM    108 HE21 GLN     7      40.158  23.757  46.968  1.00  0.00           H  
ATOM    109 HE22 GLN     7      39.476  23.724  45.428  1.00  0.00           H  
ATOM    110  C   GLN     7      38.743  27.741  42.792  1.00  0.00           C  
ATOM    111  O   GLN     7      39.611  28.560  43.055  1.00  0.00           O  
ATOM    112  N   LEU     8      37.468  28.099  42.792  1.00  0.00           N  
ATOM    113  H   LEU     8      36.860  27.295  42.734  1.00  0.00           H  
ATOM    114  CA  LEU     8      36.968  29.403  43.304  1.00  0.00           C  
ATOM    115  HA  LEU     8      37.614  30.171  42.880  1.00  0.00           H  
ATOM    116  CB  LEU     8      35.577  29.665  42.698  1.00  0.00           C  
ATOM    117  HB2 LEU     8      35.102  28.713  42.461  1.00  0.00           H  
ATOM    118  HB3 LEU     8      34.932  30.107  43.457  1.00  0.00           H  
ATOM    119  CG  LEU     8      35.549  30.451  41.447  1.00  0.00           C  
ATOM    120  HG  LEU     8      36.211  31.307  41.573  1.00  0.00           H  
ATOM    121  CD1 LEU     8      35.796  29.627  40.173  1.00  0.00           C  
ATOM    122 HD11 LEU     8      35.365  30.079  39.280  1.00  0.00           H  
ATOM    123 HD12 LEU     8      36.850  29.456  39.953  1.00  0.00           H  
ATOM    124 HD13 LEU     8      35.198  28.735  40.360  1.00  0.00           H  
ATOM    125  CD2 LEU     8      34.116  30.987  41.209  1.00  0.00           C  
ATOM    126 HD21 LEU     8      33.383  30.181  41.241  1.00  0.00           H  
ATOM    127 HD22 LEU     8      33.711  31.571  42.035  1.00  0.00           H  
ATOM    128 HD23 LEU     8      34.113  31.470  40.231  1.00  0.00           H  
ATOM    129  C   LEU     8      36.977  29.428  44.823  1.00  0.00           C  
ATOM    130  O   LEU     8      36.651  28.466  45.515  1.00  0.00           O  
ATOM    131  N   GLN     9      37.225  30.606  45.375  1.00  0.00           N  
ATOM    132  H   GLN     9      37.465  31.398  44.794  1.00  0.00           H  
ATOM    133  CA  GLN     9      37.334  30.779  46.853  1.00  0.00           C  
ATOM    134  HA  GLN     9      36.873  29.959  47.403  1.00  0.00           H  
ATOM    135  CB  GLN     9      38.759  30.836  47.210  1.00  0.00           C  
ATOM    136  HB2 GLN     9      39.181  31.678  46.661  1.00  0.00           H  
ATOM    137  HB3 GLN     9      38.841  31.247  48.216  1.00  0.00           H  
ATOM    138  CG  GLN     9      39.490  29.482  47.182  1.00  0.00           C  
ATOM    139  HG2 GLN     9      39.369  29.051  46.188  1.00  0.00           H  
ATOM    140  HG3 GLN     9      40.574  29.595  47.203  1.00  0.00           H  
ATOM    141  CD  GLN     9      39.026  28.417  48.210  1.00  0.00           C  
ATOM    142  OE1 GLN     9      38.136  28.653  48.994  1.00  0.00           O  
ATOM    143  NE2 GLN     9      39.461  27.210  48.124  1.00  0.00           N  
ATOM    144 HE21 GLN     9      38.961  26.446  48.555  1.00  0.00           H  
ATOM    145 HE22 GLN     9      40.259  26.989  47.547  1.00  0.00           H  
ATOM    146  C   GLN     9      36.520  32.057  47.248  1.00  0.00           C  
ATOM    147  O   GLN     9      36.036  31.981  48.381  1.00  0.00           O  
ATOM    148  N   SER    10      36.348  33.091  46.398  1.00  0.00           N  
ATOM    149  H   SER    10      36.910  33.068  45.559  1.00  0.00           H  
ATOM    150  CA  SER    10      35.406  34.172  46.819  1.00  0.00           C  
ATOM    151  HA  SER    10      34.652  33.675  47.429  1.00  0.00           H  
ATOM    152  CB  SER    10      36.125  35.399  47.478  1.00  0.00           C  
ATOM    153  HB2 SER    10      36.922  35.051  48.135  1.00  0.00           H  
ATOM    154  HB3 SER    10      36.614  36.049  46.753  1.00  0.00           H  
ATOM    155  OG  SER    10      35.168  35.992  48.291  1.00  0.00           O  
ATOM    156  HG  SER    10      34.844  36.805  47.897  1.00  0.00           H  
ATOM    157  C   SER    10      34.640  34.675  45.646  1.00  0.00           C  
ATOM    158  O   SER    10      35.178  34.868  44.536  1.00  0.00           O  
ATOM    159  N   GLN    11      33.379  34.912  45.886  1.00  0.00           N  
ATOM    160  H   GLN    11      33.071  34.609  46.799  1.00  0.00           H  
ATOM    161  CA  GLN    11      32.428  35.530  44.959  1.00  0.00           C  
ATOM    162  HA  GLN    11      32.689  36.364  44.308  1.00  0.00           H  
ATOM    163  CB  GLN    11      31.998  34.423  44.010  1.00  0.00           C  
ATOM    164  HB2 GLN    11      31.341  34.898  43.281  1.00  0.00           H  
ATOM    165  HB3 GLN    11      32.811  34.078  43.372  1.00  0.00           H  
ATOM    166  CG  GLN    11      31.462  33.040  44.614  1.00  0.00           C  
ATOM    167  HG2 GLN    11      32.330  32.521  45.021  1.00  0.00           H  
ATOM    168  HG3 GLN    11      30.667  33.304  45.310  1.00  0.00           H  
ATOM    169  CD  GLN    11      30.867  32.195  43.569  1.00  0.00           C  
ATOM    170  OE1 GLN    11      31.054  32.229  42.395  1.00  0.00           O  
ATOM    171  NE2 GLN    11      30.046  31.246  44.042  1.00  0.00           N  
ATOM    172 HE21 GLN    11      29.537  30.779  43.305  1.00  0.00           H  
ATOM    173 HE22 GLN    11      29.763  31.393  45.000  1.00  0.00           H  
ATOM    174  C   GLN    11      31.232  36.005  45.721  1.00  0.00           C  
ATOM    175  O   GLN    11      30.099  35.649  45.535  1.00  0.00           O  
ATOM    176  N   GLU    12      31.565  36.675  46.824  1.00  0.00           N  
ATOM    177  H   GLU    12      32.543  36.925  46.776  1.00  0.00           H  
ATOM    178  CA  GLU    12      30.720  37.069  47.909  1.00  0.00           C  
ATOM    179  HA  GLU    12      30.456  36.133  48.401  1.00  0.00           H  
ATOM    180  CB  GLU    12      31.593  37.746  49.024  1.00  0.00           C  
ATOM    181  HB2 GLU    12      30.921  37.833  49.878  1.00  0.00           H  
ATOM    182  HB3 GLU    12      32.426  37.105  49.311  1.00  0.00           H  
ATOM    183  CG  GLU    12      32.084  39.207  48.694  1.00  0.00           C  
ATOM    184  HG2 GLU    12      31.256  39.647  48.139  1.00  0.00           H  
ATOM    185  HG3 GLU    12      32.304  39.767  49.604  1.00  0.00           H  
ATOM    186  CD  GLU    12      33.383  39.145  47.909  1.00  0.00           C  
ATOM    187  OE1 GLU    12      33.826  38.087  47.452  1.00  0.00           O  
ATOM    188  OE2 GLU    12      33.906  40.258  47.593  1.00  0.00           O  
ATOM    189  C   GLU    12      29.476  37.881  47.481  1.00  0.00           C  
ATOM    190  O   GLU    12      28.526  37.971  48.291  1.00  0.00           O  
ATOM    191  N   ASN    13      29.453  38.510  46.315  1.00  0.00           N  
ATOM    192  H   ASN    13      30.311  38.456  45.784  1.00  0.00           H  
ATOM    193  CA  ASN    13      28.283  39.172  45.843  1.00  0.00           C  
ATOM    194  HA  ASN    13      27.637  39.422  46.685  1.00  0.00           H  
ATOM    195  CB  ASN    13      28.772  40.580  45.376  1.00  0.00           C  
ATOM    196  HB2 ASN    13      29.498  41.009  46.067  1.00  0.00           H  
ATOM    197  HB3 ASN    13      29.268  40.415  44.419  1.00  0.00           H  
ATOM    198  CG  ASN    13      27.600  41.590  45.001  1.00  0.00           C  
ATOM    199  OD1 ASN    13      26.509  41.638  45.580  1.00  0.00           O  
ATOM    200  ND2 ASN    13      27.959  42.484  44.247  1.00  0.00           N  
ATOM    201 HD21 ASN    13      27.267  43.080  43.815  1.00  0.00           H  
ATOM    202 HD22 ASN    13      28.831  42.471  43.738  1.00  0.00           H  
ATOM    203  C   ASN    13      27.319  38.381  44.865  1.00  0.00           C  
ATOM    204  O   ASN    13      26.931  38.985  43.851  1.00  0.00           O  
ATOM    205  N   PHE    14      27.194  37.057  45.013  1.00  0.00           N  
ATOM    206  H   PHE    14      27.586  36.637  45.844  1.00  0.00           H  
ATOM    207  CA  PHE    14      26.536  36.135  44.087  1.00  0.00           C  
ATOM    208  HA  PHE    14      27.029  36.099  43.115  1.00  0.00           H  
ATOM    209  CB  PHE    14      26.561  34.671  44.629  1.00  0.00           C  
ATOM    210  HB2 PHE    14      27.576  34.381  44.900  1.00  0.00           H  
ATOM    211  HB3 PHE    14      25.869  34.694  45.471  1.00  0.00           H  
ATOM    212  CG  PHE    14      26.230  33.616  43.586  1.00  0.00           C  
ATOM    213  CD1 PHE    14      27.220  33.095  42.752  1.00  0.00           C  
ATOM    214  HD1 PHE    14      28.261  33.336  42.907  1.00  0.00           H  
ATOM    215  CE1 PHE    14      26.898  32.055  41.840  1.00  0.00           C  
ATOM    216  HE1 PHE    14      27.660  31.624  41.207  1.00  0.00           H  
ATOM    217  CZ  PHE    14      25.611  31.493  41.768  1.00  0.00           C  
ATOM    218  HZ  PHE    14      25.350  30.752  41.027  1.00  0.00           H  
ATOM    219  CE2 PHE    14      24.670  31.959  42.687  1.00  0.00           C  
ATOM    220  HE2 PHE    14      23.643  31.634  42.618  1.00  0.00           H  
ATOM    221  CD2 PHE    14      24.952  33.012  43.551  1.00  0.00           C  
ATOM    222  HD2 PHE    14      24.228  33.378  44.264  1.00  0.00           H  
ATOM    223  C   PHE    14      25.024  36.439  43.775  1.00  0.00           C  
ATOM    224  O   PHE    14      24.549  36.407  42.694  1.00  0.00           O  
ATOM    225  N   GLU    15      24.282  36.922  44.736  1.00  0.00           N  
ATOM    226  H   GLU    15      24.677  36.981  45.664  1.00  0.00           H  
ATOM    227  CA  GLU    15      22.835  37.046  44.671  1.00  0.00           C  
ATOM    228  HA  GLU    15      22.432  36.262  44.029  1.00  0.00           H  
ATOM    229  CB  GLU    15      22.302  37.039  46.104  1.00  0.00           C  
ATOM    230  HB2 GLU    15      22.756  37.785  46.755  1.00  0.00           H  
ATOM    231  HB3 GLU    15      21.234  37.252  46.150  1.00  0.00           H  
ATOM    232  CG  GLU    15      22.500  35.624  46.832  1.00  0.00           C  
ATOM    233  HG2 GLU    15      21.539  35.340  47.262  1.00  0.00           H  
ATOM    234  HG3 GLU    15      22.618  34.846  46.078  1.00  0.00           H  
ATOM    235  CD  GLU    15      23.572  35.663  47.913  1.00  0.00           C  
ATOM    236  OE1 GLU    15      24.465  36.522  47.939  1.00  0.00           O  
ATOM    237  OE2 GLU    15      23.689  34.781  48.807  1.00  0.00           O  
ATOM    238  C   GLU    15      22.427  38.408  44.025  1.00  0.00           C  
ATOM    239  O   GLU    15      21.622  38.356  43.082  1.00  0.00           O  
ATOM    240  N   ALA    16      23.001  39.586  44.393  1.00  0.00           N  
ATOM    241  H   ALA    16      23.553  39.580  45.239  1.00  0.00           H  
ATOM    242  CA  ALA    16      22.591  40.910  43.733  1.00  0.00           C  
ATOM    243  HA  ALA    16      21.522  41.119  43.787  1.00  0.00           H  
ATOM    244  CB  ALA    16      23.356  42.058  44.428  1.00  0.00           C  
ATOM    245  HB1 ALA    16      22.834  42.986  44.196  1.00  0.00           H  
ATOM    246  HB2 ALA    16      23.228  41.929  45.503  1.00  0.00           H  
ATOM    247  HB3 ALA    16      24.425  42.188  44.260  1.00  0.00           H  
ATOM    248  C   ALA    16      22.991  40.955  42.227  1.00  0.00           C  
ATOM    249  O   ALA    16      22.414  41.758  41.416  1.00  0.00           O  
ATOM    250  N   PHE    17      23.930  40.110  41.796  1.00  0.00           N  
ATOM    251  H   PHE    17      24.519  39.641  42.470  1.00  0.00           H  
ATOM    252  CA  PHE    17      24.381  40.197  40.382  1.00  0.00           C  
ATOM    253  HA  PHE    17      24.240  41.193  39.963  1.00  0.00           H  
ATOM    254  CB  PHE    17      25.842  39.742  40.125  1.00  0.00           C  
ATOM    255  HB2 PHE    17      26.391  40.550  40.607  1.00  0.00           H  
ATOM    256  HB3 PHE    17      26.063  38.807  40.641  1.00  0.00           H  
ATOM    257  CG  PHE    17      26.153  39.667  38.670  1.00  0.00           C  
ATOM    258  CD1 PHE    17      26.097  38.439  38.052  1.00  0.00           C  
ATOM    259  HD1 PHE    17      25.862  37.583  38.667  1.00  0.00           H  
ATOM    260  CE1 PHE    17      26.382  38.380  36.695  1.00  0.00           C  
ATOM    261  HE1 PHE    17      26.130  37.477  36.159  1.00  0.00           H  
ATOM    262  CZ  PHE    17      26.903  39.462  35.967  1.00  0.00           C  
ATOM    263  HZ  PHE    17      27.187  39.313  34.936  1.00  0.00           H  
ATOM    264  CE2 PHE    17      27.105  40.626  36.673  1.00  0.00           C  
ATOM    265  HE2 PHE    17      27.470  41.500  36.154  1.00  0.00           H  
ATOM    266  CD2 PHE    17      26.743  40.743  38.016  1.00  0.00           C  
ATOM    267  HD2 PHE    17      26.947  41.669  38.535  1.00  0.00           H  
ATOM    268  C   PHE    17      23.414  39.282  39.552  1.00  0.00           C  
ATOM    269  O   PHE    17      22.964  39.683  38.460  1.00  0.00           O  
ATOM    270  N   MET    18      22.978  38.047  40.065  1.00  0.00           N  
ATOM    271  H   MET    18      23.541  37.637  40.797  1.00  0.00           H  
ATOM    272  CA  MET    18      21.969  37.250  39.397  1.00  0.00           C  
ATOM    273  HA  MET    18      22.294  37.136  38.363  1.00  0.00           H  
ATOM    274  CB  MET    18      21.867  35.822  40.079  1.00  0.00           C  
ATOM    275  HB2 MET    18      21.627  35.865  41.141  1.00  0.00           H  
ATOM    276  HB3 MET    18      21.064  35.193  39.693  1.00  0.00           H  
ATOM    277  CG  MET    18      23.143  34.969  40.012  1.00  0.00           C  
ATOM    278  HG2 MET    18      23.798  35.297  40.819  1.00  0.00           H  
ATOM    279  HG3 MET    18      22.851  33.921  40.080  1.00  0.00           H  
ATOM    280  SD  MET    18      24.147  35.156  38.486  1.00  0.00           S  
ATOM    281  CE  MET    18      25.640  34.135  38.776  1.00  0.00           C  
ATOM    282  HE1 MET    18      26.274  34.556  39.556  1.00  0.00           H  
ATOM    283  HE2 MET    18      25.303  33.120  38.983  1.00  0.00           H  
ATOM    284  HE3 MET    18      26.229  34.240  37.865  1.00  0.00           H  
ATOM    285  C   MET    18      20.594  37.844  39.439  1.00  0.00           C  
ATOM    286  O   MET    18      19.923  37.752  38.429  1.00  0.00           O  
ATOM    287  N   LYS    19      20.155  38.520  40.475  1.00  0.00           N  
ATOM    288  H   LYS    19      20.632  38.484  41.364  1.00  0.00           H  
ATOM    289  CA  LYS    19      18.902  39.307  40.558  1.00  0.00           C  
ATOM    290  HA  LYS    19      18.035  38.681  40.347  1.00  0.00           H  
ATOM    291  CB  LYS    19      18.724  39.850  41.947  1.00  0.00           C  
ATOM    292  HB2 LYS    19      19.661  40.255  42.328  1.00  0.00           H  
ATOM    293  HB3 LYS    19      18.013  40.671  41.855  1.00  0.00           H  
ATOM    294  CG  LYS    19      18.249  38.702  42.865  1.00  0.00           C  
ATOM    295  HG2 LYS    19      17.365  38.223  42.445  1.00  0.00           H  
ATOM    296  HG3 LYS    19      18.977  37.910  43.040  1.00  0.00           H  
ATOM    297  CD  LYS    19      17.898  39.410  44.145  1.00  0.00           C  
ATOM    298  HD2 LYS    19      18.698  40.058  44.502  1.00  0.00           H  
ATOM    299  HD3 LYS    19      16.998  40.013  44.024  1.00  0.00           H  
ATOM    300  CE  LYS    19      17.565  38.375  45.246  1.00  0.00           C  
ATOM    301  HE2 LYS    19      16.943  37.606  44.787  1.00  0.00           H  
ATOM    302  HE3 LYS    19      18.480  37.803  45.400  1.00  0.00           H  
ATOM    303  NZ  LYS    19      16.973  38.807  46.546  1.00  0.00           N  
ATOM    304  HZ1 LYS    19      17.644  38.966  47.284  1.00  0.00           H  
ATOM    305  HZ2 LYS    19      16.333  39.581  46.435  1.00  0.00           H  
ATOM    306  HZ3 LYS    19      16.456  38.051  46.971  1.00  0.00           H  
ATOM    307  C   LYS    19      18.882  40.454  39.559  1.00  0.00           C  
ATOM    308  O   LYS    19      17.897  40.648  38.809  1.00  0.00           O  
ATOM    309  N   ALA    20      20.040  41.135  39.299  1.00  0.00           N  
ATOM    310  H   ALA    20      20.902  40.791  39.699  1.00  0.00           H  
ATOM    311  CA  ALA    20      20.049  42.045  38.148  1.00  0.00           C  
ATOM    312  HA  ALA    20      19.182  42.706  38.160  1.00  0.00           H  
ATOM    313  CB  ALA    20      21.385  42.835  38.235  1.00  0.00           C  
ATOM    314  HB1 ALA    20      21.456  43.522  37.392  1.00  0.00           H  
ATOM    315  HB2 ALA    20      21.287  43.433  39.141  1.00  0.00           H  
ATOM    316  HB3 ALA    20      22.257  42.181  38.263  1.00  0.00           H  
ATOM    317  C   ALA    20      20.009  41.398  36.743  1.00  0.00           C  
ATOM    318  O   ALA    20      19.301  41.906  35.866  1.00  0.00           O  
ATOM    319  N   ILE    21      20.493  40.172  36.521  1.00  0.00           N  
ATOM    320  H   ILE    21      20.898  39.601  37.250  1.00  0.00           H  
ATOM    321  CA  ILE    21      20.332  39.510  35.211  1.00  0.00           C  
ATOM    322  HA  ILE    21      20.295  40.256  34.418  1.00  0.00           H  
ATOM    323  CB  ILE    21      21.626  38.703  34.809  1.00  0.00           C  
ATOM    324  HB  ILE    21      21.571  38.487  33.743  1.00  0.00           H  
ATOM    325  CG2 ILE    21      22.910  39.492  34.959  1.00  0.00           C  
ATOM    326 HG21 ILE    21      23.719  39.003  34.415  1.00  0.00           H  
ATOM    327 HG22 ILE    21      22.673  40.432  34.462  1.00  0.00           H  
ATOM    328 HG23 ILE    21      23.187  39.862  35.946  1.00  0.00           H  
ATOM    329  CG1 ILE    21      21.698  37.334  35.440  1.00  0.00           C  
ATOM    330 HG12 ILE    21      21.681  37.475  36.520  1.00  0.00           H  
ATOM    331 HG13 ILE    21      20.811  36.734  35.237  1.00  0.00           H  
ATOM    332  CD1 ILE    21      23.016  36.608  35.076  1.00  0.00           C  
ATOM    333 HD11 ILE    21      23.210  36.611  34.003  1.00  0.00           H  
ATOM    334 HD12 ILE    21      23.781  37.091  35.683  1.00  0.00           H  
ATOM    335 HD13 ILE    21      22.867  35.568  35.366  1.00  0.00           H  
ATOM    336  C   ILE    21      18.985  38.834  34.978  1.00  0.00           C  
ATOM    337  O   ILE    21      18.900  38.169  33.985  1.00  0.00           O  
ATOM    338  N   GLY    22      18.049  38.769  35.975  1.00  0.00           N  
ATOM    339  H   GLY    22      18.174  39.161  36.897  1.00  0.00           H  
ATOM    340  CA  GLY    22      16.674  38.220  35.692  1.00  0.00           C  
ATOM    341  HA2 GLY    22      15.925  38.811  36.220  1.00  0.00           H  
ATOM    342  HA3 GLY    22      16.400  38.338  34.644  1.00  0.00           H  
ATOM    343  C   GLY    22      16.422  36.676  35.940  1.00  0.00           C  
ATOM    344  O   GLY    22      15.311  36.158  35.627  1.00  0.00           O  
ATOM    345  N   LEU    23      17.536  36.010  36.429  1.00  0.00           N  
ATOM    346  H   LEU    23      18.355  36.555  36.655  1.00  0.00           H  
ATOM    347  CA  LEU    23      17.501  34.551  36.823  1.00  0.00           C  
ATOM    348  HA  LEU    23      17.263  33.906  35.977  1.00  0.00           H  
ATOM    349  CB  LEU    23      18.877  34.152  37.234  1.00  0.00           C  
ATOM    350  HB2 LEU    23      19.576  34.670  36.578  1.00  0.00           H  
ATOM    351  HB3 LEU    23      19.027  34.423  38.279  1.00  0.00           H  
ATOM    352  CG  LEU    23      19.299  32.670  37.297  1.00  0.00           C  
ATOM    353  HG  LEU    23      18.412  32.180  37.697  1.00  0.00           H  
ATOM    354  CD1 LEU    23      19.605  32.206  35.883  1.00  0.00           C  
ATOM    355 HD11 LEU    23      20.242  32.856  35.282  1.00  0.00           H  
ATOM    356 HD12 LEU    23      20.111  31.247  35.991  1.00  0.00           H  
ATOM    357 HD13 LEU    23      18.702  31.958  35.326  1.00  0.00           H  
ATOM    358  CD2 LEU    23      20.445  32.347  38.230  1.00  0.00           C  
ATOM    359 HD21 LEU    23      19.989  32.376  39.219  1.00  0.00           H  
ATOM    360 HD22 LEU    23      20.680  31.304  38.022  1.00  0.00           H  
ATOM    361 HD23 LEU    23      21.240  33.069  38.042  1.00  0.00           H  
ATOM    362  C   LEU    23      16.406  34.210  37.875  1.00  0.00           C  
ATOM    363  O   LEU    23      16.205  35.055  38.822  1.00  0.00           O  
ATOM    364  N   PRO    24      15.756  33.090  37.812  1.00  0.00           N  
ATOM    365  CD  PRO    24      15.698  32.073  36.805  1.00  0.00           C  
ATOM    366  HD2 PRO    24      16.492  31.360  37.028  1.00  0.00           H  
ATOM    367  HD3 PRO    24      15.823  32.476  35.800  1.00  0.00           H  
ATOM    368  CG  PRO    24      14.355  31.416  36.927  1.00  0.00           C  
ATOM    369  HG2 PRO    24      14.196  30.468  36.414  1.00  0.00           H  
ATOM    370  HG3 PRO    24      13.611  32.060  36.459  1.00  0.00           H  
ATOM    371  CB  PRO    24      14.072  31.457  38.431  1.00  0.00           C  
ATOM    372  HB2 PRO    24      14.499  30.594  38.943  1.00  0.00           H  
ATOM    373  HB3 PRO    24      13.006  31.555  38.636  1.00  0.00           H  
ATOM    374  CA  PRO    24      14.857  32.727  38.934  1.00  0.00           C  
ATOM    375  HA  PRO    24      14.186  33.558  39.154  1.00  0.00           H  
ATOM    376  C   PRO    24      15.616  32.375  40.235  1.00  0.00           C  
ATOM    377  O   PRO    24      16.589  31.656  40.252  1.00  0.00           O  
ATOM    378  N   GLU    25      15.066  32.959  41.329  1.00  0.00           N  
ATOM    379  H   GLU    25      14.164  33.375  41.151  1.00  0.00           H  
ATOM    380  CA  GLU    25      15.661  32.965  42.722  1.00  0.00           C  
ATOM    381  HA  GLU    25      16.611  33.499  42.689  1.00  0.00           H  
ATOM    382  CB  GLU    25      14.915  33.824  43.733  1.00  0.00           C  
ATOM    383  HB2 GLU    25      14.014  33.301  44.054  1.00  0.00           H  
ATOM    384  HB3 GLU    25      15.631  33.774  44.554  1.00  0.00           H  
ATOM    385  CG  GLU    25      14.675  35.365  43.479  1.00  0.00           C  
ATOM    386  HG2 GLU    25      14.380  35.855  44.407  1.00  0.00           H  
ATOM    387  HG3 GLU    25      15.640  35.714  43.110  1.00  0.00           H  
ATOM    388  CD  GLU    25      13.613  35.585  42.362  1.00  0.00           C  
ATOM    389  OE1 GLU    25      12.706  34.755  42.302  1.00  0.00           O  
ATOM    390  OE2 GLU    25      13.814  36.514  41.491  1.00  0.00           O  
ATOM    391  C   GLU    25      15.943  31.581  43.302  1.00  0.00           C  
ATOM    392  O   GLU    25      16.922  31.465  43.992  1.00  0.00           O  
ATOM    393  N   GLU    26      15.051  30.685  42.963  1.00  0.00           N  
ATOM    394  H   GLU    26      14.303  30.829  42.299  1.00  0.00           H  
ATOM    395  CA  GLU    26      15.387  29.243  43.350  1.00  0.00           C  
ATOM    396  HA  GLU    26      15.651  29.328  44.404  1.00  0.00           H  
ATOM    397  CB  GLU    26      14.147  28.429  43.007  1.00  0.00           C  
ATOM    398  HB2 GLU    26      13.330  28.875  43.574  1.00  0.00           H  
ATOM    399  HB3 GLU    26      13.921  28.477  41.941  1.00  0.00           H  
ATOM    400  CG  GLU    26      14.223  26.904  43.491  1.00  0.00           C  
ATOM    401  HG2 GLU    26      13.257  26.503  43.183  1.00  0.00           H  
ATOM    402  HG3 GLU    26      14.953  26.549  42.764  1.00  0.00           H  
ATOM    403  CD  GLU    26      14.548  26.616  44.929  1.00  0.00           C  
ATOM    404  OE1 GLU    26      14.629  27.508  45.789  1.00  0.00           O  
ATOM    405  OE2 GLU    26      14.731  25.419  45.255  1.00  0.00           O  
ATOM    406  C   GLU    26      16.607  28.603  42.641  1.00  0.00           C  
ATOM    407  O   GLU    26      17.357  27.835  43.255  1.00  0.00           O  
ATOM    408  N   LEU    27      16.974  28.990  41.394  1.00  0.00           N  
ATOM    409  H   LEU    27      16.460  29.654  40.833  1.00  0.00           H  
ATOM    410  CA  LEU    27      18.300  28.647  40.821  1.00  0.00           C  
ATOM    411  HA  LEU    27      18.304  27.590  41.089  1.00  0.00           H  
ATOM    412  CB  LEU    27      18.311  28.996  39.354  1.00  0.00           C  
ATOM    413  HB2 LEU    27      17.965  30.016  39.187  1.00  0.00           H  
ATOM    414  HB3 LEU    27      19.371  28.909  39.115  1.00  0.00           H  
ATOM    415  CG  LEU    27      17.566  27.933  38.431  1.00  0.00           C  
ATOM    416  HG  LEU    27      17.669  26.968  38.928  1.00  0.00           H  
ATOM    417  CD1 LEU    27      16.145  28.102  38.145  1.00  0.00           C  
ATOM    418 HD11 LEU    27      15.536  28.010  39.045  1.00  0.00           H  
ATOM    419 HD12 LEU    27      15.925  29.065  37.685  1.00  0.00           H  
ATOM    420 HD13 LEU    27      15.753  27.368  37.440  1.00  0.00           H  
ATOM    421  CD2 LEU    27      18.252  27.894  37.109  1.00  0.00           C  
ATOM    422 HD21 LEU    27      19.328  27.747  37.197  1.00  0.00           H  
ATOM    423 HD22 LEU    27      17.850  27.017  36.602  1.00  0.00           H  
ATOM    424 HD23 LEU    27      17.978  28.740  36.478  1.00  0.00           H  
ATOM    425  C   LEU    27      19.508  29.471  41.437  1.00  0.00           C  
ATOM    426  O   LEU    27      20.664  28.980  41.531  1.00  0.00           O  
ATOM    427  N   ILE    28      19.310  30.700  41.951  1.00  0.00           N  
ATOM    428  H   ILE    28      18.433  31.152  41.734  1.00  0.00           H  
ATOM    429  CA  ILE    28      20.290  31.506  42.749  1.00  0.00           C  
ATOM    430  HA  ILE    28      21.166  31.568  42.103  1.00  0.00           H  
ATOM    431  CB  ILE    28      19.841  32.908  43.099  1.00  0.00           C  
ATOM    432  HB  ILE    28      18.916  32.778  43.661  1.00  0.00           H  
ATOM    433  CG2 ILE    28      20.835  33.753  43.975  1.00  0.00           C  
ATOM    434 HG21 ILE    28      20.141  34.510  44.339  1.00  0.00           H  
ATOM    435 HG22 ILE    28      21.154  33.169  44.839  1.00  0.00           H  
ATOM    436 HG23 ILE    28      21.723  34.078  43.433  1.00  0.00           H  
ATOM    437  CG1 ILE    28      19.548  33.689  41.800  1.00  0.00           C  
ATOM    438 HG12 ILE    28      20.427  33.700  41.156  1.00  0.00           H  
ATOM    439 HG13 ILE    28      18.782  33.118  41.274  1.00  0.00           H  
ATOM    440  CD1 ILE    28      19.106  35.169  41.907  1.00  0.00           C  
ATOM    441 HD11 ILE    28      19.868  35.733  42.445  1.00  0.00           H  
ATOM    442 HD12 ILE    28      19.018  35.630  40.923  1.00  0.00           H  
ATOM    443 HD13 ILE    28      18.160  35.293  42.433  1.00  0.00           H  
ATOM    444  C   ILE    28      20.581  30.741  44.044  1.00  0.00           C  
ATOM    445  O   ILE    28      21.722  30.614  44.396  1.00  0.00           O  
ATOM    446  N   GLN    29      19.510  30.231  44.709  1.00  0.00           N  
ATOM    447  H   GLN    29      18.608  30.442  44.307  1.00  0.00           H  
ATOM    448  CA  GLN    29      19.716  29.431  45.893  1.00  0.00           C  
ATOM    449  HA  GLN    29      20.174  29.940  46.741  1.00  0.00           H  
ATOM    450  CB  GLN    29      18.266  29.163  46.448  1.00  0.00           C  
ATOM    451  HB2 GLN    29      17.586  28.622  45.789  1.00  0.00           H  
ATOM    452  HB3 GLN    29      18.366  28.536  47.334  1.00  0.00           H  
ATOM    453  CG  GLN    29      17.394  30.309  46.918  1.00  0.00           C  
ATOM    454  HG2 GLN    29      16.683  30.564  46.132  1.00  0.00           H  
ATOM    455  HG3 GLN    29      16.771  29.970  47.745  1.00  0.00           H  
ATOM    456  CD  GLN    29      18.079  31.598  47.488  1.00  0.00           C  
ATOM    457  OE1 GLN    29      18.861  31.492  48.375  1.00  0.00           O  
ATOM    458  NE2 GLN    29      17.704  32.706  46.848  1.00  0.00           N  
ATOM    459 HE21 GLN    29      18.032  33.605  47.171  1.00  0.00           H  
ATOM    460 HE22 GLN    29      17.087  32.594  46.057  1.00  0.00           H  
ATOM    461  C   GLN    29      20.374  28.107  45.573  1.00  0.00           C  
ATOM    462  O   GLN    29      21.194  27.699  46.399  1.00  0.00           O  
ATOM    463  N   LYS    30      20.151  27.411  44.485  1.00  0.00           N  
ATOM    464  H   LYS    30      19.420  27.790  43.901  1.00  0.00           H  
ATOM    465  CA  LYS    30      20.819  26.163  44.053  1.00  0.00           C  
ATOM    466  HA  LYS    30      20.874  25.468  44.891  1.00  0.00           H  
ATOM    467  CB  LYS    30      20.084  25.549  42.839  1.00  0.00           C  
ATOM    468  HB2 LYS    30      19.680  26.305  42.167  1.00  0.00           H  
ATOM    469  HB3 LYS    30      20.754  24.992  42.184  1.00  0.00           H  
ATOM    470  CG  LYS    30      18.942  24.651  43.400  1.00  0.00           C  
ATOM    471  HG2 LYS    30      19.334  23.664  43.645  1.00  0.00           H  
ATOM    472  HG3 LYS    30      18.693  25.115  44.355  1.00  0.00           H  
ATOM    473  CD  LYS    30      17.803  24.548  42.400  1.00  0.00           C  
ATOM    474  HD2 LYS    30      17.185  25.435  42.538  1.00  0.00           H  
ATOM    475  HD3 LYS    30      18.261  24.547  41.410  1.00  0.00           H  
ATOM    476  CE  LYS    30      16.850  23.371  42.643  1.00  0.00           C  
ATOM    477  HE2 LYS    30      16.116  23.371  41.837  1.00  0.00           H  
ATOM    478  HE3 LYS    30      17.379  22.423  42.549  1.00  0.00           H  
ATOM    479  NZ  LYS    30      16.200  23.341  43.934  1.00  0.00           N  
ATOM    480  HZ1 LYS    30      16.811  23.242  44.732  1.00  0.00           H  
ATOM    481  HZ2 LYS    30      15.663  24.173  44.134  1.00  0.00           H  
ATOM    482  HZ3 LYS    30      15.521  22.599  44.026  1.00  0.00           H  
ATOM    483  C   LYS    30      22.302  26.394  43.774  1.00  0.00           C  
ATOM    484  O   LYS    30      23.057  25.508  44.027  1.00  0.00           O  
ATOM    485  N   GLY    31      22.722  27.627  43.449  1.00  0.00           N  
ATOM    486  H   GLY    31      22.114  28.387  43.178  1.00  0.00           H  
ATOM    487  CA  GLY    31      24.145  27.877  43.082  1.00  0.00           C  
ATOM    488  HA2 GLY    31      24.762  26.997  42.899  1.00  0.00           H  
ATOM    489  HA3 GLY    31      24.165  28.426  42.140  1.00  0.00           H  
ATOM    490  C   GLY    31      24.936  28.597  44.201  1.00  0.00           C  
ATOM    491  O   GLY    31      26.167  28.615  44.233  1.00  0.00           O  
ATOM    492  N   LYS    32      24.248  29.269  45.112  1.00  0.00           N  
ATOM    493  H   LYS    32      23.241  29.227  45.044  1.00  0.00           H  
ATOM    494  CA  LYS    32      25.015  30.286  45.919  1.00  0.00           C  
ATOM    495  HA  LYS    32      25.596  30.854  45.193  1.00  0.00           H  
ATOM    496  CB  LYS    32      23.975  31.262  46.581  1.00  0.00           C  
ATOM    497  HB2 LYS    32      24.664  31.862  47.175  1.00  0.00           H  
ATOM    498  HB3 LYS    32      23.324  31.751  45.856  1.00  0.00           H  
ATOM    499  CG  LYS    32      23.129  30.557  47.637  1.00  0.00           C  
ATOM    500  HG2 LYS    32      22.521  29.702  47.340  1.00  0.00           H  
ATOM    501  HG3 LYS    32      23.813  30.118  48.363  1.00  0.00           H  
ATOM    502  CD  LYS    32      22.189  31.544  48.298  1.00  0.00           C  
ATOM    503  HD2 LYS    32      22.833  32.392  48.531  1.00  0.00           H  
ATOM    504  HD3 LYS    32      21.506  31.803  47.489  1.00  0.00           H  
ATOM    505  CE  LYS    32      21.627  31.030  49.558  1.00  0.00           C  
ATOM    506  HE2 LYS    32      20.876  30.249  49.443  1.00  0.00           H  
ATOM    507  HE3 LYS    32      22.388  30.730  50.278  1.00  0.00           H  
ATOM    508  NZ  LYS    32      20.840  32.053  50.356  1.00  0.00           N  
ATOM    509  HZ1 LYS    32      19.983  32.213  49.846  1.00  0.00           H  
ATOM    510  HZ2 LYS    32      20.502  31.634  51.210  1.00  0.00           H  
ATOM    511  HZ3 LYS    32      21.520  32.765  50.582  1.00  0.00           H  
ATOM    512  C   LYS    32      26.063  29.835  46.994  1.00  0.00           C  
ATOM    513  O   LYS    32      26.907  30.624  47.448  1.00  0.00           O  
ATOM    514  N   ASP    33      25.820  28.657  47.622  1.00  0.00           N  
ATOM    515  H   ASP    33      24.988  28.136  47.386  1.00  0.00           H  
ATOM    516  CA  ASP    33      26.832  28.071  48.431  1.00  0.00           C  
ATOM    517  HA  ASP    33      27.472  28.815  48.904  1.00  0.00           H  
ATOM    518  CB  ASP    33      26.094  27.314  49.590  1.00  0.00           C  
ATOM    519  HB2 ASP    33      25.359  26.689  49.082  1.00  0.00           H  
ATOM    520  HB3 ASP    33      26.694  26.577  50.124  1.00  0.00           H  
ATOM    521  CG  ASP    33      25.377  28.144  50.719  1.00  0.00           C  
ATOM    522  OD1 ASP    33      24.095  27.915  50.805  1.00  0.00           O  
ATOM    523  OD2 ASP    33      26.043  28.955  51.363  1.00  0.00           O  
ATOM    524  C   ASP    33      27.804  27.138  47.696  1.00  0.00           C  
ATOM    525  O   ASP    33      28.847  26.752  48.257  1.00  0.00           O  
ATOM    526  N   ILE    34      27.492  26.622  46.444  1.00  0.00           N  
ATOM    527  H   ILE    34      26.500  26.663  46.258  1.00  0.00           H  
ATOM    528  CA  ILE    34      28.324  25.636  45.721  1.00  0.00           C  
ATOM    529  HA  ILE    34      28.600  24.803  46.367  1.00  0.00           H  
ATOM    530  CB  ILE    34      27.668  25.153  44.448  1.00  0.00           C  
ATOM    531  HB  ILE    34      27.631  25.914  43.668  1.00  0.00           H  
ATOM    532  CG2 ILE    34      28.611  24.084  43.826  1.00  0.00           C  
ATOM    533 HG21 ILE    34      28.100  23.483  43.074  1.00  0.00           H  
ATOM    534 HG22 ILE    34      29.493  24.486  43.328  1.00  0.00           H  
ATOM    535 HG23 ILE    34      28.791  23.423  44.674  1.00  0.00           H  
ATOM    536  CG1 ILE    34      26.148  24.687  44.633  1.00  0.00           C  
ATOM    537 HG12 ILE    34      25.563  25.561  44.920  1.00  0.00           H  
ATOM    538 HG13 ILE    34      25.809  24.410  43.635  1.00  0.00           H  
ATOM    539  CD1 ILE    34      25.873  23.611  45.678  1.00  0.00           C  
ATOM    540 HD11 ILE    34      24.796  23.528  45.826  1.00  0.00           H  
ATOM    541 HD12 ILE    34      26.139  22.589  45.407  1.00  0.00           H  
ATOM    542 HD13 ILE    34      26.397  23.832  46.608  1.00  0.00           H  
ATOM    543  C   ILE    34      29.691  26.188  45.283  1.00  0.00           C  
ATOM    544  O   ILE    34      29.691  27.148  44.515  1.00  0.00           O  
ATOM    545  N   LYS    35      30.840  25.606  45.711  1.00  0.00           N  
ATOM    546  H   LYS    35      30.744  24.635  45.973  1.00  0.00           H  
ATOM    547  CA  LYS    35      32.186  26.137  45.416  1.00  0.00           C  
ATOM    548  HA  LYS    35      32.174  27.215  45.578  1.00  0.00           H  
ATOM    549  CB  LYS    35      33.268  25.534  46.389  1.00  0.00           C  
ATOM    550  HB2 LYS    35      32.982  25.568  47.440  1.00  0.00           H  
ATOM    551  HB3 LYS    35      33.262  24.472  46.141  1.00  0.00           H  
ATOM    552  CG  LYS    35      34.730  26.147  46.159  1.00  0.00           C  
ATOM    553  HG2 LYS    35      35.213  25.890  45.216  1.00  0.00           H  
ATOM    554  HG3 LYS    35      34.569  27.222  46.074  1.00  0.00           H  
ATOM    555  CD  LYS    35      35.660  25.805  47.326  1.00  0.00           C  
ATOM    556  HD2 LYS    35      35.731  24.718  47.312  1.00  0.00           H  
ATOM    557  HD3 LYS    35      36.615  26.299  47.149  1.00  0.00           H  
ATOM    558  CE  LYS    35      35.148  26.383  48.703  1.00  0.00           C  
ATOM    559  HE2 LYS    35      34.986  27.454  48.586  1.00  0.00           H  
ATOM    560  HE3 LYS    35      34.211  25.892  48.964  1.00  0.00           H  
ATOM    561  NZ  LYS    35      36.167  26.080  49.743  1.00  0.00           N  
ATOM    562  HZ1 LYS    35      35.883  25.127  49.923  1.00  0.00           H  
ATOM    563  HZ2 LYS    35      37.105  26.327  49.461  1.00  0.00           H  
ATOM    564  HZ3 LYS    35      36.027  26.588  50.605  1.00  0.00           H  
ATOM    565  C   LYS    35      32.496  25.880  43.889  1.00  0.00           C  
ATOM    566  O   LYS    35      32.594  24.764  43.413  1.00  0.00           O  
ATOM    567  N   GLY    36      32.850  26.943  43.132  1.00  0.00           N  
ATOM    568  H   GLY    36      32.648  27.858  43.508  1.00  0.00           H  
ATOM    569  CA  GLY    36      33.052  26.937  41.720  1.00  0.00           C  
ATOM    570  HA2 GLY    36      32.187  26.424  41.299  1.00  0.00           H  
ATOM    571  HA3 GLY    36      33.220  27.941  41.328  1.00  0.00           H  
ATOM    572  C   GLY    36      34.285  26.183  41.421  1.00  0.00           C  
ATOM    573  O   GLY    36      35.301  26.120  42.111  1.00  0.00           O  
ATOM    574  N   VAL    37      34.311  25.707  40.196  1.00  0.00           N  
ATOM    575  H   VAL    37      33.547  25.930  39.575  1.00  0.00           H  
ATOM    576  CA  VAL    37      35.580  25.267  39.517  1.00  0.00           C  
ATOM    577  HA  VAL    37      36.421  25.577  40.138  1.00  0.00           H  
ATOM    578  CB  VAL    37      35.629  23.728  39.536  1.00  0.00           C  
ATOM    579  HB  VAL    37      35.474  23.469  40.584  1.00  0.00           H  
ATOM    580  CG1 VAL    37      34.546  23.018  38.706  1.00  0.00           C  
ATOM    581 HG11 VAL    37      34.597  23.263  37.645  1.00  0.00           H  
ATOM    582 HG12 VAL    37      34.613  21.934  38.797  1.00  0.00           H  
ATOM    583 HG13 VAL    37      33.562  23.265  39.105  1.00  0.00           H  
ATOM    584  CG2 VAL    37      37.020  23.055  39.021  1.00  0.00           C  
ATOM    585 HG21 VAL    37      37.819  23.400  39.678  1.00  0.00           H  
ATOM    586 HG22 VAL    37      36.969  21.992  39.253  1.00  0.00           H  
ATOM    587 HG23 VAL    37      37.242  23.227  37.968  1.00  0.00           H  
ATOM    588  C   VAL    37      35.652  25.909  38.123  1.00  0.00           C  
ATOM    589  O   VAL    37      34.697  26.394  37.485  1.00  0.00           O  
ATOM    590  N   SER    38      36.872  25.794  37.626  1.00  0.00           N  
ATOM    591  H   SER    38      37.555  25.582  38.339  1.00  0.00           H  
ATOM    592  CA  SER    38      37.307  26.114  36.288  1.00  0.00           C  
ATOM    593  HA  SER    38      36.502  25.817  35.616  1.00  0.00           H  
ATOM    594  CB  SER    38      37.542  27.599  36.382  1.00  0.00           C  
ATOM    595  HB2 SER    38      36.613  28.143  36.555  1.00  0.00           H  
ATOM    596  HB3 SER    38      38.259  27.867  37.159  1.00  0.00           H  
ATOM    597  OG  SER    38      38.037  28.141  35.170  1.00  0.00           O  
ATOM    598  HG  SER    38      37.451  27.886  34.454  1.00  0.00           H  
ATOM    599  C   SER    38      38.488  25.242  35.775  1.00  0.00           C  
ATOM    600  O   SER    38      39.363  24.838  36.588  1.00  0.00           O  
ATOM    601  N   GLU    39      38.748  25.290  34.470  1.00  0.00           N  
ATOM    602  H   GLU    39      38.107  25.703  33.807  1.00  0.00           H  
ATOM    603  CA  GLU    39      39.941  24.675  33.731  1.00  0.00           C  
ATOM    604  HA  GLU    39      40.756  24.795  34.445  1.00  0.00           H  
ATOM    605  CB  GLU    39      39.655  23.172  33.514  1.00  0.00           C  
ATOM    606  HB2 GLU    39      39.304  22.755  34.458  1.00  0.00           H  
ATOM    607  HB3 GLU    39      38.948  22.936  32.719  1.00  0.00           H  
ATOM    608  CG  GLU    39      40.890  22.369  33.016  1.00  0.00           C  
ATOM    609  HG2 GLU    39      41.043  22.684  31.984  1.00  0.00           H  
ATOM    610  HG3 GLU    39      41.732  22.560  33.682  1.00  0.00           H  
ATOM    611  CD  GLU    39      40.667  20.921  33.093  1.00  0.00           C  
ATOM    612  OE1 GLU    39      41.307  20.252  33.928  1.00  0.00           O  
ATOM    613  OE2 GLU    39      39.736  20.329  32.390  1.00  0.00           O  
ATOM    614  C   GLU    39      40.213  25.385  32.429  1.00  0.00           C  
ATOM    615  O   GLU    39      39.284  25.826  31.784  1.00  0.00           O  
ATOM    616  N   ILE    40      41.469  25.391  31.991  1.00  0.00           N  
ATOM    617  H   ILE    40      42.189  24.871  32.471  1.00  0.00           H  
ATOM    618  CA  ILE    40      41.777  26.016  30.677  1.00  0.00           C  
ATOM    619  HA  ILE    40      40.888  26.097  30.053  1.00  0.00           H  
ATOM    620  CB  ILE    40      42.399  27.428  30.864  1.00  0.00           C  
ATOM    621  HB  ILE    40      43.113  27.507  31.684  1.00  0.00           H  
ATOM    622  CG2 ILE    40      43.079  28.130  29.601  1.00  0.00           C  
ATOM    623 HG21 ILE    40      43.607  28.997  29.999  1.00  0.00           H  
ATOM    624 HG22 ILE    40      43.852  27.520  29.134  1.00  0.00           H  
ATOM    625 HG23 ILE    40      42.327  28.335  28.838  1.00  0.00           H  
ATOM    626  CG1 ILE    40      41.227  28.393  31.294  1.00  0.00           C  
ATOM    627 HG12 ILE    40      40.459  28.377  30.521  1.00  0.00           H  
ATOM    628 HG13 ILE    40      40.872  28.097  32.281  1.00  0.00           H  
ATOM    629  CD1 ILE    40      41.601  29.853  31.476  1.00  0.00           C  
ATOM    630 HD11 ILE    40      42.595  29.845  31.922  1.00  0.00           H  
ATOM    631 HD12 ILE    40      41.587  30.377  30.520  1.00  0.00           H  
ATOM    632 HD13 ILE    40      40.885  30.394  32.095  1.00  0.00           H  
ATOM    633  C   ILE    40      42.864  25.167  29.928  1.00  0.00           C  
ATOM    634  O   ILE    40      43.806  24.721  30.512  1.00  0.00           O  
ATOM    635  N   VAL    41      42.725  25.148  28.615  1.00  0.00           N  
ATOM    636  H   VAL    41      42.059  25.768  28.177  1.00  0.00           H  
ATOM    637  CA  VAL    41      43.629  24.421  27.702  1.00  0.00           C  
ATOM    638  HA  VAL    41      44.569  24.040  28.101  1.00  0.00           H  
ATOM    639  CB  VAL    41      42.967  23.125  27.179  1.00  0.00           C  
ATOM    640  HB  VAL    41      42.136  23.403  26.530  1.00  0.00           H  
ATOM    641  CG1 VAL    41      43.939  22.337  26.303  1.00  0.00           C  
ATOM    642 HG11 VAL    41      43.539  21.324  26.277  1.00  0.00           H  
ATOM    643 HG12 VAL    41      44.026  22.773  25.307  1.00  0.00           H  
ATOM    644 HG13 VAL    41      44.903  22.347  26.812  1.00  0.00           H  
ATOM    645  CG2 VAL    41      42.343  22.157  28.319  1.00  0.00           C  
ATOM    646 HG21 VAL    41      41.649  22.754  28.910  1.00  0.00           H  
ATOM    647 HG22 VAL    41      41.750  21.334  27.920  1.00  0.00           H  
ATOM    648 HG23 VAL    41      43.122  21.903  29.038  1.00  0.00           H  
ATOM    649  C   VAL    41      44.063  25.491  26.635  1.00  0.00           C  
ATOM    650  O   VAL    41      43.325  26.457  26.398  1.00  0.00           O  
ATOM    651  N   GLN    42      45.323  25.409  26.179  1.00  0.00           N  
ATOM    652  H   GLN    42      45.868  24.635  26.530  1.00  0.00           H  
ATOM    653  CA  GLN    42      45.973  26.310  25.334  1.00  0.00           C  
ATOM    654  HA  GLN    42      45.111  26.913  25.047  1.00  0.00           H  
ATOM    655  CB  GLN    42      46.822  27.350  26.042  1.00  0.00           C  
ATOM    656  HB2 GLN    42      46.372  27.693  26.973  1.00  0.00           H  
ATOM    657  HB3 GLN    42      47.754  26.946  26.437  1.00  0.00           H  
ATOM    658  CG  GLN    42      47.160  28.568  25.133  1.00  0.00           C  
ATOM    659  HG2 GLN    42      47.828  28.202  24.353  1.00  0.00           H  
ATOM    660  HG3 GLN    42      46.275  29.000  24.665  1.00  0.00           H  
ATOM    661  CD  GLN    42      47.920  29.615  25.818  1.00  0.00           C  
ATOM    662  OE1 GLN    42      48.461  29.414  26.878  1.00  0.00           O  
ATOM    663  NE2 GLN    42      48.040  30.755  25.201  1.00  0.00           N  
ATOM    664 HE21 GLN    42      48.625  31.480  25.591  1.00  0.00           H  
ATOM    665 HE22 GLN    42      47.635  30.825  24.279  1.00  0.00           H  
ATOM    666  C   GLN    42      46.629  25.729  23.978  1.00  0.00           C  
ATOM    667  O   GLN    42      47.251  24.679  24.094  1.00  0.00           O  
ATOM    668  N   ASN    43      46.478  26.484  22.883  1.00  0.00           N  
ATOM    669  H   ASN    43      45.853  27.276  22.837  1.00  0.00           H  
ATOM    670  CA  ASN    43      47.123  26.221  21.600  1.00  0.00           C  
ATOM    671  HA  ASN    43      48.029  25.657  21.820  1.00  0.00           H  
ATOM    672  CB  ASN    43      46.250  25.210  20.718  1.00  0.00           C  
ATOM    673  HB2 ASN    43      46.085  24.282  21.267  1.00  0.00           H  
ATOM    674  HB3 ASN    43      45.292  25.707  20.563  1.00  0.00           H  
ATOM    675  CG  ASN    43      46.797  24.893  19.382  1.00  0.00           C  
ATOM    676  OD1 ASN    43      47.997  24.702  19.169  1.00  0.00           O  
ATOM    677  ND2 ASN    43      45.933  24.642  18.437  1.00  0.00           N  
ATOM    678 HD21 ASN    43      46.248  24.142  17.618  1.00  0.00           H  
ATOM    679 HD22 ASN    43      44.975  24.872  18.660  1.00  0.00           H  
ATOM    680  C   ASN    43      47.477  27.474  20.761  1.00  0.00           C  
ATOM    681  O   ASN    43      46.681  27.921  19.920  1.00  0.00           O  
ATOM    682  N   GLY    44      48.460  28.280  21.215  1.00  0.00           N  
ATOM    683  H   GLY    44      49.004  27.955  22.001  1.00  0.00           H  
ATOM    684  CA  GLY    44      48.736  29.730  20.852  1.00  0.00           C  
ATOM    685  HA2 GLY    44      49.599  30.191  21.333  1.00  0.00           H  
ATOM    686  HA3 GLY    44      48.814  29.912  19.780  1.00  0.00           H  
ATOM    687  C   GLY    44      47.636  30.721  21.335  1.00  0.00           C  
ATOM    688  O   GLY    44      47.176  30.724  22.482  1.00  0.00           O  
ATOM    689  N   LYS    45      47.264  31.636  20.508  1.00  0.00           N  
ATOM    690  H   LYS    45      47.857  31.901  19.735  1.00  0.00           H  
ATOM    691  CA  LYS    45      46.069  32.442  20.632  1.00  0.00           C  
ATOM    692  HA  LYS    45      45.961  32.786  21.660  1.00  0.00           H  
ATOM    693  CB  LYS    45      46.219  33.667  19.722  1.00  0.00           C  
ATOM    694  HB2 LYS    45      46.594  33.478  18.717  1.00  0.00           H  
ATOM    695  HB3 LYS    45      45.311  34.253  19.581  1.00  0.00           H  
ATOM    696  CG  LYS    45      47.230  34.631  20.406  1.00  0.00           C  
ATOM    697  HG2 LYS    45      46.855  34.819  21.412  1.00  0.00           H  
ATOM    698  HG3 LYS    45      48.214  34.197  20.585  1.00  0.00           H  
ATOM    699  CD  LYS    45      47.379  36.028  19.797  1.00  0.00           C  
ATOM    700  HD2 LYS    45      48.059  35.950  18.949  1.00  0.00           H  
ATOM    701  HD3 LYS    45      46.440  36.232  19.283  1.00  0.00           H  
ATOM    702  CE  LYS    45      47.796  37.000  20.864  1.00  0.00           C  
ATOM    703  HE2 LYS    45      47.152  36.878  21.735  1.00  0.00           H  
ATOM    704  HE3 LYS    45      48.726  36.635  21.302  1.00  0.00           H  
ATOM    705  NZ  LYS    45      47.994  38.433  20.451  1.00  0.00           N  
ATOM    706  HZ1 LYS    45      47.089  38.882  20.452  1.00  0.00           H  
ATOM    707  HZ2 LYS    45      48.567  38.900  21.139  1.00  0.00           H  
ATOM    708  HZ3 LYS    45      48.313  38.482  19.493  1.00  0.00           H  
ATOM    709  C   LYS    45      44.835  31.617  20.289  1.00  0.00           C  
ATOM    710  O   LYS    45      43.745  32.239  20.321  1.00  0.00           O  
ATOM    711  N   HIE    46      44.893  30.244  20.154  1.00  0.00           N  
ATOM    712  H   HIE    46      45.819  29.856  20.041  1.00  0.00           H  
ATOM    713  CA  HIE    46      43.711  29.344  20.277  1.00  0.00           C  
ATOM    714  HA  HIE    46      42.756  29.791  20.002  1.00  0.00           H  
ATOM    715  CB  HIE    46      43.795  28.131  19.399  1.00  0.00           C  
ATOM    716  HB2 HIE    46      44.423  27.388  19.892  1.00  0.00           H  
ATOM    717  HB3 HIE    46      42.849  27.598  19.495  1.00  0.00           H  
ATOM    718  CG  HIE    46      44.197  28.438  17.949  1.00  0.00           C  
ATOM    719  ND1 HIE    46      43.841  29.613  17.310  1.00  0.00           N  
ATOM    720  CE1 HIE    46      44.448  29.581  16.109  1.00  0.00           C  
ATOM    721  HE1 HIE    46      44.369  30.287  15.297  1.00  0.00           H  
ATOM    722  NE2 HIE    46      45.086  28.422  15.982  1.00  0.00           N  
ATOM    723  HE2 HIE    46      45.508  28.145  15.107  1.00  0.00           H  
ATOM    724  CD2 HIE    46      44.965  27.707  17.140  1.00  0.00           C  
ATOM    725  HD2 HIE    46      45.505  26.814  17.420  1.00  0.00           H  
ATOM    726  C   HIE    46      43.582  28.930  21.744  1.00  0.00           C  
ATOM    727  O   HIE    46      44.483  28.322  22.404  1.00  0.00           O  
ATOM    728  N   PHE    47      42.405  29.007  22.334  1.00  0.00           N  
ATOM    729  H   PHE    47      41.629  29.378  21.805  1.00  0.00           H  
ATOM    730  CA  PHE    47      42.089  28.513  23.702  1.00  0.00           C  
ATOM    731  HA  PHE    47      42.869  27.882  24.129  1.00  0.00           H  
ATOM    732  CB  PHE    47      41.905  29.639  24.654  1.00  0.00           C  
ATOM    733  HB2 PHE    47      40.948  30.052  24.335  1.00  0.00           H  
ATOM    734  HB3 PHE    47      41.742  29.195  25.636  1.00  0.00           H  
ATOM    735  CG  PHE    47      43.008  30.727  24.780  1.00  0.00           C  
ATOM    736  CD1 PHE    47      43.083  31.641  23.704  1.00  0.00           C  
ATOM    737  HD1 PHE    47      42.474  31.526  22.820  1.00  0.00           H  
ATOM    738  CE1 PHE    47      44.064  32.577  23.658  1.00  0.00           C  
ATOM    739  HE1 PHE    47      44.204  33.225  22.806  1.00  0.00           H  
ATOM    740  CZ  PHE    47      44.911  32.753  24.712  1.00  0.00           C  
ATOM    741  HZ  PHE    47      45.695  33.492  24.641  1.00  0.00           H  
ATOM    742  CE2 PHE    47      44.832  31.827  25.821  1.00  0.00           C  
ATOM    743  HE2 PHE    47      45.496  31.995  26.657  1.00  0.00           H  
ATOM    744  CD2 PHE    47      43.890  30.825  25.918  1.00  0.00           C  
ATOM    745  HD2 PHE    47      43.736  30.111  26.713  1.00  0.00           H  
ATOM    746  C   PHE    47      40.835  27.603  23.867  1.00  0.00           C  
ATOM    747  O   PHE    47      39.840  27.770  23.133  1.00  0.00           O  
ATOM    748  N   LYS    48      40.747  26.865  24.934  1.00  0.00           N  
ATOM    749  H   LYS    48      41.547  26.876  25.550  1.00  0.00           H  
ATOM    750  CA  LYS    48      39.508  26.254  25.505  1.00  0.00           C  
ATOM    751  HA  LYS    48      38.626  26.580  24.954  1.00  0.00           H  
ATOM    752  CB  LYS    48      39.449  24.741  25.493  1.00  0.00           C  
ATOM    753  HB2 LYS    48      40.250  24.314  26.096  1.00  0.00           H  
ATOM    754  HB3 LYS    48      38.439  24.521  25.839  1.00  0.00           H  
ATOM    755  CG  LYS    48      39.462  24.230  24.035  1.00  0.00           C  
ATOM    756  HG2 LYS    48      38.604  24.735  23.592  1.00  0.00           H  
ATOM    757  HG3 LYS    48      40.377  24.527  23.523  1.00  0.00           H  
ATOM    758  CD  LYS    48      39.281  22.700  24.011  1.00  0.00           C  
ATOM    759  HD2 LYS    48      40.031  22.193  24.618  1.00  0.00           H  
ATOM    760  HD3 LYS    48      38.241  22.438  24.206  1.00  0.00           H  
ATOM    761  CE  LYS    48      39.494  22.092  22.604  1.00  0.00           C  
ATOM    762  HE2 LYS    48      38.879  22.692  21.933  1.00  0.00           H  
ATOM    763  HE3 LYS    48      40.561  22.230  22.428  1.00  0.00           H  
ATOM    764  NZ  LYS    48      39.262  20.707  22.506  1.00  0.00           N  
ATOM    765  HZ1 LYS    48      39.290  20.382  21.550  1.00  0.00           H  
ATOM    766  HZ2 LYS    48      39.896  20.052  22.942  1.00  0.00           H  
ATOM    767  HZ3 LYS    48      38.346  20.455  22.847  1.00  0.00           H  
ATOM    768  C   LYS    48      39.398  26.749  26.957  1.00  0.00           C  
ATOM    769  O   LYS    48      40.332  27.079  27.634  1.00  0.00           O  
ATOM    770  N   PHE    49      38.117  26.796  27.412  1.00  0.00           N  
ATOM    771  H   PHE    49      37.421  26.417  26.786  1.00  0.00           H  
ATOM    772  CA  PHE    49      37.792  27.220  28.832  1.00  0.00           C  
ATOM    773  HA  PHE    49      38.653  26.924  29.432  1.00  0.00           H  
ATOM    774  CB  PHE    49      37.786  28.755  28.927  1.00  0.00           C  
ATOM    775  HB2 PHE    49      38.856  28.960  28.876  1.00  0.00           H  
ATOM    776  HB3 PHE    49      37.166  29.004  28.066  1.00  0.00           H  
ATOM    777  CG  PHE    49      37.240  29.538  30.095  1.00  0.00           C  
ATOM    778  CD1 PHE    49      36.320  30.606  29.895  1.00  0.00           C  
ATOM    779  HD1 PHE    49      35.966  30.648  28.875  1.00  0.00           H  
ATOM    780  CE1 PHE    49      35.821  31.398  30.869  1.00  0.00           C  
ATOM    781  HE1 PHE    49      35.133  32.170  30.557  1.00  0.00           H  
ATOM    782  CZ  PHE    49      36.427  31.332  32.167  1.00  0.00           C  
ATOM    783  HZ  PHE    49      36.088  32.079  32.870  1.00  0.00           H  
ATOM    784  CE2 PHE    49      37.548  30.513  32.338  1.00  0.00           C  
ATOM    785  HE2 PHE    49      38.118  30.594  33.252  1.00  0.00           H  
ATOM    786  CD2 PHE    49      37.844  29.537  31.385  1.00  0.00           C  
ATOM    787  HD2 PHE    49      38.584  28.767  31.543  1.00  0.00           H  
ATOM    788  C   PHE    49      36.482  26.608  29.398  1.00  0.00           C  
ATOM    789  O   PHE    49      35.351  26.922  28.875  1.00  0.00           O  
ATOM    790  N   THR    50      36.667  25.804  30.510  1.00  0.00           N  
ATOM    791  H   THR    50      37.596  25.694  30.892  1.00  0.00           H  
ATOM    792  CA  THR    50      35.576  25.226  31.289  1.00  0.00           C  
ATOM    793  HA  THR    50      34.629  25.169  30.751  1.00  0.00           H  
ATOM    794  CB  THR    50      35.980  23.835  31.665  1.00  0.00           C  
ATOM    795  HB  THR    50      36.936  23.815  32.189  1.00  0.00           H  
ATOM    796  CG2 THR    50      34.843  23.076  32.408  1.00  0.00           C  
ATOM    797 HG21 THR    50      34.732  23.375  33.450  1.00  0.00           H  
ATOM    798 HG22 THR    50      33.890  23.182  31.891  1.00  0.00           H  
ATOM    799 HG23 THR    50      35.066  22.014  32.514  1.00  0.00           H  
ATOM    800  OG1 THR    50      36.211  23.079  30.499  1.00  0.00           O  
ATOM    801  HG1 THR    50      36.984  23.385  30.019  1.00  0.00           H  
ATOM    802  C   THR    50      35.427  26.061  32.642  1.00  0.00           C  
ATOM    803  O   THR    50      36.447  26.458  33.253  1.00  0.00           O  
ATOM    804  N   ILE    51      34.146  26.306  33.039  1.00  0.00           N  
ATOM    805  H   ILE    51      33.441  25.828  32.496  1.00  0.00           H  
ATOM    806  CA  ILE    51      33.736  27.253  34.118  1.00  0.00           C  
ATOM    807  HA  ILE    51      34.403  27.057  34.958  1.00  0.00           H  
ATOM    808  CB  ILE    51      33.898  28.751  33.678  1.00  0.00           C  
ATOM    809  HB  ILE    51      34.938  28.852  33.369  1.00  0.00           H  
ATOM    810  CG2 ILE    51      33.104  29.023  32.345  1.00  0.00           C  
ATOM    811 HG21 ILE    51      33.318  30.057  32.074  1.00  0.00           H  
ATOM    812 HG22 ILE    51      33.368  28.360  31.521  1.00  0.00           H  
ATOM    813 HG23 ILE    51      32.040  28.834  32.487  1.00  0.00           H  
ATOM    814  CG1 ILE    51      33.552  29.829  34.782  1.00  0.00           C  
ATOM    815 HG12 ILE    51      33.648  30.811  34.318  1.00  0.00           H  
ATOM    816 HG13 ILE    51      32.564  29.630  35.196  1.00  0.00           H  
ATOM    817  CD1 ILE    51      34.560  29.868  36.092  1.00  0.00           C  
ATOM    818 HD11 ILE    51      34.581  30.821  36.620  1.00  0.00           H  
ATOM    819 HD12 ILE    51      34.395  28.985  36.710  1.00  0.00           H  
ATOM    820 HD13 ILE    51      35.558  29.744  35.671  1.00  0.00           H  
ATOM    821  C   ILE    51      32.353  26.989  34.747  1.00  0.00           C  
ATOM    822  O   ILE    51      31.301  26.713  34.108  1.00  0.00           O  
ATOM    823  N   THR    52      32.262  27.035  36.024  1.00  0.00           N  
ATOM    824  H   THR    52      33.092  27.183  36.579  1.00  0.00           H  
ATOM    825  CA  THR    52      30.940  26.878  36.768  1.00  0.00           C  
ATOM    826  HA  THR    52      30.434  26.062  36.253  1.00  0.00           H  
ATOM    827  CB  THR    52      30.981  26.685  38.272  1.00  0.00           C  
ATOM    828  HB  THR    52      30.003  26.977  38.654  1.00  0.00           H  
ATOM    829  CG2 THR    52      31.336  25.214  38.451  1.00  0.00           C  
ATOM    830 HG21 THR    52      30.562  24.551  38.066  1.00  0.00           H  
ATOM    831 HG22 THR    52      32.319  24.988  38.036  1.00  0.00           H  
ATOM    832 HG23 THR    52      31.457  25.089  39.527  1.00  0.00           H  
ATOM    833  OG1 THR    52      32.019  27.460  38.805  1.00  0.00           O  
ATOM    834  HG1 THR    52      31.930  28.355  38.470  1.00  0.00           H  
ATOM    835  C   THR    52      30.215  28.225  36.555  1.00  0.00           C  
ATOM    836  O   THR    52      30.563  29.248  37.145  1.00  0.00           O  
ATOM    837  N   ALA    53      29.262  28.311  35.704  1.00  0.00           N  
ATOM    838  H   ALA    53      29.079  27.492  35.142  1.00  0.00           H  
ATOM    839  CA  ALA    53      28.406  29.521  35.527  1.00  0.00           C  
ATOM    840  HA  ALA    53      29.033  30.394  35.347  1.00  0.00           H  
ATOM    841  CB  ALA    53      27.447  29.303  34.334  1.00  0.00           C  
ATOM    842  HB1 ALA    53      26.657  28.590  34.568  1.00  0.00           H  
ATOM    843  HB2 ALA    53      26.964  30.258  34.128  1.00  0.00           H  
ATOM    844  HB3 ALA    53      28.178  29.130  33.544  1.00  0.00           H  
ATOM    845  C   ALA    53      27.594  29.777  36.897  1.00  0.00           C  
ATOM    846  O   ALA    53      27.611  30.893  37.369  1.00  0.00           O  
ATOM    847  N   GLY    54      27.216  28.642  37.546  1.00  0.00           N  
ATOM    848  H   GLY    54      27.208  27.759  37.055  1.00  0.00           H  
ATOM    849  CA  GLY    54      26.544  28.678  38.837  1.00  0.00           C  
ATOM    850  HA2 GLY    54      26.929  29.494  39.449  1.00  0.00           H  
ATOM    851  HA3 GLY    54      25.489  28.874  38.648  1.00  0.00           H  
ATOM    852  C   GLY    54      26.660  27.261  39.557  1.00  0.00           C  
ATOM    853  O   GLY    54      27.774  26.710  39.763  1.00  0.00           O  
ATOM    854  N   SER    55      25.544  26.608  39.684  1.00  0.00           N  
ATOM    855  H   SER    55      24.699  26.983  39.278  1.00  0.00           H  
ATOM    856  CA  SER    55      25.499  25.161  39.846  1.00  0.00           C  
ATOM    857  HA  SER    55      26.266  24.831  40.547  1.00  0.00           H  
ATOM    858  CB  SER    55      24.165  24.781  40.480  1.00  0.00           C  
ATOM    859  HB2 SER    55      24.320  23.930  41.143  1.00  0.00           H  
ATOM    860  HB3 SER    55      23.946  25.389  41.358  1.00  0.00           H  
ATOM    861  OG  SER    55      22.988  24.860  39.791  1.00  0.00           O  
ATOM    862  HG  SER    55      22.755  25.682  39.353  1.00  0.00           H  
ATOM    863  C   SER    55      25.676  24.479  38.470  1.00  0.00           C  
ATOM    864  O   SER    55      26.438  23.539  38.446  1.00  0.00           O  
ATOM    865  N   LYS    56      25.175  25.036  37.366  1.00  0.00           N  
ATOM    866  H   LYS    56      24.417  25.683  37.533  1.00  0.00           H  
ATOM    867  CA  LYS    56      25.468  24.673  36.007  1.00  0.00           C  
ATOM    868  HA  LYS    56      25.249  23.607  35.952  1.00  0.00           H  
ATOM    869  CB  LYS    56      24.624  25.584  35.054  1.00  0.00           C  
ATOM    870  HB2 LYS    56      23.597  25.600  35.417  1.00  0.00           H  
ATOM    871  HB3 LYS    56      25.017  26.599  34.992  1.00  0.00           H  
ATOM    872  CG  LYS    56      24.775  25.083  33.562  1.00  0.00           C  
ATOM    873  HG2 LYS    56      25.800  25.123  33.195  1.00  0.00           H  
ATOM    874  HG3 LYS    56      24.473  24.038  33.498  1.00  0.00           H  
ATOM    875  CD  LYS    56      24.044  26.033  32.606  1.00  0.00           C  
ATOM    876  HD2 LYS    56      24.361  27.054  32.820  1.00  0.00           H  
ATOM    877  HD3 LYS    56      24.365  25.758  31.601  1.00  0.00           H  
ATOM    878  CE  LYS    56      22.567  26.089  32.775  1.00  0.00           C  
ATOM    879  HE2 LYS    56      22.294  26.516  33.741  1.00  0.00           H  
ATOM    880  HE3 LYS    56      22.170  26.787  32.038  1.00  0.00           H  
ATOM    881  NZ  LYS    56      21.883  24.755  32.507  1.00  0.00           N  
ATOM    882  HZ1 LYS    56      22.273  24.081  33.151  1.00  0.00           H  
ATOM    883  HZ2 LYS    56      20.900  24.828  32.729  1.00  0.00           H  
ATOM    884  HZ3 LYS    56      21.960  24.563  31.519  1.00  0.00           H  
ATOM    885  C   LYS    56      27.041  24.810  35.685  1.00  0.00           C  
ATOM    886  O   LYS    56      27.519  25.849  35.926  1.00  0.00           O  
ATOM    887  N   VAL    57      27.709  23.809  35.094  1.00  0.00           N  
ATOM    888  H   VAL    57      27.205  23.009  34.740  1.00  0.00           H  
ATOM    889  CA  VAL    57      29.052  23.966  34.462  1.00  0.00           C  
ATOM    890  HA  VAL    57      29.463  24.944  34.713  1.00  0.00           H  
ATOM    891  CB  VAL    57      30.086  22.951  34.971  1.00  0.00           C  
ATOM    892  HB  VAL    57      29.942  22.859  36.048  1.00  0.00           H  
ATOM    893  CG1 VAL    57      29.989  21.621  34.216  1.00  0.00           C  
ATOM    894 HG11 VAL    57      28.941  21.334  34.121  1.00  0.00           H  
ATOM    895 HG12 VAL    57      30.321  21.640  33.178  1.00  0.00           H  
ATOM    896 HG13 VAL    57      30.488  20.950  34.915  1.00  0.00           H  
ATOM    897  CG2 VAL    57      31.515  23.479  34.834  1.00  0.00           C  
ATOM    898 HG21 VAL    57      31.604  24.277  35.571  1.00  0.00           H  
ATOM    899 HG22 VAL    57      32.294  22.772  35.119  1.00  0.00           H  
ATOM    900 HG23 VAL    57      31.742  23.941  33.873  1.00  0.00           H  
ATOM    901  C   VAL    57      28.854  24.176  32.954  1.00  0.00           C  
ATOM    902  O   VAL    57      28.229  23.356  32.299  1.00  0.00           O  
ATOM    903  N   ILE    58      29.512  25.164  32.338  1.00  0.00           N  
ATOM    904  H   ILE    58      30.064  25.773  32.924  1.00  0.00           H  
ATOM    905  CA  ILE    58      29.779  25.343  30.876  1.00  0.00           C  
ATOM    906  HA  ILE    58      29.139  24.550  30.488  1.00  0.00           H  
ATOM    907  CB  ILE    58      29.134  26.646  30.395  1.00  0.00           C  
ATOM    908  HB  ILE    58      29.258  26.544  29.316  1.00  0.00           H  
ATOM    909  CG2 ILE    58      27.626  26.794  30.782  1.00  0.00           C  
ATOM    910 HG21 ILE    58      26.997  25.904  30.777  1.00  0.00           H  
ATOM    911 HG22 ILE    58      27.645  27.278  31.759  1.00  0.00           H  
ATOM    912 HG23 ILE    58      27.104  27.506  30.144  1.00  0.00           H  
ATOM    913  CG1 ILE    58      30.140  27.767  30.898  1.00  0.00           C  
ATOM    914 HG12 ILE    58      30.123  27.738  31.987  1.00  0.00           H  
ATOM    915 HG13 ILE    58      31.184  27.729  30.585  1.00  0.00           H  
ATOM    916  CD1 ILE    58      29.527  29.186  30.500  1.00  0.00           C  
ATOM    917 HD11 ILE    58      29.528  29.311  29.418  1.00  0.00           H  
ATOM    918 HD12 ILE    58      28.546  29.224  30.974  1.00  0.00           H  
ATOM    919 HD13 ILE    58      30.152  30.001  30.866  1.00  0.00           H  
ATOM    920  C   ILE    58      31.235  25.175  30.399  1.00  0.00           C  
ATOM    921  O   ILE    58      32.111  25.073  31.237  1.00  0.00           O  
ATOM    922  N   GLN    59      31.336  25.018  29.064  1.00  0.00           N  
ATOM    923  H   GLN    59      30.530  24.972  28.458  1.00  0.00           H  
ATOM    924  CA  GLN    59      32.577  24.890  28.363  1.00  0.00           C  
ATOM    925  HA  GLN    59      33.362  25.480  28.836  1.00  0.00           H  
ATOM    926  CB  GLN    59      33.048  23.418  28.355  1.00  0.00           C  
ATOM    927  HB2 GLN    59      33.988  23.427  27.805  1.00  0.00           H  
ATOM    928  HB3 GLN    59      33.331  23.190  29.382  1.00  0.00           H  
ATOM    929  CG  GLN    59      32.021  22.366  27.866  1.00  0.00           C  
ATOM    930  HG2 GLN    59      32.103  21.413  28.390  1.00  0.00           H  
ATOM    931  HG3 GLN    59      31.005  22.695  28.082  1.00  0.00           H  
ATOM    932  CD  GLN    59      32.191  22.268  26.401  1.00  0.00           C  
ATOM    933  OE1 GLN    59      33.146  22.456  25.739  1.00  0.00           O  
ATOM    934  NE2 GLN    59      31.127  21.852  25.724  1.00  0.00           N  
ATOM    935 HE21 GLN    59      31.208  21.891  24.718  1.00  0.00           H  
ATOM    936 HE22 GLN    59      30.240  21.607  26.140  1.00  0.00           H  
ATOM    937  C   GLN    59      32.448  25.437  26.900  1.00  0.00           C  
ATOM    938  O   GLN    59      31.419  25.336  26.264  1.00  0.00           O  
ATOM    939  N   ASN    60      33.552  26.009  26.394  1.00  0.00           N  
ATOM    940  H   ASN    60      34.323  26.245  27.001  1.00  0.00           H  
ATOM    941  CA  ASN    60      33.668  26.829  25.186  1.00  0.00           C  
ATOM    942  HA  ASN    60      32.946  26.413  24.483  1.00  0.00           H  
ATOM    943  CB  ASN    60      33.184  28.249  25.430  1.00  0.00           C  
ATOM    944  HB2 ASN    60      32.329  28.200  26.105  1.00  0.00           H  
ATOM    945  HB3 ASN    60      34.110  28.763  25.688  1.00  0.00           H  
ATOM    946  CG  ASN    60      32.806  28.892  24.132  1.00  0.00           C  
ATOM    947  OD1 ASN    60      32.531  28.217  23.103  1.00  0.00           O  
ATOM    948  ND2 ASN    60      32.897  30.153  23.955  1.00  0.00           N  
ATOM    949 HD21 ASN    60      32.374  30.581  23.205  1.00  0.00           H  
ATOM    950 HD22 ASN    60      33.186  30.773  24.698  1.00  0.00           H  
ATOM    951  C   ASN    60      35.015  26.635  24.560  1.00  0.00           C  
ATOM    952  O   ASN    60      36.019  26.274  25.228  1.00  0.00           O  
ATOM    953  N   GLU    61      35.101  27.017  23.245  1.00  0.00           N  
ATOM    954  H   GLU    61      34.264  27.297  22.753  1.00  0.00           H  
ATOM    955  CA  GLU    61      36.316  26.963  22.466  1.00  0.00           C  
ATOM    956  HA  GLU    61      37.179  27.030  23.129  1.00  0.00           H  
ATOM    957  CB  GLU    61      36.493  25.701  21.624  1.00  0.00           C  
ATOM    958  HB2 GLU    61      36.652  24.914  22.362  1.00  0.00           H  
ATOM    959  HB3 GLU    61      35.580  25.501  21.064  1.00  0.00           H  
ATOM    960  CG  GLU    61      37.620  25.600  20.625  1.00  0.00           C  
ATOM    961  HG2 GLU    61      37.371  26.173  19.732  1.00  0.00           H  
ATOM    962  HG3 GLU    61      38.522  25.991  21.096  1.00  0.00           H  
ATOM    963  CD  GLU    61      38.045  24.184  20.260  1.00  0.00           C  
ATOM    964  OE1 GLU    61      39.292  24.007  20.155  1.00  0.00           O  
ATOM    965  OE2 GLU    61      37.120  23.313  20.184  1.00  0.00           O  
ATOM    966  C   GLU    61      36.316  28.267  21.568  1.00  0.00           C  
ATOM    967  O   GLU    61      35.245  28.650  21.006  1.00  0.00           O  
ATOM    968  N   PHE    62      37.559  28.810  21.364  1.00  0.00           N  
ATOM    969  H   PHE    62      38.406  28.362  21.682  1.00  0.00           H  
ATOM    970  CA  PHE    62      37.736  30.105  20.634  1.00  0.00           C  
ATOM    971  HA  PHE    62      37.173  30.071  19.701  1.00  0.00           H  
ATOM    972  CB  PHE    62      37.109  31.268  21.469  1.00  0.00           C  
ATOM    973  HB2 PHE    62      37.308  32.124  20.824  1.00  0.00           H  
ATOM    974  HB3 PHE    62      36.033  31.095  21.478  1.00  0.00           H  
ATOM    975  CG  PHE    62      37.769  31.368  22.864  1.00  0.00           C  
ATOM    976  CD1 PHE    62      37.437  30.540  23.937  1.00  0.00           C  
ATOM    977  HD1 PHE    62      36.727  29.754  23.730  1.00  0.00           H  
ATOM    978  CE1 PHE    62      38.015  30.664  25.243  1.00  0.00           C  
ATOM    979  HE1 PHE    62      37.739  30.031  26.074  1.00  0.00           H  
ATOM    980  CZ  PHE    62      38.850  31.738  25.460  1.00  0.00           C  
ATOM    981  HZ  PHE    62      39.233  31.961  26.445  1.00  0.00           H  
ATOM    982  CE2 PHE    62      39.222  32.628  24.451  1.00  0.00           C  
ATOM    983  HE2 PHE    62      39.946  33.385  24.715  1.00  0.00           H  
ATOM    984  CD2 PHE    62      38.652  32.480  23.149  1.00  0.00           C  
ATOM    985  HD2 PHE    62      38.932  33.257  22.453  1.00  0.00           H  
ATOM    986  C   PHE    62      39.230  30.437  20.226  1.00  0.00           C  
ATOM    987  O   PHE    62      40.221  30.115  20.920  1.00  0.00           O  
ATOM    988  N   THR    63      39.279  31.219  19.154  1.00  0.00           N  
ATOM    989  H   THR    63      38.448  31.483  18.644  1.00  0.00           H  
ATOM    990  CA  THR    63      40.530  31.901  18.701  1.00  0.00           C  
ATOM    991  HA  THR    63      41.390  31.416  19.163  1.00  0.00           H  
ATOM    992  CB  THR    63      40.754  31.747  17.230  1.00  0.00           C  
ATOM    993  HB  THR    63      39.864  32.130  16.731  1.00  0.00           H  
ATOM    994  CG2 THR    63      41.981  32.498  16.708  1.00  0.00           C  
ATOM    995 HG21 THR    63      42.015  32.767  15.652  1.00  0.00           H  
ATOM    996 HG22 THR    63      42.340  33.366  17.261  1.00  0.00           H  
ATOM    997 HG23 THR    63      42.876  31.877  16.762  1.00  0.00           H  
ATOM    998  OG1 THR    63      40.791  30.353  16.875  1.00  0.00           O  
ATOM    999  HG1 THR    63      41.726  30.146  16.823  1.00  0.00           H  
ATOM   1000  C   THR    63      40.528  33.375  19.092  1.00  0.00           C  
ATOM   1001  O   THR    63      39.501  34.022  18.917  1.00  0.00           O  
ATOM   1002  N   VAL    64      41.545  33.894  19.718  1.00  0.00           N  
ATOM   1003  H   VAL    64      42.371  33.322  19.823  1.00  0.00           H  
ATOM   1004  CA  VAL    64      41.593  35.267  20.299  1.00  0.00           C  
ATOM   1005  HA  VAL    64      40.667  35.421  20.854  1.00  0.00           H  
ATOM   1006  CB  VAL    64      42.803  35.269  21.257  1.00  0.00           C  
ATOM   1007  HB  VAL    64      43.469  34.409  21.179  1.00  0.00           H  
ATOM   1008  CG1 VAL    64      43.675  36.463  20.932  1.00  0.00           C  
ATOM   1009 HG11 VAL    64      44.070  36.360  19.921  1.00  0.00           H  
ATOM   1010 HG12 VAL    64      43.111  37.372  21.140  1.00  0.00           H  
ATOM   1011 HG13 VAL    64      44.518  36.409  21.620  1.00  0.00           H  
ATOM   1012  CG2 VAL    64      42.281  35.359  22.682  1.00  0.00           C  
ATOM   1013 HG21 VAL    64      43.051  35.715  23.366  1.00  0.00           H  
ATOM   1014 HG22 VAL    64      41.501  36.118  22.725  1.00  0.00           H  
ATOM   1015 HG23 VAL    64      41.791  34.399  22.843  1.00  0.00           H  
ATOM   1016  C   VAL    64      41.514  36.252  19.069  1.00  0.00           C  
ATOM   1017  O   VAL    64      42.230  36.194  18.084  1.00  0.00           O  
ATOM   1018  N   GLY    65      40.602  37.229  19.178  1.00  0.00           N  
ATOM   1019  H   GLY    65      39.991  37.080  19.969  1.00  0.00           H  
ATOM   1020  CA  GLY    65      40.261  38.198  18.202  1.00  0.00           C  
ATOM   1021  HA2 GLY    65      39.625  38.904  18.736  1.00  0.00           H  
ATOM   1022  HA3 GLY    65      41.205  38.551  17.788  1.00  0.00           H  
ATOM   1023  C   GLY    65      39.436  37.632  17.044  1.00  0.00           C  
ATOM   1024  O   GLY    65      39.186  38.410  16.124  1.00  0.00           O  
ATOM   1025  N   GLU    66      39.032  36.391  17.022  1.00  0.00           N  
ATOM   1026  H   GLU    66      39.352  35.660  17.642  1.00  0.00           H  
ATOM   1027  CA  GLU    66      37.958  35.921  16.038  1.00  0.00           C  
ATOM   1028  HA  GLU    66      37.891  36.718  15.298  1.00  0.00           H  
ATOM   1029  CB  GLU    66      38.338  34.559  15.405  1.00  0.00           C  
ATOM   1030  HB2 GLU    66      38.153  33.812  16.178  1.00  0.00           H  
ATOM   1031  HB3 GLU    66      37.531  34.382  14.694  1.00  0.00           H  
ATOM   1032  CG  GLU    66      39.702  34.478  14.782  1.00  0.00           C  
ATOM   1033  HG2 GLU    66      40.328  34.644  15.659  1.00  0.00           H  
ATOM   1034  HG3 GLU    66      39.893  33.508  14.322  1.00  0.00           H  
ATOM   1035  CD  GLU    66      40.018  35.587  13.733  1.00  0.00           C  
ATOM   1036  OE1 GLU    66      41.138  36.124  13.610  1.00  0.00           O  
ATOM   1037  OE2 GLU    66      39.055  35.935  13.042  1.00  0.00           O  
ATOM   1038  C   GLU    66      36.610  35.873  16.732  1.00  0.00           C  
ATOM   1039  O   GLU    66      36.472  35.932  17.945  1.00  0.00           O  
ATOM   1040  N   GLU    67      35.543  35.591  15.965  1.00  0.00           N  
ATOM   1041  H   GLU    67      35.705  35.618  14.968  1.00  0.00           H  
ATOM   1042  CA  GLU    67      34.164  35.518  16.458  1.00  0.00           C  
ATOM   1043  HA  GLU    67      33.980  36.352  17.135  1.00  0.00           H  
ATOM   1044  CB  GLU    67      33.133  35.412  15.319  1.00  0.00           C  
ATOM   1045  HB2 GLU    67      33.476  36.105  14.551  1.00  0.00           H  
ATOM   1046  HB3 GLU    67      33.205  34.366  15.021  1.00  0.00           H  
ATOM   1047  CG  GLU    67      31.703  35.669  15.765  1.00  0.00           C  
ATOM   1048  HG2 GLU    67      31.504  35.140  16.697  1.00  0.00           H  
ATOM   1049  HG3 GLU    67      31.639  36.695  16.128  1.00  0.00           H  
ATOM   1050  CD  GLU    67      30.597  35.276  14.735  1.00  0.00           C  
ATOM   1051  OE1 GLU    67      30.330  34.088  14.579  1.00  0.00           O  
ATOM   1052  OE2 GLU    67      30.216  36.238  13.960  1.00  0.00           O  
ATOM   1053  C   GLU    67      34.031  34.267  17.518  1.00  0.00           C  
ATOM   1054  O   GLU    67      34.290  33.155  17.153  1.00  0.00           O  
ATOM   1055  N   CYS    68      33.456  34.560  18.718  1.00  0.00           N  
ATOM   1056  H   CYS    68      33.273  35.540  18.876  1.00  0.00           H  
ATOM   1057  CA  CYS    68      33.086  33.655  19.831  1.00  0.00           C  
ATOM   1058  HA  CYS    68      33.360  32.639  19.545  1.00  0.00           H  
ATOM   1059  CB  CYS    68      33.836  34.143  21.007  1.00  0.00           C  
ATOM   1060  HB2 CYS    68      34.898  33.993  20.810  1.00  0.00           H  
ATOM   1061  HB3 CYS    68      33.561  35.186  21.163  1.00  0.00           H  
ATOM   1062  SG  CYS    68      33.388  33.189  22.673  1.00  0.00           S  
ATOM   1063  HG  CYS    68      33.922  32.071  22.173  1.00  0.00           H  
ATOM   1064  C   CYS    68      31.554  33.727  19.983  1.00  0.00           C  
ATOM   1065  O   CYS    68      30.853  34.684  19.669  1.00  0.00           O  
ATOM   1066  N   GLU    69      31.068  32.725  20.650  1.00  0.00           N  
ATOM   1067  H   GLU    69      31.757  31.992  20.744  1.00  0.00           H  
ATOM   1068  CA  GLU    69      29.742  32.738  21.366  1.00  0.00           C  
ATOM   1069  HA  GLU    69      29.642  33.774  21.690  1.00  0.00           H  
ATOM   1070  CB  GLU    69      28.581  32.315  20.365  1.00  0.00           C  
ATOM   1071  HB2 GLU    69      27.795  32.278  21.120  1.00  0.00           H  
ATOM   1072  HB3 GLU    69      28.448  33.155  19.683  1.00  0.00           H  
ATOM   1073  CG  GLU    69      28.718  30.911  19.637  1.00  0.00           C  
ATOM   1074  HG2 GLU    69      29.293  30.164  20.185  1.00  0.00           H  
ATOM   1075  HG3 GLU    69      27.743  30.435  19.740  1.00  0.00           H  
ATOM   1076  CD  GLU    69      29.051  31.016  18.136  1.00  0.00           C  
ATOM   1077  OE1 GLU    69      28.186  31.425  17.386  1.00  0.00           O  
ATOM   1078  OE2 GLU    69      30.317  30.952  17.895  1.00  0.00           O  
ATOM   1079  C   GLU    69      29.775  31.949  22.700  1.00  0.00           C  
ATOM   1080  O   GLU    69      30.547  31.017  22.851  1.00  0.00           O  
ATOM   1081  N   LEU    70      28.830  32.321  23.569  1.00  0.00           N  
ATOM   1082  H   LEU    70      28.170  33.049  23.334  1.00  0.00           H  
ATOM   1083  CA  LEU    70      28.603  31.680  24.858  1.00  0.00           C  
ATOM   1084  HA  LEU    70      29.240  30.801  24.951  1.00  0.00           H  
ATOM   1085  CB  LEU    70      28.778  32.667  26.010  1.00  0.00           C  
ATOM   1086  HB2 LEU    70      28.265  33.595  25.760  1.00  0.00           H  
ATOM   1087  HB3 LEU    70      28.267  32.377  26.927  1.00  0.00           H  
ATOM   1088  CG  LEU    70      30.248  33.032  26.338  1.00  0.00           C  
ATOM   1089  HG  LEU    70      30.644  33.145  25.328  1.00  0.00           H  
ATOM   1090  CD1 LEU    70      30.446  34.343  27.045  1.00  0.00           C  
ATOM   1091 HD11 LEU    70      30.024  35.108  26.393  1.00  0.00           H  
ATOM   1092 HD12 LEU    70      29.878  34.383  27.975  1.00  0.00           H  
ATOM   1093 HD13 LEU    70      31.494  34.633  27.124  1.00  0.00           H  
ATOM   1094  CD2 LEU    70      30.978  31.819  26.921  1.00  0.00           C  
ATOM   1095 HD21 LEU    70      31.794  31.546  26.251  1.00  0.00           H  
ATOM   1096 HD22 LEU    70      31.328  32.091  27.916  1.00  0.00           H  
ATOM   1097 HD23 LEU    70      30.370  30.933  27.108  1.00  0.00           H  
ATOM   1098  C   LEU    70      27.217  31.030  24.929  1.00  0.00           C  
ATOM   1099  O   LEU    70      26.253  31.432  24.259  1.00  0.00           O  
ATOM   1100  N   GLU    71      27.052  30.047  25.901  1.00  0.00           N  
ATOM   1101  H   GLU    71      27.908  29.798  26.377  1.00  0.00           H  
ATOM   1102  CA  GLU    71      25.777  29.848  26.568  1.00  0.00           C  
ATOM   1103  HA  GLU    71      25.174  29.451  25.752  1.00  0.00           H  
ATOM   1104  CB  GLU    71      25.676  28.692  27.710  1.00  0.00           C  
ATOM   1105  HB2 GLU    71      25.894  29.059  28.712  1.00  0.00           H  
ATOM   1106  HB3 GLU    71      24.614  28.448  27.745  1.00  0.00           H  
ATOM   1107  CG  GLU    71      26.492  27.412  27.413  1.00  0.00           C  
ATOM   1108  HG2 GLU    71      27.545  27.668  27.535  1.00  0.00           H  
ATOM   1109  HG3 GLU    71      26.289  26.645  28.160  1.00  0.00           H  
ATOM   1110  CD  GLU    71      26.294  26.771  26.033  1.00  0.00           C  
ATOM   1111  OE1 GLU    71      25.229  26.874  25.436  1.00  0.00           O  
ATOM   1112  OE2 GLU    71      27.253  26.135  25.639  1.00  0.00           O  
ATOM   1113  C   GLU    71      25.127  31.112  27.125  1.00  0.00           C  
ATOM   1114  O   GLU    71      25.814  31.884  27.828  1.00  0.00           O  
ATOM   1115  N   THR    72      23.794  31.200  26.960  1.00  0.00           N  
ATOM   1116  H   THR    72      23.282  30.448  26.521  1.00  0.00           H  
ATOM   1117  CA  THR    72      23.014  32.317  27.419  1.00  0.00           C  
ATOM   1118  HA  THR    72      23.508  32.828  28.246  1.00  0.00           H  
ATOM   1119  CB  THR    72      22.806  33.406  26.398  1.00  0.00           C  
ATOM   1120  HB  THR    72      23.727  33.870  26.047  1.00  0.00           H  
ATOM   1121  CG2 THR    72      22.030  32.912  25.098  1.00  0.00           C  
ATOM   1122 HG21 THR    72      22.682  32.196  24.599  1.00  0.00           H  
ATOM   1123 HG22 THR    72      21.200  32.351  25.526  1.00  0.00           H  
ATOM   1124 HG23 THR    72      21.650  33.775  24.550  1.00  0.00           H  
ATOM   1125  OG1 THR    72      22.010  34.432  26.999  1.00  0.00           O  
ATOM   1126  HG1 THR    72      22.354  34.918  27.752  1.00  0.00           H  
ATOM   1127  C   THR    72      21.669  31.785  27.882  1.00  0.00           C  
ATOM   1128  O   THR    72      21.144  30.726  27.410  1.00  0.00           O  
ATOM   1129  N   MET    73      21.171  32.303  28.993  1.00  0.00           N  
ATOM   1130  H   MET    73      21.677  33.068  29.416  1.00  0.00           H  
ATOM   1131  CA  MET    73      19.813  32.031  29.415  1.00  0.00           C  
ATOM   1132  HA  MET    73      19.677  30.963  29.580  1.00  0.00           H  
ATOM   1133  CB  MET    73      19.801  32.647  30.901  1.00  0.00           C  
ATOM   1134  HB2 MET    73      19.616  33.721  30.883  1.00  0.00           H  
ATOM   1135  HB3 MET    73      18.996  32.100  31.393  1.00  0.00           H  
ATOM   1136  CG  MET    73      20.995  32.350  31.697  1.00  0.00           C  
ATOM   1137  HG2 MET    73      21.722  33.132  31.475  1.00  0.00           H  
ATOM   1138  HG3 MET    73      20.747  32.508  32.747  1.00  0.00           H  
ATOM   1139  SD  MET    73      21.869  30.783  31.580  1.00  0.00           S  
ATOM   1140  CE  MET    73      20.849  29.671  32.690  1.00  0.00           C  
ATOM   1141  HE1 MET    73      20.623  30.215  33.607  1.00  0.00           H  
ATOM   1142  HE2 MET    73      20.015  29.446  32.025  1.00  0.00           H  
ATOM   1143  HE3 MET    73      21.343  28.728  32.923  1.00  0.00           H  
ATOM   1144  C   MET    73      18.624  32.479  28.522  1.00  0.00           C  
ATOM   1145  O   MET    73      17.519  31.958  28.711  1.00  0.00           O  
ATOM   1146  N   THR    74      18.842  33.446  27.549  1.00  0.00           N  
ATOM   1147  H   THR    74      19.808  33.727  27.454  1.00  0.00           H  
ATOM   1148  CA  THR    74      17.832  34.210  26.877  1.00  0.00           C  
ATOM   1149  HA  THR    74      16.938  34.267  27.498  1.00  0.00           H  
ATOM   1150  CB  THR    74      18.279  35.592  26.604  1.00  0.00           C  
ATOM   1151  HB  THR    74      17.523  36.111  26.014  1.00  0.00           H  
ATOM   1152  CG2 THR    74      18.424  36.391  27.794  1.00  0.00           C  
ATOM   1153 HG21 THR    74      17.430  36.539  28.215  1.00  0.00           H  
ATOM   1154 HG22 THR    74      19.073  35.844  28.478  1.00  0.00           H  
ATOM   1155 HG23 THR    74      18.782  37.400  27.587  1.00  0.00           H  
ATOM   1156  OG1 THR    74      19.456  35.557  25.890  1.00  0.00           O  
ATOM   1157  HG1 THR    74      19.273  35.348  24.971  1.00  0.00           H  
ATOM   1158  C   THR    74      17.298  33.537  25.605  1.00  0.00           C  
ATOM   1159  O   THR    74      16.396  34.069  25.055  1.00  0.00           O  
ATOM   1160  N   GLY    75      17.871  32.406  25.126  1.00  0.00           N  
ATOM   1161  H   GLY    75      18.559  31.994  25.740  1.00  0.00           H  
ATOM   1162  CA  GLY    75      17.586  31.880  23.788  1.00  0.00           C  
ATOM   1163  HA2 GLY    75      16.701  31.249  23.867  1.00  0.00           H  
ATOM   1164  HA3 GLY    75      17.296  32.668  23.093  1.00  0.00           H  
ATOM   1165  C   GLY    75      18.703  31.075  23.177  1.00  0.00           C  
ATOM   1166  O   GLY    75      19.262  30.261  23.821  1.00  0.00           O  
ATOM   1167  N   GLU    76      18.993  31.297  21.869  1.00  0.00           N  
ATOM   1168  H   GLU    76      18.309  31.833  21.354  1.00  0.00           H  
ATOM   1169  CA  GLU    76      20.180  30.747  21.066  1.00  0.00           C  
ATOM   1170  HA  GLU    76      20.282  29.714  21.401  1.00  0.00           H  
ATOM   1171  CB  GLU    76      19.776  30.717  19.600  1.00  0.00           C  
ATOM   1172  HB2 GLU    76      20.386  29.953  19.116  1.00  0.00           H  
ATOM   1173  HB3 GLU    76      18.764  30.333  19.475  1.00  0.00           H  
ATOM   1174  CG  GLU    76      19.951  31.995  18.762  1.00  0.00           C  
ATOM   1175  HG2 GLU    76      21.018  32.201  18.684  1.00  0.00           H  
ATOM   1176  HG3 GLU    76      19.560  31.822  17.759  1.00  0.00           H  
ATOM   1177  CD  GLU    76      19.378  33.268  19.425  1.00  0.00           C  
ATOM   1178  OE1 GLU    76      18.239  33.124  19.854  1.00  0.00           O  
ATOM   1179  OE2 GLU    76      20.140  34.174  19.681  1.00  0.00           O  
ATOM   1180  C   GLU    76      21.466  31.453  21.468  1.00  0.00           C  
ATOM   1181  O   GLU    76      21.366  32.403  22.224  1.00  0.00           O  
ATOM   1182  N   LYS    77      22.597  30.961  21.109  1.00  0.00           N  
ATOM   1183  H   LYS    77      22.641  30.040  20.697  1.00  0.00           H  
ATOM   1184  CA  LYS    77      23.867  31.431  21.695  1.00  0.00           C  
ATOM   1185  HA  LYS    77      23.888  31.132  22.743  1.00  0.00           H  
ATOM   1186  CB  LYS    77      24.970  30.581  21.125  1.00  0.00           C  
ATOM   1187  HB2 LYS    77      24.991  30.589  20.035  1.00  0.00           H  
ATOM   1188  HB3 LYS    77      25.864  31.033  21.555  1.00  0.00           H  
ATOM   1189  CG  LYS    77      24.926  29.142  21.667  1.00  0.00           C  
ATOM   1190  HG2 LYS    77      24.734  29.277  22.732  1.00  0.00           H  
ATOM   1191  HG3 LYS    77      24.066  28.588  21.291  1.00  0.00           H  
ATOM   1192  CD  LYS    77      26.138  28.331  21.472  1.00  0.00           C  
ATOM   1193  HD2 LYS    77      26.232  28.076  20.417  1.00  0.00           H  
ATOM   1194  HD3 LYS    77      27.017  28.864  21.834  1.00  0.00           H  
ATOM   1195  CE  LYS    77      26.003  27.057  22.209  1.00  0.00           C  
ATOM   1196  HE2 LYS    77      25.464  27.198  23.146  1.00  0.00           H  
ATOM   1197  HE3 LYS    77      25.542  26.286  21.592  1.00  0.00           H  
ATOM   1198  NZ  LYS    77      27.371  26.682  22.612  1.00  0.00           N  
ATOM   1199  HZ1 LYS    77      27.782  25.967  22.028  1.00  0.00           H  
ATOM   1200  HZ2 LYS    77      27.983  27.469  22.451  1.00  0.00           H  
ATOM   1201  HZ3 LYS    77      27.357  26.457  23.597  1.00  0.00           H  
ATOM   1202  C   LYS    77      24.185  32.892  21.534  1.00  0.00           C  
ATOM   1203  O   LYS    77      23.831  33.497  20.497  1.00  0.00           O  
ATOM   1204  N   VAL    78      24.789  33.489  22.544  1.00  0.00           N  
ATOM   1205  H   VAL    78      25.098  32.861  23.272  1.00  0.00           H  
ATOM   1206  CA  VAL    78      25.248  34.927  22.505  1.00  0.00           C  
ATOM   1207  HA  VAL    78      24.631  35.464  21.785  1.00  0.00           H  
ATOM   1208  CB  VAL    78      25.006  35.676  23.862  1.00  0.00           C  
ATOM   1209  HB  VAL    78      23.970  35.478  24.135  1.00  0.00           H  
ATOM   1210  CG1 VAL    78      26.000  35.294  25.039  1.00  0.00           C  
ATOM   1211 HG11 VAL    78      25.739  35.805  25.966  1.00  0.00           H  
ATOM   1212 HG12 VAL    78      25.869  34.225  25.208  1.00  0.00           H  
ATOM   1213 HG13 VAL    78      26.964  35.540  24.595  1.00  0.00           H  
ATOM   1214  CG2 VAL    78      24.997  37.110  23.737  1.00  0.00           C  
ATOM   1215 HG21 VAL    78      24.690  37.551  24.685  1.00  0.00           H  
ATOM   1216 HG22 VAL    78      25.948  37.528  23.408  1.00  0.00           H  
ATOM   1217 HG23 VAL    78      24.284  37.475  22.998  1.00  0.00           H  
ATOM   1218  C   VAL    78      26.622  35.130  21.855  1.00  0.00           C  
ATOM   1219  O   VAL    78      27.609  34.618  22.268  1.00  0.00           O  
ATOM   1220  N   LYS    79      26.596  35.884  20.772  1.00  0.00           N  
ATOM   1221  H   LYS    79      25.741  36.272  20.400  1.00  0.00           H  
ATOM   1222  CA  LYS    79      27.861  36.300  20.076  1.00  0.00           C  
ATOM   1223  HA  LYS    79      28.343  35.351  19.841  1.00  0.00           H  
ATOM   1224  CB  LYS    79      27.542  36.900  18.658  1.00  0.00           C  
ATOM   1225  HB2 LYS    79      26.964  37.821  18.741  1.00  0.00           H  
ATOM   1226  HB3 LYS    79      28.500  37.137  18.195  1.00  0.00           H  
ATOM   1227  CG  LYS    79      26.846  35.943  17.631  1.00  0.00           C  
ATOM   1228  HG2 LYS    79      26.016  35.444  18.131  1.00  0.00           H  
ATOM   1229  HG3 LYS    79      26.453  36.508  16.786  1.00  0.00           H  
ATOM   1230  CD  LYS    79      27.838  34.939  17.081  1.00  0.00           C  
ATOM   1231  HD2 LYS    79      28.716  35.505  16.769  1.00  0.00           H  
ATOM   1232  HD3 LYS    79      28.069  34.149  17.796  1.00  0.00           H  
ATOM   1233  CE  LYS    79      27.180  34.277  15.850  1.00  0.00           C  
ATOM   1234  HE2 LYS    79      26.151  33.978  16.048  1.00  0.00           H  
ATOM   1235  HE3 LYS    79      27.108  34.897  14.956  1.00  0.00           H  
ATOM   1236  NZ  LYS    79      27.876  33.085  15.344  1.00  0.00           N  
ATOM   1237  HZ1 LYS    79      28.773  33.420  15.024  1.00  0.00           H  
ATOM   1238  HZ2 LYS    79      28.005  32.369  16.045  1.00  0.00           H  
ATOM   1239  HZ3 LYS    79      27.394  32.678  14.556  1.00  0.00           H  
ATOM   1240  C   LYS    79      28.736  37.303  20.846  1.00  0.00           C  
ATOM   1241  O   LYS    79      28.215  38.020  21.737  1.00  0.00           O  
ATOM   1242  N   THR    80      30.052  37.246  20.594  1.00  0.00           N  
ATOM   1243  H   THR    80      30.423  36.557  19.955  1.00  0.00           H  
ATOM   1244  CA  THR    80      31.109  38.056  21.241  1.00  0.00           C  
ATOM   1245  HA  THR    80      30.728  39.062  21.067  1.00  0.00           H  
ATOM   1246  CB  THR    80      31.052  37.894  22.806  1.00  0.00           C  
ATOM   1247  HB  THR    80      30.068  38.212  23.152  1.00  0.00           H  
ATOM   1248  CG2 THR    80      31.247  36.420  23.195  1.00  0.00           C  
ATOM   1249 HG21 THR    80      31.345  36.362  24.279  1.00  0.00           H  
ATOM   1250 HG22 THR    80      30.416  35.775  22.909  1.00  0.00           H  
ATOM   1251 HG23 THR    80      32.131  35.956  22.758  1.00  0.00           H  
ATOM   1252  OG1 THR    80      31.908  38.736  23.533  1.00  0.00           O  
ATOM   1253  HG1 THR    80      31.340  39.444  23.845  1.00  0.00           H  
ATOM   1254  C   THR    80      32.549  37.751  20.652  1.00  0.00           C  
ATOM   1255  O   THR    80      32.648  37.246  19.528  1.00  0.00           O  
ATOM   1256  N   VAL    81      33.551  38.190  21.308  1.00  0.00           N  
ATOM   1257  H   VAL    81      33.360  38.535  22.238  1.00  0.00           H  
ATOM   1258  CA  VAL    81      35.011  38.100  20.901  1.00  0.00           C  
ATOM   1259  HA  VAL    81      35.123  37.128  20.421  1.00  0.00           H  
ATOM   1260  CB  VAL    81      35.366  39.093  19.758  1.00  0.00           C  
ATOM   1261  HB  VAL    81      34.812  38.822  18.859  1.00  0.00           H  
ATOM   1262  CG1 VAL    81      35.012  40.494  20.155  1.00  0.00           C  
ATOM   1263 HG11 VAL    81      33.969  40.784  20.277  1.00  0.00           H  
ATOM   1264 HG12 VAL    81      35.613  40.786  21.016  1.00  0.00           H  
ATOM   1265 HG13 VAL    81      35.347  41.166  19.366  1.00  0.00           H  
ATOM   1266  CG2 VAL    81      36.876  39.003  19.347  1.00  0.00           C  
ATOM   1267 HG21 VAL    81      37.030  39.193  18.285  1.00  0.00           H  
ATOM   1268 HG22 VAL    81      37.443  39.800  19.828  1.00  0.00           H  
ATOM   1269 HG23 VAL    81      37.100  37.962  19.581  1.00  0.00           H  
ATOM   1270  C   VAL    81      35.929  38.063  22.061  1.00  0.00           C  
ATOM   1271  O   VAL    81      35.810  38.996  22.909  1.00  0.00           O  
ATOM   1272  N   VAL    82      36.821  37.038  22.087  1.00  0.00           N  
ATOM   1273  H   VAL    82      37.036  36.378  21.354  1.00  0.00           H  
ATOM   1274  CA  VAL    82      37.747  37.209  23.190  1.00  0.00           C  
ATOM   1275  HA  VAL    82      37.370  37.831  24.002  1.00  0.00           H  
ATOM   1276  CB  VAL    82      38.051  35.805  23.913  1.00  0.00           C  
ATOM   1277  HB  VAL    82      38.535  35.067  23.273  1.00  0.00           H  
ATOM   1278  CG1 VAL    82      38.971  36.139  25.106  1.00  0.00           C  
ATOM   1279 HG11 VAL    82      39.936  36.514  24.764  1.00  0.00           H  
ATOM   1280 HG12 VAL    82      38.514  36.887  25.754  1.00  0.00           H  
ATOM   1281 HG13 VAL    82      39.286  35.323  25.756  1.00  0.00           H  
ATOM   1282  CG2 VAL    82      36.789  35.248  24.483  1.00  0.00           C  
ATOM   1283 HG21 VAL    82      36.124  36.016  24.877  1.00  0.00           H  
ATOM   1284 HG22 VAL    82      36.178  34.662  23.796  1.00  0.00           H  
ATOM   1285 HG23 VAL    82      36.961  34.536  25.290  1.00  0.00           H  
ATOM   1286  C   VAL    82      38.972  37.887  22.706  1.00  0.00           C  
ATOM   1287  O   VAL    82      39.718  37.428  21.777  1.00  0.00           O  
ATOM   1288  N   GLN    83      39.296  39.032  23.309  1.00  0.00           N  
ATOM   1289  H   GLN    83      38.621  39.382  23.974  1.00  0.00           H  
ATOM   1290  CA  GLN    83      40.545  39.749  23.138  1.00  0.00           C  
ATOM   1291  HA  GLN    83      40.912  39.241  22.245  1.00  0.00           H  
ATOM   1292  CB  GLN    83      40.242  41.212  22.935  1.00  0.00           C  
ATOM   1293  HB2 GLN    83      39.919  41.583  23.908  1.00  0.00           H  
ATOM   1294  HB3 GLN    83      41.037  41.870  22.583  1.00  0.00           H  
ATOM   1295  CG  GLN    83      39.157  41.455  21.843  1.00  0.00           C  
ATOM   1296  HG2 GLN    83      38.335  40.739  21.807  1.00  0.00           H  
ATOM   1297  HG3 GLN    83      38.645  42.344  22.210  1.00  0.00           H  
ATOM   1298  CD  GLN    83      39.649  41.795  20.439  1.00  0.00           C  
ATOM   1299  OE1 GLN    83      40.815  41.560  20.044  1.00  0.00           O  
ATOM   1300  NE2 GLN    83      38.873  42.264  19.524  1.00  0.00           N  
ATOM   1301 HE21 GLN    83      39.205  42.333  18.572  1.00  0.00           H  
ATOM   1302 HE22 GLN    83      37.963  42.650  19.727  1.00  0.00           H  
ATOM   1303  C   GLN    83      41.629  39.430  24.164  1.00  0.00           C  
ATOM   1304  O   GLN    83      41.256  39.223  25.298  1.00  0.00           O  
ATOM   1305  N   LEU    84      42.835  39.497  23.775  1.00  0.00           N  
ATOM   1306  H   LEU    84      43.061  39.710  22.814  1.00  0.00           H  
ATOM   1307  CA  LEU    84      43.996  39.437  24.660  1.00  0.00           C  
ATOM   1308  HA  LEU    84      43.716  38.987  25.612  1.00  0.00           H  
ATOM   1309  CB  LEU    84      45.012  38.441  24.005  1.00  0.00           C  
ATOM   1310  HB2 LEU    84      44.500  37.545  23.655  1.00  0.00           H  
ATOM   1311  HB3 LEU    84      45.408  38.878  23.088  1.00  0.00           H  
ATOM   1312  CG  LEU    84      46.205  38.060  24.965  1.00  0.00           C  
ATOM   1313  HG  LEU    84      46.698  38.976  25.293  1.00  0.00           H  
ATOM   1314  CD1 LEU    84      45.875  37.192  26.169  1.00  0.00           C  
ATOM   1315 HD11 LEU    84      44.955  37.571  26.613  1.00  0.00           H  
ATOM   1316 HD12 LEU    84      45.851  36.126  25.946  1.00  0.00           H  
ATOM   1317 HD13 LEU    84      46.609  37.315  26.966  1.00  0.00           H  
ATOM   1318  CD2 LEU    84      47.178  37.210  24.144  1.00  0.00           C  
ATOM   1319 HD21 LEU    84      47.947  36.904  24.853  1.00  0.00           H  
ATOM   1320 HD22 LEU    84      46.664  36.381  23.657  1.00  0.00           H  
ATOM   1321 HD23 LEU    84      47.528  37.936  23.411  1.00  0.00           H  
ATOM   1322  C   LEU    84      44.674  40.845  25.010  1.00  0.00           C  
ATOM   1323  O   LEU    84      44.874  41.602  24.004  1.00  0.00           O  
ATOM   1324  N   GLU    85      45.057  41.084  26.277  1.00  0.00           N  
ATOM   1325  H   GLU    85      44.759  40.439  26.995  1.00  0.00           H  
ATOM   1326  CA  GLU    85      45.692  42.323  26.691  1.00  0.00           C  
ATOM   1327  HA  GLU    85      46.230  42.698  25.821  1.00  0.00           H  
ATOM   1328  CB  GLU    85      44.640  43.395  27.055  1.00  0.00           C  
ATOM   1329  HB2 GLU    85      44.101  43.736  26.171  1.00  0.00           H  
ATOM   1330  HB3 GLU    85      43.822  42.993  27.652  1.00  0.00           H  
ATOM   1331  CG  GLU    85      45.197  44.677  27.729  1.00  0.00           C  
ATOM   1332  HG2 GLU    85      44.389  45.314  28.088  1.00  0.00           H  
ATOM   1333  HG3 GLU    85      45.754  44.434  28.633  1.00  0.00           H  
ATOM   1334  CD  GLU    85      46.111  45.497  26.805  1.00  0.00           C  
ATOM   1335  OE1 GLU    85      47.188  44.987  26.338  1.00  0.00           O  
ATOM   1336  OE2 GLU    85      45.761  46.657  26.551  1.00  0.00           O  
ATOM   1337  C   GLU    85      46.636  42.026  27.888  1.00  0.00           C  
ATOM   1338  O   GLU    85      46.388  41.082  28.670  1.00  0.00           O  
ATOM   1339  N   GLY    86      47.801  42.691  27.902  1.00  0.00           N  
ATOM   1340  H   GLY    86      47.917  43.477  27.278  1.00  0.00           H  
ATOM   1341  CA  GLY    86      48.885  42.481  28.804  1.00  0.00           C  
ATOM   1342  HA2 GLY    86      49.672  43.234  28.837  1.00  0.00           H  
ATOM   1343  HA3 GLY    86      48.431  42.402  29.792  1.00  0.00           H  
ATOM   1344  C   GLY    86      49.743  41.148  28.596  1.00  0.00           C  
ATOM   1345  O   GLY    86      50.642  40.767  29.345  1.00  0.00           O  
ATOM   1346  N   ASP    87      49.420  40.345  27.577  1.00  0.00           N  
ATOM   1347  H   ASP    87      48.840  40.771  26.868  1.00  0.00           H  
ATOM   1348  CA  ASP    87      49.429  38.895  27.600  1.00  0.00           C  
ATOM   1349  HA  ASP    87      48.786  38.511  26.808  1.00  0.00           H  
ATOM   1350  CB  ASP    87      50.739  38.313  27.109  1.00  0.00           C  
ATOM   1351  HB2 ASP    87      51.379  38.085  27.961  1.00  0.00           H  
ATOM   1352  HB3 ASP    87      50.516  37.337  26.677  1.00  0.00           H  
ATOM   1353  CG  ASP    87      51.421  39.054  26.089  1.00  0.00           C  
ATOM   1354  OD1 ASP    87      52.715  39.079  26.112  1.00  0.00           O  
ATOM   1355  OD2 ASP    87      50.778  39.627  25.127  1.00  0.00           O  
ATOM   1356  C   ASP    87      48.946  38.185  28.951  1.00  0.00           C  
ATOM   1357  O   ASP    87      49.382  37.049  29.257  1.00  0.00           O  
ATOM   1358  N   ASN    88      48.133  38.810  29.727  1.00  0.00           N  
ATOM   1359  H   ASN    88      47.655  39.612  29.340  1.00  0.00           H  
ATOM   1360  CA  ASN    88      47.668  38.301  31.042  1.00  0.00           C  
ATOM   1361  HA  ASN    88      47.688  37.212  31.012  1.00  0.00           H  
ATOM   1362  CB  ASN    88      48.736  38.851  32.144  1.00  0.00           C  
ATOM   1363  HB2 ASN    88      48.288  38.462  33.058  1.00  0.00           H  
ATOM   1364  HB3 ASN    88      49.725  38.423  31.976  1.00  0.00           H  
ATOM   1365  CG  ASN    88      48.767  40.363  32.312  1.00  0.00           C  
ATOM   1366  OD1 ASN    88      47.720  41.044  32.400  1.00  0.00           O  
ATOM   1367  ND2 ASN    88      49.888  40.957  32.369  1.00  0.00           N  
ATOM   1368 HD21 ASN    88      49.800  41.958  32.463  1.00  0.00           H  
ATOM   1369 HD22 ASN    88      50.741  40.479  32.114  1.00  0.00           H  
ATOM   1370  C   ASN    88      46.182  38.575  31.459  1.00  0.00           C  
ATOM   1371  O   ASN    88      45.798  38.072  32.546  1.00  0.00           O  
ATOM   1372  N   LYS    89      45.392  39.353  30.664  1.00  0.00           N  
ATOM   1373  H   LYS    89      45.927  39.854  29.969  1.00  0.00           H  
ATOM   1374  CA  LYS    89      43.931  39.392  30.764  1.00  0.00           C  
ATOM   1375  HA  LYS    89      43.778  38.538  31.424  1.00  0.00           H  
ATOM   1376  CB  LYS    89      43.573  40.764  31.425  1.00  0.00           C  
ATOM   1377  HB2 LYS    89      42.590  40.711  31.893  1.00  0.00           H  
ATOM   1378  HB3 LYS    89      44.265  40.999  32.235  1.00  0.00           H  
ATOM   1379  CG  LYS    89      43.448  41.995  30.568  1.00  0.00           C  
ATOM   1380  HG2 LYS    89      44.110  41.882  29.711  1.00  0.00           H  
ATOM   1381  HG3 LYS    89      42.431  42.126  30.198  1.00  0.00           H  
ATOM   1382  CD  LYS    89      43.870  43.219  31.423  1.00  0.00           C  
ATOM   1383  HD2 LYS    89      43.754  44.154  30.874  1.00  0.00           H  
ATOM   1384  HD3 LYS    89      43.153  43.201  32.244  1.00  0.00           H  
ATOM   1385  CE  LYS    89      45.323  43.232  31.974  1.00  0.00           C  
ATOM   1386  HE2 LYS    89      45.771  42.239  31.938  1.00  0.00           H  
ATOM   1387  HE3 LYS    89      45.924  43.844  31.302  1.00  0.00           H  
ATOM   1388  NZ  LYS    89      45.454  43.771  33.358  1.00  0.00           N  
ATOM   1389  HZ1 LYS    89      45.217  44.747  33.256  1.00  0.00           H  
ATOM   1390  HZ2 LYS    89      44.767  43.489  34.043  1.00  0.00           H  
ATOM   1391  HZ3 LYS    89      46.366  43.708  33.789  1.00  0.00           H  
ATOM   1392  C   LYS    89      43.097  39.059  29.475  1.00  0.00           C  
ATOM   1393  O   LYS    89      43.390  39.695  28.452  1.00  0.00           O  
ATOM   1394  N   LEU    90      42.174  38.073  29.574  1.00  0.00           N  
ATOM   1395  H   LEU    90      41.929  37.666  30.466  1.00  0.00           H  
ATOM   1396  CA  LEU    90      41.200  37.814  28.477  1.00  0.00           C  
ATOM   1397  HA  LEU    90      41.764  38.003  27.564  1.00  0.00           H  
ATOM   1398  CB  LEU    90      40.973  36.263  28.581  1.00  0.00           C  
ATOM   1399  HB2 LEU    90      40.515  35.935  29.514  1.00  0.00           H  
ATOM   1400  HB3 LEU    90      40.195  36.145  27.827  1.00  0.00           H  
ATOM   1401  CG  LEU    90      42.179  35.387  28.233  1.00  0.00           C  
ATOM   1402  HG  LEU    90      43.027  35.703  28.841  1.00  0.00           H  
ATOM   1403  CD1 LEU    90      41.841  33.978  28.551  1.00  0.00           C  
ATOM   1404 HD11 LEU    90      41.424  33.946  29.558  1.00  0.00           H  
ATOM   1405 HD12 LEU    90      40.976  33.645  27.978  1.00  0.00           H  
ATOM   1406 HD13 LEU    90      42.600  33.218  28.367  1.00  0.00           H  
ATOM   1407  CD2 LEU    90      42.621  35.355  26.836  1.00  0.00           C  
ATOM   1408 HD21 LEU    90      43.482  34.695  26.731  1.00  0.00           H  
ATOM   1409 HD22 LEU    90      41.837  34.987  26.175  1.00  0.00           H  
ATOM   1410 HD23 LEU    90      42.931  36.357  26.538  1.00  0.00           H  
ATOM   1411  C   LEU    90      39.911  38.682  28.687  1.00  0.00           C  
ATOM   1412  O   LEU    90      39.264  38.510  29.697  1.00  0.00           O  
ATOM   1413  N   VAL    91      39.577  39.535  27.773  1.00  0.00           N  
ATOM   1414  H   VAL    91      40.089  39.462  26.906  1.00  0.00           H  
ATOM   1415  CA  VAL    91      38.520  40.519  27.815  1.00  0.00           C  
ATOM   1416  HA  VAL    91      38.244  40.633  28.864  1.00  0.00           H  
ATOM   1417  CB  VAL    91      39.011  41.968  27.449  1.00  0.00           C  
ATOM   1418  HB  VAL    91      39.138  41.968  26.366  1.00  0.00           H  
ATOM   1419  CG1 VAL    91      37.978  43.076  27.691  1.00  0.00           C  
ATOM   1420 HG11 VAL    91      37.101  42.873  27.076  1.00  0.00           H  
ATOM   1421 HG12 VAL    91      37.697  42.967  28.739  1.00  0.00           H  
ATOM   1422 HG13 VAL    91      38.446  43.999  27.350  1.00  0.00           H  
ATOM   1423  CG2 VAL    91      40.341  42.420  28.023  1.00  0.00           C  
ATOM   1424 HG21 VAL    91      41.173  41.734  27.866  1.00  0.00           H  
ATOM   1425 HG22 VAL    91      40.517  43.410  27.601  1.00  0.00           H  
ATOM   1426 HG23 VAL    91      40.298  42.526  29.107  1.00  0.00           H  
ATOM   1427  C   VAL    91      37.365  40.129  27.007  1.00  0.00           C  
ATOM   1428  O   VAL    91      37.622  39.695  25.854  1.00  0.00           O  
ATOM   1429  N   THR    92      36.143  40.465  27.376  1.00  0.00           N  
ATOM   1430  H   THR    92      35.831  40.933  28.215  1.00  0.00           H  
ATOM   1431  CA  THR    92      34.949  40.114  26.501  1.00  0.00           C  
ATOM   1432  HA  THR    92      35.234  40.473  25.512  1.00  0.00           H  
ATOM   1433  CB  THR    92      34.749  38.627  26.380  1.00  0.00           C  
ATOM   1434  HB  THR    92      35.727  38.149  26.334  1.00  0.00           H  
ATOM   1435  CG2 THR    92      33.905  38.040  27.524  1.00  0.00           C  
ATOM   1436 HG21 THR    92      33.994  36.970  27.335  1.00  0.00           H  
ATOM   1437 HG22 THR    92      34.306  38.331  28.495  1.00  0.00           H  
ATOM   1438 HG23 THR    92      32.865  38.325  27.682  1.00  0.00           H  
ATOM   1439  OG1 THR    92      33.984  38.328  25.317  1.00  0.00           O  
ATOM   1440  HG1 THR    92      34.539  38.218  24.541  1.00  0.00           H  
ATOM   1441  C   THR    92      33.629  40.849  26.888  1.00  0.00           C  
ATOM   1442  O   THR    92      33.501  41.376  27.985  1.00  0.00           O  
ATOM   1443  N   THR    93      32.656  41.019  25.929  1.00  0.00           N  
ATOM   1444  H   THR    93      32.850  40.687  24.995  1.00  0.00           H  
ATOM   1445  CA  THR    93      31.392  41.781  26.178  1.00  0.00           C  
ATOM   1446  HA  THR    93      31.211  41.849  27.251  1.00  0.00           H  
ATOM   1447  CB  THR    93      31.560  43.173  25.586  1.00  0.00           C  
ATOM   1448  HB  THR    93      31.826  43.275  24.534  1.00  0.00           H  
ATOM   1449  CG2 THR    93      30.340  43.939  25.791  1.00  0.00           C  
ATOM   1450 HG21 THR    93      30.444  45.024  25.784  1.00  0.00           H  
ATOM   1451 HG22 THR    93      29.638  43.747  24.980  1.00  0.00           H  
ATOM   1452 HG23 THR    93      29.857  43.720  26.743  1.00  0.00           H  
ATOM   1453  OG1 THR    93      32.473  43.873  26.441  1.00  0.00           O  
ATOM   1454  HG1 THR    93      33.323  43.428  26.423  1.00  0.00           H  
ATOM   1455  C   THR    93      30.296  41.064  25.409  1.00  0.00           C  
ATOM   1456  O   THR    93      30.417  40.918  24.167  1.00  0.00           O  
ATOM   1457  N   PHE    94      29.214  40.646  26.094  1.00  0.00           N  
ATOM   1458  H   PHE    94      29.108  40.917  27.061  1.00  0.00           H  
ATOM   1459  CA  PHE    94      28.079  39.946  25.524  1.00  0.00           C  
ATOM   1460  HA  PHE    94      28.084  39.988  24.435  1.00  0.00           H  
ATOM   1461  CB  PHE    94      28.258  38.424  25.767  1.00  0.00           C  
ATOM   1462  HB2 PHE    94      27.449  37.883  25.275  1.00  0.00           H  
ATOM   1463  HB3 PHE    94      29.222  38.123  25.358  1.00  0.00           H  
ATOM   1464  CG  PHE    94      28.283  37.983  27.212  1.00  0.00           C  
ATOM   1465  CD1 PHE    94      27.170  37.497  27.929  1.00  0.00           C  
ATOM   1466  HD1 PHE    94      26.198  37.345  27.483  1.00  0.00           H  
ATOM   1467  CE1 PHE    94      27.368  37.194  29.276  1.00  0.00           C  
ATOM   1468  HE1 PHE    94      26.595  36.729  29.871  1.00  0.00           H  
ATOM   1469  CZ  PHE    94      28.647  37.136  29.857  1.00  0.00           C  
ATOM   1470  HZ  PHE    94      28.807  36.841  30.884  1.00  0.00           H  
ATOM   1471  CE2 PHE    94      29.684  37.627  29.102  1.00  0.00           C  
ATOM   1472  HE2 PHE    94      30.707  37.534  29.435  1.00  0.00           H  
ATOM   1473  CD2 PHE    94      29.558  38.103  27.875  1.00  0.00           C  
ATOM   1474  HD2 PHE    94      30.400  38.463  27.303  1.00  0.00           H  
ATOM   1475  C   PHE    94      26.724  40.463  25.898  1.00  0.00           C  
ATOM   1476  O   PHE    94      26.212  40.277  26.974  1.00  0.00           O  
ATOM   1477  N   LYS    95      25.974  41.053  24.854  1.00  0.00           N  
ATOM   1478  H   LYS    95      26.323  41.029  23.906  1.00  0.00           H  
ATOM   1479  CA  LYS    95      24.717  41.678  25.055  1.00  0.00           C  
ATOM   1480  HA  LYS    95      24.514  42.251  24.150  1.00  0.00           H  
ATOM   1481  CB  LYS    95      23.618  40.507  24.968  1.00  0.00           C  
ATOM   1482  HB2 LYS    95      24.138  39.824  24.296  1.00  0.00           H  
ATOM   1483  HB3 LYS    95      23.185  40.151  25.903  1.00  0.00           H  
ATOM   1484  CG  LYS    95      22.446  41.109  24.194  1.00  0.00           C  
ATOM   1485  HG2 LYS    95      22.131  42.012  24.716  1.00  0.00           H  
ATOM   1486  HG3 LYS    95      22.832  41.316  23.196  1.00  0.00           H  
ATOM   1487  CD  LYS    95      21.322  40.050  24.068  1.00  0.00           C  
ATOM   1488  HD2 LYS    95      21.028  39.688  25.053  1.00  0.00           H  
ATOM   1489  HD3 LYS    95      20.496  40.705  23.788  1.00  0.00           H  
ATOM   1490  CE  LYS    95      21.652  39.019  23.008  1.00  0.00           C  
ATOM   1491  HE2 LYS    95      21.435  39.368  21.999  1.00  0.00           H  
ATOM   1492  HE3 LYS    95      22.723  38.818  23.033  1.00  0.00           H  
ATOM   1493  NZ  LYS    95      20.829  37.804  23.148  1.00  0.00           N  
ATOM   1494  HZ1 LYS    95      20.869  37.277  22.287  1.00  0.00           H  
ATOM   1495  HZ2 LYS    95      21.211  37.214  23.872  1.00  0.00           H  
ATOM   1496  HZ3 LYS    95      19.898  38.076  23.430  1.00  0.00           H  
ATOM   1497  C   LYS    95      24.568  42.598  26.271  1.00  0.00           C  
ATOM   1498  O   LYS    95      23.793  42.361  27.179  1.00  0.00           O  
ATOM   1499  N   ASN    96      25.405  43.680  26.364  1.00  0.00           N  
ATOM   1500  H   ASN    96      26.011  43.958  25.606  1.00  0.00           H  
ATOM   1501  CA  ASN    96      25.470  44.602  27.520  1.00  0.00           C  
ATOM   1502  HA  ASN    96      26.193  45.379  27.272  1.00  0.00           H  
ATOM   1503  CB  ASN    96      24.117  45.360  27.774  1.00  0.00           C  
ATOM   1504  HB2 ASN    96      23.296  44.706  27.477  1.00  0.00           H  
ATOM   1505  HB3 ASN    96      23.993  45.589  28.833  1.00  0.00           H  
ATOM   1506  CG  ASN    96      24.070  46.653  27.033  1.00  0.00           C  
ATOM   1507  OD1 ASN    96      25.043  47.243  26.596  1.00  0.00           O  
ATOM   1508  ND2 ASN    96      22.887  47.242  26.890  1.00  0.00           N  
ATOM   1509 HD21 ASN    96      22.859  48.233  26.700  1.00  0.00           H  
ATOM   1510 HD22 ASN    96      22.106  46.771  27.325  1.00  0.00           H  
ATOM   1511  C   ASN    96      26.048  44.018  28.886  1.00  0.00           C  
ATOM   1512  O   ASN    96      26.281  44.815  29.781  1.00  0.00           O  
ATOM   1513  N   ILE    97      26.247  42.726  29.006  1.00  0.00           N  
ATOM   1514  H   ILE    97      26.157  42.209  28.143  1.00  0.00           H  
ATOM   1515  CA  ILE    97      27.234  42.313  30.142  1.00  0.00           C  
ATOM   1516  HA  ILE    97      27.036  42.887  31.048  1.00  0.00           H  
ATOM   1517  CB  ILE    97      26.929  40.845  30.557  1.00  0.00           C  
ATOM   1518  HB  ILE    97      26.839  40.234  29.658  1.00  0.00           H  
ATOM   1519  CG2 ILE    97      28.144  40.347  31.375  1.00  0.00           C  
ATOM   1520 HG21 ILE    97      29.140  40.351  30.933  1.00  0.00           H  
ATOM   1521 HG22 ILE    97      28.231  40.902  32.309  1.00  0.00           H  
ATOM   1522 HG23 ILE    97      27.987  39.298  31.629  1.00  0.00           H  
ATOM   1523  CG1 ILE    97      25.592  40.661  31.342  1.00  0.00           C  
ATOM   1524 HG12 ILE    97      25.589  41.050  32.360  1.00  0.00           H  
ATOM   1525 HG13 ILE    97      24.875  41.182  30.707  1.00  0.00           H  
ATOM   1526  CD1 ILE    97      25.203  39.200  31.471  1.00  0.00           C  
ATOM   1527 HD11 ILE    97      25.060  38.799  30.468  1.00  0.00           H  
ATOM   1528 HD12 ILE    97      25.948  38.601  31.996  1.00  0.00           H  
ATOM   1529 HD13 ILE    97      24.304  39.266  32.083  1.00  0.00           H  
ATOM   1530  C   ILE    97      28.636  42.602  29.591  1.00  0.00           C  
ATOM   1531  O   ILE    97      29.020  42.165  28.556  1.00  0.00           O  
ATOM   1532  N   LYS    98      29.477  43.321  30.277  1.00  0.00           N  
ATOM   1533  H   LYS    98      29.157  43.617  31.188  1.00  0.00           H  
ATOM   1534  CA  LYS    98      30.968  43.319  30.193  1.00  0.00           C  
ATOM   1535  HA  LYS    98      31.439  43.024  29.255  1.00  0.00           H  
ATOM   1536  CB  LYS    98      31.497  44.752  30.216  1.00  0.00           C  
ATOM   1537  HB2 LYS    98      31.217  45.206  31.166  1.00  0.00           H  
ATOM   1538  HB3 LYS    98      32.582  44.644  30.222  1.00  0.00           H  
ATOM   1539  CG  LYS    98      31.042  45.660  29.097  1.00  0.00           C  
ATOM   1540  HG2 LYS    98      31.853  46.328  28.806  1.00  0.00           H  
ATOM   1541  HG3 LYS    98      30.863  45.078  28.192  1.00  0.00           H  
ATOM   1542  CD  LYS    98      29.780  46.425  29.473  1.00  0.00           C  
ATOM   1543  HD2 LYS    98      28.934  45.739  29.507  1.00  0.00           H  
ATOM   1544  HD3 LYS    98      29.848  46.916  30.443  1.00  0.00           H  
ATOM   1545  CE  LYS    98      29.448  47.436  28.437  1.00  0.00           C  
ATOM   1546  HE2 LYS    98      30.363  47.857  28.022  1.00  0.00           H  
ATOM   1547  HE3 LYS    98      28.925  46.964  27.605  1.00  0.00           H  
ATOM   1548  NZ  LYS    98      28.613  48.498  29.162  1.00  0.00           N  
ATOM   1549  HZ1 LYS    98      28.282  49.115  28.434  1.00  0.00           H  
ATOM   1550  HZ2 LYS    98      27.840  48.168  29.723  1.00  0.00           H  
ATOM   1551  HZ3 LYS    98      29.164  49.083  29.772  1.00  0.00           H  
ATOM   1552  C   LYS    98      31.560  42.261  31.228  1.00  0.00           C  
ATOM   1553  O   LYS    98      31.006  41.978  32.286  1.00  0.00           O  
ATOM   1554  N   SER    99      32.764  41.775  30.832  1.00  0.00           N  
ATOM   1555  H   SER    99      33.122  41.972  29.909  1.00  0.00           H  
ATOM   1556  CA  SER    99      33.520  40.746  31.659  1.00  0.00           C  
ATOM   1557  HA  SER    99      33.435  41.020  32.711  1.00  0.00           H  
ATOM   1558  CB  SER    99      32.782  39.404  31.507  1.00  0.00           C  
ATOM   1559  HB2 SER    99      31.733  39.478  31.794  1.00  0.00           H  
ATOM   1560  HB3 SER    99      32.816  39.110  30.458  1.00  0.00           H  
ATOM   1561  OG  SER    99      33.302  38.413  32.429  1.00  0.00           O  
ATOM   1562  HG  SER    99      33.454  38.778  33.303  1.00  0.00           H  
ATOM   1563  C   SER    99      35.028  40.732  31.322  1.00  0.00           C  
ATOM   1564  O   SER    99      35.295  41.249  30.255  1.00  0.00           O  
ATOM   1565  N   VAL   100      35.795  40.209  32.214  1.00  0.00           N  
ATOM   1566  H   VAL   100      35.263  39.877  33.006  1.00  0.00           H  
ATOM   1567  CA  VAL   100      37.275  40.004  32.110  1.00  0.00           C  
ATOM   1568  HA  VAL   100      37.480  39.761  31.068  1.00  0.00           H  
ATOM   1569  CB  VAL   100      38.125  41.190  32.657  1.00  0.00           C  
ATOM   1570  HB  VAL   100      38.016  41.111  33.739  1.00  0.00           H  
ATOM   1571  CG1 VAL   100      39.699  41.045  32.282  1.00  0.00           C  
ATOM   1572 HG11 VAL   100      39.743  40.803  31.220  1.00  0.00           H  
ATOM   1573 HG12 VAL   100      40.074  42.069  32.302  1.00  0.00           H  
ATOM   1574 HG13 VAL   100      40.242  40.323  32.891  1.00  0.00           H  
ATOM   1575  CG2 VAL   100      37.607  42.548  32.137  1.00  0.00           C  
ATOM   1576 HG21 VAL   100      36.776  42.886  32.758  1.00  0.00           H  
ATOM   1577 HG22 VAL   100      38.333  43.361  32.149  1.00  0.00           H  
ATOM   1578 HG23 VAL   100      37.289  42.432  31.101  1.00  0.00           H  
ATOM   1579  C   VAL   100      37.713  38.780  32.923  1.00  0.00           C  
ATOM   1580  O   VAL   100      37.109  38.414  33.865  1.00  0.00           O  
ATOM   1581  N   THR   101      38.813  38.075  32.533  1.00  0.00           N  
ATOM   1582  H   THR   101      39.198  38.327  31.634  1.00  0.00           H  
ATOM   1583  CA  THR   101      39.558  37.046  33.323  1.00  0.00           C  
ATOM   1584  HA  THR   101      39.237  37.186  34.355  1.00  0.00           H  
ATOM   1585  CB  THR   101      39.138  35.670  32.807  1.00  0.00           C  
ATOM   1586  HB  THR   101      39.328  35.660  31.733  1.00  0.00           H  
ATOM   1587  CG2 THR   101      39.916  34.499  33.372  1.00  0.00           C  
ATOM   1588 HG21 THR   101      39.483  33.624  32.888  1.00  0.00           H  
ATOM   1589 HG22 THR   101      40.995  34.554  33.230  1.00  0.00           H  
ATOM   1590 HG23 THR   101      39.688  34.431  34.436  1.00  0.00           H  
ATOM   1591  OG1 THR   101      37.777  35.330  33.198  1.00  0.00           O  
ATOM   1592  HG1 THR   101      37.231  35.689  32.495  1.00  0.00           H  
ATOM   1593  C   THR   101      41.066  37.342  33.327  1.00  0.00           C  
ATOM   1594  O   THR   101      41.567  37.836  32.280  1.00  0.00           O  
ATOM   1595  N   GLU   102      41.726  37.302  34.493  1.00  0.00           N  
ATOM   1596  H   GLU   102      41.193  36.882  35.240  1.00  0.00           H  
ATOM   1597  CA  GLU   102      43.094  37.873  34.656  1.00  0.00           C  
ATOM   1598  HA  GLU   102      43.485  37.932  33.640  1.00  0.00           H  
ATOM   1599  CB  GLU   102      42.879  39.214  35.321  1.00  0.00           C  
ATOM   1600  HB2 GLU   102      42.126  39.757  34.750  1.00  0.00           H  
ATOM   1601  HB3 GLU   102      42.439  39.007  36.297  1.00  0.00           H  
ATOM   1602  CG  GLU   102      44.141  39.952  35.386  1.00  0.00           C  
ATOM   1603  HG2 GLU   102      44.808  39.430  36.072  1.00  0.00           H  
ATOM   1604  HG3 GLU   102      44.640  39.921  34.417  1.00  0.00           H  
ATOM   1605  CD  GLU   102      43.873  41.400  36.050  1.00  0.00           C  
ATOM   1606  OE1 GLU   102      43.409  41.464  37.168  1.00  0.00           O  
ATOM   1607  OE2 GLU   102      44.049  42.500  35.440  1.00  0.00           O  
ATOM   1608  C   GLU   102      44.006  37.000  35.503  1.00  0.00           C  
ATOM   1609  O   GLU   102      43.755  36.736  36.655  1.00  0.00           O  
ATOM   1610  N   LEU   103      45.219  36.772  35.029  1.00  0.00           N  
ATOM   1611  H   LEU   103      45.291  36.792  34.022  1.00  0.00           H  
ATOM   1612  CA  LEU   103      46.360  36.276  35.799  1.00  0.00           C  
ATOM   1613  HA  LEU   103      46.026  35.407  36.367  1.00  0.00           H  
ATOM   1614  CB  LEU   103      47.518  35.787  34.830  1.00  0.00           C  
ATOM   1615  HB2 LEU   103      47.683  36.639  34.171  1.00  0.00           H  
ATOM   1616  HB3 LEU   103      48.418  35.599  35.417  1.00  0.00           H  
ATOM   1617  CG  LEU   103      47.167  34.605  33.875  1.00  0.00           C  
ATOM   1618  HG  LEU   103      46.369  34.896  33.192  1.00  0.00           H  
ATOM   1619  CD1 LEU   103      48.442  34.365  33.095  1.00  0.00           C  
ATOM   1620 HD11 LEU   103      48.730  35.224  32.489  1.00  0.00           H  
ATOM   1621 HD12 LEU   103      49.261  34.077  33.754  1.00  0.00           H  
ATOM   1622 HD13 LEU   103      48.331  33.537  32.395  1.00  0.00           H  
ATOM   1623  CD2 LEU   103      46.905  33.346  34.692  1.00  0.00           C  
ATOM   1624 HD21 LEU   103      47.798  33.124  35.276  1.00  0.00           H  
ATOM   1625 HD22 LEU   103      46.173  33.452  35.493  1.00  0.00           H  
ATOM   1626 HD23 LEU   103      46.718  32.458  34.088  1.00  0.00           H  
ATOM   1627  C   LEU   103      47.028  37.302  36.753  1.00  0.00           C  
ATOM   1628  O   LEU   103      47.419  38.326  36.238  1.00  0.00           O  
ATOM   1629  N   ASN   104      47.151  36.948  38.020  1.00  0.00           N  
ATOM   1630  H   ASN   104      46.789  36.070  38.363  1.00  0.00           H  
ATOM   1631  CA  ASN   104      47.440  37.832  39.138  1.00  0.00           C  
ATOM   1632  HA  ASN   104      47.946  38.722  38.763  1.00  0.00           H  
ATOM   1633  CB  ASN   104      46.146  38.372  39.807  1.00  0.00           C  
ATOM   1634  HB2 ASN   104      45.431  37.568  39.983  1.00  0.00           H  
ATOM   1635  HB3 ASN   104      46.364  38.902  40.734  1.00  0.00           H  
ATOM   1636  CG  ASN   104      45.434  39.385  38.966  1.00  0.00           C  
ATOM   1637  OD1 ASN   104      45.991  40.526  38.881  1.00  0.00           O  
ATOM   1638  ND2 ASN   104      44.262  39.204  38.462  1.00  0.00           N  
ATOM   1639 HD21 ASN   104      43.816  40.071  38.198  1.00  0.00           H  
ATOM   1640 HD22 ASN   104      43.876  38.325  38.149  1.00  0.00           H  
ATOM   1641  C   ASN   104      48.481  37.190  40.115  1.00  0.00           C  
ATOM   1642  O   ASN   104      48.192  36.603  41.164  1.00  0.00           O  
ATOM   1643  N   GLY   105      49.652  36.996  39.536  1.00  0.00           N  
ATOM   1644  H   GLY   105      49.744  37.348  38.593  1.00  0.00           H  
ATOM   1645  CA  GLY   105      50.790  36.469  40.253  1.00  0.00           C  
ATOM   1646  HA2 GLY   105      51.701  36.718  39.709  1.00  0.00           H  
ATOM   1647  HA3 GLY   105      50.874  36.894  41.253  1.00  0.00           H  
ATOM   1648  C   GLY   105      50.722  34.914  40.331  1.00  0.00           C  
ATOM   1649  O   GLY   105      50.567  34.381  39.261  1.00  0.00           O  
ATOM   1650  N   ASP   106      50.522  34.373  41.538  1.00  0.00           N  
ATOM   1651  H   ASP   106      50.487  34.963  42.356  1.00  0.00           H  
ATOM   1652  CA  ASP   106      50.070  32.934  41.658  1.00  0.00           C  
ATOM   1653  HA  ASP   106      50.376  32.338  40.798  1.00  0.00           H  
ATOM   1654  CB  ASP   106      50.638  32.388  42.906  1.00  0.00           C  
ATOM   1655  HB2 ASP   106      50.301  32.980  43.757  1.00  0.00           H  
ATOM   1656  HB3 ASP   106      50.238  31.396  43.116  1.00  0.00           H  
ATOM   1657  CG  ASP   106      52.180  32.300  43.041  1.00  0.00           C  
ATOM   1658  OD1 ASP   106      52.629  31.914  44.190  1.00  0.00           O  
ATOM   1659  OD2 ASP   106      52.888  32.487  42.062  1.00  0.00           O  
ATOM   1660  C   ASP   106      48.533  32.631  41.463  1.00  0.00           C  
ATOM   1661  O   ASP   106      48.144  31.537  41.120  1.00  0.00           O  
ATOM   1662  N   ILE   107      47.564  33.558  41.760  1.00  0.00           N  
ATOM   1663  H   ILE   107      47.856  34.451  42.131  1.00  0.00           H  
ATOM   1664  CA  ILE   107      46.108  33.401  41.509  1.00  0.00           C  
ATOM   1665  HA  ILE   107      45.982  32.323  41.407  1.00  0.00           H  
ATOM   1666  CB  ILE   107      45.292  33.813  42.776  1.00  0.00           C  
ATOM   1667  HB  ILE   107      44.238  33.694  42.526  1.00  0.00           H  
ATOM   1668  CG2 ILE   107      45.766  32.881  43.921  1.00  0.00           C  
ATOM   1669 HG21 ILE   107      45.422  31.924  43.529  1.00  0.00           H  
ATOM   1670 HG22 ILE   107      46.840  32.884  44.111  1.00  0.00           H  
ATOM   1671 HG23 ILE   107      45.241  33.096  44.852  1.00  0.00           H  
ATOM   1672  CG1 ILE   107      45.468  35.241  43.229  1.00  0.00           C  
ATOM   1673 HG12 ILE   107      46.405  35.532  43.705  1.00  0.00           H  
ATOM   1674 HG13 ILE   107      45.224  35.895  42.392  1.00  0.00           H  
ATOM   1675  CD1 ILE   107      44.453  35.621  44.319  1.00  0.00           C  
ATOM   1676 HD11 ILE   107      44.267  36.684  44.468  1.00  0.00           H  
ATOM   1677 HD12 ILE   107      43.484  35.189  44.067  1.00  0.00           H  
ATOM   1678 HD13 ILE   107      44.757  35.104  45.229  1.00  0.00           H  
ATOM   1679  C   ILE   107      45.518  33.967  40.249  1.00  0.00           C  
ATOM   1680  O   ILE   107      46.248  34.651  39.454  1.00  0.00           O  
ATOM   1681  N   ILE   108      44.197  33.643  39.975  1.00  0.00           N  
ATOM   1682  H   ILE   108      43.700  32.972  40.544  1.00  0.00           H  
ATOM   1683  CA  ILE   108      43.516  34.070  38.748  1.00  0.00           C  
ATOM   1684  HA  ILE   108      44.059  34.973  38.468  1.00  0.00           H  
ATOM   1685  CB  ILE   108      43.559  32.969  37.683  1.00  0.00           C  
ATOM   1686  HB  ILE   108      44.578  32.597  37.578  1.00  0.00           H  
ATOM   1687  CG2 ILE   108      42.513  31.840  38.070  1.00  0.00           C  
ATOM   1688 HG21 ILE   108      41.503  32.091  37.745  1.00  0.00           H  
ATOM   1689 HG22 ILE   108      42.776  30.930  37.531  1.00  0.00           H  
ATOM   1690 HG23 ILE   108      42.463  31.501  39.105  1.00  0.00           H  
ATOM   1691  CG1 ILE   108      43.221  33.598  36.312  1.00  0.00           C  
ATOM   1692 HG12 ILE   108      42.163  33.855  36.283  1.00  0.00           H  
ATOM   1693 HG13 ILE   108      43.852  34.465  36.117  1.00  0.00           H  
ATOM   1694  CD1 ILE   108      43.390  32.626  35.165  1.00  0.00           C  
ATOM   1695 HD11 ILE   108      44.416  32.290  35.316  1.00  0.00           H  
ATOM   1696 HD12 ILE   108      42.647  31.831  35.237  1.00  0.00           H  
ATOM   1697 HD13 ILE   108      43.331  33.146  34.210  1.00  0.00           H  
ATOM   1698  C   ILE   108      42.120  34.597  39.152  1.00  0.00           C  
ATOM   1699  O   ILE   108      41.532  34.142  40.123  1.00  0.00           O  
ATOM   1700  N   THR   109      41.502  35.597  38.431  1.00  0.00           N  
ATOM   1701  H   THR   109      41.941  36.042  37.638  1.00  0.00           H  
ATOM   1702  CA  THR   109      40.294  36.138  38.938  1.00  0.00           C  
ATOM   1703  HA  THR   109      39.705  35.309  39.332  1.00  0.00           H  
ATOM   1704  CB  THR   109      40.537  37.172  40.050  1.00  0.00           C  
ATOM   1705  HB  THR   109      41.026  36.690  40.897  1.00  0.00           H  
ATOM   1706  CG2 THR   109      41.563  38.349  39.795  1.00  0.00           C  
ATOM   1707 HG21 THR   109      41.435  38.880  38.851  1.00  0.00           H  
ATOM   1708 HG22 THR   109      41.357  39.064  40.592  1.00  0.00           H  
ATOM   1709 HG23 THR   109      42.556  38.001  40.077  1.00  0.00           H  
ATOM   1710  OG1 THR   109      39.403  37.868  40.471  1.00  0.00           O  
ATOM   1711  HG1 THR   109      38.762  37.177  40.655  1.00  0.00           H  
ATOM   1712  C   THR   109      39.363  36.732  37.821  1.00  0.00           C  
ATOM   1713  O   THR   109      39.824  37.248  36.828  1.00  0.00           O  
ATOM   1714  N   ASN   110      38.053  36.509  37.887  1.00  0.00           N  
ATOM   1715  H   ASN   110      37.840  35.991  38.727  1.00  0.00           H  
ATOM   1716  CA  ASN   110      37.079  36.969  36.891  1.00  0.00           C  
ATOM   1717  HA  ASN   110      37.542  37.380  35.994  1.00  0.00           H  
ATOM   1718  CB  ASN   110      36.167  35.806  36.681  1.00  0.00           C  
ATOM   1719  HB2 ASN   110      36.823  35.014  36.322  1.00  0.00           H  
ATOM   1720  HB3 ASN   110      35.870  35.475  37.676  1.00  0.00           H  
ATOM   1721  CG  ASN   110      34.931  36.073  35.836  1.00  0.00           C  
ATOM   1722  OD1 ASN   110      33.800  36.018  36.296  1.00  0.00           O  
ATOM   1723  ND2 ASN   110      35.173  36.430  34.545  1.00  0.00           N  
ATOM   1724 HD21 ASN   110      34.412  36.576  33.896  1.00  0.00           H  
ATOM   1725 HD22 ASN   110      36.134  36.439  34.235  1.00  0.00           H  
ATOM   1726  C   ASN   110      36.239  38.169  37.401  1.00  0.00           C  
ATOM   1727  O   ASN   110      35.767  38.091  38.512  1.00  0.00           O  
ATOM   1728  N   THR   111      36.039  39.168  36.506  1.00  0.00           N  
ATOM   1729  H   THR   111      36.518  39.046  35.625  1.00  0.00           H  
ATOM   1730  CA  THR   111      35.124  40.288  36.665  1.00  0.00           C  
ATOM   1731  HA  THR   111      34.698  40.130  37.656  1.00  0.00           H  
ATOM   1732  CB  THR   111      35.898  41.615  36.562  1.00  0.00           C  
ATOM   1733  HB  THR   111      36.406  41.727  35.604  1.00  0.00           H  
ATOM   1734  CG2 THR   111      35.068  42.807  36.930  1.00  0.00           C  
ATOM   1735 HG21 THR   111      34.378  43.025  36.115  1.00  0.00           H  
ATOM   1736 HG22 THR   111      34.433  42.526  37.770  1.00  0.00           H  
ATOM   1737 HG23 THR   111      35.681  43.663  37.211  1.00  0.00           H  
ATOM   1738  OG1 THR   111      36.916  41.542  37.582  1.00  0.00           O  
ATOM   1739  HG1 THR   111      37.413  40.774  37.289  1.00  0.00           H  
ATOM   1740  C   THR   111      33.975  40.290  35.692  1.00  0.00           C  
ATOM   1741  O   THR   111      34.218  39.731  34.626  1.00  0.00           O  
ATOM   1742  N   MET   112      32.813  40.760  36.074  1.00  0.00           N  
ATOM   1743  H   MET   112      32.686  41.062  37.030  1.00  0.00           H  
ATOM   1744  CA  MET   112      31.602  40.844  35.282  1.00  0.00           C  
ATOM   1745  HA  MET   112      31.878  40.915  34.229  1.00  0.00           H  
ATOM   1746  CB  MET   112      30.577  39.614  35.487  1.00  0.00           C  
ATOM   1747  HB2 MET   112      30.054  39.570  36.442  1.00  0.00           H  
ATOM   1748  HB3 MET   112      29.764  39.729  34.770  1.00  0.00           H  
ATOM   1749  CG  MET   112      31.187  38.269  35.263  1.00  0.00           C  
ATOM   1750  HG2 MET   112      31.626  38.254  34.265  1.00  0.00           H  
ATOM   1751  HG3 MET   112      31.933  38.092  36.037  1.00  0.00           H  
ATOM   1752  SD  MET   112      29.966  36.971  35.353  1.00  0.00           S  
ATOM   1753  CE  MET   112      29.034  37.298  33.890  1.00  0.00           C  
ATOM   1754  HE1 MET   112      29.667  37.451  33.016  1.00  0.00           H  
ATOM   1755  HE2 MET   112      28.398  36.447  33.645  1.00  0.00           H  
ATOM   1756  HE3 MET   112      28.379  38.166  33.962  1.00  0.00           H  
ATOM   1757  C   MET   112      30.872  42.140  35.698  1.00  0.00           C  
ATOM   1758  O   MET   112      31.011  42.636  36.852  1.00  0.00           O  
ATOM   1759  N   THR   113      30.044  42.737  34.863  1.00  0.00           N  
ATOM   1760  H   THR   113      30.210  42.582  33.879  1.00  0.00           H  
ATOM   1761  CA  THR   113      29.292  44.011  35.068  1.00  0.00           C  
ATOM   1762  HA  THR   113      29.106  44.130  36.135  1.00  0.00           H  
ATOM   1763  CB  THR   113      30.194  45.159  34.665  1.00  0.00           C  
ATOM   1764  HB  THR   113      30.500  44.879  33.657  1.00  0.00           H  
ATOM   1765  CG2 THR   113      29.632  46.614  34.634  1.00  0.00           C  
ATOM   1766 HG21 THR   113      29.131  46.849  35.573  1.00  0.00           H  
ATOM   1767 HG22 THR   113      30.483  47.252  34.394  1.00  0.00           H  
ATOM   1768 HG23 THR   113      28.911  46.646  33.817  1.00  0.00           H  
ATOM   1769  OG1 THR   113      31.458  45.160  35.410  1.00  0.00           O  
ATOM   1770  HG1 THR   113      31.755  44.247  35.406  1.00  0.00           H  
ATOM   1771  C   THR   113      28.123  44.118  34.183  1.00  0.00           C  
ATOM   1772  O   THR   113      28.282  43.992  33.001  1.00  0.00           O  
ATOM   1773  N   LEU   114      26.937  44.530  34.737  1.00  0.00           N  
ATOM   1774  H   LEU   114      26.866  44.735  35.723  1.00  0.00           H  
ATOM   1775  CA  LEU   114      25.840  44.985  33.987  1.00  0.00           C  
ATOM   1776  HA  LEU   114      26.101  45.316  32.982  1.00  0.00           H  
ATOM   1777  CB  LEU   114      24.779  43.911  33.897  1.00  0.00           C  
ATOM   1778  HB2 LEU   114      25.264  43.230  33.198  1.00  0.00           H  
ATOM   1779  HB3 LEU   114      24.599  43.411  34.848  1.00  0.00           H  
ATOM   1780  CG  LEU   114      23.321  44.243  33.356  1.00  0.00           C  
ATOM   1781  HG  LEU   114      22.851  44.955  34.036  1.00  0.00           H  
ATOM   1782  CD1 LEU   114      23.432  44.777  31.924  1.00  0.00           C  
ATOM   1783 HD11 LEU   114      24.005  45.701  31.991  1.00  0.00           H  
ATOM   1784 HD12 LEU   114      24.084  44.098  31.374  1.00  0.00           H  
ATOM   1785 HD13 LEU   114      22.446  44.774  31.459  1.00  0.00           H  
ATOM   1786  CD2 LEU   114      22.373  42.986  33.332  1.00  0.00           C  
ATOM   1787 HD21 LEU   114      21.404  43.389  33.036  1.00  0.00           H  
ATOM   1788 HD22 LEU   114      22.707  42.252  32.600  1.00  0.00           H  
ATOM   1789 HD23 LEU   114      22.329  42.608  34.354  1.00  0.00           H  
ATOM   1790  C   LEU   114      25.210  46.223  34.697  1.00  0.00           C  
ATOM   1791  O   LEU   114      24.757  46.056  35.842  1.00  0.00           O  
ATOM   1792  N   GLY   115      25.168  47.289  33.923  1.00  0.00           N  
ATOM   1793  H   GLY   115      25.548  47.239  32.989  1.00  0.00           H  
ATOM   1794  CA  GLY   115      24.655  48.557  34.386  1.00  0.00           C  
ATOM   1795  HA2 GLY   115      24.820  49.282  33.589  1.00  0.00           H  
ATOM   1796  HA3 GLY   115      23.569  48.563  34.479  1.00  0.00           H  
ATOM   1797  C   GLY   115      25.334  48.965  35.706  1.00  0.00           C  
ATOM   1798  O   GLY   115      26.514  48.842  35.855  1.00  0.00           O  
ATOM   1799  N   ASP   116      24.527  49.367  36.682  1.00  0.00           N  
ATOM   1800  H   ASP   116      23.549  49.134  36.589  1.00  0.00           H  
ATOM   1801  CA  ASP   116      24.987  49.759  37.990  1.00  0.00           C  
ATOM   1802  HA  ASP   116      25.791  50.466  37.781  1.00  0.00           H  
ATOM   1803  CB  ASP   116      23.751  50.420  38.757  1.00  0.00           C  
ATOM   1804  HB2 ASP   116      24.117  50.850  39.689  1.00  0.00           H  
ATOM   1805  HB3 ASP   116      23.481  51.303  38.179  1.00  0.00           H  
ATOM   1806  CG  ASP   116      22.510  49.496  39.074  1.00  0.00           C  
ATOM   1807  OD1 ASP   116      22.142  48.756  38.204  1.00  0.00           O  
ATOM   1808  OD2 ASP   116      21.973  49.656  40.200  1.00  0.00           O  
ATOM   1809  C   ASP   116      25.586  48.636  38.876  1.00  0.00           C  
ATOM   1810  O   ASP   116      25.967  49.063  39.984  1.00  0.00           O  
ATOM   1811  N   ILE   117      25.643  47.331  38.442  1.00  0.00           N  
ATOM   1812  H   ILE   117      25.172  47.061  37.591  1.00  0.00           H  
ATOM   1813  CA  ILE   117      25.950  46.127  39.343  1.00  0.00           C  
ATOM   1814  HA  ILE   117      26.027  46.509  40.361  1.00  0.00           H  
ATOM   1815  CB  ILE   117      24.728  45.245  39.343  1.00  0.00           C  
ATOM   1816  HB  ILE   117      24.507  45.154  38.280  1.00  0.00           H  
ATOM   1817  CG2 ILE   117      24.862  43.912  40.150  1.00  0.00           C  
ATOM   1818 HG21 ILE   117      25.646  43.319  39.681  1.00  0.00           H  
ATOM   1819 HG22 ILE   117      25.056  44.142  41.198  1.00  0.00           H  
ATOM   1820 HG23 ILE   117      23.943  43.330  40.071  1.00  0.00           H  
ATOM   1821  CG1 ILE   117      23.443  45.987  39.816  1.00  0.00           C  
ATOM   1822 HG12 ILE   117      23.354  46.885  39.204  1.00  0.00           H  
ATOM   1823 HG13 ILE   117      22.530  45.424  39.624  1.00  0.00           H  
ATOM   1824  CD1 ILE   117      23.538  46.443  41.262  1.00  0.00           C  
ATOM   1825 HD11 ILE   117      24.397  47.107  41.356  1.00  0.00           H  
ATOM   1826 HD12 ILE   117      22.616  46.938  41.568  1.00  0.00           H  
ATOM   1827 HD13 ILE   117      23.536  45.612  41.968  1.00  0.00           H  
ATOM   1828  C   ILE   117      27.182  45.417  38.818  1.00  0.00           C  
ATOM   1829  O   ILE   117      27.408  45.093  37.658  1.00  0.00           O  
ATOM   1830  N   VAL   118      28.081  45.092  39.831  1.00  0.00           N  
ATOM   1831  H   VAL   118      27.864  45.585  40.685  1.00  0.00           H  
ATOM   1832  CA  VAL   118      29.469  44.620  39.528  1.00  0.00           C  
ATOM   1833  HA  VAL   118      29.562  44.320  38.484  1.00  0.00           H  
ATOM   1834  CB  VAL   118      30.421  45.750  39.657  1.00  0.00           C  
ATOM   1835  HB  VAL   118      30.468  46.131  40.677  1.00  0.00           H  
ATOM   1836  CG1 VAL   118      31.904  45.420  39.405  1.00  0.00           C  
ATOM   1837 HG11 VAL   118      31.805  44.913  38.446  1.00  0.00           H  
ATOM   1838 HG12 VAL   118      32.457  46.353  39.291  1.00  0.00           H  
ATOM   1839 HG13 VAL   118      32.247  44.681  40.128  1.00  0.00           H  
ATOM   1840  CG2 VAL   118      30.102  46.937  38.740  1.00  0.00           C  
ATOM   1841 HG21 VAL   118      29.026  47.080  38.641  1.00  0.00           H  
ATOM   1842 HG22 VAL   118      30.620  47.774  39.209  1.00  0.00           H  
ATOM   1843 HG23 VAL   118      30.444  46.646  37.747  1.00  0.00           H  
ATOM   1844  C   VAL   118      29.763  43.365  40.257  1.00  0.00           C  
ATOM   1845  O   VAL   118      29.563  43.268  41.502  1.00  0.00           O  
ATOM   1846  N   PHE   119      30.293  42.340  39.642  1.00  0.00           N  
ATOM   1847  H   PHE   119      30.347  42.410  38.636  1.00  0.00           H  
ATOM   1848  CA  PHE   119      30.528  41.069  40.315  1.00  0.00           C  
ATOM   1849  HA  PHE   119      30.545  41.107  41.404  1.00  0.00           H  
ATOM   1850  CB  PHE   119      29.461  40.068  39.832  1.00  0.00           C  
ATOM   1851  HB2 PHE   119      28.541  40.523  40.199  1.00  0.00           H  
ATOM   1852  HB3 PHE   119      29.430  40.123  38.744  1.00  0.00           H  
ATOM   1853  CG  PHE   119      29.528  38.630  40.382  1.00  0.00           C  
ATOM   1854  CD1 PHE   119      29.509  38.565  41.766  1.00  0.00           C  
ATOM   1855  HD1 PHE   119      29.417  39.450  42.378  1.00  0.00           H  
ATOM   1856  CE1 PHE   119      29.483  37.251  42.398  1.00  0.00           C  
ATOM   1857  HE1 PHE   119      29.450  37.308  43.476  1.00  0.00           H  
ATOM   1858  CZ  PHE   119      29.549  36.100  41.654  1.00  0.00           C  
ATOM   1859  HZ  PHE   119      29.698  35.142  42.130  1.00  0.00           H  
ATOM   1860  CE2 PHE   119      29.531  36.187  40.177  1.00  0.00           C  
ATOM   1861  HE2 PHE   119      29.650  35.361  39.492  1.00  0.00           H  
ATOM   1862  CD2 PHE   119      29.380  37.510  39.617  1.00  0.00           C  
ATOM   1863  HD2 PHE   119      29.202  37.598  38.555  1.00  0.00           H  
ATOM   1864  C   PHE   119      31.923  40.535  39.964  1.00  0.00           C  
ATOM   1865  O   PHE   119      32.352  40.733  38.883  1.00  0.00           O  
ATOM   1866  N   LYS   120      32.590  39.767  40.861  1.00  0.00           N  
ATOM   1867  H   LYS   120      32.122  39.594  41.739  1.00  0.00           H  
ATOM   1868  CA  LYS   120      34.035  39.400  40.676  1.00  0.00           C  
ATOM   1869  HA  LYS   120      34.173  39.266  39.603  1.00  0.00           H  
ATOM   1870  CB  LYS   120      35.002  40.479  41.166  1.00  0.00           C  
ATOM   1871  HB2 LYS   120      34.572  41.357  40.685  1.00  0.00           H  
ATOM   1872  HB3 LYS   120      34.802  40.521  42.236  1.00  0.00           H  
ATOM   1873  CG  LYS   120      36.468  40.288  40.838  1.00  0.00           C  
ATOM   1874  HG2 LYS   120      36.805  39.337  41.250  1.00  0.00           H  
ATOM   1875  HG3 LYS   120      36.625  40.202  39.763  1.00  0.00           H  
ATOM   1876  CD  LYS   120      37.431  41.349  41.399  1.00  0.00           C  
ATOM   1877  HD2 LYS   120      37.002  42.200  40.870  1.00  0.00           H  
ATOM   1878  HD3 LYS   120      37.333  41.296  42.483  1.00  0.00           H  
ATOM   1879  CE  LYS   120      38.748  40.842  40.889  1.00  0.00           C  
ATOM   1880  HE2 LYS   120      38.812  39.770  41.072  1.00  0.00           H  
ATOM   1881  HE3 LYS   120      38.856  41.004  39.816  1.00  0.00           H  
ATOM   1882  NZ  LYS   120      39.840  41.634  41.539  1.00  0.00           N  
ATOM   1883  HZ1 LYS   120      39.669  41.591  42.533  1.00  0.00           H  
ATOM   1884  HZ2 LYS   120      40.737  41.305  41.211  1.00  0.00           H  
ATOM   1885  HZ3 LYS   120      39.728  42.591  41.236  1.00  0.00           H  
ATOM   1886  C   LYS   120      34.296  38.089  41.475  1.00  0.00           C  
ATOM   1887  O   LYS   120      33.719  37.929  42.562  1.00  0.00           O  
ATOM   1888  N   ARG   121      35.069  37.226  40.960  1.00  0.00           N  
ATOM   1889  H   ARG   121      35.429  37.482  40.052  1.00  0.00           H  
ATOM   1890  CA  ARG   121      35.396  35.850  41.558  1.00  0.00           C  
ATOM   1891  HA  ARG   121      34.908  35.891  42.532  1.00  0.00           H  
ATOM   1892  CB  ARG   121      34.661  34.783  40.706  1.00  0.00           C  
ATOM   1893  HB2 ARG   121      35.262  34.475  39.851  1.00  0.00           H  
ATOM   1894  HB3 ARG   121      34.713  33.842  41.253  1.00  0.00           H  
ATOM   1895  CG  ARG   121      33.146  35.057  40.367  1.00  0.00           C  
ATOM   1896  HG2 ARG   121      32.582  35.087  41.299  1.00  0.00           H  
ATOM   1897  HG3 ARG   121      33.054  36.090  40.032  1.00  0.00           H  
ATOM   1898  CD  ARG   121      32.688  34.103  39.267  1.00  0.00           C  
ATOM   1899  HD2 ARG   121      31.990  34.594  38.590  1.00  0.00           H  
ATOM   1900  HD3 ARG   121      33.536  33.761  38.673  1.00  0.00           H  
ATOM   1901  NE  ARG   121      31.996  32.995  39.848  1.00  0.00           N  
ATOM   1902  HE  ARG   121      31.867  32.991  40.850  1.00  0.00           H  
ATOM   1903  CZ  ARG   121      31.451  32.003  39.155  1.00  0.00           C  
ATOM   1904  NH1 ARG   121      31.523  31.787  37.872  1.00  0.00           N  
ATOM   1905 HH11 ARG   121      31.885  32.578  37.358  1.00  0.00           H  
ATOM   1906 HH12 ARG   121      31.022  31.024  37.439  1.00  0.00           H  
ATOM   1907  NH2 ARG   121      30.789  31.195  39.830  1.00  0.00           N  
ATOM   1908 HH21 ARG   121      30.590  31.297  40.815  1.00  0.00           H  
ATOM   1909 HH22 ARG   121      30.420  30.342  39.437  1.00  0.00           H  
ATOM   1910  C   ARG   121      36.905  35.526  41.636  1.00  0.00           C  
ATOM   1911  O   ARG   121      37.662  35.530  40.685  1.00  0.00           O  
ATOM   1912  N   ILE   122      37.383  35.375  42.877  1.00  0.00           N  
ATOM   1913  H   ILE   122      36.716  35.416  43.634  1.00  0.00           H  
ATOM   1914  CA  ILE   122      38.794  34.987  43.241  1.00  0.00           C  
ATOM   1915  HA  ILE   122      39.455  35.369  42.463  1.00  0.00           H  
ATOM   1916  CB  ILE   122      39.195  35.479  44.617  1.00  0.00           C  
ATOM   1917  HB  ILE   122      38.526  34.973  45.314  1.00  0.00           H  
ATOM   1918  CG2 ILE   122      40.652  34.975  44.903  1.00  0.00           C  
ATOM   1919 HG21 ILE   122      41.174  34.967  43.946  1.00  0.00           H  
ATOM   1920 HG22 ILE   122      41.244  35.704  45.455  1.00  0.00           H  
ATOM   1921 HG23 ILE   122      40.588  33.956  45.284  1.00  0.00           H  
ATOM   1922  CG1 ILE   122      39.117  37.021  44.822  1.00  0.00           C  
ATOM   1923 HG12 ILE   122      38.109  37.422  44.722  1.00  0.00           H  
ATOM   1924 HG13 ILE   122      39.295  37.229  45.877  1.00  0.00           H  
ATOM   1925  CD1 ILE   122      40.103  37.762  43.789  1.00  0.00           C  
ATOM   1926 HD11 ILE   122      40.265  38.768  44.177  1.00  0.00           H  
ATOM   1927 HD12 ILE   122      41.090  37.374  43.536  1.00  0.00           H  
ATOM   1928 HD13 ILE   122      39.516  37.819  42.872  1.00  0.00           H  
ATOM   1929  C   ILE   122      38.904  33.417  43.187  1.00  0.00           C  
ATOM   1930  O   ILE   122      38.041  32.753  43.610  1.00  0.00           O  
ATOM   1931  N   SER   123      40.024  32.873  42.787  1.00  0.00           N  
ATOM   1932  H   SER   123      40.792  33.441  42.457  1.00  0.00           H  
ATOM   1933  CA  SER   123      40.226  31.451  42.523  1.00  0.00           C  
ATOM   1934  HA  SER   123      39.791  30.946  43.385  1.00  0.00           H  
ATOM   1935  CB  SER   123      39.580  31.111  41.175  1.00  0.00           C  
ATOM   1936  HB2 SER   123      40.088  30.185  40.903  1.00  0.00           H  
ATOM   1937  HB3 SER   123      38.523  30.902  41.340  1.00  0.00           H  
ATOM   1938  OG  SER   123      39.717  32.115  40.153  1.00  0.00           O  
ATOM   1939  HG  SER   123      40.551  32.580  40.244  1.00  0.00           H  
ATOM   1940  C   SER   123      41.729  31.207  42.440  1.00  0.00           C  
ATOM   1941  O   SER   123      42.519  31.983  41.880  1.00  0.00           O  
ATOM   1942  N   LYS   124      42.193  30.098  42.999  1.00  0.00           N  
ATOM   1943  H   LYS   124      41.484  29.471  43.352  1.00  0.00           H  
ATOM   1944  CA  LYS   124      43.629  29.597  43.045  1.00  0.00           C  
ATOM   1945  HA  LYS   124      44.245  30.319  42.508  1.00  0.00           H  
ATOM   1946  CB  LYS   124      44.138  29.535  44.449  1.00  0.00           C  
ATOM   1947  HB2 LYS   124      45.184  29.263  44.306  1.00  0.00           H  
ATOM   1948  HB3 LYS   124      44.137  30.564  44.809  1.00  0.00           H  
ATOM   1949  CG  LYS   124      43.628  28.556  45.482  1.00  0.00           C  
ATOM   1950  HG2 LYS   124      42.557  28.681  45.640  1.00  0.00           H  
ATOM   1951  HG3 LYS   124      43.833  27.565  45.077  1.00  0.00           H  
ATOM   1952  CD  LYS   124      44.258  28.767  46.882  1.00  0.00           C  
ATOM   1953  HD2 LYS   124      45.332  28.950  46.858  1.00  0.00           H  
ATOM   1954  HD3 LYS   124      43.797  29.687  47.242  1.00  0.00           H  
ATOM   1955  CE  LYS   124      43.836  27.782  47.962  1.00  0.00           C  
ATOM   1956  HE2 LYS   124      44.283  28.025  48.926  1.00  0.00           H  
ATOM   1957  HE3 LYS   124      42.774  27.899  48.177  1.00  0.00           H  
ATOM   1958  NZ  LYS   124      44.077  26.346  47.656  1.00  0.00           N  
ATOM   1959  HZ1 LYS   124      43.467  26.084  46.895  1.00  0.00           H  
ATOM   1960  HZ2 LYS   124      45.010  26.123  47.339  1.00  0.00           H  
ATOM   1961  HZ3 LYS   124      43.865  25.765  48.454  1.00  0.00           H  
ATOM   1962  C   LYS   124      43.685  28.356  42.180  1.00  0.00           C  
ATOM   1963  O   LYS   124      42.686  27.741  41.959  1.00  0.00           O  
ATOM   1964  N   ARG   125      44.863  27.950  41.742  1.00  0.00           N  
ATOM   1965  H   ARG   125      45.650  28.506  42.044  1.00  0.00           H  
ATOM   1966  CA  ARG   125      45.210  26.773  40.976  1.00  0.00           C  
ATOM   1967  HA  ARG   125      44.429  26.606  40.234  1.00  0.00           H  
ATOM   1968  CB  ARG   125      46.602  26.907  40.241  1.00  0.00           C  
ATOM   1969  HB2 ARG   125      46.757  27.857  39.729  1.00  0.00           H  
ATOM   1970  HB3 ARG   125      47.427  26.792  40.944  1.00  0.00           H  
ATOM   1971  CG  ARG   125      46.912  25.875  39.185  1.00  0.00           C  
ATOM   1972  HG2 ARG   125      46.935  24.878  39.625  1.00  0.00           H  
ATOM   1973  HG3 ARG   125      46.186  25.929  38.375  1.00  0.00           H  
ATOM   1974  CD  ARG   125      48.179  26.177  38.468  1.00  0.00           C  
ATOM   1975  HD2 ARG   125      48.115  27.193  38.077  1.00  0.00           H  
ATOM   1976  HD3 ARG   125      49.049  26.185  39.124  1.00  0.00           H  
ATOM   1977  NE  ARG   125      48.481  25.110  37.485  1.00  0.00           N  
ATOM   1978  HE  ARG   125      47.987  24.241  37.627  1.00  0.00           H  
ATOM   1979  CZ  ARG   125      49.219  25.053  36.464  1.00  0.00           C  
ATOM   1980  NH1 ARG   125      49.893  26.103  36.076  1.00  0.00           N  
ATOM   1981 HH11 ARG   125      50.031  26.861  36.729  1.00  0.00           H  
ATOM   1982 HH12 ARG   125      50.527  25.925  35.310  1.00  0.00           H  
ATOM   1983  NH2 ARG   125      49.379  23.943  35.783  1.00  0.00           N  
ATOM   1984 HH21 ARG   125      48.903  23.151  36.191  1.00  0.00           H  
ATOM   1985 HH22 ARG   125      50.160  23.873  35.147  1.00  0.00           H  
ATOM   1986  C   ARG   125      45.255  25.537  41.874  1.00  0.00           C  
ATOM   1987  O   ARG   125      45.551  25.696  43.029  1.00  0.00           O  
ATOM   1988  N   ILE   126      45.071  24.296  41.356  1.00  0.00           N  
ATOM   1989  H   ILE   126      44.897  24.363  40.364  1.00  0.00           H  
ATOM   1990  CA  ILE   126      45.332  22.993  42.005  1.00  0.00           C  
ATOM   1991  HA  ILE   126      44.973  22.987  43.034  1.00  0.00           H  
ATOM   1992  CB  ILE   126      44.555  21.905  41.295  1.00  0.00           C  
ATOM   1993  HB  ILE   126      44.954  21.676  40.307  1.00  0.00           H  
ATOM   1994  CG2 ILE   126      44.521  20.576  42.148  1.00  0.00           C  
ATOM   1995 HG21 ILE   126      44.050  20.730  43.119  1.00  0.00           H  
ATOM   1996 HG22 ILE   126      43.977  19.824  41.577  1.00  0.00           H  
ATOM   1997 HG23 ILE   126      45.551  20.404  42.464  1.00  0.00           H  
ATOM   1998  CG1 ILE   126      43.040  22.259  41.122  1.00  0.00           C  
ATOM   1999 HG12 ILE   126      42.993  22.852  40.209  1.00  0.00           H  
ATOM   2000 HG13 ILE   126      42.504  21.342  40.877  1.00  0.00           H  
ATOM   2001  CD1 ILE   126      42.235  22.864  42.265  1.00  0.00           C  
ATOM   2002 HD11 ILE   126      42.778  23.762  42.560  1.00  0.00           H  
ATOM   2003 HD12 ILE   126      41.272  23.136  41.832  1.00  0.00           H  
ATOM   2004 HD13 ILE   126      42.021  22.131  43.044  1.00  0.00           H  
ATOM   2005  C   ILE   126      46.858  22.642  42.170  1.00  0.00           C  
ATOM   2006  O   ILE   126      47.371  22.431  43.289  1.00  0.00           O  
ATOM   2007  OXT ILE   126      47.509  22.379  41.177  1.00  0.00           O  
TER    2008      ILE   126 
ATOM   2008  C1  MOL   127      22.456  27.122  37.108  1.00  0.00           C  
ATOM   2009  O1  MOL   127      21.612  26.307  36.888  1.00  0.00           O  
ATOM   2010  O2  MOL   127      23.248  27.020  37.978  1.00  0.00           O  
ATOM   2011  C2  MOL   127      22.453  28.255  36.225  1.00  0.00           C  
ATOM   2012  C3  MOL   127      23.281  29.496  36.598  1.00  0.00           C  
ATOM   2013  C4  MOL   127      23.385  30.452  35.395  1.00  0.00           C  
ATOM   2014  C5  MOL   127      24.239  31.674  35.751  1.00  0.00           C  
ATOM   2015  C6  MOL   127      24.253  32.698  34.594  1.00  0.00           C  
ATOM   2016  C7  MOL   127      25.463  33.590  34.465  1.00  0.00           C  
ATOM   2017  C8  MOL   127      25.525  34.175  33.059  1.00  0.00           C  
ATOM   2018  C9  MOL   127      25.910  33.198  31.924  1.00  0.00           C  
ATOM   2019  C10 MOL   127      27.082  32.677  31.623  1.00  0.00           C  
ATOM   2020  C11 MOL   127      28.474  32.928  32.287  1.00  0.00           C  
ATOM   2021  C12 MOL   127      29.364  33.857  31.445  1.00  0.00           C  
ATOM   2022  C13 MOL   127      30.820  33.841  31.847  1.00  0.00           C  
ATOM   2023  C14 MOL   127      31.685  34.460  30.737  1.00  0.00           C  
ATOM   2024  C15 MOL   127      33.112  34.645  31.322  1.00  0.00           C  
ATOM   2025  C16 MOL   127      34.063  35.436  30.296  1.00  0.00           C  
ATOM   2026  C17 MOL   127      35.577  35.757  30.818  1.00  0.00           C  
ATOM   2027  C18 MOL   127      36.409  36.461  29.752  1.00  0.00           C  
ATOM   2028  H1  MOL   127      21.454  28.647  35.999  1.00  0.00           H  
ATOM   2029  H2  MOL   127      22.744  27.967  35.207  1.00  0.00           H  
ATOM   2030  H3  MOL   127      24.304  29.209  36.869  1.00  0.00           H  
ATOM   2031  H4  MOL   127      22.853  30.014  37.465  1.00  0.00           H  
ATOM   2032  H5  MOL   127      22.366  30.733  35.100  1.00  0.00           H  
ATOM   2033  H6  MOL   127      23.819  29.881  34.565  1.00  0.00           H  
ATOM   2034  H7  MOL   127      25.243  31.274  35.942  1.00  0.00           H  
ATOM   2035  H8  MOL   127      23.854  32.142  36.665  1.00  0.00           H  
ATOM   2036  H9  MOL   127      23.335  33.299  34.574  1.00  0.00           H  
ATOM   2037  H10 MOL   127      24.373  32.051  33.716  1.00  0.00           H  
ATOM   2038  H11 MOL   127      26.388  33.060  34.724  1.00  0.00           H  
ATOM   2039  H12 MOL   127      25.330  34.421  35.169  1.00  0.00           H  
ATOM   2040  H13 MOL   127      26.223  35.019  33.001  1.00  0.00           H  
ATOM   2041  H14 MOL   127      24.571  34.685  32.875  1.00  0.00           H  
ATOM   2042  H15 MOL   127      25.049  32.957  31.304  1.00  0.00           H  
ATOM   2043  H16 MOL   127      27.083  31.997  30.775  1.00  0.00           H  
ATOM   2044  H17 MOL   127      28.967  31.958  32.426  1.00  0.00           H  
ATOM   2045  H18 MOL   127      28.339  33.338  33.296  1.00  0.00           H  
ATOM   2046  H19 MOL   127      28.943  34.868  31.379  1.00  0.00           H  
ATOM   2047  H20 MOL   127      29.302  33.487  30.414  1.00  0.00           H  
ATOM   2048  H21 MOL   127      31.259  32.847  31.996  1.00  0.00           H  
ATOM   2049  H22 MOL   127      31.051  34.297  32.818  1.00  0.00           H  
ATOM   2050  H23 MOL   127      31.213  35.380  30.373  1.00  0.00           H  
ATOM   2051  H24 MOL   127      31.764  33.761  29.896  1.00  0.00           H  
ATOM   2052  H25 MOL   127      33.547  33.733  31.749  1.00  0.00           H  
ATOM   2053  H26 MOL   127      32.949  35.353  32.144  1.00  0.00           H  
ATOM   2054  H27 MOL   127      33.516  36.317  29.939  1.00  0.00           H  
ATOM   2055  H28 MOL   127      34.210  34.886  29.357  1.00  0.00           H  
ATOM   2056  H29 MOL   127      36.069  34.843  31.172  1.00  0.00           H  
ATOM   2057  H30 MOL   127      35.413  36.369  31.714  1.00  0.00           H  
ATOM   2058  H31 MOL   127      36.154  36.025  28.779  1.00  0.00           H  
ATOM   2059  H32 MOL   127      37.501  36.380  29.811  1.00  0.00           H  
ATOM   2060  H33 MOL   127      36.130  37.521  29.808  1.00  0.00           H  
TER    2061      MOL   127 
ENDMDL
MODEL     2
ATOM      1  N   SER     1      51.148  30.038  31.669  1.00  0.00           N  
ATOM      2  H1  SER     1      52.061  30.306  31.331  1.00  0.00           H  
ATOM      3  H2  SER     1      50.873  29.072  31.561  1.00  0.00           H  
ATOM      4  H3  SER     1      51.027  30.270  32.645  1.00  0.00           H  
ATOM      5  CA  SER     1      50.174  30.809  30.841  1.00  0.00           C  
ATOM      6  HA  SER     1      50.321  31.854  31.114  1.00  0.00           H  
ATOM      7  CB  SER     1      50.511  30.603  29.390  1.00  0.00           C  
ATOM      8  HB2 SER     1      51.551  30.851  29.175  1.00  0.00           H  
ATOM      9  HB3 SER     1      50.235  29.573  29.165  1.00  0.00           H  
ATOM     10  OG  SER     1      49.688  31.468  28.643  1.00  0.00           O  
ATOM     11  HG  SER     1      50.239  32.050  28.116  1.00  0.00           H  
ATOM     12  C   SER     1      48.774  30.459  31.286  1.00  0.00           C  
ATOM     13  O   SER     1      48.489  30.165  32.506  1.00  0.00           O  
ATOM     14  N   PHE     2      47.700  30.574  30.426  1.00  0.00           N  
ATOM     15  H   PHE     2      47.951  30.969  29.531  1.00  0.00           H  
ATOM     16  CA  PHE     2      46.276  30.288  30.682  1.00  0.00           C  
ATOM     17  HA  PHE     2      45.965  30.838  31.570  1.00  0.00           H  
ATOM     18  CB  PHE     2      45.537  30.728  29.465  1.00  0.00           C  
ATOM     19  HB2 PHE     2      45.850  30.104  28.627  1.00  0.00           H  
ATOM     20  HB3 PHE     2      44.480  30.487  29.574  1.00  0.00           H  
ATOM     21  CG  PHE     2      45.539  32.249  29.097  1.00  0.00           C  
ATOM     22  CD1 PHE     2      46.524  32.730  28.119  1.00  0.00           C  
ATOM     23  HD1 PHE     2      47.233  32.190  27.509  1.00  0.00           H  
ATOM     24  CE1 PHE     2      46.736  34.142  28.052  1.00  0.00           C  
ATOM     25  HE1 PHE     2      47.560  34.451  27.427  1.00  0.00           H  
ATOM     26  CZ  PHE     2      45.904  35.027  28.769  1.00  0.00           C  
ATOM     27  HZ  PHE     2      45.980  36.103  28.719  1.00  0.00           H  
ATOM     28  CE2 PHE     2      44.878  34.487  29.601  1.00  0.00           C  
ATOM     29  HE2 PHE     2      44.273  35.157  30.195  1.00  0.00           H  
ATOM     30  CD2 PHE     2      44.650  33.099  29.749  1.00  0.00           C  
ATOM     31  HD2 PHE     2      43.805  32.721  30.305  1.00  0.00           H  
ATOM     32  C   PHE     2      45.977  28.862  31.110  1.00  0.00           C  
ATOM     33  O   PHE     2      45.054  28.666  31.943  1.00  0.00           O  
ATOM     34  N   SER     3      46.717  27.917  30.564  1.00  0.00           N  
ATOM     35  H   SER     3      47.469  28.035  29.900  1.00  0.00           H  
ATOM     36  CA  SER     3      46.342  26.456  30.783  1.00  0.00           C  
ATOM     37  HA  SER     3      45.343  26.319  30.369  1.00  0.00           H  
ATOM     38  CB  SER     3      47.098  25.531  29.783  1.00  0.00           C  
ATOM     39  HB2 SER     3      46.778  24.501  29.936  1.00  0.00           H  
ATOM     40  HB3 SER     3      46.885  25.741  28.735  1.00  0.00           H  
ATOM     41  OG  SER     3      48.538  25.490  29.933  1.00  0.00           O  
ATOM     42  HG  SER     3      48.713  24.655  30.374  1.00  0.00           H  
ATOM     43  C   SER     3      46.478  25.940  32.160  1.00  0.00           C  
ATOM     44  O   SER     3      47.376  26.230  32.958  1.00  0.00           O  
ATOM     45  N   GLY     4      45.644  24.915  32.396  1.00  0.00           N  
ATOM     46  H   GLY     4      45.081  24.580  31.627  1.00  0.00           H  
ATOM     47  CA  GLY     4      45.504  24.378  33.799  1.00  0.00           C  
ATOM     48  HA2 GLY     4      45.984  23.401  33.844  1.00  0.00           H  
ATOM     49  HA3 GLY     4      45.950  25.019  34.560  1.00  0.00           H  
ATOM     50  C   GLY     4      44.049  24.106  34.340  1.00  0.00           C  
ATOM     51  O   GLY     4      43.076  24.234  33.606  1.00  0.00           O  
ATOM     52  N   LYS     5      43.936  23.817  35.584  1.00  0.00           N  
ATOM     53  H   LYS     5      44.797  23.815  36.111  1.00  0.00           H  
ATOM     54  CA  LYS     5      42.687  23.508  36.331  1.00  0.00           C  
ATOM     55  HA  LYS     5      41.854  23.762  35.676  1.00  0.00           H  
ATOM     56  CB  LYS     5      42.560  21.962  36.684  1.00  0.00           C  
ATOM     57  HB2 LYS     5      42.568  21.435  35.729  1.00  0.00           H  
ATOM     58  HB3 LYS     5      43.435  21.710  37.283  1.00  0.00           H  
ATOM     59  CG  LYS     5      41.308  21.520  37.505  1.00  0.00           C  
ATOM     60  HG2 LYS     5      41.371  22.067  38.445  1.00  0.00           H  
ATOM     61  HG3 LYS     5      40.412  21.736  36.924  1.00  0.00           H  
ATOM     62  CD  LYS     5      41.343  20.027  37.734  1.00  0.00           C  
ATOM     63  HD2 LYS     5      40.865  19.599  36.853  1.00  0.00           H  
ATOM     64  HD3 LYS     5      42.384  19.768  37.922  1.00  0.00           H  
ATOM     65  CE  LYS     5      40.465  19.596  38.955  1.00  0.00           C  
ATOM     66  HE2 LYS     5      40.679  20.363  39.699  1.00  0.00           H  
ATOM     67  HE3 LYS     5      39.411  19.601  38.676  1.00  0.00           H  
ATOM     68  NZ  LYS     5      40.776  18.248  39.309  1.00  0.00           N  
ATOM     69  HZ1 LYS     5      40.318  17.910  40.144  1.00  0.00           H  
ATOM     70  HZ2 LYS     5      40.492  17.647  38.549  1.00  0.00           H  
ATOM     71  HZ3 LYS     5      41.785  18.234  39.334  1.00  0.00           H  
ATOM     72  C   LYS     5      42.583  24.333  37.595  1.00  0.00           C  
ATOM     73  O   LYS     5      43.664  24.633  38.159  1.00  0.00           O  
ATOM     74  N   TYR     6      41.378  24.729  37.977  1.00  0.00           N  
ATOM     75  H   TYR     6      40.547  24.391  37.513  1.00  0.00           H  
ATOM     76  CA  TYR     6      41.124  25.883  38.822  1.00  0.00           C  
ATOM     77  HA  TYR     6      42.050  26.019  39.380  1.00  0.00           H  
ATOM     78  CB  TYR     6      40.981  27.172  38.054  1.00  0.00           C  
ATOM     79  HB2 TYR     6      40.052  27.113  37.487  1.00  0.00           H  
ATOM     80  HB3 TYR     6      40.922  27.951  38.815  1.00  0.00           H  
ATOM     81  CG  TYR     6      42.198  27.535  37.150  1.00  0.00           C  
ATOM     82  CD1 TYR     6      42.135  27.186  35.812  1.00  0.00           C  
ATOM     83  HD1 TYR     6      41.213  26.872  35.345  1.00  0.00           H  
ATOM     84  CE1 TYR     6      43.216  27.321  34.956  1.00  0.00           C  
ATOM     85  HE1 TYR     6      43.074  26.906  33.969  1.00  0.00           H  
ATOM     86  CZ  TYR     6      44.436  27.834  35.469  1.00  0.00           C  
ATOM     87  OH  TYR     6      45.465  28.073  34.632  1.00  0.00           O  
ATOM     88  HH  TYR     6      45.234  28.005  33.702  1.00  0.00           H  
ATOM     89  CE2 TYR     6      44.516  28.210  36.818  1.00  0.00           C  
ATOM     90  HE2 TYR     6      45.414  28.650  37.227  1.00  0.00           H  
ATOM     91  CD2 TYR     6      43.365  28.117  37.624  1.00  0.00           C  
ATOM     92  HD2 TYR     6      43.356  28.568  38.605  1.00  0.00           H  
ATOM     93  C   TYR     6      40.003  25.574  39.853  1.00  0.00           C  
ATOM     94  O   TYR     6      39.030  24.944  39.462  1.00  0.00           O  
ATOM     95  N   GLN     7      40.068  26.124  41.057  1.00  0.00           N  
ATOM     96  H   GLN     7      40.957  26.565  41.248  1.00  0.00           H  
ATOM     97  CA  GLN     7      39.009  25.898  42.059  1.00  0.00           C  
ATOM     98  HA  GLN     7      38.083  25.549  41.602  1.00  0.00           H  
ATOM     99  CB  GLN     7      39.410  24.702  42.856  1.00  0.00           C  
ATOM    100  HB2 GLN     7      39.432  23.859  42.165  1.00  0.00           H  
ATOM    101  HB3 GLN     7      40.393  24.814  43.314  1.00  0.00           H  
ATOM    102  CG  GLN     7      38.310  24.194  43.820  1.00  0.00           C  
ATOM    103  HG2 GLN     7      37.940  25.022  44.425  1.00  0.00           H  
ATOM    104  HG3 GLN     7      37.454  23.874  43.226  1.00  0.00           H  
ATOM    105  CD  GLN     7      38.888  23.123  44.699  1.00  0.00           C  
ATOM    106  OE1 GLN     7      39.652  23.371  45.602  1.00  0.00           O  
ATOM    107  NE2 GLN     7      38.716  21.906  44.490  1.00  0.00           N  
ATOM    108 HE21 GLN     7      39.051  21.251  45.181  1.00  0.00           H  
ATOM    109 HE22 GLN     7      37.921  21.558  43.975  1.00  0.00           H  
ATOM    110  C   GLN     7      38.870  27.199  42.836  1.00  0.00           C  
ATOM    111  O   GLN     7      39.875  27.786  43.269  1.00  0.00           O  
ATOM    112  N   LEU     8      37.681  27.658  42.884  1.00  0.00           N  
ATOM    113  H   LEU     8      37.009  27.059  42.426  1.00  0.00           H  
ATOM    114  CA  LEU     8      37.224  28.979  43.379  1.00  0.00           C  
ATOM    115  HA  LEU     8      37.851  29.785  42.998  1.00  0.00           H  
ATOM    116  CB  LEU     8      35.808  29.256  42.895  1.00  0.00           C  
ATOM    117  HB2 LEU     8      35.175  28.369  42.865  1.00  0.00           H  
ATOM    118  HB3 LEU     8      35.311  29.963  43.560  1.00  0.00           H  
ATOM    119  CG  LEU     8      35.822  29.831  41.446  1.00  0.00           C  
ATOM    120  HG  LEU     8      36.570  30.619  41.362  1.00  0.00           H  
ATOM    121  CD1 LEU     8      36.227  28.754  40.443  1.00  0.00           C  
ATOM    122 HD11 LEU     8      37.144  28.212  40.672  1.00  0.00           H  
ATOM    123 HD12 LEU     8      35.360  28.096  40.376  1.00  0.00           H  
ATOM    124 HD13 LEU     8      36.223  29.333  39.519  1.00  0.00           H  
ATOM    125  CD2 LEU     8      34.457  30.533  41.184  1.00  0.00           C  
ATOM    126 HD21 LEU     8      33.963  30.984  42.045  1.00  0.00           H  
ATOM    127 HD22 LEU     8      34.615  31.342  40.471  1.00  0.00           H  
ATOM    128 HD23 LEU     8      33.726  29.841  40.766  1.00  0.00           H  
ATOM    129  C   LEU     8      37.216  29.087  44.909  1.00  0.00           C  
ATOM    130  O   LEU     8      36.969  28.132  45.611  1.00  0.00           O  
ATOM    131  N   GLN     9      37.557  30.317  45.384  1.00  0.00           N  
ATOM    132  H   GLN     9      37.856  31.016  44.719  1.00  0.00           H  
ATOM    133  CA  GLN     9      37.852  30.493  46.776  1.00  0.00           C  
ATOM    134  HA  GLN     9      37.333  29.722  47.344  1.00  0.00           H  
ATOM    135  CB  GLN     9      39.379  30.303  47.017  1.00  0.00           C  
ATOM    136  HB2 GLN     9      40.016  30.870  46.339  1.00  0.00           H  
ATOM    137  HB3 GLN     9      39.623  30.535  48.054  1.00  0.00           H  
ATOM    138  CG  GLN     9      39.919  28.877  46.875  1.00  0.00           C  
ATOM    139  HG2 GLN     9      39.296  28.059  47.238  1.00  0.00           H  
ATOM    140  HG3 GLN     9      39.967  28.626  45.816  1.00  0.00           H  
ATOM    141  CD  GLN     9      41.213  28.684  47.588  1.00  0.00           C  
ATOM    142  OE1 GLN     9      42.150  29.481  47.760  1.00  0.00           O  
ATOM    143  NE2 GLN     9      41.405  27.535  48.047  1.00  0.00           N  
ATOM    144 HE21 GLN     9      42.298  27.489  48.517  1.00  0.00           H  
ATOM    145 HE22 GLN     9      40.789  26.736  48.017  1.00  0.00           H  
ATOM    146  C   GLN     9      37.371  31.730  47.421  1.00  0.00           C  
ATOM    147  O   GLN     9      37.459  31.928  48.639  1.00  0.00           O  
ATOM    148  N   SER    10      36.854  32.667  46.496  1.00  0.00           N  
ATOM    149  H   SER    10      36.740  32.259  45.579  1.00  0.00           H  
ATOM    150  CA  SER    10      36.168  33.852  47.054  1.00  0.00           C  
ATOM    151  HA  SER    10      35.453  33.523  47.808  1.00  0.00           H  
ATOM    152  CB  SER    10      37.160  34.737  47.773  1.00  0.00           C  
ATOM    153  HB2 SER    10      37.772  34.302  48.562  1.00  0.00           H  
ATOM    154  HB3 SER    10      37.819  35.082  46.977  1.00  0.00           H  
ATOM    155  OG  SER    10      36.372  35.846  48.272  1.00  0.00           O  
ATOM    156  HG  SER    10      35.955  36.323  47.550  1.00  0.00           H  
ATOM    157  C   SER    10      35.346  34.508  45.954  1.00  0.00           C  
ATOM    158  O   SER    10      35.671  34.478  44.776  1.00  0.00           O  
ATOM    159  N   GLN    11      34.130  34.960  46.185  1.00  0.00           N  
ATOM    160  H   GLN    11      33.775  34.884  47.128  1.00  0.00           H  
ATOM    161  CA  GLN    11      33.191  35.707  45.267  1.00  0.00           C  
ATOM    162  HA  GLN    11      33.705  36.415  44.616  1.00  0.00           H  
ATOM    163  CB  GLN    11      32.578  34.599  44.329  1.00  0.00           C  
ATOM    164  HB2 GLN    11      31.683  35.026  43.875  1.00  0.00           H  
ATOM    165  HB3 GLN    11      33.245  34.403  43.490  1.00  0.00           H  
ATOM    166  CG  GLN    11      32.220  33.232  44.992  1.00  0.00           C  
ATOM    167  HG2 GLN    11      33.006  32.629  45.448  1.00  0.00           H  
ATOM    168  HG3 GLN    11      31.615  33.483  45.863  1.00  0.00           H  
ATOM    169  CD  GLN    11      31.424  32.263  44.107  1.00  0.00           C  
ATOM    170  OE1 GLN    11      31.558  32.313  42.923  1.00  0.00           O  
ATOM    171  NE2 GLN    11      30.578  31.390  44.701  1.00  0.00           N  
ATOM    172 HE21 GLN    11      29.988  30.898  44.045  1.00  0.00           H  
ATOM    173 HE22 GLN    11      30.450  31.354  45.702  1.00  0.00           H  
ATOM    174  C   GLN    11      32.117  36.562  46.012  1.00  0.00           C  
ATOM    175  O   GLN    11      30.980  36.151  46.110  1.00  0.00           O  
ATOM    176  N   GLU    12      32.543  37.674  46.587  1.00  0.00           N  
ATOM    177  H   GLU    12      33.492  38.019  46.540  1.00  0.00           H  
ATOM    178  CA  GLU    12      31.697  38.323  47.606  1.00  0.00           C  
ATOM    179  HA  GLU    12      31.209  37.533  48.177  1.00  0.00           H  
ATOM    180  CB  GLU    12      32.420  39.154  48.599  1.00  0.00           C  
ATOM    181  HB2 GLU    12      31.817  39.287  49.497  1.00  0.00           H  
ATOM    182  HB3 GLU    12      33.321  38.627  48.911  1.00  0.00           H  
ATOM    183  CG  GLU    12      32.971  40.572  48.150  1.00  0.00           C  
ATOM    184  HG2 GLU    12      32.010  41.060  47.988  1.00  0.00           H  
ATOM    185  HG3 GLU    12      33.491  40.987  49.013  1.00  0.00           H  
ATOM    186  CD  GLU    12      33.841  40.593  46.903  1.00  0.00           C  
ATOM    187  OE1 GLU    12      34.637  39.636  46.624  1.00  0.00           O  
ATOM    188  OE2 GLU    12      33.703  41.498  46.135  1.00  0.00           O  
ATOM    189  C   GLU    12      30.458  39.022  47.127  1.00  0.00           C  
ATOM    190  O   GLU    12      29.440  39.149  47.771  1.00  0.00           O  
ATOM    191  N   ASN    13      30.529  39.449  45.882  1.00  0.00           N  
ATOM    192  H   ASN    13      31.431  39.408  45.429  1.00  0.00           H  
ATOM    193  CA  ASN    13      29.419  40.172  45.174  1.00  0.00           C  
ATOM    194  HA  ASN    13      28.860  40.615  45.999  1.00  0.00           H  
ATOM    195  CB  ASN    13      30.036  41.435  44.429  1.00  0.00           C  
ATOM    196  HB2 ASN    13      31.114  41.324  44.313  1.00  0.00           H  
ATOM    197  HB3 ASN    13      29.634  41.393  43.417  1.00  0.00           H  
ATOM    198  CG  ASN    13      29.873  42.838  45.114  1.00  0.00           C  
ATOM    199  OD1 ASN    13      29.116  43.035  46.071  1.00  0.00           O  
ATOM    200  ND2 ASN    13      30.416  43.781  44.508  1.00  0.00           N  
ATOM    201 HD21 ASN    13      30.071  44.686  44.794  1.00  0.00           H  
ATOM    202 HD22 ASN    13      30.935  43.684  43.646  1.00  0.00           H  
ATOM    203  C   ASN    13      28.444  39.242  44.404  1.00  0.00           C  
ATOM    204  O   ASN    13      27.698  39.771  43.536  1.00  0.00           O  
ATOM    205  N   PHE    14      28.427  37.908  44.671  1.00  0.00           N  
ATOM    206  H   PHE    14      29.190  37.548  45.226  1.00  0.00           H  
ATOM    207  CA  PHE    14      27.621  36.950  43.914  1.00  0.00           C  
ATOM    208  HA  PHE    14      27.946  36.924  42.873  1.00  0.00           H  
ATOM    209  CB  PHE    14      27.898  35.502  44.254  1.00  0.00           C  
ATOM    210  HB2 PHE    14      28.885  35.255  43.866  1.00  0.00           H  
ATOM    211  HB3 PHE    14      27.957  35.300  45.324  1.00  0.00           H  
ATOM    212  CG  PHE    14      26.991  34.542  43.640  1.00  0.00           C  
ATOM    213  CD1 PHE    14      27.396  33.829  42.581  1.00  0.00           C  
ATOM    214  HD1 PHE    14      28.317  34.101  42.086  1.00  0.00           H  
ATOM    215  CE1 PHE    14      26.618  32.848  41.983  1.00  0.00           C  
ATOM    216  HE1 PHE    14      26.927  32.432  41.035  1.00  0.00           H  
ATOM    217  CZ  PHE    14      25.374  32.516  42.583  1.00  0.00           C  
ATOM    218  HZ  PHE    14      24.721  31.815  42.083  1.00  0.00           H  
ATOM    219  CE2 PHE    14      24.988  33.121  43.787  1.00  0.00           C  
ATOM    220  HE2 PHE    14      24.055  32.828  44.247  1.00  0.00           H  
ATOM    221  CD2 PHE    14      25.805  34.151  44.309  1.00  0.00           C  
ATOM    222  HD2 PHE    14      25.522  34.498  45.292  1.00  0.00           H  
ATOM    223  C   PHE    14      26.171  37.323  43.882  1.00  0.00           C  
ATOM    224  O   PHE    14      25.623  37.600  42.780  1.00  0.00           O  
ATOM    225  N   GLU    15      25.503  37.485  45.010  1.00  0.00           N  
ATOM    226  H   GLU    15      25.881  37.383  45.940  1.00  0.00           H  
ATOM    227  CA  GLU    15      24.050  37.878  45.094  1.00  0.00           C  
ATOM    228  HA  GLU    15      23.517  37.037  44.649  1.00  0.00           H  
ATOM    229  CB  GLU    15      23.559  37.938  46.599  1.00  0.00           C  
ATOM    230  HB2 GLU    15      24.120  38.705  47.133  1.00  0.00           H  
ATOM    231  HB3 GLU    15      22.498  38.143  46.454  1.00  0.00           H  
ATOM    232  CG  GLU    15      23.720  36.620  47.420  1.00  0.00           C  
ATOM    233  HG2 GLU    15      22.953  36.674  48.193  1.00  0.00           H  
ATOM    234  HG3 GLU    15      23.574  35.912  46.605  1.00  0.00           H  
ATOM    235  CD  GLU    15      25.128  36.483  48.084  1.00  0.00           C  
ATOM    236  OE1 GLU    15      26.118  37.044  47.605  1.00  0.00           O  
ATOM    237  OE2 GLU    15      25.276  35.860  49.182  1.00  0.00           O  
ATOM    238  C   GLU    15      23.763  39.178  44.267  1.00  0.00           C  
ATOM    239  O   GLU    15      22.859  39.180  43.471  1.00  0.00           O  
ATOM    240  N   ALA    16      24.437  40.308  44.583  1.00  0.00           N  
ATOM    241  H   ALA    16      25.067  40.192  45.363  1.00  0.00           H  
ATOM    242  CA  ALA    16      24.382  41.620  44.033  1.00  0.00           C  
ATOM    243  HA  ALA    16      23.459  42.131  44.309  1.00  0.00           H  
ATOM    244  CB  ALA    16      25.540  42.331  44.719  1.00  0.00           C  
ATOM    245  HB1 ALA    16      26.485  41.799  44.618  1.00  0.00           H  
ATOM    246  HB2 ALA    16      25.468  43.400  44.519  1.00  0.00           H  
ATOM    247  HB3 ALA    16      25.378  42.228  45.792  1.00  0.00           H  
ATOM    248  C   ALA    16      24.486  41.650  42.517  1.00  0.00           C  
ATOM    249  O   ALA    16      23.618  42.194  41.833  1.00  0.00           O  
ATOM    250  N   PHE    17      25.532  41.074  41.933  1.00  0.00           N  
ATOM    251  H   PHE    17      26.167  40.647  42.593  1.00  0.00           H  
ATOM    252  CA  PHE    17      25.653  40.914  40.476  1.00  0.00           C  
ATOM    253  HA  PHE    17      25.606  41.925  40.071  1.00  0.00           H  
ATOM    254  CB  PHE    17      27.125  40.444  40.218  1.00  0.00           C  
ATOM    255  HB2 PHE    17      27.826  41.172  40.628  1.00  0.00           H  
ATOM    256  HB3 PHE    17      27.328  39.540  40.792  1.00  0.00           H  
ATOM    257  CG  PHE    17      27.473  40.221  38.730  1.00  0.00           C  
ATOM    258  CD1 PHE    17      27.719  38.911  38.234  1.00  0.00           C  
ATOM    259  HD1 PHE    17      27.720  38.096  38.942  1.00  0.00           H  
ATOM    260  CE1 PHE    17      27.884  38.751  36.843  1.00  0.00           C  
ATOM    261  HE1 PHE    17      27.968  37.731  36.498  1.00  0.00           H  
ATOM    262  CZ  PHE    17      28.065  39.817  35.964  1.00  0.00           C  
ATOM    263  HZ  PHE    17      28.159  39.591  34.912  1.00  0.00           H  
ATOM    264  CE2 PHE    17      27.995  41.106  36.495  1.00  0.00           C  
ATOM    265  HE2 PHE    17      28.071  41.965  35.845  1.00  0.00           H  
ATOM    266  CD2 PHE    17      27.708  41.330  37.882  1.00  0.00           C  
ATOM    267  HD2 PHE    17      27.574  42.357  38.188  1.00  0.00           H  
ATOM    268  C   PHE    17      24.505  40.010  39.929  1.00  0.00           C  
ATOM    269  O   PHE    17      23.885  40.443  38.895  1.00  0.00           O  
ATOM    270  N   MET    18      24.177  38.897  40.531  1.00  0.00           N  
ATOM    271  H   MET    18      24.715  38.599  41.332  1.00  0.00           H  
ATOM    272  CA  MET    18      23.093  38.074  40.086  1.00  0.00           C  
ATOM    273  HA  MET    18      23.185  37.912  39.012  1.00  0.00           H  
ATOM    274  CB  MET    18      22.929  36.676  40.752  1.00  0.00           C  
ATOM    275  HB2 MET    18      22.930  36.745  41.840  1.00  0.00           H  
ATOM    276  HB3 MET    18      21.998  36.130  40.600  1.00  0.00           H  
ATOM    277  CG  MET    18      24.000  35.812  40.356  1.00  0.00           C  
ATOM    278  HG2 MET    18      24.944  36.193  40.747  1.00  0.00           H  
ATOM    279  HG3 MET    18      23.865  34.900  40.936  1.00  0.00           H  
ATOM    280  SD  MET    18      24.034  35.347  38.648  1.00  0.00           S  
ATOM    281  CE  MET    18      24.998  33.889  38.751  1.00  0.00           C  
ATOM    282  HE1 MET    18      25.806  34.120  39.446  1.00  0.00           H  
ATOM    283  HE2 MET    18      24.369  33.074  39.107  1.00  0.00           H  
ATOM    284  HE3 MET    18      25.357  33.585  37.768  1.00  0.00           H  
ATOM    285  C   MET    18      21.646  38.658  40.164  1.00  0.00           C  
ATOM    286  O   MET    18      20.794  38.330  39.391  1.00  0.00           O  
ATOM    287  N   LYS    19      21.416  39.599  41.131  1.00  0.00           N  
ATOM    288  H   LYS    19      22.153  39.642  41.821  1.00  0.00           H  
ATOM    289  CA  LYS    19      20.208  40.467  41.223  1.00  0.00           C  
ATOM    290  HA  LYS    19      19.329  39.832  41.337  1.00  0.00           H  
ATOM    291  CB  LYS    19      20.372  41.214  42.502  1.00  0.00           C  
ATOM    292  HB2 LYS    19      21.429  41.467  42.592  1.00  0.00           H  
ATOM    293  HB3 LYS    19      19.806  42.142  42.582  1.00  0.00           H  
ATOM    294  CG  LYS    19      19.941  40.254  43.690  1.00  0.00           C  
ATOM    295  HG2 LYS    19      18.875  40.033  43.640  1.00  0.00           H  
ATOM    296  HG3 LYS    19      20.443  39.307  43.495  1.00  0.00           H  
ATOM    297  CD  LYS    19      20.320  40.739  45.137  1.00  0.00           C  
ATOM    298  HD2 LYS    19      21.391  40.938  45.115  1.00  0.00           H  
ATOM    299  HD3 LYS    19      19.669  41.581  45.373  1.00  0.00           H  
ATOM    300  CE  LYS    19      20.021  39.648  46.123  1.00  0.00           C  
ATOM    301  HE2 LYS    19      20.137  38.642  45.721  1.00  0.00           H  
ATOM    302  HE3 LYS    19      20.729  39.774  46.942  1.00  0.00           H  
ATOM    303  NZ  LYS    19      18.714  39.736  46.789  1.00  0.00           N  
ATOM    304  HZ1 LYS    19      18.667  40.612  47.289  1.00  0.00           H  
ATOM    305  HZ2 LYS    19      17.981  39.888  46.111  1.00  0.00           H  
ATOM    306  HZ3 LYS    19      18.572  38.896  47.331  1.00  0.00           H  
ATOM    307  C   LYS    19      20.097  41.380  40.017  1.00  0.00           C  
ATOM    308  O   LYS    19      19.018  41.598  39.351  1.00  0.00           O  
ATOM    309  N   ALA    20      21.199  42.085  39.718  1.00  0.00           N  
ATOM    310  H   ALA    20      21.969  41.803  40.307  1.00  0.00           H  
ATOM    311  CA  ALA    20      21.294  43.181  38.719  1.00  0.00           C  
ATOM    312  HA  ALA    20      20.524  43.925  38.926  1.00  0.00           H  
ATOM    313  CB  ALA    20      22.703  43.823  38.762  1.00  0.00           C  
ATOM    314  HB1 ALA    20      22.781  44.739  38.176  1.00  0.00           H  
ATOM    315  HB2 ALA    20      22.830  44.103  39.808  1.00  0.00           H  
ATOM    316  HB3 ALA    20      23.436  43.127  38.352  1.00  0.00           H  
ATOM    317  C   ALA    20      20.970  42.612  37.293  1.00  0.00           C  
ATOM    318  O   ALA    20      20.112  43.238  36.608  1.00  0.00           O  
ATOM    319  N   ILE    21      21.387  41.373  36.994  1.00  0.00           N  
ATOM    320  H   ILE    21      22.080  40.894  37.551  1.00  0.00           H  
ATOM    321  CA  ILE    21      21.085  40.727  35.714  1.00  0.00           C  
ATOM    322  HA  ILE    21      21.113  41.562  35.014  1.00  0.00           H  
ATOM    323  CB  ILE    21      21.979  39.556  35.268  1.00  0.00           C  
ATOM    324  HB  ILE    21      21.540  39.174  34.346  1.00  0.00           H  
ATOM    325  CG2 ILE    21      23.417  39.971  34.997  1.00  0.00           C  
ATOM    326 HG21 ILE    21      24.063  39.107  34.842  1.00  0.00           H  
ATOM    327 HG22 ILE    21      23.459  40.748  34.233  1.00  0.00           H  
ATOM    328 HG23 ILE    21      23.760  40.409  35.934  1.00  0.00           H  
ATOM    329  CG1 ILE    21      21.992  38.423  36.279  1.00  0.00           C  
ATOM    330 HG12 ILE    21      22.837  38.677  36.918  1.00  0.00           H  
ATOM    331 HG13 ILE    21      21.129  38.419  36.945  1.00  0.00           H  
ATOM    332  CD1 ILE    21      22.222  36.947  35.665  1.00  0.00           C  
ATOM    333 HD11 ILE    21      23.225  36.773  35.276  1.00  0.00           H  
ATOM    334 HD12 ILE    21      22.252  36.218  36.475  1.00  0.00           H  
ATOM    335 HD13 ILE    21      21.510  36.684  34.882  1.00  0.00           H  
ATOM    336  C   ILE    21      19.625  40.245  35.667  1.00  0.00           C  
ATOM    337  O   ILE    21      19.127  39.812  34.645  1.00  0.00           O  
ATOM    338  N   GLY    22      18.948  40.238  36.841  1.00  0.00           N  
ATOM    339  H   GLY    22      19.374  40.721  37.620  1.00  0.00           H  
ATOM    340  CA  GLY    22      17.602  39.604  37.028  1.00  0.00           C  
ATOM    341  HA2 GLY    22      17.287  39.888  38.031  1.00  0.00           H  
ATOM    342  HA3 GLY    22      16.825  40.091  36.439  1.00  0.00           H  
ATOM    343  C   GLY    22      17.449  38.051  37.206  1.00  0.00           C  
ATOM    344  O   GLY    22      16.437  37.494  36.828  1.00  0.00           O  
ATOM    345  N   LEU    23      18.362  37.321  37.821  1.00  0.00           N  
ATOM    346  H   LEU    23      19.205  37.801  38.103  1.00  0.00           H  
ATOM    347  CA  LEU    23      18.230  35.855  38.099  1.00  0.00           C  
ATOM    348  HA  LEU    23      17.949  35.402  37.148  1.00  0.00           H  
ATOM    349  CB  LEU    23      19.546  35.223  38.554  1.00  0.00           C  
ATOM    350  HB2 LEU    23      20.285  35.450  37.786  1.00  0.00           H  
ATOM    351  HB3 LEU    23      19.953  35.673  39.460  1.00  0.00           H  
ATOM    352  CG  LEU    23      19.618  33.772  38.579  1.00  0.00           C  
ATOM    353  HG  LEU    23      18.765  33.299  39.065  1.00  0.00           H  
ATOM    354  CD1 LEU    23      19.499  33.145  37.214  1.00  0.00           C  
ATOM    355 HD11 LEU    23      20.382  33.509  36.689  1.00  0.00           H  
ATOM    356 HD12 LEU    23      19.434  32.060  37.135  1.00  0.00           H  
ATOM    357 HD13 LEU    23      18.699  33.547  36.591  1.00  0.00           H  
ATOM    358  CD2 LEU    23      20.921  33.226  39.105  1.00  0.00           C  
ATOM    359 HD21 LEU    23      20.992  33.534  40.148  1.00  0.00           H  
ATOM    360 HD22 LEU    23      20.923  32.141  39.206  1.00  0.00           H  
ATOM    361 HD23 LEU    23      21.878  33.442  38.631  1.00  0.00           H  
ATOM    362  C   LEU    23      17.079  35.561  39.138  1.00  0.00           C  
ATOM    363  O   LEU    23      16.845  36.396  39.963  1.00  0.00           O  
ATOM    364  N   PRO    24      16.401  34.356  39.033  1.00  0.00           N  
ATOM    365  CD  PRO    24      16.170  33.460  37.865  1.00  0.00           C  
ATOM    366  HD2 PRO    24      16.875  32.629  37.895  1.00  0.00           H  
ATOM    367  HD3 PRO    24      16.278  33.872  36.862  1.00  0.00           H  
ATOM    368  CG  PRO    24      14.786  32.838  38.054  1.00  0.00           C  
ATOM    369  HG2 PRO    24      14.760  31.883  37.529  1.00  0.00           H  
ATOM    370  HG3 PRO    24      13.955  33.497  37.805  1.00  0.00           H  
ATOM    371  CB  PRO    24      14.645  32.707  39.502  1.00  0.00           C  
ATOM    372  HB2 PRO    24      15.189  31.845  39.888  1.00  0.00           H  
ATOM    373  HB3 PRO    24      13.623  32.864  39.846  1.00  0.00           H  
ATOM    374  CA  PRO    24      15.444  33.968  40.078  1.00  0.00           C  
ATOM    375  HA  PRO    24      14.767  34.802  40.262  1.00  0.00           H  
ATOM    376  C   PRO    24      16.116  33.593  41.402  1.00  0.00           C  
ATOM    377  O   PRO    24      17.131  32.819  41.444  1.00  0.00           O  
ATOM    378  N   GLU    25      15.511  34.043  42.486  1.00  0.00           N  
ATOM    379  H   GLU    25      14.604  34.486  42.465  1.00  0.00           H  
ATOM    380  CA  GLU    25      16.052  33.938  43.871  1.00  0.00           C  
ATOM    381  HA  GLU    25      17.020  34.427  43.974  1.00  0.00           H  
ATOM    382  CB  GLU    25      15.180  34.497  44.965  1.00  0.00           C  
ATOM    383  HB2 GLU    25      14.418  33.749  45.183  1.00  0.00           H  
ATOM    384  HB3 GLU    25      15.772  34.542  45.879  1.00  0.00           H  
ATOM    385  CG  GLU    25      14.586  35.937  44.852  1.00  0.00           C  
ATOM    386  HG2 GLU    25      14.358  36.367  45.827  1.00  0.00           H  
ATOM    387  HG3 GLU    25      15.376  36.581  44.464  1.00  0.00           H  
ATOM    388  CD  GLU    25      13.258  35.881  44.036  1.00  0.00           C  
ATOM    389  OE1 GLU    25      13.220  35.464  42.911  1.00  0.00           O  
ATOM    390  OE2 GLU    25      12.209  36.432  44.605  1.00  0.00           O  
ATOM    391  C   GLU    25      16.255  32.468  44.238  1.00  0.00           C  
ATOM    392  O   GLU    25      17.200  32.171  44.951  1.00  0.00           O  
ATOM    393  N   GLU    26      15.394  31.506  43.876  1.00  0.00           N  
ATOM    394  H   GLU    26      14.564  31.680  43.327  1.00  0.00           H  
ATOM    395  CA  GLU    26      15.741  30.075  44.136  1.00  0.00           C  
ATOM    396  HA  GLU    26      15.678  29.940  45.216  1.00  0.00           H  
ATOM    397  CB  GLU    26      14.519  29.242  43.528  1.00  0.00           C  
ATOM    398  HB2 GLU    26      13.573  29.686  43.836  1.00  0.00           H  
ATOM    399  HB3 GLU    26      14.479  29.273  42.439  1.00  0.00           H  
ATOM    400  CG  GLU    26      14.532  27.765  44.037  1.00  0.00           C  
ATOM    401  HG2 GLU    26      14.107  27.064  43.319  1.00  0.00           H  
ATOM    402  HG3 GLU    26      15.563  27.451  44.198  1.00  0.00           H  
ATOM    403  CD  GLU    26      13.761  27.670  45.307  1.00  0.00           C  
ATOM    404  OE1 GLU    26      13.846  28.563  46.161  1.00  0.00           O  
ATOM    405  OE2 GLU    26      12.980  26.663  45.445  1.00  0.00           O  
ATOM    406  C   GLU    26      17.069  29.657  43.431  1.00  0.00           C  
ATOM    407  O   GLU    26      17.703  28.756  43.933  1.00  0.00           O  
ATOM    408  N   LEU    27      17.415  30.221  42.314  1.00  0.00           N  
ATOM    409  H   LEU    27      16.965  31.109  42.141  1.00  0.00           H  
ATOM    410  CA  LEU    27      18.630  29.824  41.534  1.00  0.00           C  
ATOM    411  HA  LEU    27      18.724  28.738  41.523  1.00  0.00           H  
ATOM    412  CB  LEU    27      18.520  30.252  40.037  1.00  0.00           C  
ATOM    413  HB2 LEU    27      18.071  31.244  39.993  1.00  0.00           H  
ATOM    414  HB3 LEU    27      19.543  30.423  39.701  1.00  0.00           H  
ATOM    415  CG  LEU    27      17.885  29.253  39.088  1.00  0.00           C  
ATOM    416  HG  LEU    27      18.491  28.348  39.114  1.00  0.00           H  
ATOM    417  CD1 LEU    27      16.400  28.964  39.466  1.00  0.00           C  
ATOM    418 HD11 LEU    27      16.487  28.541  40.467  1.00  0.00           H  
ATOM    419 HD12 LEU    27      15.708  29.798  39.356  1.00  0.00           H  
ATOM    420 HD13 LEU    27      15.961  28.267  38.752  1.00  0.00           H  
ATOM    421  CD2 LEU    27      17.867  29.615  37.556  1.00  0.00           C  
ATOM    422 HD21 LEU    27      17.399  28.784  37.029  1.00  0.00           H  
ATOM    423 HD22 LEU    27      17.191  30.470  37.565  1.00  0.00           H  
ATOM    424 HD23 LEU    27      18.799  29.888  37.062  1.00  0.00           H  
ATOM    425  C   LEU    27      19.815  30.402  42.325  1.00  0.00           C  
ATOM    426  O   LEU    27      20.747  29.714  42.429  1.00  0.00           O  
ATOM    427  N   ILE    28      19.694  31.659  42.848  1.00  0.00           N  
ATOM    428  H   ILE    28      18.887  32.073  42.402  1.00  0.00           H  
ATOM    429  CA  ILE    28      20.680  32.348  43.711  1.00  0.00           C  
ATOM    430  HA  ILE    28      21.674  32.306  43.265  1.00  0.00           H  
ATOM    431  CB  ILE    28      20.382  33.779  44.034  1.00  0.00           C  
ATOM    432  HB  ILE    28      19.455  33.854  44.603  1.00  0.00           H  
ATOM    433  CG2 ILE    28      21.501  34.420  44.784  1.00  0.00           C  
ATOM    434 HG21 ILE    28      21.800  33.838  45.656  1.00  0.00           H  
ATOM    435 HG22 ILE    28      22.424  34.452  44.206  1.00  0.00           H  
ATOM    436 HG23 ILE    28      21.156  35.355  45.226  1.00  0.00           H  
ATOM    437  CG1 ILE    28      20.042  34.606  42.803  1.00  0.00           C  
ATOM    438 HG12 ILE    28      20.804  34.690  42.028  1.00  0.00           H  
ATOM    439 HG13 ILE    28      19.210  34.191  42.235  1.00  0.00           H  
ATOM    440  CD1 ILE    28      19.617  36.089  43.121  1.00  0.00           C  
ATOM    441 HD11 ILE    28      20.398  36.847  43.059  1.00  0.00           H  
ATOM    442 HD12 ILE    28      18.891  36.317  42.339  1.00  0.00           H  
ATOM    443 HD13 ILE    28      19.117  36.084  44.089  1.00  0.00           H  
ATOM    444  C   ILE    28      20.873  31.583  44.943  1.00  0.00           C  
ATOM    445  O   ILE    28      22.059  31.384  45.394  1.00  0.00           O  
ATOM    446  N   GLN    29      19.858  31.010  45.555  1.00  0.00           N  
ATOM    447  H   GLN    29      19.003  31.067  45.021  1.00  0.00           H  
ATOM    448  CA  GLN    29      19.931  30.241  46.824  1.00  0.00           C  
ATOM    449  HA  GLN    29      20.576  30.845  47.462  1.00  0.00           H  
ATOM    450  CB  GLN    29      18.582  29.842  47.471  1.00  0.00           C  
ATOM    451  HB2 GLN    29      18.005  29.211  46.796  1.00  0.00           H  
ATOM    452  HB3 GLN    29      18.829  29.231  48.340  1.00  0.00           H  
ATOM    453  CG  GLN    29      17.553  30.942  48.011  1.00  0.00           C  
ATOM    454  HG2 GLN    29      16.855  31.207  47.216  1.00  0.00           H  
ATOM    455  HG3 GLN    29      16.860  30.601  48.780  1.00  0.00           H  
ATOM    456  CD  GLN    29      18.297  32.282  48.273  1.00  0.00           C  
ATOM    457  OE1 GLN    29      18.822  32.503  49.433  1.00  0.00           O  
ATOM    458  NE2 GLN    29      18.482  33.174  47.366  1.00  0.00           N  
ATOM    459 HE21 GLN    29      19.078  33.982  47.470  1.00  0.00           H  
ATOM    460 HE22 GLN    29      17.834  33.069  46.598  1.00  0.00           H  
ATOM    461  C   GLN    29      20.701  28.938  46.542  1.00  0.00           C  
ATOM    462  O   GLN    29      21.699  28.732  47.196  1.00  0.00           O  
ATOM    463  N   LYS    30      20.321  28.108  45.542  1.00  0.00           N  
ATOM    464  H   LYS    30      19.480  28.324  45.026  1.00  0.00           H  
ATOM    465  CA  LYS    30      21.028  26.828  45.208  1.00  0.00           C  
ATOM    466  HA  LYS    30      20.982  26.087  46.005  1.00  0.00           H  
ATOM    467  CB  LYS    30      20.199  26.231  43.920  1.00  0.00           C  
ATOM    468  HB2 LYS    30      19.929  27.106  43.329  1.00  0.00           H  
ATOM    469  HB3 LYS    30      20.864  25.480  43.493  1.00  0.00           H  
ATOM    470  CG  LYS    30      18.925  25.540  44.560  1.00  0.00           C  
ATOM    471  HG2 LYS    30      19.193  24.716  45.221  1.00  0.00           H  
ATOM    472  HG3 LYS    30      18.397  26.245  45.203  1.00  0.00           H  
ATOM    473  CD  LYS    30      17.948  25.070  43.387  1.00  0.00           C  
ATOM    474  HD2 LYS    30      18.564  24.362  42.833  1.00  0.00           H  
ATOM    475  HD3 LYS    30      17.149  24.419  43.742  1.00  0.00           H  
ATOM    476  CE  LYS    30      17.353  26.066  42.441  1.00  0.00           C  
ATOM    477  HE2 LYS    30      16.776  26.831  42.960  1.00  0.00           H  
ATOM    478  HE3 LYS    30      18.235  26.541  42.012  1.00  0.00           H  
ATOM    479  NZ  LYS    30      16.525  25.542  41.355  1.00  0.00           N  
ATOM    480  HZ1 LYS    30      15.827  24.942  41.772  1.00  0.00           H  
ATOM    481  HZ2 LYS    30      16.040  26.220  40.785  1.00  0.00           H  
ATOM    482  HZ3 LYS    30      17.144  24.939  40.832  1.00  0.00           H  
ATOM    483  C   LYS    30      22.506  27.074  44.945  1.00  0.00           C  
ATOM    484  O   LYS    30      23.293  26.279  45.403  1.00  0.00           O  
ATOM    485  N   GLY    31      22.852  28.182  44.259  1.00  0.00           N  
ATOM    486  H   GLY    31      22.056  28.707  43.925  1.00  0.00           H  
ATOM    487  CA  GLY    31      24.218  28.443  43.796  1.00  0.00           C  
ATOM    488  HA2 GLY    31      24.690  27.606  43.281  1.00  0.00           H  
ATOM    489  HA3 GLY    31      24.169  29.299  43.124  1.00  0.00           H  
ATOM    490  C   GLY    31      25.213  28.936  44.823  1.00  0.00           C  
ATOM    491  O   GLY    31      26.341  28.439  44.923  1.00  0.00           O  
ATOM    492  N   LYS    32      24.776  29.958  45.618  1.00  0.00           N  
ATOM    493  H   LYS    32      23.863  30.359  45.453  1.00  0.00           H  
ATOM    494  CA  LYS    32      25.701  30.557  46.604  1.00  0.00           C  
ATOM    495  HA  LYS    32      26.555  30.876  46.007  1.00  0.00           H  
ATOM    496  CB  LYS    32      25.037  31.834  47.251  1.00  0.00           C  
ATOM    497  HB2 LYS    32      25.813  32.472  47.674  1.00  0.00           H  
ATOM    498  HB3 LYS    32      24.462  32.466  46.574  1.00  0.00           H  
ATOM    499  CG  LYS    32      24.102  31.347  48.446  1.00  0.00           C  
ATOM    500  HG2 LYS    32      23.568  30.435  48.179  1.00  0.00           H  
ATOM    501  HG3 LYS    32      24.750  31.089  49.284  1.00  0.00           H  
ATOM    502  CD  LYS    32      23.181  32.517  48.866  1.00  0.00           C  
ATOM    503  HD2 LYS    32      23.756  33.278  49.394  1.00  0.00           H  
ATOM    504  HD3 LYS    32      22.675  32.819  47.950  1.00  0.00           H  
ATOM    505  CE  LYS    32      22.268  31.983  49.896  1.00  0.00           C  
ATOM    506  HE2 LYS    32      21.683  31.138  49.535  1.00  0.00           H  
ATOM    507  HE3 LYS    32      22.807  31.627  50.774  1.00  0.00           H  
ATOM    508  NZ  LYS    32      21.373  33.049  50.395  1.00  0.00           N  
ATOM    509  HZ1 LYS    32      20.728  33.352  49.680  1.00  0.00           H  
ATOM    510  HZ2 LYS    32      20.938  32.832  51.280  1.00  0.00           H  
ATOM    511  HZ3 LYS    32      21.879  33.871  50.693  1.00  0.00           H  
ATOM    512  C   LYS    32      26.357  29.613  47.624  1.00  0.00           C  
ATOM    513  O   LYS    32      27.374  30.006  48.250  1.00  0.00           O  
ATOM    514  N   ASP    33      25.880  28.468  47.847  1.00  0.00           N  
ATOM    515  H   ASP    33      25.072  28.308  47.264  1.00  0.00           H  
ATOM    516  CA  ASP    33      26.437  27.399  48.692  1.00  0.00           C  
ATOM    517  HA  ASP    33      26.934  27.752  49.597  1.00  0.00           H  
ATOM    518  CB  ASP    33      25.426  26.341  49.186  1.00  0.00           C  
ATOM    519  HB2 ASP    33      24.800  25.944  48.386  1.00  0.00           H  
ATOM    520  HB3 ASP    33      25.975  25.557  49.708  1.00  0.00           H  
ATOM    521  CG  ASP    33      24.502  26.932  50.262  1.00  0.00           C  
ATOM    522  OD1 ASP    33      23.409  26.321  50.380  1.00  0.00           O  
ATOM    523  OD2 ASP    33      24.659  27.983  50.832  1.00  0.00           O  
ATOM    524  C   ASP    33      27.516  26.563  47.936  1.00  0.00           C  
ATOM    525  O   ASP    33      28.370  25.994  48.586  1.00  0.00           O  
ATOM    526  N   ILE    34      27.583  26.553  46.648  1.00  0.00           N  
ATOM    527  H   ILE    34      26.799  26.987  46.183  1.00  0.00           H  
ATOM    528  CA  ILE    34      28.440  25.640  45.826  1.00  0.00           C  
ATOM    529  HA  ILE    34      28.506  24.692  46.361  1.00  0.00           H  
ATOM    530  CB  ILE    34      27.749  25.308  44.480  1.00  0.00           C  
ATOM    531  HB  ILE    34      27.719  26.205  43.860  1.00  0.00           H  
ATOM    532  CG2 ILE    34      28.635  24.499  43.607  1.00  0.00           C  
ATOM    533 HG21 ILE    34      29.174  23.775  44.218  1.00  0.00           H  
ATOM    534 HG22 ILE    34      28.056  23.924  42.885  1.00  0.00           H  
ATOM    535 HG23 ILE    34      29.397  25.050  43.055  1.00  0.00           H  
ATOM    536  CG1 ILE    34      26.359  24.553  44.680  1.00  0.00           C  
ATOM    537 HG12 ILE    34      25.614  25.266  45.033  1.00  0.00           H  
ATOM    538 HG13 ILE    34      26.045  24.080  43.750  1.00  0.00           H  
ATOM    539  CD1 ILE    34      26.388  23.451  45.752  1.00  0.00           C  
ATOM    540 HD11 ILE    34      25.485  22.841  45.706  1.00  0.00           H  
ATOM    541 HD12 ILE    34      27.177  22.708  45.631  1.00  0.00           H  
ATOM    542 HD13 ILE    34      26.414  23.853  46.765  1.00  0.00           H  
ATOM    543  C   ILE    34      29.856  26.271  45.598  1.00  0.00           C  
ATOM    544  O   ILE    34      30.047  27.273  44.886  1.00  0.00           O  
ATOM    545  N   LYS    35      30.911  25.694  46.247  1.00  0.00           N  
ATOM    546  H   LYS    35      30.680  24.836  46.727  1.00  0.00           H  
ATOM    547  CA  LYS    35      32.305  25.911  45.751  1.00  0.00           C  
ATOM    548  HA  LYS    35      32.437  26.969  45.980  1.00  0.00           H  
ATOM    549  CB  LYS    35      33.233  25.117  46.625  1.00  0.00           C  
ATOM    550  HB2 LYS    35      32.854  25.193  47.644  1.00  0.00           H  
ATOM    551  HB3 LYS    35      33.197  24.118  46.192  1.00  0.00           H  
ATOM    552  CG  LYS    35      34.638  25.672  46.771  1.00  0.00           C  
ATOM    553  HG2 LYS    35      35.126  25.746  45.799  1.00  0.00           H  
ATOM    554  HG3 LYS    35      34.513  26.675  47.179  1.00  0.00           H  
ATOM    555  CD  LYS    35      35.519  24.921  47.742  1.00  0.00           C  
ATOM    556  HD2 LYS    35      34.926  24.702  48.630  1.00  0.00           H  
ATOM    557  HD3 LYS    35      35.852  23.952  47.369  1.00  0.00           H  
ATOM    558  CE  LYS    35      36.890  25.761  47.993  1.00  0.00           C  
ATOM    559  HE2 LYS    35      37.450  25.566  47.078  1.00  0.00           H  
ATOM    560  HE3 LYS    35      36.741  26.832  48.136  1.00  0.00           H  
ATOM    561  NZ  LYS    35      37.651  25.097  49.061  1.00  0.00           N  
ATOM    562  HZ1 LYS    35      38.531  25.584  49.151  1.00  0.00           H  
ATOM    563  HZ2 LYS    35      37.147  24.920  49.918  1.00  0.00           H  
ATOM    564  HZ3 LYS    35      37.814  24.140  48.785  1.00  0.00           H  
ATOM    565  C   LYS    35      32.445  25.588  44.230  1.00  0.00           C  
ATOM    566  O   LYS    35      32.048  24.528  43.831  1.00  0.00           O  
ATOM    567  N   GLY    36      33.154  26.427  43.461  1.00  0.00           N  
ATOM    568  H   GLY    36      33.404  27.324  43.853  1.00  0.00           H  
ATOM    569  CA  GLY    36      33.214  26.297  42.024  1.00  0.00           C  
ATOM    570  HA2 GLY    36      32.410  25.642  41.689  1.00  0.00           H  
ATOM    571  HA3 GLY    36      33.176  27.275  41.544  1.00  0.00           H  
ATOM    572  C   GLY    36      34.475  25.793  41.421  1.00  0.00           C  
ATOM    573  O   GLY    36      35.577  25.762  42.007  1.00  0.00           O  
ATOM    574  N   VAL    37      34.411  25.456  40.067  1.00  0.00           N  
ATOM    575  H   VAL    37      33.595  25.564  39.482  1.00  0.00           H  
ATOM    576  CA  VAL    37      35.599  24.928  39.382  1.00  0.00           C  
ATOM    577  HA  VAL    37      36.466  25.276  39.944  1.00  0.00           H  
ATOM    578  CB  VAL    37      35.473  23.382  39.420  1.00  0.00           C  
ATOM    579  HB  VAL    37      34.944  23.041  40.309  1.00  0.00           H  
ATOM    580  CG1 VAL    37      34.740  22.699  38.217  1.00  0.00           C  
ATOM    581 HG11 VAL    37      35.160  22.959  37.245  1.00  0.00           H  
ATOM    582 HG12 VAL    37      34.624  21.628  38.385  1.00  0.00           H  
ATOM    583 HG13 VAL    37      33.732  23.100  38.108  1.00  0.00           H  
ATOM    584  CG2 VAL    37      36.786  22.598  39.457  1.00  0.00           C  
ATOM    585 HG21 VAL    37      37.360  23.043  40.269  1.00  0.00           H  
ATOM    586 HG22 VAL    37      36.600  21.567  39.755  1.00  0.00           H  
ATOM    587 HG23 VAL    37      37.263  22.749  38.488  1.00  0.00           H  
ATOM    588  C   VAL    37      35.661  25.503  37.916  1.00  0.00           C  
ATOM    589  O   VAL    37      34.689  25.857  37.206  1.00  0.00           O  
ATOM    590  N   SER    38      36.849  25.622  37.347  1.00  0.00           N  
ATOM    591  H   SER    38      37.635  25.265  37.872  1.00  0.00           H  
ATOM    592  CA  SER    38      37.081  25.935  35.965  1.00  0.00           C  
ATOM    593  HA  SER    38      36.179  25.700  35.401  1.00  0.00           H  
ATOM    594  CB  SER    38      37.327  27.453  35.858  1.00  0.00           C  
ATOM    595  HB2 SER    38      36.545  27.965  36.419  1.00  0.00           H  
ATOM    596  HB3 SER    38      38.288  27.761  36.269  1.00  0.00           H  
ATOM    597  OG  SER    38      37.428  27.895  34.456  1.00  0.00           O  
ATOM    598  HG  SER    38      36.742  27.379  34.026  1.00  0.00           H  
ATOM    599  C   SER    38      38.145  24.956  35.507  1.00  0.00           C  
ATOM    600  O   SER    38      38.929  24.325  36.302  1.00  0.00           O  
ATOM    601  N   GLU    39      38.422  24.886  34.212  1.00  0.00           N  
ATOM    602  H   GLU    39      37.716  25.338  33.649  1.00  0.00           H  
ATOM    603  CA  GLU    39      39.558  24.244  33.555  1.00  0.00           C  
ATOM    604  HA  GLU    39      40.408  24.420  34.215  1.00  0.00           H  
ATOM    605  CB  GLU    39      39.311  22.685  33.491  1.00  0.00           C  
ATOM    606  HB2 GLU    39      39.266  22.244  34.487  1.00  0.00           H  
ATOM    607  HB3 GLU    39      38.432  22.542  32.862  1.00  0.00           H  
ATOM    608  CG  GLU    39      40.456  22.014  32.805  1.00  0.00           C  
ATOM    609  HG2 GLU    39      40.557  22.266  31.749  1.00  0.00           H  
ATOM    610  HG3 GLU    39      41.383  22.319  33.289  1.00  0.00           H  
ATOM    611  CD  GLU    39      40.206  20.489  32.950  1.00  0.00           C  
ATOM    612  OE1 GLU    39      41.163  19.709  32.578  1.00  0.00           O  
ATOM    613  OE2 GLU    39      39.236  20.020  33.525  1.00  0.00           O  
ATOM    614  C   GLU    39      39.688  24.828  32.119  1.00  0.00           C  
ATOM    615  O   GLU    39      38.716  25.471  31.578  1.00  0.00           O  
ATOM    616  N   ILE    40      40.966  24.975  31.650  1.00  0.00           N  
ATOM    617  H   ILE    40      41.701  24.437  32.086  1.00  0.00           H  
ATOM    618  CA  ILE    40      41.391  25.742  30.452  1.00  0.00           C  
ATOM    619  HA  ILE    40      40.492  25.839  29.843  1.00  0.00           H  
ATOM    620  CB  ILE    40      41.936  27.092  30.833  1.00  0.00           C  
ATOM    621  HB  ILE    40      42.568  27.024  31.719  1.00  0.00           H  
ATOM    622  CG2 ILE    40      42.720  27.829  29.661  1.00  0.00           C  
ATOM    623 HG21 ILE    40      43.070  28.807  29.991  1.00  0.00           H  
ATOM    624 HG22 ILE    40      43.573  27.167  29.505  1.00  0.00           H  
ATOM    625 HG23 ILE    40      42.166  27.866  28.723  1.00  0.00           H  
ATOM    626  CG1 ILE    40      40.773  27.969  31.233  1.00  0.00           C  
ATOM    627 HG12 ILE    40      40.140  28.339  30.428  1.00  0.00           H  
ATOM    628 HG13 ILE    40      40.215  27.462  32.020  1.00  0.00           H  
ATOM    629  CD1 ILE    40      41.198  29.180  31.993  1.00  0.00           C  
ATOM    630 HD11 ILE    40      41.957  29.758  31.467  1.00  0.00           H  
ATOM    631 HD12 ILE    40      40.344  29.806  32.252  1.00  0.00           H  
ATOM    632 HD13 ILE    40      41.463  28.857  33.000  1.00  0.00           H  
ATOM    633  C   ILE    40      42.431  24.880  29.717  1.00  0.00           C  
ATOM    634  O   ILE    40      43.573  24.629  30.169  1.00  0.00           O  
ATOM    635  N   VAL    41      42.163  24.582  28.476  1.00  0.00           N  
ATOM    636  H   VAL    41      41.244  24.851  28.155  1.00  0.00           H  
ATOM    637  CA  VAL    41      42.995  23.995  27.473  1.00  0.00           C  
ATOM    638  HA  VAL    41      43.772  23.423  27.980  1.00  0.00           H  
ATOM    639  CB  VAL    41      42.224  22.957  26.604  1.00  0.00           C  
ATOM    640  HB  VAL    41      41.548  23.526  25.965  1.00  0.00           H  
ATOM    641  CG1 VAL    41      43.190  22.340  25.598  1.00  0.00           C  
ATOM    642 HG11 VAL    41      43.373  22.956  24.718  1.00  0.00           H  
ATOM    643 HG12 VAL    41      44.103  22.125  26.153  1.00  0.00           H  
ATOM    644 HG13 VAL    41      42.908  21.342  25.261  1.00  0.00           H  
ATOM    645  CG2 VAL    41      41.549  21.888  27.451  1.00  0.00           C  
ATOM    646 HG21 VAL    41      40.546  22.240  27.692  1.00  0.00           H  
ATOM    647 HG22 VAL    41      41.427  21.051  26.763  1.00  0.00           H  
ATOM    648 HG23 VAL    41      42.005  21.572  28.390  1.00  0.00           H  
ATOM    649  C   VAL    41      43.584  25.124  26.660  1.00  0.00           C  
ATOM    650  O   VAL    41      42.923  26.144  26.530  1.00  0.00           O  
ATOM    651  N   GLN    42      44.801  24.955  26.090  1.00  0.00           N  
ATOM    652  H   GLN    42      45.394  24.150  26.228  1.00  0.00           H  
ATOM    653  CA  GLN    42      45.375  26.071  25.202  1.00  0.00           C  
ATOM    654  HA  GLN    42      44.547  26.641  24.780  1.00  0.00           H  
ATOM    655  CB  GLN    42      46.228  27.101  26.065  1.00  0.00           C  
ATOM    656  HB2 GLN    42      45.502  27.556  26.741  1.00  0.00           H  
ATOM    657  HB3 GLN    42      47.044  26.510  26.479  1.00  0.00           H  
ATOM    658  CG  GLN    42      46.850  28.272  25.334  1.00  0.00           C  
ATOM    659  HG2 GLN    42      47.461  27.925  24.500  1.00  0.00           H  
ATOM    660  HG3 GLN    42      46.027  28.864  24.935  1.00  0.00           H  
ATOM    661  CD  GLN    42      47.722  29.046  26.294  1.00  0.00           C  
ATOM    662  OE1 GLN    42      47.863  28.753  27.455  1.00  0.00           O  
ATOM    663  NE2 GLN    42      48.295  30.171  25.803  1.00  0.00           N  
ATOM    664 HE21 GLN    42      48.863  30.707  26.443  1.00  0.00           H  
ATOM    665 HE22 GLN    42      48.138  30.386  24.829  1.00  0.00           H  
ATOM    666  C   GLN    42      46.227  25.459  23.958  1.00  0.00           C  
ATOM    667  O   GLN    42      47.088  24.595  24.197  1.00  0.00           O  
ATOM    668  N   ASN    43      45.946  25.889  22.782  1.00  0.00           N  
ATOM    669  H   ASN    43      45.223  26.591  22.707  1.00  0.00           H  
ATOM    670  CA  ASN    43      46.386  25.348  21.439  1.00  0.00           C  
ATOM    671  HA  ASN    43      47.365  24.890  21.584  1.00  0.00           H  
ATOM    672  CB  ASN    43      45.309  24.350  20.975  1.00  0.00           C  
ATOM    673  HB2 ASN    43      45.364  23.487  21.638  1.00  0.00           H  
ATOM    674  HB3 ASN    43      44.297  24.756  21.003  1.00  0.00           H  
ATOM    675  CG  ASN    43      45.505  23.905  19.488  1.00  0.00           C  
ATOM    676  OD1 ASN    43      46.621  23.952  18.950  1.00  0.00           O  
ATOM    677  ND2 ASN    43      44.436  23.378  18.821  1.00  0.00           N  
ATOM    678 HD21 ASN    43      44.624  23.157  17.853  1.00  0.00           H  
ATOM    679 HD22 ASN    43      43.529  23.327  19.261  1.00  0.00           H  
ATOM    680  C   ASN    43      46.571  26.541  20.457  1.00  0.00           C  
ATOM    681  O   ASN    43      45.818  26.807  19.515  1.00  0.00           O  
ATOM    682  N   GLY    44      47.615  27.344  20.684  1.00  0.00           N  
ATOM    683  H   GLY    44      48.134  27.242  21.544  1.00  0.00           H  
ATOM    684  CA  GLY    44      47.966  28.535  19.827  1.00  0.00           C  
ATOM    685  HA2 GLY    44      48.970  28.934  19.975  1.00  0.00           H  
ATOM    686  HA3 GLY    44      47.850  28.166  18.808  1.00  0.00           H  
ATOM    687  C   GLY    44      46.941  29.682  20.076  1.00  0.00           C  
ATOM    688  O   GLY    44      46.857  30.144  21.204  1.00  0.00           O  
ATOM    689  N   LYS    45      46.184  30.124  19.057  1.00  0.00           N  
ATOM    690  H   LYS    45      46.479  29.820  18.140  1.00  0.00           H  
ATOM    691  CA  LYS    45      44.952  31.013  19.145  1.00  0.00           C  
ATOM    692  HA  LYS    45      45.232  31.789  19.858  1.00  0.00           H  
ATOM    693  CB  LYS    45      44.675  31.639  17.744  1.00  0.00           C  
ATOM    694  HB2 LYS    45      44.906  30.874  17.003  1.00  0.00           H  
ATOM    695  HB3 LYS    45      43.640  31.961  17.631  1.00  0.00           H  
ATOM    696  CG  LYS    45      45.502  32.913  17.609  1.00  0.00           C  
ATOM    697  HG2 LYS    45      45.174  33.683  18.307  1.00  0.00           H  
ATOM    698  HG3 LYS    45      46.528  32.629  17.844  1.00  0.00           H  
ATOM    699  CD  LYS    45      45.532  33.427  16.098  1.00  0.00           C  
ATOM    700  HD2 LYS    45      44.596  33.834  15.718  1.00  0.00           H  
ATOM    701  HD3 LYS    45      46.135  34.335  16.131  1.00  0.00           H  
ATOM    702  CE  LYS    45      46.171  32.420  15.196  1.00  0.00           C  
ATOM    703  HE2 LYS    45      47.260  32.470  15.202  1.00  0.00           H  
ATOM    704  HE3 LYS    45      45.756  31.469  15.528  1.00  0.00           H  
ATOM    705  NZ  LYS    45      45.677  32.621  13.753  1.00  0.00           N  
ATOM    706  HZ1 LYS    45      44.703  32.373  13.653  1.00  0.00           H  
ATOM    707  HZ2 LYS    45      45.490  33.603  13.608  1.00  0.00           H  
ATOM    708  HZ3 LYS    45      46.269  32.190  13.058  1.00  0.00           H  
ATOM    709  C   LYS    45      43.665  30.272  19.680  1.00  0.00           C  
ATOM    710  O   LYS    45      42.648  30.939  19.904  1.00  0.00           O  
ATOM    711  N   HIE    46      43.648  28.993  19.767  1.00  0.00           N  
ATOM    712  H   HIE    46      44.441  28.381  19.638  1.00  0.00           H  
ATOM    713  CA  HIE    46      42.437  28.310  20.045  1.00  0.00           C  
ATOM    714  HA  HIE    46      41.596  29.003  20.059  1.00  0.00           H  
ATOM    715  CB  HIE    46      42.158  27.147  19.075  1.00  0.00           C  
ATOM    716  HB2 HIE    46      42.812  26.292  19.241  1.00  0.00           H  
ATOM    717  HB3 HIE    46      41.178  26.731  19.308  1.00  0.00           H  
ATOM    718  CG  HIE    46      42.287  27.559  17.716  1.00  0.00           C  
ATOM    719  ND1 HIE    46      41.409  28.455  16.964  1.00  0.00           N  
ATOM    720  CE1 HIE    46      42.043  28.752  15.882  1.00  0.00           C  
ATOM    721  HE1 HIE    46      41.525  29.195  15.044  1.00  0.00           H  
ATOM    722  NE2 HIE    46      43.248  28.120  15.869  1.00  0.00           N  
ATOM    723  HE2 HIE    46      43.875  28.197  15.080  1.00  0.00           H  
ATOM    724  CD2 HIE    46      43.383  27.286  16.942  1.00  0.00           C  
ATOM    725  HD2 HIE    46      44.250  26.705  17.221  1.00  0.00           H  
ATOM    726  C   HIE    46      42.577  27.763  21.480  1.00  0.00           C  
ATOM    727  O   HIE    46      43.681  27.441  21.950  1.00  0.00           O  
ATOM    728  N   PHE    47      41.441  27.763  22.123  1.00  0.00           N  
ATOM    729  H   PHE    47      40.574  28.044  21.689  1.00  0.00           H  
ATOM    730  CA  PHE    47      41.217  27.300  23.497  1.00  0.00           C  
ATOM    731  HA  PHE    47      42.006  26.580  23.715  1.00  0.00           H  
ATOM    732  CB  PHE    47      41.183  28.506  24.424  1.00  0.00           C  
ATOM    733  HB2 PHE    47      40.353  29.147  24.129  1.00  0.00           H  
ATOM    734  HB3 PHE    47      41.065  28.089  25.424  1.00  0.00           H  
ATOM    735  CG  PHE    47      42.405  29.420  24.510  1.00  0.00           C  
ATOM    736  CD1 PHE    47      42.793  30.345  23.467  1.00  0.00           C  
ATOM    737  HD1 PHE    47      42.242  30.296  22.539  1.00  0.00           H  
ATOM    738  CE1 PHE    47      43.855  31.320  23.644  1.00  0.00           C  
ATOM    739  HE1 PHE    47      44.247  31.803  22.761  1.00  0.00           H  
ATOM    740  CZ  PHE    47      44.340  31.599  24.967  1.00  0.00           C  
ATOM    741  HZ  PHE    47      45.103  32.309  25.252  1.00  0.00           H  
ATOM    742  CE2 PHE    47      43.821  30.831  26.044  1.00  0.00           C  
ATOM    743  HE2 PHE    47      44.240  31.090  27.005  1.00  0.00           H  
ATOM    744  CD2 PHE    47      42.822  29.825  25.771  1.00  0.00           C  
ATOM    745  HD2 PHE    47      42.378  29.357  26.637  1.00  0.00           H  
ATOM    746  C   PHE    47      39.895  26.535  23.588  1.00  0.00           C  
ATOM    747  O   PHE    47      39.012  26.537  22.742  1.00  0.00           O  
ATOM    748  N   LYS    48      39.853  25.827  24.780  1.00  0.00           N  
ATOM    749  H   LYS    48      40.678  25.810  25.362  1.00  0.00           H  
ATOM    750  CA  LYS    48      38.614  25.367  25.413  1.00  0.00           C  
ATOM    751  HA  LYS    48      37.821  25.885  24.873  1.00  0.00           H  
ATOM    752  CB  LYS    48      38.492  23.868  25.200  1.00  0.00           C  
ATOM    753  HB2 LYS    48      39.406  23.471  25.642  1.00  0.00           H  
ATOM    754  HB3 LYS    48      37.638  23.504  25.771  1.00  0.00           H  
ATOM    755  CG  LYS    48      38.384  23.433  23.703  1.00  0.00           C  
ATOM    756  HG2 LYS    48      37.529  23.973  23.296  1.00  0.00           H  
ATOM    757  HG3 LYS    48      39.235  23.821  23.143  1.00  0.00           H  
ATOM    758  CD  LYS    48      38.243  21.920  23.547  1.00  0.00           C  
ATOM    759  HD2 LYS    48      38.986  21.392  24.145  1.00  0.00           H  
ATOM    760  HD3 LYS    48      37.267  21.558  23.868  1.00  0.00           H  
ATOM    761  CE  LYS    48      38.420  21.579  22.068  1.00  0.00           C  
ATOM    762  HE2 LYS    48      37.642  22.102  21.512  1.00  0.00           H  
ATOM    763  HE3 LYS    48      39.394  21.934  21.734  1.00  0.00           H  
ATOM    764  NZ  LYS    48      38.357  20.193  21.633  1.00  0.00           N  
ATOM    765  HZ1 LYS    48      39.130  19.651  21.992  1.00  0.00           H  
ATOM    766  HZ2 LYS    48      37.470  19.753  21.833  1.00  0.00           H  
ATOM    767  HZ3 LYS    48      38.496  20.126  20.634  1.00  0.00           H  
ATOM    768  C   LYS    48      38.625  25.782  26.868  1.00  0.00           C  
ATOM    769  O   LYS    48      39.687  25.769  27.512  1.00  0.00           O  
ATOM    770  N   PHE    49      37.417  26.056  27.401  1.00  0.00           N  
ATOM    771  H   PHE    49      36.714  26.287  26.714  1.00  0.00           H  
ATOM    772  CA  PHE    49      37.233  26.761  28.673  1.00  0.00           C  
ATOM    773  HA  PHE    49      37.880  26.469  29.501  1.00  0.00           H  
ATOM    774  CB  PHE    49      37.276  28.345  28.427  1.00  0.00           C  
ATOM    775  HB2 PHE    49      38.350  28.485  28.301  1.00  0.00           H  
ATOM    776  HB3 PHE    49      36.738  28.638  27.526  1.00  0.00           H  
ATOM    777  CG  PHE    49      36.653  29.215  29.588  1.00  0.00           C  
ATOM    778  CD1 PHE    49      35.830  30.279  29.270  1.00  0.00           C  
ATOM    779  HD1 PHE    49      35.349  30.384  28.309  1.00  0.00           H  
ATOM    780  CE1 PHE    49      35.439  31.109  30.302  1.00  0.00           C  
ATOM    781  HE1 PHE    49      34.686  31.874  30.186  1.00  0.00           H  
ATOM    782  CZ  PHE    49      35.933  30.915  31.642  1.00  0.00           C  
ATOM    783  HZ  PHE    49      35.673  31.633  32.406  1.00  0.00           H  
ATOM    784  CE2 PHE    49      36.820  29.936  31.911  1.00  0.00           C  
ATOM    785  HE2 PHE    49      37.213  29.902  32.916  1.00  0.00           H  
ATOM    786  CD2 PHE    49      37.212  29.055  30.879  1.00  0.00           C  
ATOM    787  HD2 PHE    49      37.962  28.281  30.950  1.00  0.00           H  
ATOM    788  C   PHE    49      35.873  26.360  29.241  1.00  0.00           C  
ATOM    789  O   PHE    49      34.844  26.551  28.668  1.00  0.00           O  
ATOM    790  N   THR    50      35.888  25.898  30.508  1.00  0.00           N  
ATOM    791  H   THR    50      36.833  25.730  30.821  1.00  0.00           H  
ATOM    792  CA  THR    50      34.691  25.594  31.328  1.00  0.00           C  
ATOM    793  HA  THR    50      33.804  25.935  30.794  1.00  0.00           H  
ATOM    794  CB  THR    50      34.696  24.070  31.584  1.00  0.00           C  
ATOM    795  HB  THR    50      35.607  23.720  32.071  1.00  0.00           H  
ATOM    796  CG2 THR    50      33.598  23.397  32.370  1.00  0.00           C  
ATOM    797 HG21 THR    50      32.647  23.385  31.837  1.00  0.00           H  
ATOM    798 HG22 THR    50      33.841  22.390  32.709  1.00  0.00           H  
ATOM    799 HG23 THR    50      33.416  23.952  33.291  1.00  0.00           H  
ATOM    800  OG1 THR    50      34.592  23.494  30.323  1.00  0.00           O  
ATOM    801  HG1 THR    50      35.475  23.291  30.005  1.00  0.00           H  
ATOM    802  C   THR    50      34.645  26.234  32.683  1.00  0.00           C  
ATOM    803  O   THR    50      35.681  26.352  33.257  1.00  0.00           O  
ATOM    804  N   ILE    51      33.435  26.656  33.286  1.00  0.00           N  
ATOM    805  H   ILE    51      32.592  26.578  32.734  1.00  0.00           H  
ATOM    806  CA  ILE    51      33.318  27.252  34.657  1.00  0.00           C  
ATOM    807  HA  ILE    51      34.074  26.686  35.199  1.00  0.00           H  
ATOM    808  CB  ILE    51      33.863  28.743  34.647  1.00  0.00           C  
ATOM    809  HB  ILE    51      34.895  28.761  34.296  1.00  0.00           H  
ATOM    810  CG2 ILE    51      33.121  29.646  33.710  1.00  0.00           C  
ATOM    811 HG21 ILE    51      33.317  29.384  32.670  1.00  0.00           H  
ATOM    812 HG22 ILE    51      32.034  29.590  33.762  1.00  0.00           H  
ATOM    813 HG23 ILE    51      33.494  30.670  33.726  1.00  0.00           H  
ATOM    814  CG1 ILE    51      33.827  29.319  36.140  1.00  0.00           C  
ATOM    815 HG12 ILE    51      32.837  29.710  36.374  1.00  0.00           H  
ATOM    816 HG13 ILE    51      34.135  28.530  36.826  1.00  0.00           H  
ATOM    817  CD1 ILE    51      34.742  30.478  36.339  1.00  0.00           C  
ATOM    818 HD11 ILE    51      34.626  31.311  35.645  1.00  0.00           H  
ATOM    819 HD12 ILE    51      34.630  30.763  37.385  1.00  0.00           H  
ATOM    820 HD13 ILE    51      35.774  30.149  36.220  1.00  0.00           H  
ATOM    821  C   ILE    51      31.903  27.011  35.272  1.00  0.00           C  
ATOM    822  O   ILE    51      30.951  26.998  34.538  1.00  0.00           O  
ATOM    823  N   THR    52      31.850  26.927  36.596  1.00  0.00           N  
ATOM    824  H   THR    52      32.730  26.768  37.066  1.00  0.00           H  
ATOM    825  CA  THR    52      30.584  27.091  37.360  1.00  0.00           C  
ATOM    826  HA  THR    52      29.807  26.610  36.766  1.00  0.00           H  
ATOM    827  CB  THR    52      30.596  26.329  38.704  1.00  0.00           C  
ATOM    828  HB  THR    52      29.617  26.563  39.122  1.00  0.00           H  
ATOM    829  CG2 THR    52      30.674  24.797  38.438  1.00  0.00           C  
ATOM    830 HG21 THR    52      30.285  24.324  39.339  1.00  0.00           H  
ATOM    831 HG22 THR    52      30.232  24.415  37.518  1.00  0.00           H  
ATOM    832 HG23 THR    52      31.723  24.547  38.277  1.00  0.00           H  
ATOM    833  OG1 THR    52      31.719  26.617  39.557  1.00  0.00           O  
ATOM    834  HG1 THR    52      31.397  27.291  40.160  1.00  0.00           H  
ATOM    835  C   THR    52      30.168  28.532  37.598  1.00  0.00           C  
ATOM    836  O   THR    52      30.867  29.398  38.186  1.00  0.00           O  
ATOM    837  N   ALA    53      29.021  29.029  37.064  1.00  0.00           N  
ATOM    838  H   ALA    53      28.417  28.340  36.638  1.00  0.00           H  
ATOM    839  CA  ALA    53      28.528  30.370  37.248  1.00  0.00           C  
ATOM    840  HA  ALA    53      29.399  30.958  37.537  1.00  0.00           H  
ATOM    841  CB  ALA    53      28.146  30.938  35.889  1.00  0.00           C  
ATOM    842  HB1 ALA    53      27.784  31.961  35.990  1.00  0.00           H  
ATOM    843  HB2 ALA    53      29.112  30.964  35.384  1.00  0.00           H  
ATOM    844  HB3 ALA    53      27.461  30.202  35.467  1.00  0.00           H  
ATOM    845  C   ALA    53      27.520  30.455  38.478  1.00  0.00           C  
ATOM    846  O   ALA    53      27.352  31.591  38.957  1.00  0.00           O  
ATOM    847  N   GLY    54      26.875  29.374  38.888  1.00  0.00           N  
ATOM    848  H   GLY    54      26.972  28.520  38.358  1.00  0.00           H  
ATOM    849  CA  GLY    54      25.918  29.218  40.012  1.00  0.00           C  
ATOM    850  HA2 GLY    54      26.231  29.676  40.950  1.00  0.00           H  
ATOM    851  HA3 GLY    54      24.957  29.614  39.686  1.00  0.00           H  
ATOM    852  C   GLY    54      25.777  27.810  40.413  1.00  0.00           C  
ATOM    853  O   GLY    54      26.710  27.180  40.956  1.00  0.00           O  
ATOM    854  N   SER    55      24.608  27.194  40.054  1.00  0.00           N  
ATOM    855  H   SER    55      23.854  27.789  39.742  1.00  0.00           H  
ATOM    856  CA  SER    55      24.342  25.800  40.161  1.00  0.00           C  
ATOM    857  HA  SER    55      24.997  25.406  40.938  1.00  0.00           H  
ATOM    858  CB  SER    55      22.871  25.566  40.530  1.00  0.00           C  
ATOM    859  HB2 SER    55      22.930  24.485  40.659  1.00  0.00           H  
ATOM    860  HB3 SER    55      22.590  26.006  41.487  1.00  0.00           H  
ATOM    861  OG  SER    55      21.970  25.984  39.488  1.00  0.00           O  
ATOM    862  HG  SER    55      22.302  26.817  39.145  1.00  0.00           H  
ATOM    863  C   SER    55      24.551  25.098  38.812  1.00  0.00           C  
ATOM    864  O   SER    55      24.968  23.893  38.843  1.00  0.00           O  
ATOM    865  N   LYS    56      24.320  25.730  37.642  1.00  0.00           N  
ATOM    866  H   LYS    56      23.929  26.658  37.712  1.00  0.00           H  
ATOM    867  CA  LYS    56      24.753  25.312  36.314  1.00  0.00           C  
ATOM    868  HA  LYS    56      24.454  24.274  36.175  1.00  0.00           H  
ATOM    869  CB  LYS    56      24.023  26.192  35.329  1.00  0.00           C  
ATOM    870  HB2 LYS    56      22.938  26.119  35.395  1.00  0.00           H  
ATOM    871  HB3 LYS    56      24.449  27.163  35.581  1.00  0.00           H  
ATOM    872  CG  LYS    56      24.190  25.792  33.864  1.00  0.00           C  
ATOM    873  HG2 LYS    56      25.249  25.621  33.667  1.00  0.00           H  
ATOM    874  HG3 LYS    56      23.707  24.846  33.619  1.00  0.00           H  
ATOM    875  CD  LYS    56      23.740  26.778  32.756  1.00  0.00           C  
ATOM    876  HD2 LYS    56      24.213  27.691  33.121  1.00  0.00           H  
ATOM    877  HD3 LYS    56      24.162  26.481  31.796  1.00  0.00           H  
ATOM    878  CE  LYS    56      22.236  26.830  32.715  1.00  0.00           C  
ATOM    879  HE2 LYS    56      21.799  25.835  32.635  1.00  0.00           H  
ATOM    880  HE3 LYS    56      21.807  27.183  33.652  1.00  0.00           H  
ATOM    881  NZ  LYS    56      21.746  27.690  31.607  1.00  0.00           N  
ATOM    882  HZ1 LYS    56      21.658  28.664  31.858  1.00  0.00           H  
ATOM    883  HZ2 LYS    56      22.150  27.535  30.694  1.00  0.00           H  
ATOM    884  HZ3 LYS    56      20.793  27.367  31.517  1.00  0.00           H  
ATOM    885  C   LYS    56      26.234  25.395  36.039  1.00  0.00           C  
ATOM    886  O   LYS    56      26.880  26.433  36.241  1.00  0.00           O  
ATOM    887  N   VAL    57      26.863  24.352  35.437  1.00  0.00           N  
ATOM    888  H   VAL    57      26.394  23.464  35.332  1.00  0.00           H  
ATOM    889  CA  VAL    57      28.220  24.396  34.806  1.00  0.00           C  
ATOM    890  HA  VAL    57      28.757  25.259  35.198  1.00  0.00           H  
ATOM    891  CB  VAL    57      28.995  23.090  35.157  1.00  0.00           C  
ATOM    892  HB  VAL    57      28.944  22.855  36.220  1.00  0.00           H  
ATOM    893  CG1 VAL    57      28.447  21.765  34.368  1.00  0.00           C  
ATOM    894 HG11 VAL    57      27.359  21.798  34.308  1.00  0.00           H  
ATOM    895 HG12 VAL    57      28.809  21.648  33.346  1.00  0.00           H  
ATOM    896 HG13 VAL    57      28.717  20.928  35.012  1.00  0.00           H  
ATOM    897  CG2 VAL    57      30.526  23.198  34.841  1.00  0.00           C  
ATOM    898 HG21 VAL    57      30.873  24.119  35.309  1.00  0.00           H  
ATOM    899 HG22 VAL    57      31.077  22.293  35.094  1.00  0.00           H  
ATOM    900 HG23 VAL    57      30.560  23.405  33.771  1.00  0.00           H  
ATOM    901  C   VAL    57      28.177  24.717  33.259  1.00  0.00           C  
ATOM    902  O   VAL    57      27.281  24.123  32.569  1.00  0.00           O  
ATOM    903  N   ILE    58      28.959  25.686  32.746  1.00  0.00           N  
ATOM    904  H   ILE    58      29.695  26.148  33.261  1.00  0.00           H  
ATOM    905  CA  ILE    58      29.076  25.917  31.323  1.00  0.00           C  
ATOM    906  HA  ILE    58      28.336  25.337  30.772  1.00  0.00           H  
ATOM    907  CB  ILE    58      28.734  27.329  30.971  1.00  0.00           C  
ATOM    908  HB  ILE    58      28.511  27.299  29.904  1.00  0.00           H  
ATOM    909  CG2 ILE    58      27.310  27.660  31.526  1.00  0.00           C  
ATOM    910 HG21 ILE    58      26.587  26.958  31.111  1.00  0.00           H  
ATOM    911 HG22 ILE    58      27.241  27.651  32.614  1.00  0.00           H  
ATOM    912 HG23 ILE    58      27.036  28.694  31.319  1.00  0.00           H  
ATOM    913  CG1 ILE    58      29.855  28.380  31.292  1.00  0.00           C  
ATOM    914 HG12 ILE    58      30.324  28.142  32.246  1.00  0.00           H  
ATOM    915 HG13 ILE    58      30.579  28.216  30.494  1.00  0.00           H  
ATOM    916  CD1 ILE    58      29.467  29.868  31.306  1.00  0.00           C  
ATOM    917 HD11 ILE    58      30.413  30.410  31.293  1.00  0.00           H  
ATOM    918 HD12 ILE    58      28.870  30.100  30.424  1.00  0.00           H  
ATOM    919 HD13 ILE    58      29.003  30.149  32.252  1.00  0.00           H  
ATOM    920  C   ILE    58      30.380  25.423  30.743  1.00  0.00           C  
ATOM    921  O   ILE    58      31.488  25.579  31.338  1.00  0.00           O  
ATOM    922  N   GLN    59      30.298  24.808  29.550  1.00  0.00           N  
ATOM    923  H   GLN    59      29.391  24.702  29.118  1.00  0.00           H  
ATOM    924  CA  GLN    59      31.495  24.752  28.712  1.00  0.00           C  
ATOM    925  HA  GLN    59      32.396  24.978  29.282  1.00  0.00           H  
ATOM    926  CB  GLN    59      31.705  23.323  28.095  1.00  0.00           C  
ATOM    927  HB2 GLN    59      32.720  23.203  27.717  1.00  0.00           H  
ATOM    928  HB3 GLN    59      31.580  22.624  28.922  1.00  0.00           H  
ATOM    929  CG  GLN    59      30.750  22.750  27.008  1.00  0.00           C  
ATOM    930  HG2 GLN    59      30.592  21.672  27.052  1.00  0.00           H  
ATOM    931  HG3 GLN    59      29.773  23.215  27.135  1.00  0.00           H  
ATOM    932  CD  GLN    59      31.093  23.156  25.558  1.00  0.00           C  
ATOM    933  OE1 GLN    59      32.224  23.382  25.227  1.00  0.00           O  
ATOM    934  NE2 GLN    59      30.137  23.278  24.681  1.00  0.00           N  
ATOM    935 HE21 GLN    59      30.345  23.644  23.764  1.00  0.00           H  
ATOM    936 HE22 GLN    59      29.148  23.242  24.881  1.00  0.00           H  
ATOM    937  C   GLN    59      31.575  25.795  27.611  1.00  0.00           C  
ATOM    938  O   GLN    59      30.555  26.392  27.230  1.00  0.00           O  
ATOM    939  N   ASN    60      32.735  26.106  27.102  1.00  0.00           N  
ATOM    940  H   ASN    60      33.616  25.773  27.467  1.00  0.00           H  
ATOM    941  CA  ASN    60      32.885  27.061  25.927  1.00  0.00           C  
ATOM    942  HA  ASN    60      32.004  26.922  25.300  1.00  0.00           H  
ATOM    943  CB  ASN    60      32.812  28.511  26.547  1.00  0.00           C  
ATOM    944  HB2 ASN    60      31.926  28.747  27.136  1.00  0.00           H  
ATOM    945  HB3 ASN    60      33.759  28.591  27.081  1.00  0.00           H  
ATOM    946  CG  ASN    60      32.994  29.456  25.400  1.00  0.00           C  
ATOM    947  OD1 ASN    60      34.127  29.898  25.093  1.00  0.00           O  
ATOM    948  ND2 ASN    60      31.963  29.867  24.635  1.00  0.00           N  
ATOM    949 HD21 ASN    60      32.084  30.618  23.971  1.00  0.00           H  
ATOM    950 HD22 ASN    60      31.026  29.580  24.877  1.00  0.00           H  
ATOM    951  C   ASN    60      34.119  26.752  25.103  1.00  0.00           C  
ATOM    952  O   ASN    60      35.150  26.267  25.542  1.00  0.00           O  
ATOM    953  N   GLU    61      33.981  26.991  23.826  1.00  0.00           N  
ATOM    954  H   GLU    61      33.130  27.482  23.589  1.00  0.00           H  
ATOM    955  CA  GLU    61      35.110  26.830  22.804  1.00  0.00           C  
ATOM    956  HA  GLU    61      36.045  26.671  23.341  1.00  0.00           H  
ATOM    957  CB  GLU    61      34.888  25.595  21.998  1.00  0.00           C  
ATOM    958  HB2 GLU    61      34.809  24.818  22.759  1.00  0.00           H  
ATOM    959  HB3 GLU    61      34.020  25.535  21.341  1.00  0.00           H  
ATOM    960  CG  GLU    61      36.114  25.370  21.055  1.00  0.00           C  
ATOM    961  HG2 GLU    61      35.955  26.074  20.238  1.00  0.00           H  
ATOM    962  HG3 GLU    61      37.022  25.496  21.644  1.00  0.00           H  
ATOM    963  CD  GLU    61      36.151  24.048  20.349  1.00  0.00           C  
ATOM    964  OE1 GLU    61      37.266  23.662  19.899  1.00  0.00           O  
ATOM    965  OE2 GLU    61      35.162  23.349  20.357  1.00  0.00           O  
ATOM    966  C   GLU    61      35.310  28.081  22.016  1.00  0.00           C  
ATOM    967  O   GLU    61      34.353  28.760  21.591  1.00  0.00           O  
ATOM    968  N   PHE    62      36.485  28.562  21.840  1.00  0.00           N  
ATOM    969  H   PHE    62      37.254  28.170  22.364  1.00  0.00           H  
ATOM    970  CA  PHE    62      36.744  29.832  21.141  1.00  0.00           C  
ATOM    971  HA  PHE    62      36.124  29.947  20.252  1.00  0.00           H  
ATOM    972  CB  PHE    62      36.467  31.063  22.077  1.00  0.00           C  
ATOM    973  HB2 PHE    62      36.402  31.967  21.471  1.00  0.00           H  
ATOM    974  HB3 PHE    62      35.528  30.874  22.596  1.00  0.00           H  
ATOM    975  CG  PHE    62      37.588  31.402  23.126  1.00  0.00           C  
ATOM    976  CD1 PHE    62      37.616  30.697  24.329  1.00  0.00           C  
ATOM    977  HD1 PHE    62      36.827  29.965  24.411  1.00  0.00           H  
ATOM    978  CE1 PHE    62      38.543  30.953  25.308  1.00  0.00           C  
ATOM    979  HE1 PHE    62      38.578  30.294  26.164  1.00  0.00           H  
ATOM    980  CZ  PHE    62      39.597  31.774  25.036  1.00  0.00           C  
ATOM    981  HZ  PHE    62      40.443  31.856  25.702  1.00  0.00           H  
ATOM    982  CE2 PHE    62      39.645  32.446  23.793  1.00  0.00           C  
ATOM    983  HE2 PHE    62      40.506  33.034  23.513  1.00  0.00           H  
ATOM    984  CD2 PHE    62      38.591  32.298  22.875  1.00  0.00           C  
ATOM    985  HD2 PHE    62      38.619  32.937  22.005  1.00  0.00           H  
ATOM    986  C   PHE    62      38.145  29.850  20.546  1.00  0.00           C  
ATOM    987  O   PHE    62      39.036  29.094  20.915  1.00  0.00           O  
ATOM    988  N   THR    63      38.319  30.855  19.649  1.00  0.00           N  
ATOM    989  H   THR    63      37.466  31.342  19.413  1.00  0.00           H  
ATOM    990  CA  THR    63      39.511  31.331  18.923  1.00  0.00           C  
ATOM    991  HA  THR    63      40.301  30.725  19.365  1.00  0.00           H  
ATOM    992  CB  THR    63      39.390  31.083  17.424  1.00  0.00           C  
ATOM    993  HB  THR    63      38.588  31.769  17.153  1.00  0.00           H  
ATOM    994  CG2 THR    63      40.641  31.476  16.585  1.00  0.00           C  
ATOM    995 HG21 THR    63      40.408  31.347  15.528  1.00  0.00           H  
ATOM    996 HG22 THR    63      40.860  32.531  16.747  1.00  0.00           H  
ATOM    997 HG23 THR    63      41.565  31.037  16.962  1.00  0.00           H  
ATOM    998  OG1 THR    63      39.079  29.791  17.042  1.00  0.00           O  
ATOM    999  HG1 THR    63      39.804  29.178  17.185  1.00  0.00           H  
ATOM   1000  C   THR    63      39.707  32.712  19.278  1.00  0.00           C  
ATOM   1001  O   THR    63      38.693  33.393  19.294  1.00  0.00           O  
ATOM   1002  N   VAL    64      40.896  33.120  19.689  1.00  0.00           N  
ATOM   1003  H   VAL    64      41.652  32.452  19.727  1.00  0.00           H  
ATOM   1004  CA  VAL    64      41.179  34.529  19.939  1.00  0.00           C  
ATOM   1005  HA  VAL    64      40.595  34.812  20.815  1.00  0.00           H  
ATOM   1006  CB  VAL    64      42.713  34.743  20.229  1.00  0.00           C  
ATOM   1007  HB  VAL    64      43.381  34.251  19.522  1.00  0.00           H  
ATOM   1008  CG1 VAL    64      43.153  36.237  20.279  1.00  0.00           C  
ATOM   1009 HG11 VAL    64      43.056  36.682  19.288  1.00  0.00           H  
ATOM   1010 HG12 VAL    64      42.579  36.766  21.040  1.00  0.00           H  
ATOM   1011 HG13 VAL    64      44.218  36.291  20.502  1.00  0.00           H  
ATOM   1012  CG2 VAL    64      43.114  34.129  21.574  1.00  0.00           C  
ATOM   1013 HG21 VAL    64      42.571  34.556  22.417  1.00  0.00           H  
ATOM   1014 HG22 VAL    64      42.846  33.074  21.629  1.00  0.00           H  
ATOM   1015 HG23 VAL    64      44.176  34.223  21.803  1.00  0.00           H  
ATOM   1016  C   VAL    64      40.677  35.432  18.786  1.00  0.00           C  
ATOM   1017  O   VAL    64      41.124  35.098  17.641  1.00  0.00           O  
ATOM   1018  N   GLY    65      39.736  36.324  19.063  1.00  0.00           N  
ATOM   1019  H   GLY    65      39.209  36.313  19.925  1.00  0.00           H  
ATOM   1020  CA  GLY    65      39.222  37.377  18.117  1.00  0.00           C  
ATOM   1021  HA2 GLY    65      38.656  38.110  18.692  1.00  0.00           H  
ATOM   1022  HA3 GLY    65      40.084  37.833  17.631  1.00  0.00           H  
ATOM   1023  C   GLY    65      38.262  36.849  17.031  1.00  0.00           C  
ATOM   1024  O   GLY    65      37.541  37.592  16.372  1.00  0.00           O  
ATOM   1025  N   GLU    66      38.104  35.491  16.858  1.00  0.00           N  
ATOM   1026  H   GLU    66      38.561  34.862  17.503  1.00  0.00           H  
ATOM   1027  CA  GLU    66      36.968  35.019  16.038  1.00  0.00           C  
ATOM   1028  HA  GLU    66      36.834  35.585  15.116  1.00  0.00           H  
ATOM   1029  CB  GLU    66      37.131  33.561  15.701  1.00  0.00           C  
ATOM   1030  HB2 GLU    66      37.220  33.066  16.668  1.00  0.00           H  
ATOM   1031  HB3 GLU    66      36.217  33.182  15.244  1.00  0.00           H  
ATOM   1032  CG  GLU    66      38.252  33.254  14.812  1.00  0.00           C  
ATOM   1033  HG2 GLU    66      39.131  33.743  15.232  1.00  0.00           H  
ATOM   1034  HG3 GLU    66      38.474  32.187  14.827  1.00  0.00           H  
ATOM   1035  CD  GLU    66      37.978  33.644  13.354  1.00  0.00           C  
ATOM   1036  OE1 GLU    66      36.841  33.759  12.847  1.00  0.00           O  
ATOM   1037  OE2 GLU    66      38.990  33.821  12.654  1.00  0.00           O  
ATOM   1038  C   GLU    66      35.619  35.132  16.790  1.00  0.00           C  
ATOM   1039  O   GLU    66      35.485  34.973  18.016  1.00  0.00           O  
ATOM   1040  N   GLU    67      34.545  35.383  16.036  1.00  0.00           N  
ATOM   1041  H   GLU    67      34.724  35.480  15.047  1.00  0.00           H  
ATOM   1042  CA  GLU    67      33.095  35.460  16.466  1.00  0.00           C  
ATOM   1043  HA  GLU    67      32.937  36.342  17.087  1.00  0.00           H  
ATOM   1044  CB  GLU    67      32.134  35.648  15.222  1.00  0.00           C  
ATOM   1045  HB2 GLU    67      32.227  36.698  14.944  1.00  0.00           H  
ATOM   1046  HB3 GLU    67      32.380  34.969  14.406  1.00  0.00           H  
ATOM   1047  CG  GLU    67      30.655  35.394  15.626  1.00  0.00           C  
ATOM   1048  HG2 GLU    67      30.601  34.388  16.042  1.00  0.00           H  
ATOM   1049  HG3 GLU    67      30.408  36.097  16.422  1.00  0.00           H  
ATOM   1050  CD  GLU    67      29.657  35.525  14.502  1.00  0.00           C  
ATOM   1051  OE1 GLU    67      28.816  34.602  14.256  1.00  0.00           O  
ATOM   1052  OE2 GLU    67      29.734  36.482  13.668  1.00  0.00           O  
ATOM   1053  C   GLU    67      32.722  34.237  17.370  1.00  0.00           C  
ATOM   1054  O   GLU    67      33.120  33.113  17.057  1.00  0.00           O  
ATOM   1055  N   CYS    68      32.125  34.538  18.485  1.00  0.00           N  
ATOM   1056  H   CYS    68      31.920  35.514  18.643  1.00  0.00           H  
ATOM   1057  CA  CYS    68      31.662  33.615  19.503  1.00  0.00           C  
ATOM   1058  HA  CYS    68      31.831  32.573  19.234  1.00  0.00           H  
ATOM   1059  CB  CYS    68      32.537  33.747  20.746  1.00  0.00           C  
ATOM   1060  HB2 CYS    68      33.578  33.823  20.433  1.00  0.00           H  
ATOM   1061  HB3 CYS    68      32.088  34.539  21.346  1.00  0.00           H  
ATOM   1062  SG  CYS    68      32.322  32.329  21.820  1.00  0.00           S  
ATOM   1063  HG  CYS    68      32.936  31.440  21.035  1.00  0.00           H  
ATOM   1064  C   CYS    68      30.182  33.750  19.729  1.00  0.00           C  
ATOM   1065  O   CYS    68      29.599  34.765  19.407  1.00  0.00           O  
ATOM   1066  N   GLU    69      29.654  32.829  20.529  1.00  0.00           N  
ATOM   1067  H   GLU    69      30.145  31.965  20.709  1.00  0.00           H  
ATOM   1068  CA  GLU    69      28.411  33.067  21.198  1.00  0.00           C  
ATOM   1069  HA  GLU    69      28.366  34.135  21.410  1.00  0.00           H  
ATOM   1070  CB  GLU    69      27.212  32.704  20.291  1.00  0.00           C  
ATOM   1071  HB2 GLU    69      26.326  33.063  20.815  1.00  0.00           H  
ATOM   1072  HB3 GLU    69      27.167  33.377  19.435  1.00  0.00           H  
ATOM   1073  CG  GLU    69      27.038  31.259  19.707  1.00  0.00           C  
ATOM   1074  HG2 GLU    69      27.178  30.555  20.528  1.00  0.00           H  
ATOM   1075  HG3 GLU    69      26.001  31.092  19.417  1.00  0.00           H  
ATOM   1076  CD  GLU    69      28.004  31.102  18.548  1.00  0.00           C  
ATOM   1077  OE1 GLU    69      27.819  31.455  17.331  1.00  0.00           O  
ATOM   1078  OE2 GLU    69      29.056  30.534  18.976  1.00  0.00           O  
ATOM   1079  C   GLU    69      28.284  32.237  22.467  1.00  0.00           C  
ATOM   1080  O   GLU    69      28.791  31.158  22.594  1.00  0.00           O  
ATOM   1081  N   LEU    70      27.592  32.831  23.485  1.00  0.00           N  
ATOM   1082  H   LEU    70      27.047  33.675  23.386  1.00  0.00           H  
ATOM   1083  CA  LEU    70      27.452  32.288  24.807  1.00  0.00           C  
ATOM   1084  HA  LEU    70      28.108  31.431  24.960  1.00  0.00           H  
ATOM   1085  CB  LEU    70      27.892  33.407  25.786  1.00  0.00           C  
ATOM   1086  HB2 LEU    70      27.569  34.395  25.458  1.00  0.00           H  
ATOM   1087  HB3 LEU    70      27.574  33.254  26.818  1.00  0.00           H  
ATOM   1088  CG  LEU    70      29.437  33.667  25.741  1.00  0.00           C  
ATOM   1089  HG  LEU    70      29.839  33.716  24.729  1.00  0.00           H  
ATOM   1090  CD1 LEU    70      29.916  34.947  26.408  1.00  0.00           C  
ATOM   1091 HD11 LEU    70      29.441  35.793  25.912  1.00  0.00           H  
ATOM   1092 HD12 LEU    70      29.626  35.032  27.455  1.00  0.00           H  
ATOM   1093 HD13 LEU    70      31.002  34.987  26.323  1.00  0.00           H  
ATOM   1094  CD2 LEU    70      30.149  32.619  26.565  1.00  0.00           C  
ATOM   1095 HD21 LEU    70      31.215  32.738  26.372  1.00  0.00           H  
ATOM   1096 HD22 LEU    70      29.988  32.802  27.627  1.00  0.00           H  
ATOM   1097 HD23 LEU    70      29.862  31.601  26.300  1.00  0.00           H  
ATOM   1098  C   LEU    70      26.028  31.849  25.232  1.00  0.00           C  
ATOM   1099  O   LEU    70      24.989  32.005  24.504  1.00  0.00           O  
ATOM   1100  N   GLU    71      25.879  31.265  26.406  1.00  0.00           N  
ATOM   1101  H   GLU    71      26.625  31.420  27.070  1.00  0.00           H  
ATOM   1102  CA  GLU    71      24.802  30.522  26.860  1.00  0.00           C  
ATOM   1103  HA  GLU    71      24.206  30.139  26.031  1.00  0.00           H  
ATOM   1104  CB  GLU    71      25.333  29.391  27.680  1.00  0.00           C  
ATOM   1105  HB2 GLU    71      25.651  29.873  28.605  1.00  0.00           H  
ATOM   1106  HB3 GLU    71      24.533  28.773  28.087  1.00  0.00           H  
ATOM   1107  CG  GLU    71      26.438  28.633  26.997  1.00  0.00           C  
ATOM   1108  HG2 GLU    71      27.275  29.323  26.885  1.00  0.00           H  
ATOM   1109  HG3 GLU    71      26.707  27.842  27.697  1.00  0.00           H  
ATOM   1110  CD  GLU    71      25.967  27.877  25.682  1.00  0.00           C  
ATOM   1111  OE1 GLU    71      24.759  27.511  25.528  1.00  0.00           O  
ATOM   1112  OE2 GLU    71      26.843  27.649  24.783  1.00  0.00           O  
ATOM   1113  C   GLU    71      23.905  31.315  27.836  1.00  0.00           C  
ATOM   1114  O   GLU    71      24.336  32.288  28.529  1.00  0.00           O  
ATOM   1115  N   THR    72      22.550  31.196  27.908  1.00  0.00           N  
ATOM   1116  H   THR    72      22.138  30.472  27.337  1.00  0.00           H  
ATOM   1117  CA  THR    72      21.675  32.063  28.744  1.00  0.00           C  
ATOM   1118  HA  THR    72      22.073  32.094  29.758  1.00  0.00           H  
ATOM   1119  CB  THR    72      21.427  33.402  28.033  1.00  0.00           C  
ATOM   1120  HB  THR    72      22.394  33.904  27.982  1.00  0.00           H  
ATOM   1121  CG2 THR    72      20.808  33.430  26.632  1.00  0.00           C  
ATOM   1122 HG21 THR    72      20.684  34.451  26.271  1.00  0.00           H  
ATOM   1123 HG22 THR    72      21.268  32.874  25.815  1.00  0.00           H  
ATOM   1124 HG23 THR    72      19.826  32.969  26.743  1.00  0.00           H  
ATOM   1125  OG1 THR    72      20.674  34.219  28.871  1.00  0.00           O  
ATOM   1126  HG1 THR    72      21.293  34.682  29.441  1.00  0.00           H  
ATOM   1127  C   THR    72      20.312  31.341  28.802  1.00  0.00           C  
ATOM   1128  O   THR    72      19.983  30.448  27.978  1.00  0.00           O  
ATOM   1129  N   MET    73      19.449  31.810  29.747  1.00  0.00           N  
ATOM   1130  H   MET    73      19.844  32.600  30.237  1.00  0.00           H  
ATOM   1131  CA  MET    73      17.987  31.632  29.857  1.00  0.00           C  
ATOM   1132  HA  MET    73      17.746  30.655  29.440  1.00  0.00           H  
ATOM   1133  CB  MET    73      17.551  31.664  31.335  1.00  0.00           C  
ATOM   1134  HB2 MET    73      17.716  32.661  31.743  1.00  0.00           H  
ATOM   1135  HB3 MET    73      16.464  31.615  31.386  1.00  0.00           H  
ATOM   1136  CG  MET    73      18.175  30.613  32.098  1.00  0.00           C  
ATOM   1137  HG2 MET    73      18.006  29.639  31.638  1.00  0.00           H  
ATOM   1138  HG3 MET    73      19.251  30.760  32.006  1.00  0.00           H  
ATOM   1139  SD  MET    73      17.855  30.552  33.963  1.00  0.00           S  
ATOM   1140  CE  MET    73      16.499  29.361  33.822  1.00  0.00           C  
ATOM   1141  HE1 MET    73      16.814  28.353  33.553  1.00  0.00           H  
ATOM   1142  HE2 MET    73      16.014  29.339  34.799  1.00  0.00           H  
ATOM   1143  HE3 MET    73      15.886  29.790  33.029  1.00  0.00           H  
ATOM   1144  C   MET    73      17.226  32.713  29.084  1.00  0.00           C  
ATOM   1145  O   MET    73      16.089  32.408  28.754  1.00  0.00           O  
ATOM   1146  N   THR    74      17.740  33.872  28.795  1.00  0.00           N  
ATOM   1147  H   THR    74      18.719  33.982  29.021  1.00  0.00           H  
ATOM   1148  CA  THR    74      16.970  34.965  28.197  1.00  0.00           C  
ATOM   1149  HA  THR    74      16.032  35.000  28.751  1.00  0.00           H  
ATOM   1150  CB  THR    74      17.738  36.232  28.320  1.00  0.00           C  
ATOM   1151  HB  THR    74      17.044  37.001  27.979  1.00  0.00           H  
ATOM   1152  CG2 THR    74      18.002  36.759  29.676  1.00  0.00           C  
ATOM   1153 HG21 THR    74      17.067  36.785  30.236  1.00  0.00           H  
ATOM   1154 HG22 THR    74      18.626  36.047  30.218  1.00  0.00           H  
ATOM   1155 HG23 THR    74      18.397  37.775  29.667  1.00  0.00           H  
ATOM   1156  OG1 THR    74      18.927  36.288  27.631  1.00  0.00           O  
ATOM   1157  HG1 THR    74      19.735  36.195  28.141  1.00  0.00           H  
ATOM   1158  C   THR    74      16.599  34.708  26.706  1.00  0.00           C  
ATOM   1159  O   THR    74      15.710  35.357  26.107  1.00  0.00           O  
ATOM   1160  N   GLY    75      17.292  33.833  25.989  1.00  0.00           N  
ATOM   1161  H   GLY    75      18.167  33.536  26.397  1.00  0.00           H  
ATOM   1162  CA  GLY    75      16.838  33.349  24.694  1.00  0.00           C  
ATOM   1163  HA2 GLY    75      15.923  32.772  24.827  1.00  0.00           H  
ATOM   1164  HA3 GLY    75      16.494  34.155  24.045  1.00  0.00           H  
ATOM   1165  C   GLY    75      17.853  32.474  23.994  1.00  0.00           C  
ATOM   1166  O   GLY    75      18.585  31.855  24.809  1.00  0.00           O  
ATOM   1167  N   GLU    76      17.919  32.551  22.638  1.00  0.00           N  
ATOM   1168  H   GLU    76      17.283  33.104  22.082  1.00  0.00           H  
ATOM   1169  CA  GLU    76      18.984  31.943  21.843  1.00  0.00           C  
ATOM   1170  HA  GLU    76      18.851  30.873  22.009  1.00  0.00           H  
ATOM   1171  CB  GLU    76      18.728  32.076  20.333  1.00  0.00           C  
ATOM   1172  HB2 GLU    76      19.152  31.209  19.826  1.00  0.00           H  
ATOM   1173  HB3 GLU    76      17.676  31.959  20.074  1.00  0.00           H  
ATOM   1174  CG  GLU    76      19.299  33.378  19.732  1.00  0.00           C  
ATOM   1175  HG2 GLU    76      20.226  33.644  20.241  1.00  0.00           H  
ATOM   1176  HG3 GLU    76      19.728  33.016  18.798  1.00  0.00           H  
ATOM   1177  CD  GLU    76      18.270  34.562  19.646  1.00  0.00           C  
ATOM   1178  OE1 GLU    76      17.737  34.787  18.575  1.00  0.00           O  
ATOM   1179  OE2 GLU    76      17.949  35.110  20.700  1.00  0.00           O  
ATOM   1180  C   GLU    76      20.436  32.352  22.282  1.00  0.00           C  
ATOM   1181  O   GLU    76      20.573  33.326  23.048  1.00  0.00           O  
ATOM   1182  N   LYS    77      21.421  31.664  21.815  1.00  0.00           N  
ATOM   1183  H   LYS    77      21.248  31.021  21.056  1.00  0.00           H  
ATOM   1184  CA  LYS    77      22.844  31.894  22.269  1.00  0.00           C  
ATOM   1185  HA  LYS    77      22.798  31.836  23.356  1.00  0.00           H  
ATOM   1186  CB  LYS    77      23.814  30.827  21.661  1.00  0.00           C  
ATOM   1187  HB2 LYS    77      23.584  30.610  20.618  1.00  0.00           H  
ATOM   1188  HB3 LYS    77      24.821  31.229  21.770  1.00  0.00           H  
ATOM   1189  CG  LYS    77      23.716  29.533  22.406  1.00  0.00           C  
ATOM   1190  HG2 LYS    77      24.058  29.611  23.438  1.00  0.00           H  
ATOM   1191  HG3 LYS    77      22.671  29.229  22.338  1.00  0.00           H  
ATOM   1192  CD  LYS    77      24.590  28.495  21.781  1.00  0.00           C  
ATOM   1193  HD2 LYS    77      24.475  28.451  20.697  1.00  0.00           H  
ATOM   1194  HD3 LYS    77      25.585  28.742  22.149  1.00  0.00           H  
ATOM   1195  CE  LYS    77      24.187  27.163  22.432  1.00  0.00           C  
ATOM   1196  HE2 LYS    77      23.695  27.367  23.383  1.00  0.00           H  
ATOM   1197  HE3 LYS    77      23.524  26.671  21.720  1.00  0.00           H  
ATOM   1198  NZ  LYS    77      25.414  26.370  22.820  1.00  0.00           N  
ATOM   1199  HZ1 LYS    77      25.986  26.216  22.002  1.00  0.00           H  
ATOM   1200  HZ2 LYS    77      26.033  26.857  23.453  1.00  0.00           H  
ATOM   1201  HZ3 LYS    77      25.208  25.445  23.168  1.00  0.00           H  
ATOM   1202  C   LYS    77      23.276  33.371  21.926  1.00  0.00           C  
ATOM   1203  O   LYS    77      22.978  33.968  20.894  1.00  0.00           O  
ATOM   1204  N   VAL    78      23.872  34.051  22.896  1.00  0.00           N  
ATOM   1205  H   VAL    78      24.271  33.449  23.602  1.00  0.00           H  
ATOM   1206  CA  VAL    78      24.291  35.505  22.838  1.00  0.00           C  
ATOM   1207  HA  VAL    78      23.547  35.973  22.194  1.00  0.00           H  
ATOM   1208  CB  VAL    78      24.075  36.063  24.224  1.00  0.00           C  
ATOM   1209  HB  VAL    78      22.989  36.099  24.310  1.00  0.00           H  
ATOM   1210  CG1 VAL    78      24.523  35.402  25.471  1.00  0.00           C  
ATOM   1211 HG11 VAL    78      24.128  35.868  26.374  1.00  0.00           H  
ATOM   1212 HG12 VAL    78      24.293  34.337  25.508  1.00  0.00           H  
ATOM   1213 HG13 VAL    78      25.604  35.525  25.540  1.00  0.00           H  
ATOM   1214  CG2 VAL    78      24.746  37.462  24.263  1.00  0.00           C  
ATOM   1215 HG21 VAL    78      24.259  38.004  25.074  1.00  0.00           H  
ATOM   1216 HG22 VAL    78      25.800  37.392  24.531  1.00  0.00           H  
ATOM   1217 HG23 VAL    78      24.701  37.915  23.273  1.00  0.00           H  
ATOM   1218  C   VAL    78      25.672  35.749  22.185  1.00  0.00           C  
ATOM   1219  O   VAL    78      26.642  35.344  22.798  1.00  0.00           O  
ATOM   1220  N   LYS    79      25.673  36.208  20.986  1.00  0.00           N  
ATOM   1221  H   LYS    79      24.785  36.525  20.624  1.00  0.00           H  
ATOM   1222  CA  LYS    79      26.810  36.581  20.169  1.00  0.00           C  
ATOM   1223  HA  LYS    79      27.393  35.662  20.115  1.00  0.00           H  
ATOM   1224  CB  LYS    79      26.278  36.965  18.741  1.00  0.00           C  
ATOM   1225  HB2 LYS    79      25.600  37.811  18.853  1.00  0.00           H  
ATOM   1226  HB3 LYS    79      27.184  37.158  18.167  1.00  0.00           H  
ATOM   1227  CG  LYS    79      25.626  35.917  17.882  1.00  0.00           C  
ATOM   1228  HG2 LYS    79      25.046  35.250  18.520  1.00  0.00           H  
ATOM   1229  HG3 LYS    79      24.951  36.467  17.226  1.00  0.00           H  
ATOM   1230  CD  LYS    79      26.634  35.164  17.023  1.00  0.00           C  
ATOM   1231  HD2 LYS    79      27.160  35.910  16.428  1.00  0.00           H  
ATOM   1232  HD3 LYS    79      27.398  34.646  17.603  1.00  0.00           H  
ATOM   1233  CE  LYS    79      25.875  34.219  16.154  1.00  0.00           C  
ATOM   1234  HE2 LYS    79      25.110  33.787  16.799  1.00  0.00           H  
ATOM   1235  HE3 LYS    79      25.388  34.843  15.405  1.00  0.00           H  
ATOM   1236  NZ  LYS    79      26.873  33.287  15.538  1.00  0.00           N  
ATOM   1237  HZ1 LYS    79      27.495  33.793  14.923  1.00  0.00           H  
ATOM   1238  HZ2 LYS    79      27.401  32.818  16.261  1.00  0.00           H  
ATOM   1239  HZ3 LYS    79      26.399  32.672  14.893  1.00  0.00           H  
ATOM   1240  C   LYS    79      27.787  37.543  20.725  1.00  0.00           C  
ATOM   1241  O   LYS    79      27.387  38.528  21.348  1.00  0.00           O  
ATOM   1242  N   THR    80      29.102  37.327  20.446  1.00  0.00           N  
ATOM   1243  H   THR    80      29.398  36.589  19.823  1.00  0.00           H  
ATOM   1244  CA  THR    80      30.158  38.286  20.935  1.00  0.00           C  
ATOM   1245  HA  THR    80      29.884  39.293  20.621  1.00  0.00           H  
ATOM   1246  CB  THR    80      30.132  38.296  22.549  1.00  0.00           C  
ATOM   1247  HB  THR    80      29.143  38.586  22.903  1.00  0.00           H  
ATOM   1248  CG2 THR    80      30.350  36.924  23.231  1.00  0.00           C  
ATOM   1249 HG21 THR    80      29.450  36.358  23.472  1.00  0.00           H  
ATOM   1250 HG22 THR    80      30.989  36.375  22.540  1.00  0.00           H  
ATOM   1251 HG23 THR    80      30.913  36.920  24.164  1.00  0.00           H  
ATOM   1252  OG1 THR    80      31.096  39.147  23.150  1.00  0.00           O  
ATOM   1253  HG1 THR    80      30.829  40.065  23.244  1.00  0.00           H  
ATOM   1254  C   THR    80      31.577  37.827  20.367  1.00  0.00           C  
ATOM   1255  O   THR    80      31.605  37.324  19.256  1.00  0.00           O  
ATOM   1256  N   VAL    81      32.658  38.098  21.080  1.00  0.00           N  
ATOM   1257  H   VAL    81      32.577  38.687  21.896  1.00  0.00           H  
ATOM   1258  CA  VAL    81      33.978  37.677  20.774  1.00  0.00           C  
ATOM   1259  HA  VAL    81      33.939  36.643  20.433  1.00  0.00           H  
ATOM   1260  CB  VAL    81      34.496  38.625  19.651  1.00  0.00           C  
ATOM   1261  HB  VAL    81      33.798  38.612  18.814  1.00  0.00           H  
ATOM   1262  CG1 VAL    81      34.575  40.153  20.044  1.00  0.00           C  
ATOM   1263 HG11 VAL    81      33.626  40.515  20.440  1.00  0.00           H  
ATOM   1264 HG12 VAL    81      35.336  40.387  20.789  1.00  0.00           H  
ATOM   1265 HG13 VAL    81      34.845  40.743  19.168  1.00  0.00           H  
ATOM   1266  CG2 VAL    81      35.848  38.131  19.189  1.00  0.00           C  
ATOM   1267 HG21 VAL    81      36.272  38.831  18.469  1.00  0.00           H  
ATOM   1268 HG22 VAL    81      36.537  37.916  20.005  1.00  0.00           H  
ATOM   1269 HG23 VAL    81      35.790  37.264  18.531  1.00  0.00           H  
ATOM   1270  C   VAL    81      34.858  37.787  22.028  1.00  0.00           C  
ATOM   1271  O   VAL    81      34.792  38.767  22.845  1.00  0.00           O  
ATOM   1272  N   VAL    82      35.734  36.810  22.153  1.00  0.00           N  
ATOM   1273  H   VAL    82      35.762  36.036  21.505  1.00  0.00           H  
ATOM   1274  CA  VAL    82      36.767  36.909  23.184  1.00  0.00           C  
ATOM   1275  HA  VAL    82      36.452  37.553  24.004  1.00  0.00           H  
ATOM   1276  CB  VAL    82      37.126  35.519  23.847  1.00  0.00           C  
ATOM   1277  HB  VAL    82      37.641  34.906  23.108  1.00  0.00           H  
ATOM   1278  CG1 VAL    82      38.014  35.601  25.080  1.00  0.00           C  
ATOM   1279 HG11 VAL    82      39.064  35.849  24.924  1.00  0.00           H  
ATOM   1280 HG12 VAL    82      37.667  36.381  25.757  1.00  0.00           H  
ATOM   1281 HG13 VAL    82      37.932  34.708  25.699  1.00  0.00           H  
ATOM   1282  CG2 VAL    82      35.786  34.861  24.179  1.00  0.00           C  
ATOM   1283 HG21 VAL    82      35.329  35.363  25.032  1.00  0.00           H  
ATOM   1284 HG22 VAL    82      35.070  34.792  23.361  1.00  0.00           H  
ATOM   1285 HG23 VAL    82      36.074  33.838  24.421  1.00  0.00           H  
ATOM   1286  C   VAL    82      38.013  37.429  22.524  1.00  0.00           C  
ATOM   1287  O   VAL    82      38.525  36.804  21.650  1.00  0.00           O  
ATOM   1288  N   GLN    83      38.603  38.527  23.050  1.00  0.00           N  
ATOM   1289  H   GLN    83      38.113  39.060  23.754  1.00  0.00           H  
ATOM   1290  CA  GLN    83      39.784  39.262  22.659  1.00  0.00           C  
ATOM   1291  HA  GLN    83      40.205  38.883  21.728  1.00  0.00           H  
ATOM   1292  CB  GLN    83      39.597  40.777  22.387  1.00  0.00           C  
ATOM   1293  HB2 GLN    83      39.086  41.192  23.255  1.00  0.00           H  
ATOM   1294  HB3 GLN    83      40.636  41.067  22.230  1.00  0.00           H  
ATOM   1295  CG  GLN    83      38.622  40.931  21.200  1.00  0.00           C  
ATOM   1296  HG2 GLN    83      38.988  40.387  20.330  1.00  0.00           H  
ATOM   1297  HG3 GLN    83      37.714  40.520  21.643  1.00  0.00           H  
ATOM   1298  CD  GLN    83      38.534  42.391  20.734  1.00  0.00           C  
ATOM   1299  OE1 GLN    83      39.113  42.827  19.783  1.00  0.00           O  
ATOM   1300  NE2 GLN    83      37.818  43.268  21.500  1.00  0.00           N  
ATOM   1301 HE21 GLN    83      37.842  44.242  21.235  1.00  0.00           H  
ATOM   1302 HE22 GLN    83      37.509  42.884  22.382  1.00  0.00           H  
ATOM   1303  C   GLN    83      40.887  38.992  23.668  1.00  0.00           C  
ATOM   1304  O   GLN    83      40.574  38.806  24.826  1.00  0.00           O  
ATOM   1305  N   LEU    84      42.065  38.977  23.119  1.00  0.00           N  
ATOM   1306  H   LEU    84      42.121  38.949  22.111  1.00  0.00           H  
ATOM   1307  CA  LEU    84      43.358  38.893  23.843  1.00  0.00           C  
ATOM   1308  HA  LEU    84      43.206  38.565  24.871  1.00  0.00           H  
ATOM   1309  CB  LEU    84      44.226  37.838  23.089  1.00  0.00           C  
ATOM   1310  HB2 LEU    84      43.812  36.831  23.053  1.00  0.00           H  
ATOM   1311  HB3 LEU    84      44.350  38.170  22.058  1.00  0.00           H  
ATOM   1312  CG  LEU    84      45.621  37.541  23.743  1.00  0.00           C  
ATOM   1313  HG  LEU    84      46.084  38.527  23.777  1.00  0.00           H  
ATOM   1314  CD1 LEU    84      45.527  36.954  25.159  1.00  0.00           C  
ATOM   1315 HD11 LEU    84      46.549  36.641  25.370  1.00  0.00           H  
ATOM   1316 HD12 LEU    84      45.185  37.658  25.917  1.00  0.00           H  
ATOM   1317 HD13 LEU    84      44.984  36.018  25.288  1.00  0.00           H  
ATOM   1318  CD2 LEU    84      46.539  36.763  22.703  1.00  0.00           C  
ATOM   1319 HD21 LEU    84      47.528  36.466  23.051  1.00  0.00           H  
ATOM   1320 HD22 LEU    84      45.983  35.841  22.534  1.00  0.00           H  
ATOM   1321 HD23 LEU    84      46.662  37.429  21.849  1.00  0.00           H  
ATOM   1322  C   LEU    84      44.051  40.238  24.027  1.00  0.00           C  
ATOM   1323  O   LEU    84      44.018  41.144  23.193  1.00  0.00           O  
ATOM   1324  N   GLU    85      44.692  40.426  25.135  1.00  0.00           N  
ATOM   1325  H   GLU    85      44.671  39.750  25.885  1.00  0.00           H  
ATOM   1326  CA  GLU    85      45.312  41.640  25.607  1.00  0.00           C  
ATOM   1327  HA  GLU    85      45.565  42.146  24.676  1.00  0.00           H  
ATOM   1328  CB  GLU    85      44.247  42.456  26.402  1.00  0.00           C  
ATOM   1329  HB2 GLU    85      43.720  43.083  25.683  1.00  0.00           H  
ATOM   1330  HB3 GLU    85      43.597  41.743  26.909  1.00  0.00           H  
ATOM   1331  CG  GLU    85      44.785  43.410  27.463  1.00  0.00           C  
ATOM   1332  HG2 GLU    85      43.895  43.488  28.088  1.00  0.00           H  
ATOM   1333  HG3 GLU    85      45.579  42.863  27.971  1.00  0.00           H  
ATOM   1334  CD  GLU    85      45.340  44.796  27.152  1.00  0.00           C  
ATOM   1335  OE1 GLU    85      45.812  45.516  28.026  1.00  0.00           O  
ATOM   1336  OE2 GLU    85      45.712  45.011  25.994  1.00  0.00           O  
ATOM   1337  C   GLU    85      46.574  41.330  26.480  1.00  0.00           C  
ATOM   1338  O   GLU    85      46.644  40.304  27.150  1.00  0.00           O  
ATOM   1339  N   GLY    86      47.594  42.131  26.295  1.00  0.00           N  
ATOM   1340  H   GLY    86      47.519  42.921  25.670  1.00  0.00           H  
ATOM   1341  CA  GLY    86      48.857  41.923  27.142  1.00  0.00           C  
ATOM   1342  HA2 GLY    86      49.504  42.791  27.016  1.00  0.00           H  
ATOM   1343  HA3 GLY    86      48.487  41.964  28.166  1.00  0.00           H  
ATOM   1344  C   GLY    86      49.619  40.650  26.977  1.00  0.00           C  
ATOM   1345  O   GLY    86      50.670  40.461  27.548  1.00  0.00           O  
ATOM   1346  N   ASP    87      49.119  39.639  26.195  1.00  0.00           N  
ATOM   1347  H   ASP    87      48.216  39.815  25.778  1.00  0.00           H  
ATOM   1348  CA  ASP    87      49.490  38.214  26.268  1.00  0.00           C  
ATOM   1349  HA  ASP    87      48.820  37.794  25.518  1.00  0.00           H  
ATOM   1350  CB  ASP    87      50.953  38.005  25.771  1.00  0.00           C  
ATOM   1351  HB2 ASP    87      51.540  38.193  26.670  1.00  0.00           H  
ATOM   1352  HB3 ASP    87      51.136  36.976  25.462  1.00  0.00           H  
ATOM   1353  CG  ASP    87      51.435  38.938  24.731  1.00  0.00           C  
ATOM   1354  OD1 ASP    87      52.545  39.515  25.025  1.00  0.00           O  
ATOM   1355  OD2 ASP    87      50.835  39.127  23.696  1.00  0.00           O  
ATOM   1356  C   ASP    87      49.115  37.477  27.627  1.00  0.00           C  
ATOM   1357  O   ASP    87      49.457  36.370  27.922  1.00  0.00           O  
ATOM   1358  N   ASN    88      48.543  38.286  28.590  1.00  0.00           N  
ATOM   1359  H   ASN    88      48.262  39.174  28.200  1.00  0.00           H  
ATOM   1360  CA  ASN    88      48.120  37.895  29.983  1.00  0.00           C  
ATOM   1361  HA  ASN    88      48.375  36.846  30.138  1.00  0.00           H  
ATOM   1362  CB  ASN    88      49.030  38.696  30.885  1.00  0.00           C  
ATOM   1363  HB2 ASN    88      49.011  38.289  31.895  1.00  0.00           H  
ATOM   1364  HB3 ASN    88      50.087  38.569  30.652  1.00  0.00           H  
ATOM   1365  CG  ASN    88      48.723  40.154  30.824  1.00  0.00           C  
ATOM   1366  OD1 ASN    88      47.619  40.609  31.042  1.00  0.00           O  
ATOM   1367  ND2 ASN    88      49.700  40.881  30.570  1.00  0.00           N  
ATOM   1368 HD21 ASN    88      49.407  41.839  30.436  1.00  0.00           H  
ATOM   1369 HD22 ASN    88      50.578  40.523  30.221  1.00  0.00           H  
ATOM   1370  C   ASN    88      46.670  38.120  30.395  1.00  0.00           C  
ATOM   1371  O   ASN    88      46.413  37.633  31.507  1.00  0.00           O  
ATOM   1372  N   LYS    89      45.750  38.600  29.536  1.00  0.00           N  
ATOM   1373  H   LYS    89      46.051  38.786  28.590  1.00  0.00           H  
ATOM   1374  CA  LYS    89      44.315  38.671  29.846  1.00  0.00           C  
ATOM   1375  HA  LYS    89      44.092  37.836  30.510  1.00  0.00           H  
ATOM   1376  CB  LYS    89      44.081  39.849  30.732  1.00  0.00           C  
ATOM   1377  HB2 LYS    89      43.072  39.859  31.144  1.00  0.00           H  
ATOM   1378  HB3 LYS    89      44.829  39.901  31.524  1.00  0.00           H  
ATOM   1379  CG  LYS    89      44.300  41.248  30.097  1.00  0.00           C  
ATOM   1380  HG2 LYS    89      45.314  41.250  29.698  1.00  0.00           H  
ATOM   1381  HG3 LYS    89      43.637  41.362  29.239  1.00  0.00           H  
ATOM   1382  CD  LYS    89      43.912  42.534  30.931  1.00  0.00           C  
ATOM   1383  HD2 LYS    89      43.624  43.390  30.321  1.00  0.00           H  
ATOM   1384  HD3 LYS    89      43.043  42.244  31.521  1.00  0.00           H  
ATOM   1385  CE  LYS    89      45.123  42.821  31.861  1.00  0.00           C  
ATOM   1386  HE2 LYS    89      45.375  41.858  32.304  1.00  0.00           H  
ATOM   1387  HE3 LYS    89      45.964  43.004  31.192  1.00  0.00           H  
ATOM   1388  NZ  LYS    89      44.722  43.916  32.773  1.00  0.00           N  
ATOM   1389  HZ1 LYS    89      45.535  44.290  33.241  1.00  0.00           H  
ATOM   1390  HZ2 LYS    89      44.324  44.668  32.228  1.00  0.00           H  
ATOM   1391  HZ3 LYS    89      44.100  43.588  33.497  1.00  0.00           H  
ATOM   1392  C   LYS    89      43.458  38.563  28.647  1.00  0.00           C  
ATOM   1393  O   LYS    89      43.874  38.922  27.539  1.00  0.00           O  
ATOM   1394  N   LEU    90      42.246  37.966  28.966  1.00  0.00           N  
ATOM   1395  H   LEU    90      42.123  37.716  29.937  1.00  0.00           H  
ATOM   1396  CA  LEU    90      41.147  37.766  28.022  1.00  0.00           C  
ATOM   1397  HA  LEU    90      41.488  38.065  27.031  1.00  0.00           H  
ATOM   1398  CB  LEU    90      40.718  36.326  28.102  1.00  0.00           C  
ATOM   1399  HB2 LEU    90      40.464  36.128  29.143  1.00  0.00           H  
ATOM   1400  HB3 LEU    90      39.826  36.167  27.496  1.00  0.00           H  
ATOM   1401  CG  LEU    90      41.615  35.246  27.595  1.00  0.00           C  
ATOM   1402  HG  LEU    90      42.542  35.322  28.163  1.00  0.00           H  
ATOM   1403  CD1 LEU    90      40.838  33.880  27.713  1.00  0.00           C  
ATOM   1404 HD11 LEU    90      41.612  33.177  27.407  1.00  0.00           H  
ATOM   1405 HD12 LEU    90      40.433  33.726  28.713  1.00  0.00           H  
ATOM   1406 HD13 LEU    90      39.990  33.695  27.053  1.00  0.00           H  
ATOM   1407  CD2 LEU    90      42.051  35.441  26.187  1.00  0.00           C  
ATOM   1408 HD21 LEU    90      42.380  34.472  25.810  1.00  0.00           H  
ATOM   1409 HD22 LEU    90      41.277  35.930  25.595  1.00  0.00           H  
ATOM   1410 HD23 LEU    90      42.842  36.188  26.135  1.00  0.00           H  
ATOM   1411  C   LEU    90      40.005  38.674  28.271  1.00  0.00           C  
ATOM   1412  O   LEU    90      39.778  39.032  29.479  1.00  0.00           O  
ATOM   1413  N   VAL    91      39.453  39.308  27.260  1.00  0.00           N  
ATOM   1414  H   VAL    91      39.792  39.026  26.352  1.00  0.00           H  
ATOM   1415  CA  VAL    91      38.480  40.472  27.304  1.00  0.00           C  
ATOM   1416  HA  VAL    91      38.031  40.577  28.292  1.00  0.00           H  
ATOM   1417  CB  VAL    91      39.317  41.754  26.959  1.00  0.00           C  
ATOM   1418  HB  VAL    91      39.774  41.625  25.978  1.00  0.00           H  
ATOM   1419  CG1 VAL    91      38.606  43.016  27.062  1.00  0.00           C  
ATOM   1420 HG11 VAL    91      37.791  43.020  26.339  1.00  0.00           H  
ATOM   1421 HG12 VAL    91      38.356  43.199  28.107  1.00  0.00           H  
ATOM   1422 HG13 VAL    91      39.182  43.895  26.771  1.00  0.00           H  
ATOM   1423  CG2 VAL    91      40.615  41.874  27.822  1.00  0.00           C  
ATOM   1424 HG21 VAL    91      41.219  42.692  27.429  1.00  0.00           H  
ATOM   1425 HG22 VAL    91      40.324  41.989  28.866  1.00  0.00           H  
ATOM   1426 HG23 VAL    91      41.200  40.956  27.763  1.00  0.00           H  
ATOM   1427  C   VAL    91      37.307  40.209  26.369  1.00  0.00           C  
ATOM   1428  O   VAL    91      37.496  39.804  25.225  1.00  0.00           O  
ATOM   1429  N   THR    92      36.066  40.543  26.790  1.00  0.00           N  
ATOM   1430  H   THR    92      35.989  40.718  27.782  1.00  0.00           H  
ATOM   1431  CA  THR    92      34.794  40.335  26.153  1.00  0.00           C  
ATOM   1432  HA  THR    92      34.940  40.458  25.080  1.00  0.00           H  
ATOM   1433  CB  THR    92      34.318  38.896  26.266  1.00  0.00           C  
ATOM   1434  HB  THR    92      35.103  38.255  25.865  1.00  0.00           H  
ATOM   1435  CG2 THR    92      33.757  38.356  27.599  1.00  0.00           C  
ATOM   1436 HG21 THR    92      34.610  38.054  28.207  1.00  0.00           H  
ATOM   1437 HG22 THR    92      33.196  39.154  28.086  1.00  0.00           H  
ATOM   1438 HG23 THR    92      33.085  37.506  27.474  1.00  0.00           H  
ATOM   1439  OG1 THR    92      33.354  38.753  25.244  1.00  0.00           O  
ATOM   1440  HG1 THR    92      33.842  38.450  24.475  1.00  0.00           H  
ATOM   1441  C   THR    92      33.768  41.344  26.713  1.00  0.00           C  
ATOM   1442  O   THR    92      33.827  41.791  27.855  1.00  0.00           O  
ATOM   1443  N   THR    93      32.717  41.553  25.876  1.00  0.00           N  
ATOM   1444  H   THR    93      32.802  41.094  24.981  1.00  0.00           H  
ATOM   1445  CA  THR    93      31.541  42.273  26.370  1.00  0.00           C  
ATOM   1446  HA  THR    93      31.384  41.950  27.399  1.00  0.00           H  
ATOM   1447  CB  THR    93      31.469  43.870  26.284  1.00  0.00           C  
ATOM   1448  HB  THR    93      31.655  44.087  25.232  1.00  0.00           H  
ATOM   1449  CG2 THR    93      30.086  44.400  26.595  1.00  0.00           C  
ATOM   1450 HG21 THR    93      29.686  43.941  27.499  1.00  0.00           H  
ATOM   1451 HG22 THR    93      30.131  45.449  26.885  1.00  0.00           H  
ATOM   1452 HG23 THR    93      29.386  44.249  25.774  1.00  0.00           H  
ATOM   1453  OG1 THR    93      32.488  44.415  27.194  1.00  0.00           O  
ATOM   1454  HG1 THR    93      33.226  43.817  27.054  1.00  0.00           H  
ATOM   1455  C   THR    93      30.254  41.710  25.626  1.00  0.00           C  
ATOM   1456  O   THR    93      30.239  41.674  24.401  1.00  0.00           O  
ATOM   1457  N   PHE    94      29.268  41.315  26.388  1.00  0.00           N  
ATOM   1458  H   PHE    94      29.406  41.558  27.359  1.00  0.00           H  
ATOM   1459  CA  PHE    94      28.069  40.719  25.959  1.00  0.00           C  
ATOM   1460  HA  PHE    94      28.083  40.929  24.889  1.00  0.00           H  
ATOM   1461  CB  PHE    94      28.129  39.175  26.131  1.00  0.00           C  
ATOM   1462  HB2 PHE    94      27.220  38.810  25.654  1.00  0.00           H  
ATOM   1463  HB3 PHE    94      28.998  38.693  25.683  1.00  0.00           H  
ATOM   1464  CG  PHE    94      28.273  38.635  27.530  1.00  0.00           C  
ATOM   1465  CD1 PHE    94      27.072  38.081  28.172  1.00  0.00           C  
ATOM   1466  HD1 PHE    94      26.214  38.103  27.517  1.00  0.00           H  
ATOM   1467  CE1 PHE    94      27.205  37.507  29.388  1.00  0.00           C  
ATOM   1468  HE1 PHE    94      26.323  37.214  29.938  1.00  0.00           H  
ATOM   1469  CZ  PHE    94      28.434  37.462  30.113  1.00  0.00           C  
ATOM   1470  HZ  PHE    94      28.508  37.154  31.145  1.00  0.00           H  
ATOM   1471  CE2 PHE    94      29.519  38.108  29.606  1.00  0.00           C  
ATOM   1472  HE2 PHE    94      30.441  38.156  30.166  1.00  0.00           H  
ATOM   1473  CD2 PHE    94      29.450  38.681  28.285  1.00  0.00           C  
ATOM   1474  HD2 PHE    94      30.315  39.132  27.821  1.00  0.00           H  
ATOM   1475  C   PHE    94      26.789  41.449  26.468  1.00  0.00           C  
ATOM   1476  O   PHE    94      26.550  41.500  27.713  1.00  0.00           O  
ATOM   1477  N   LYS    95      25.947  42.053  25.578  1.00  0.00           N  
ATOM   1478  H   LYS    95      26.185  42.068  24.596  1.00  0.00           H  
ATOM   1479  CA  LYS    95      24.737  42.816  26.024  1.00  0.00           C  
ATOM   1480  HA  LYS    95      24.470  43.533  25.248  1.00  0.00           H  
ATOM   1481  CB  LYS    95      23.593  41.817  26.148  1.00  0.00           C  
ATOM   1482  HB2 LYS    95      23.968  40.845  26.465  1.00  0.00           H  
ATOM   1483  HB3 LYS    95      22.907  42.265  26.867  1.00  0.00           H  
ATOM   1484  CG  LYS    95      22.941  41.622  24.750  1.00  0.00           C  
ATOM   1485  HG2 LYS    95      22.731  42.603  24.323  1.00  0.00           H  
ATOM   1486  HG3 LYS    95      23.689  41.060  24.190  1.00  0.00           H  
ATOM   1487  CD  LYS    95      21.662  40.904  24.967  1.00  0.00           C  
ATOM   1488  HD2 LYS    95      21.810  39.847  25.187  1.00  0.00           H  
ATOM   1489  HD3 LYS    95      21.057  41.368  25.746  1.00  0.00           H  
ATOM   1490  CE  LYS    95      20.852  40.826  23.667  1.00  0.00           C  
ATOM   1491  HE2 LYS    95      20.643  41.777  23.178  1.00  0.00           H  
ATOM   1492  HE3 LYS    95      21.389  40.173  22.979  1.00  0.00           H  
ATOM   1493  NZ  LYS    95      19.523  40.203  23.909  1.00  0.00           N  
ATOM   1494  HZ1 LYS    95      18.859  40.852  24.306  1.00  0.00           H  
ATOM   1495  HZ2 LYS    95      19.199  39.877  23.010  1.00  0.00           H  
ATOM   1496  HZ3 LYS    95      19.608  39.324  24.400  1.00  0.00           H  
ATOM   1497  C   LYS    95      24.994  43.705  27.302  1.00  0.00           C  
ATOM   1498  O   LYS    95      24.314  43.581  28.323  1.00  0.00           O  
ATOM   1499  N   ASN    96      26.045  44.609  27.182  1.00  0.00           N  
ATOM   1500  H   ASN    96      26.649  44.557  26.374  1.00  0.00           H  
ATOM   1501  CA  ASN    96      26.475  45.618  28.189  1.00  0.00           C  
ATOM   1502  HA  ASN    96      27.289  46.174  27.724  1.00  0.00           H  
ATOM   1503  CB  ASN    96      25.288  46.557  28.480  1.00  0.00           C  
ATOM   1504  HB2 ASN    96      24.770  46.594  27.521  1.00  0.00           H  
ATOM   1505  HB3 ASN    96      24.616  46.084  29.196  1.00  0.00           H  
ATOM   1506  CG  ASN    96      25.790  47.924  28.961  1.00  0.00           C  
ATOM   1507  OD1 ASN    96      26.174  48.699  28.177  1.00  0.00           O  
ATOM   1508  ND2 ASN    96      25.646  48.312  30.194  1.00  0.00           N  
ATOM   1509 HD21 ASN    96      25.867  49.281  30.378  1.00  0.00           H  
ATOM   1510 HD22 ASN    96      25.200  47.721  30.880  1.00  0.00           H  
ATOM   1511  C   ASN    96      27.072  44.842  29.465  1.00  0.00           C  
ATOM   1512  O   ASN    96      27.653  45.612  30.257  1.00  0.00           O  
ATOM   1513  N   ILE    97      27.010  43.544  29.662  1.00  0.00           N  
ATOM   1514  H   ILE    97      26.494  42.926  29.052  1.00  0.00           H  
ATOM   1515  CA  ILE    97      27.945  42.837  30.622  1.00  0.00           C  
ATOM   1516  HA  ILE    97      27.960  43.460  31.516  1.00  0.00           H  
ATOM   1517  CB  ILE    97      27.529  41.357  31.065  1.00  0.00           C  
ATOM   1518  HB  ILE    97      27.551  40.680  30.211  1.00  0.00           H  
ATOM   1519  CG2 ILE    97      28.521  40.729  32.049  1.00  0.00           C  
ATOM   1520 HG21 ILE    97      29.407  40.534  31.444  1.00  0.00           H  
ATOM   1521 HG22 ILE    97      28.652  41.423  32.880  1.00  0.00           H  
ATOM   1522 HG23 ILE    97      28.200  39.764  32.439  1.00  0.00           H  
ATOM   1523  CG1 ILE    97      26.094  41.337  31.653  1.00  0.00           C  
ATOM   1524 HG12 ILE    97      25.987  42.059  32.462  1.00  0.00           H  
ATOM   1525 HG13 ILE    97      25.442  41.768  30.894  1.00  0.00           H  
ATOM   1526  CD1 ILE    97      25.662  39.954  32.130  1.00  0.00           C  
ATOM   1527 HD11 ILE    97      25.905  39.184  31.397  1.00  0.00           H  
ATOM   1528 HD12 ILE    97      26.137  39.770  33.094  1.00  0.00           H  
ATOM   1529 HD13 ILE    97      24.580  39.922  32.257  1.00  0.00           H  
ATOM   1530  C   ILE    97      29.334  42.739  30.040  1.00  0.00           C  
ATOM   1531  O   ILE    97      29.637  41.874  29.253  1.00  0.00           O  
ATOM   1532  N   LYS    98      30.198  43.642  30.470  1.00  0.00           N  
ATOM   1533  H   LYS    98      29.960  44.417  31.073  1.00  0.00           H  
ATOM   1534  CA  LYS    98      31.668  43.503  30.300  1.00  0.00           C  
ATOM   1535  HA  LYS    98      31.808  43.286  29.241  1.00  0.00           H  
ATOM   1536  CB  LYS    98      32.504  44.788  30.575  1.00  0.00           C  
ATOM   1537  HB2 LYS    98      32.540  44.892  31.659  1.00  0.00           H  
ATOM   1538  HB3 LYS    98      33.536  44.682  30.240  1.00  0.00           H  
ATOM   1539  CG  LYS    98      31.927  46.116  30.000  1.00  0.00           C  
ATOM   1540  HG2 LYS    98      31.968  46.074  28.911  1.00  0.00           H  
ATOM   1541  HG3 LYS    98      30.883  46.188  30.305  1.00  0.00           H  
ATOM   1542  CD  LYS    98      32.860  47.179  30.557  1.00  0.00           C  
ATOM   1543  HD2 LYS    98      33.060  47.026  31.617  1.00  0.00           H  
ATOM   1544  HD3 LYS    98      33.828  46.994  30.092  1.00  0.00           H  
ATOM   1545  CE  LYS    98      32.481  48.658  30.400  1.00  0.00           C  
ATOM   1546  HE2 LYS    98      31.602  48.942  30.978  1.00  0.00           H  
ATOM   1547  HE3 LYS    98      33.393  49.173  30.703  1.00  0.00           H  
ATOM   1548  NZ  LYS    98      32.240  49.013  28.996  1.00  0.00           N  
ATOM   1549  HZ1 LYS    98      33.135  49.014  28.527  1.00  0.00           H  
ATOM   1550  HZ2 LYS    98      31.696  48.286  28.554  1.00  0.00           H  
ATOM   1551  HZ3 LYS    98      31.877  49.951  28.908  1.00  0.00           H  
ATOM   1552  C   LYS    98      32.169  42.309  31.106  1.00  0.00           C  
ATOM   1553  O   LYS    98      31.874  42.242  32.271  1.00  0.00           O  
ATOM   1554  N   SER    99      33.182  41.579  30.619  1.00  0.00           N  
ATOM   1555  H   SER    99      33.407  41.669  29.638  1.00  0.00           H  
ATOM   1556  CA  SER    99      34.002  40.711  31.453  1.00  0.00           C  
ATOM   1557  HA  SER    99      34.079  41.313  32.359  1.00  0.00           H  
ATOM   1558  CB  SER    99      33.380  39.342  31.633  1.00  0.00           C  
ATOM   1559  HB2 SER    99      32.344  39.415  31.963  1.00  0.00           H  
ATOM   1560  HB3 SER    99      33.442  38.956  30.616  1.00  0.00           H  
ATOM   1561  OG  SER    99      34.055  38.583  32.673  1.00  0.00           O  
ATOM   1562  HG  SER    99      34.198  39.162  33.426  1.00  0.00           H  
ATOM   1563  C   SER    99      35.390  40.543  30.988  1.00  0.00           C  
ATOM   1564  O   SER    99      35.761  40.651  29.803  1.00  0.00           O  
ATOM   1565  N   VAL   100      36.323  40.259  31.908  1.00  0.00           N  
ATOM   1566  H   VAL   100      36.016  40.000  32.835  1.00  0.00           H  
ATOM   1567  CA  VAL   100      37.777  40.059  31.680  1.00  0.00           C  
ATOM   1568  HA  VAL   100      38.034  39.833  30.645  1.00  0.00           H  
ATOM   1569  CB  VAL   100      38.492  41.328  32.214  1.00  0.00           C  
ATOM   1570  HB  VAL   100      38.159  41.567  33.224  1.00  0.00           H  
ATOM   1571  CG1 VAL   100      40.040  41.177  32.396  1.00  0.00           C  
ATOM   1572 HG11 VAL   100      40.558  40.931  31.469  1.00  0.00           H  
ATOM   1573 HG12 VAL   100      40.540  42.043  32.830  1.00  0.00           H  
ATOM   1574 HG13 VAL   100      40.197  40.356  33.095  1.00  0.00           H  
ATOM   1575  CG2 VAL   100      38.284  42.524  31.118  1.00  0.00           C  
ATOM   1576 HG21 VAL   100      37.219  42.724  30.995  1.00  0.00           H  
ATOM   1577 HG22 VAL   100      38.802  43.410  31.487  1.00  0.00           H  
ATOM   1578 HG23 VAL   100      38.699  42.123  30.194  1.00  0.00           H  
ATOM   1579  C   VAL   100      38.215  38.773  32.457  1.00  0.00           C  
ATOM   1580  O   VAL   100      37.515  38.500  33.446  1.00  0.00           O  
ATOM   1581  N   THR   101      39.278  38.093  32.054  1.00  0.00           N  
ATOM   1582  H   THR   101      39.825  38.271  31.224  1.00  0.00           H  
ATOM   1583  CA  THR   101      39.938  37.119  32.963  1.00  0.00           C  
ATOM   1584  HA  THR   101      39.797  37.334  34.022  1.00  0.00           H  
ATOM   1585  CB  THR   101      39.641  35.596  32.726  1.00  0.00           C  
ATOM   1586  HB  THR   101      39.653  35.524  31.638  1.00  0.00           H  
ATOM   1587  CG2 THR   101      40.461  34.514  33.329  1.00  0.00           C  
ATOM   1588 HG21 THR   101      41.501  34.633  33.026  1.00  0.00           H  
ATOM   1589 HG22 THR   101      40.332  34.534  34.411  1.00  0.00           H  
ATOM   1590 HG23 THR   101      40.110  33.543  32.979  1.00  0.00           H  
ATOM   1591  OG1 THR   101      38.348  35.265  33.168  1.00  0.00           O  
ATOM   1592  HG1 THR   101      37.821  35.662  32.471  1.00  0.00           H  
ATOM   1593  C   THR   101      41.414  37.339  32.835  1.00  0.00           C  
ATOM   1594  O   THR   101      41.917  37.397  31.723  1.00  0.00           O  
ATOM   1595  N   GLU   102      42.133  37.448  33.963  1.00  0.00           N  
ATOM   1596  H   GLU   102      41.719  37.410  34.883  1.00  0.00           H  
ATOM   1597  CA  GLU   102      43.581  37.730  33.968  1.00  0.00           C  
ATOM   1598  HA  GLU   102      43.817  37.824  32.908  1.00  0.00           H  
ATOM   1599  CB  GLU   102      43.700  39.080  34.648  1.00  0.00           C  
ATOM   1600  HB2 GLU   102      43.152  39.757  33.992  1.00  0.00           H  
ATOM   1601  HB3 GLU   102      43.266  39.097  35.648  1.00  0.00           H  
ATOM   1602  CG  GLU   102      45.118  39.683  34.768  1.00  0.00           C  
ATOM   1603  HG2 GLU   102      45.802  38.959  35.211  1.00  0.00           H  
ATOM   1604  HG3 GLU   102      45.553  39.898  33.792  1.00  0.00           H  
ATOM   1605  CD  GLU   102      44.897  40.866  35.649  1.00  0.00           C  
ATOM   1606  OE1 GLU   102      44.830  40.744  36.883  1.00  0.00           O  
ATOM   1607  OE2 GLU   102      44.911  41.969  35.100  1.00  0.00           O  
ATOM   1608  C   GLU   102      44.424  36.651  34.627  1.00  0.00           C  
ATOM   1609  O   GLU   102      44.020  36.124  35.642  1.00  0.00           O  
ATOM   1610  N   LEU   103      45.706  36.526  34.110  1.00  0.00           N  
ATOM   1611  H   LEU   103      45.894  37.150  33.338  1.00  0.00           H  
ATOM   1612  CA  LEU   103      46.703  35.679  34.666  1.00  0.00           C  
ATOM   1613  HA  LEU   103      46.285  34.708  34.935  1.00  0.00           H  
ATOM   1614  CB  LEU   103      47.840  35.315  33.574  1.00  0.00           C  
ATOM   1615  HB2 LEU   103      48.379  36.241  33.378  1.00  0.00           H  
ATOM   1616  HB3 LEU   103      48.581  34.732  34.121  1.00  0.00           H  
ATOM   1617  CG  LEU   103      47.499  34.603  32.275  1.00  0.00           C  
ATOM   1618  HG  LEU   103      46.794  35.132  31.633  1.00  0.00           H  
ATOM   1619  CD1 LEU   103      48.736  34.176  31.487  1.00  0.00           C  
ATOM   1620 HD11 LEU   103      49.165  35.127  31.174  1.00  0.00           H  
ATOM   1621 HD12 LEU   103      49.418  33.709  32.198  1.00  0.00           H  
ATOM   1622 HD13 LEU   103      48.457  33.542  30.645  1.00  0.00           H  
ATOM   1623  CD2 LEU   103      46.880  33.256  32.603  1.00  0.00           C  
ATOM   1624 HD21 LEU   103      46.014  33.440  33.239  1.00  0.00           H  
ATOM   1625 HD22 LEU   103      46.440  32.790  31.722  1.00  0.00           H  
ATOM   1626 HD23 LEU   103      47.556  32.530  33.055  1.00  0.00           H  
ATOM   1627  C   LEU   103      47.361  36.306  35.964  1.00  0.00           C  
ATOM   1628  O   LEU   103      47.671  37.508  36.036  1.00  0.00           O  
ATOM   1629  N   ASN   104      47.647  35.546  36.949  1.00  0.00           N  
ATOM   1630  H   ASN   104      47.528  34.550  36.827  1.00  0.00           H  
ATOM   1631  CA  ASN   104      47.967  36.167  38.291  1.00  0.00           C  
ATOM   1632  HA  ASN   104      48.597  37.048  38.172  1.00  0.00           H  
ATOM   1633  CB  ASN   104      46.578  36.367  39.001  1.00  0.00           C  
ATOM   1634  HB2 ASN   104      45.824  35.685  38.608  1.00  0.00           H  
ATOM   1635  HB3 ASN   104      46.782  36.184  40.056  1.00  0.00           H  
ATOM   1636  CG  ASN   104      46.100  37.738  38.774  1.00  0.00           C  
ATOM   1637  OD1 ASN   104      46.502  38.737  39.337  1.00  0.00           O  
ATOM   1638  ND2 ASN   104      45.177  37.876  37.832  1.00  0.00           N  
ATOM   1639 HD21 ASN   104      44.862  38.834  37.770  1.00  0.00           H  
ATOM   1640 HD22 ASN   104      45.266  37.270  37.029  1.00  0.00           H  
ATOM   1641  C   ASN   104      48.866  35.196  39.178  1.00  0.00           C  
ATOM   1642  O   ASN   104      48.837  35.245  40.387  1.00  0.00           O  
ATOM   1643  N   GLY   105      49.658  34.338  38.504  1.00  0.00           N  
ATOM   1644  H   GLY   105      49.634  34.489  37.505  1.00  0.00           H  
ATOM   1645  CA  GLY   105      50.548  33.382  39.124  1.00  0.00           C  
ATOM   1646  HA2 GLY   105      51.463  33.217  38.556  1.00  0.00           H  
ATOM   1647  HA3 GLY   105      50.965  33.794  40.044  1.00  0.00           H  
ATOM   1648  C   GLY   105      49.810  32.095  39.567  1.00  0.00           C  
ATOM   1649  O   GLY   105      49.187  31.394  38.741  1.00  0.00           O  
ATOM   1650  N   ASP   106      49.768  31.828  40.905  1.00  0.00           N  
ATOM   1651  H   ASP   106      50.128  32.539  41.525  1.00  0.00           H  
ATOM   1652  CA  ASP   106      49.134  30.653  41.554  1.00  0.00           C  
ATOM   1653  HA  ASP   106      49.435  29.723  41.070  1.00  0.00           H  
ATOM   1654  CB  ASP   106      49.781  30.356  43.028  1.00  0.00           C  
ATOM   1655  HB2 ASP   106      49.522  31.179  43.694  1.00  0.00           H  
ATOM   1656  HB3 ASP   106      49.348  29.446  43.443  1.00  0.00           H  
ATOM   1657  CG  ASP   106      51.255  30.125  42.933  1.00  0.00           C  
ATOM   1658  OD1 ASP   106      52.041  30.685  43.641  1.00  0.00           O  
ATOM   1659  OD2 ASP   106      51.562  29.146  42.207  1.00  0.00           O  
ATOM   1660  C   ASP   106      47.662  30.618  41.585  1.00  0.00           C  
ATOM   1661  O   ASP   106      47.069  29.583  42.030  1.00  0.00           O  
ATOM   1662  N   ILE   107      47.075  31.727  41.156  1.00  0.00           N  
ATOM   1663  H   ILE   107      47.646  32.500  40.845  1.00  0.00           H  
ATOM   1664  CA  ILE   107      45.587  32.034  40.950  1.00  0.00           C  
ATOM   1665  HA  ILE   107      45.041  31.092  40.996  1.00  0.00           H  
ATOM   1666  CB  ILE   107      45.055  33.020  42.081  1.00  0.00           C  
ATOM   1667  HB  ILE   107      43.971  33.004  41.964  1.00  0.00           H  
ATOM   1668  CG2 ILE   107      45.505  32.510  43.499  1.00  0.00           C  
ATOM   1669 HG21 ILE   107      44.901  31.619  43.672  1.00  0.00           H  
ATOM   1670 HG22 ILE   107      46.551  32.205  43.515  1.00  0.00           H  
ATOM   1671 HG23 ILE   107      45.233  33.169  44.324  1.00  0.00           H  
ATOM   1672  CG1 ILE   107      45.610  34.468  41.904  1.00  0.00           C  
ATOM   1673 HG12 ILE   107      45.887  34.809  42.901  1.00  0.00           H  
ATOM   1674 HG13 ILE   107      46.507  34.473  41.285  1.00  0.00           H  
ATOM   1675  CD1 ILE   107      44.529  35.404  41.488  1.00  0.00           C  
ATOM   1676 HD11 ILE   107      43.607  35.259  42.051  1.00  0.00           H  
ATOM   1677 HD12 ILE   107      44.901  36.419  41.623  1.00  0.00           H  
ATOM   1678 HD13 ILE   107      44.377  35.272  40.416  1.00  0.00           H  
ATOM   1679  C   ILE   107      45.409  32.662  39.531  1.00  0.00           C  
ATOM   1680  O   ILE   107      46.318  33.228  39.016  1.00  0.00           O  
ATOM   1681  N   ILE   108      44.149  32.464  39.075  1.00  0.00           N  
ATOM   1682  H   ILE   108      43.558  32.051  39.782  1.00  0.00           H  
ATOM   1683  CA  ILE   108      43.564  33.146  37.959  1.00  0.00           C  
ATOM   1684  HA  ILE   108      44.177  33.996  37.659  1.00  0.00           H  
ATOM   1685  CB  ILE   108      43.514  32.162  36.772  1.00  0.00           C  
ATOM   1686  HB  ILE   108      44.416  31.561  36.887  1.00  0.00           H  
ATOM   1687  CG2 ILE   108      42.260  31.194  36.859  1.00  0.00           C  
ATOM   1688 HG21 ILE   108      41.308  31.695  36.685  1.00  0.00           H  
ATOM   1689 HG22 ILE   108      42.359  30.270  36.289  1.00  0.00           H  
ATOM   1690 HG23 ILE   108      42.216  30.793  37.871  1.00  0.00           H  
ATOM   1691  CG1 ILE   108      43.535  32.746  35.336  1.00  0.00           C  
ATOM   1692 HG12 ILE   108      42.765  33.503  35.191  1.00  0.00           H  
ATOM   1693 HG13 ILE   108      44.366  33.446  35.247  1.00  0.00           H  
ATOM   1694  CD1 ILE   108      43.510  31.618  34.283  1.00  0.00           C  
ATOM   1695 HD11 ILE   108      42.616  31.011  34.139  1.00  0.00           H  
ATOM   1696 HD12 ILE   108      43.741  32.045  33.307  1.00  0.00           H  
ATOM   1697 HD13 ILE   108      44.421  31.045  34.454  1.00  0.00           H  
ATOM   1698  C   ILE   108      42.215  33.755  38.277  1.00  0.00           C  
ATOM   1699  O   ILE   108      41.447  33.174  39.062  1.00  0.00           O  
ATOM   1700  N   THR   109      41.839  34.952  37.787  1.00  0.00           N  
ATOM   1701  H   THR   109      42.398  35.394  37.072  1.00  0.00           H  
ATOM   1702  CA  THR   109      40.658  35.597  38.247  1.00  0.00           C  
ATOM   1703  HA  THR   109      39.941  34.840  38.565  1.00  0.00           H  
ATOM   1704  CB  THR   109      40.946  36.453  39.462  1.00  0.00           C  
ATOM   1705  HB  THR   109      41.254  36.000  40.404  1.00  0.00           H  
ATOM   1706  CG2 THR   109      41.860  37.687  39.286  1.00  0.00           C  
ATOM   1707 HG21 THR   109      42.852  37.369  38.965  1.00  0.00           H  
ATOM   1708 HG22 THR   109      41.515  38.344  38.487  1.00  0.00           H  
ATOM   1709 HG23 THR   109      41.973  38.114  40.282  1.00  0.00           H  
ATOM   1710  OG1 THR   109      39.778  37.066  39.864  1.00  0.00           O  
ATOM   1711  HG1 THR   109      39.077  36.436  40.045  1.00  0.00           H  
ATOM   1712  C   THR   109      39.883  36.287  37.129  1.00  0.00           C  
ATOM   1713  O   THR   109      40.457  37.050  36.316  1.00  0.00           O  
ATOM   1714  N   ASN   110      38.587  36.057  37.263  1.00  0.00           N  
ATOM   1715  H   ASN   110      38.215  35.646  38.107  1.00  0.00           H  
ATOM   1716  CA  ASN   110      37.578  36.600  36.341  1.00  0.00           C  
ATOM   1717  HA  ASN   110      37.988  36.948  35.393  1.00  0.00           H  
ATOM   1718  CB  ASN   110      36.681  35.440  36.017  1.00  0.00           C  
ATOM   1719  HB2 ASN   110      37.015  34.839  35.171  1.00  0.00           H  
ATOM   1720  HB3 ASN   110      36.476  34.830  36.896  1.00  0.00           H  
ATOM   1721  CG  ASN   110      35.328  35.897  35.351  1.00  0.00           C  
ATOM   1722  OD1 ASN   110      34.240  35.602  35.783  1.00  0.00           O  
ATOM   1723  ND2 ASN   110      35.354  36.707  34.347  1.00  0.00           N  
ATOM   1724 HD21 ASN   110      34.477  37.022  33.958  1.00  0.00           H  
ATOM   1725 HD22 ASN   110      36.214  37.161  34.074  1.00  0.00           H  
ATOM   1726  C   ASN   110      36.803  37.681  37.020  1.00  0.00           C  
ATOM   1727  O   ASN   110      36.147  37.485  38.024  1.00  0.00           O  
ATOM   1728  N   THR   111      36.883  38.897  36.398  1.00  0.00           N  
ATOM   1729  H   THR   111      37.279  38.985  35.473  1.00  0.00           H  
ATOM   1730  CA  THR   111      36.084  40.087  36.733  1.00  0.00           C  
ATOM   1731  HA  THR   111      35.750  40.048  37.769  1.00  0.00           H  
ATOM   1732  CB  THR   111      36.882  41.403  36.607  1.00  0.00           C  
ATOM   1733  HB  THR   111      37.290  41.398  35.596  1.00  0.00           H  
ATOM   1734  CG2 THR   111      36.041  42.696  36.924  1.00  0.00           C  
ATOM   1735 HG21 THR   111      35.073  42.798  36.434  1.00  0.00           H  
ATOM   1736 HG22 THR   111      35.836  42.684  37.994  1.00  0.00           H  
ATOM   1737 HG23 THR   111      36.694  43.527  36.656  1.00  0.00           H  
ATOM   1738  OG1 THR   111      37.923  41.313  37.517  1.00  0.00           O  
ATOM   1739  HG1 THR   111      38.547  40.722  37.089  1.00  0.00           H  
ATOM   1740  C   THR   111      34.889  40.126  35.856  1.00  0.00           C  
ATOM   1741  O   THR   111      34.971  39.956  34.634  1.00  0.00           O  
ATOM   1742  N   MET   112      33.683  40.463  36.391  1.00  0.00           N  
ATOM   1743  H   MET   112      33.682  40.642  37.385  1.00  0.00           H  
ATOM   1744  CA  MET   112      32.504  40.844  35.612  1.00  0.00           C  
ATOM   1745  HA  MET   112      32.608  40.807  34.528  1.00  0.00           H  
ATOM   1746  CB  MET   112      31.370  39.760  35.838  1.00  0.00           C  
ATOM   1747  HB2 MET   112      31.033  39.918  36.863  1.00  0.00           H  
ATOM   1748  HB3 MET   112      30.514  39.842  35.169  1.00  0.00           H  
ATOM   1749  CG  MET   112      31.849  38.260  35.738  1.00  0.00           C  
ATOM   1750  HG2 MET   112      32.469  38.258  34.842  1.00  0.00           H  
ATOM   1751  HG3 MET   112      32.314  37.995  36.687  1.00  0.00           H  
ATOM   1752  SD  MET   112      30.521  37.113  35.610  1.00  0.00           S  
ATOM   1753  CE  MET   112      30.276  37.286  33.862  1.00  0.00           C  
ATOM   1754  HE1 MET   112      29.383  36.712  33.614  1.00  0.00           H  
ATOM   1755  HE2 MET   112      29.948  38.295  33.611  1.00  0.00           H  
ATOM   1756  HE3 MET   112      31.148  36.934  33.311  1.00  0.00           H  
ATOM   1757  C   MET   112      32.071  42.244  35.974  1.00  0.00           C  
ATOM   1758  O   MET   112      32.141  42.617  37.147  1.00  0.00           O  
ATOM   1759  N   THR   113      31.497  42.996  35.077  1.00  0.00           N  
ATOM   1760  H   THR   113      31.416  42.650  34.131  1.00  0.00           H  
ATOM   1761  CA  THR   113      30.841  44.372  35.249  1.00  0.00           C  
ATOM   1762  HA  THR   113      30.558  44.508  36.293  1.00  0.00           H  
ATOM   1763  CB  THR   113      31.862  45.409  34.762  1.00  0.00           C  
ATOM   1764  HB  THR   113      31.884  45.122  33.711  1.00  0.00           H  
ATOM   1765  CG2 THR   113      31.365  46.869  34.922  1.00  0.00           C  
ATOM   1766 HG21 THR   113      30.570  47.050  35.646  1.00  0.00           H  
ATOM   1767 HG22 THR   113      32.152  47.455  35.396  1.00  0.00           H  
ATOM   1768 HG23 THR   113      31.229  47.303  33.932  1.00  0.00           H  
ATOM   1769  OG1 THR   113      33.179  45.185  35.300  1.00  0.00           O  
ATOM   1770  HG1 THR   113      33.200  44.236  35.442  1.00  0.00           H  
ATOM   1771  C   THR   113      29.572  44.453  34.451  1.00  0.00           C  
ATOM   1772  O   THR   113      29.429  43.969  33.309  1.00  0.00           O  
ATOM   1773  N   LEU   114      28.574  45.106  35.054  1.00  0.00           N  
ATOM   1774  H   LEU   114      28.855  45.586  35.897  1.00  0.00           H  
ATOM   1775  CA  LEU   114      27.359  45.685  34.420  1.00  0.00           C  
ATOM   1776  HA  LEU   114      27.632  45.820  33.373  1.00  0.00           H  
ATOM   1777  CB  LEU   114      26.007  44.721  34.573  1.00  0.00           C  
ATOM   1778  HB2 LEU   114      26.179  43.682  34.289  1.00  0.00           H  
ATOM   1779  HB3 LEU   114      25.728  44.706  35.626  1.00  0.00           H  
ATOM   1780  CG  LEU   114      24.889  45.247  33.666  1.00  0.00           C  
ATOM   1781  HG  LEU   114      24.614  46.282  33.871  1.00  0.00           H  
ATOM   1782  CD1 LEU   114      25.231  45.405  32.146  1.00  0.00           C  
ATOM   1783 HD11 LEU   114      26.033  46.135  32.032  1.00  0.00           H  
ATOM   1784 HD12 LEU   114      25.601  44.499  31.666  1.00  0.00           H  
ATOM   1785 HD13 LEU   114      24.335  45.604  31.557  1.00  0.00           H  
ATOM   1786  CD2 LEU   114      23.646  44.321  33.725  1.00  0.00           C  
ATOM   1787 HD21 LEU   114      23.394  44.273  34.784  1.00  0.00           H  
ATOM   1788 HD22 LEU   114      22.840  44.781  33.152  1.00  0.00           H  
ATOM   1789 HD23 LEU   114      23.839  43.292  33.422  1.00  0.00           H  
ATOM   1790  C   LEU   114      27.084  47.123  34.969  1.00  0.00           C  
ATOM   1791  O   LEU   114      26.217  47.295  35.918  1.00  0.00           O  
ATOM   1792  N   GLY   115      27.728  48.127  34.337  1.00  0.00           N  
ATOM   1793  H   GLY   115      28.548  47.959  33.772  1.00  0.00           H  
ATOM   1794  CA  GLY   115      27.465  49.502  34.724  1.00  0.00           C  
ATOM   1795  HA2 GLY   115      27.722  50.058  33.823  1.00  0.00           H  
ATOM   1796  HA3 GLY   115      26.396  49.666  34.860  1.00  0.00           H  
ATOM   1797  C   GLY   115      28.100  49.850  36.095  1.00  0.00           C  
ATOM   1798  O   GLY   115      29.233  49.601  36.361  1.00  0.00           O  
ATOM   1799  N   ASP   116      27.290  50.252  37.106  1.00  0.00           N  
ATOM   1800  H   ASP   116      26.324  50.221  36.813  1.00  0.00           H  
ATOM   1801  CA  ASP   116      27.785  50.516  38.486  1.00  0.00           C  
ATOM   1802  HA  ASP   116      28.747  51.005  38.331  1.00  0.00           H  
ATOM   1803  CB  ASP   116      26.890  51.532  39.174  1.00  0.00           C  
ATOM   1804  HB2 ASP   116      25.945  51.012  39.336  1.00  0.00           H  
ATOM   1805  HB3 ASP   116      27.317  51.899  40.107  1.00  0.00           H  
ATOM   1806  CG  ASP   116      26.720  52.830  38.455  1.00  0.00           C  
ATOM   1807  OD1 ASP   116      25.593  53.368  38.391  1.00  0.00           O  
ATOM   1808  OD2 ASP   116      27.679  53.406  37.804  1.00  0.00           O  
ATOM   1809  C   ASP   116      27.979  49.265  39.419  1.00  0.00           C  
ATOM   1810  O   ASP   116      28.419  49.418  40.563  1.00  0.00           O  
ATOM   1811  N   ILE   117      27.621  48.093  38.903  1.00  0.00           N  
ATOM   1812  H   ILE   117      27.415  48.023  37.917  1.00  0.00           H  
ATOM   1813  CA  ILE   117      27.837  46.823  39.520  1.00  0.00           C  
ATOM   1814  HA  ILE   117      28.017  47.020  40.576  1.00  0.00           H  
ATOM   1815  CB  ILE   117      26.587  45.919  39.396  1.00  0.00           C  
ATOM   1816  HB  ILE   117      26.462  45.612  38.358  1.00  0.00           H  
ATOM   1817  CG2 ILE   117      26.715  44.671  40.314  1.00  0.00           C  
ATOM   1818 HG21 ILE   117      27.388  44.016  39.760  1.00  0.00           H  
ATOM   1819 HG22 ILE   117      27.080  44.794  41.333  1.00  0.00           H  
ATOM   1820 HG23 ILE   117      25.709  44.266  40.423  1.00  0.00           H  
ATOM   1821  CG1 ILE   117      25.311  46.673  39.816  1.00  0.00           C  
ATOM   1822 HG12 ILE   117      25.156  47.485  39.106  1.00  0.00           H  
ATOM   1823 HG13 ILE   117      24.465  46.005  39.648  1.00  0.00           H  
ATOM   1824  CD1 ILE   117      25.181  47.248  41.173  1.00  0.00           C  
ATOM   1825 HD11 ILE   117      25.152  46.336  41.769  1.00  0.00           H  
ATOM   1826 HD12 ILE   117      26.061  47.841  41.422  1.00  0.00           H  
ATOM   1827 HD13 ILE   117      24.201  47.700  41.327  1.00  0.00           H  
ATOM   1828  C   ILE   117      29.099  46.112  39.030  1.00  0.00           C  
ATOM   1829  O   ILE   117      29.376  46.027  37.843  1.00  0.00           O  
ATOM   1830  N   VAL   118      29.932  45.633  39.982  1.00  0.00           N  
ATOM   1831  H   VAL   118      29.644  45.898  40.913  1.00  0.00           H  
ATOM   1832  CA  VAL   118      31.242  44.920  39.763  1.00  0.00           C  
ATOM   1833  HA  VAL   118      31.089  44.531  38.756  1.00  0.00           H  
ATOM   1834  CB  VAL   118      32.477  45.934  39.818  1.00  0.00           C  
ATOM   1835  HB  VAL   118      32.371  46.445  40.775  1.00  0.00           H  
ATOM   1836  CG1 VAL   118      33.825  45.372  39.713  1.00  0.00           C  
ATOM   1837 HG11 VAL   118      34.088  45.165  38.676  1.00  0.00           H  
ATOM   1838 HG12 VAL   118      34.610  46.089  39.954  1.00  0.00           H  
ATOM   1839 HG13 VAL   118      33.933  44.509  40.370  1.00  0.00           H  
ATOM   1840  CG2 VAL   118      32.398  46.838  38.673  1.00  0.00           C  
ATOM   1841 HG21 VAL   118      32.552  46.270  37.755  1.00  0.00           H  
ATOM   1842 HG22 VAL   118      31.444  47.360  38.603  1.00  0.00           H  
ATOM   1843 HG23 VAL   118      33.221  47.547  38.765  1.00  0.00           H  
ATOM   1844  C   VAL   118      31.351  43.655  40.639  1.00  0.00           C  
ATOM   1845  O   VAL   118      31.001  43.644  41.832  1.00  0.00           O  
ATOM   1846  N   PHE   119      31.846  42.571  40.023  1.00  0.00           N  
ATOM   1847  H   PHE   119      32.175  42.664  39.073  1.00  0.00           H  
ATOM   1848  CA  PHE   119      31.987  41.316  40.668  1.00  0.00           C  
ATOM   1849  HA  PHE   119      32.130  41.622  41.704  1.00  0.00           H  
ATOM   1850  CB  PHE   119      30.751  40.363  40.503  1.00  0.00           C  
ATOM   1851  HB2 PHE   119      29.817  40.750  40.909  1.00  0.00           H  
ATOM   1852  HB3 PHE   119      30.580  40.359  39.426  1.00  0.00           H  
ATOM   1853  CG  PHE   119      30.863  38.880  40.963  1.00  0.00           C  
ATOM   1854  CD1 PHE   119      30.943  38.546  42.297  1.00  0.00           C  
ATOM   1855  HD1 PHE   119      31.045  39.358  43.002  1.00  0.00           H  
ATOM   1856  CE1 PHE   119      30.878  37.240  42.692  1.00  0.00           C  
ATOM   1857  HE1 PHE   119      30.981  36.988  43.737  1.00  0.00           H  
ATOM   1858  CZ  PHE   119      30.487  36.233  41.802  1.00  0.00           C  
ATOM   1859  HZ  PHE   119      30.331  35.225  42.158  1.00  0.00           H  
ATOM   1860  CE2 PHE   119      30.350  36.557  40.435  1.00  0.00           C  
ATOM   1861  HE2 PHE   119      29.886  35.824  39.792  1.00  0.00           H  
ATOM   1862  CD2 PHE   119      30.567  37.845  39.990  1.00  0.00           C  
ATOM   1863  HD2 PHE   119      30.365  38.157  38.976  1.00  0.00           H  
ATOM   1864  C   PHE   119      33.361  40.718  40.295  1.00  0.00           C  
ATOM   1865  O   PHE   119      33.784  40.801  39.120  1.00  0.00           O  
ATOM   1866  N   LYS   120      34.080  39.999  41.115  1.00  0.00           N  
ATOM   1867  H   LYS   120      33.627  39.676  41.958  1.00  0.00           H  
ATOM   1868  CA  LYS   120      35.384  39.354  40.896  1.00  0.00           C  
ATOM   1869  HA  LYS   120      35.472  39.163  39.826  1.00  0.00           H  
ATOM   1870  CB  LYS   120      36.529  40.366  41.228  1.00  0.00           C  
ATOM   1871  HB2 LYS   120      36.282  41.240  40.626  1.00  0.00           H  
ATOM   1872  HB3 LYS   120      36.577  40.519  42.306  1.00  0.00           H  
ATOM   1873  CG  LYS   120      37.847  39.800  40.684  1.00  0.00           C  
ATOM   1874  HG2 LYS   120      38.206  38.916  41.212  1.00  0.00           H  
ATOM   1875  HG3 LYS   120      37.737  39.502  39.641  1.00  0.00           H  
ATOM   1876  CD  LYS   120      38.961  40.880  40.869  1.00  0.00           C  
ATOM   1877  HD2 LYS   120      38.575  41.782  40.394  1.00  0.00           H  
ATOM   1878  HD3 LYS   120      38.965  41.101  41.936  1.00  0.00           H  
ATOM   1879  CE  LYS   120      40.338  40.481  40.386  1.00  0.00           C  
ATOM   1880  HE2 LYS   120      40.607  39.458  40.650  1.00  0.00           H  
ATOM   1881  HE3 LYS   120      40.431  40.583  39.305  1.00  0.00           H  
ATOM   1882  NZ  LYS   120      41.456  41.306  40.843  1.00  0.00           N  
ATOM   1883  HZ1 LYS   120      41.273  42.244  40.515  1.00  0.00           H  
ATOM   1884  HZ2 LYS   120      41.510  41.361  41.850  1.00  0.00           H  
ATOM   1885  HZ3 LYS   120      42.367  41.055  40.487  1.00  0.00           H  
ATOM   1886  C   LYS   120      35.475  38.019  41.598  1.00  0.00           C  
ATOM   1887  O   LYS   120      35.160  38.023  42.779  1.00  0.00           O  
ATOM   1888  N   ARG   121      35.997  36.941  40.989  1.00  0.00           N  
ATOM   1889  H   ARG   121      36.301  37.056  40.032  1.00  0.00           H  
ATOM   1890  CA  ARG   121      35.939  35.601  41.464  1.00  0.00           C  
ATOM   1891  HA  ARG   121      35.521  35.452  42.460  1.00  0.00           H  
ATOM   1892  CB  ARG   121      35.098  34.915  40.426  1.00  0.00           C  
ATOM   1893  HB2 ARG   121      35.774  34.864  39.572  1.00  0.00           H  
ATOM   1894  HB3 ARG   121      35.115  33.862  40.707  1.00  0.00           H  
ATOM   1895  CG  ARG   121      33.676  35.391  40.112  1.00  0.00           C  
ATOM   1896  HG2 ARG   121      33.183  35.492  41.079  1.00  0.00           H  
ATOM   1897  HG3 ARG   121      33.583  36.311  39.535  1.00  0.00           H  
ATOM   1898  CD  ARG   121      32.805  34.357  39.299  1.00  0.00           C  
ATOM   1899  HD2 ARG   121      31.876  34.835  38.987  1.00  0.00           H  
ATOM   1900  HD3 ARG   121      33.302  34.040  38.383  1.00  0.00           H  
ATOM   1901  NE  ARG   121      32.365  33.119  40.110  1.00  0.00           N  
ATOM   1902  HE  ARG   121      32.496  33.090  41.111  1.00  0.00           H  
ATOM   1903  CZ  ARG   121      31.709  32.124  39.662  1.00  0.00           C  
ATOM   1904  NH1 ARG   121      31.535  31.969  38.367  1.00  0.00           N  
ATOM   1905 HH11 ARG   121      31.974  32.648  37.762  1.00  0.00           H  
ATOM   1906 HH12 ARG   121      31.268  31.030  38.107  1.00  0.00           H  
ATOM   1907  NH2 ARG   121      31.246  31.153  40.398  1.00  0.00           N  
ATOM   1908 HH21 ARG   121      31.215  31.237  41.404  1.00  0.00           H  
ATOM   1909 HH22 ARG   121      30.716  30.408  39.970  1.00  0.00           H  
ATOM   1910  C   ARG   121      37.362  35.024  41.447  1.00  0.00           C  
ATOM   1911  O   ARG   121      38.041  35.005  40.403  1.00  0.00           O  
ATOM   1912  N   ILE   122      37.829  34.551  42.630  1.00  0.00           N  
ATOM   1913  H   ILE   122      37.220  34.586  43.435  1.00  0.00           H  
ATOM   1914  CA  ILE   122      39.261  34.151  42.892  1.00  0.00           C  
ATOM   1915  HA  ILE   122      39.901  34.406  42.047  1.00  0.00           H  
ATOM   1916  CB  ILE   122      39.845  34.633  44.278  1.00  0.00           C  
ATOM   1917  HB  ILE   122      39.137  34.472  45.091  1.00  0.00           H  
ATOM   1918  CG2 ILE   122      41.155  33.890  44.661  1.00  0.00           C  
ATOM   1919 HG21 ILE   122      41.860  34.144  43.869  1.00  0.00           H  
ATOM   1920 HG22 ILE   122      41.540  34.336  45.578  1.00  0.00           H  
ATOM   1921 HG23 ILE   122      40.995  32.833  44.874  1.00  0.00           H  
ATOM   1922  CG1 ILE   122      40.064  36.205  44.341  1.00  0.00           C  
ATOM   1923 HG12 ILE   122      39.077  36.666  44.289  1.00  0.00           H  
ATOM   1924 HG13 ILE   122      40.476  36.454  45.319  1.00  0.00           H  
ATOM   1925  CD1 ILE   122      40.779  36.828  43.211  1.00  0.00           C  
ATOM   1926 HD11 ILE   122      40.178  36.810  42.301  1.00  0.00           H  
ATOM   1927 HD12 ILE   122      41.030  37.821  43.584  1.00  0.00           H  
ATOM   1928 HD13 ILE   122      41.728  36.377  42.924  1.00  0.00           H  
ATOM   1929  C   ILE   122      39.317  32.622  42.763  1.00  0.00           C  
ATOM   1930  O   ILE   122      38.401  31.955  43.262  1.00  0.00           O  
ATOM   1931  N   SER   123      40.299  32.082  42.068  1.00  0.00           N  
ATOM   1932  H   SER   123      40.906  32.701  41.550  1.00  0.00           H  
ATOM   1933  CA  SER   123      40.379  30.621  41.843  1.00  0.00           C  
ATOM   1934  HA  SER   123      39.963  30.127  42.722  1.00  0.00           H  
ATOM   1935  CB  SER   123      39.534  30.105  40.626  1.00  0.00           C  
ATOM   1936  HB2 SER   123      39.820  29.062  40.488  1.00  0.00           H  
ATOM   1937  HB3 SER   123      38.453  30.043  40.749  1.00  0.00           H  
ATOM   1938  OG  SER   123      39.856  30.798  39.402  1.00  0.00           O  
ATOM   1939  HG  SER   123      40.801  30.924  39.291  1.00  0.00           H  
ATOM   1940  C   SER   123      41.831  30.296  41.677  1.00  0.00           C  
ATOM   1941  O   SER   123      42.467  30.591  40.639  1.00  0.00           O  
ATOM   1942  N   LYS   124      42.293  29.436  42.600  1.00  0.00           N  
ATOM   1943  H   LYS   124      41.730  29.067  43.353  1.00  0.00           H  
ATOM   1944  CA  LYS   124      43.656  28.853  42.513  1.00  0.00           C  
ATOM   1945  HA  LYS   124      44.331  29.690  42.331  1.00  0.00           H  
ATOM   1946  CB  LYS   124      44.048  28.477  43.895  1.00  0.00           C  
ATOM   1947  HB2 LYS   124      45.094  28.170  43.876  1.00  0.00           H  
ATOM   1948  HB3 LYS   124      43.886  29.318  44.570  1.00  0.00           H  
ATOM   1949  CG  LYS   124      43.214  27.220  44.371  1.00  0.00           C  
ATOM   1950  HG2 LYS   124      42.129  27.240  44.472  1.00  0.00           H  
ATOM   1951  HG3 LYS   124      43.309  26.449  43.607  1.00  0.00           H  
ATOM   1952  CD  LYS   124      43.773  26.603  45.690  1.00  0.00           C  
ATOM   1953  HD2 LYS   124      44.823  26.383  45.499  1.00  0.00           H  
ATOM   1954  HD3 LYS   124      43.563  27.342  46.464  1.00  0.00           H  
ATOM   1955  CE  LYS   124      43.090  25.298  46.098  1.00  0.00           C  
ATOM   1956  HE2 LYS   124      42.010  25.311  45.953  1.00  0.00           H  
ATOM   1957  HE3 LYS   124      43.456  24.561  45.384  1.00  0.00           H  
ATOM   1958  NZ  LYS   124      43.513  24.865  47.420  1.00  0.00           N  
ATOM   1959  HZ1 LYS   124      43.271  25.563  48.110  1.00  0.00           H  
ATOM   1960  HZ2 LYS   124      43.099  24.011  47.766  1.00  0.00           H  
ATOM   1961  HZ3 LYS   124      44.518  24.765  47.412  1.00  0.00           H  
ATOM   1962  C   LYS   124      43.900  27.792  41.480  1.00  0.00           C  
ATOM   1963  O   LYS   124      42.880  27.245  41.107  1.00  0.00           O  
ATOM   1964  N   ARG   125      45.125  27.573  41.011  1.00  0.00           N  
ATOM   1965  H   ARG   125      45.935  28.052  41.378  1.00  0.00           H  
ATOM   1966  CA  ARG   125      45.352  26.404  40.239  1.00  0.00           C  
ATOM   1967  HA  ARG   125      44.480  26.232  39.607  1.00  0.00           H  
ATOM   1968  CB  ARG   125      46.551  26.658  39.298  1.00  0.00           C  
ATOM   1969  HB2 ARG   125      46.234  27.452  38.621  1.00  0.00           H  
ATOM   1970  HB3 ARG   125      47.404  27.020  39.873  1.00  0.00           H  
ATOM   1971  CG  ARG   125      46.876  25.501  38.383  1.00  0.00           C  
ATOM   1972  HG2 ARG   125      47.232  24.665  38.985  1.00  0.00           H  
ATOM   1973  HG3 ARG   125      45.982  25.271  37.803  1.00  0.00           H  
ATOM   1974  CD  ARG   125      48.021  25.709  37.503  1.00  0.00           C  
ATOM   1975  HD2 ARG   125      47.717  26.471  36.785  1.00  0.00           H  
ATOM   1976  HD3 ARG   125      48.896  26.136  37.993  1.00  0.00           H  
ATOM   1977  NE  ARG   125      48.527  24.449  36.817  1.00  0.00           N  
ATOM   1978  HE  ARG   125      48.004  23.606  37.008  1.00  0.00           H  
ATOM   1979  CZ  ARG   125      49.590  24.297  36.118  1.00  0.00           C  
ATOM   1980  NH1 ARG   125      50.449  25.251  35.800  1.00  0.00           N  
ATOM   1981 HH11 ARG   125      50.091  26.176  35.614  1.00  0.00           H  
ATOM   1982 HH12 ARG   125      51.250  24.993  35.241  1.00  0.00           H  
ATOM   1983  NH2 ARG   125      49.997  23.098  35.738  1.00  0.00           N  
ATOM   1984 HH21 ARG   125      49.343  22.333  35.823  1.00  0.00           H  
ATOM   1985 HH22 ARG   125      50.840  23.003  35.189  1.00  0.00           H  
ATOM   1986  C   ARG   125      45.487  25.094  41.084  1.00  0.00           C  
ATOM   1987  O   ARG   125      46.157  25.160  42.118  1.00  0.00           O  
ATOM   1988  N   ILE   126      44.779  24.028  40.631  1.00  0.00           N  
ATOM   1989  H   ILE   126      44.227  24.090  39.788  1.00  0.00           H  
ATOM   1990  CA  ILE   126      44.888  22.641  41.196  1.00  0.00           C  
ATOM   1991  HA  ILE   126      44.916  22.811  42.272  1.00  0.00           H  
ATOM   1992  CB  ILE   126      43.547  21.925  40.908  1.00  0.00           C  
ATOM   1993  HB  ILE   126      43.382  22.061  39.839  1.00  0.00           H  
ATOM   1994  CG2 ILE   126      43.651  20.459  41.445  1.00  0.00           C  
ATOM   1995 HG21 ILE   126      44.049  20.492  42.459  1.00  0.00           H  
ATOM   1996 HG22 ILE   126      42.631  20.078  41.492  1.00  0.00           H  
ATOM   1997 HG23 ILE   126      44.226  19.776  40.820  1.00  0.00           H  
ATOM   1998  CG1 ILE   126      42.353  22.651  41.539  1.00  0.00           C  
ATOM   1999 HG12 ILE   126      42.087  23.568  41.014  1.00  0.00           H  
ATOM   2000 HG13 ILE   126      41.477  22.029  41.357  1.00  0.00           H  
ATOM   2001  CD1 ILE   126      42.506  22.911  43.012  1.00  0.00           C  
ATOM   2002 HD11 ILE   126      42.604  21.957  43.530  1.00  0.00           H  
ATOM   2003 HD12 ILE   126      43.378  23.500  43.297  1.00  0.00           H  
ATOM   2004 HD13 ILE   126      41.589  23.290  43.463  1.00  0.00           H  
ATOM   2005  C   ILE   126      46.082  21.953  40.614  1.00  0.00           C  
ATOM   2006  O   ILE   126      46.927  21.490  41.381  1.00  0.00           O  
ATOM   2007  OXT ILE   126      46.291  21.867  39.367  1.00  0.00           O  
TER    2008      ILE   126 
ATOM   2008  C1  MOL   127      22.055  28.735  37.385  1.00  0.00           C  
ATOM   2009  O1  MOL   127      21.422  28.207  36.531  1.00  0.00           O  
ATOM   2010  O2  MOL   127      22.556  28.160  38.352  1.00  0.00           O  
ATOM   2011  C2  MOL   127      22.154  30.247  37.368  1.00  0.00           C  
ATOM   2012  C3  MOL   127      23.131  30.720  36.259  1.00  0.00           C  
ATOM   2013  C4  MOL   127      23.195  32.277  35.973  1.00  0.00           C  
ATOM   2014  C5  MOL   127      24.575  32.601  35.403  1.00  0.00           C  
ATOM   2015  C6  MOL   127      24.598  34.096  35.186  1.00  0.00           C  
ATOM   2016  C7  MOL   127      26.029  34.586  35.149  1.00  0.00           C  
ATOM   2017  C8  MOL   127      26.493  34.953  33.686  1.00  0.00           C  
ATOM   2018  C9  MOL   127      26.618  33.755  32.791  1.00  0.00           C  
ATOM   2019  C10 MOL   127      27.758  33.030  32.473  1.00  0.00           C  
ATOM   2020  C11 MOL   127      29.114  33.358  32.999  1.00  0.00           C  
ATOM   2021  C12 MOL   127      30.070  33.922  31.845  1.00  0.00           C  
ATOM   2022  C13 MOL   127      31.538  34.087  32.220  1.00  0.00           C  
ATOM   2023  C14 MOL   127      32.349  34.708  31.052  1.00  0.00           C  
ATOM   2024  C15 MOL   127      33.777  34.969  31.424  1.00  0.00           C  
ATOM   2025  C16 MOL   127      34.481  35.754  30.299  1.00  0.00           C  
ATOM   2026  C17 MOL   127      36.087  36.017  30.699  1.00  0.00           C  
ATOM   2027  C18 MOL   127      36.977  36.716  29.568  1.00  0.00           C  
ATOM   2028  H1  MOL   127      22.555  30.497  38.358  1.00  0.00           H  
ATOM   2029  H2  MOL   127      21.171  30.731  37.316  1.00  0.00           H  
ATOM   2030  H3  MOL   127      23.082  30.245  35.272  1.00  0.00           H  
ATOM   2031  H4  MOL   127      24.121  30.455  36.651  1.00  0.00           H  
ATOM   2032  H5  MOL   127      23.011  32.796  36.921  1.00  0.00           H  
ATOM   2033  H6  MOL   127      22.364  32.496  35.290  1.00  0.00           H  
ATOM   2034  H7  MOL   127      24.797  32.005  34.509  1.00  0.00           H  
ATOM   2035  H8  MOL   127      25.350  32.280  36.110  1.00  0.00           H  
ATOM   2036  H9  MOL   127      24.004  34.695  35.887  1.00  0.00           H  
ATOM   2037  H10 MOL   127      24.133  34.259  34.206  1.00  0.00           H  
ATOM   2038  H11 MOL   127      26.730  33.911  35.655  1.00  0.00           H  
ATOM   2039  H12 MOL   127      25.981  35.529  35.708  1.00  0.00           H  
ATOM   2040  H13 MOL   127      27.476  35.437  33.753  1.00  0.00           H  
ATOM   2041  H14 MOL   127      25.781  35.627  33.193  1.00  0.00           H  
ATOM   2042  H15 MOL   127      25.651  33.410  32.432  1.00  0.00           H  
ATOM   2043  H16 MOL   127      27.743  32.185  31.788  1.00  0.00           H  
ATOM   2044  H17 MOL   127      29.585  32.422  33.321  1.00  0.00           H  
ATOM   2045  H18 MOL   127      29.072  34.012  33.878  1.00  0.00           H  
ATOM   2046  H19 MOL   127      29.638  34.836  31.418  1.00  0.00           H  
ATOM   2047  H20 MOL   127      29.986  33.139  31.081  1.00  0.00           H  
ATOM   2048  H21 MOL   127      32.000  33.100  32.348  1.00  0.00           H  
ATOM   2049  H22 MOL   127      31.702  34.700  33.115  1.00  0.00           H  
ATOM   2050  H23 MOL   127      31.915  35.696  30.854  1.00  0.00           H  
ATOM   2051  H24 MOL   127      32.150  34.163  30.121  1.00  0.00           H  
ATOM   2052  H25 MOL   127      34.350  34.098  31.765  1.00  0.00           H  
ATOM   2053  H26 MOL   127      33.783  35.562  32.347  1.00  0.00           H  
ATOM   2054  H27 MOL   127      33.993  36.706  30.059  1.00  0.00           H  
ATOM   2055  H28 MOL   127      34.524  35.110  29.412  1.00  0.00           H  
ATOM   2056  H29 MOL   127      36.464  34.988  30.746  1.00  0.00           H  
ATOM   2057  H30 MOL   127      36.293  36.509  31.658  1.00  0.00           H  
ATOM   2058  H31 MOL   127      36.828  36.198  28.612  1.00  0.00           H  
ATOM   2059  H32 MOL   127      38.026  36.728  29.889  1.00  0.00           H  
ATOM   2060  H33 MOL   127      36.641  37.757  29.489  1.00  0.00           H  
TER    2061      MOL   127 
ENDMDL
MODEL     3
ATOM      1  N   SER     1      49.808  28.319  28.211  1.00  0.00           N  
ATOM      2  H1  SER     1      50.592  28.402  27.579  1.00  0.00           H  
ATOM      3  H2  SER     1      49.502  27.357  28.203  1.00  0.00           H  
ATOM      4  H3  SER     1      50.110  28.591  29.135  1.00  0.00           H  
ATOM      5  CA  SER     1      48.607  29.134  27.888  1.00  0.00           C  
ATOM      6  HA  SER     1      49.000  30.151  27.893  1.00  0.00           H  
ATOM      7  CB  SER     1      48.078  29.035  26.456  1.00  0.00           C  
ATOM      8  HB2 SER     1      48.896  28.938  25.743  1.00  0.00           H  
ATOM      9  HB3 SER     1      47.511  28.128  26.248  1.00  0.00           H  
ATOM     10  OG  SER     1      47.166  30.124  26.119  1.00  0.00           O  
ATOM     11  HG  SER     1      47.700  30.897  25.921  1.00  0.00           H  
ATOM     12  C   SER     1      47.531  28.895  28.998  1.00  0.00           C  
ATOM     13  O   SER     1      47.916  28.640  30.204  1.00  0.00           O  
ATOM     14  N   PHE     2      46.295  28.892  28.704  1.00  0.00           N  
ATOM     15  H   PHE     2      46.177  29.100  27.722  1.00  0.00           H  
ATOM     16  CA  PHE     2      45.134  28.771  29.669  1.00  0.00           C  
ATOM     17  HA  PHE     2      45.214  29.315  30.610  1.00  0.00           H  
ATOM     18  CB  PHE     2      43.882  29.482  29.001  1.00  0.00           C  
ATOM     19  HB2 PHE     2      43.527  28.903  28.148  1.00  0.00           H  
ATOM     20  HB3 PHE     2      43.039  29.548  29.688  1.00  0.00           H  
ATOM     21  CG  PHE     2      44.081  30.947  28.578  1.00  0.00           C  
ATOM     22  CD1 PHE     2      44.452  31.307  27.302  1.00  0.00           C  
ATOM     23  HD1 PHE     2      44.422  30.533  26.550  1.00  0.00           H  
ATOM     24  CE1 PHE     2      45.130  32.520  27.054  1.00  0.00           C  
ATOM     25  HE1 PHE     2      45.536  32.798  26.093  1.00  0.00           H  
ATOM     26  CZ  PHE     2      44.990  33.537  28.015  1.00  0.00           C  
ATOM     27  HZ  PHE     2      45.401  34.462  27.640  1.00  0.00           H  
ATOM     28  CE2 PHE     2      44.566  33.210  29.258  1.00  0.00           C  
ATOM     29  HE2 PHE     2      44.639  33.935  30.056  1.00  0.00           H  
ATOM     30  CD2 PHE     2      44.070  31.922  29.567  1.00  0.00           C  
ATOM     31  HD2 PHE     2      43.836  31.714  30.601  1.00  0.00           H  
ATOM     32  C   PHE     2      44.781  27.355  30.128  1.00  0.00           C  
ATOM     33  O   PHE     2      44.113  27.199  31.158  1.00  0.00           O  
ATOM     34  N   SER     3      44.961  26.371  29.217  1.00  0.00           N  
ATOM     35  H   SER     3      45.413  26.626  28.351  1.00  0.00           H  
ATOM     36  CA  SER     3      44.442  24.997  29.415  1.00  0.00           C  
ATOM     37  HA  SER     3      43.352  25.026  29.421  1.00  0.00           H  
ATOM     38  CB  SER     3      44.962  24.050  28.297  1.00  0.00           C  
ATOM     39  HB2 SER     3      44.417  23.106  28.311  1.00  0.00           H  
ATOM     40  HB3 SER     3      44.876  24.527  27.320  1.00  0.00           H  
ATOM     41  OG  SER     3      46.360  23.863  28.472  1.00  0.00           O  
ATOM     42  HG  SER     3      46.381  23.134  29.096  1.00  0.00           H  
ATOM     43  C   SER     3      44.708  24.357  30.783  1.00  0.00           C  
ATOM     44  O   SER     3      45.766  24.465  31.279  1.00  0.00           O  
ATOM     45  N   GLY     4      43.710  23.647  31.311  1.00  0.00           N  
ATOM     46  H   GLY     4      42.827  23.529  30.835  1.00  0.00           H  
ATOM     47  CA  GLY     4      43.602  23.077  32.670  1.00  0.00           C  
ATOM     48  HA2 GLY     4      43.975  22.053  32.680  1.00  0.00           H  
ATOM     49  HA3 GLY     4      44.204  23.711  33.321  1.00  0.00           H  
ATOM     50  C   GLY     4      42.226  23.063  33.146  1.00  0.00           C  
ATOM     51  O   GLY     4      41.269  23.730  32.785  1.00  0.00           O  
ATOM     52  N   LYS     5      42.013  22.252  34.173  1.00  0.00           N  
ATOM     53  H   LYS     5      42.805  21.791  34.596  1.00  0.00           H  
ATOM     54  CA  LYS     5      40.802  22.181  35.004  1.00  0.00           C  
ATOM     55  HA  LYS     5      40.013  22.640  34.408  1.00  0.00           H  
ATOM     56  CB  LYS     5      40.395  20.771  35.226  1.00  0.00           C  
ATOM     57  HB2 LYS     5      40.167  20.323  34.259  1.00  0.00           H  
ATOM     58  HB3 LYS     5      41.240  20.173  35.565  1.00  0.00           H  
ATOM     59  CG  LYS     5      39.148  20.406  36.071  1.00  0.00           C  
ATOM     60  HG2 LYS     5      39.058  21.088  36.917  1.00  0.00           H  
ATOM     61  HG3 LYS     5      38.261  20.484  35.442  1.00  0.00           H  
ATOM     62  CD  LYS     5      39.273  18.984  36.682  1.00  0.00           C  
ATOM     63  HD2 LYS     5      40.275  18.823  37.080  1.00  0.00           H  
ATOM     64  HD3 LYS     5      38.564  18.665  37.446  1.00  0.00           H  
ATOM     65  CE  LYS     5      39.123  18.009  35.441  1.00  0.00           C  
ATOM     66  HE2 LYS     5      38.084  17.700  35.323  1.00  0.00           H  
ATOM     67  HE3 LYS     5      39.420  18.535  34.534  1.00  0.00           H  
ATOM     68  NZ  LYS     5      40.010  16.762  35.637  1.00  0.00           N  
ATOM     69  HZ1 LYS     5      40.135  16.162  34.835  1.00  0.00           H  
ATOM     70  HZ2 LYS     5      40.892  17.157  35.932  1.00  0.00           H  
ATOM     71  HZ3 LYS     5      39.646  16.271  36.441  1.00  0.00           H  
ATOM     72  C   LYS     5      40.986  22.918  36.348  1.00  0.00           C  
ATOM     73  O   LYS     5      42.072  22.885  36.944  1.00  0.00           O  
ATOM     74  N   TYR     6      39.996  23.553  36.787  1.00  0.00           N  
ATOM     75  H   TYR     6      39.083  23.522  36.355  1.00  0.00           H  
ATOM     76  CA  TYR     6      40.122  24.654  37.863  1.00  0.00           C  
ATOM     77  HA  TYR     6      40.915  24.302  38.523  1.00  0.00           H  
ATOM     78  CB  TYR     6      40.309  25.972  37.120  1.00  0.00           C  
ATOM     79  HB2 TYR     6      39.382  26.259  36.625  1.00  0.00           H  
ATOM     80  HB3 TYR     6      40.417  26.767  37.858  1.00  0.00           H  
ATOM     81  CG  TYR     6      41.507  26.129  36.182  1.00  0.00           C  
ATOM     82  CD1 TYR     6      41.374  26.081  34.775  1.00  0.00           C  
ATOM     83  HD1 TYR     6      40.389  25.771  34.456  1.00  0.00           H  
ATOM     84  CE1 TYR     6      42.453  26.312  33.937  1.00  0.00           C  
ATOM     85  HE1 TYR     6      42.344  26.317  32.863  1.00  0.00           H  
ATOM     86  CZ  TYR     6      43.714  26.580  34.562  1.00  0.00           C  
ATOM     87  OH  TYR     6      44.820  26.636  33.805  1.00  0.00           O  
ATOM     88  HH  TYR     6      44.521  26.905  32.933  1.00  0.00           H  
ATOM     89  CE2 TYR     6      43.888  26.501  35.882  1.00  0.00           C  
ATOM     90  HE2 TYR     6      44.893  26.514  36.279  1.00  0.00           H  
ATOM     91  CD2 TYR     6      42.786  26.251  36.752  1.00  0.00           C  
ATOM     92  HD2 TYR     6      42.887  26.098  37.817  1.00  0.00           H  
ATOM     93  C   TYR     6      38.903  24.687  38.761  1.00  0.00           C  
ATOM     94  O   TYR     6      37.785  24.410  38.396  1.00  0.00           O  
ATOM     95  N   GLN     7      39.049  24.994  40.032  1.00  0.00           N  
ATOM     96  H   GLN     7      39.975  25.266  40.329  1.00  0.00           H  
ATOM     97  CA  GLN     7      38.030  25.001  41.158  1.00  0.00           C  
ATOM     98  HA  GLN     7      37.038  25.187  40.748  1.00  0.00           H  
ATOM     99  CB  GLN     7      38.049  23.615  41.868  1.00  0.00           C  
ATOM    100  HB2 GLN     7      38.103  22.823  41.122  1.00  0.00           H  
ATOM    101  HB3 GLN     7      38.957  23.537  42.466  1.00  0.00           H  
ATOM    102  CG  GLN     7      36.738  23.445  42.674  1.00  0.00           C  
ATOM    103  HG2 GLN     7      36.354  24.300  43.231  1.00  0.00           H  
ATOM    104  HG3 GLN     7      36.075  23.136  41.866  1.00  0.00           H  
ATOM    105  CD  GLN     7      36.943  22.470  43.856  1.00  0.00           C  
ATOM    106  OE1 GLN     7      37.901  22.390  44.581  1.00  0.00           O  
ATOM    107  NE2 GLN     7      35.998  21.532  44.028  1.00  0.00           N  
ATOM    108 HE21 GLN     7      35.930  21.134  44.954  1.00  0.00           H  
ATOM    109 HE22 GLN     7      35.249  21.460  43.354  1.00  0.00           H  
ATOM    110  C   GLN     7      38.323  26.218  42.072  1.00  0.00           C  
ATOM    111  O   GLN     7      39.492  26.538  42.483  1.00  0.00           O  
ATOM    112  N   LEU     8      37.238  26.844  42.459  1.00  0.00           N  
ATOM    113  H   LEU     8      36.361  26.355  42.355  1.00  0.00           H  
ATOM    114  CA  LEU     8      37.269  28.142  43.117  1.00  0.00           C  
ATOM    115  HA  LEU     8      38.086  28.723  42.689  1.00  0.00           H  
ATOM    116  CB  LEU     8      35.871  28.821  42.924  1.00  0.00           C  
ATOM    117  HB2 LEU     8      35.050  28.116  42.793  1.00  0.00           H  
ATOM    118  HB3 LEU     8      35.672  29.471  43.776  1.00  0.00           H  
ATOM    119  CG  LEU     8      35.848  29.695  41.674  1.00  0.00           C  
ATOM    120  HG  LEU     8      36.780  30.258  41.614  1.00  0.00           H  
ATOM    121  CD1 LEU     8      35.561  28.935  40.313  1.00  0.00           C  
ATOM    122 HD11 LEU     8      36.440  28.405  39.948  1.00  0.00           H  
ATOM    123 HD12 LEU     8      34.665  28.315  40.338  1.00  0.00           H  
ATOM    124 HD13 LEU     8      35.402  29.591  39.457  1.00  0.00           H  
ATOM    125  CD2 LEU     8      34.652  30.729  41.898  1.00  0.00           C  
ATOM    126 HD21 LEU     8      34.885  31.273  42.813  1.00  0.00           H  
ATOM    127 HD22 LEU     8      34.582  31.392  41.035  1.00  0.00           H  
ATOM    128 HD23 LEU     8      33.674  30.270  42.048  1.00  0.00           H  
ATOM    129  C   LEU     8      37.592  28.024  44.610  1.00  0.00           C  
ATOM    130  O   LEU     8      37.317  27.064  45.317  1.00  0.00           O  
ATOM    131  N   GLN     9      38.184  29.132  45.032  1.00  0.00           N  
ATOM    132  H   GLN     9      38.298  29.911  44.399  1.00  0.00           H  
ATOM    133  CA  GLN     9      38.745  29.343  46.400  1.00  0.00           C  
ATOM    134  HA  GLN     9      38.514  28.478  47.022  1.00  0.00           H  
ATOM    135  CB  GLN     9      40.252  29.472  46.346  1.00  0.00           C  
ATOM    136  HB2 GLN     9      40.575  30.355  45.795  1.00  0.00           H  
ATOM    137  HB3 GLN     9      40.693  29.617  47.332  1.00  0.00           H  
ATOM    138  CG  GLN     9      40.947  28.205  45.789  1.00  0.00           C  
ATOM    139  HG2 GLN     9      40.463  27.346  46.253  1.00  0.00           H  
ATOM    140  HG3 GLN     9      40.735  28.145  44.722  1.00  0.00           H  
ATOM    141  CD  GLN     9      42.471  28.311  45.955  1.00  0.00           C  
ATOM    142  OE1 GLN     9      43.101  29.250  45.488  1.00  0.00           O  
ATOM    143  NE2 GLN     9      43.209  27.372  46.550  1.00  0.00           N  
ATOM    144 HE21 GLN     9      44.212  27.468  46.485  1.00  0.00           H  
ATOM    145 HE22 GLN     9      42.658  26.711  47.081  1.00  0.00           H  
ATOM    146  C   GLN     9      38.114  30.551  47.028  1.00  0.00           C  
ATOM    147  O   GLN     9      38.305  30.745  48.195  1.00  0.00           O  
ATOM    148  N   SER    10      37.686  31.494  46.284  1.00  0.00           N  
ATOM    149  H   SER    10      37.640  31.372  45.282  1.00  0.00           H  
ATOM    150  CA  SER    10      37.306  32.910  46.756  1.00  0.00           C  
ATOM    151  HA  SER    10      36.663  32.689  47.607  1.00  0.00           H  
ATOM    152  CB  SER    10      38.606  33.606  47.251  1.00  0.00           C  
ATOM    153  HB2 SER    10      39.174  32.970  47.930  1.00  0.00           H  
ATOM    154  HB3 SER    10      39.261  33.660  46.382  1.00  0.00           H  
ATOM    155  OG  SER    10      38.391  34.889  47.827  1.00  0.00           O  
ATOM    156  HG  SER    10      38.013  35.428  47.128  1.00  0.00           H  
ATOM    157  C   SER    10      36.538  33.633  45.780  1.00  0.00           C  
ATOM    158  O   SER    10      36.951  33.657  44.618  1.00  0.00           O  
ATOM    159  N   GLN    11      35.450  34.329  46.237  1.00  0.00           N  
ATOM    160  H   GLN    11      35.286  34.351  47.233  1.00  0.00           H  
ATOM    161  CA  GLN    11      34.579  35.175  45.445  1.00  0.00           C  
ATOM    162  HA  GLN    11      35.177  35.763  44.749  1.00  0.00           H  
ATOM    163  CB  GLN    11      33.673  34.307  44.535  1.00  0.00           C  
ATOM    164  HB2 GLN    11      33.042  34.919  43.890  1.00  0.00           H  
ATOM    165  HB3 GLN    11      34.303  33.862  43.766  1.00  0.00           H  
ATOM    166  CG  GLN    11      32.896  33.123  45.052  1.00  0.00           C  
ATOM    167  HG2 GLN    11      33.413  32.255  45.463  1.00  0.00           H  
ATOM    168  HG3 GLN    11      32.375  33.480  45.941  1.00  0.00           H  
ATOM    169  CD  GLN    11      31.908  32.553  44.107  1.00  0.00           C  
ATOM    170  OE1 GLN    11      31.990  32.564  42.924  1.00  0.00           O  
ATOM    171  NE2 GLN    11      30.944  31.742  44.576  1.00  0.00           N  
ATOM    172 HE21 GLN    11      30.203  31.430  43.965  1.00  0.00           H  
ATOM    173 HE22 GLN    11      30.793  31.656  45.571  1.00  0.00           H  
ATOM    174  C   GLN    11      33.658  36.192  46.225  1.00  0.00           C  
ATOM    175  O   GLN    11      32.426  36.270  46.104  1.00  0.00           O  
ATOM    176  N   GLU    12      34.305  37.050  47.108  1.00  0.00           N  
ATOM    177  H   GLU    12      35.312  37.078  47.036  1.00  0.00           H  
ATOM    178  CA  GLU    12      33.623  37.894  48.084  1.00  0.00           C  
ATOM    179  HA  GLU    12      33.070  37.159  48.669  1.00  0.00           H  
ATOM    180  CB  GLU    12      34.577  38.549  49.102  1.00  0.00           C  
ATOM    181  HB2 GLU    12      34.063  39.003  49.950  1.00  0.00           H  
ATOM    182  HB3 GLU    12      35.337  37.869  49.487  1.00  0.00           H  
ATOM    183  CG  GLU    12      35.418  39.795  48.629  1.00  0.00           C  
ATOM    184  HG2 GLU    12      34.780  40.678  48.665  1.00  0.00           H  
ATOM    185  HG3 GLU    12      36.261  39.939  49.305  1.00  0.00           H  
ATOM    186  CD  GLU    12      36.122  39.633  47.276  1.00  0.00           C  
ATOM    187  OE1 GLU    12      37.130  38.875  47.267  1.00  0.00           O  
ATOM    188  OE2 GLU    12      35.750  40.260  46.349  1.00  0.00           O  
ATOM    189  C   GLU    12      32.552  38.921  47.562  1.00  0.00           C  
ATOM    190  O   GLU    12      31.804  39.530  48.366  1.00  0.00           O  
ATOM    191  N   ASN    13      32.491  39.214  46.224  1.00  0.00           N  
ATOM    192  H   ASN    13      33.129  38.670  45.662  1.00  0.00           H  
ATOM    193  CA  ASN    13      31.615  40.200  45.618  1.00  0.00           C  
ATOM    194  HA  ASN    13      31.025  40.653  46.415  1.00  0.00           H  
ATOM    195  CB  ASN    13      32.426  41.225  44.863  1.00  0.00           C  
ATOM    196  HB2 ASN    13      33.335  40.834  44.407  1.00  0.00           H  
ATOM    197  HB3 ASN    13      31.924  41.635  43.987  1.00  0.00           H  
ATOM    198  CG  ASN    13      32.794  42.331  45.833  1.00  0.00           C  
ATOM    199  OD1 ASN    13      31.968  43.049  46.311  1.00  0.00           O  
ATOM    200  ND2 ASN    13      34.091  42.484  46.174  1.00  0.00           N  
ATOM    201 HD21 ASN    13      34.466  43.123  46.860  1.00  0.00           H  
ATOM    202 HD22 ASN    13      34.760  41.759  45.959  1.00  0.00           H  
ATOM    203  C   ASN    13      30.447  39.578  44.837  1.00  0.00           C  
ATOM    204  O   ASN    13      29.775  40.363  44.206  1.00  0.00           O  
ATOM    205  N   PHE    14      30.201  38.287  44.998  1.00  0.00           N  
ATOM    206  H   PHE    14      30.866  37.764  45.549  1.00  0.00           H  
ATOM    207  CA  PHE    14      29.153  37.440  44.335  1.00  0.00           C  
ATOM    208  HA  PHE    14      29.421  37.496  43.280  1.00  0.00           H  
ATOM    209  CB  PHE    14      29.192  35.961  44.835  1.00  0.00           C  
ATOM    210  HB2 PHE    14      30.200  35.558  44.734  1.00  0.00           H  
ATOM    211  HB3 PHE    14      28.960  35.824  45.891  1.00  0.00           H  
ATOM    212  CG  PHE    14      28.354  34.902  44.184  1.00  0.00           C  
ATOM    213  CD1 PHE    14      28.474  34.756  42.779  1.00  0.00           C  
ATOM    214  HD1 PHE    14      29.206  35.211  42.128  1.00  0.00           H  
ATOM    215  CE1 PHE    14      27.661  33.832  42.136  1.00  0.00           C  
ATOM    216  HE1 PHE    14      27.584  33.762  41.061  1.00  0.00           H  
ATOM    217  CZ  PHE    14      26.878  32.894  42.848  1.00  0.00           C  
ATOM    218  HZ  PHE    14      26.355  32.180  42.228  1.00  0.00           H  
ATOM    219  CE2 PHE    14      26.680  33.039  44.272  1.00  0.00           C  
ATOM    220  HE2 PHE    14      25.969  32.478  44.860  1.00  0.00           H  
ATOM    221  CD2 PHE    14      27.463  34.105  44.870  1.00  0.00           C  
ATOM    222  HD2 PHE    14      27.466  34.192  45.946  1.00  0.00           H  
ATOM    223  C   PHE    14      27.757  38.141  44.583  1.00  0.00           C  
ATOM    224  O   PHE    14      27.014  38.376  43.659  1.00  0.00           O  
ATOM    225  N   GLU    15      27.449  38.463  45.892  1.00  0.00           N  
ATOM    226  H   GLU    15      28.131  38.197  46.587  1.00  0.00           H  
ATOM    227  CA  GLU    15      26.171  39.081  46.170  1.00  0.00           C  
ATOM    228  HA  GLU    15      25.402  38.540  45.619  1.00  0.00           H  
ATOM    229  CB  GLU    15      25.939  38.891  47.699  1.00  0.00           C  
ATOM    230  HB2 GLU    15      26.717  39.306  48.341  1.00  0.00           H  
ATOM    231  HB3 GLU    15      25.010  39.409  47.938  1.00  0.00           H  
ATOM    232  CG  GLU    15      25.635  37.436  48.073  1.00  0.00           C  
ATOM    233  HG2 GLU    15      24.564  37.247  47.996  1.00  0.00           H  
ATOM    234  HG3 GLU    15      26.015  36.610  47.471  1.00  0.00           H  
ATOM    235  CD  GLU    15      26.087  37.090  49.561  1.00  0.00           C  
ATOM    236  OE1 GLU    15      27.236  37.388  49.922  1.00  0.00           O  
ATOM    237  OE2 GLU    15      25.318  36.476  50.295  1.00  0.00           O  
ATOM    238  C   GLU    15      26.062  40.583  45.685  1.00  0.00           C  
ATOM    239  O   GLU    15      25.031  40.978  45.163  1.00  0.00           O  
ATOM    240  N   ALA    16      27.191  41.331  45.764  1.00  0.00           N  
ATOM    241  H   ALA    16      27.917  40.997  46.382  1.00  0.00           H  
ATOM    242  CA  ALA    16      27.160  42.749  45.305  1.00  0.00           C  
ATOM    243  HA  ALA    16      26.332  43.186  45.863  1.00  0.00           H  
ATOM    244  CB  ALA    16      28.429  43.437  45.690  1.00  0.00           C  
ATOM    245  HB1 ALA    16      28.652  43.082  46.696  1.00  0.00           H  
ATOM    246  HB2 ALA    16      29.200  43.064  45.016  1.00  0.00           H  
ATOM    247  HB3 ALA    16      28.373  44.526  45.695  1.00  0.00           H  
ATOM    248  C   ALA    16      26.894  42.779  43.794  1.00  0.00           C  
ATOM    249  O   ALA    16      26.109  43.541  43.294  1.00  0.00           O  
ATOM    250  N   PHE    17      27.546  41.903  43.001  1.00  0.00           N  
ATOM    251  H   PHE    17      28.348  41.450  43.417  1.00  0.00           H  
ATOM    252  CA  PHE    17      27.418  41.748  41.577  1.00  0.00           C  
ATOM    253  HA  PHE    17      27.421  42.721  41.085  1.00  0.00           H  
ATOM    254  CB  PHE    17      28.579  40.986  41.005  1.00  0.00           C  
ATOM    255  HB2 PHE    17      29.502  41.381  41.431  1.00  0.00           H  
ATOM    256  HB3 PHE    17      28.554  39.920  41.229  1.00  0.00           H  
ATOM    257  CG  PHE    17      28.639  40.968  39.513  1.00  0.00           C  
ATOM    258  CD1 PHE    17      27.966  39.949  38.846  1.00  0.00           C  
ATOM    259  HD1 PHE    17      27.325  39.237  39.345  1.00  0.00           H  
ATOM    260  CE1 PHE    17      28.031  39.906  37.441  1.00  0.00           C  
ATOM    261  HE1 PHE    17      27.486  39.202  36.830  1.00  0.00           H  
ATOM    262  CZ  PHE    17      28.900  40.846  36.754  1.00  0.00           C  
ATOM    263  HZ  PHE    17      28.775  40.773  35.684  1.00  0.00           H  
ATOM    264  CE2 PHE    17      29.689  41.747  37.429  1.00  0.00           C  
ATOM    265  HE2 PHE    17      30.282  42.411  36.818  1.00  0.00           H  
ATOM    266  CD2 PHE    17      29.621  41.765  38.845  1.00  0.00           C  
ATOM    267  HD2 PHE    17      30.227  42.503  39.349  1.00  0.00           H  
ATOM    268  C   PHE    17      26.056  41.181  41.224  1.00  0.00           C  
ATOM    269  O   PHE    17      25.352  41.857  40.579  1.00  0.00           O  
ATOM    270  N   MET    18      25.684  40.034  41.788  1.00  0.00           N  
ATOM    271  H   MET    18      26.242  39.520  42.454  1.00  0.00           H  
ATOM    272  CA  MET    18      24.341  39.490  41.489  1.00  0.00           C  
ATOM    273  HA  MET    18      24.255  39.339  40.413  1.00  0.00           H  
ATOM    274  CB  MET    18      24.147  38.066  42.078  1.00  0.00           C  
ATOM    275  HB2 MET    18      24.411  38.016  43.134  1.00  0.00           H  
ATOM    276  HB3 MET    18      23.128  37.680  42.043  1.00  0.00           H  
ATOM    277  CG  MET    18      24.938  36.960  41.448  1.00  0.00           C  
ATOM    278  HG2 MET    18      26.002  37.190  41.391  1.00  0.00           H  
ATOM    279  HG3 MET    18      24.870  36.053  42.048  1.00  0.00           H  
ATOM    280  SD  MET    18      24.742  36.617  39.693  1.00  0.00           S  
ATOM    281  CE  MET    18      26.169  35.546  39.412  1.00  0.00           C  
ATOM    282  HE1 MET    18      26.075  34.491  39.669  1.00  0.00           H  
ATOM    283  HE2 MET    18      26.357  35.704  38.350  1.00  0.00           H  
ATOM    284  HE3 MET    18      27.056  35.829  39.979  1.00  0.00           H  
ATOM    285  C   MET    18      23.158  40.381  41.872  1.00  0.00           C  
ATOM    286  O   MET    18      22.164  40.310  41.073  1.00  0.00           O  
ATOM    287  N   LYS    19      23.188  41.194  42.871  1.00  0.00           N  
ATOM    288  H   LYS    19      24.037  41.349  43.395  1.00  0.00           H  
ATOM    289  CA  LYS    19      22.153  42.227  43.021  1.00  0.00           C  
ATOM    290  HA  LYS    19      21.157  41.815  42.860  1.00  0.00           H  
ATOM    291  CB  LYS    19      22.221  42.926  44.401  1.00  0.00           C  
ATOM    292  HB2 LYS    19      23.211  43.382  44.405  1.00  0.00           H  
ATOM    293  HB3 LYS    19      21.545  43.781  44.383  1.00  0.00           H  
ATOM    294  CG  LYS    19      21.976  42.031  45.573  1.00  0.00           C  
ATOM    295  HG2 LYS    19      20.903  41.876  45.687  1.00  0.00           H  
ATOM    296  HG3 LYS    19      22.404  41.030  45.521  1.00  0.00           H  
ATOM    297  CD  LYS    19      22.636  42.658  46.861  1.00  0.00           C  
ATOM    298  HD2 LYS    19      23.715  42.612  46.716  1.00  0.00           H  
ATOM    299  HD3 LYS    19      22.253  43.678  46.876  1.00  0.00           H  
ATOM    300  CE  LYS    19      22.163  41.984  48.129  1.00  0.00           C  
ATOM    301  HE2 LYS    19      21.085  41.920  48.282  1.00  0.00           H  
ATOM    302  HE3 LYS    19      22.482  40.942  48.142  1.00  0.00           H  
ATOM    303  NZ  LYS    19      22.893  42.674  49.224  1.00  0.00           N  
ATOM    304  HZ1 LYS    19      22.605  43.613  49.458  1.00  0.00           H  
ATOM    305  HZ2 LYS    19      22.724  42.216  50.108  1.00  0.00           H  
ATOM    306  HZ3 LYS    19      23.896  42.689  49.104  1.00  0.00           H  
ATOM    307  C   LYS    19      22.231  43.401  41.949  1.00  0.00           C  
ATOM    308  O   LYS    19      21.252  44.187  41.828  1.00  0.00           O  
ATOM    309  N   ALA    20      23.415  43.597  41.303  1.00  0.00           N  
ATOM    310  H   ALA    20      24.160  42.974  41.582  1.00  0.00           H  
ATOM    311  CA  ALA    20      23.481  44.643  40.273  1.00  0.00           C  
ATOM    312  HA  ALA    20      22.865  45.484  40.590  1.00  0.00           H  
ATOM    313  CB  ALA    20      24.874  45.148  40.170  1.00  0.00           C  
ATOM    314  HB1 ALA    20      24.860  46.091  39.623  1.00  0.00           H  
ATOM    315  HB2 ALA    20      25.302  45.424  41.134  1.00  0.00           H  
ATOM    316  HB3 ALA    20      25.529  44.367  39.783  1.00  0.00           H  
ATOM    317  C   ALA    20      22.887  44.218  38.941  1.00  0.00           C  
ATOM    318  O   ALA    20      22.311  45.031  38.198  1.00  0.00           O  
ATOM    319  N   ILE    21      23.048  42.927  38.598  1.00  0.00           N  
ATOM    320  H   ILE    21      23.601  42.304  39.168  1.00  0.00           H  
ATOM    321  CA  ILE    21      22.388  42.226  37.526  1.00  0.00           C  
ATOM    322  HA  ILE    21      22.211  42.896  36.685  1.00  0.00           H  
ATOM    323  CB  ILE    21      23.259  41.164  36.859  1.00  0.00           C  
ATOM    324  HB  ILE    21      22.662  40.753  36.045  1.00  0.00           H  
ATOM    325  CG2 ILE    21      24.623  41.722  36.477  1.00  0.00           C  
ATOM    326 HG21 ILE    21      25.233  41.843  37.372  1.00  0.00           H  
ATOM    327 HG22 ILE    21      25.117  41.173  35.675  1.00  0.00           H  
ATOM    328 HG23 ILE    21      24.346  42.679  36.034  1.00  0.00           H  
ATOM    329  CG1 ILE    21      23.568  39.884  37.629  1.00  0.00           C  
ATOM    330 HG12 ILE    21      24.259  40.125  38.437  1.00  0.00           H  
ATOM    331 HG13 ILE    21      22.598  39.637  38.060  1.00  0.00           H  
ATOM    332  CD1 ILE    21      24.024  38.676  36.751  1.00  0.00           C  
ATOM    333 HD11 ILE    21      23.933  37.753  37.324  1.00  0.00           H  
ATOM    334 HD12 ILE    21      23.260  38.537  35.986  1.00  0.00           H  
ATOM    335 HD13 ILE    21      24.984  38.779  36.244  1.00  0.00           H  
ATOM    336  C   ILE    21      21.003  41.761  37.977  1.00  0.00           C  
ATOM    337  O   ILE    21      20.331  41.128  37.186  1.00  0.00           O  
ATOM    338  N   GLY    22      20.509  42.062  39.192  1.00  0.00           N  
ATOM    339  H   GLY    22      21.125  42.528  39.843  1.00  0.00           H  
ATOM    340  CA  GLY    22      19.142  41.801  39.761  1.00  0.00           C  
ATOM    341  HA2 GLY    22      19.112  42.062  40.818  1.00  0.00           H  
ATOM    342  HA3 GLY    22      18.375  42.408  39.280  1.00  0.00           H  
ATOM    343  C   GLY    22      18.711  40.325  39.780  1.00  0.00           C  
ATOM    344  O   GLY    22      17.545  40.030  39.728  1.00  0.00           O  
ATOM    345  N   LEU    23      19.658  39.355  39.724  1.00  0.00           N  
ATOM    346  H   LEU    23      20.641  39.544  39.853  1.00  0.00           H  
ATOM    347  CA  LEU    23      19.298  37.982  40.044  1.00  0.00           C  
ATOM    348  HA  LEU    23      18.772  37.541  39.197  1.00  0.00           H  
ATOM    349  CB  LEU    23      20.596  37.153  39.908  1.00  0.00           C  
ATOM    350  HB2 LEU    23      21.009  37.213  38.901  1.00  0.00           H  
ATOM    351  HB3 LEU    23      21.269  37.474  40.703  1.00  0.00           H  
ATOM    352  CG  LEU    23      20.380  35.685  40.244  1.00  0.00           C  
ATOM    353  HG  LEU    23      19.759  35.590  41.135  1.00  0.00           H  
ATOM    354  CD1 LEU    23      19.601  34.998  39.104  1.00  0.00           C  
ATOM    355 HD11 LEU    23      20.140  35.086  38.160  1.00  0.00           H  
ATOM    356 HD12 LEU    23      19.512  33.948  39.383  1.00  0.00           H  
ATOM    357 HD13 LEU    23      18.646  35.523  39.101  1.00  0.00           H  
ATOM    358  CD2 LEU    23      21.714  35.030  40.397  1.00  0.00           C  
ATOM    359 HD21 LEU    23      22.270  35.651  41.100  1.00  0.00           H  
ATOM    360 HD22 LEU    23      21.561  34.021  40.780  1.00  0.00           H  
ATOM    361 HD23 LEU    23      22.139  34.987  39.395  1.00  0.00           H  
ATOM    362  C   LEU    23      18.577  37.719  41.403  1.00  0.00           C  
ATOM    363  O   LEU    23      19.046  38.189  42.449  1.00  0.00           O  
ATOM    364  N   PRO    24      17.385  37.114  41.340  1.00  0.00           N  
ATOM    365  CD  PRO    24      16.432  36.924  40.232  1.00  0.00           C  
ATOM    366  HD2 PRO    24      16.857  36.145  39.599  1.00  0.00           H  
ATOM    367  HD3 PRO    24      16.249  37.890  39.761  1.00  0.00           H  
ATOM    368  CG  PRO    24      15.136  36.462  40.894  1.00  0.00           C  
ATOM    369  HG2 PRO    24      14.802  35.675  40.217  1.00  0.00           H  
ATOM    370  HG3 PRO    24      14.391  37.247  41.021  1.00  0.00           H  
ATOM    371  CB  PRO    24      15.504  35.883  42.257  1.00  0.00           C  
ATOM    372  HB2 PRO    24      15.874  34.858  42.244  1.00  0.00           H  
ATOM    373  HB3 PRO    24      14.639  35.950  42.916  1.00  0.00           H  
ATOM    374  CA  PRO    24      16.696  36.783  42.622  1.00  0.00           C  
ATOM    375  HA  PRO    24      16.271  37.709  43.011  1.00  0.00           H  
ATOM    376  C   PRO    24      17.437  36.158  43.841  1.00  0.00           C  
ATOM    377  O   PRO    24      18.308  35.367  43.667  1.00  0.00           O  
ATOM    378  N   GLU    25      17.129  36.666  45.081  1.00  0.00           N  
ATOM    379  H   GLU    25      16.304  37.235  45.209  1.00  0.00           H  
ATOM    380  CA  GLU    25      17.713  36.128  46.315  1.00  0.00           C  
ATOM    381  HA  GLU    25      18.759  36.425  46.238  1.00  0.00           H  
ATOM    382  CB  GLU    25      17.107  36.754  47.541  1.00  0.00           C  
ATOM    383  HB2 GLU    25      16.096  36.499  47.858  1.00  0.00           H  
ATOM    384  HB3 GLU    25      17.737  36.437  48.372  1.00  0.00           H  
ATOM    385  CG  GLU    25      17.354  38.343  47.543  1.00  0.00           C  
ATOM    386  HG2 GLU    25      17.393  38.665  48.584  1.00  0.00           H  
ATOM    387  HG3 GLU    25      18.329  38.523  47.090  1.00  0.00           H  
ATOM    388  CD  GLU    25      16.218  39.147  46.816  1.00  0.00           C  
ATOM    389  OE1 GLU    25      15.363  38.591  46.002  1.00  0.00           O  
ATOM    390  OE2 GLU    25      16.195  40.354  47.044  1.00  0.00           O  
ATOM    391  C   GLU    25      17.778  34.594  46.500  1.00  0.00           C  
ATOM    392  O   GLU    25      18.879  34.143  46.818  1.00  0.00           O  
ATOM    393  N   GLU    26      16.666  33.914  46.378  1.00  0.00           N  
ATOM    394  H   GLU    26      15.848  34.464  46.159  1.00  0.00           H  
ATOM    395  CA  GLU    26      16.472  32.412  46.416  1.00  0.00           C  
ATOM    396  HA  GLU    26      16.880  32.174  47.398  1.00  0.00           H  
ATOM    397  CB  GLU    26      14.935  32.102  46.243  1.00  0.00           C  
ATOM    398  HB2 GLU    26      14.345  32.610  47.006  1.00  0.00           H  
ATOM    399  HB3 GLU    26      14.619  32.499  45.278  1.00  0.00           H  
ATOM    400  CG  GLU    26      14.671  30.509  46.136  1.00  0.00           C  
ATOM    401  HG2 GLU    26      13.583  30.447  46.134  1.00  0.00           H  
ATOM    402  HG3 GLU    26      15.175  30.028  45.298  1.00  0.00           H  
ATOM    403  CD  GLU    26      15.040  29.692  47.450  1.00  0.00           C  
ATOM    404  OE1 GLU    26      14.951  28.474  47.465  1.00  0.00           O  
ATOM    405  OE2 GLU    26      15.655  30.281  48.345  1.00  0.00           O  
ATOM    406  C   GLU    26      17.274  31.745  45.285  1.00  0.00           C  
ATOM    407  O   GLU    26      17.623  30.609  45.493  1.00  0.00           O  
ATOM    408  N   LEU    27      17.791  32.409  44.273  1.00  0.00           N  
ATOM    409  H   LEU    27      17.478  33.369  44.257  1.00  0.00           H  
ATOM    410  CA  LEU    27      18.763  31.859  43.309  1.00  0.00           C  
ATOM    411  HA  LEU    27      18.606  30.796  43.128  1.00  0.00           H  
ATOM    412  CB  LEU    27      18.478  32.437  41.963  1.00  0.00           C  
ATOM    413  HB2 LEU    27      18.700  33.503  41.989  1.00  0.00           H  
ATOM    414  HB3 LEU    27      19.149  31.905  41.289  1.00  0.00           H  
ATOM    415  CG  LEU    27      17.014  32.262  41.471  1.00  0.00           C  
ATOM    416  HG  LEU    27      16.328  32.602  42.247  1.00  0.00           H  
ATOM    417  CD1 LEU    27      16.885  33.032  40.173  1.00  0.00           C  
ATOM    418 HD11 LEU    27      17.209  34.072  40.218  1.00  0.00           H  
ATOM    419 HD12 LEU    27      17.432  32.456  39.427  1.00  0.00           H  
ATOM    420 HD13 LEU    27      15.863  33.049  39.792  1.00  0.00           H  
ATOM    421  CD2 LEU    27      16.643  30.808  41.163  1.00  0.00           C  
ATOM    422 HD21 LEU    27      17.424  30.462  40.486  1.00  0.00           H  
ATOM    423 HD22 LEU    27      16.578  30.214  42.075  1.00  0.00           H  
ATOM    424 HD23 LEU    27      15.676  30.843  40.662  1.00  0.00           H  
ATOM    425  C   LEU    27      20.212  32.091  43.723  1.00  0.00           C  
ATOM    426  O   LEU    27      21.041  31.196  43.656  1.00  0.00           O  
ATOM    427  N   ILE    28      20.569  33.177  44.375  1.00  0.00           N  
ATOM    428  H   ILE    28      19.896  33.930  44.367  1.00  0.00           H  
ATOM    429  CA  ILE    28      21.976  33.589  44.844  1.00  0.00           C  
ATOM    430  HA  ILE    28      22.531  33.446  43.917  1.00  0.00           H  
ATOM    431  CB  ILE    28      21.954  35.039  45.424  1.00  0.00           C  
ATOM    432  HB  ILE    28      21.195  35.150  46.199  1.00  0.00           H  
ATOM    433  CG2 ILE    28      23.345  35.265  46.164  1.00  0.00           C  
ATOM    434 HG21 ILE    28      23.349  34.669  47.076  1.00  0.00           H  
ATOM    435 HG22 ILE    28      24.134  34.993  45.463  1.00  0.00           H  
ATOM    436 HG23 ILE    28      23.457  36.297  46.497  1.00  0.00           H  
ATOM    437  CG1 ILE    28      21.550  36.130  44.396  1.00  0.00           C  
ATOM    438 HG12 ILE    28      22.326  36.122  43.631  1.00  0.00           H  
ATOM    439 HG13 ILE    28      20.685  35.779  43.833  1.00  0.00           H  
ATOM    440  CD1 ILE    28      21.439  37.546  44.942  1.00  0.00           C  
ATOM    441 HD11 ILE    28      20.606  37.646  45.638  1.00  0.00           H  
ATOM    442 HD12 ILE    28      22.356  37.862  45.437  1.00  0.00           H  
ATOM    443 HD13 ILE    28      21.240  38.165  44.067  1.00  0.00           H  
ATOM    444  C   ILE    28      22.463  32.589  45.900  1.00  0.00           C  
ATOM    445  O   ILE    28      23.600  32.173  45.748  1.00  0.00           O  
ATOM    446  N   GLN    29      21.535  32.270  46.827  1.00  0.00           N  
ATOM    447  H   GLN    29      20.575  32.439  46.562  1.00  0.00           H  
ATOM    448  CA  GLN    29      21.728  31.239  47.861  1.00  0.00           C  
ATOM    449  HA  GLN    29      22.684  31.497  48.318  1.00  0.00           H  
ATOM    450  CB  GLN    29      20.627  31.279  48.913  1.00  0.00           C  
ATOM    451  HB2 GLN    29      19.644  31.291  48.441  1.00  0.00           H  
ATOM    452  HB3 GLN    29      20.635  30.398  49.554  1.00  0.00           H  
ATOM    453  CG  GLN    29      20.604  32.538  49.774  1.00  0.00           C  
ATOM    454  HG2 GLN    29      20.688  33.391  49.100  1.00  0.00           H  
ATOM    455  HG3 GLN    29      19.624  32.764  50.192  1.00  0.00           H  
ATOM    456  CD  GLN    29      21.659  32.656  50.758  1.00  0.00           C  
ATOM    457  OE1 GLN    29      22.638  31.869  50.859  1.00  0.00           O  
ATOM    458  NE2 GLN    29      21.683  33.778  51.494  1.00  0.00           N  
ATOM    459 HE21 GLN    29      22.317  33.861  52.276  1.00  0.00           H  
ATOM    460 HE22 GLN    29      20.865  34.369  51.461  1.00  0.00           H  
ATOM    461  C   GLN    29      22.006  29.858  47.200  1.00  0.00           C  
ATOM    462  O   GLN    29      23.076  29.290  47.464  1.00  0.00           O  
ATOM    463  N   LYS    30      21.093  29.346  46.315  1.00  0.00           N  
ATOM    464  H   LYS    30      20.218  29.851  46.325  1.00  0.00           H  
ATOM    465  CA  LYS    30      21.367  28.131  45.456  1.00  0.00           C  
ATOM    466  HA  LYS    30      21.409  27.284  46.142  1.00  0.00           H  
ATOM    467  CB  LYS    30      20.158  27.944  44.478  1.00  0.00           C  
ATOM    468  HB2 LYS    30      19.950  28.944  44.096  1.00  0.00           H  
ATOM    469  HB3 LYS    30      20.577  27.392  43.637  1.00  0.00           H  
ATOM    470  CG  LYS    30      18.896  27.416  45.173  1.00  0.00           C  
ATOM    471  HG2 LYS    30      19.036  26.389  45.510  1.00  0.00           H  
ATOM    472  HG3 LYS    30      18.705  28.062  46.030  1.00  0.00           H  
ATOM    473  CD  LYS    30      17.749  27.480  44.176  1.00  0.00           C  
ATOM    474  HD2 LYS    30      17.632  28.529  43.902  1.00  0.00           H  
ATOM    475  HD3 LYS    30      18.089  26.931  43.298  1.00  0.00           H  
ATOM    476  CE  LYS    30      16.425  27.004  44.670  1.00  0.00           C  
ATOM    477  HE2 LYS    30      16.456  25.973  45.021  1.00  0.00           H  
ATOM    478  HE3 LYS    30      16.225  27.588  45.568  1.00  0.00           H  
ATOM    479  NZ  LYS    30      15.309  27.123  43.772  1.00  0.00           N  
ATOM    480  HZ1 LYS    30      15.421  26.705  42.860  1.00  0.00           H  
ATOM    481  HZ2 LYS    30      14.468  26.737  44.177  1.00  0.00           H  
ATOM    482  HZ3 LYS    30      15.043  28.087  43.628  1.00  0.00           H  
ATOM    483  C   LYS    30      22.635  28.282  44.615  1.00  0.00           C  
ATOM    484  O   LYS    30      23.146  27.251  44.238  1.00  0.00           O  
ATOM    485  N   GLY    31      23.184  29.491  44.321  1.00  0.00           N  
ATOM    486  H   GLY    31      22.588  30.303  44.395  1.00  0.00           H  
ATOM    487  CA  GLY    31      24.502  29.626  43.636  1.00  0.00           C  
ATOM    488  HA2 GLY    31      24.647  28.822  42.914  1.00  0.00           H  
ATOM    489  HA3 GLY    31      24.630  30.591  43.146  1.00  0.00           H  
ATOM    490  C   GLY    31      25.692  29.569  44.640  1.00  0.00           C  
ATOM    491  O   GLY    31      26.694  29.101  44.169  1.00  0.00           O  
ATOM    492  N   LYS    32      25.472  29.977  45.846  1.00  0.00           N  
ATOM    493  H   LYS    32      24.664  30.509  46.137  1.00  0.00           H  
ATOM    494  CA  LYS    32      26.506  30.124  46.914  1.00  0.00           C  
ATOM    495  HA  LYS    32      27.451  30.541  46.567  1.00  0.00           H  
ATOM    496  CB  LYS    32      25.996  31.163  47.948  1.00  0.00           C  
ATOM    497  HB2 LYS    32      25.663  32.041  47.395  1.00  0.00           H  
ATOM    498  HB3 LYS    32      25.168  30.824  48.570  1.00  0.00           H  
ATOM    499  CG  LYS    32      27.169  31.653  48.869  1.00  0.00           C  
ATOM    500  HG2 LYS    32      27.163  31.089  49.802  1.00  0.00           H  
ATOM    501  HG3 LYS    32      28.072  31.547  48.267  1.00  0.00           H  
ATOM    502  CD  LYS    32      26.985  33.168  49.159  1.00  0.00           C  
ATOM    503  HD2 LYS    32      27.073  33.697  48.210  1.00  0.00           H  
ATOM    504  HD3 LYS    32      26.024  33.274  49.663  1.00  0.00           H  
ATOM    505  CE  LYS    32      28.148  33.449  50.142  1.00  0.00           C  
ATOM    506  HE2 LYS    32      28.207  32.707  50.938  1.00  0.00           H  
ATOM    507  HE3 LYS    32      29.061  33.390  49.550  1.00  0.00           H  
ATOM    508  NZ  LYS    32      28.030  34.810  50.765  1.00  0.00           N  
ATOM    509  HZ1 LYS    32      28.328  35.589  50.195  1.00  0.00           H  
ATOM    510  HZ2 LYS    32      27.053  34.964  50.969  1.00  0.00           H  
ATOM    511  HZ3 LYS    32      28.507  34.780  51.655  1.00  0.00           H  
ATOM    512  C   LYS    32      26.797  28.828  47.511  1.00  0.00           C  
ATOM    513  O   LYS    32      27.930  28.502  47.819  1.00  0.00           O  
ATOM    514  N   ASP    33      25.759  27.956  47.612  1.00  0.00           N  
ATOM    515  H   ASP    33      24.863  28.422  47.596  1.00  0.00           H  
ATOM    516  CA  ASP    33      25.855  26.495  47.866  1.00  0.00           C  
ATOM    517  HA  ASP    33      26.115  26.377  48.918  1.00  0.00           H  
ATOM    518  CB  ASP    33      24.479  25.902  47.430  1.00  0.00           C  
ATOM    519  HB2 ASP    33      23.672  26.568  47.736  1.00  0.00           H  
ATOM    520  HB3 ASP    33      24.334  25.847  46.351  1.00  0.00           H  
ATOM    521  CG  ASP    33      24.147  24.511  48.082  1.00  0.00           C  
ATOM    522  OD1 ASP    33      23.283  23.759  47.458  1.00  0.00           O  
ATOM    523  OD2 ASP    33      24.728  24.228  49.154  1.00  0.00           O  
ATOM    524  C   ASP    33      26.934  25.833  47.058  1.00  0.00           C  
ATOM    525  O   ASP    33      27.702  24.961  47.511  1.00  0.00           O  
ATOM    526  N   ILE    34      27.144  26.205  45.753  1.00  0.00           N  
ATOM    527  H   ILE    34      26.717  27.078  45.481  1.00  0.00           H  
ATOM    528  CA  ILE    34      28.091  25.515  44.886  1.00  0.00           C  
ATOM    529  HA  ILE    34      28.118  24.455  45.137  1.00  0.00           H  
ATOM    530  CB  ILE    34      27.625  25.626  43.413  1.00  0.00           C  
ATOM    531  HB  ILE    34      27.790  26.671  43.149  1.00  0.00           H  
ATOM    532  CG2 ILE    34      28.611  24.773  42.543  1.00  0.00           C  
ATOM    533 HG21 ILE    34      28.463  23.738  42.850  1.00  0.00           H  
ATOM    534 HG22 ILE    34      28.332  24.840  41.491  1.00  0.00           H  
ATOM    535 HG23 ILE    34      29.653  25.070  42.654  1.00  0.00           H  
ATOM    536  CG1 ILE    34      26.077  25.259  43.231  1.00  0.00           C  
ATOM    537 HG12 ILE    34      25.505  25.920  43.882  1.00  0.00           H  
ATOM    538 HG13 ILE    34      25.853  25.509  42.194  1.00  0.00           H  
ATOM    539  CD1 ILE    34      25.715  23.838  43.438  1.00  0.00           C  
ATOM    540 HD11 ILE    34      26.253  23.091  42.854  1.00  0.00           H  
ATOM    541 HD12 ILE    34      25.702  23.413  44.442  1.00  0.00           H  
ATOM    542 HD13 ILE    34      24.654  23.839  43.190  1.00  0.00           H  
ATOM    543  C   ILE    34      29.516  26.150  45.091  1.00  0.00           C  
ATOM    544  O   ILE    34      29.792  27.326  44.898  1.00  0.00           O  
ATOM    545  N   LYS    35      30.495  25.329  45.439  1.00  0.00           N  
ATOM    546  H   LYS    35      30.335  24.344  45.600  1.00  0.00           H  
ATOM    547  CA  LYS    35      31.965  25.676  45.365  1.00  0.00           C  
ATOM    548  HA  LYS    35      32.191  26.700  45.663  1.00  0.00           H  
ATOM    549  CB  LYS    35      32.820  24.687  46.197  1.00  0.00           C  
ATOM    550  HB2 LYS    35      32.365  24.717  47.186  1.00  0.00           H  
ATOM    551  HB3 LYS    35      32.850  23.689  45.758  1.00  0.00           H  
ATOM    552  CG  LYS    35      34.210  25.173  46.255  1.00  0.00           C  
ATOM    553  HG2 LYS    35      34.647  25.060  45.263  1.00  0.00           H  
ATOM    554  HG3 LYS    35      34.135  26.205  46.595  1.00  0.00           H  
ATOM    555  CD  LYS    35      34.944  24.282  47.254  1.00  0.00           C  
ATOM    556  HD2 LYS    35      34.548  24.490  48.248  1.00  0.00           H  
ATOM    557  HD3 LYS    35      34.734  23.231  47.057  1.00  0.00           H  
ATOM    558  CE  LYS    35      36.445  24.612  47.183  1.00  0.00           C  
ATOM    559  HE2 LYS    35      36.864  24.192  46.269  1.00  0.00           H  
ATOM    560  HE3 LYS    35      36.607  25.689  47.128  1.00  0.00           H  
ATOM    561  NZ  LYS    35      37.138  23.995  48.258  1.00  0.00           N  
ATOM    562  HZ1 LYS    35      38.141  24.064  48.162  1.00  0.00           H  
ATOM    563  HZ2 LYS    35      36.847  24.465  49.103  1.00  0.00           H  
ATOM    564  HZ3 LYS    35      36.802  23.072  48.491  1.00  0.00           H  
ATOM    565  C   LYS    35      32.275  25.436  43.859  1.00  0.00           C  
ATOM    566  O   LYS    35      32.268  24.343  43.304  1.00  0.00           O  
ATOM    567  N   GLY    36      32.394  26.566  43.189  1.00  0.00           N  
ATOM    568  H   GLY    36      32.357  27.481  43.613  1.00  0.00           H  
ATOM    569  CA  GLY    36      32.434  26.567  41.707  1.00  0.00           C  
ATOM    570  HA2 GLY    36      31.565  26.005  41.364  1.00  0.00           H  
ATOM    571  HA3 GLY    36      32.453  27.600  41.360  1.00  0.00           H  
ATOM    572  C   GLY    36      33.609  25.853  41.058  1.00  0.00           C  
ATOM    573  O   GLY    36      34.605  25.544  41.683  1.00  0.00           O  
ATOM    574  N   VAL    37      33.376  25.476  39.802  1.00  0.00           N  
ATOM    575  H   VAL    37      32.652  25.981  39.312  1.00  0.00           H  
ATOM    576  CA  VAL    37      34.294  24.638  39.032  1.00  0.00           C  
ATOM    577  HA  VAL    37      35.265  24.852  39.478  1.00  0.00           H  
ATOM    578  CB  VAL    37      33.990  23.109  39.285  1.00  0.00           C  
ATOM    579  HB  VAL    37      33.975  22.878  40.350  1.00  0.00           H  
ATOM    580  CG1 VAL    37      32.506  22.779  38.852  1.00  0.00           C  
ATOM    581 HG11 VAL    37      32.305  23.161  37.851  1.00  0.00           H  
ATOM    582 HG12 VAL    37      32.278  21.714  38.876  1.00  0.00           H  
ATOM    583 HG13 VAL    37      31.896  23.382  39.525  1.00  0.00           H  
ATOM    584  CG2 VAL    37      35.070  22.151  38.602  1.00  0.00           C  
ATOM    585 HG21 VAL    37      36.037  22.479  38.983  1.00  0.00           H  
ATOM    586 HG22 VAL    37      34.832  21.118  38.854  1.00  0.00           H  
ATOM    587 HG23 VAL    37      34.950  22.371  37.541  1.00  0.00           H  
ATOM    588  C   VAL    37      34.322  25.119  37.578  1.00  0.00           C  
ATOM    589  O   VAL    37      33.295  25.540  37.010  1.00  0.00           O  
ATOM    590  N   SER    38      35.554  24.929  36.971  1.00  0.00           N  
ATOM    591  H   SER    38      36.317  24.508  37.483  1.00  0.00           H  
ATOM    592  CA  SER    38      35.829  25.399  35.634  1.00  0.00           C  
ATOM    593  HA  SER    38      34.918  25.518  35.047  1.00  0.00           H  
ATOM    594  CB  SER    38      36.351  26.849  35.627  1.00  0.00           C  
ATOM    595  HB2 SER    38      35.522  27.538  35.783  1.00  0.00           H  
ATOM    596  HB3 SER    38      37.249  26.890  36.244  1.00  0.00           H  
ATOM    597  OG  SER    38      36.788  27.391  34.367  1.00  0.00           O  
ATOM    598  HG  SER    38      36.135  26.922  33.842  1.00  0.00           H  
ATOM    599  C   SER    38      36.818  24.438  34.866  1.00  0.00           C  
ATOM    600  O   SER    38      37.598  23.706  35.504  1.00  0.00           O  
ATOM    601  N   GLU    39      36.637  24.321  33.555  1.00  0.00           N  
ATOM    602  H   GLU    39      35.944  24.883  33.081  1.00  0.00           H  
ATOM    603  CA  GLU    39      37.509  23.574  32.659  1.00  0.00           C  
ATOM    604  HA  GLU    39      38.485  23.585  33.145  1.00  0.00           H  
ATOM    605  CB  GLU    39      36.922  22.137  32.650  1.00  0.00           C  
ATOM    606  HB2 GLU    39      36.911  21.831  33.696  1.00  0.00           H  
ATOM    607  HB3 GLU    39      35.903  22.300  32.298  1.00  0.00           H  
ATOM    608  CG  GLU    39      37.789  21.266  31.862  1.00  0.00           C  
ATOM    609  HG2 GLU    39      37.630  21.432  30.796  1.00  0.00           H  
ATOM    610  HG3 GLU    39      38.848  21.343  32.105  1.00  0.00           H  
ATOM    611  CD  GLU    39      37.375  19.773  32.033  1.00  0.00           C  
ATOM    612  OE1 GLU    39      36.206  19.450  31.825  1.00  0.00           O  
ATOM    613  OE2 GLU    39      38.304  18.972  32.254  1.00  0.00           O  
ATOM    614  C   GLU    39      37.660  24.246  31.336  1.00  0.00           C  
ATOM    615  O   GLU    39      36.753  24.378  30.546  1.00  0.00           O  
ATOM    616  N   ILE    40      38.878  24.600  31.015  1.00  0.00           N  
ATOM    617  H   ILE    40      39.553  24.361  31.728  1.00  0.00           H  
ATOM    618  CA  ILE    40      39.316  25.252  29.793  1.00  0.00           C  
ATOM    619  HA  ILE    40      38.409  25.528  29.256  1.00  0.00           H  
ATOM    620  CB  ILE    40      40.156  26.462  30.203  1.00  0.00           C  
ATOM    621  HB  ILE    40      40.852  26.147  30.981  1.00  0.00           H  
ATOM    622  CG2 ILE    40      41.018  27.015  29.058  1.00  0.00           C  
ATOM    623 HG21 ILE    40      41.495  27.955  29.335  1.00  0.00           H  
ATOM    624 HG22 ILE    40      41.886  26.424  28.766  1.00  0.00           H  
ATOM    625 HG23 ILE    40      40.382  27.094  28.177  1.00  0.00           H  
ATOM    626  CG1 ILE    40      39.276  27.634  30.834  1.00  0.00           C  
ATOM    627 HG12 ILE    40      38.970  28.338  30.060  1.00  0.00           H  
ATOM    628 HG13 ILE    40      38.448  27.116  31.317  1.00  0.00           H  
ATOM    629  CD1 ILE    40      39.939  28.470  31.978  1.00  0.00           C  
ATOM    630 HD11 ILE    40      39.227  29.247  32.257  1.00  0.00           H  
ATOM    631 HD12 ILE    40      40.231  27.875  32.843  1.00  0.00           H  
ATOM    632 HD13 ILE    40      40.850  28.970  31.651  1.00  0.00           H  
ATOM    633  C   ILE    40      40.195  24.210  28.968  1.00  0.00           C  
ATOM    634  O   ILE    40      41.302  23.826  29.309  1.00  0.00           O  
ATOM    635  N   VAL    41      39.543  23.758  27.897  1.00  0.00           N  
ATOM    636  H   VAL    41      38.612  24.108  27.721  1.00  0.00           H  
ATOM    637  CA  VAL    41      40.179  23.039  26.709  1.00  0.00           C  
ATOM    638  HA  VAL    41      41.107  22.551  27.008  1.00  0.00           H  
ATOM    639  CB  VAL    41      39.381  21.987  25.890  1.00  0.00           C  
ATOM    640  HB  VAL    41      38.496  22.527  25.554  1.00  0.00           H  
ATOM    641  CG1 VAL    41      40.042  21.550  24.581  1.00  0.00           C  
ATOM    642 HG11 VAL    41      40.027  22.472  23.999  1.00  0.00           H  
ATOM    643 HG12 VAL    41      41.102  21.311  24.666  1.00  0.00           H  
ATOM    644 HG13 VAL    41      39.417  20.848  24.029  1.00  0.00           H  
ATOM    645  CG2 VAL    41      38.976  20.842  26.871  1.00  0.00           C  
ATOM    646 HG21 VAL    41      38.586  21.214  27.818  1.00  0.00           H  
ATOM    647 HG22 VAL    41      38.110  20.321  26.463  1.00  0.00           H  
ATOM    648 HG23 VAL    41      39.785  20.111  26.865  1.00  0.00           H  
ATOM    649  C   VAL    41      40.576  24.174  25.778  1.00  0.00           C  
ATOM    650  O   VAL    41      39.939  25.176  25.566  1.00  0.00           O  
ATOM    651  N   GLN    42      41.745  24.017  25.100  1.00  0.00           N  
ATOM    652  H   GLN    42      42.367  23.281  25.402  1.00  0.00           H  
ATOM    653  CA  GLN    42      42.277  24.925  24.200  1.00  0.00           C  
ATOM    654  HA  GLN    42      41.589  25.465  23.550  1.00  0.00           H  
ATOM    655  CB  GLN    42      42.964  25.985  25.078  1.00  0.00           C  
ATOM    656  HB2 GLN    42      42.208  26.595  25.572  1.00  0.00           H  
ATOM    657  HB3 GLN    42      43.624  25.481  25.784  1.00  0.00           H  
ATOM    658  CG  GLN    42      43.913  26.979  24.230  1.00  0.00           C  
ATOM    659  HG2 GLN    42      44.628  26.315  23.745  1.00  0.00           H  
ATOM    660  HG3 GLN    42      43.368  27.462  23.419  1.00  0.00           H  
ATOM    661  CD  GLN    42      44.780  27.862  25.014  1.00  0.00           C  
ATOM    662  OE1 GLN    42      44.878  27.769  26.268  1.00  0.00           O  
ATOM    663  NE2 GLN    42      45.402  28.800  24.387  1.00  0.00           N  
ATOM    664 HE21 GLN    42      46.010  29.427  24.894  1.00  0.00           H  
ATOM    665 HE22 GLN    42      45.425  28.716  23.381  1.00  0.00           H  
ATOM    666  C   GLN    42      43.278  24.190  23.195  1.00  0.00           C  
ATOM    667  O   GLN    42      43.826  23.156  23.622  1.00  0.00           O  
ATOM    668  N   ASN    43      43.488  24.699  21.965  1.00  0.00           N  
ATOM    669  H   ASN    43      42.950  25.485  21.629  1.00  0.00           H  
ATOM    670  CA  ASN    43      44.685  24.536  21.156  1.00  0.00           C  
ATOM    671  HA  ASN    43      45.475  24.412  21.896  1.00  0.00           H  
ATOM    672  CB  ASN    43      44.449  23.250  20.379  1.00  0.00           C  
ATOM    673  HB2 ASN    43      44.449  22.353  20.997  1.00  0.00           H  
ATOM    674  HB3 ASN    43      43.506  23.232  19.833  1.00  0.00           H  
ATOM    675  CG  ASN    43      45.526  22.928  19.370  1.00  0.00           C  
ATOM    676  OD1 ASN    43      46.744  22.835  19.658  1.00  0.00           O  
ATOM    677  ND2 ASN    43      45.193  22.949  18.084  1.00  0.00           N  
ATOM    678 HD21 ASN    43      45.815  22.686  17.333  1.00  0.00           H  
ATOM    679 HD22 ASN    43      44.306  23.347  17.810  1.00  0.00           H  
ATOM    680  C   ASN    43      44.834  25.777  20.172  1.00  0.00           C  
ATOM    681  O   ASN    43      43.878  26.062  19.450  1.00  0.00           O  
ATOM    682  N   GLY    44      45.871  26.515  20.422  1.00  0.00           N  
ATOM    683  H   GLY    44      46.512  26.215  21.143  1.00  0.00           H  
ATOM    684  CA  GLY    44      46.056  27.922  19.935  1.00  0.00           C  
ATOM    685  HA2 GLY    44      46.946  28.360  20.387  1.00  0.00           H  
ATOM    686  HA3 GLY    44      46.364  27.975  18.891  1.00  0.00           H  
ATOM    687  C   GLY    44      44.925  28.880  20.142  1.00  0.00           C  
ATOM    688  O   GLY    44      44.856  29.430  21.216  1.00  0.00           O  
ATOM    689  N   LYS    45      44.322  29.269  19.069  1.00  0.00           N  
ATOM    690  H   LYS    45      44.484  28.613  18.318  1.00  0.00           H  
ATOM    691  CA  LYS    45      43.193  30.245  18.895  1.00  0.00           C  
ATOM    692  HA  LYS    45      43.234  30.961  19.716  1.00  0.00           H  
ATOM    693  CB  LYS    45      43.356  31.194  17.614  1.00  0.00           C  
ATOM    694  HB2 LYS    45      43.194  30.665  16.675  1.00  0.00           H  
ATOM    695  HB3 LYS    45      42.627  32.004  17.636  1.00  0.00           H  
ATOM    696  CG  LYS    45      44.856  31.749  17.701  1.00  0.00           C  
ATOM    697  HG2 LYS    45      45.146  32.070  18.702  1.00  0.00           H  
ATOM    698  HG3 LYS    45      45.499  30.899  17.472  1.00  0.00           H  
ATOM    699  CD  LYS    45      45.148  32.860  16.632  1.00  0.00           C  
ATOM    700  HD2 LYS    45      44.446  33.647  16.908  1.00  0.00           H  
ATOM    701  HD3 LYS    45      46.178  33.215  16.625  1.00  0.00           H  
ATOM    702  CE  LYS    45      44.756  32.578  15.262  1.00  0.00           C  
ATOM    703  HE2 LYS    45      45.330  31.734  14.880  1.00  0.00           H  
ATOM    704  HE3 LYS    45      43.760  32.140  15.205  1.00  0.00           H  
ATOM    705  NZ  LYS    45      44.921  33.847  14.390  1.00  0.00           N  
ATOM    706  HZ1 LYS    45      45.911  34.039  14.448  1.00  0.00           H  
ATOM    707  HZ2 LYS    45      44.615  33.678  13.442  1.00  0.00           H  
ATOM    708  HZ3 LYS    45      44.403  34.661  14.690  1.00  0.00           H  
ATOM    709  C   LYS    45      41.790  29.691  19.084  1.00  0.00           C  
ATOM    710  O   LYS    45      40.851  30.496  19.159  1.00  0.00           O  
ATOM    711  N   HIE    46      41.610  28.345  19.221  1.00  0.00           N  
ATOM    712  H   HIE    46      42.443  27.791  19.084  1.00  0.00           H  
ATOM    713  CA  HIE    46      40.375  27.718  19.453  1.00  0.00           C  
ATOM    714  HA  HIE    46      39.538  28.378  19.226  1.00  0.00           H  
ATOM    715  CB  HIE    46      40.437  26.556  18.429  1.00  0.00           C  
ATOM    716  HB2 HIE    46      40.915  25.651  18.805  1.00  0.00           H  
ATOM    717  HB3 HIE    46      39.376  26.311  18.379  1.00  0.00           H  
ATOM    718  CG  HIE    46      40.981  26.771  16.993  1.00  0.00           C  
ATOM    719  ND1 HIE    46      42.295  27.136  16.643  1.00  0.00           N  
ATOM    720  CE1 HIE    46      42.262  27.557  15.381  1.00  0.00           C  
ATOM    721  HE1 HIE    46      43.112  27.859  14.786  1.00  0.00           H  
ATOM    722  NE2 HIE    46      41.016  27.497  14.915  1.00  0.00           N  
ATOM    723  HE2 HIE    46      40.788  27.651  13.943  1.00  0.00           H  
ATOM    724  CD2 HIE    46      40.204  27.016  15.893  1.00  0.00           C  
ATOM    725  HD2 HIE    46      39.127  27.097  15.916  1.00  0.00           H  
ATOM    726  C   HIE    46      40.198  27.118  20.877  1.00  0.00           C  
ATOM    727  O   HIE    46      41.169  26.646  21.445  1.00  0.00           O  
ATOM    728  N   PHE    47      38.995  27.151  21.354  1.00  0.00           N  
ATOM    729  H   PHE    47      38.312  27.586  20.751  1.00  0.00           H  
ATOM    730  CA  PHE    47      38.689  26.961  22.830  1.00  0.00           C  
ATOM    731  HA  PHE    47      39.392  26.302  23.338  1.00  0.00           H  
ATOM    732  CB  PHE    47      38.653  28.281  23.526  1.00  0.00           C  
ATOM    733  HB2 PHE    47      38.084  29.018  22.960  1.00  0.00           H  
ATOM    734  HB3 PHE    47      38.145  28.233  24.489  1.00  0.00           H  
ATOM    735  CG  PHE    47      40.026  28.877  23.613  1.00  0.00           C  
ATOM    736  CD1 PHE    47      40.376  29.783  22.559  1.00  0.00           C  
ATOM    737  HD1 PHE    47      39.752  29.943  21.693  1.00  0.00           H  
ATOM    738  CE1 PHE    47      41.618  30.532  22.760  1.00  0.00           C  
ATOM    739  HE1 PHE    47      41.998  31.191  21.994  1.00  0.00           H  
ATOM    740  CZ  PHE    47      42.253  30.419  23.982  1.00  0.00           C  
ATOM    741  HZ  PHE    47      43.180  30.964  24.083  1.00  0.00           H  
ATOM    742  CE2 PHE    47      41.833  29.566  24.971  1.00  0.00           C  
ATOM    743  HE2 PHE    47      42.419  29.569  25.878  1.00  0.00           H  
ATOM    744  CD2 PHE    47      40.764  28.707  24.774  1.00  0.00           C  
ATOM    745  HD2 PHE    47      40.488  28.053  25.588  1.00  0.00           H  
ATOM    746  C   PHE    47      37.270  26.293  23.096  1.00  0.00           C  
ATOM    747  O   PHE    47      36.245  26.524  22.439  1.00  0.00           O  
ATOM    748  N   LYS    48      37.223  25.634  24.216  1.00  0.00           N  
ATOM    749  H   LYS    48      38.049  25.583  24.795  1.00  0.00           H  
ATOM    750  CA  LYS    48      36.001  25.047  24.892  1.00  0.00           C  
ATOM    751  HA  LYS    48      35.139  25.535  24.436  1.00  0.00           H  
ATOM    752  CB  LYS    48      35.775  23.561  24.457  1.00  0.00           C  
ATOM    753  HB2 LYS    48      36.372  23.004  25.179  1.00  0.00           H  
ATOM    754  HB3 LYS    48      34.729  23.259  24.520  1.00  0.00           H  
ATOM    755  CG  LYS    48      36.150  23.206  22.938  1.00  0.00           C  
ATOM    756  HG2 LYS    48      35.783  24.064  22.375  1.00  0.00           H  
ATOM    757  HG3 LYS    48      37.237  23.206  22.861  1.00  0.00           H  
ATOM    758  CD  LYS    48      35.442  21.882  22.435  1.00  0.00           C  
ATOM    759  HD2 LYS    48      35.671  21.006  23.042  1.00  0.00           H  
ATOM    760  HD3 LYS    48      34.361  22.021  22.467  1.00  0.00           H  
ATOM    761  CE  LYS    48      35.809  21.596  20.951  1.00  0.00           C  
ATOM    762  HE2 LYS    48      35.810  22.573  20.469  1.00  0.00           H  
ATOM    763  HE3 LYS    48      36.845  21.265  20.877  1.00  0.00           H  
ATOM    764  NZ  LYS    48      34.804  20.711  20.318  1.00  0.00           N  
ATOM    765  HZ1 LYS    48      35.118  20.593  19.365  1.00  0.00           H  
ATOM    766  HZ2 LYS    48      34.821  19.807  20.768  1.00  0.00           H  
ATOM    767  HZ3 LYS    48      33.959  21.254  20.420  1.00  0.00           H  
ATOM    768  C   LYS    48      36.066  25.395  26.386  1.00  0.00           C  
ATOM    769  O   LYS    48      37.047  25.001  27.033  1.00  0.00           O  
ATOM    770  N   PHE    49      35.203  26.293  26.852  1.00  0.00           N  
ATOM    771  H   PHE    49      34.420  26.533  26.261  1.00  0.00           H  
ATOM    772  CA  PHE    49      35.121  26.837  28.235  1.00  0.00           C  
ATOM    773  HA  PHE    49      36.044  26.563  28.746  1.00  0.00           H  
ATOM    774  CB  PHE    49      34.894  28.409  28.029  1.00  0.00           C  
ATOM    775  HB2 PHE    49      35.773  28.713  27.461  1.00  0.00           H  
ATOM    776  HB3 PHE    49      34.011  28.648  27.436  1.00  0.00           H  
ATOM    777  CG  PHE    49      34.832  29.281  29.259  1.00  0.00           C  
ATOM    778  CD1 PHE    49      33.706  30.071  29.376  1.00  0.00           C  
ATOM    779  HD1 PHE    49      32.969  30.088  28.587  1.00  0.00           H  
ATOM    780  CE1 PHE    49      33.658  30.951  30.420  1.00  0.00           C  
ATOM    781  HE1 PHE    49      32.826  31.593  30.668  1.00  0.00           H  
ATOM    782  CZ  PHE    49      34.721  30.977  31.335  1.00  0.00           C  
ATOM    783  HZ  PHE    49      34.535  31.566  32.221  1.00  0.00           H  
ATOM    784  CE2 PHE    49      35.831  30.173  31.236  1.00  0.00           C  
ATOM    785  HE2 PHE    49      36.567  30.341  32.009  1.00  0.00           H  
ATOM    786  CD2 PHE    49      35.932  29.337  30.137  1.00  0.00           C  
ATOM    787  HD2 PHE    49      36.839  28.776  29.966  1.00  0.00           H  
ATOM    788  C   PHE    49      34.011  26.218  28.969  1.00  0.00           C  
ATOM    789  O   PHE    49      32.835  26.417  28.678  1.00  0.00           O  
ATOM    790  N   THR    50      34.234  25.686  30.179  1.00  0.00           N  
ATOM    791  H   THR    50      35.176  25.344  30.306  1.00  0.00           H  
ATOM    792  CA  THR    50      33.145  25.226  31.054  1.00  0.00           C  
ATOM    793  HA  THR    50      32.112  25.372  30.738  1.00  0.00           H  
ATOM    794  CB  THR    50      33.130  23.718  31.410  1.00  0.00           C  
ATOM    795  HB  THR    50      33.926  23.529  32.131  1.00  0.00           H  
ATOM    796  CG2 THR    50      31.732  23.225  31.761  1.00  0.00           C  
ATOM    797 HG21 THR    50      31.470  23.754  32.677  1.00  0.00           H  
ATOM    798 HG22 THR    50      31.060  23.330  30.909  1.00  0.00           H  
ATOM    799 HG23 THR    50      31.715  22.162  32.001  1.00  0.00           H  
ATOM    800  OG1 THR    50      33.411  22.930  30.300  1.00  0.00           O  
ATOM    801  HG1 THR    50      32.772  23.262  29.665  1.00  0.00           H  
ATOM    802  C   THR    50      33.203  26.096  32.341  1.00  0.00           C  
ATOM    803  O   THR    50      34.247  26.179  32.941  1.00  0.00           O  
ATOM    804  N   ILE    51      32.062  26.590  32.769  1.00  0.00           N  
ATOM    805  H   ILE    51      31.231  26.425  32.220  1.00  0.00           H  
ATOM    806  CA  ILE    51      32.099  27.414  34.002  1.00  0.00           C  
ATOM    807  HA  ILE    51      32.803  26.967  34.704  1.00  0.00           H  
ATOM    808  CB  ILE    51      32.568  28.872  33.854  1.00  0.00           C  
ATOM    809  HB  ILE    51      33.498  28.791  33.292  1.00  0.00           H  
ATOM    810  CG2 ILE    51      31.632  29.789  32.985  1.00  0.00           C  
ATOM    811 HG21 ILE    51      31.410  29.335  32.020  1.00  0.00           H  
ATOM    812 HG22 ILE    51      30.736  30.026  33.560  1.00  0.00           H  
ATOM    813 HG23 ILE    51      32.107  30.748  32.778  1.00  0.00           H  
ATOM    814  CG1 ILE    51      32.926  29.550  35.267  1.00  0.00           C  
ATOM    815 HG12 ILE    51      31.990  29.715  35.800  1.00  0.00           H
[truncated: 16,293,703 more chars]
