# Supplementary material for: MISATO: machine learning dataset of protein–ligand complexes for structure-based drug discovery
Source: Nat Comput Sci. 2024 May 10;4(5):367–78. doi: 10.1038/s43588-024-00627-2 (PMC11136668; doi:10.1038/s43588-024-00627-2)
Supplement: Supplementary file 7 — Statistical source data for Fig. 3 showing MD trajectories for the described structures. [file 43588_2024_627_MOESM7_ESM.zip › Figure3/3c_8abp_pdb.txt]

CRYST1   87.658   87.658   87.658 109.47 109.47 109.47               1
MODEL     1
ATOM      1  N   ASN     1      61.943  46.446  16.904  1.00  0.00           N  
ATOM      2  H1  ASN     1      60.983  46.747  16.811  1.00  0.00           H  
ATOM      3  H2  ASN     1      62.594  46.961  16.329  1.00  0.00           H  
ATOM      4  H3  ASN     1      62.280  46.583  17.846  1.00  0.00           H  
ATOM      5  CA  ASN     1      62.097  45.064  16.456  1.00  0.00           C  
ATOM      6  HA  ASN     1      61.834  45.030  15.399  1.00  0.00           H  
ATOM      7  CB  ASN     1      63.487  44.445  16.393  1.00  0.00           C  
ATOM      8  HB2 ASN     1      64.098  45.158  15.840  1.00  0.00           H  
ATOM      9  HB3 ASN     1      64.000  44.244  17.334  1.00  0.00           H  
ATOM     10  CG  ASN     1      63.605  43.230  15.494  1.00  0.00           C  
ATOM     11  OD1 ASN     1      62.790  42.978  14.585  1.00  0.00           O  
ATOM     12  ND2 ASN     1      64.646  42.444  15.602  1.00  0.00           N  
ATOM     13 HD21 ASN     1      64.708  41.733  14.887  1.00  0.00           H  
ATOM     14 HD22 ASN     1      65.510  42.850  15.934  1.00  0.00           H  
ATOM     15  C   ASN     1      61.088  44.187  17.180  1.00  0.00           C  
ATOM     16  O   ASN     1      60.134  43.732  16.595  1.00  0.00           O  
ATOM     17  N   LEU     2      61.289  44.085  18.538  1.00  0.00           N  
ATOM     18  H   LEU     2      61.969  44.688  18.977  1.00  0.00           H  
ATOM     19  CA  LEU     2      60.604  43.154  19.396  1.00  0.00           C  
ATOM     20  HA  LEU     2      60.287  42.313  18.779  1.00  0.00           H  
ATOM     21  CB  LEU     2      61.632  42.865  20.505  1.00  0.00           C  
ATOM     22  HB2 LEU     2      62.405  42.222  20.083  1.00  0.00           H  
ATOM     23  HB3 LEU     2      62.100  43.724  20.986  1.00  0.00           H  
ATOM     24  CG  LEU     2      61.051  42.096  21.742  1.00  0.00           C  
ATOM     25  HG  LEU     2      60.205  42.627  22.178  1.00  0.00           H  
ATOM     26  CD1 LEU     2      60.442  40.750  21.267  1.00  0.00           C  
ATOM     27 HD11 LEU     2      61.253  40.209  20.778  1.00  0.00           H  
ATOM     28 HD12 LEU     2      60.158  40.143  22.126  1.00  0.00           H  
ATOM     29 HD13 LEU     2      59.656  40.813  20.514  1.00  0.00           H  
ATOM     30  CD2 LEU     2      62.077  41.888  22.885  1.00  0.00           C  
ATOM     31 HD21 LEU     2      61.512  41.539  23.750  1.00  0.00           H  
ATOM     32 HD22 LEU     2      62.861  41.166  22.660  1.00  0.00           H  
ATOM     33 HD23 LEU     2      62.483  42.886  23.054  1.00  0.00           H  
ATOM     34  C   LEU     2      59.289  43.756  19.933  1.00  0.00           C  
ATOM     35  O   LEU     2      59.199  44.986  20.212  1.00  0.00           O  
ATOM     36  N   LYS     3      58.164  42.965  20.003  1.00  0.00           N  
ATOM     37  H   LYS     3      58.230  42.020  19.655  1.00  0.00           H  
ATOM     38  CA  LYS     3      56.803  43.446  20.504  1.00  0.00           C  
ATOM     39  HA  LYS     3      56.942  44.410  20.994  1.00  0.00           H  
ATOM     40  CB  LYS     3      55.930  43.808  19.263  1.00  0.00           C  
ATOM     41  HB2 LYS     3      55.550  42.881  18.833  1.00  0.00           H  
ATOM     42  HB3 LYS     3      55.174  44.500  19.632  1.00  0.00           H  
ATOM     43  CG  LYS     3      56.679  44.606  18.210  1.00  0.00           C  
ATOM     44  HG2 LYS     3      56.928  45.585  18.619  1.00  0.00           H  
ATOM     45  HG3 LYS     3      57.583  44.064  17.934  1.00  0.00           H  
ATOM     46  CD  LYS     3      55.834  44.949  16.964  1.00  0.00           C  
ATOM     47  HD2 LYS     3      54.819  45.271  17.198  1.00  0.00           H  
ATOM     48  HD3 LYS     3      56.360  45.776  16.488  1.00  0.00           H  
ATOM     49  CE  LYS     3      55.769  43.825  16.034  1.00  0.00           C  
ATOM     50  HE2 LYS     3      56.771  43.508  15.747  1.00  0.00           H  
ATOM     51  HE3 LYS     3      55.367  42.918  16.485  1.00  0.00           H  
ATOM     52  NZ  LYS     3      55.127  44.250  14.721  1.00  0.00           N  
ATOM     53  HZ1 LYS     3      55.424  45.121  14.304  1.00  0.00           H  
ATOM     54  HZ2 LYS     3      55.435  43.628  13.988  1.00  0.00           H  
ATOM     55  HZ3 LYS     3      54.127  44.356  14.813  1.00  0.00           H  
ATOM     56  C   LYS     3      56.206  42.405  21.400  1.00  0.00           C  
ATOM     57  O   LYS     3      56.314  41.200  21.064  1.00  0.00           O  
ATOM     58  N   LEU     4      55.791  42.862  22.546  1.00  0.00           N  
ATOM     59  H   LEU     4      56.056  43.811  22.766  1.00  0.00           H  
ATOM     60  CA  LEU     4      55.034  42.063  23.502  1.00  0.00           C  
ATOM     61  HA  LEU     4      54.885  41.092  23.028  1.00  0.00           H  
ATOM     62  CB  LEU     4      55.874  42.086  24.865  1.00  0.00           C  
ATOM     63  HB2 LEU     4      55.927  43.104  25.251  1.00  0.00           H  
ATOM     64  HB3 LEU     4      55.302  41.561  25.630  1.00  0.00           H  
ATOM     65  CG  LEU     4      57.275  41.497  24.715  1.00  0.00           C  
ATOM     66  HG  LEU     4      57.953  42.116  24.128  1.00  0.00           H  
ATOM     67  CD1 LEU     4      57.988  41.616  26.100  1.00  0.00           C  
ATOM     68 HD11 LEU     4      58.075  42.585  26.594  1.00  0.00           H  
ATOM     69 HD12 LEU     4      57.414  41.179  26.917  1.00  0.00           H  
ATOM     70 HD13 LEU     4      58.920  41.052  26.127  1.00  0.00           H  
ATOM     71  CD2 LEU     4      57.373  40.103  24.233  1.00  0.00           C  
ATOM     72 HD21 LEU     4      57.181  40.041  23.162  1.00  0.00           H  
ATOM     73 HD22 LEU     4      58.396  39.738  24.322  1.00  0.00           H  
ATOM     74 HD23 LEU     4      56.706  39.409  24.744  1.00  0.00           H  
ATOM     75  C   LEU     4      53.566  42.590  23.590  1.00  0.00           C  
ATOM     76  O   LEU     4      53.099  43.371  22.821  1.00  0.00           O  
ATOM     77  N   GLY     5      52.779  42.110  24.553  1.00  0.00           N  
ATOM     78  H   GLY     5      53.220  41.449  25.177  1.00  0.00           H  
ATOM     79  CA  GLY     5      51.610  42.730  24.851  1.00  0.00           C  
ATOM     80  HA2 GLY     5      51.645  43.757  24.489  1.00  0.00           H  
ATOM     81  HA3 GLY     5      50.916  42.065  24.336  1.00  0.00           H  
ATOM     82  C   GLY     5      51.336  42.714  26.365  1.00  0.00           C  
ATOM     83  O   GLY     5      52.099  42.023  27.071  1.00  0.00           O  
ATOM     84  N   PHE     6      50.248  43.418  26.823  1.00  0.00           N  
ATOM     85  H   PHE     6      49.868  44.022  26.108  1.00  0.00           H  
ATOM     86  CA  PHE     6      49.958  43.534  28.236  1.00  0.00           C  
ATOM     87  HA  PHE     6      50.071  42.533  28.652  1.00  0.00           H  
ATOM     88  CB  PHE     6      50.811  44.553  28.965  1.00  0.00           C  
ATOM     89  HB2 PHE     6      51.682  44.689  28.325  1.00  0.00           H  
ATOM     90  HB3 PHE     6      50.297  45.508  29.080  1.00  0.00           H  
ATOM     91  CG  PHE     6      51.201  44.234  30.351  1.00  0.00           C  
ATOM     92  CD1 PHE     6      50.239  44.347  31.369  1.00  0.00           C  
ATOM     93  HD1 PHE     6      49.224  44.645  31.154  1.00  0.00           H  
ATOM     94  CE1 PHE     6      50.593  44.071  32.707  1.00  0.00           C  
ATOM     95  HE1 PHE     6      49.935  43.926  33.551  1.00  0.00           H  
ATOM     96  CZ  PHE     6      52.011  43.820  32.894  1.00  0.00           C  
ATOM     97  HZ  PHE     6      52.378  43.581  33.881  1.00  0.00           H  
ATOM     98  CE2 PHE     6      52.944  43.713  31.875  1.00  0.00           C  
ATOM     99  HE2 PHE     6      53.980  43.468  32.057  1.00  0.00           H  
ATOM    100  CD2 PHE     6      52.530  43.814  30.574  1.00  0.00           C  
ATOM    101  HD2 PHE     6      53.225  43.642  29.765  1.00  0.00           H  
ATOM    102  C   PHE     6      48.435  43.813  28.398  1.00  0.00           C  
ATOM    103  O   PHE     6      47.985  44.938  28.322  1.00  0.00           O  
ATOM    104  N   LEU     7      47.574  42.782  28.530  1.00  0.00           N  
ATOM    105  H   LEU     7      48.014  41.874  28.484  1.00  0.00           H  
ATOM    106  CA  LEU     7      46.108  42.750  28.528  1.00  0.00           C  
ATOM    107  HA  LEU     7      45.690  43.538  27.902  1.00  0.00           H  
ATOM    108  CB  LEU     7      45.569  41.491  27.830  1.00  0.00           C  
ATOM    109  HB2 LEU     7      46.210  40.660  28.127  1.00  0.00           H  
ATOM    110  HB3 LEU     7      44.516  41.424  28.103  1.00  0.00           H  
ATOM    111  CG  LEU     7      45.593  41.557  26.268  1.00  0.00           C  
ATOM    112  HG  LEU     7      44.902  42.332  25.935  1.00  0.00           H  
ATOM    113  CD1 LEU     7      47.011  41.876  25.804  1.00  0.00           C  
ATOM    114 HD11 LEU     7      47.658  41.077  26.165  1.00  0.00           H  
ATOM    115 HD12 LEU     7      46.849  41.813  24.727  1.00  0.00           H  
ATOM    116 HD13 LEU     7      47.234  42.899  26.105  1.00  0.00           H  
ATOM    117  CD2 LEU     7      45.129  40.149  25.847  1.00  0.00           C  
ATOM    118 HD21 LEU     7      45.483  39.313  26.449  1.00  0.00           H  
ATOM    119 HD22 LEU     7      44.041  40.172  25.912  1.00  0.00           H  
ATOM    120 HD23 LEU     7      45.538  39.862  24.879  1.00  0.00           H  
ATOM    121  C   LEU     7      45.470  42.886  29.916  1.00  0.00           C  
ATOM    122  O   LEU     7      45.849  42.023  30.735  1.00  0.00           O  
ATOM    123  N   VAL     8      44.564  43.742  30.087  1.00  0.00           N  
ATOM    124  H   VAL     8      44.184  44.177  29.259  1.00  0.00           H  
ATOM    125  CA  VAL     8      44.028  44.076  31.411  1.00  0.00           C  
ATOM    126  HA  VAL     8      44.303  43.346  32.171  1.00  0.00           H  
ATOM    127  CB  VAL     8      44.575  45.458  31.775  1.00  0.00           C  
ATOM    128  HB  VAL     8      44.196  45.680  32.773  1.00  0.00           H  
ATOM    129  CG1 VAL     8      46.073  45.335  31.916  1.00  0.00           C  
ATOM    130 HG11 VAL     8      46.528  45.301  30.926  1.00  0.00           H  
ATOM    131 HG12 VAL     8      46.555  46.131  32.484  1.00  0.00           H  
ATOM    132 HG13 VAL     8      46.365  44.392  32.379  1.00  0.00           H  
ATOM    133  CG2 VAL     8      44.062  46.596  30.854  1.00  0.00           C  
ATOM    134 HG21 VAL     8      44.273  47.558  31.321  1.00  0.00           H  
ATOM    135 HG22 VAL     8      44.525  46.324  29.905  1.00  0.00           H  
ATOM    136 HG23 VAL     8      42.978  46.684  30.790  1.00  0.00           H  
ATOM    137  C   VAL     8      42.468  44.091  31.519  1.00  0.00           C  
ATOM    138  O   VAL     8      41.737  44.514  30.622  1.00  0.00           O  
ATOM    139  N   LYS     9      41.868  43.648  32.651  1.00  0.00           N  
ATOM    140  H   LYS     9      42.371  43.320  33.462  1.00  0.00           H  
ATOM    141  CA  LYS     9      40.384  43.446  32.860  1.00  0.00           C  
ATOM    142  HA  LYS     9      40.102  42.890  31.966  1.00  0.00           H  
ATOM    143  CB  LYS     9      40.223  42.534  34.090  1.00  0.00           C  
ATOM    144  HB2 LYS     9      39.171  42.358  34.316  1.00  0.00           H  
ATOM    145  HB3 LYS     9      40.670  41.559  33.897  1.00  0.00           H  
ATOM    146  CG  LYS     9      40.741  43.125  35.458  1.00  0.00           C  
ATOM    147  HG2 LYS     9      41.724  43.574  35.312  1.00  0.00           H  
ATOM    148  HG3 LYS     9      40.105  43.971  35.719  1.00  0.00           H  
ATOM    149  CD  LYS     9      40.622  42.076  36.565  1.00  0.00           C  
ATOM    150  HD2 LYS     9      39.600  41.952  36.924  1.00  0.00           H  
ATOM    151  HD3 LYS     9      41.120  41.147  36.288  1.00  0.00           H  
ATOM    152  CE  LYS     9      41.453  42.518  37.866  1.00  0.00           C  
ATOM    153  HE2 LYS     9      42.443  42.775  37.488  1.00  0.00           H  
ATOM    154  HE3 LYS     9      41.155  43.525  38.159  1.00  0.00           H  
ATOM    155  NZ  LYS     9      41.445  41.514  38.940  1.00  0.00           N  
ATOM    156  HZ1 LYS     9      42.093  41.660  39.701  1.00  0.00           H  
ATOM    157  HZ2 LYS     9      40.503  41.322  39.251  1.00  0.00           H  
ATOM    158  HZ3 LYS     9      41.832  40.626  38.656  1.00  0.00           H  
ATOM    159  C   LYS     9      39.452  44.686  32.891  1.00  0.00           C  
ATOM    160  O   LYS     9      38.262  44.444  32.977  1.00  0.00           O  
ATOM    161  N   GLN    10      40.025  45.899  32.800  1.00  0.00           N  
ATOM    162  H   GLN    10      41.024  45.997  32.694  1.00  0.00           H  
ATOM    163  CA  GLN    10      39.254  47.086  32.952  1.00  0.00           C  
ATOM    164  HA  GLN    10      38.263  46.998  32.506  1.00  0.00           H  
ATOM    165  CB  GLN    10      38.962  47.339  34.442  1.00  0.00           C  
ATOM    166  HB2 GLN    10      38.699  46.509  35.098  1.00  0.00           H  
ATOM    167  HB3 GLN    10      39.877  47.675  34.931  1.00  0.00           H  
ATOM    168  CG  GLN    10      37.937  48.519  34.697  1.00  0.00           C  
ATOM    169  HG2 GLN    10      38.528  49.431  34.615  1.00  0.00           H  
ATOM    170  HG3 GLN    10      37.241  48.443  33.861  1.00  0.00           H  
ATOM    171  CD  GLN    10      37.239  48.547  36.020  1.00  0.00           C  
ATOM    172  OE1 GLN    10      37.506  47.778  36.913  1.00  0.00           O  
ATOM    173  NE2 GLN    10      36.279  49.436  36.291  1.00  0.00           N  
ATOM    174 HE21 GLN    10      35.726  49.490  37.134  1.00  0.00           H  
ATOM    175 HE22 GLN    10      35.916  50.101  35.623  1.00  0.00           H  
ATOM    176  C   GLN    10      39.867  48.359  32.208  1.00  0.00           C  
ATOM    177  O   GLN    10      41.004  48.672  32.573  1.00  0.00           O  
ATOM    178  N   PRO    11      39.222  49.032  31.194  1.00  0.00           N  
ATOM    179  CD  PRO    11      38.054  48.488  30.542  1.00  0.00           C  
ATOM    180  HD2 PRO    11      37.178  48.544  31.189  1.00  0.00           H  
ATOM    181  HD3 PRO    11      38.185  47.470  30.178  1.00  0.00           H  
ATOM    182  CG  PRO    11      37.861  49.331  29.239  1.00  0.00           C  
ATOM    183  HG2 PRO    11      36.792  49.463  29.068  1.00  0.00           H  
ATOM    184  HG3 PRO    11      38.293  48.784  28.401  1.00  0.00           H  
ATOM    185  CB  PRO    11      38.740  50.582  29.445  1.00  0.00           C  
ATOM    186  HB2 PRO    11      38.106  51.391  29.808  1.00  0.00           H  
ATOM    187  HB3 PRO    11      39.240  50.875  28.522  1.00  0.00           H  
ATOM    188  CA  PRO    11      39.691  50.264  30.570  1.00  0.00           C  
ATOM    189  HA  PRO    11      40.675  50.076  30.141  1.00  0.00           H  
ATOM    190  C   PRO    11      39.736  51.463  31.594  1.00  0.00           C  
ATOM    191  O   PRO    11      40.727  52.242  31.398  1.00  0.00           O  
ATOM    192  N   GLU    12      38.884  51.712  32.571  1.00  0.00           N  
ATOM    193  H   GLU    12      38.005  51.221  32.653  1.00  0.00           H  
ATOM    194  CA  GLU    12      38.951  52.989  33.400  1.00  0.00           C  
ATOM    195  HA  GLU    12      39.613  53.630  32.817  1.00  0.00           H  
ATOM    196  CB  GLU    12      37.612  53.777  33.327  1.00  0.00           C  
ATOM    197  HB2 GLU    12      37.895  54.778  33.651  1.00  0.00           H  
ATOM    198  HB3 GLU    12      37.372  53.818  32.265  1.00  0.00           H  
ATOM    199  CG  GLU    12      36.378  53.259  34.038  1.00  0.00           C  
ATOM    200  HG2 GLU    12      36.460  53.344  35.122  1.00  0.00           H  
ATOM    201  HG3 GLU    12      35.611  53.918  33.632  1.00  0.00           H  
ATOM    202  CD  GLU    12      35.870  51.838  33.636  1.00  0.00           C  
ATOM    203  OE1 GLU    12      36.037  51.374  32.514  1.00  0.00           O  
ATOM    204  OE2 GLU    12      35.186  51.254  34.581  1.00  0.00           O  
ATOM    205  C   GLU    12      39.591  52.877  34.784  1.00  0.00           C  
ATOM    206  O   GLU    12      39.457  53.801  35.557  1.00  0.00           O  
ATOM    207  N   GLU    13      40.179  51.787  35.181  1.00  0.00           N  
ATOM    208  H   GLU    13      40.303  51.154  34.404  1.00  0.00           H  
ATOM    209  CA  GLU    13      40.850  51.500  36.428  1.00  0.00           C  
ATOM    210  HA  GLU    13      40.174  51.805  37.227  1.00  0.00           H  
ATOM    211  CB  GLU    13      40.940  49.965  36.575  1.00  0.00           C  
ATOM    212  HB2 GLU    13      39.937  49.599  36.356  1.00  0.00           H  
ATOM    213  HB3 GLU    13      41.529  49.705  35.695  1.00  0.00           H  
ATOM    214  CG  GLU    13      41.498  49.413  37.845  1.00  0.00           C  
ATOM    215  HG2 GLU    13      41.358  48.334  37.912  1.00  0.00           H  
ATOM    216  HG3 GLU    13      42.574  49.585  37.809  1.00  0.00           H  
ATOM    217  CD  GLU    13      40.960  50.122  39.138  1.00  0.00           C  
ATOM    218  OE1 GLU    13      39.762  50.482  39.245  1.00  0.00           O  
ATOM    219  OE2 GLU    13      41.776  50.368  40.003  1.00  0.00           O  
ATOM    220  C   GLU    13      42.141  52.214  36.570  1.00  0.00           C  
ATOM    221  O   GLU    13      42.956  51.955  35.639  1.00  0.00           O  
ATOM    222  N   PRO    14      42.580  52.899  37.649  1.00  0.00           N  
ATOM    223  CD  PRO    14      41.686  53.343  38.672  1.00  0.00           C  
ATOM    224  HD2 PRO    14      41.685  52.772  39.601  1.00  0.00           H  
ATOM    225  HD3 PRO    14      40.632  53.365  38.396  1.00  0.00           H  
ATOM    226  CG  PRO    14      42.237  54.707  39.128  1.00  0.00           C  
ATOM    227  HG2 PRO    14      42.097  55.049  40.154  1.00  0.00           H  
ATOM    228  HG3 PRO    14      41.911  55.505  38.461  1.00  0.00           H  
ATOM    229  CB  PRO    14      43.696  54.629  38.925  1.00  0.00           C  
ATOM    230  HB2 PRO    14      44.099  54.204  39.845  1.00  0.00           H  
ATOM    231  HB3 PRO    14      44.185  55.595  38.804  1.00  0.00           H  
ATOM    232  CA  PRO    14      43.859  53.652  37.769  1.00  0.00           C  
ATOM    233  HA  PRO    14      43.953  54.355  36.941  1.00  0.00           H  
ATOM    234  C   PRO    14      45.165  52.781  37.815  1.00  0.00           C  
ATOM    235  O   PRO    14      46.263  53.136  37.377  1.00  0.00           O  
ATOM    236  N   TRP    15      45.005  51.525  38.199  1.00  0.00           N  
ATOM    237  H   TRP    15      44.088  51.120  38.321  1.00  0.00           H  
ATOM    238  CA  TRP    15      46.136  50.594  38.393  1.00  0.00           C  
ATOM    239  HA  TRP    15      46.959  51.123  38.874  1.00  0.00           H  
ATOM    240  CB  TRP    15      45.707  49.340  39.283  1.00  0.00           C  
ATOM    241  HB2 TRP    15      45.522  49.733  40.283  1.00  0.00           H  
ATOM    242  HB3 TRP    15      44.824  48.822  38.910  1.00  0.00           H  
ATOM    243  CG  TRP    15      46.816  48.245  39.437  1.00  0.00           C  
ATOM    244  CD1 TRP    15      47.158  47.246  38.609  1.00  0.00           C  
ATOM    245  HD1 TRP    15      46.655  47.042  37.676  1.00  0.00           H  
ATOM    246  NE1 TRP    15      48.241  46.494  39.040  1.00  0.00           N  
ATOM    247  HE1 TRP    15      48.723  45.724  38.599  1.00  0.00           H  
ATOM    248  CE2 TRP    15      48.571  47.046  40.290  1.00  0.00           C  
ATOM    249  CZ2 TRP    15      49.581  46.828  41.149  1.00  0.00           C  
ATOM    250  HZ2 TRP    15      50.269  46.022  40.939  1.00  0.00           H  
ATOM    251  CH2 TRP    15      49.679  47.433  42.435  1.00  0.00           C  
ATOM    252  HH2 TRP    15      50.547  47.291  43.062  1.00  0.00           H  
ATOM    253  CZ3 TRP    15      48.791  48.468  42.696  1.00  0.00           C  
ATOM    254  HZ3 TRP    15      48.842  48.977  43.647  1.00  0.00           H  
ATOM    255  CE3 TRP    15      47.751  48.789  41.813  1.00  0.00           C  
ATOM    256  HE3 TRP    15      47.074  49.613  41.985  1.00  0.00           H  
ATOM    257  CD2 TRP    15      47.709  48.151  40.558  1.00  0.00           C  
ATOM    258  C   TRP    15      46.524  50.016  37.055  1.00  0.00           C  
ATOM    259  O   TRP    15      47.615  50.365  36.644  1.00  0.00           O  
ATOM    260  N   PHE    16      45.556  49.521  36.216  1.00  0.00           N  
ATOM    261  H   PHE    16      44.588  49.601  36.492  1.00  0.00           H  
ATOM    262  CA  PHE    16      45.961  48.998  34.872  1.00  0.00           C  
ATOM    263  HA  PHE    16      46.846  48.364  34.930  1.00  0.00           H  
ATOM    264  CB  PHE    16      44.745  48.282  34.247  1.00  0.00           C  
ATOM    265  HB2 PHE    16      43.822  48.807  34.001  1.00  0.00           H  
ATOM    266  HB3 PHE    16      45.015  47.782  33.317  1.00  0.00           H  
ATOM    267  CG  PHE    16      44.414  47.042  35.161  1.00  0.00           C  
ATOM    268  CD1 PHE    16      43.186  46.969  35.829  1.00  0.00           C  
ATOM    269  HD1 PHE    16      42.382  47.688  35.768  1.00  0.00           H  
ATOM    270  CE1 PHE    16      43.049  45.917  36.779  1.00  0.00           C  
ATOM    271  HE1 PHE    16      42.133  45.826  37.343  1.00  0.00           H  
ATOM    272  CZ  PHE    16      44.108  45.104  37.131  1.00  0.00           C  
ATOM    273  HZ  PHE    16      43.894  44.320  37.842  1.00  0.00           H  
ATOM    274  CE2 PHE    16      45.316  45.191  36.427  1.00  0.00           C  
ATOM    275  HE2 PHE    16      46.126  44.509  36.641  1.00  0.00           H  
ATOM    276  CD2 PHE    16      45.433  46.091  35.408  1.00  0.00           C  
ATOM    277  HD2 PHE    16      46.384  46.272  34.929  1.00  0.00           H  
ATOM    278  C   PHE    16      46.525  50.110  33.941  1.00  0.00           C  
ATOM    279  O   PHE    16      47.157  49.825  32.910  1.00  0.00           O  
ATOM    280  N   GLN    17      46.149  51.365  34.129  1.00  0.00           N  
ATOM    281  H   GLN    17      45.487  51.442  34.888  1.00  0.00           H  
ATOM    282  CA  GLN    17      46.741  52.565  33.439  1.00  0.00           C  
ATOM    283  HA  GLN    17      46.786  52.339  32.373  1.00  0.00           H  
ATOM    284  CB  GLN    17      45.887  53.815  33.625  1.00  0.00           C  
ATOM    285  HB2 GLN    17      45.790  54.030  34.689  1.00  0.00           H  
ATOM    286  HB3 GLN    17      46.424  54.647  33.170  1.00  0.00           H  
ATOM    287  CG  GLN    17      44.577  53.688  32.896  1.00  0.00           C  
ATOM    288  HG2 GLN    17      44.714  53.643  31.816  1.00  0.00           H  
ATOM    289  HG3 GLN    17      44.106  52.732  33.127  1.00  0.00           H  
ATOM    290  CD  GLN    17      43.618  54.787  33.236  1.00  0.00           C  
ATOM    291  OE1 GLN    17      43.571  55.897  32.692  1.00  0.00           O  
ATOM    292  NE2 GLN    17      42.831  54.567  34.265  1.00  0.00           N  
ATOM    293 HE21 GLN    17      42.130  55.234  34.554  1.00  0.00           H  
ATOM    294 HE22 GLN    17      43.054  53.729  34.783  1.00  0.00           H  
ATOM    295  C   GLN    17      48.188  52.810  33.954  1.00  0.00           C  
ATOM    296  O   GLN    17      49.107  53.033  33.209  1.00  0.00           O  
ATOM    297  N   THR    18      48.503  52.528  35.235  1.00  0.00           N  
ATOM    298  H   THR    18      47.677  52.244  35.742  1.00  0.00           H  
ATOM    299  CA  THR    18      49.791  52.775  35.922  1.00  0.00           C  
ATOM    300  HA  THR    18      50.318  53.649  35.538  1.00  0.00           H  
ATOM    301  CB  THR    18      49.425  53.107  37.393  1.00  0.00           C  
ATOM    302  HB  THR    18      48.771  52.326  37.779  1.00  0.00           H  
ATOM    303  CG2 THR    18      50.618  53.270  38.235  1.00  0.00           C  
ATOM    304 HG21 THR    18      51.219  54.039  37.748  1.00  0.00           H  
ATOM    305 HG22 THR    18      50.337  53.648  39.218  1.00  0.00           H  
ATOM    306 HG23 THR    18      51.085  52.288  38.316  1.00  0.00           H  
ATOM    307  OG1 THR    18      48.785  54.359  37.623  1.00  0.00           O  
ATOM    308  HG1 THR    18      47.846  54.176  37.704  1.00  0.00           H  
ATOM    309  C   THR    18      50.715  51.592  35.656  1.00  0.00           C  
ATOM    310  O   THR    18      51.924  51.764  35.479  1.00  0.00           O  
ATOM    311  N   GLU    19      50.243  50.383  35.554  1.00  0.00           N  
ATOM    312  H   GLU    19      49.251  50.226  35.658  1.00  0.00           H  
ATOM    313  CA  GLU    19      50.967  49.131  35.438  1.00  0.00           C  
ATOM    314  HA  GLU    19      51.777  49.043  36.163  1.00  0.00           H  
ATOM    315  CB  GLU    19      49.978  47.973  35.749  1.00  0.00           C  
ATOM    316  HB2 GLU    19      49.485  48.281  36.671  1.00  0.00           H  
ATOM    317  HB3 GLU    19      49.328  47.976  34.874  1.00  0.00           H  
ATOM    318  CG  GLU    19      50.678  46.659  35.899  1.00  0.00           C  
ATOM    319  HG2 GLU    19      51.048  46.200  34.982  1.00  0.00           H  
ATOM    320  HG3 GLU    19      51.541  46.829  36.543  1.00  0.00           H  
ATOM    321  CD  GLU    19      49.696  45.640  36.426  1.00  0.00           C  
ATOM    322  OE1 GLU    19      50.094  45.021  37.453  1.00  0.00           O  
ATOM    323  OE2 GLU    19      48.564  45.445  35.857  1.00  0.00           O  
ATOM    324  C   GLU    19      51.612  48.981  34.010  1.00  0.00           C  
ATOM    325  O   GLU    19      52.724  48.550  33.787  1.00  0.00           O  
ATOM    326  N   TRP    20      50.867  49.593  33.029  1.00  0.00           N  
ATOM    327  H   TRP    20      49.923  49.673  33.379  1.00  0.00           H  
ATOM    328  CA  TRP    20      51.205  49.870  31.679  1.00  0.00           C  
ATOM    329  HA  TRP    20      51.484  48.936  31.193  1.00  0.00           H  
ATOM    330  CB  TRP    20      50.120  50.354  30.764  1.00  0.00           C  
ATOM    331  HB2 TRP    20      49.723  51.277  31.186  1.00  0.00           H  
ATOM    332  HB3 TRP    20      50.716  50.606  29.886  1.00  0.00           H  
ATOM    333  CG  TRP    20      48.895  49.486  30.417  1.00  0.00           C  
ATOM    334  CD1 TRP    20      48.848  48.156  30.775  1.00  0.00           C  
ATOM    335  HD1 TRP    20      49.541  47.581  31.371  1.00  0.00           H  
ATOM    336  NE1 TRP    20      47.687  47.632  30.255  1.00  0.00           N  
ATOM    337  HE1 TRP    20      47.373  46.673  30.301  1.00  0.00           H  
ATOM    338  CE2 TRP    20      46.883  48.610  29.551  1.00  0.00           C  
ATOM    339  CZ2 TRP    20      45.774  48.523  28.728  1.00  0.00           C  
ATOM    340  HZ2 TRP    20      45.356  47.561  28.469  1.00  0.00           H  
ATOM    341  CH2 TRP    20      45.378  49.670  28.043  1.00  0.00           C  
ATOM    342  HH2 TRP    20      44.584  49.600  27.315  1.00  0.00           H  
ATOM    343  CZ3 TRP    20      46.064  50.852  28.226  1.00  0.00           C  
ATOM    344  HZ3 TRP    20      45.628  51.715  27.746  1.00  0.00           H  
ATOM    345  CE3 TRP    20      47.212  50.858  28.983  1.00  0.00           C  
ATOM    346  HE3 TRP    20      47.727  51.792  29.151  1.00  0.00           H  
ATOM    347  CD2 TRP    20      47.710  49.769  29.662  1.00  0.00           C  
ATOM    348  C   TRP    20      52.353  50.840  31.614  1.00  0.00           C  
ATOM    349  O   TRP    20      53.160  50.801  30.672  1.00  0.00           O  
ATOM    350  N   LYS    21      52.607  51.709  32.569  1.00  0.00           N  
ATOM    351  H   LYS    21      52.091  51.756  33.435  1.00  0.00           H  
ATOM    352  CA  LYS    21      53.765  52.609  32.512  1.00  0.00           C  
ATOM    353  HA  LYS    21      53.872  53.034  31.514  1.00  0.00           H  
ATOM    354  CB  LYS    21      53.723  53.761  33.573  1.00  0.00           C  
ATOM    355  HB2 LYS    21      53.524  53.359  34.567  1.00  0.00           H  
ATOM    356  HB3 LYS    21      54.674  54.294  33.585  1.00  0.00           H  
ATOM    357  CG  LYS    21      52.550  54.706  33.181  1.00  0.00           C  
ATOM    358  HG2 LYS    21      52.548  55.027  32.139  1.00  0.00           H  
ATOM    359  HG3 LYS    21      51.634  54.119  33.243  1.00  0.00           H  
ATOM    360  CD  LYS    21      52.419  56.022  33.950  1.00  0.00           C  
ATOM    361  HD2 LYS    21      52.904  55.939  34.922  1.00  0.00           H  
ATOM    362  HD3 LYS    21      52.984  56.797  33.432  1.00  0.00           H  
ATOM    363  CE  LYS    21      50.947  56.524  34.122  1.00  0.00           C  
ATOM    364  HE2 LYS    21      50.530  56.821  33.160  1.00  0.00           H  
ATOM    365  HE3 LYS    21      50.276  55.735  34.460  1.00  0.00           H  
ATOM    366  NZ  LYS    21      50.950  57.626  35.061  1.00  0.00           N  
ATOM    367  HZ1 LYS    21      49.995  57.924  35.199  1.00  0.00           H  
ATOM    368  HZ2 LYS    21      51.346  57.421  35.968  1.00  0.00           H  
ATOM    369  HZ3 LYS    21      51.590  58.364  34.802  1.00  0.00           H  
ATOM    370  C   LYS    21      55.039  51.905  32.829  1.00  0.00           C  
ATOM    371  O   LYS    21      56.074  52.220  32.277  1.00  0.00           O  
ATOM    372  N   PHE    22      54.932  50.851  33.644  1.00  0.00           N  
ATOM    373  H   PHE    22      54.046  50.653  34.086  1.00  0.00           H  
ATOM    374  CA  PHE    22      56.136  49.975  34.079  1.00  0.00           C  
ATOM    375  HA  PHE    22      57.062  50.549  34.106  1.00  0.00           H  
ATOM    376  CB  PHE    22      55.852  49.579  35.536  1.00  0.00           C  
ATOM    377  HB2 PHE    22      54.863  49.124  35.591  1.00  0.00           H  
ATOM    378  HB3 PHE    22      56.584  48.786  35.687  1.00  0.00           H  
ATOM    379  CG  PHE    22      56.181  50.640  36.531  1.00  0.00           C  
ATOM    380  CD1 PHE    22      55.124  51.123  37.326  1.00  0.00           C  
ATOM    381  HD1 PHE    22      54.077  50.877  37.236  1.00  0.00           H  
ATOM    382  CE1 PHE    22      55.412  52.070  38.311  1.00  0.00           C  
ATOM    383  HE1 PHE    22      54.640  52.381  39.000  1.00  0.00           H  
ATOM    384  CZ  PHE    22      56.765  52.427  38.516  1.00  0.00           C  
ATOM    385  HZ  PHE    22      56.895  53.251  39.202  1.00  0.00           H  
ATOM    386  CE2 PHE    22      57.872  51.967  37.717  1.00  0.00           C  
ATOM    387  HE2 PHE    22      58.858  52.355  37.925  1.00  0.00           H  
ATOM    388  CD2 PHE    22      57.503  51.034  36.725  1.00  0.00           C  
ATOM    389  HD2 PHE    22      58.226  50.565  36.073  1.00  0.00           H  
ATOM    390  C   PHE    22      56.339  48.804  33.153  1.00  0.00           C  
ATOM    391  O   PHE    22      57.527  48.402  33.007  1.00  0.00           O  
ATOM    392  N   ALA    23      55.363  48.409  32.387  1.00  0.00           N  
ATOM    393  H   ALA    23      54.428  48.686  32.651  1.00  0.00           H  
ATOM    394  CA  ALA    23      55.517  47.490  31.172  1.00  0.00           C  
ATOM    395  HA  ALA    23      56.256  46.724  31.409  1.00  0.00           H  
ATOM    396  CB  ALA    23      54.097  47.099  30.852  1.00  0.00           C  
ATOM    397  HB1 ALA    23      54.228  46.228  30.210  1.00  0.00           H  
ATOM    398  HB2 ALA    23      53.520  46.819  31.734  1.00  0.00           H  
ATOM    399  HB3 ALA    23      53.546  47.874  30.321  1.00  0.00           H  
ATOM    400  C   ALA    23      56.176  48.352  30.051  1.00  0.00           C  
ATOM    401  O   ALA    23      57.219  47.903  29.557  1.00  0.00           O  
ATOM    402  N   ASP    24      55.762  49.588  29.781  1.00  0.00           N  
ATOM    403  H   ASP    24      54.811  49.835  30.013  1.00  0.00           H  
ATOM    404  CA  ASP    24      56.404  50.531  28.837  1.00  0.00           C  
ATOM    405  HA  ASP    24      56.541  49.936  27.934  1.00  0.00           H  
ATOM    406  CB  ASP    24      55.430  51.688  28.551  1.00  0.00           C  
ATOM    407  HB2 ASP    24      55.018  51.931  29.531  1.00  0.00           H  
ATOM    408  HB3 ASP    24      56.066  52.521  28.255  1.00  0.00           H  
ATOM    409  CG  ASP    24      54.306  51.465  27.613  1.00  0.00           C  
ATOM    410  OD1 ASP    24      54.313  50.628  26.702  1.00  0.00           O  
ATOM    411  OD2 ASP    24      53.463  52.405  27.530  1.00  0.00           O  
ATOM    412  C   ASP    24      57.765  50.948  29.272  1.00  0.00           C  
ATOM    413  O   ASP    24      58.673  50.905  28.422  1.00  0.00           O  
ATOM    414  N   LYS    25      58.017  51.085  30.562  1.00  0.00           N  
ATOM    415  H   LYS    25      57.214  51.182  31.167  1.00  0.00           H  
ATOM    416  CA  LYS    25      59.362  51.423  31.005  1.00  0.00           C  
ATOM    417  HA  LYS    25      59.882  52.055  30.285  1.00  0.00           H  
ATOM    418  CB  LYS    25      59.271  52.159  32.407  1.00  0.00           C  
ATOM    419  HB2 LYS    25      58.700  53.067  32.209  1.00  0.00           H  
ATOM    420  HB3 LYS    25      58.695  51.422  32.965  1.00  0.00           H  
ATOM    421  CG  LYS    25      60.540  52.574  33.026  1.00  0.00           C  
ATOM    422  HG2 LYS    25      60.428  53.133  33.955  1.00  0.00           H  
ATOM    423  HG3 LYS    25      61.012  51.622  33.269  1.00  0.00           H  
ATOM    424  CD  LYS    25      61.638  53.245  32.121  1.00  0.00           C  
ATOM    425  HD2 LYS    25      61.944  52.504  31.383  1.00  0.00           H  
ATOM    426  HD3 LYS    25      61.329  54.118  31.546  1.00  0.00           H  
ATOM    427  CE  LYS    25      62.735  53.793  33.074  1.00  0.00           C  
ATOM    428  HE2 LYS    25      63.600  54.160  32.521  1.00  0.00           H  
ATOM    429  HE3 LYS    25      62.429  54.664  33.654  1.00  0.00           H  
ATOM    430  NZ  LYS    25      63.225  52.766  33.924  1.00  0.00           N  
ATOM    431  HZ1 LYS    25      63.844  53.010  34.683  1.00  0.00           H  
ATOM    432  HZ2 LYS    25      62.426  52.342  34.374  1.00  0.00           H  
ATOM    433  HZ3 LYS    25      63.591  52.027  33.341  1.00  0.00           H  
ATOM    434  C   LYS    25      60.248  50.221  30.894  1.00  0.00           C  
ATOM    435  O   LYS    25      61.386  50.463  30.533  1.00  0.00           O  
ATOM    436  N   ALA    26      59.751  48.966  30.998  1.00  0.00           N  
ATOM    437  H   ALA    26      58.789  48.875  31.292  1.00  0.00           H  
ATOM    438  CA  ALA    26      60.540  47.738  30.804  1.00  0.00           C  
ATOM    439  HA  ALA    26      61.389  47.910  31.465  1.00  0.00           H  
ATOM    440  CB  ALA    26      59.725  46.525  31.272  1.00  0.00           C  
ATOM    441  HB1 ALA    26      59.556  46.526  32.349  1.00  0.00           H  
ATOM    442  HB2 ALA    26      58.794  46.441  30.712  1.00  0.00           H  
ATOM    443  HB3 ALA    26      60.234  45.586  31.053  1.00  0.00           H  
ATOM    444  C   ALA    26      60.943  47.645  29.262  1.00  0.00           C  
ATOM    445  O   ALA    26      62.102  47.369  28.915  1.00  0.00           O  
ATOM    446  N   GLY    27      59.958  48.077  28.398  1.00  0.00           N  
ATOM    447  H   GLY    27      59.094  48.338  28.852  1.00  0.00           H  
ATOM    448  CA  GLY    27      60.285  48.350  26.973  1.00  0.00           C  
ATOM    449  HA2 GLY    27      60.540  47.427  26.453  1.00  0.00           H  
ATOM    450  HA3 GLY    27      59.339  48.629  26.509  1.00  0.00           H  
ATOM    451  C   GLY    27      61.216  49.508  26.805  1.00  0.00           C  
ATOM    452  O   GLY    27      61.973  49.515  25.877  1.00  0.00           O  
ATOM    453  N   LYS    28      61.248  50.667  27.512  1.00  0.00           N  
ATOM    454  H   LYS    28      60.572  50.862  28.237  1.00  0.00           H  
ATOM    455  CA  LYS    28      62.214  51.772  27.262  1.00  0.00           C  
ATOM    456  HA  LYS    28      62.188  51.869  26.176  1.00  0.00           H  
ATOM    457  CB  LYS    28      61.832  53.081  27.986  1.00  0.00           C  
ATOM    458  HB2 LYS    28      60.750  53.176  27.893  1.00  0.00           H  
ATOM    459  HB3 LYS    28      61.960  53.005  29.066  1.00  0.00           H  
ATOM    460  CG  LYS    28      62.592  54.317  27.478  1.00  0.00           C  
ATOM    461  HG2 LYS    28      63.640  54.234  27.767  1.00  0.00           H  
ATOM    462  HG3 LYS    28      62.238  54.511  26.465  1.00  0.00           H  
ATOM    463  CD  LYS    28      62.130  55.528  28.337  1.00  0.00           C  
ATOM    464  HD2 LYS    28      61.110  55.764  28.031  1.00  0.00           H  
ATOM    465  HD3 LYS    28      62.097  55.287  29.399  1.00  0.00           H  
ATOM    466  CE  LYS    28      63.138  56.641  27.996  1.00  0.00           C  
ATOM    467  HE2 LYS    28      64.074  56.231  28.375  1.00  0.00           H  
ATOM    468  HE3 LYS    28      63.186  56.692  26.908  1.00  0.00           H  
ATOM    469  NZ  LYS    28      62.780  57.993  28.514  1.00  0.00           N  
ATOM    470  HZ1 LYS    28      63.541  58.619  28.292  1.00  0.00           H  
ATOM    471  HZ2 LYS    28      61.951  58.356  28.065  1.00  0.00           H  
ATOM    472  HZ3 LYS    28      62.609  58.008  29.510  1.00  0.00           H  
ATOM    473  C   LYS    28      63.539  51.298  27.670  1.00  0.00           C  
ATOM    474  O   LYS    28      64.444  51.376  26.891  1.00  0.00           O  
ATOM    475  N   ASP    29      63.680  50.858  28.921  1.00  0.00           N  
ATOM    476  H   ASP    29      62.961  50.912  29.628  1.00  0.00           H  
ATOM    477  CA  ASP    29      64.915  50.231  29.372  1.00  0.00           C  
ATOM    478  HA  ASP    29      65.691  50.984  29.514  1.00  0.00           H  
ATOM    479  CB  ASP    29      64.678  49.651  30.779  1.00  0.00           C  
ATOM    480  HB2 ASP    29      63.969  48.829  30.678  1.00  0.00           H  
ATOM    481  HB3 ASP    29      65.597  49.175  31.121  1.00  0.00           H  
ATOM    482  CG  ASP    29      64.323  50.665  31.876  1.00  0.00           C  
ATOM    483  OD1 ASP    29      63.833  50.285  33.009  1.00  0.00           O  
ATOM    484  OD2 ASP    29      64.738  51.796  31.707  1.00  0.00           O  
ATOM    485  C   ASP    29      65.438  49.095  28.483  1.00  0.00           C  
ATOM    486  O   ASP    29      66.626  49.116  28.120  1.00  0.00           O  
ATOM    487  N   LEU    30      64.597  48.210  27.948  1.00  0.00           N  
ATOM    488  H   LEU    30      63.625  48.296  28.210  1.00  0.00           H  
ATOM    489  CA  LEU    30      65.023  46.992  27.188  1.00  0.00           C  
ATOM    490  HA  LEU    30      66.096  46.807  27.245  1.00  0.00           H  
ATOM    491  CB  LEU    30      64.484  45.793  27.853  1.00  0.00           C  
ATOM    492  HB2 LEU    30      63.408  45.724  27.695  1.00  0.00           H  
ATOM    493  HB3 LEU    30      64.854  44.928  27.302  1.00  0.00           H  
ATOM    494  CG  LEU    30      64.713  45.606  29.312  1.00  0.00           C  
ATOM    495  HG  LEU    30      64.540  46.519  29.882  1.00  0.00           H  
ATOM    496  CD1 LEU    30      63.804  44.474  29.976  1.00  0.00           C  
ATOM    497 HD11 LEU    30      62.760  44.762  29.849  1.00  0.00           H  
ATOM    498 HD12 LEU    30      63.966  43.558  29.408  1.00  0.00           H  
ATOM    499 HD13 LEU    30      64.018  44.244  31.019  1.00  0.00           H  
ATOM    500  CD2 LEU    30      66.248  45.189  29.486  1.00  0.00           C  
ATOM    501 HD21 LEU    30      66.932  45.948  29.107  1.00  0.00           H  
ATOM    502 HD22 LEU    30      66.547  45.097  30.530  1.00  0.00           H  
ATOM    503 HD23 LEU    30      66.427  44.234  28.993  1.00  0.00           H  
ATOM    504  C   LEU    30      64.854  46.938  25.665  1.00  0.00           C  
ATOM    505  O   LEU    30      65.326  45.962  25.090  1.00  0.00           O  
ATOM    506  N   GLY    31      64.169  47.916  25.060  1.00  0.00           N  
ATOM    507  H   GLY    31      63.795  48.688  25.594  1.00  0.00           H  
ATOM    508  CA  GLY    31      64.211  48.075  23.630  1.00  0.00           C  
ATOM    509  HA2 GLY    31      64.161  49.159  23.521  1.00  0.00           H  
ATOM    510  HA3 GLY    31      65.124  47.642  23.221  1.00  0.00           H  
ATOM    511  C   GLY    31      63.050  47.431  22.905  1.00  0.00           C  
ATOM    512  O   GLY    31      63.244  46.819  21.832  1.00  0.00           O  
ATOM    513  N   PHE    32      61.826  47.431  23.505  1.00  0.00           N  
ATOM    514  H   PHE    32      61.783  47.511  24.511  1.00  0.00           H  
ATOM    515  CA  PHE    32      60.616  46.923  22.800  1.00  0.00           C  
ATOM    516  HA  PHE    32      60.826  46.895  21.731  1.00  0.00           H  
ATOM    517  CB  PHE    32      60.241  45.524  23.222  1.00  0.00           C  
ATOM    518  HB2 PHE    32      59.252  45.267  22.845  1.00  0.00           H  
ATOM    519  HB3 PHE    32      61.002  44.901  22.752  1.00  0.00           H  
ATOM    520  CG  PHE    32      60.174  45.224  24.762  1.00  0.00           C  
ATOM    521  CD1 PHE    32      58.956  45.414  25.440  1.00  0.00           C  
ATOM    522  HD1 PHE    32      58.016  45.747  25.025  1.00  0.00           H  
ATOM    523  CE1 PHE    32      59.009  45.223  26.897  1.00  0.00           C  
ATOM    524  HE1 PHE    32      58.085  45.353  27.441  1.00  0.00           H  
ATOM    525  CZ  PHE    32      60.145  44.779  27.557  1.00  0.00           C  
ATOM    526  HZ  PHE    32      60.134  44.564  28.616  1.00  0.00           H  
ATOM    527  CE2 PHE    32      61.265  44.499  26.796  1.00  0.00           C  
ATOM    528  HE2 PHE    32      62.098  44.012  27.282  1.00  0.00           H  
ATOM    529  CD2 PHE    32      61.358  44.872  25.467  1.00  0.00           C  
ATOM    530  HD2 PHE    32      62.266  44.536  24.989  1.00  0.00           H  
ATOM    531  C   PHE    32      59.385  47.797  22.937  1.00  0.00           C  
ATOM    532  O   PHE    32      59.292  48.739  23.801  1.00  0.00           O  
ATOM    533  N   GLU    33      58.295  47.590  22.163  1.00  0.00           N  
ATOM    534  H   GLU    33      58.427  46.746  21.626  1.00  0.00           H  
ATOM    535  CA  GLU    33      56.928  48.090  22.277  1.00  0.00           C  
ATOM    536  HA  GLU    33      56.954  48.929  22.972  1.00  0.00           H  
ATOM    537  CB  GLU    33      56.560  48.487  20.952  1.00  0.00           C  
ATOM    538  HB2 GLU    33      57.311  49.153  20.527  1.00  0.00           H  
ATOM    539  HB3 GLU    33      56.499  47.685  20.217  1.00  0.00           H  
ATOM    540  CG  GLU    33      55.134  49.191  20.791  1.00  0.00           C  
ATOM    541  HG2 GLU    33      55.014  49.564  19.774  1.00  0.00           H  
ATOM    542  HG3 GLU    33      54.298  48.532  21.028  1.00  0.00           H  
ATOM    543  CD  GLU    33      54.919  50.279  21.777  1.00  0.00           C  
ATOM    544  OE1 GLU    33      54.525  50.084  22.993  1.00  0.00           O  
ATOM    545  OE2 GLU    33      55.052  51.489  21.336  1.00  0.00           O  
ATOM    546  C   GLU    33      56.039  47.059  22.880  1.00  0.00           C  
ATOM    547  O   GLU    33      56.296  45.814  22.740  1.00  0.00           O  
ATOM    548  N   VAL    34      54.969  47.452  23.513  1.00  0.00           N  
ATOM    549  H   VAL    34      55.005  48.446  23.688  1.00  0.00           H  
ATOM    550  CA  VAL    34      53.938  46.710  24.221  1.00  0.00           C  
ATOM    551  HA  VAL    34      54.151  45.666  23.992  1.00  0.00           H  
ATOM    552  CB  VAL    34      53.961  47.022  25.756  1.00  0.00           C  
ATOM    553  HB  VAL    34      53.585  48.008  26.029  1.00  0.00           H  
ATOM    554  CG1 VAL    34      53.062  46.053  26.414  1.00  0.00           C  
ATOM    555 HG11 VAL    34      52.766  46.474  27.375  1.00  0.00           H  
ATOM    556 HG12 VAL    34      52.133  45.963  25.851  1.00  0.00           H  
ATOM    557 HG13 VAL    34      53.542  45.116  26.696  1.00  0.00           H  
ATOM    558  CG2 VAL    34      55.327  46.806  26.376  1.00  0.00           C  
ATOM    559 HG21 VAL    34      55.426  47.216  27.381  1.00  0.00           H  
ATOM    560 HG22 VAL    34      55.718  45.793  26.283  1.00  0.00           H  
ATOM    561 HG23 VAL    34      56.017  47.455  25.837  1.00  0.00           H  
ATOM    562  C   VAL    34      52.662  47.159  23.508  1.00  0.00           C  
ATOM    563  O   VAL    34      52.182  48.248  23.639  1.00  0.00           O  
ATOM    564  N   ILE    35      52.003  46.137  23.044  1.00  0.00           N  
ATOM    565  H   ILE    35      52.470  45.241  23.047  1.00  0.00           H  
ATOM    566  CA  ILE    35      50.589  46.125  22.664  1.00  0.00           C  
ATOM    567  HA  ILE    35      50.447  47.098  22.193  1.00  0.00           H  
ATOM    568  CB  ILE    35      50.237  45.038  21.573  1.00  0.00           C  
ATOM    569  HB  ILE    35      50.478  44.037  21.929  1.00  0.00           H  
ATOM    570  CG2 ILE    35      48.716  45.065  21.363  1.00  0.00           C  
ATOM    571 HG21 ILE    35      48.560  44.278  20.626  1.00  0.00           H  
ATOM    572 HG22 ILE    35      48.251  44.984  22.345  1.00  0.00           H  
ATOM    573 HG23 ILE    35      48.509  46.029  20.898  1.00  0.00           H  
ATOM    574  CG1 ILE    35      50.973  45.245  20.233  1.00  0.00           C  
ATOM    575 HG12 ILE    35      50.379  44.785  19.443  1.00  0.00           H  
ATOM    576 HG13 ILE    35      50.978  46.274  19.874  1.00  0.00           H  
ATOM    577  CD1 ILE    35      52.364  44.744  20.013  1.00  0.00           C  
ATOM    578 HD11 ILE    35      53.127  45.157  20.673  1.00  0.00           H  
ATOM    579 HD12 ILE    35      52.426  43.658  19.942  1.00  0.00           H  
ATOM    580 HD13 ILE    35      52.540  45.018  18.972  1.00  0.00           H  
ATOM    581  C   ILE    35      49.681  46.108  23.839  1.00  0.00           C  
ATOM    582  O   ILE    35      49.529  45.006  24.424  1.00  0.00           O  
ATOM    583  N   LYS    36      48.956  47.185  24.170  1.00  0.00           N  
ATOM    584  H   LYS    36      49.045  47.989  23.565  1.00  0.00           H  
ATOM    585  CA  LYS    36      48.147  47.346  25.349  1.00  0.00           C  
ATOM    586  HA  LYS    36      48.179  46.539  26.081  1.00  0.00           H  
ATOM    587  CB  LYS    36      48.646  48.596  26.012  1.00  0.00           C  
ATOM    588  HB2 LYS    36      48.627  49.503  25.408  1.00  0.00           H  
ATOM    589  HB3 LYS    36      47.972  48.875  26.822  1.00  0.00           H  
ATOM    590  CG  LYS    36      50.075  48.442  26.594  1.00  0.00           C  
ATOM    591  HG2 LYS    36      50.065  47.635  27.326  1.00  0.00           H  
ATOM    592  HG3 LYS    36      50.611  48.019  25.744  1.00  0.00           H  
ATOM    593  CD  LYS    36      50.593  49.760  27.179  1.00  0.00           C  
ATOM    594  HD2 LYS    36      49.992  50.180  27.985  1.00  0.00           H  
ATOM    595  HD3 LYS    36      51.562  49.632  27.662  1.00  0.00           H  
ATOM    596  CE  LYS    36      50.816  51.026  26.248  1.00  0.00           C  
ATOM    597  HE2 LYS    36      49.850  51.309  25.829  1.00  0.00           H  
ATOM    598  HE3 LYS    36      51.039  51.909  26.848  1.00  0.00           H  
ATOM    599  NZ  LYS    36      51.892  50.933  25.349  1.00  0.00           N  
ATOM    600  HZ1 LYS    36      51.986  51.761  24.778  1.00  0.00           H  
ATOM    601  HZ2 LYS    36      52.751  50.862  25.876  1.00  0.00           H  
ATOM    602  HZ3 LYS    36      51.800  50.114  24.765  1.00  0.00           H  
ATOM    603  C   LYS    36      46.670  47.467  25.021  1.00  0.00           C  
ATOM    604  O   LYS    36      46.344  48.478  24.467  1.00  0.00           O  
ATOM    605  N   ILE    37      45.936  46.490  25.504  1.00  0.00           N  
ATOM    606  H   ILE    37      46.475  45.805  26.015  1.00  0.00           H  
ATOM    607  CA  ILE    37      44.541  46.268  25.279  1.00  0.00           C  
ATOM    608  HA  ILE    37      44.201  47.172  24.775  1.00  0.00           H  
ATOM    609  CB  ILE    37      44.269  45.008  24.342  1.00  0.00           C  
ATOM    610  HB  ILE    37      44.002  44.134  24.936  1.00  0.00           H  
ATOM    611  CG2 ILE    37      42.954  45.258  23.697  1.00  0.00           C  
ATOM    612 HG21 ILE    37      42.973  45.911  22.824  1.00  0.00           H  
ATOM    613 HG22 ILE    37      42.621  44.285  23.335  1.00  0.00           H  
ATOM    614 HG23 ILE    37      42.243  45.602  24.448  1.00  0.00           H  
ATOM    615  CG1 ILE    37      45.395  44.756  23.317  1.00  0.00           C  
ATOM    616 HG12 ILE    37      45.332  45.578  22.603  1.00  0.00           H  
ATOM    617 HG13 ILE    37      46.412  44.625  23.687  1.00  0.00           H  
ATOM    618  CD1 ILE    37      45.096  43.475  22.492  1.00  0.00           C  
ATOM    619 HD11 ILE    37      45.375  42.635  23.129  1.00  0.00           H  
ATOM    620 HD12 ILE    37      44.088  43.463  22.077  1.00  0.00           H  
ATOM    621 HD13 ILE    37      45.846  43.537  21.704  1.00  0.00           H  
ATOM    622  C   ILE    37      43.776  46.010  26.587  1.00  0.00           C  
ATOM    623  O   ILE    37      44.079  45.131  27.335  1.00  0.00           O  
ATOM    624  N   ALA    38      42.725  46.779  26.732  1.00  0.00           N  
ATOM    625  H   ALA    38      42.438  47.351  25.950  1.00  0.00           H  
ATOM    626  CA  ALA    38      41.803  46.618  27.765  1.00  0.00           C  
ATOM    627  HA  ALA    38      42.301  46.227  28.652  1.00  0.00           H  
ATOM    628  CB  ALA    38      41.297  47.971  28.168  1.00  0.00           C  
ATOM    629  HB1 ALA    38      40.310  47.841  28.613  1.00  0.00           H  
ATOM    630  HB2 ALA    38      41.813  48.456  28.998  1.00  0.00           H  
ATOM    631  HB3 ALA    38      41.171  48.606  27.292  1.00  0.00           H  
ATOM    632  C   ALA    38      40.596  45.706  27.325  1.00  0.00           C  
ATOM    633  O   ALA    38      39.982  46.060  26.350  1.00  0.00           O  
ATOM    634  N   VAL    39      40.279  44.626  28.058  1.00  0.00           N  
ATOM    635  H   VAL    39      40.882  44.507  28.860  1.00  0.00           H  
ATOM    636  CA  VAL    39      39.449  43.449  27.726  1.00  0.00           C  
ATOM    637  HA  VAL    39      38.898  43.689  26.817  1.00  0.00           H  
ATOM    638  CB  VAL    39      40.317  42.265  27.454  1.00  0.00           C  
ATOM    639  HB  VAL    39      39.574  41.469  27.404  1.00  0.00           H  
ATOM    640  CG1 VAL    39      40.982  42.299  26.069  1.00  0.00           C  
ATOM    641 HG11 VAL    39      41.481  41.346  25.894  1.00  0.00           H  
ATOM    642 HG12 VAL    39      40.197  42.425  25.323  1.00  0.00           H  
ATOM    643 HG13 VAL    39      41.618  43.175  26.191  1.00  0.00           H  
ATOM    644  CG2 VAL    39      41.394  41.973  28.491  1.00  0.00           C  
ATOM    645 HG21 VAL    39      41.805  40.970  28.378  1.00  0.00           H  
ATOM    646 HG22 VAL    39      42.161  42.747  28.491  1.00  0.00           H  
ATOM    647 HG23 VAL    39      40.959  42.111  29.481  1.00  0.00           H  
ATOM    648  C   VAL    39      38.397  43.163  28.768  1.00  0.00           C  
ATOM    649  O   VAL    39      38.627  42.340  29.705  1.00  0.00           O  
ATOM    650  N   PRO    40      37.236  43.827  28.745  1.00  0.00           N  
ATOM    651  CD  PRO    40      36.820  44.982  27.962  1.00  0.00           C  
ATOM    652  HD2 PRO    40      36.835  44.767  26.894  1.00  0.00           H  
ATOM    653  HD3 PRO    40      37.492  45.839  28.007  1.00  0.00           H  
ATOM    654  CG  PRO    40      35.454  45.432  28.413  1.00  0.00           C  
ATOM    655  HG2 PRO    40      34.764  44.876  27.778  1.00  0.00           H  
ATOM    656  HG3 PRO    40      35.272  46.497  28.273  1.00  0.00           H  
ATOM    657  CB  PRO    40      35.381  45.004  29.830  1.00  0.00           C  
ATOM    658  HB2 PRO    40      34.339  44.929  30.142  1.00  0.00           H  
ATOM    659  HB3 PRO    40      35.839  45.776  30.448  1.00  0.00           H  
ATOM    660  CA  PRO    40      36.216  43.669  29.814  1.00  0.00           C  
ATOM    661  HA  PRO    40      36.558  43.510  30.837  1.00  0.00           H  
ATOM    662  C   PRO    40      35.294  42.439  29.683  1.00  0.00           C  
ATOM    663  O   PRO    40      34.532  42.177  30.618  1.00  0.00           O  
ATOM    664  N   ASP    41      35.307  41.721  28.600  1.00  0.00           N  
ATOM    665  H   ASP    41      35.899  41.993  27.828  1.00  0.00           H  
ATOM    666  CA  ASP    41      34.392  40.614  28.130  1.00  0.00           C  
ATOM    667  HA  ASP    41      33.871  40.233  29.009  1.00  0.00           H  
ATOM    668  CB  ASP    41      33.381  41.187  27.169  1.00  0.00           C  
ATOM    669  HB2 ASP    41      32.905  42.053  27.630  1.00  0.00           H  
ATOM    670  HB3 ASP    41      33.881  41.629  26.307  1.00  0.00           H  
ATOM    671  CG  ASP    41      32.298  40.222  26.745  1.00  0.00           C  
ATOM    672  OD1 ASP    41      31.840  40.362  25.637  1.00  0.00           O  
ATOM    673  OD2 ASP    41      32.043  39.170  27.424  1.00  0.00           O  
ATOM    674  C   ASP    41      35.135  39.386  27.575  1.00  0.00           C  
ATOM    675  O   ASP    41      36.248  39.567  27.007  1.00  0.00           O  
ATOM    676  N   GLY    42      34.674  38.154  27.922  1.00  0.00           N  
ATOM    677  H   GLY    42      33.760  38.180  28.351  1.00  0.00           H  
ATOM    678  CA  GLY    42      35.305  36.918  27.618  1.00  0.00           C  
ATOM    679  HA2 GLY    42      36.276  36.845  28.109  1.00  0.00           H  
ATOM    680  HA3 GLY    42      34.765  36.039  27.971  1.00  0.00           H  
ATOM    681  C   GLY    42      35.692  36.676  26.122  1.00  0.00           C  
ATOM    682  O   GLY    42      36.891  36.478  25.793  1.00  0.00           O  
ATOM    683  N   GLU    43      34.831  36.960  25.163  1.00  0.00           N  
ATOM    684  H   GLU    43      33.852  36.893  25.401  1.00  0.00           H  
ATOM    685  CA  GLU    43      35.153  36.795  23.722  1.00  0.00           C  
ATOM    686  HA  GLU    43      35.818  35.939  23.603  1.00  0.00           H  
ATOM    687  CB  GLU    43      33.926  36.610  22.855  1.00  0.00           C  
ATOM    688  HB2 GLU    43      34.260  36.236  21.887  1.00  0.00           H  
ATOM    689  HB3 GLU    43      33.335  35.845  23.359  1.00  0.00           H  
ATOM    690  CG  GLU    43      33.058  37.842  22.671  1.00  0.00           C  
ATOM    691  HG2 GLU    43      32.801  38.340  23.606  1.00  0.00           H  
ATOM    692  HG3 GLU    43      33.582  38.531  22.009  1.00  0.00           H  
ATOM    693  CD  GLU    43      31.684  37.499  22.040  1.00  0.00           C  
ATOM    694  OE1 GLU    43      31.518  36.412  21.410  1.00  0.00           O  
ATOM    695  OE2 GLU    43      30.814  38.365  22.105  1.00  0.00           O  
ATOM    696  C   GLU    43      36.104  37.914  23.309  1.00  0.00           C  
ATOM    697  O   GLU    43      37.012  37.732  22.486  1.00  0.00           O  
ATOM    698  N   LYS    44      36.022  39.112  23.838  1.00  0.00           N  
ATOM    699  H   LYS    44      35.375  39.183  24.610  1.00  0.00           H  
ATOM    700  CA  LYS    44      36.878  40.241  23.577  1.00  0.00           C  
ATOM    701  HA  LYS    44      36.931  40.383  22.498  1.00  0.00           H  
ATOM    702  CB  LYS    44      36.321  41.536  24.236  1.00  0.00           C  
ATOM    703  HB2 LYS    44      36.309  41.551  25.326  1.00  0.00           H  
ATOM    704  HB3 LYS    44      37.004  42.329  23.933  1.00  0.00           H  
ATOM    705  CG  LYS    44      35.038  42.025  23.593  1.00  0.00           C  
ATOM    706  HG2 LYS    44      34.186  41.480  23.999  1.00  0.00           H  
ATOM    707  HG3 LYS    44      34.836  42.993  24.050  1.00  0.00           H  
ATOM    708  CD  LYS    44      34.855  42.047  22.056  1.00  0.00           C  
ATOM    709  HD2 LYS    44      35.734  42.422  21.533  1.00  0.00           H  
ATOM    710  HD3 LYS    44      34.689  41.003  21.787  1.00  0.00           H  
ATOM    711  CE  LYS    44      33.586  42.902  21.681  1.00  0.00           C  
ATOM    712  HE2 LYS    44      32.809  42.617  22.389  1.00  0.00           H  
ATOM    713  HE3 LYS    44      33.827  43.950  21.856  1.00  0.00           H  
ATOM    714  NZ  LYS    44      33.189  42.766  20.253  1.00  0.00           N  
ATOM    715  HZ1 LYS    44      32.639  43.556  19.947  1.00  0.00           H  
ATOM    716  HZ2 LYS    44      33.982  42.627  19.643  1.00  0.00           H  
ATOM    717  HZ3 LYS    44      32.628  41.931  20.172  1.00  0.00           H  
ATOM    718  C   LYS    44      38.344  40.050  24.083  1.00  0.00           C  
ATOM    719  O   LYS    44      39.241  40.630  23.558  1.00  0.00           O  
ATOM    720  N   THR    45      38.463  39.066  25.018  1.00  0.00           N  
ATOM    721  H   THR    45      37.623  38.580  25.298  1.00  0.00           H  
ATOM    722  CA  THR    45      39.716  38.523  25.532  1.00  0.00           C  
ATOM    723  HA  THR    45      40.428  39.344  25.622  1.00  0.00           H  
ATOM    724  CB  THR    45      39.525  37.967  26.957  1.00  0.00           C  
ATOM    725  HB  THR    45      38.830  37.131  26.878  1.00  0.00           H  
ATOM    726  CG2 THR    45      40.892  37.375  27.522  1.00  0.00           C  
ATOM    727 HG21 THR    45      41.000  36.357  27.149  1.00  0.00           H  
ATOM    728 HG22 THR    45      41.620  38.132  27.227  1.00  0.00           H  
ATOM    729 HG23 THR    45      41.030  37.332  28.603  1.00  0.00           H  
ATOM    730  OG1 THR    45      39.090  39.033  27.704  1.00  0.00           O  
ATOM    731  HG1 THR    45      38.188  39.212  27.429  1.00  0.00           H  
ATOM    732  C   THR    45      40.411  37.513  24.577  1.00  0.00           C  
ATOM    733  O   THR    45      41.579  37.507  24.472  1.00  0.00           O  
ATOM    734  N   LEU    46      39.617  36.856  23.811  1.00  0.00           N  
ATOM    735  H   LEU    46      38.616  36.870  23.946  1.00  0.00           H  
ATOM    736  CA  LEU    46      40.063  35.987  22.721  1.00  0.00           C  
ATOM    737  HA  LEU    46      40.954  35.456  23.054  1.00  0.00           H  
ATOM    738  CB  LEU    46      39.040  34.846  22.583  1.00  0.00           C  
ATOM    739  HB2 LEU    46      38.131  35.381  22.304  1.00  0.00           H  
ATOM    740  HB3 LEU    46      39.397  34.280  21.723  1.00  0.00           H  
ATOM    741  CG  LEU    46      38.885  33.925  23.819  1.00  0.00           C  
ATOM    742  HG  LEU    46      38.552  34.470  24.702  1.00  0.00           H  
ATOM    743  CD1 LEU    46      37.794  32.890  23.549  1.00  0.00           C  
ATOM    744 HD11 LEU    46      38.019  32.204  22.732  1.00  0.00           H  
ATOM    745 HD12 LEU    46      37.622  32.265  24.426  1.00  0.00           H  
ATOM    746 HD13 LEU    46      36.844  33.402  23.395  1.00  0.00           H  
ATOM    747  CD2 LEU    46      40.140  33.254  24.159  1.00  0.00           C  
ATOM    748 HD21 LEU    46      40.466  32.735  23.257  1.00  0.00           H  
ATOM    749 HD22 LEU    46      40.953  33.872  24.538  1.00  0.00           H  
ATOM    750 HD23 LEU    46      39.964  32.447  24.870  1.00  0.00           H  
ATOM    751  C   LEU    46      40.400  36.793  21.430  1.00  0.00           C  
ATOM    752  O   LEU    46      41.364  36.479  20.769  1.00  0.00           O  
ATOM    753  N   ASN    47      39.584  37.850  21.095  1.00  0.00           N  
ATOM    754  H   ASN    47      38.688  37.940  21.552  1.00  0.00           H  
ATOM    755  CA  ASN    47      39.737  38.719  19.970  1.00  0.00           C  
ATOM    756  HA  ASN    47      39.954  38.077  19.116  1.00  0.00           H  
ATOM    757  CB  ASN    47      38.521  39.604  19.794  1.00  0.00           C  
ATOM    758  HB2 ASN    47      38.342  40.240  20.661  1.00  0.00           H  
ATOM    759  HB3 ASN    47      38.796  40.158  18.896  1.00  0.00           H  
ATOM    760  CG  ASN    47      37.221  38.966  19.328  1.00  0.00           C  
ATOM    761  OD1 ASN    47      36.281  39.716  19.043  1.00  0.00           O  
ATOM    762  ND2 ASN    47      37.144  37.721  19.025  1.00  0.00           N  
ATOM    763 HD21 ASN    47      36.262  37.423  18.633  1.00  0.00           H  
ATOM    764 HD22 ASN    47      37.875  37.040  19.174  1.00  0.00           H  
ATOM    765  C   ASN    47      41.030  39.569  20.209  1.00  0.00           C  
ATOM    766  O   ASN    47      41.691  39.980  19.228  1.00  0.00           O  
ATOM    767  N   ALA    48      41.432  39.863  21.456  1.00  0.00           N  
ATOM    768  H   ALA    48      40.810  39.611  22.210  1.00  0.00           H  
ATOM    769  CA  ALA    48      42.767  40.423  21.739  1.00  0.00           C  
ATOM    770  HA  ALA    48      42.884  41.337  21.155  1.00  0.00           H  
ATOM    771  CB  ALA    48      42.776  40.795  23.220  1.00  0.00           C  
ATOM    772  HB1 ALA    48      43.799  41.010  23.529  1.00  0.00           H  
ATOM    773  HB2 ALA    48      42.050  41.556  23.507  1.00  0.00           H  
ATOM    774  HB3 ALA    48      42.394  39.937  23.773  1.00  0.00           H  
ATOM    775  C   ALA    48      43.984  39.463  21.331  1.00  0.00           C  
ATOM    776  O   ALA    48      44.906  39.936  20.645  1.00  0.00           O  
ATOM    777  N   ILE    49      43.891  38.169  21.552  1.00  0.00           N  
ATOM    778  H   ILE    49      43.046  37.790  21.953  1.00  0.00           H  
ATOM    779  CA  ILE    49      44.985  37.202  21.284  1.00  0.00           C  
ATOM    780  HA  ILE    49      45.883  37.773  21.519  1.00  0.00           H  
ATOM    781  CB  ILE    49      44.863  36.015  22.156  1.00  0.00           C  
ATOM    782  HB  ILE    49      43.913  35.535  21.922  1.00  0.00           H  
ATOM    783  CG2 ILE    49      45.901  34.883  21.863  1.00  0.00           C  
ATOM    784 HG21 ILE    49      46.882  35.303  22.083  1.00  0.00           H  
ATOM    785 HG22 ILE    49      45.602  34.044  22.491  1.00  0.00           H  
ATOM    786 HG23 ILE    49      45.885  34.605  20.809  1.00  0.00           H  
ATOM    787  CG1 ILE    49      44.816  36.328  23.668  1.00  0.00           C  
ATOM    788 HG12 ILE    49      45.777  36.560  24.128  1.00  0.00           H  
ATOM    789 HG13 ILE    49      44.195  37.196  23.886  1.00  0.00           H  
ATOM    790  CD1 ILE    49      44.220  35.209  24.492  1.00  0.00           C  
ATOM    791 HD11 ILE    49      44.074  35.468  25.541  1.00  0.00           H  
ATOM    792 HD12 ILE    49      43.290  34.844  24.056  1.00  0.00           H  
ATOM    793 HD13 ILE    49      44.908  34.364  24.537  1.00  0.00           H  
ATOM    794  C   ILE    49      45.069  36.882  19.730  1.00  0.00           C  
ATOM    795  O   ILE    49      46.114  36.660  19.171  1.00  0.00           O  
ATOM    796  N   ASP    50      43.958  37.214  18.993  1.00  0.00           N  
ATOM    797  H   ASP    50      43.140  37.518  19.499  1.00  0.00           H  
ATOM    798  CA  ASP    50      43.899  37.309  17.526  1.00  0.00           C  
ATOM    799  HA  ASP    50      44.471  36.512  17.051  1.00  0.00           H  
ATOM    800  CB  ASP    50      42.491  37.223  17.011  1.00  0.00           C  
ATOM    801  HB2 ASP    50      41.986  38.107  17.400  1.00  0.00           H  
ATOM    802  HB3 ASP    50      42.581  37.212  15.925  1.00  0.00           H  
ATOM    803  CG  ASP    50      41.819  35.908  17.316  1.00  0.00           C  
ATOM    804  OD1 ASP    50      42.557  34.934  17.470  1.00  0.00           O  
ATOM    805  OD2 ASP    50      40.586  35.756  17.366  1.00  0.00           O  
ATOM    806  C   ASP    50      44.535  38.578  17.017  1.00  0.00           C  
ATOM    807  O   ASP    50      45.360  38.666  16.145  1.00  0.00           O  
ATOM    808  N   SER    51      44.213  39.748  17.663  1.00  0.00           N  
ATOM    809  H   SER    51      43.412  39.736  18.278  1.00  0.00           H  
ATOM    810  CA  SER    51      44.835  41.051  17.365  1.00  0.00           C  
ATOM    811  HA  SER    51      44.668  41.198  16.298  1.00  0.00           H  
ATOM    812  CB  SER    51      44.066  42.128  18.092  1.00  0.00           C  
ATOM    813  HB2 SER    51      42.987  42.076  17.951  1.00  0.00           H  
ATOM    814  HB3 SER    51      44.319  41.945  19.136  1.00  0.00           H  
ATOM    815  OG  SER    51      44.431  43.415  17.630  1.00  0.00           O  
ATOM    816  HG  SER    51      44.297  44.074  18.315  1.00  0.00           H  
ATOM    817  C   SER    51      46.359  41.119  17.552  1.00  0.00           C  
ATOM    818  O   SER    51      47.043  41.572  16.679  1.00  0.00           O  
ATOM    819  N   LEU    52      46.847  40.539  18.630  1.00  0.00           N  
ATOM    820  H   LEU    52      46.167  40.366  19.357  1.00  0.00           H  
ATOM    821  CA  LEU    52      48.244  40.349  19.008  1.00  0.00           C  
ATOM    822  HA  LEU    52      48.700  41.339  19.008  1.00  0.00           H  
ATOM    823  CB  LEU    52      48.332  39.574  20.274  1.00  0.00           C  
ATOM    824  HB2 LEU    52      47.571  38.793  20.277  1.00  0.00           H  
ATOM    825  HB3 LEU    52      49.303  39.084  20.344  1.00  0.00           H  
ATOM    826  CG  LEU    52      48.128  40.439  21.591  1.00  0.00           C  
ATOM    827  HG  LEU    52      47.233  41.059  21.552  1.00  0.00           H  
ATOM    828  CD1 LEU    52      48.088  39.542  22.773  1.00  0.00           C  
ATOM    829 HD11 LEU    52      48.304  40.030  23.723  1.00  0.00           H  
ATOM    830 HD12 LEU    52      47.180  38.950  22.893  1.00  0.00           H  
ATOM    831 HD13 LEU    52      48.774  38.699  22.681  1.00  0.00           H  
ATOM    832  CD2 LEU    52      49.373  41.392  21.765  1.00  0.00           C  
ATOM    833 HD21 LEU    52      49.535  42.155  21.003  1.00  0.00           H  
ATOM    834 HD22 LEU    52      49.392  41.959  22.696  1.00  0.00           H  
ATOM    835 HD23 LEU    52      50.181  40.670  21.651  1.00  0.00           H  
ATOM    836  C   LEU    52      48.943  39.617  17.788  1.00  0.00           C  
ATOM    837  O   LEU    52      49.951  40.051  17.357  1.00  0.00           O  
ATOM    838  N   ALA    53      48.301  38.590  17.220  1.00  0.00           N  
ATOM    839  H   ALA    53      47.375  38.316  17.516  1.00  0.00           H  
ATOM    840  CA  ALA    53      48.951  37.941  16.042  1.00  0.00           C  
ATOM    841  HA  ALA    53      50.019  37.744  16.134  1.00  0.00           H  
ATOM    842  CB  ALA    53      48.201  36.567  15.865  1.00  0.00           C  
ATOM    843  HB1 ALA    53      47.137  36.802  15.853  1.00  0.00           H  
ATOM    844  HB2 ALA    53      48.485  36.172  14.889  1.00  0.00           H  
ATOM    845  HB3 ALA    53      48.438  35.961  16.739  1.00  0.00           H  
ATOM    846  C   ALA    53      48.915  38.845  14.840  1.00  0.00           C  
ATOM    847  O   ALA    53      50.019  39.089  14.275  1.00  0.00           O  
ATOM    848  N   ALA    54      47.859  39.534  14.532  1.00  0.00           N  
ATOM    849  H   ALA    54      47.077  39.431  15.163  1.00  0.00           H  
ATOM    850  CA  ALA    54      47.642  40.518  13.454  1.00  0.00           C  
ATOM    851  HA  ALA    54      48.135  39.992  12.636  1.00  0.00           H  
ATOM    852  CB  ALA    54      46.118  40.641  13.218  1.00  0.00           C  
ATOM    853  HB1 ALA    54      45.566  40.763  14.150  1.00  0.00           H  
ATOM    854  HB2 ALA    54      45.831  41.361  12.452  1.00  0.00           H  
ATOM    855  HB3 ALA    54      45.886  39.714  12.695  1.00  0.00           H  
ATOM    856  C   ALA    54      48.282  41.899  13.600  1.00  0.00           C  
ATOM    857  O   ALA    54      48.137  42.824  12.792  1.00  0.00           O  
ATOM    858  N   SER    55      49.087  42.039  14.736  1.00  0.00           N  
ATOM    859  H   SER    55      49.003  41.181  15.262  1.00  0.00           H  
ATOM    860  CA  SER    55      50.034  43.094  14.997  1.00  0.00           C  
ATOM    861  HA  SER    55      50.190  43.810  14.190  1.00  0.00           H  
ATOM    862  CB  SER    55      49.471  43.908  16.225  1.00  0.00           C  
ATOM    863  HB2 SER    55      50.168  44.706  16.481  1.00  0.00           H  
ATOM    864  HB3 SER    55      48.545  44.406  15.940  1.00  0.00           H  
ATOM    865  OG  SER    55      49.338  43.117  17.353  1.00  0.00           O  
ATOM    866  HG  SER    55      48.544  42.579  17.348  1.00  0.00           H  
ATOM    867  C   SER    55      51.413  42.607  15.385  1.00  0.00           C  
ATOM    868  O   SER    55      52.274  43.472  15.667  1.00  0.00           O  
ATOM    869  N   GLY    56      51.626  41.235  15.518  1.00  0.00           N  
ATOM    870  H   GLY    56      50.813  40.637  15.504  1.00  0.00           H  
ATOM    871  CA  GLY    56      52.949  40.719  15.332  1.00  0.00           C  
ATOM    872  HA2 GLY    56      52.853  39.733  14.878  1.00  0.00           H  
ATOM    873  HA3 GLY    56      53.686  41.349  14.835  1.00  0.00           H  
ATOM    874  C   GLY    56      53.753  40.469  16.603  1.00  0.00           C  
ATOM    875  O   GLY    56      54.989  40.427  16.706  1.00  0.00           O  
ATOM    876  N   ALA    57      53.027  40.443  17.768  1.00  0.00           N  
ATOM    877  H   ALA    57      52.023  40.498  17.866  1.00  0.00           H  
ATOM    878  CA  ALA    57      53.753  40.176  18.986  1.00  0.00           C  
ATOM    879  HA  ALA    57      54.606  40.840  19.122  1.00  0.00           H  
ATOM    880  CB  ALA    57      52.925  40.433  20.253  1.00  0.00           C  
ATOM    881  HB1 ALA    57      53.559  40.247  21.120  1.00  0.00           H  
ATOM    882  HB2 ALA    57      52.392  41.384  20.237  1.00  0.00           H  
ATOM    883  HB3 ALA    57      52.159  39.661  20.334  1.00  0.00           H  
ATOM    884  C   ALA    57      54.331  38.741  19.092  1.00  0.00           C  
ATOM    885  O   ALA    57      53.741  37.750  18.705  1.00  0.00           O  
ATOM    886  N   LYS    58      55.434  38.617  19.900  1.00  0.00           N  
ATOM    887  H   LYS    58      55.682  39.475  20.372  1.00  0.00           H  
ATOM    888  CA  LYS    58      56.147  37.282  20.229  1.00  0.00           C  
ATOM    889  HA  LYS    58      55.986  36.568  19.422  1.00  0.00           H  
ATOM    890  CB  LYS    58      57.685  37.436  20.207  1.00  0.00           C  
ATOM    891  HB2 LYS    58      57.958  38.055  21.062  1.00  0.00           H  
ATOM    892  HB3 LYS    58      58.117  36.449  20.372  1.00  0.00           H  
ATOM    893  CG  LYS    58      58.451  37.891  18.947  1.00  0.00           C  
ATOM    894  HG2 LYS    58      57.924  37.545  18.058  1.00  0.00           H  
ATOM    895  HG3 LYS    58      58.330  38.974  18.913  1.00  0.00           H  
ATOM    896  CD  LYS    58      59.967  37.592  18.982  1.00  0.00           C  
ATOM    897  HD2 LYS    58      60.565  38.216  19.647  1.00  0.00           H  
ATOM    898  HD3 LYS    58      60.173  36.541  19.185  1.00  0.00           H  
ATOM    899  CE  LYS    58      60.304  37.869  17.495  1.00  0.00           C  
ATOM    900  HE2 LYS    58      59.774  37.166  16.852  1.00  0.00           H  
ATOM    901  HE3 LYS    58      59.992  38.865  17.180  1.00  0.00           H  
ATOM    902  NZ  LYS    58      61.731  37.869  17.201  1.00  0.00           N  
ATOM    903  HZ1 LYS    58      61.948  37.966  16.220  1.00  0.00           H  
ATOM    904  HZ2 LYS    58      62.113  38.661  17.697  1.00  0.00           H  
ATOM    905  HZ3 LYS    58      62.175  36.991  17.431  1.00  0.00           H  
ATOM    906  C   LYS    58      55.588  36.670  21.487  1.00  0.00           C  
ATOM    907  O   LYS    58      55.794  35.507  21.701  1.00  0.00           O  
ATOM    908  N   GLY    59      54.863  37.432  22.328  1.00  0.00           N  
ATOM    909  H   GLY    59      54.712  38.387  22.037  1.00  0.00           H  
ATOM    910  CA  GLY    59      54.361  37.035  23.604  1.00  0.00           C  
ATOM    911  HA2 GLY    59      53.640  36.220  23.532  1.00  0.00           H  
ATOM    912  HA3 GLY    59      55.194  36.800  24.266  1.00  0.00           H  
ATOM    913  C   GLY    59      53.608  38.147  24.354  1.00  0.00           C  
ATOM    914  O   GLY    59      53.540  39.354  23.940  1.00  0.00           O  
ATOM    915  N   PHE    60      52.866  37.772  25.405  1.00  0.00           N  
ATOM    916  H   PHE    60      52.992  36.839  25.771  1.00  0.00           H  
ATOM    917  CA  PHE    60      52.007  38.708  26.133  1.00  0.00           C  
ATOM    918  HA  PHE    60      52.554  39.638  26.288  1.00  0.00           H  
ATOM    919  CB  PHE    60      50.720  38.975  25.318  1.00  0.00           C  
ATOM    920  HB2 PHE    60      50.219  39.838  25.755  1.00  0.00           H  
ATOM    921  HB3 PHE    60      50.995  39.231  24.295  1.00  0.00           H  
ATOM    922  CG  PHE    60      49.797  37.688  25.219  1.00  0.00           C  
ATOM    923  CD1 PHE    60      50.099  36.648  24.364  1.00  0.00           C  
ATOM    924  HD1 PHE    60      50.913  36.732  23.660  1.00  0.00           H  
ATOM    925  CE1 PHE    60      49.317  35.388  24.489  1.00  0.00           C  
ATOM    926  HE1 PHE    60      49.385  34.587  23.767  1.00  0.00           H  
ATOM    927  CZ  PHE    60      48.304  35.281  25.432  1.00  0.00           C  
ATOM    928  HZ  PHE    60      47.705  34.387  25.516  1.00  0.00           H  
ATOM    929  CE2 PHE    60      48.011  36.346  26.311  1.00  0.00           C  
ATOM    930  HE2 PHE    60      47.257  36.151  27.059  1.00  0.00           H  
ATOM    931  CD2 PHE    60      48.722  37.552  26.155  1.00  0.00           C  
ATOM    932  HD2 PHE    60      48.513  38.281  26.923  1.00  0.00           H  
ATOM    933  C   PHE    60      51.676  38.372  27.645  1.00  0.00           C  
ATOM    934  O   PHE    60      51.807  37.217  28.108  1.00  0.00           O  
ATOM    935  N   VAL    61      51.568  39.461  28.432  1.00  0.00           N  
ATOM    936  H   VAL    61      51.751  40.383  28.063  1.00  0.00           H  
ATOM    937  CA  VAL    61      51.092  39.339  29.864  1.00  0.00           C  
ATOM    938  HA  VAL    61      51.299  38.336  30.238  1.00  0.00           H  
ATOM    939  CB  VAL    61      51.975  40.306  30.716  1.00  0.00           C  
ATOM    940  HB  VAL    61      51.544  41.299  30.584  1.00  0.00           H  
ATOM    941  CG1 VAL    61      51.754  40.071  32.290  1.00  0.00           C  
ATOM    942 HG11 VAL    61      52.213  39.098  32.460  1.00  0.00           H  
ATOM    943 HG12 VAL    61      52.326  40.809  32.853  1.00  0.00           H  
ATOM    944 HG13 VAL    61      50.696  40.254  32.481  1.00  0.00           H  
ATOM    945  CG2 VAL    61      53.499  40.299  30.428  1.00  0.00           C  
ATOM    946 HG21 VAL    61      53.831  39.266  30.528  1.00  0.00           H  
ATOM    947 HG22 VAL    61      53.622  40.789  29.462  1.00  0.00           H  
ATOM    948 HG23 VAL    61      53.899  40.954  31.203  1.00  0.00           H  
ATOM    949  C   VAL    61      49.567  39.617  29.991  1.00  0.00           C  
ATOM    950  O   VAL    61      48.975  40.310  29.168  1.00  0.00           O  
ATOM    951  N   ILE    62      48.847  38.986  30.948  1.00  0.00           N  
ATOM    952  H   ILE    62      49.340  38.322  31.528  1.00  0.00           H  
ATOM    953  CA  ILE    62      47.360  38.849  30.990  1.00  0.00           C  
ATOM    954  HA  ILE    62      46.861  39.690  30.508  1.00  0.00           H  
ATOM    955  CB  ILE    62      46.856  37.635  30.189  1.00  0.00           C  
ATOM    956  HB  ILE    62      47.037  37.720  29.117  1.00  0.00           H  
ATOM    957  CG2 ILE    62      47.516  36.296  30.653  1.00  0.00           C  
ATOM    958 HG21 ILE    62      46.969  35.477  30.187  1.00  0.00           H  
ATOM    959 HG22 ILE    62      48.539  36.176  30.298  1.00  0.00           H  
ATOM    960 HG23 ILE    62      47.411  36.189  31.733  1.00  0.00           H  
ATOM    961  CG1 ILE    62      45.339  37.397  30.381  1.00  0.00           C  
ATOM    962 HG12 ILE    62      45.051  36.506  29.825  1.00  0.00           H  
ATOM    963 HG13 ILE    62      45.095  37.230  31.430  1.00  0.00           H  
ATOM    964  CD1 ILE    62      44.353  38.532  29.912  1.00  0.00           C  
ATOM    965 HD11 ILE    62      44.530  38.719  28.853  1.00  0.00           H  
ATOM    966 HD12 ILE    62      43.323  38.209  30.062  1.00  0.00           H  
ATOM    967 HD13 ILE    62      44.549  39.394  30.550  1.00  0.00           H  
ATOM    968  C   ILE    62      46.799  38.854  32.412  1.00  0.00           C  
ATOM    969  O   ILE    62      46.959  38.032  33.329  1.00  0.00           O  
ATOM    970  N   CYS    63      46.004  39.960  32.591  1.00  0.00           N  
ATOM    971  H   CYS    63      45.933  40.681  31.887  1.00  0.00           H  
ATOM    972  CA  CYS    63      45.096  40.096  33.702  1.00  0.00           C  
ATOM    973  HA  CYS    63      45.115  39.222  34.352  1.00  0.00           H  
ATOM    974  CB  CYS    63      45.498  41.310  34.638  1.00  0.00           C  
ATOM    975  HB2 CYS    63      46.446  40.999  35.075  1.00  0.00           H  
ATOM    976  HB3 CYS    63      45.574  42.293  34.173  1.00  0.00           H  
ATOM    977  SG  CYS    63      44.263  41.524  36.001  1.00  0.00           S  
ATOM    978  HG  CYS    63      44.504  40.519  36.848  1.00  0.00           H  
ATOM    979  C   CYS    63      43.567  40.053  33.213  1.00  0.00           C  
ATOM    980  O   CYS    63      43.115  41.013  32.530  1.00  0.00           O  
ATOM    981  N   THR    64      42.904  38.868  33.351  1.00  0.00           N  
ATOM    982  H   THR    64      43.433  38.176  33.862  1.00  0.00           H  
ATOM    983  CA  THR    64      41.667  38.448  32.685  1.00  0.00           C  
ATOM    984  HA  THR    64      41.712  38.963  31.726  1.00  0.00           H  
ATOM    985  CB  THR    64      41.674  36.953  32.427  1.00  0.00           C  
ATOM    986  HB  THR    64      42.514  36.569  31.849  1.00  0.00           H  
ATOM    987  CG2 THR    64      41.503  36.155  33.767  1.00  0.00           C  
ATOM    988 HG21 THR    64      41.730  35.095  33.656  1.00  0.00           H  
ATOM    989 HG22 THR    64      42.117  36.620  34.538  1.00  0.00           H  
ATOM    990 HG23 THR    64      40.470  36.316  34.075  1.00  0.00           H  
ATOM    991  OG1 THR    64      40.533  36.555  31.686  1.00  0.00           O  
ATOM    992  HG1 THR    64      40.093  35.783  32.051  1.00  0.00           H  
ATOM    993  C   THR    64      40.362  38.979  33.265  1.00  0.00           C  
ATOM    994  O   THR    64      40.237  39.197  34.486  1.00  0.00           O  
ATOM    995  N   PRO    65      39.304  39.258  32.502  1.00  0.00           N  
ATOM    996  CD  PRO    65      39.220  39.270  31.085  1.00  0.00           C  
ATOM    997  HD2 PRO    65      39.606  38.386  30.577  1.00  0.00           H  
ATOM    998  HD3 PRO    65      39.830  40.102  30.734  1.00  0.00           H  
ATOM    999  CG  PRO    65      37.707  39.443  30.742  1.00  0.00           C  
ATOM   1000  HG2 PRO    65      37.337  38.423  30.635  1.00  0.00           H  
ATOM   1001  HG3 PRO    65      37.531  39.923  29.780  1.00  0.00           H  
ATOM   1002  CB  PRO    65      37.145  40.203  31.946  1.00  0.00           C  
ATOM   1003  HB2 PRO    65      36.074  40.081  32.107  1.00  0.00           H  
ATOM   1004  HB3 PRO    65      37.472  41.242  31.896  1.00  0.00           H  
ATOM   1005  CA  PRO    65      37.994  39.589  33.072  1.00  0.00           C  
ATOM   1006  HA  PRO    65      38.113  40.323  33.869  1.00  0.00           H  
ATOM   1007  C   PRO    65      37.191  38.482  33.656  1.00  0.00           C  
ATOM   1008  O   PRO    65      36.256  38.613  34.382  1.00  0.00           O  
ATOM   1009  N   ASP    66      37.600  37.199  33.307  1.00  0.00           N  
ATOM   1010  H   ASP    66      38.317  37.231  32.597  1.00  0.00           H  
ATOM   1011  CA  ASP    66      37.090  35.959  33.778  1.00  0.00           C  
ATOM   1012  HA  ASP    66      36.578  36.120  34.727  1.00  0.00           H  
ATOM   1013  CB  ASP    66      35.885  35.568  32.939  1.00  0.00           C  
ATOM   1014  HB2 ASP    66      35.172  36.393  32.952  1.00  0.00           H  
ATOM   1015  HB3 ASP    66      36.228  35.434  31.913  1.00  0.00           H  
ATOM   1016  CG  ASP    66      35.079  34.310  33.405  1.00  0.00           C  
ATOM   1017  OD1 ASP    66      35.390  33.559  34.356  1.00  0.00           O  
ATOM   1018  OD2 ASP    66      34.085  34.122  32.701  1.00  0.00           O  
ATOM   1019  C   ASP    66      38.118  34.852  33.970  1.00  0.00           C  
ATOM   1020  O   ASP    66      38.642  34.322  32.944  1.00  0.00           O  
ATOM   1021  N   PRO    67      38.424  34.395  35.183  1.00  0.00           N  
ATOM   1022  CD  PRO    67      38.029  34.870  36.518  1.00  0.00           C  
ATOM   1023  HD2 PRO    67      36.952  34.858  36.687  1.00  0.00           H  
ATOM   1024  HD3 PRO    67      38.371  35.884  36.726  1.00  0.00           H  
ATOM   1025  CG  PRO    67      38.687  33.983  37.545  1.00  0.00           C  
ATOM   1026  HG2 PRO    67      38.014  33.153  37.758  1.00  0.00           H  
ATOM   1027  HG3 PRO    67      38.841  34.597  38.432  1.00  0.00           H  
ATOM   1028  CB  PRO    67      39.919  33.485  36.838  1.00  0.00           C  
ATOM   1029  HB2 PRO    67      40.258  32.497  37.150  1.00  0.00           H  
ATOM   1030  HB3 PRO    67      40.677  34.269  36.851  1.00  0.00           H  
ATOM   1031  CA  PRO    67      39.565  33.505  35.380  1.00  0.00           C  
ATOM   1032  HA  PRO    67      40.484  33.830  34.893  1.00  0.00           H  
ATOM   1033  C   PRO    67      39.261  32.085  34.817  1.00  0.00           C  
ATOM   1034  O   PRO    67      40.130  31.236  34.847  1.00  0.00           O  
ATOM   1035  N   LYS    68      38.017  31.839  34.418  1.00  0.00           N  
ATOM   1036  H   LYS    68      37.369  32.595  34.589  1.00  0.00           H  
ATOM   1037  CA  LYS    68      37.603  30.594  33.730  1.00  0.00           C  
ATOM   1038  HA  LYS    68      38.169  29.761  34.148  1.00  0.00           H  
ATOM   1039  CB  LYS    68      36.077  30.279  33.825  1.00  0.00           C  
ATOM   1040  HB2 LYS    68      35.602  31.222  33.554  1.00  0.00           H  
ATOM   1041  HB3 LYS    68      35.875  29.514  33.074  1.00  0.00           H  
ATOM   1042  CG  LYS    68      35.628  29.856  35.190  1.00  0.00           C  
ATOM   1043  HG2 LYS    68      36.199  28.995  35.537  1.00  0.00           H  
ATOM   1044  HG3 LYS    68      35.794  30.621  35.948  1.00  0.00           H  
ATOM   1045  CD  LYS    68      34.082  29.473  35.315  1.00  0.00           C  
ATOM   1046  HD2 LYS    68      33.862  28.606  34.693  1.00  0.00           H  
ATOM   1047  HD3 LYS    68      33.847  29.435  36.379  1.00  0.00           H  
ATOM   1048  CE  LYS    68      33.089  30.492  34.783  1.00  0.00           C  
ATOM   1049  HE2 LYS    68      33.047  30.694  33.713  1.00  0.00           H  
ATOM   1050  HE3 LYS    68      32.130  29.993  34.924  1.00  0.00           H  
ATOM   1051  NZ  LYS    68      33.315  31.839  35.434  1.00  0.00           N  
ATOM   1052  HZ1 LYS    68      33.719  31.818  36.360  1.00  0.00           H  
ATOM   1053  HZ2 LYS    68      33.908  32.421  34.861  1.00  0.00           H  
ATOM   1054  HZ3 LYS    68      32.410  32.284  35.495  1.00  0.00           H  
ATOM   1055  C   LYS    68      38.070  30.448  32.285  1.00  0.00           C  
ATOM   1056  O   LYS    68      37.974  29.377  31.672  1.00  0.00           O  
ATOM   1057  N   LEU    69      38.482  31.596  31.688  1.00  0.00           N  
ATOM   1058  H   LEU    69      38.519  32.381  32.322  1.00  0.00           H  
ATOM   1059  CA  LEU    69      38.871  31.714  30.308  1.00  0.00           C  
ATOM   1060  HA  LEU    69      38.088  31.412  29.612  1.00  0.00           H  
ATOM   1061  CB  LEU    69      39.005  33.219  29.932  1.00  0.00           C  
ATOM   1062  HB2 LEU    69      39.499  33.760  30.738  1.00  0.00           H  
ATOM   1063  HB3 LEU    69      39.551  33.298  28.992  1.00  0.00           H  
ATOM   1064  CG  LEU    69      37.685  33.948  29.471  1.00  0.00           C  
ATOM   1065  HG  LEU    69      36.912  33.523  30.112  1.00  0.00           H  
ATOM   1066  CD1 LEU    69      37.906  35.405  29.707  1.00  0.00           C  
ATOM   1067 HD11 LEU    69      38.500  35.899  28.939  1.00  0.00           H  
ATOM   1068 HD12 LEU    69      36.967  35.907  29.942  1.00  0.00           H  
ATOM   1069 HD13 LEU    69      38.395  35.669  30.645  1.00  0.00           H  
ATOM   1070  CD2 LEU    69      37.085  33.544  28.056  1.00  0.00           C  
ATOM   1071 HD21 LEU    69      37.833  33.769  27.295  1.00  0.00           H  
ATOM   1072 HD22 LEU    69      37.000  32.458  28.017  1.00  0.00           H  
ATOM   1073 HD23 LEU    69      36.188  34.089  27.765  1.00  0.00           H  
ATOM   1074  C   LEU    69      40.139  30.822  29.958  1.00  0.00           C  
ATOM   1075  O   LEU    69      40.573  30.828  28.824  1.00  0.00           O  
ATOM   1076  N   GLY    70      40.843  30.171  30.884  1.00  0.00           N  
ATOM   1077  H   GLY    70      40.446  30.349  31.796  1.00  0.00           H  
ATOM   1078  CA  GLY    70      42.195  29.727  30.727  1.00  0.00           C  
ATOM   1079  HA2 GLY    70      42.894  30.553  30.594  1.00  0.00           H  
ATOM   1080  HA3 GLY    70      42.600  29.241  31.614  1.00  0.00           H  
ATOM   1081  C   GLY    70      42.359  28.619  29.710  1.00  0.00           C  
ATOM   1082  O   GLY    70      43.274  28.606  28.869  1.00  0.00           O  
ATOM   1083  N   SER    71      41.406  27.687  29.676  1.00  0.00           N  
ATOM   1084  H   SER    71      40.686  27.667  30.384  1.00  0.00           H  
ATOM   1085  CA  SER    71      41.502  26.517  28.837  1.00  0.00           C  
ATOM   1086  HA  SER    71      42.471  26.018  28.860  1.00  0.00           H  
ATOM   1087  CB  SER    71      40.434  25.481  29.369  1.00  0.00           C  
ATOM   1088  HB2 SER    71      39.430  25.898  29.301  1.00  0.00           H  
ATOM   1089  HB3 SER    71      40.547  24.596  28.742  1.00  0.00           H  
ATOM   1090  OG  SER    71      40.634  25.124  30.684  1.00  0.00           O  
ATOM   1091  HG  SER    71      40.482  25.909  31.216  1.00  0.00           H  
ATOM   1092  C   SER    71      41.266  26.773  27.336  1.00  0.00           C  
ATOM   1093  O   SER    71      41.882  26.146  26.458  1.00  0.00           O  
ATOM   1094  N   ALA    72      40.506  27.866  27.049  1.00  0.00           N  
ATOM   1095  H   ALA    72      40.045  28.362  27.798  1.00  0.00           H  
ATOM   1096  CA  ALA    72      40.334  28.501  25.763  1.00  0.00           C  
ATOM   1097  HA  ALA    72      40.200  27.826  24.918  1.00  0.00           H  
ATOM   1098  CB  ALA    72      39.118  29.393  25.850  1.00  0.00           C  
ATOM   1099  HB1 ALA    72      38.251  28.734  25.804  1.00  0.00           H  
ATOM   1100  HB2 ALA    72      39.086  29.955  26.784  1.00  0.00           H  
ATOM   1101  HB3 ALA    72      39.135  30.081  25.005  1.00  0.00           H  
ATOM   1102  C   ALA    72      41.498  29.385  25.365  1.00  0.00           C  
ATOM   1103  O   ALA    72      41.990  29.272  24.253  1.00  0.00           O  
ATOM   1104  N   ILE    73      42.058  30.237  26.252  1.00  0.00           N  
ATOM   1105  H   ILE    73      41.537  30.364  27.108  1.00  0.00           H  
ATOM   1106  CA  ILE    73      43.227  31.115  25.939  1.00  0.00           C  
ATOM   1107  HA  ILE    73      43.021  31.768  25.091  1.00  0.00           H  
ATOM   1108  CB  ILE    73      43.518  31.991  27.166  1.00  0.00           C  
ATOM   1109  HB  ILE    73      43.512  31.342  28.042  1.00  0.00           H  
ATOM   1110  CG2 ILE    73      44.907  32.558  27.229  1.00  0.00           C  
ATOM   1111 HG21 ILE    73      45.012  33.498  27.771  1.00  0.00           H  
ATOM   1112 HG22 ILE    73      45.442  31.718  27.671  1.00  0.00           H  
ATOM   1113 HG23 ILE    73      45.278  32.645  26.208  1.00  0.00           H  
ATOM   1114  CG1 ILE    73      42.576  33.221  27.400  1.00  0.00           C  
ATOM   1115 HG12 ILE    73      42.919  34.108  26.867  1.00  0.00           H  
ATOM   1116 HG13 ILE    73      41.532  33.031  27.152  1.00  0.00           H  
ATOM   1117  CD1 ILE    73      42.580  33.520  28.921  1.00  0.00           C  
ATOM   1118 HD11 ILE    73      41.897  34.356  29.072  1.00  0.00           H  
ATOM   1119 HD12 ILE    73      42.301  32.744  29.634  1.00  0.00           H  
ATOM   1120 HD13 ILE    73      43.502  33.903  29.357  1.00  0.00           H  
ATOM   1121  C   ILE    73      44.411  30.214  25.542  1.00  0.00           C  
ATOM   1122  O   ILE    73      44.927  30.373  24.463  1.00  0.00           O  
ATOM   1123  N   VAL    74      44.842  29.368  26.501  1.00  0.00           N  
ATOM   1124  H   VAL    74      44.239  29.286  27.308  1.00  0.00           H  
ATOM   1125  CA  VAL    74      46.136  28.606  26.444  1.00  0.00           C  
ATOM   1126  HA  VAL    74      46.942  29.325  26.594  1.00  0.00           H  
ATOM   1127  CB  VAL    74      46.263  27.452  27.445  1.00  0.00           C  
ATOM   1128  HB  VAL    74      45.312  26.928  27.540  1.00  0.00           H  
ATOM   1129  CG1 VAL    74      47.415  26.425  27.248  1.00  0.00           C  
ATOM   1130 HG11 VAL    74      47.321  25.666  28.025  1.00  0.00           H  
ATOM   1131 HG12 VAL    74      47.475  25.928  26.280  1.00  0.00           H  
ATOM   1132 HG13 VAL    74      48.419  26.848  27.221  1.00  0.00           H  
ATOM   1133  CG2 VAL    74      46.380  28.024  28.905  1.00  0.00           C  
ATOM   1134 HG21 VAL    74      46.399  27.176  29.589  1.00  0.00           H  
ATOM   1135 HG22 VAL    74      47.285  28.618  29.033  1.00  0.00           H  
ATOM   1136 HG23 VAL    74      45.668  28.807  29.162  1.00  0.00           H  
ATOM   1137  C   VAL    74      46.335  28.035  25.034  1.00  0.00           C  
ATOM   1138  O   VAL    74      47.377  28.246  24.389  1.00  0.00           O  
ATOM   1139  N   ALA    75      45.344  27.388  24.616  1.00  0.00           N  
ATOM   1140  H   ALA    75      44.584  27.242  25.265  1.00  0.00           H  
ATOM   1141  CA  ALA    75      45.201  26.639  23.336  1.00  0.00           C  
ATOM   1142  HA  ALA    75      46.097  26.063  23.103  1.00  0.00           H  
ATOM   1143  CB  ALA    75      43.917  25.811  23.413  1.00  0.00           C  
ATOM   1144  HB1 ALA    75      43.048  26.466  23.463  1.00  0.00           H  
ATOM   1145  HB2 ALA    75      43.979  25.029  22.656  1.00  0.00           H  
ATOM   1146  HB3 ALA    75      43.822  25.123  24.254  1.00  0.00           H  
ATOM   1147  C   ALA    75      45.129  27.545  22.084  1.00  0.00           C  
ATOM   1148  O   ALA    75      45.531  27.114  20.999  1.00  0.00           O  
ATOM   1149  N   LYS    76      44.698  28.811  22.128  1.00  0.00           N  
ATOM   1150  H   LYS    76      44.408  29.136  23.039  1.00  0.00           H  
ATOM   1151  CA  LYS    76      44.811  29.773  21.045  1.00  0.00           C  
ATOM   1152  HA  LYS    76      44.774  29.260  20.084  1.00  0.00           H  
ATOM   1153  CB  LYS    76      43.658  30.787  21.300  1.00  0.00           C  
ATOM   1154  HB2 LYS    76      42.682  30.305  21.240  1.00  0.00           H  
ATOM   1155  HB3 LYS    76      43.804  31.109  22.331  1.00  0.00           H  
ATOM   1156  CG  LYS    76      43.565  32.051  20.418  1.00  0.00           C  
ATOM   1157  HG2 LYS    76      44.405  32.744  20.477  1.00  0.00           H  
ATOM   1158  HG3 LYS    76      43.542  31.770  19.365  1.00  0.00           H  
ATOM   1159  CD  LYS    76      42.413  32.961  20.832  1.00  0.00           C  
ATOM   1160  HD2 LYS    76      42.274  32.981  21.913  1.00  0.00           H  
ATOM   1161  HD3 LYS    76      42.468  34.022  20.587  1.00  0.00           H  
ATOM   1162  CE  LYS    76      41.099  32.498  20.146  1.00  0.00           C  
ATOM   1163  HE2 LYS    76      40.982  31.414  20.167  1.00  0.00           H  
ATOM   1164  HE3 LYS    76      40.308  32.955  20.741  1.00  0.00           H  
ATOM   1165  NZ  LYS    76      41.060  32.906  18.677  1.00  0.00           N  
ATOM   1166  HZ1 LYS    76      41.793  32.489  18.121  1.00  0.00           H  
ATOM   1167  HZ2 LYS    76      40.160  32.608  18.327  1.00  0.00           H  
ATOM   1168  HZ3 LYS    76      41.201  33.875  18.427  1.00  0.00           H  
ATOM   1169  C   LYS    76      46.256  30.472  21.153  1.00  0.00           C  
ATOM   1170  O   LYS    76      46.969  30.592  20.163  1.00  0.00           O  
ATOM   1171  N   ALA    77      46.761  30.855  22.317  1.00  0.00           N  
ATOM   1172  H   ALA    77      46.359  30.597  23.207  1.00  0.00           H  
ATOM   1173  CA  ALA    77      48.123  31.420  22.331  1.00  0.00           C  
ATOM   1174  HA  ALA    77      48.224  32.331  21.742  1.00  0.00           H  
ATOM   1175  CB  ALA    77      48.438  31.767  23.750  1.00  0.00           C  
ATOM   1176  HB1 ALA    77      48.188  30.889  24.345  1.00  0.00           H  
ATOM   1177  HB2 ALA    77      49.470  32.082  23.900  1.00  0.00           H  
ATOM   1178  HB3 ALA    77      47.678  32.436  24.153  1.00  0.00           H  
ATOM   1179  C   ALA    77      49.168  30.377  21.837  1.00  0.00           C  
ATOM   1180  O   ALA    77      50.221  30.779  21.317  1.00  0.00           O  
ATOM   1181  N   ARG    78      48.951  29.071  22.093  1.00  0.00           N  
ATOM   1182  H   ARG    78      48.042  28.863  22.480  1.00  0.00           H  
ATOM   1183  CA  ARG    78      49.812  27.944  21.741  1.00  0.00           C  
ATOM   1184  HA  ARG    78      50.843  28.269  21.873  1.00  0.00           H  
ATOM   1185  CB  ARG    78      49.597  26.734  22.584  1.00  0.00           C  
ATOM   1186  HB2 ARG    78      49.562  26.913  23.659  1.00  0.00           H  
ATOM   1187  HB3 ARG    78      48.616  26.320  22.348  1.00  0.00           H  
ATOM   1188  CG  ARG    78      50.589  25.559  22.408  1.00  0.00           C  
ATOM   1189  HG2 ARG    78      50.623  25.324  21.344  1.00  0.00           H  
ATOM   1190  HG3 ARG    78      51.584  25.905  22.687  1.00  0.00           H  
ATOM   1191  CD  ARG    78      50.178  24.282  23.144  1.00  0.00           C  
ATOM   1192  HD2 ARG    78      49.130  24.107  22.900  1.00  0.00           H  
ATOM   1193  HD3 ARG    78      50.759  23.434  22.782  1.00  0.00           H  
ATOM   1194  NE  ARG    78      50.422  24.486  24.570  1.00  0.00           N  
ATOM   1195  HE  ARG    78      51.032  25.227  24.884  1.00  0.00           H  
ATOM   1196  CZ  ARG    78      50.049  23.814  25.658  1.00  0.00           C  
ATOM   1197  NH1 ARG    78      49.382  22.664  25.613  1.00  0.00           N  
ATOM   1198 HH11 ARG    78      48.898  22.442  24.756  1.00  0.00           H  
ATOM   1199 HH12 ARG    78      49.285  22.146  26.475  1.00  0.00           H  
ATOM   1200  NH2 ARG    78      50.668  24.142  26.761  1.00  0.00           N  
ATOM   1201 HH21 ARG    78      51.216  24.989  26.710  1.00  0.00           H  
ATOM   1202 HH22 ARG    78      50.876  23.532  27.539  1.00  0.00           H  
ATOM   1203  C   ARG    78      49.593  27.595  20.243  1.00  0.00           C  
ATOM   1204  O   ARG    78      50.589  27.299  19.622  1.00  0.00           O  
ATOM   1205  N   GLY    79      48.345  27.614  19.750  1.00  0.00           N  
ATOM   1206  H   GLY    79      47.528  27.699  20.338  1.00  0.00           H  
ATOM   1207  CA  GLY    79      48.124  27.429  18.329  1.00  0.00           C  
ATOM   1208  HA2 GLY    79      48.486  26.425  18.108  1.00  0.00           H  
ATOM   1209  HA3 GLY    79      47.061  27.520  18.104  1.00  0.00           H  
ATOM   1210  C   GLY    79      48.898  28.516  17.478  1.00  0.00           C  
ATOM   1211  O   GLY    79      49.376  28.228  16.333  1.00  0.00           O  
ATOM   1212  N   TYR    80      49.029  29.760  17.976  1.00  0.00           N  
ATOM   1213  H   TYR    80      48.542  29.795  18.860  1.00  0.00           H  
ATOM   1214  CA  TYR    80      49.679  30.909  17.437  1.00  0.00           C  
ATOM   1215  HA  TYR    80      49.596  30.803  16.355  1.00  0.00           H  
ATOM   1216  CB  TYR    80      49.011  32.164  17.867  1.00  0.00           C  
ATOM   1217  HB2 TYR    80      48.850  32.073  18.941  1.00  0.00           H  
ATOM   1218  HB3 TYR    80      49.663  32.998  17.608  1.00  0.00           H  
ATOM   1219  CG  TYR    80      47.607  32.483  17.233  1.00  0.00           C  
ATOM   1220  CD1 TYR    80      46.603  33.079  18.031  1.00  0.00           C  
ATOM   1221  HD1 TYR    80      46.695  33.273  19.090  1.00  0.00           H  
ATOM   1222  CE1 TYR    80      45.406  33.456  17.452  1.00  0.00           C  
ATOM   1223  HE1 TYR    80      44.623  33.972  17.989  1.00  0.00           H  
ATOM   1224  CZ  TYR    80      45.181  33.286  16.058  1.00  0.00           C  
ATOM   1225  OH  TYR    80      43.933  33.634  15.566  1.00  0.00           O  
ATOM   1226  HH  TYR    80      43.427  33.978  16.305  1.00  0.00           H  
ATOM   1227  CE2 TYR    80      46.150  32.666  15.245  1.00  0.00           C  
ATOM   1228  HE2 TYR    80      46.080  32.592  14.170  1.00  0.00           H  
ATOM   1229  CD2 TYR    80      47.409  32.322  15.822  1.00  0.00           C  
ATOM   1230  HD2 TYR    80      48.197  31.946  15.186  1.00  0.00           H  
ATOM   1231  C   TYR    80      51.222  30.989  17.823  1.00  0.00           C  
ATOM   1232  O   TYR    80      51.931  31.828  17.192  1.00  0.00           O  
ATOM   1233  N   ASP    81      51.679  30.071  18.728  1.00  0.00           N  
ATOM   1234  H   ASP    81      51.104  29.366  19.166  1.00  0.00           H  
ATOM   1235  CA  ASP    81      53.121  30.005  19.286  1.00  0.00           C  
ATOM   1236  HA  ASP    81      53.154  29.285  20.103  1.00  0.00           H  
ATOM   1237  CB  ASP    81      53.944  29.397  18.173  1.00  0.00           C  
ATOM   1238  HB2 ASP    81      53.400  28.525  17.813  1.00  0.00           H  
ATOM   1239  HB3 ASP    81      54.077  30.134  17.381  1.00  0.00           H  
ATOM   1240  CG  ASP    81      55.416  28.968  18.548  1.00  0.00           C  
ATOM   1241  OD1 ASP    81      56.180  28.767  17.613  1.00  0.00           O  
ATOM   1242  OD2 ASP    81      55.624  28.552  19.747  1.00  0.00           O  
ATOM   1243  C   ASP    81      53.533  31.320  19.886  1.00  0.00           C  
ATOM   1244  O   ASP    81      54.651  31.741  19.698  1.00  0.00           O  
ATOM   1245  N   MET    82      52.682  32.050  20.557  1.00  0.00           N  
ATOM   1246  H   MET    82      51.729  31.718  20.511  1.00  0.00           H  
ATOM   1247  CA  MET    82      53.049  33.004  21.553  1.00  0.00           C  
ATOM   1248  HA  MET    82      53.983  33.415  21.168  1.00  0.00           H  
ATOM   1249  CB  MET    82      51.963  34.142  21.571  1.00  0.00           C  
ATOM   1250  HB2 MET    82      51.000  33.695  21.819  1.00  0.00           H  
ATOM   1251  HB3 MET    82      52.283  34.764  22.407  1.00  0.00           H  
ATOM   1252  CG  MET    82      51.995  34.832  20.214  1.00  0.00           C  
ATOM   1253  HG2 MET    82      53.013  35.100  19.933  1.00  0.00           H  
ATOM   1254  HG3 MET    82      51.589  34.181  19.440  1.00  0.00           H  
ATOM   1255  SD  MET    82      51.065  36.415  20.227  1.00  0.00           S  
ATOM   1256  CE  MET    82      49.381  35.698  20.365  1.00  0.00           C  
ATOM   1257  HE1 MET    82      48.863  36.654  20.447  1.00  0.00           H  
ATOM   1258  HE2 MET    82      49.098  35.171  19.454  1.00  0.00           H  
ATOM   1259  HE3 MET    82      49.082  35.021  21.165  1.00  0.00           H  
ATOM   1260  C   MET    82      53.274  32.526  22.998  1.00  0.00           C  
ATOM   1261  O   MET    82      52.620  31.558  23.468  1.00  0.00           O  
ATOM   1262  N   LYS    83      54.301  33.105  23.646  1.00  0.00           N  
ATOM   1263  H   LYS    83      54.930  33.723  23.154  1.00  0.00           H  
ATOM   1264  CA  LYS    83      54.580  32.931  25.104  1.00  0.00           C  
ATOM   1265  HA  LYS    83      54.237  31.962  25.469  1.00  0.00           H  
ATOM   1266  CB  LYS    83      56.089  33.104  25.368  1.00  0.00           C  
ATOM   1267  HB2 LYS    83      56.365  34.063  24.930  1.00  0.00           H  
ATOM   1268  HB3 LYS    83      56.174  33.064  26.454  1.00  0.00           H  
ATOM   1269  CG  LYS    83      57.066  32.048  24.767  1.00  0.00           C  
ATOM   1270  HG2 LYS    83      56.949  31.126  25.336  1.00  0.00           H  
ATOM   1271  HG3 LYS    83      56.832  31.668  23.773  1.00  0.00           H  
ATOM   1272  CD  LYS    83      58.637  32.320  24.830  1.00  0.00           C  
ATOM   1273  HD2 LYS    83      58.897  33.182  24.216  1.00  0.00           H  
ATOM   1274  HD3 LYS    83      58.873  32.353  25.894  1.00  0.00           H  
ATOM   1275  CE  LYS    83      59.543  31.195  24.283  1.00  0.00           C  
ATOM   1276  HE2 LYS    83      60.554  31.449  24.601  1.00  0.00           H  
ATOM   1277  HE3 LYS    83      59.371  30.207  24.710  1.00  0.00           H  
ATOM   1278  NZ  LYS    83      59.414  31.058  22.815  1.00  0.00           N  
ATOM   1279  HZ1 LYS    83      59.803  31.849  22.321  1.00  0.00           H  
ATOM   1280  HZ2 LYS    83      60.045  30.326  22.523  1.00  0.00           H  
ATOM   1281  HZ3 LYS    83      58.446  30.948  22.549  1.00  0.00           H  
ATOM   1282  C   LYS    83      53.749  33.907  26.045  1.00  0.00           C  
ATOM   1283  O   LYS    83      53.667  35.125  25.808  1.00  0.00           O  
ATOM   1284  N   VAL    84      53.131  33.316  27.025  1.00  0.00           N  
ATOM   1285  H   VAL    84      53.448  32.386  27.261  1.00  0.00           H  
ATOM   1286  CA  VAL    84      52.128  33.967  27.942  1.00  0.00           C  
ATOM   1287  HA  VAL    84      52.071  35.031  27.711  1.00  0.00           H  
ATOM   1288  CB  VAL    84      50.703  33.530  27.538  1.00  0.00           C  
ATOM   1289  HB  VAL    84      50.450  33.793  26.511  1.00  0.00           H  
ATOM   1290  CG1 VAL    84      50.414  32.042  27.607  1.00  0.00           C  
ATOM   1291 HG11 VAL    84      50.858  31.563  26.733  1.00  0.00           H  
ATOM   1292 HG12 VAL    84      50.774  31.710  28.581  1.00  0.00           H  
ATOM   1293 HG13 VAL    84      49.344  31.951  27.420  1.00  0.00           H  
ATOM   1294  CG2 VAL    84      49.759  34.280  28.423  1.00  0.00           C  
ATOM   1295 HG21 VAL    84      50.115  35.298  28.578  1.00  0.00           H  
ATOM   1296 HG22 VAL    84      48.815  34.469  27.912  1.00  0.00           H  
ATOM   1297 HG23 VAL    84      49.562  33.653  29.293  1.00  0.00           H  
ATOM   1298  C   VAL    84      52.397  33.874  29.421  1.00  0.00           C  
ATOM   1299  O   VAL    84      52.546  32.777  29.953  1.00  0.00           O  
ATOM   1300  N   ILE    85      52.279  34.989  30.133  1.00  0.00           N  
ATOM   1301  H   ILE    85      52.151  35.880  29.675  1.00  0.00           H  
ATOM   1302  CA  ILE    85      52.456  35.181  31.605  1.00  0.00           C  
ATOM   1303  HA  ILE    85      52.562  34.170  32.000  1.00  0.00           H  
ATOM   1304  CB  ILE    85      53.818  35.917  31.952  1.00  0.00           C  
ATOM   1305  HB  ILE    85      53.945  36.859  31.418  1.00  0.00           H  
ATOM   1306  CG2 ILE    85      53.968  36.270  33.454  1.00  0.00           C  
ATOM   1307 HG21 ILE    85      54.829  36.890  33.705  1.00  0.00           H  
ATOM   1308 HG22 ILE    85      53.124  36.870  33.796  1.00  0.00           H  
ATOM   1309 HG23 ILE    85      53.985  35.333  34.011  1.00  0.00           H  
ATOM   1310  CG1 ILE    85      55.056  35.012  31.623  1.00  0.00           C  
ATOM   1311 HG12 ILE    85      54.795  33.986  31.883  1.00  0.00           H  
ATOM   1312 HG13 ILE    85      55.105  34.804  30.554  1.00  0.00           H  
ATOM   1313  CD1 ILE    85      56.448  35.518  32.124  1.00  0.00           C  
ATOM   1314 HD11 ILE    85      56.559  36.570  31.860  1.00  0.00           H  
ATOM   1315 HD12 ILE    85      56.599  35.348  33.190  1.00  0.00           H  
ATOM   1316 HD13 ILE    85      57.226  34.905  31.671  1.00  0.00           H  
ATOM   1317  C   ILE    85      51.183  35.753  32.258  1.00  0.00           C  
ATOM   1318  O   ILE    85      50.536  36.628  31.637  1.00  0.00           O  
ATOM   1319  N   ALA    86      50.734  35.334  33.531  1.00  0.00           N  
ATOM   1320  H   ALA    86      51.315  34.724  34.088  1.00  0.00           H  
ATOM   1321  CA  ALA    86      49.728  36.094  34.313  1.00  0.00           C  
ATOM   1322  HA  ALA    86      49.287  36.697  33.519  1.00  0.00           H  
ATOM   1323  CB  ALA    86      48.594  35.066  34.937  1.00  0.00           C  
ATOM   1324  HB1 ALA    86      49.157  34.415  35.606  1.00  0.00           H  
ATOM   1325  HB2 ALA    86      47.819  35.610  35.477  1.00  0.00           H  
ATOM   1326  HB3 ALA    86      48.101  34.584  34.093  1.00  0.00           H  
ATOM   1327  C   ALA    86      50.294  37.051  35.370  1.00  0.00           C  
ATOM   1328  O   ALA    86      51.419  36.847  35.861  1.00  0.00           O  
ATOM   1329  N   VAL    87      49.533  38.073  35.766  1.00  0.00           N  
ATOM   1330  H   VAL    87      48.609  38.245  35.397  1.00  0.00           H  
ATOM   1331  CA  VAL    87      49.744  38.921  36.905  1.00  0.00           C  
ATOM   1332  HA  VAL    87      50.415  38.429  37.609  1.00  0.00           H  
ATOM   1333  CB  VAL    87      50.348  40.310  36.473  1.00  0.00           C  
ATOM   1334  HB  VAL    87      51.364  40.108  36.134  1.00  0.00           H  
ATOM   1335  CG1 VAL    87      49.560  41.054  35.437  1.00  0.00           C  
ATOM   1336 HG11 VAL    87      49.343  40.474  34.540  1.00  0.00           H  
ATOM   1337 HG12 VAL    87      48.591  41.287  35.879  1.00  0.00           H  
ATOM   1338 HG13 VAL    87      50.063  41.985  35.179  1.00  0.00           H  
ATOM   1339  CG2 VAL    87      50.557  41.173  37.696  1.00  0.00           C  
ATOM   1340 HG21 VAL    87      49.600  41.394  38.169  1.00  0.00           H  
ATOM   1341 HG22 VAL    87      51.022  40.572  38.478  1.00  0.00           H  
ATOM   1342 HG23 VAL    87      51.185  41.999  37.362  1.00  0.00           H  
ATOM   1343  C   VAL    87      48.513  39.087  37.732  1.00  0.00           C  
ATOM   1344  O   VAL    87      47.425  39.417  37.299  1.00  0.00           O  
ATOM   1345  N   ASP    88      48.679  38.657  39.055  1.00  0.00           N  
ATOM   1346  H   ASP    88      49.582  38.247  39.249  1.00  0.00           H  
ATOM   1347  CA  ASP    88      47.723  38.403  40.142  1.00  0.00           C  
ATOM   1348  HA  ASP    88      48.239  37.967  40.997  1.00  0.00           H  
ATOM   1349  CB  ASP    88      47.150  39.676  40.772  1.00  0.00           C  
ATOM   1350  HB2 ASP    88      47.430  40.553  40.187  1.00  0.00           H  
ATOM   1351  HB3 ASP    88      46.072  39.606  40.913  1.00  0.00           H  
ATOM   1352  CG  ASP    88      47.672  39.834  42.201  1.00  0.00           C  
ATOM   1353  OD1 ASP    88      48.868  40.172  42.332  1.00  0.00           O  
ATOM   1354  OD2 ASP    88      46.837  39.708  43.124  1.00  0.00           O  
ATOM   1355  C   ASP    88      46.528  37.457  39.844  1.00  0.00           C  
ATOM   1356  O   ASP    88      46.215  36.544  40.665  1.00  0.00           O  
ATOM   1357  N   ASP    89      45.848  37.674  38.767  1.00  0.00           N  
ATOM   1358  H   ASP    89      46.088  38.428  38.140  1.00  0.00           H  
ATOM   1359  CA  ASP    89      44.650  36.959  38.341  1.00  0.00           C  
ATOM   1360  HA  ASP    89      43.959  36.695  39.141  1.00  0.00           H  
ATOM   1361  CB  ASP    89      43.827  37.788  37.352  1.00  0.00           C  
ATOM   1362  HB2 ASP    89      44.408  38.134  36.497  1.00  0.00           H  
ATOM   1363  HB3 ASP    89      43.072  37.117  36.941  1.00  0.00           H  
ATOM   1364  CG  ASP    89      43.015  38.914  38.010  1.00  0.00           C  
ATOM   1365  OD1 ASP    89      41.798  38.989  37.739  1.00  0.00           O  
ATOM   1366  OD2 ASP    89      43.635  39.816  38.724  1.00  0.00           O  
ATOM   1367  C   ASP    89      45.036  35.631  37.673  1.00  0.00           C  
ATOM   1368  O   ASP    89      44.984  35.610  36.467  1.00  0.00           O  
ATOM   1369  N   GLN    90      45.218  34.505  38.447  1.00  0.00           N  
ATOM   1370  H   GLN    90      45.222  34.652  39.446  1.00  0.00           H  
ATOM   1371  CA  GLN    90      45.431  33.154  37.983  1.00  0.00           C  
ATOM   1372  HA  GLN    90      46.268  33.248  37.292  1.00  0.00           H  
ATOM   1373  CB  GLN    90      45.875  32.314  39.164  1.00  0.00           C  
ATOM   1374  HB2 GLN    90      46.547  33.012  39.664  1.00  0.00           H  
ATOM   1375  HB3 GLN    90      45.023  32.211  39.836  1.00  0.00           H  
ATOM   1376  CG  GLN    90      46.369  30.932  38.735  1.00  0.00           C  
ATOM   1377  HG2 GLN    90      45.582  30.262  38.388  1.00  0.00           H  
ATOM   1378  HG3 GLN    90      47.010  31.096  37.869  1.00  0.00           H  
ATOM   1379  CD  GLN    90      47.201  30.150  39.764  1.00  0.00           C  
ATOM   1380  OE1 GLN    90      47.023  30.157  40.935  1.00  0.00           O  
ATOM   1381  NE2 GLN    90      48.122  29.397  39.159  1.00  0.00           N  
ATOM   1382 HE21 GLN    90      48.815  28.879  39.680  1.00  0.00           H  
ATOM   1383 HE22 GLN    90      48.316  29.472  38.170  1.00  0.00           H  
ATOM   1384  C   GLN    90      44.186  32.476  37.233  1.00  0.00           C  
ATOM   1385  O   GLN    90      43.053  32.602  37.765  1.00  0.00           O  
ATOM   1386  N   PHE    91      44.408  31.743  36.114  1.00  0.00           N  
ATOM   1387  H   PHE    91      45.313  31.856  35.682  1.00  0.00           H  
ATOM   1388  CA  PHE    91      43.353  30.909  35.413  1.00  0.00           C  
ATOM   1389  HA  PHE    91      42.457  31.493  35.202  1.00  0.00           H  
ATOM   1390  CB  PHE    91      43.983  30.359  34.063  1.00  0.00           C  
ATOM   1391  HB2 PHE    91      44.657  29.509  34.164  1.00  0.00           H  
ATOM   1392  HB3 PHE    91      43.190  29.861  33.503  1.00  0.00           H  
ATOM   1393  CG  PHE    91      44.587  31.331  33.073  1.00  0.00           C  
ATOM   1394  CD1 PHE    91      44.029  32.610  32.921  1.00  0.00           C  
ATOM   1395  HD1 PHE    91      43.235  32.993  33.546  1.00  0.00           H  
ATOM   1396  CE1 PHE    91      44.701  33.446  32.009  1.00  0.00           C  
ATOM   1397  HE1 PHE    91      44.474  34.495  31.892  1.00  0.00           H  
ATOM   1398  CZ  PHE    91      45.586  32.881  31.064  1.00  0.00           C  
ATOM   1399  HZ  PHE    91      45.977  33.490  30.262  1.00  0.00           H  
ATOM   1400  CE2 PHE    91      46.127  31.599  31.316  1.00  0.00           C  
ATOM   1401  HE2 PHE    91      46.861  31.184  30.642  1.00  0.00           H  
ATOM   1402  CD2 PHE    91      45.624  30.889  32.343  1.00  0.00           C  
ATOM   1403  HD2 PHE    91      45.977  29.884  32.520  1.00  0.00           H  
ATOM   1404  C   PHE    91      43.004  29.687  36.226  1.00  0.00           C  
ATOM   1405  O   PHE    91      43.855  29.103  36.926  1.00  0.00           O  
ATOM   1406  N   VAL    92      41.711  29.300  36.169  1.00  0.00           N  
ATOM   1407  H   VAL    92      41.096  29.881  35.617  1.00  0.00           H  
ATOM   1408  CA  VAL    92      41.257  28.109  36.871  1.00  0.00           C  
ATOM   1409  HA  VAL    92      42.114  27.632  37.346  1.00  0.00           H  
ATOM   1410  CB  VAL    92      40.251  28.389  38.047  1.00  0.00           C  
ATOM   1411  HB  VAL    92      40.110  27.436  38.556  1.00  0.00           H  
ATOM   1412  CG1 VAL    92      40.916  29.342  39.110  1.00  0.00           C  
ATOM   1413 HG11 VAL    92      41.907  28.921  39.278  1.00  0.00           H  
ATOM   1414 HG12 VAL    92      41.053  30.339  38.692  1.00  0.00           H  
ATOM   1415 HG13 VAL    92      40.199  29.224  39.922  1.00  0.00           H  
ATOM   1416  CG2 VAL    92      38.894  28.908  37.545  1.00  0.00           C  
ATOM   1417 HG21 VAL    92      39.013  29.921  37.159  1.00  0.00           H  
ATOM   1418 HG22 VAL    92      38.428  28.119  36.955  1.00  0.00           H  
ATOM   1419 HG23 VAL    92      38.299  29.120  38.433  1.00  0.00           H  
ATOM   1420  C   VAL    92      40.625  27.073  35.909  1.00  0.00           C  
ATOM   1421  O   VAL    92      39.927  27.470  34.984  1.00  0.00           O  
ATOM   1422  N   ASN    93      40.884  25.807  36.160  1.00  0.00           N  
ATOM   1423  H   ASN    93      41.542  25.586  36.894  1.00  0.00           H  
ATOM   1424  CA  ASN    93      40.388  24.672  35.333  1.00  0.00           C  
ATOM   1425  HA  ASN    93      40.490  25.023  34.306  1.00  0.00           H  
ATOM   1426  CB  ASN    93      41.238  23.413  35.452  1.00  0.00           C  
ATOM   1427  HB2 ASN    93      40.902  22.688  34.711  1.00  0.00           H  
ATOM   1428  HB3 ASN    93      42.233  23.752  35.165  1.00  0.00           H  
ATOM   1429  CG  ASN    93      41.271  22.801  36.763  1.00  0.00           C  
ATOM   1430  OD1 ASN    93      40.277  22.664  37.490  1.00  0.00           O  
ATOM   1431  ND2 ASN    93      42.336  22.094  37.112  1.00  0.00           N  
ATOM   1432 HD21 ASN    93      42.212  21.496  37.916  1.00  0.00           H  
ATOM   1433 HD22 ASN    93      43.134  22.001  36.501  1.00  0.00           H  
ATOM   1434  C   ASN    93      38.918  24.443  35.473  1.00  0.00           C  
ATOM   1435  O   ASN    93      38.268  25.271  36.161  1.00  0.00           O  
ATOM   1436  N   ALA    94      38.348  23.432  34.840  1.00  0.00           N  
ATOM   1437  H   ALA    94      38.885  23.063  34.068  1.00  0.00           H  
ATOM   1438  CA  ALA    94      36.987  23.133  34.921  1.00  0.00           C  
ATOM   1439  HA  ALA    94      36.417  23.999  34.585  1.00  0.00           H  
ATOM   1440  CB  ALA    94      36.682  21.994  34.000  1.00  0.00           C  
ATOM   1441  HB1 ALA    94      37.103  22.040  32.995  1.00  0.00           H  
ATOM   1442  HB2 ALA    94      37.019  21.056  34.442  1.00  0.00           H  
ATOM   1443  HB3 ALA    94      35.600  22.023  33.876  1.00  0.00           H  
ATOM   1444  C   ALA    94      36.433  22.880  36.257  1.00  0.00           C  
ATOM   1445  O   ALA    94      35.248  23.214  36.512  1.00  0.00           O  
ATOM   1446  N   LYS    95      37.247  22.374  37.226  1.00  0.00           N  
ATOM   1447  H   LYS    95      38.119  22.063  36.822  1.00  0.00           H  
ATOM   1448  CA  LYS    95      36.992  22.161  38.665  1.00  0.00           C  
ATOM   1449  HA  LYS    95      35.904  22.146  38.728  1.00  0.00           H  
ATOM   1450  CB  LYS    95      37.608  20.801  39.174  1.00  0.00           C  
ATOM   1451  HB2 LYS    95      38.618  20.619  38.806  1.00  0.00           H  
ATOM   1452  HB3 LYS    95      37.549  20.868  40.260  1.00  0.00           H  
ATOM   1453  CG  LYS    95      36.823  19.622  38.922  1.00  0.00           C  
ATOM   1454  HG2 LYS    95      35.849  19.791  39.380  1.00  0.00           H  
ATOM   1455  HG3 LYS    95      36.636  19.494  37.856  1.00  0.00           H  
ATOM   1456  CD  LYS    95      37.538  18.361  39.440  1.00  0.00           C  
ATOM   1457  HD2 LYS    95      38.383  18.305  38.755  1.00  0.00           H  
ATOM   1458  HD3 LYS    95      37.729  18.526  40.501  1.00  0.00           H  
ATOM   1459  CE  LYS    95      36.764  17.063  39.328  1.00  0.00           C  
ATOM   1460  HE2 LYS    95      35.747  17.162  39.707  1.00  0.00           H  
ATOM   1461  HE3 LYS    95      36.709  16.712  38.297  1.00  0.00           H  
ATOM   1462  NZ  LYS    95      37.544  16.004  40.015  1.00  0.00           N  
ATOM   1463  HZ1 LYS    95      38.544  16.060  39.891  1.00  0.00           H  
ATOM   1464  HZ2 LYS    95      37.500  16.116  41.018  1.00  0.00           H  
ATOM   1465  HZ3 LYS    95      37.249  15.087  39.709  1.00  0.00           H  
ATOM   1466  C   LYS    95      37.279  23.397  39.557  1.00  0.00           C  
ATOM   1467  O   LYS    95      37.031  23.296  40.757  1.00  0.00           O  
ATOM   1468  N   GLY    96      37.700  24.516  38.980  1.00  0.00           N  
ATOM   1469  H   GLY    96      37.977  24.435  38.012  1.00  0.00           H  
ATOM   1470  CA  GLY    96      38.120  25.679  39.675  1.00  0.00           C  
ATOM   1471  HA2 GLY    96      38.235  26.504  38.971  1.00  0.00           H  
ATOM   1472  HA3 GLY    96      37.383  25.807  40.467  1.00  0.00           H  
ATOM   1473  C   GLY    96      39.450  25.376  40.465  1.00  0.00           C  
ATOM   1474  O   GLY    96      39.682  26.143  41.444  1.00  0.00           O  
ATOM   1475  N   LYS    97      40.217  24.313  40.310  1.00  0.00           N  
ATOM   1476  H   LYS    97      40.008  23.676  39.555  1.00  0.00           H  
ATOM   1477  CA  LYS    97      41.637  24.328  40.760  1.00  0.00           C  
ATOM   1478  HA  LYS    97      41.646  24.846  41.718  1.00  0.00           H  
ATOM   1479  CB  LYS    97      42.095  22.947  41.163  1.00  0.00           C  
ATOM   1480  HB2 LYS    97      42.004  22.269  40.314  1.00  0.00           H  
ATOM   1481  HB3 LYS    97      43.152  22.990  41.424  1.00  0.00           H  
ATOM   1482  CG  LYS    97      41.224  22.434  42.271  1.00  0.00           C  
ATOM   1483  HG2 LYS    97      41.242  23.204  43.043  1.00  0.00           H  
ATOM   1484  HG3 LYS    97      40.197  22.347  41.919  1.00  0.00           H  
ATOM   1485  CD  LYS    97      41.757  21.188  42.938  1.00  0.00           C  
ATOM   1486  HD2 LYS    97      41.901  20.379  42.222  1.00  0.00           H  
ATOM   1487  HD3 LYS    97      42.733  21.375  43.386  1.00  0.00           H  
ATOM   1488  CE  LYS    97      40.855  20.656  44.123  1.00  0.00           C  
ATOM   1489  HE2 LYS    97      40.854  21.319  44.989  1.00  0.00           H  
ATOM   1490  HE3 LYS    97      39.899  20.717  43.604  1.00  0.00           H  
ATOM   1491  NZ  LYS    97      41.227  19.297  44.462  1.00  0.00           N  
ATOM   1492  HZ1 LYS    97      42.204  19.167  44.682  1.00  0.00           H  
ATOM   1493  HZ2 LYS    97      40.734  18.966  45.279  1.00  0.00           H  
ATOM   1494  HZ3 LYS    97      41.031  18.617  43.741  1.00  0.00           H  
ATOM   1495  C   LYS    97      42.554  25.049  39.755  1.00  0.00           C  
ATOM   1496  O   LYS    97      42.126  25.082  38.558  1.00  0.00           O  
ATOM   1497  N   PRO    98      43.720  25.646  40.188  1.00  0.00           N  
ATOM   1498  CD  PRO    98      44.180  25.644  41.510  1.00  0.00           C  
ATOM   1499  HD2 PRO    98      44.298  24.639  41.914  1.00  0.00           H  
ATOM   1500  HD3 PRO    98      43.663  26.145  42.329  1.00  0.00           H  
ATOM   1501  CG  PRO    98      45.580  26.232  41.366  1.00  0.00           C  
ATOM   1502  HG2 PRO    98      46.258  25.447  41.031  1.00  0.00           H  
ATOM   1503  HG3 PRO    98      46.032  26.568  42.299  1.00  0.00           H  
ATOM   1504  CB  PRO    98      45.424  27.298  40.265  1.00  0.00           C  
ATOM   1505  HB2 PRO    98      46.392  27.460  39.790  1.00  0.00           H  
ATOM   1506  HB3 PRO    98      45.002  28.176  40.753  1.00  0.00           H  
ATOM   1507  CA  PRO    98      44.393  26.624  39.357  1.00  0.00           C  
ATOM   1508  HA  PRO    98      43.669  27.347  38.979  1.00  0.00           H  
ATOM   1509  C   PRO    98      45.158  25.869  38.264  1.00  0.00           C  
ATOM   1510  O   PRO    98      45.872  24.857  38.483  1.00  0.00           O  
ATOM   1511  N   MET    99      45.243  26.451  37.065  1.00  0.00           N  
ATOM   1512  H   MET    99      44.841  27.374  36.992  1.00  0.00           H  
ATOM   1513  CA  MET    99      46.099  26.052  35.936  1.00  0.00           C  
ATOM   1514  HA  MET    99      45.996  24.970  35.866  1.00  0.00           H  
ATOM   1515  CB  MET    99      45.544  26.622  34.600  1.00  0.00           C  
ATOM   1516  HB2 MET    99      45.645  27.707  34.574  1.00  0.00           H  
ATOM   1517  HB3 MET    99      46.223  26.321  33.802  1.00  0.00           H  
ATOM   1518  CG  MET    99      44.217  26.110  34.231  1.00  0.00           C  
ATOM   1519  HG2 MET    99      44.231  25.021  34.268  1.00  0.00           H  
ATOM   1520  HG3 MET    99      43.493  26.427  34.982  1.00  0.00           H  
ATOM   1521  SD  MET    99      43.443  26.746  32.672  1.00  0.00           S  
ATOM   1522  CE  MET    99      44.321  25.788  31.395  1.00  0.00           C  
ATOM   1523  HE1 MET    99      45.368  25.934  31.661  1.00  0.00           H  
ATOM   1524  HE2 MET    99      44.068  24.732  31.484  1.00  0.00           H  
ATOM   1525  HE3 MET    99      44.194  26.156  30.377  1.00  0.00           H  
ATOM   1526  C   MET    99      47.592  26.411  36.041  1.00  0.00           C  
ATOM   1527  O   MET    99      48.072  27.311  35.345  1.00  0.00           O  
ATOM   1528  N   ASP   100      48.279  25.800  37.008  1.00  0.00           N  
ATOM   1529  H   ASP   100      47.729  25.159  37.562  1.00  0.00           H  
ATOM   1530  CA  ASP   100      49.571  26.205  37.484  1.00  0.00           C  
ATOM   1531  HA  ASP   100      49.628  27.247  37.797  1.00  0.00           H  
ATOM   1532  CB  ASP   100      50.051  25.447  38.716  1.00  0.00           C  
ATOM   1533  HB2 ASP   100      50.876  26.020  39.140  1.00  0.00           H  
ATOM   1534  HB3 ASP   100      49.222  25.438  39.423  1.00  0.00           H  
ATOM   1535  CG  ASP   100      50.429  23.969  38.525  1.00  0.00           C  
ATOM   1536  OD1 ASP   100      51.552  23.652  38.889  1.00  0.00           O  
ATOM   1537  OD2 ASP   100      49.681  23.105  37.919  1.00  0.00           O  
ATOM   1538  C   ASP   100      50.740  26.133  36.432  1.00  0.00           C  
ATOM   1539  O   ASP   100      51.802  26.753  36.727  1.00  0.00           O  
ATOM   1540  N   THR   101      50.609  25.434  35.266  1.00  0.00           N  
ATOM   1541  H   THR   101      49.698  25.054  35.053  1.00  0.00           H  
ATOM   1542  CA  THR   101      51.616  25.542  34.184  1.00  0.00           C  
ATOM   1543  HA  THR   101      52.588  25.229  34.566  1.00  0.00           H  
ATOM   1544  CB  THR   101      51.248  24.700  32.972  1.00  0.00           C  
ATOM   1545  HB  THR   101      51.982  24.872  32.185  1.00  0.00           H  
ATOM   1546  CG2 THR   101      51.572  23.248  33.323  1.00  0.00           C  
ATOM   1547 HG21 THR   101      51.319  22.642  32.453  1.00  0.00           H  
ATOM   1548 HG22 THR   101      52.635  23.090  33.505  1.00  0.00           H  
ATOM   1549 HG23 THR   101      51.011  22.997  34.224  1.00  0.00           H  
ATOM   1550  OG1 THR   101      49.881  24.922  32.493  1.00  0.00           O  
ATOM   1551  HG1 THR   101      49.974  25.377  31.652  1.00  0.00           H  
ATOM   1552  C   THR   101      51.792  26.946  33.545  1.00  0.00           C  
ATOM   1553  O   THR   101      52.854  27.320  33.070  1.00  0.00           O  
ATOM   1554  N   VAL   102      50.824  27.889  33.677  1.00  0.00           N  
ATOM   1555  H   VAL   102      49.956  27.654  34.136  1.00  0.00           H  
ATOM   1556  CA  VAL   102      50.972  29.282  33.240  1.00  0.00           C  
ATOM   1557  HA  VAL   102      51.426  29.287  32.249  1.00  0.00           H  
ATOM   1558  CB  VAL   102      49.623  29.896  33.003  1.00  0.00           C  
ATOM   1559  HB  VAL   102      49.022  29.746  33.900  1.00  0.00           H  
ATOM   1560  CG1 VAL   102      49.713  31.418  32.666  1.00  0.00           C  
ATOM   1561 HG11 VAL   102      50.400  31.588  31.837  1.00  0.00           H  
ATOM   1562 HG12 VAL   102      48.730  31.861  32.507  1.00  0.00           H  
ATOM   1563 HG13 VAL   102      50.175  32.012  33.454  1.00  0.00           H  
ATOM   1564  CG2 VAL   102      48.913  29.199  31.750  1.00  0.00           C  
ATOM   1565 HG21 VAL   102      49.501  29.344  30.843  1.00  0.00           H  
ATOM   1566 HG22 VAL   102      48.740  28.149  31.984  1.00  0.00           H  
ATOM   1567 HG23 VAL   102      47.919  29.617  31.591  1.00  0.00           H  
ATOM   1568  C   VAL   102      51.773  30.141  34.322  1.00  0.00           C  
ATOM   1569  O   VAL   102      51.416  30.175  35.505  1.00  0.00           O  
ATOM   1570  N   PRO   103      52.823  30.924  33.864  1.00  0.00           N  
ATOM   1571  CD  PRO   103      53.528  30.767  32.566  1.00  0.00           C  
ATOM   1572  HD2 PRO   103      53.216  31.599  31.934  1.00  0.00           H  
ATOM   1573  HD3 PRO   103      53.321  29.867  31.987  1.00  0.00           H  
ATOM   1574  CG  PRO   103      55.017  30.811  32.946  1.00  0.00           C  
ATOM   1575  HG2 PRO   103      55.451  31.156  32.007  1.00  0.00           H  
ATOM   1576  HG3 PRO   103      55.449  29.824  33.114  1.00  0.00           H  
ATOM   1577  CB  PRO   103      55.016  31.765  34.159  1.00  0.00           C  
ATOM   1578  HB2 PRO   103      55.110  32.822  33.908  1.00  0.00           H  
ATOM   1579  HB3 PRO   103      55.770  31.450  34.881  1.00  0.00           H  
ATOM   1580  CA  PRO   103      53.684  31.611  34.856  1.00  0.00           C  
ATOM   1581  HA  PRO   103      53.801  31.019  35.763  1.00  0.00           H  
ATOM   1582  C   PRO   103      53.093  32.800  35.510  1.00  0.00           C  
ATOM   1583  O   PRO   103      52.461  33.595  34.754  1.00  0.00           O  
ATOM   1584  N   LEU   104      53.051  32.830  36.826  1.00  0.00           N  
ATOM   1585  H   LEU   104      53.419  32.005  37.278  1.00  0.00           H  
ATOM   1586  CA  LEU   104      52.288  33.792  37.660  1.00  0.00           C  
ATOM   1587  HA  LEU   104      51.765  34.376  36.903  1.00  0.00           H  
ATOM   1588  CB  LEU   104      51.213  32.995  38.389  1.00  0.00           C  
ATOM   1589  HB2 LEU   104      50.591  32.439  37.688  1.00  0.00           H  
ATOM   1590  HB3 LEU   104      51.766  32.331  39.053  1.00  0.00           H  
ATOM   1591  CG  LEU   104      50.280  33.732  39.342  1.00  0.00           C  
ATOM   1592  HG  LEU   104      50.855  34.174  40.155  1.00  0.00           H  
ATOM   1593  CD1 LEU   104      49.482  34.810  38.546  1.00  0.00           C  
ATOM   1594 HD11 LEU   104      50.113  35.546  38.047  1.00  0.00           H  
ATOM   1595 HD12 LEU   104      48.949  34.410  37.683  1.00  0.00           H  
ATOM   1596 HD13 LEU   104      48.802  35.244  39.278  1.00  0.00           H  
ATOM   1597  CD2 LEU   104      49.307  32.806  40.077  1.00  0.00           C  
ATOM   1598 HD21 LEU   104      49.903  32.449  40.917  1.00  0.00           H  
ATOM   1599 HD22 LEU   104      48.400  33.339  40.363  1.00  0.00           H  
ATOM   1600 HD23 LEU   104      49.089  32.038  39.335  1.00  0.00           H  
ATOM   1601  C   LEU   104      53.170  34.718  38.541  1.00  0.00           C  
ATOM   1602  O   LEU   104      53.835  34.202  39.486  1.00  0.00           O  
ATOM   1603  N   VAL   105      53.055  36.048  38.364  1.00  0.00           N  
ATOM   1604  H   VAL   105      52.596  36.399  37.536  1.00  0.00           H  
ATOM   1605  CA  VAL   105      53.428  37.069  39.432  1.00  0.00           C  
ATOM   1606  HA  VAL   105      54.195  36.555  40.010  1.00  0.00           H  
ATOM   1607  CB  VAL   105      53.839  38.431  38.876  1.00  0.00           C  
ATOM   1608  HB  VAL   105      53.028  38.916  38.331  1.00  0.00           H  
ATOM   1609  CG1 VAL   105      54.265  39.323  40.070  1.00  0.00           C  
ATOM   1610 HG11 VAL   105      53.399  39.672  40.633  1.00  0.00           H  
ATOM   1611 HG12 VAL   105      54.855  38.701  40.744  1.00  0.00           H  
ATOM   1612 HG13 VAL   105      54.764  40.216  39.694  1.00  0.00           H  
ATOM   1613  CG2 VAL   105      55.005  38.272  37.929  1.00  0.00           C  
ATOM   1614 HG21 VAL   105      55.886  37.833  38.397  1.00  0.00           H  
ATOM   1615 HG22 VAL   105      54.581  37.844  37.021  1.00  0.00           H  
ATOM   1616 HG23 VAL   105      55.288  39.264  37.575  1.00  0.00           H  
ATOM   1617  C   VAL   105      52.173  37.164  40.268  1.00  0.00           C  
ATOM   1618  O   VAL   105      51.104  37.384  39.723  1.00  0.00           O  
ATOM   1619  N   MET   106      52.278  37.053  41.597  1.00  0.00           N  
ATOM   1620  H   MET   106      53.202  37.031  42.005  1.00  0.00           H  
ATOM   1621  CA  MET   106      51.193  37.555  42.468  1.00  0.00           C  
ATOM   1622  HA  MET   106      50.605  38.338  41.990  1.00  0.00           H  
ATOM   1623  CB  MET   106      50.326  36.353  42.945  1.00  0.00           C  
ATOM   1624  HB2 MET   106      50.246  35.619  42.144  1.00  0.00           H  
ATOM   1625  HB3 MET   106      50.719  35.937  43.873  1.00  0.00           H  
ATOM   1626  CG  MET   106      48.883  36.691  43.322  1.00  0.00           C  
ATOM   1627  HG2 MET   106      48.906  37.742  43.611  1.00  0.00           H  
ATOM   1628  HG3 MET   106      48.246  36.691  42.438  1.00  0.00           H  
ATOM   1629  SD  MET   106      48.101  35.475  44.403  1.00  0.00           S  
ATOM   1630  CE  MET   106      47.527  34.116  43.345  1.00  0.00           C  
ATOM   1631  HE1 MET   106      48.413  33.583  42.999  1.00  0.00           H  
ATOM   1632  HE2 MET   106      47.117  33.373  44.029  1.00  0.00           H  
ATOM   1633  HE3 MET   106      46.708  34.264  42.640  1.00  0.00           H  
ATOM   1634  C   MET   106      51.821  38.389  43.630  1.00  0.00           C  
ATOM   1635  O   MET   106      53.004  38.161  43.996  1.00  0.00           O  
ATOM   1636  N   LEU   107      51.086  39.404  44.104  1.00  0.00           N  
ATOM   1637  H   LEU   107      50.284  39.695  43.564  1.00  0.00           H  
ATOM   1638  CA  LEU   107      51.378  39.926  45.405  1.00  0.00           C  
ATOM   1639  HA  LEU   107      52.416  40.256  45.390  1.00  0.00           H  
ATOM   1640  CB  LEU   107      50.556  41.214  45.651  1.00  0.00           C  
ATOM   1641  HB2 LEU   107      51.039  41.499  46.586  1.00  0.00           H  
ATOM   1642  HB3 LEU   107      50.800  42.015  44.953  1.00  0.00           H  
ATOM   1643  CG  LEU   107      48.957  41.289  45.710  1.00  0.00           C  
ATOM   1644  HG  LEU   107      48.564  41.190  44.699  1.00  0.00           H  
ATOM   1645  CD1 LEU   107      48.221  40.133  46.489  1.00  0.00           C  
ATOM   1646 HD11 LEU   107      48.594  40.106  47.513  1.00  0.00           H  
ATOM   1647 HD12 LEU   107      47.145  40.286  46.404  1.00  0.00           H  
ATOM   1648 HD13 LEU   107      48.641  39.198  46.119  1.00  0.00           H  
ATOM   1649  CD2 LEU   107      48.533  42.683  46.168  1.00  0.00           C  
ATOM   1650 HD21 LEU   107      49.139  42.948  47.034  1.00  0.00           H  
ATOM   1651 HD22 LEU   107      48.780  43.518  45.512  1.00  0.00           H  
ATOM   1652 HD23 LEU   107      47.468  42.720  46.399  1.00  0.00           H  
ATOM   1653  C   LEU   107      51.268  38.885  46.572  1.00  0.00           C  
ATOM   1654  O   LEU   107      50.743  37.825  46.339  1.00  0.00           O  
ATOM   1655  N   ALA   108      51.734  39.280  47.759  1.00  0.00           N  
ATOM   1656  H   ALA   108      52.345  40.080  47.845  1.00  0.00           H  
ATOM   1657  CA  ALA   108      51.634  38.480  48.960  1.00  0.00           C  
ATOM   1658  HA  ALA   108      51.686  37.438  48.644  1.00  0.00           H  
ATOM   1659  CB  ALA   108      52.774  38.835  49.898  1.00  0.00           C  
ATOM   1660  HB1 ALA   108      53.636  38.918  49.236  1.00  0.00           H  
ATOM   1661  HB2 ALA   108      52.678  39.772  50.448  1.00  0.00           H  
ATOM   1662  HB3 ALA   108      53.040  38.017  50.568  1.00  0.00           H  
ATOM   1663  C   ALA   108      50.270  38.495  49.699  1.00  0.00           C  
ATOM   1664  O   ALA   108      50.022  39.103  50.669  1.00  0.00           O  
ATOM   1665  N   ALA   109      49.329  37.823  49.044  1.00  0.00           N  
ATOM   1666  H   ALA   109      49.505  37.569  48.082  1.00  0.00           H  
ATOM   1667  CA  ALA   109      47.945  37.902  49.418  1.00  0.00           C  
ATOM   1668  HA  ALA   109      47.594  38.924  49.277  1.00  0.00           H  
ATOM   1669  CB  ALA   109      47.065  37.135  48.355  1.00  0.00           C  
ATOM   1670  HB1 ALA   109      46.027  37.223  48.673  1.00  0.00           H  
ATOM   1671  HB2 ALA   109      47.134  37.627  47.384  1.00  0.00           H  
ATOM   1672  HB3 ALA   109      47.207  36.062  48.483  1.00  0.00           H  
ATOM   1673  C   ALA   109      47.672  37.457  50.843  1.00  0.00           C  
ATOM   1674  O   ALA   109      46.763  38.084  51.420  1.00  0.00           O  
ATOM   1675  N   THR   110      48.479  36.549  51.427  1.00  0.00           N  
ATOM   1676  H   THR   110      49.222  36.094  50.916  1.00  0.00           H  
ATOM   1677  CA  THR   110      48.172  36.201  52.831  1.00  0.00           C  
ATOM   1678  HA  THR   110      47.089  36.313  52.878  1.00  0.00           H  
ATOM   1679  CB  THR   110      48.609  34.827  53.283  1.00  0.00           C  
ATOM   1680  HB  THR   110      49.667  34.655  53.085  1.00  0.00           H  
ATOM   1681  CG2 THR   110      48.395  34.528  54.788  1.00  0.00           C  
ATOM   1682 HG21 THR   110      47.342  34.316  54.973  1.00  0.00           H  
ATOM   1683 HG22 THR   110      48.923  33.614  55.061  1.00  0.00           H  
ATOM   1684 HG23 THR   110      48.801  35.312  55.427  1.00  0.00           H  
ATOM   1685  OG1 THR   110      47.929  33.880  52.485  1.00  0.00           O  
ATOM   1686  HG1 THR   110      48.348  33.793  51.626  1.00  0.00           H  
ATOM   1687  C   THR   110      48.872  37.335  53.658  1.00  0.00           C  
ATOM   1688  O   THR   110      48.235  37.941  54.413  1.00  0.00           O  
ATOM   1689  N   LYS   111      50.148  37.696  53.405  1.00  0.00           N  
ATOM   1690  H   LYS   111      50.645  37.363  52.592  1.00  0.00           H  
ATOM   1691  CA  LYS   111      50.923  38.600  54.355  1.00  0.00           C  
ATOM   1692  HA  LYS   111      50.946  38.071  55.308  1.00  0.00           H  
ATOM   1693  CB  LYS   111      52.391  38.676  53.833  1.00  0.00           C  
ATOM   1694  HB2 LYS   111      52.490  39.341  52.975  1.00  0.00           H  
ATOM   1695  HB3 LYS   111      53.010  39.211  54.553  1.00  0.00           H  
ATOM   1696  CG  LYS   111      53.060  37.373  53.482  1.00  0.00           C  
ATOM   1697  HG2 LYS   111      52.974  36.571  54.215  1.00  0.00           H  
ATOM   1698  HG3 LYS   111      52.565  37.001  52.585  1.00  0.00           H  
ATOM   1699  CD  LYS   111      54.577  37.412  53.209  1.00  0.00           C  
ATOM   1700  HD2 LYS   111      54.842  38.354  52.728  1.00  0.00           H  
ATOM   1701  HD3 LYS   111      55.214  37.236  54.075  1.00  0.00           H  
ATOM   1702  CE  LYS   111      55.032  36.323  52.282  1.00  0.00           C  
ATOM   1703  HE2 LYS   111      54.427  35.435  52.464  1.00  0.00           H  
ATOM   1704  HE3 LYS   111      54.783  36.742  51.307  1.00  0.00           H  
ATOM   1705  NZ  LYS   111      56.446  35.876  52.520  1.00  0.00           N  
ATOM   1706  HZ1 LYS   111      57.096  36.616  52.297  1.00  0.00           H  
ATOM   1707  HZ2 LYS   111      56.491  35.633  53.499  1.00  0.00           H  
ATOM   1708  HZ3 LYS   111      56.783  35.217  51.833  1.00  0.00           H  
ATOM   1709  C   LYS   111      50.399  40.034  54.374  1.00  0.00           C  
ATOM   1710  O   LYS   111      50.428  40.644  55.453  1.00  0.00           O  
ATOM   1711  N   ILE   112      49.933  40.458  53.228  1.00  0.00           N  
ATOM   1712  H   ILE   112      49.927  39.901  52.386  1.00  0.00           H  
ATOM   1713  CA  ILE   112      49.218  41.786  53.106  1.00  0.00           C  
ATOM   1714  HA  ILE   112      49.812  42.485  53.696  1.00  0.00           H  
ATOM   1715  CB  ILE   112      49.328  42.246  51.652  1.00  0.00           C  
ATOM   1716  HB  ILE   112      48.667  41.591  51.084  1.00  0.00           H  
ATOM   1717  CG2 ILE   112      48.585  43.613  51.500  1.00  0.00           C  
ATOM   1718 HG21 ILE   112      47.575  43.549  51.906  1.00  0.00           H  
ATOM   1719 HG22 ILE   112      49.000  44.447  52.066  1.00  0.00           H  
ATOM   1720 HG23 ILE   112      48.493  43.813  50.433  1.00  0.00           H  
ATOM   1721  CG1 ILE   112      50.780  42.401  51.088  1.00  0.00           C  
ATOM   1722 HG12 ILE   112      51.149  43.345  51.487  1.00  0.00           H  
ATOM   1723 HG13 ILE   112      51.406  41.549  51.354  1.00  0.00           H  
ATOM   1724  CD1 ILE   112      50.870  42.447  49.584  1.00  0.00           C  
ATOM   1725 HD11 ILE   112      51.905  42.688  49.338  1.00  0.00           H  
ATOM   1726 HD12 ILE   112      50.593  41.499  49.124  1.00  0.00           H  
ATOM   1727 HD13 ILE   112      50.177  43.157  49.133  1.00  0.00           H  
ATOM   1728  C   ILE   112      47.811  41.722  53.684  1.00  0.00           C  
ATOM   1729  O   ILE   112      47.444  42.624  54.495  1.00  0.00           O  
ATOM   1730  N   GLY   113      47.036  40.631  53.461  1.00  0.00           N  
ATOM   1731  H   GLY   113      47.400  39.831  52.963  1.00  0.00           H  
ATOM   1732  CA  GLY   113      45.736  40.443  54.159  1.00  0.00           C  
ATOM   1733  HA2 GLY   113      45.114  41.323  53.994  1.00  0.00           H  
ATOM   1734  HA3 GLY   113      45.197  39.625  53.681  1.00  0.00           H  
ATOM   1735  C   GLY   113      45.795  40.372  55.703  1.00  0.00           C  
ATOM   1736  O   GLY   113      45.178  41.200  56.414  1.00  0.00           O  
ATOM   1737  N   GLU   114      46.697  39.576  56.179  1.00  0.00           N  
ATOM   1738  H   GLU   114      47.287  39.077  55.529  1.00  0.00           H  
ATOM   1739  CA  GLU   114      47.071  39.588  57.581  1.00  0.00           C  
ATOM   1740  HA  GLU   114      46.215  39.089  58.036  1.00  0.00           H  
ATOM   1741  CB  GLU   114      48.230  38.621  57.780  1.00  0.00           C  
ATOM   1742  HB2 GLU   114      48.030  37.654  57.318  1.00  0.00           H  
ATOM   1743  HB3 GLU   114      49.084  38.994  57.214  1.00  0.00           H  
ATOM   1744  CG  GLU   114      48.688  38.409  59.214  1.00  0.00           C  
ATOM   1745  HG2 GLU   114      49.211  39.257  59.657  1.00  0.00           H  
ATOM   1746  HG3 GLU   114      47.830  38.249  59.866  1.00  0.00           H  
ATOM   1747  CD  GLU   114      49.565  37.110  59.219  1.00  0.00           C  
ATOM   1748  OE1 GLU   114      49.135  36.074  58.723  1.00  0.00           O  
ATOM   1749  OE2 GLU   114      50.707  37.120  59.770  1.00  0.00           O  
ATOM   1750  C   GLU   114      47.375  41.029  58.131  1.00  0.00           C  
ATOM   1751  O   GLU   114      46.953  41.383  59.184  1.00  0.00           O  
ATOM   1752  N   ARG   115      48.131  41.826  57.346  1.00  0.00           N  
ATOM   1753  H   ARG   115      48.454  41.529  56.436  1.00  0.00           H  
ATOM   1754  CA  ARG   115      48.434  43.219  57.740  1.00  0.00           C  
ATOM   1755  HA  ARG   115      48.900  43.140  58.722  1.00  0.00           H  
ATOM   1756  CB  ARG   115      49.483  43.727  56.833  1.00  0.00           C  
ATOM   1757  HB2 ARG   115      49.469  43.281  55.838  1.00  0.00           H  
ATOM   1758  HB3 ARG   115      49.430  44.809  56.716  1.00  0.00           H  
ATOM   1759  CG  ARG   115      50.856  43.494  57.477  1.00  0.00           C  
ATOM   1760  HG2 ARG   115      50.771  43.729  58.538  1.00  0.00           H  
ATOM   1761  HG3 ARG   115      51.018  42.421  57.376  1.00  0.00           H  
ATOM   1762  CD  ARG   115      51.869  44.412  56.766  1.00  0.00           C  
ATOM   1763  HD2 ARG   115      52.874  44.020  56.923  1.00  0.00           H  
ATOM   1764  HD3 ARG   115      51.753  44.429  55.682  1.00  0.00           H  
ATOM   1765  NE  ARG   115      51.727  45.746  57.235  1.00  0.00           N  
ATOM   1766  HE  ARG   115      50.929  45.951  57.819  1.00  0.00           H  
ATOM   1767  CZ  ARG   115      52.095  46.866  56.728  1.00  0.00           C  
ATOM   1768  NH1 ARG   115      52.975  46.922  55.807  1.00  0.00           N  
ATOM   1769 HH11 ARG   115      53.492  46.108  55.507  1.00  0.00           H  
ATOM   1770 HH12 ARG   115      53.408  47.828  55.695  1.00  0.00           H  
ATOM   1771  NH2 ARG   115      51.687  47.991  57.230  1.00  0.00           N  
ATOM   1772 HH21 ARG   115      51.130  47.931  58.070  1.00  0.00           H  
ATOM   1773 HH22 ARG   115      52.171  48.833  56.951  1.00  0.00           H  
ATOM   1774  C   ARG   115      47.236  44.216  57.811  1.00  0.00           C  
ATOM   1775  O   ARG   115      47.244  45.040  58.707  1.00  0.00           O  
ATOM   1776  N   GLN   116      46.247  43.952  56.981  1.00  0.00           N  
ATOM   1777  H   GLN   116      46.404  43.291  56.234  1.00  0.00           H  
ATOM   1778  CA  GLN   116      44.924  44.695  56.953  1.00  0.00           C  
ATOM   1779  HA  GLN   116      45.120  45.766  56.977  1.00  0.00           H  
ATOM   1780  CB  GLN   116      44.091  44.273  55.675  1.00  0.00           C  
ATOM   1781  HB2 GLN   116      44.607  44.436  54.729  1.00  0.00           H  
ATOM   1782  HB3 GLN   116      43.845  43.216  55.767  1.00  0.00           H  
ATOM   1783  CG  GLN   116      42.713  44.983  55.564  1.00  0.00           C  
ATOM   1784  HG2 GLN   116      42.225  45.022  56.538  1.00  0.00           H  
ATOM   1785  HG3 GLN   116      42.967  46.028  55.386  1.00  0.00           H  
ATOM   1786  CD  GLN   116      41.760  44.230  54.649  1.00  0.00           C  
ATOM   1787  OE1 GLN   116      41.404  43.078  54.963  1.00  0.00           O  
ATOM   1788  NE2 GLN   116      41.378  44.780  53.594  1.00  0.00           N  
ATOM   1789 HE21 GLN   116      40.735  44.266  53.009  1.00  0.00           H  
ATOM   1790 HE22 GLN   116      41.635  45.729  53.361  1.00  0.00           H  
ATOM   1791  C   GLN   116      44.187  44.395  58.250  1.00  0.00           C  
ATOM   1792  O   GLN   116      43.745  45.305  58.989  1.00  0.00           O  
ATOM   1793  N   GLY   117      44.097  43.073  58.664  1.00  0.00           N  
ATOM   1794  H   GLY   117      44.375  42.333  58.035  1.00  0.00           H  
ATOM   1795  CA  GLY   117      43.397  42.545  59.833  1.00  0.00           C  
ATOM   1796  HA2 GLY   117      42.358  42.827  59.658  1.00  0.00           H  
ATOM   1797  HA3 GLY   117      43.496  41.463  59.750  1.00  0.00           H  
ATOM   1798  C   GLY   117      43.940  43.075  61.186  1.00  0.00           C  
ATOM   1799  O   GLY   117      43.089  43.563  62.048  1.00  0.00           O  
ATOM   1800  N   GLN   118      45.246  43.059  61.355  1.00  0.00           N  
ATOM   1801  H   GLN   118      45.704  42.614  60.573  1.00  0.00           H  
ATOM   1802  CA  GLN   118      45.948  43.576  62.526  1.00  0.00           C  
ATOM   1803  HA  GLN   118      45.690  42.978  63.399  1.00  0.00           H  
ATOM   1804  CB  GLN   118      47.481  43.478  62.215  1.00  0.00           C  
ATOM   1805  HB2 GLN   118      47.642  43.701  61.160  1.00  0.00           H  
ATOM   1806  HB3 GLN   118      48.022  44.229  62.792  1.00  0.00           H  
ATOM   1807  CG  GLN   118      47.934  42.026  62.531  1.00  0.00           C  
ATOM   1808  HG2 GLN   118      48.155  41.969  63.596  1.00  0.00           H  
ATOM   1809  HG3 GLN   118      47.112  41.313  62.460  1.00  0.00           H  
ATOM   1810  CD  GLN   118      49.175  41.530  61.903  1.00  0.00           C  
ATOM   1811  OE1 GLN   118      49.490  40.332  62.011  1.00  0.00           O  
ATOM   1812  NE2 GLN   118      49.986  42.383  61.246  1.00  0.00           N  
ATOM   1813 HE21 GLN   118      50.837  41.967  60.897  1.00  0.00           H  
ATOM   1814 HE22 GLN   118      49.772  43.360  61.103  1.00  0.00           H  
ATOM   1815  C   GLN   118      45.503  45.012  62.669  1.00  0.00           C  
ATOM   1816  O   GLN   118      45.208  45.282  63.878  1.00  0.00           O  
ATOM   1817  N   GLU   119      45.681  45.864  61.660  1.00  0.00           N  
ATOM   1818  H   GLU   119      45.862  45.444  60.760  1.00  0.00           H  
ATOM   1819  CA  GLU   119      45.372  47.289  61.749  1.00  0.00           C  
ATOM   1820  HA  GLU   119      45.813  47.597  62.697  1.00  0.00           H  
ATOM   1821  CB  GLU   119      45.886  48.236  60.687  1.00  0.00           C  
ATOM   1822  HB2 GLU   119      45.687  47.840  59.691  1.00  0.00           H  
ATOM   1823  HB3 GLU   119      45.371  49.194  60.743  1.00  0.00           H  
ATOM   1824  CG  GLU   119      47.390  48.254  60.821  1.00  0.00           C  
ATOM   1825  HG2 GLU   119      47.857  47.279  60.685  1.00  0.00           H  
ATOM   1826  HG3 GLU   119      47.773  48.816  59.969  1.00  0.00           H  
ATOM   1827  CD  GLU   119      48.027  48.861  62.095  1.00  0.00           C  
ATOM   1828  OE1 GLU   119      47.351  49.642  62.859  1.00  0.00           O  
ATOM   1829  OE2 GLU   119      49.174  48.610  62.328  1.00  0.00           O  
ATOM   1830  C   GLU   119      43.901  47.606  62.052  1.00  0.00           C  
ATOM   1831  O   GLU   119      43.593  48.579  62.824  1.00  0.00           O  
ATOM   1832  N   LEU   120      42.965  46.764  61.474  1.00  0.00           N  
ATOM   1833  H   LEU   120      43.333  45.957  60.990  1.00  0.00           H  
ATOM   1834  CA  LEU   120      41.506  46.877  61.800  1.00  0.00           C  
ATOM   1835  HA  LEU   120      41.188  47.879  61.516  1.00  0.00           H  
ATOM   1836  CB  LEU   120      40.695  46.034  60.806  1.00  0.00           C  
ATOM   1837  HB2 LEU   120      40.937  44.974  60.720  1.00  0.00           H  
ATOM   1838  HB3 LEU   120      39.740  46.041  61.332  1.00  0.00           H  
ATOM   1839  CG  LEU   120      40.516  46.561  59.396  1.00  0.00           C  
ATOM   1840  HG  LEU   120      41.487  46.973  59.124  1.00  0.00           H  
ATOM   1841  CD1 LEU   120      40.055  45.487  58.403  1.00  0.00           C  
ATOM   1842 HD11 LEU   120      39.889  45.812  57.376  1.00  0.00           H  
ATOM   1843 HD12 LEU   120      40.776  44.675  58.500  1.00  0.00           H  
ATOM   1844 HD13 LEU   120      39.097  45.114  58.764  1.00  0.00           H  
ATOM   1845  CD2 LEU   120      39.419  47.611  59.344  1.00  0.00           C  
ATOM   1846 HD21 LEU   120      38.434  47.147  59.403  1.00  0.00           H  
ATOM   1847 HD22 LEU   120      39.600  48.426  60.045  1.00  0.00           H  
ATOM   1848 HD23 LEU   120      39.357  47.958  58.313  1.00  0.00           H  
ATOM   1849  C   LEU   120      41.206  46.602  63.267  1.00  0.00           C  
ATOM   1850  O   LEU   120      40.491  47.372  63.927  1.00  0.00           O  
ATOM   1851  N   TYR   121      41.747  45.493  63.822  1.00  0.00           N  
ATOM   1852  H   TYR   121      42.442  44.998  63.281  1.00  0.00           H  
ATOM   1853  CA  TYR   121      41.626  45.097  65.197  1.00  0.00           C  
ATOM   1854  HA  TYR   121      40.570  44.907  65.386  1.00  0.00           H  
ATOM   1855  CB  TYR   121      42.394  43.730  65.392  1.00  0.00           C  
ATOM   1856  HB2 TYR   121      41.908  43.084  64.661  1.00  0.00           H  
ATOM   1857  HB3 TYR   121      43.467  43.797  65.211  1.00  0.00           H  
ATOM   1858  CG  TYR   121      42.000  43.221  66.784  1.00  0.00           C  
ATOM   1859  CD1 TYR   121      40.770  42.452  66.930  1.00  0.00           C  
ATOM   1860  HD1 TYR   121      40.156  42.356  66.046  1.00  0.00           H  
ATOM   1861  CE1 TYR   121      40.264  42.161  68.201  1.00  0.00           C  
ATOM   1862  HE1 TYR   121      39.218  41.901  68.277  1.00  0.00           H  
ATOM   1863  CZ  TYR   121      41.089  42.418  69.303  1.00  0.00           C  
ATOM   1864  OH  TYR   121      40.573  42.052  70.497  1.00  0.00           O  
ATOM   1865  HH  TYR   121      41.131  42.294  71.240  1.00  0.00           H  
ATOM   1866  CE2 TYR   121      42.366  42.914  69.174  1.00  0.00           C  
ATOM   1867  HE2 TYR   121      43.014  42.991  70.035  1.00  0.00           H  
ATOM   1868  CD2 TYR   121      42.787  43.388  67.976  1.00  0.00           C  
ATOM   1869  HD2 TYR   121      43.780  43.805  67.898  1.00  0.00           H  
ATOM   1870  C   TYR   121      42.276  46.221  66.159  1.00  0.00           C  
ATOM   1871  O   TYR   121      41.733  46.579  67.238  1.00  0.00           O  
ATOM   1872  N   LYS   122      43.407  46.792  65.772  1.00  0.00           N  
ATOM   1873  H   LYS   122      43.906  46.467  64.956  1.00  0.00           H  
ATOM   1874  CA  LYS   122      44.160  47.745  66.630  1.00  0.00           C  
ATOM   1875  HA  LYS   122      44.240  47.358  67.646  1.00  0.00           H  
ATOM   1876  CB  LYS   122      45.522  48.014  65.894  1.00  0.00           C  
ATOM   1877  HB2 LYS   122      45.304  48.118  64.831  1.00  0.00           H  
ATOM   1878  HB3 LYS   122      46.020  48.922  66.232  1.00  0.00           H  
ATOM   1879  CG  LYS   122      46.436  46.814  66.209  1.00  0.00           C  
ATOM   1880  HG2 LYS   122      46.695  46.761  67.266  1.00  0.00           H  
ATOM   1881  HG3 LYS   122      45.988  45.846  65.986  1.00  0.00           H  
ATOM   1882  CD  LYS   122      47.744  46.935  65.327  1.00  0.00           C  
ATOM   1883  HD2 LYS   122      48.423  46.108  65.530  1.00  0.00           H  
ATOM   1884  HD3 LYS   122      47.498  46.795  64.275  1.00  0.00           H  
ATOM   1885  CE  LYS   122      48.395  48.174  65.729  1.00  0.00           C  
ATOM   1886  HE2 LYS   122      47.714  48.994  65.502  1.00  0.00           H  
ATOM   1887  HE3 LYS   122      48.598  48.229  66.798  1.00  0.00           H  
ATOM   1888  NZ  LYS   122      49.662  48.441  64.951  1.00  0.00           N  
ATOM   1889  HZ1 LYS   122      50.339  47.698  65.050  1.00  0.00           H  
ATOM   1890  HZ2 LYS   122      49.579  48.684  63.974  1.00  0.00           H  
ATOM   1891  HZ3 LYS   122      50.040  49.243  65.434  1.00  0.00           H  
ATOM   1892  C   LYS   122      43.384  49.037  66.849  1.00  0.00           C  
ATOM   1893  O   LYS   122      43.323  49.571  68.007  1.00  0.00           O  
ATOM   1894  N   GLU   123      42.864  49.635  65.796  1.00  0.00           N  
ATOM   1895  H   GLU   123      42.974  49.210  64.887  1.00  0.00           H  
ATOM   1896  CA  GLU   123      41.890  50.838  65.752  1.00  0.00           C  
ATOM   1897  HA  GLU   123      42.392  51.625  66.315  1.00  0.00           H  
ATOM   1898  CB  GLU   123      41.756  51.323  64.319  1.00  0.00           C  
ATOM   1899  HB2 GLU   123      42.763  51.566  63.979  1.00  0.00           H  
ATOM   1900  HB3 GLU   123      41.587  50.486  63.641  1.00  0.00           H  
ATOM   1901  CG  GLU   123      40.733  52.451  64.119  1.00  0.00           C  
ATOM   1902  HG2 GLU   123      40.698  52.673  63.052  1.00  0.00           H  
ATOM   1903  HG3 GLU   123      39.754  52.173  64.507  1.00  0.00           H  
ATOM   1904  CD  GLU   123      41.118  53.755  64.818  1.00  0.00           C  
ATOM   1905  OE1 GLU   123      42.204  53.782  65.483  1.00  0.00           O  
ATOM   1906  OE2 GLU   123      40.407  54.763  64.820  1.00  0.00           O  
ATOM   1907  C   GLU   123      40.506  50.606  66.421  1.00  0.00           C  
ATOM   1908  O   GLU   123      40.145  51.461  67.199  1.00  0.00           O  
ATOM   1909  N   MET   124      39.903  49.399  66.192  1.00  0.00           N  
ATOM   1910  H   MET   124      40.347  48.752  65.556  1.00  0.00           H  
ATOM   1911  CA  MET   124      38.830  48.930  67.139  1.00  0.00           C  
ATOM   1912  HA  MET   124      38.076  49.712  67.049  1.00  0.00           H  
ATOM   1913  CB  MET   124      38.220  47.596  66.740  1.00  0.00           C  
ATOM   1914  HB2 MET   124      37.713  47.798  65.797  1.00  0.00           H  
ATOM   1915  HB3 MET   124      38.991  46.871  66.478  1.00  0.00           H  
ATOM   1916  CG  MET   124      37.259  46.984  67.690  1.00  0.00           C  
ATOM   1917  HG2 MET   124      37.749  46.738  68.632  1.00  0.00           H  
ATOM   1918  HG3 MET   124      36.497  47.711  67.970  1.00  0.00           H  
ATOM   1919  SD  MET   124      36.491  45.471  67.054  1.00  0.00           S  
ATOM   1920  CE  MET   124      35.377  45.050  68.477  1.00  0.00           C  
ATOM   1921  HE1 MET   124      34.830  44.151  68.196  1.00  0.00           H  
ATOM   1922  HE2 MET   124      35.870  44.913  69.440  1.00  0.00           H  
ATOM   1923  HE3 MET   124      34.674  45.873  68.603  1.00  0.00           H  
ATOM   1924  C   MET   124      39.267  48.934  68.666  1.00  0.00           C  
ATOM   1925  O   MET   124      38.586  49.487  69.540  1.00  0.00           O  
ATOM   1926  N   GLN   125      40.488  48.457  69.033  1.00  0.00           N  
ATOM   1927  H   GLN   125      41.126  48.042  68.369  1.00  0.00           H  
ATOM   1928  CA  GLN   125      40.972  48.557  70.415  1.00  0.00           C  
ATOM   1929  HA  GLN   125      40.184  48.093  71.008  1.00  0.00           H  
ATOM   1930  CB  GLN   125      42.164  47.641  70.710  1.00  0.00           C  
ATOM   1931  HB2 GLN   125      42.957  47.806  69.980  1.00  0.00           H  
ATOM   1932  HB3 GLN   125      42.479  47.836  71.735  1.00  0.00           H  
ATOM   1933  CG  GLN   125      41.760  46.180  70.553  1.00  0.00           C  
ATOM   1934  HG2 GLN   125      40.965  46.008  69.827  1.00  0.00           H  
ATOM   1935  HG3 GLN   125      42.664  45.614  70.329  1.00  0.00           H  
ATOM   1936  CD  GLN   125      41.250  45.598  71.906  1.00  0.00           C  
ATOM   1937  OE1 GLN   125      40.131  45.607  72.318  1.00  0.00           O  
ATOM   1938  NE2 GLN   125      42.197  45.185  72.713  1.00  0.00           N  
ATOM   1939 HE21 GLN   125      41.961  44.890  73.650  1.00  0.00           H  
ATOM   1940 HE22 GLN   125      43.141  45.323  72.381  1.00  0.00           H  
ATOM   1941  C   GLN   125      41.177  50.006  70.923  1.00  0.00           C  
ATOM   1942  O   GLN   125      40.820  50.381  72.061  1.00  0.00           O  
ATOM   1943  N   LYS   126      41.703  50.896  70.074  1.00  0.00           N  
ATOM   1944  H   LYS   126      42.067  50.417  69.262  1.00  0.00           H  
ATOM   1945  CA  LYS   126      41.952  52.374  70.316  1.00  0.00           C  
ATOM   1946  HA  LYS   126      42.448  52.557  71.270  1.00  0.00           H  
ATOM   1947  CB  LYS   126      42.707  53.045  69.153  1.00  0.00           C  
ATOM   1948  HB2 LYS   126      42.465  52.558  68.208  1.00  0.00           H  
ATOM   1949  HB3 LYS   126      42.400  54.087  69.067  1.00  0.00           H  
ATOM   1950  CG  LYS   126      44.207  52.964  69.314  1.00  0.00           C  
ATOM   1951  HG2 LYS   126      44.503  53.558  70.179  1.00  0.00           H  
ATOM   1952  HG3 LYS   126      44.481  51.926  69.506  1.00  0.00           H  
ATOM   1953  CD  LYS   126      44.881  53.560  68.041  1.00  0.00           C  
ATOM   1954  HD2 LYS   126      44.184  54.294  67.636  1.00  0.00           H  
ATOM   1955  HD3 LYS   126      45.796  54.068  68.347  1.00  0.00           H  
ATOM   1956  CE  LYS   126      45.226  52.498  66.999  1.00  0.00           C  
ATOM   1957  HE2 LYS   126      46.297  52.301  67.019  1.00  0.00           H  
ATOM   1958  HE3 LYS   126      44.646  51.590  67.166  1.00  0.00           H  
ATOM   1959  NZ  LYS   126      44.815  53.116  65.701  1.00  0.00           N  
ATOM   1960  HZ1 LYS   126      45.222  54.036  65.609  1.00  0.00           H  
ATOM   1961  HZ2 LYS   126      45.131  52.565  64.916  1.00  0.00           H  
ATOM   1962  HZ3 LYS   126      43.835  53.359  65.684  1.00  0.00           H  
ATOM   1963  C   LYS   126      40.611  53.165  70.503  1.00  0.00           C  
ATOM   1964  O   LYS   126      40.564  54.139  71.257  1.00  0.00           O  
ATOM   1965  N   ARG   127      39.549  52.773  69.868  1.00  0.00           N  
ATOM   1966  H   ARG   127      39.684  52.033  69.194  1.00  0.00           H  
ATOM   1967  CA  ARG   127      38.214  53.370  70.078  1.00  0.00           C  
ATOM   1968  HA  ARG   127      38.268  54.400  70.429  1.00  0.00           H  
ATOM   1969  CB  ARG   127      37.282  53.365  68.824  1.00  0.00           C  
ATOM   1970  HB2 ARG   127      37.068  52.339  68.527  1.00  0.00           H  
ATOM   1971  HB3 ARG   127      36.306  53.815  69.004  1.00  0.00           H  
ATOM   1972  CG  ARG   127      37.852  54.113  67.571  1.00  0.00           C  
ATOM   1973  HG2 ARG   127      37.830  55.181  67.788  1.00  0.00           H  
ATOM   1974  HG3 ARG   127      38.847  53.703  67.398  1.00  0.00           H  
ATOM   1975  CD  ARG   127      36.969  53.725  66.333  1.00  0.00           C  
ATOM   1976  HD2 ARG   127      36.718  52.664  66.357  1.00  0.00           H  
ATOM   1977  HD3 ARG   127      36.031  54.270  66.443  1.00  0.00           H  
ATOM   1978  NE  ARG   127      37.731  54.097  65.154  1.00  0.00           N  
ATOM   1979  HE  ARG   127      38.696  54.267  65.397  1.00  0.00           H  
ATOM   1980  CZ  ARG   127      37.372  54.326  63.950  1.00  0.00           C  
ATOM   1981  NH1 ARG   127      38.222  54.647  63.057  1.00  0.00           N  
ATOM   1982 HH11 ARG   127      39.135  54.870  63.427  1.00  0.00           H  
ATOM   1983 HH12 ARG   127      37.942  55.008  62.156  1.00  0.00           H  
ATOM   1984  NH2 ARG   127      36.064  54.370  63.595  1.00  0.00           N  
ATOM   1985 HH21 ARG   127      35.326  54.341  64.283  1.00  0.00           H  
ATOM   1986 HH22 ARG   127      35.895  54.486  62.606  1.00  0.00           H  
ATOM   1987  C   ARG   127      37.492  52.742  71.269  1.00  0.00           C  
ATOM   1988  O   ARG   127      36.849  53.483  71.981  1.00  0.00           O  
ATOM   1989  N   GLY   128      37.692  51.505  71.581  1.00  0.00           N  
ATOM   1990  H   GLY   128      38.311  50.955  71.004  1.00  0.00           H  
ATOM   1991  CA  GLY   128      37.253  50.869  72.775  1.00  0.00           C  
ATOM   1992  HA2 GLY   128      37.878  49.986  72.909  1.00  0.00           H  
ATOM   1993  HA3 GLY   128      37.464  51.508  73.632  1.00  0.00           H  
ATOM   1994  C   GLY   128      35.747  50.398  72.767  1.00  0.00           C  
ATOM   1995  O   GLY   128      35.093  50.488  73.826  1.00  0.00           O  
ATOM   1996  N   TRP   129      35.227  50.056  71.604  1.00  0.00           N  
ATOM   1997  H   TRP   129      35.805  49.938  70.785  1.00  0.00           H  
ATOM   1998  CA  TRP   129      33.824  49.660  71.329  1.00  0.00           C  
ATOM   1999  HA  TRP   129      33.152  50.495  71.525  1.00  0.00           H  
ATOM   2000  CB  TRP   129      33.688  49.233  69.842  1.00  0.00           C  
ATOM   2001  HB2 TRP   129      34.336  48.368  69.706  1.00  0.00           H  
ATOM   2002  HB3 TRP   129      32.677  48.839  69.744  1.00  0.00           H  
ATOM   2003  CG  TRP   129      33.796  50.341  68.792  1.00  0.00           C  
ATOM   2004  CD1 TRP   129      34.042  51.667  68.915  1.00  0.00           C  
ATOM   2005  HD1 TRP   129      34.104  52.194  69.856  1.00  0.00           H  
ATOM   2006  NE1 TRP   129      34.017  52.282  67.715  1.00  0.00           N  
ATOM   2007  HE1 TRP   129      33.780  53.263  67.687  1.00  0.00           H  
ATOM   2008  CE2 TRP   129      34.040  51.368  66.700  1.00  0.00           C  
ATOM   2009  CZ2 TRP   129      34.088  51.458  65.276  1.00  0.00           C  
ATOM   2010  HZ2 TRP   129      34.074  52.454  64.859  1.00  0.00           H  
ATOM   2011  CH2 TRP   129      33.917  50.369  64.481  1.00  0.00           C  
ATOM   2012  HH2 TRP   129      33.881  50.447  63.405  1.00  0.00           H  
ATOM   2013  CZ3 TRP   129      33.751  49.111  65.095  1.00  0.00           C  
ATOM   2014  HZ3 TRP   129      33.643  48.188  64.544  1.00  0.00           H  
ATOM   2015  CE3 TRP   129      33.626  49.024  66.492  1.00  0.00           C  
ATOM   2016  HE3 TRP   129      33.337  48.080  66.930  1.00  0.00           H  
ATOM   2017  CD2 TRP   129      33.840  50.161  67.348  1.00  0.00           C  
ATOM   2018  C   TRP   129      33.374  48.518  72.164  1.00  0.00           C  
ATOM   2019  O   TRP   129      34.138  47.498  72.417  1.00  0.00           O  
ATOM   2020  N   ASP   130      32.126  48.459  72.529  1.00  0.00           N  
ATOM   2021  H   ASP   130      31.554  49.260  72.302  1.00  0.00           H  
ATOM   2022  CA  ASP   130      31.460  47.203  73.088  1.00  0.00           C  
ATOM   2023  HA  ASP   130      32.084  46.723  73.841  1.00  0.00           H  
ATOM   2024  CB  ASP   130      30.082  47.565  73.730  1.00  0.00           C  
ATOM   2025  HB2 ASP   130      30.111  48.397  74.434  1.00  0.00           H  
ATOM   2026  HB3 ASP   130      29.491  48.092  72.981  1.00  0.00           H  
ATOM   2027  CG  ASP   130      29.231  46.434  74.306  1.00  0.00           C  
ATOM   2028  OD1 ASP   130      28.165  46.859  74.877  1.00  0.00           O  
ATOM   2029  OD2 ASP   130      29.560  45.248  74.372  1.00  0.00           O  
ATOM   2030  C   ASP   130      31.218  46.147  71.965  1.00  0.00           C  
ATOM   2031  O   ASP   130      30.636  46.466  70.954  1.00  0.00           O  
ATOM   2032  N   VAL   131      31.597  44.846  72.223  1.00  0.00           N  
ATOM   2033  H   VAL   131      31.877  44.689  73.181  1.00  0.00           H  
ATOM   2034  CA  VAL   131      31.365  43.708  71.362  1.00  0.00           C  
ATOM   2035  HA  VAL   131      31.735  43.972  70.371  1.00  0.00           H  
ATOM   2036  CB  VAL   131      32.303  42.575  71.891  1.00  0.00           C  
ATOM   2037  HB  VAL   131      32.149  41.764  71.180  1.00  0.00           H  
ATOM   2038  CG1 VAL   131      33.740  43.089  71.723  1.00  0.00           C  
ATOM   2039 HG11 VAL   131      33.851  43.842  72.504  1.00  0.00           H  
ATOM   2040 HG12 VAL   131      34.426  42.267  71.925  1.00  0.00           H  
ATOM   2041 HG13 VAL   131      33.854  43.575  70.754  1.00  0.00           H  
ATOM   2042  CG2 VAL   131      31.885  42.030  73.340  1.00  0.00           C  
ATOM   2043 HG21 VAL   131      30.876  41.618  73.327  1.00  0.00           H  
ATOM   2044 HG22 VAL   131      32.612  41.238  73.517  1.00  0.00           H  
ATOM   2045 HG23 VAL   131      31.906  42.799  74.113  1.00  0.00           H  
ATOM   2046  C   VAL   131      29.932  43.196  71.171  1.00  0.00           C  
ATOM   2047  O   VAL   131      29.678  42.555  70.123  1.00  0.00           O  
ATOM   2048  N   LYS   132      29.071  43.557  72.065  1.00  0.00           N  
ATOM   2049  H   LYS   132      29.395  44.055  72.882  1.00  0.00           H  
ATOM   2050  CA  LYS   132      27.615  43.181  71.991  1.00  0.00           C  
ATOM   2051  HA  LYS   132      27.600  42.105  71.817  1.00  0.00           H  
ATOM   2052  CB  LYS   132      26.742  43.541  73.265  1.00  0.00           C  
ATOM   2053  HB2 LYS   132      26.892  44.554  73.636  1.00  0.00           H  
ATOM   2054  HB3 LYS   132      25.682  43.308  73.163  1.00  0.00           H  
ATOM   2055  CG  LYS   132      27.177  42.525  74.436  1.00  0.00           C  
ATOM   2056  HG2 LYS   132      26.771  41.570  74.101  1.00  0.00           H  
ATOM   2057  HG3 LYS   132      28.242  42.377  74.614  1.00  0.00           H  
ATOM   2058  CD  LYS   132      26.439  42.775  75.759  1.00  0.00           C  
ATOM   2059  HD2 LYS   132      25.354  42.681  75.715  1.00  0.00           H  
ATOM   2060  HD3 LYS   132      26.864  41.971  76.362  1.00  0.00           H  
ATOM   2061  CE  LYS   132      26.796  44.090  76.443  1.00  0.00           C  
ATOM   2062  HE2 LYS   132      26.294  44.937  75.976  1.00  0.00           H  
ATOM   2063  HE3 LYS   132      26.373  43.974  77.441  1.00  0.00           H  
ATOM   2064  NZ  LYS   132      28.220  44.501  76.579  1.00  0.00           N  
ATOM   2065  HZ1 LYS   132      28.752  43.678  76.822  1.00  0.00           H  
ATOM   2066  HZ2 LYS   132      28.490  44.833  75.664  1.00  0.00           H  
ATOM   2067  HZ3 LYS   132      28.451  45.170  77.299  1.00  0.00           H  
ATOM   2068  C   LYS   132      26.862  43.686  70.742  1.00  0.00           C  
ATOM   2069  O   LYS   132      25.742  43.239  70.508  1.00  0.00           O  
ATOM   2070  N   GLU   133      27.367  44.747  70.127  1.00  0.00           N  
ATOM   2071  H   GLU   133      28.252  45.057  70.502  1.00  0.00           H  
ATOM   2072  CA  GLU   133      26.776  45.545  69.031  1.00  0.00           C  
ATOM   2073  HA  GLU   133      26.056  44.909  68.516  1.00  0.00           H  
ATOM   2074  CB  GLU   133      25.940  46.710  69.550  1.00  0.00           C  
ATOM   2075  HB2 GLU   133      25.331  47.110  68.739  1.00  0.00           H  
ATOM   2076  HB3 GLU   133      25.251  46.195  70.219  1.00  0.00           H  
ATOM   2077  CG  GLU   133      26.648  47.970  70.240  1.00  0.00           C  
ATOM   2078  HG2 GLU   133      27.232  47.464  71.009  1.00  0.00           H  
ATOM   2079  HG3 GLU   133      27.410  48.437  69.617  1.00  0.00           H  
ATOM   2080  CD  GLU   133      25.653  48.993  70.760  1.00  0.00           C  
ATOM   2081  OE1 GLU   133      24.405  48.874  70.574  1.00  0.00           O  
ATOM   2082  OE2 GLU   133      26.139  50.095  71.189  1.00  0.00           O  
ATOM   2083  C   GLU   133      27.690  45.928  67.918  1.00  0.00           C  
ATOM   2084  O   GLU   133      27.315  46.752  67.052  1.00  0.00           O  
ATOM   2085  N   SER   134      28.929  45.409  67.886  1.00  0.00           N  
ATOM   2086  H   SER   134      29.121  44.740  68.618  1.00  0.00           H  
ATOM   2087  CA  SER   134      29.743  45.499  66.698  1.00  0.00           C  
ATOM   2088  HA  SER   134      29.392  46.321  66.074  1.00  0.00           H  
ATOM   2089  CB  SER   134      31.205  45.578  67.046  1.00  0.00           C  
ATOM   2090  HB2 SER   134      31.577  44.622  67.415  1.00  0.00           H  
ATOM   2091  HB3 SER   134      31.750  45.785  66.125  1.00  0.00           H  
ATOM   2092  OG  SER   134      31.488  46.587  68.003  1.00  0.00           O  
ATOM   2093  HG  SER   134      31.004  46.349  68.797  1.00  0.00           H  
ATOM   2094  C   SER   134      29.548  44.234  65.845  1.00  0.00           C  
ATOM   2095  O   SER   134      29.089  43.227  66.353  1.00  0.00           O  
ATOM   2096  N   ALA   135      30.003  44.250  64.578  1.00  0.00           N  
ATOM   2097  H   ALA   135      30.369  45.157  64.324  1.00  0.00           H  
ATOM   2098  CA  ALA   135      30.156  43.189  63.572  1.00  0.00           C  
ATOM   2099  HA  ALA   135      30.309  42.309  64.197  1.00  0.00           H  
ATOM   2100  CB  ALA   135      28.779  42.946  62.922  1.00  0.00           C  
ATOM   2101  HB1 ALA   135      28.610  43.641  62.099  1.00  0.00           H  
ATOM   2102  HB2 ALA   135      28.908  42.010  62.378  1.00  0.00           H  
ATOM   2103  HB3 ALA   135      27.957  42.813  63.626  1.00  0.00           H  
ATOM   2104  C   ALA   135      31.284  43.450  62.631  1.00  0.00           C  
ATOM   2105  O   ALA   135      31.777  44.588  62.422  1.00  0.00           O  
ATOM   2106  N   VAL   136      31.718  42.369  61.959  1.00  0.00           N  
ATOM   2107  H   VAL   136      31.430  41.444  62.244  1.00  0.00           H  
ATOM   2108  CA  VAL   136      32.616  42.323  60.773  1.00  0.00           C  
ATOM   2109  HA  VAL   136      33.020  43.323  60.619  1.00  0.00           H  
ATOM   2110  CB  VAL   136      33.931  41.422  60.852  1.00  0.00           C  
ATOM   2111  HB  VAL   136      33.715  40.377  61.073  1.00  0.00           H  
ATOM   2112  CG1 VAL   136      34.723  41.459  59.524  1.00  0.00           C  
ATOM   2113 HG11 VAL   136      34.219  40.956  58.698  1.00  0.00           H  
ATOM   2114 HG12 VAL   136      34.909  42.441  59.090  1.00  0.00           H  
ATOM   2115 HG13 VAL   136      35.640  40.904  59.722  1.00  0.00           H  
ATOM   2116  CG2 VAL   136      34.838  41.869  61.920  1.00  0.00           C  
ATOM   2117 HG21 VAL   136      34.319  42.057  62.860  1.00  0.00           H  
ATOM   2118 HG22 VAL   136      35.689  41.208  62.081  1.00  0.00           H  
ATOM   2119 HG23 VAL   136      35.270  42.780  61.506  1.00  0.00           H  
ATOM   2120  C   VAL   136      31.910  41.950  59.449  1.00  0.00           C  
ATOM   2121  O   VAL   136      31.165  40.997  59.477  1.00  0.00           O  
ATOM   2122  N   MET   137      32.120  42.638  58.309  1.00  0.00           N  
ATOM   2123  H   MET   137      32.717  43.452  58.324  1.00  0.00           H  
ATOM   2124  CA  MET   137      31.543  42.460  57.023  1.00  0.00           C  
ATOM   2125  HA  MET   137      30.880  41.601  57.132  1.00  0.00           H  
ATOM   2126  CB  MET   137      30.691  43.624  56.670  1.00  0.00           C  
ATOM   2127  HB2 MET   137      30.031  43.828  57.513  1.00  0.00           H  
ATOM   2128  HB3 MET   137      31.413  44.433  56.560  1.00  0.00           H  
ATOM   2129  CG  MET   137      29.902  43.471  55.343  1.00  0.00           C  
ATOM   2130  HG2 MET   137      30.539  43.024  54.579  1.00  0.00           H  
ATOM   2131  HG3 MET   137      29.001  42.879  55.507  1.00  0.00           H  
ATOM   2132  SD  MET   137      29.393  45.046  54.521  1.00  0.00           S  
ATOM   2133  CE  MET   137      28.060  45.642  55.500  1.00  0.00           C  
ATOM   2134  HE1 MET   137      27.362  46.174  54.854  1.00  0.00           H  
ATOM   2135  HE2 MET   137      27.533  44.755  55.852  1.00  0.00           H  
ATOM   2136  HE3 MET   137      28.395  46.230  56.354  1.00  0.00           H  
ATOM   2137  C   MET   137      32.708  42.217  55.998  1.00  0.00           C  
ATOM   2138  O   MET   137      33.331  43.178  55.585  1.00  0.00           O  
ATOM   2139  N   ALA   138      32.972  40.959  55.627  1.00  0.00           N  
ATOM   2140  H   ALA   138      32.583  40.179  56.136  1.00  0.00           H  
ATOM   2141  CA  ALA   138      33.804  40.632  54.481  1.00  0.00           C  
ATOM   2142  HA  ALA   138      34.601  41.368  54.379  1.00  0.00           H  
ATOM   2143  CB  ALA   138      34.528  39.314  54.538  1.00  0.00           C  
ATOM   2144  HB1 ALA   138      35.147  39.247  53.643  1.00  0.00           H  
ATOM   2145  HB2 ALA   138      35.035  39.273  55.502  1.00  0.00           H  
ATOM   2146  HB3 ALA   138      33.787  38.515  54.569  1.00  0.00           H  
ATOM   2147  C   ALA   138      32.995  40.757  53.188  1.00  0.00           C  
ATOM   2148  O   ALA   138      32.230  39.818  52.875  1.00  0.00           O  
ATOM   2149  N   ILE   139      33.255  41.801  52.420  1.00  0.00           N  
ATOM   2150  H   ILE   139      34.074  42.323  52.699  1.00  0.00           H  
ATOM   2151  CA  ILE   139      32.764  41.917  51.051  1.00  0.00           C  
ATOM   2152  HA  ILE   139      31.760  41.497  51.113  1.00  0.00           H  
ATOM   2153  CB  ILE   139      32.691  43.509  50.668  1.00  0.00           C  
ATOM   2154  HB  ILE   139      33.653  44.021  50.670  1.00  0.00           H  
ATOM   2155  CG2 ILE   139      32.089  43.644  49.237  1.00  0.00           C  
ATOM   2156 HG21 ILE   139      32.206  44.713  49.061  1.00  0.00           H  
ATOM   2157 HG22 ILE   139      32.676  43.177  48.446  1.00  0.00           H  
ATOM   2158 HG23 ILE   139      31.049  43.355  49.082  1.00  0.00           H  
ATOM   2159  CG1 ILE   139      31.740  44.249  51.710  1.00  0.00           C  
ATOM   2160 HG12 ILE   139      30.698  43.940  51.621  1.00  0.00           H  
ATOM   2161 HG13 ILE   139      32.018  43.991  52.731  1.00  0.00           H  
ATOM   2162  CD1 ILE   139      31.727  45.770  51.630  1.00  0.00           C  
ATOM   2163 HD11 ILE   139      32.771  46.028  51.451  1.00  0.00           H  
ATOM   2164 HD12 ILE   139      31.160  46.016  50.732  1.00  0.00           H  
ATOM   2165 HD13 ILE   139      31.186  46.164  52.490  1.00  0.00           H  
ATOM   2166  C   ILE   139      33.671  41.133  50.038  1.00  0.00           C  
ATOM   2167  O   ILE   139      34.845  41.460  49.923  1.00  0.00           O  
ATOM   2168  N   THR   140      33.133  39.993  49.543  1.00  0.00           N  
ATOM   2169  H   THR   140      32.168  39.761  49.730  1.00  0.00           H  
ATOM   2170  CA  THR   140      33.924  38.951  48.793  1.00  0.00           C  
ATOM   2171  HA  THR   140      34.945  39.329  48.853  1.00  0.00           H  
ATOM   2172  CB  THR   140      33.963  37.709  49.636  1.00  0.00           C  
ATOM   2173  HB  THR   140      34.486  36.886  49.149  1.00  0.00           H  
ATOM   2174  CG2 THR   140      34.629  37.793  50.971  1.00  0.00           C  
ATOM   2175 HG21 THR   140      34.197  38.590  51.576  1.00  0.00           H  
ATOM   2176 HG22 THR   140      34.542  36.847  51.504  1.00  0.00           H  
ATOM   2177 HG23 THR   140      35.696  37.933  50.801  1.00  0.00           H  
ATOM   2178  OG1 THR   140      32.604  37.226  49.814  1.00  0.00           O  
ATOM   2179  HG1 THR   140      32.414  36.532  49.178  1.00  0.00           H  
ATOM   2180  C   THR   140      33.743  38.749  47.288  1.00  0.00           C  
ATOM   2181  O   THR   140      32.611  38.814  46.816  1.00  0.00           O  
ATOM   2182  N   ALA   141      34.740  38.434  46.415  1.00  0.00           N  
ATOM   2183  H   ALA   141      35.654  38.335  46.834  1.00  0.00           H  
ATOM   2184  CA  ALA   141      34.506  38.009  45.024  1.00  0.00           C  
ATOM   2185  HA  ALA   141      33.750  38.674  44.609  1.00  0.00           H  
ATOM   2186  CB  ALA   141      35.686  38.299  44.132  1.00  0.00           C  
ATOM   2187  HB1 ALA   141      35.424  38.289  43.074  1.00  0.00           H  
ATOM   2188  HB2 ALA   141      36.172  39.240  44.388  1.00  0.00           H  
ATOM   2189  HB3 ALA   141      36.456  37.550  44.317  1.00  0.00           H  
ATOM   2190  C   ALA   141      33.849  36.627  44.888  1.00  0.00           C  
ATOM   2191  O   ALA   141      34.048  35.818  45.780  1.00  0.00           O  
ATOM   2192  N   ASN   142      33.192  36.307  43.819  1.00  0.00           N  
ATOM   2193  H   ASN   142      32.923  37.017  43.153  1.00  0.00           H  
ATOM   2194  CA  ASN   142      32.497  35.023  43.549  1.00  0.00           C  
ATOM   2195  HA  ASN   142      31.850  34.780  44.392  1.00  0.00           H  
ATOM   2196  CB  ASN   142      31.436  35.206  42.395  1.00  0.00           C  
ATOM   2197  HB2 ASN   142      30.729  35.983  42.687  1.00  0.00           H  
ATOM   2198  HB3 ASN   142      31.909  35.610  41.500  1.00  0.00           H  
ATOM   2199  CG  ASN   142      30.687  33.916  42.156  1.00  0.00           C  
ATOM   2200  OD1 ASN   142      30.087  33.323  42.943  1.00  0.00           O  
ATOM   2201  ND2 ASN   142      30.916  33.265  40.992  1.00  0.00           N  
ATOM   2202 HD21 ASN   142      30.370  32.422  40.885  1.00  0.00           H  
ATOM   2203 HD22 ASN   142      31.395  33.825  40.300  1.00  0.00           H  
ATOM   2204  C   ASN   142      33.472  33.830  43.281  1.00  0.00           C  
ATOM   2205  O   ASN   142      33.095  32.666  43.593  1.00  0.00           O  
ATOM   2206  N   GLU   143      34.654  34.091  42.652  1.00  0.00           N  
ATOM   2207  H   GLU   143      34.686  35.026  42.272  1.00  0.00           H  
ATOM   2208  CA  GLU   143      35.645  33.125  42.254  1.00  0.00           C  
ATOM   2209  HA  GLU   143      35.472  32.244  42.872  1.00  0.00           H  
ATOM   2210  CB  GLU   143      35.527  32.712  40.775  1.00  0.00           C  
ATOM   2211  HB2 GLU   143      35.575  33.588  40.129  1.00  0.00           H  
ATOM   2212  HB3 GLU   143      36.406  32.108  40.550  1.00  0.00           H  
ATOM   2213  CG  GLU   143      34.157  31.969  40.524  1.00  0.00           C  
ATOM   2214  HG2 GLU   143      34.096  31.143  41.232  1.00  0.00           H  
ATOM   2215  HG3 GLU   143      33.341  32.650  40.766  1.00  0.00           H  
ATOM   2216  CD  GLU   143      33.941  31.265  39.133  1.00  0.00           C  
ATOM   2217  OE1 GLU   143      34.221  32.029  38.137  1.00  0.00           O  
ATOM   2218  OE2 GLU   143      33.644  30.046  39.059  1.00  0.00           O  
ATOM   2219  C   GLU   143      37.136  33.539  42.493  1.00  0.00           C  
ATOM   2220  O   GLU   143      37.871  32.714  42.917  1.00  0.00           O  
ATOM   2221  N   LEU   144      37.479  34.790  42.183  1.00  0.00           N  
ATOM   2222  H   LEU   144      36.765  35.422  41.852  1.00  0.00           H  
ATOM   2223  CA  LEU   144      38.875  35.096  42.024  1.00  0.00           C  
ATOM   2224  HA  LEU   144      39.394  34.577  41.218  1.00  0.00           H  
ATOM   2225  CB  LEU   144      38.959  36.648  41.633  1.00  0.00           C  
ATOM   2226  HB2 LEU   144      38.564  36.734  40.621  1.00  0.00           H  
ATOM   2227  HB3 LEU   144      38.348  37.315  42.241  1.00  0.00           H  
ATOM   2228  CG  LEU   144      40.403  37.223  41.649  1.00  0.00           C  
ATOM   2229  HG  LEU   144      40.736  37.230  42.687  1.00  0.00           H  
ATOM   2230  CD1 LEU   144      41.397  36.603  40.709  1.00  0.00           C  
ATOM   2231 HD11 LEU   144      40.998  36.264  39.753  1.00  0.00           H  
ATOM   2232 HD12 LEU   144      42.251  37.252  40.514  1.00  0.00           H  
ATOM   2233 HD13 LEU   144      41.892  35.793  41.244  1.00  0.00           H  
ATOM   2234  CD2 LEU   144      40.430  38.626  41.014  1.00  0.00           C  
ATOM   2235 HD21 LEU   144      39.700  39.324  41.421  1.00  0.00           H  
ATOM   2236 HD22 LEU   144      41.352  39.165  41.232  1.00  0.00           H  
ATOM   2237 HD23 LEU   144      40.266  38.636  39.936  1.00  0.00           H  
ATOM   2238  C   LEU   144      39.801  34.734  43.241  1.00  0.00           C  
ATOM   2239  O   LEU   144      39.518  35.176  44.378  1.00  0.00           O  
ATOM   2240  N   ASP   145      40.808  33.881  42.991  1.00  0.00           N  
ATOM   2241  H   ASP   145      40.967  33.623  42.027  1.00  0.00           H  
ATOM   2242  CA  ASP   145      41.682  33.382  44.057  1.00  0.00           C  
ATOM   2243  HA  ASP   145      40.962  32.983  44.772  1.00  0.00           H  
ATOM   2244  CB  ASP   145      42.456  32.177  43.656  1.00  0.00           C  
ATOM   2245  HB2 ASP   145      41.769  31.436  43.247  1.00  0.00           H  
ATOM   2246  HB3 ASP   145      43.156  32.451  42.866  1.00  0.00           H  
ATOM   2247  CG  ASP   145      43.201  31.459  44.745  1.00  0.00           C  
ATOM   2248  OD1 ASP   145      42.688  31.089  45.800  1.00  0.00           O  
ATOM   2249  OD2 ASP   145      44.406  31.201  44.602  1.00  0.00           O  
ATOM   2250  C   ASP   145      42.452  34.422  44.928  1.00  0.00           C  
ATOM   2251  O   ASP   145      42.445  34.266  46.148  1.00  0.00           O  
ATOM   2252  N   THR   146      43.258  35.298  44.367  1.00  0.00           N  
ATOM   2253  H   THR   146      43.409  35.363  43.371  1.00  0.00           H  
ATOM   2254  CA  THR   146      43.963  36.322  45.144  1.00  0.00           C  
ATOM   2255  HA  THR   146      44.760  35.876  45.739  1.00  0.00           H  
ATOM   2256  CB  THR   146      44.737  37.280  44.212  1.00  0.00           C  
ATOM   2257  HB  THR   146      45.393  36.558  43.726  1.00  0.00           H  
ATOM   2258  CG2 THR   146      43.968  37.985  43.046  1.00  0.00           C  
ATOM   2259 HG21 THR   146      44.739  38.520  42.492  1.00  0.00           H  
ATOM   2260 HG22 THR   146      43.610  37.239  42.336  1.00  0.00           H  
ATOM   2261 HG23 THR   146      43.247  38.682  43.473  1.00  0.00           H  
ATOM   2262  OG1 THR   146      45.441  38.305  44.943  1.00  0.00           O  
ATOM   2263  HG1 THR   146      46.166  38.595  44.385  1.00  0.00           H  
ATOM   2264  C   THR   146      43.025  37.169  45.990  1.00  0.00           C  
ATOM   2265  O   THR   146      43.356  37.474  47.151  1.00  0.00           O  
ATOM   2266  N   ALA   147      41.844  37.587  45.414  1.00  0.00           N  
ATOM   2267  H   ALA   147      41.595  37.235  44.501  1.00  0.00           H  
ATOM   2268  CA  ALA   147      40.860  38.299  46.206  1.00  0.00           C  
ATOM   2269  HA  ALA   147      41.293  39.210  46.619  1.00  0.00           H  
ATOM   2270  CB  ALA   147      39.691  38.641  45.254  1.00  0.00           C  
ATOM   2271  HB1 ALA   147      38.869  39.100  45.802  1.00  0.00           H  
ATOM   2272  HB2 ALA   147      39.993  39.119  44.322  1.00  0.00           H  
ATOM   2273  HB3 ALA   147      39.351  37.684  44.858  1.00  0.00           H  
ATOM   2274  C   ALA   147      40.367  37.508  47.484  1.00  0.00           C  
ATOM   2275  O   ALA   147      40.436  38.090  48.582  1.00  0.00           O  
ATOM   2276  N   ARG   148      40.100  36.224  47.331  1.00  0.00           N  
ATOM   2277  H   ARG   148      40.099  35.886  46.379  1.00  0.00           H  
ATOM   2278  CA  ARG   148      39.649  35.318  48.413  1.00  0.00           C  
ATOM   2279  HA  ARG   148      38.831  35.791  48.955  1.00  0.00           H  
ATOM   2280  CB  ARG   148      39.232  34.021  47.788  1.00  0.00           C  
ATOM   2281  HB2 ARG   148      38.476  34.235  47.032  1.00  0.00           H  
ATOM   2282  HB3 ARG   148      40.019  33.489  47.253  1.00  0.00           H  
ATOM   2283  CG  ARG   148      38.560  33.126  48.901  1.00  0.00           C  
ATOM   2284  HG2 ARG   148      39.355  32.973  49.631  1.00  0.00           H  
ATOM   2285  HG3 ARG   148      37.701  33.540  49.429  1.00  0.00           H  
ATOM   2286  CD  ARG   148      38.186  31.688  48.306  1.00  0.00           C  
ATOM   2287  HD2 ARG   148      37.978  31.093  49.196  1.00  0.00           H  
ATOM   2288  HD3 ARG   148      37.248  31.744  47.753  1.00  0.00           H  
ATOM   2289  NE  ARG   148      39.200  31.155  47.450  1.00  0.00           N  
ATOM   2290  HE  ARG   148      40.134  31.310  47.803  1.00  0.00           H  
ATOM   2291  CZ  ARG   148      39.015  30.328  46.417  1.00  0.00           C  
ATOM   2292  NH1 ARG   148      40.018  29.867  45.756  1.00  0.00           N  
ATOM   2293 HH11 ARG   148      40.921  30.157  46.104  1.00  0.00           H  
ATOM   2294 HH12 ARG   148      40.025  29.190  45.007  1.00  0.00           H  
ATOM   2295  NH2 ARG   148      37.837  29.991  46.095  1.00  0.00           N  
ATOM   2296 HH21 ARG   148      37.096  30.088  46.774  1.00  0.00           H  
ATOM   2297 HH22 ARG   148      37.723  29.376  45.302  1.00  0.00           H  
ATOM   2298  C   ARG   148      40.801  35.125  49.403  1.00  0.00           C  
ATOM   2299  O   ARG   148      40.670  35.260  50.661  1.00  0.00           O  
ATOM   2300  N   ARG   149      42.037  34.863  48.849  1.00  0.00           N  
ATOM   2301  H   ARG   149      42.086  34.643  47.865  1.00  0.00           H  
ATOM   2302  CA  ARG   149      43.176  34.826  49.709  1.00  0.00           C  
ATOM   2303  HA  ARG   149      43.047  34.007  50.416  1.00  0.00           H  
ATOM   2304  CB  ARG   149      44.499  34.659  48.917  1.00  0.00           C  
ATOM   2305  HB2 ARG   149      44.497  35.499  48.223  1.00  0.00           H  
ATOM   2306  HB3 ARG   149      45.438  34.786  49.457  1.00  0.00           H  
ATOM   2307  CG  ARG   149      44.662  33.286  48.241  1.00  0.00           C  
ATOM   2308  HG2 ARG   149      44.635  32.520  49.015  1.00  0.00           H  
ATOM   2309  HG3 ARG   149      43.948  33.017  47.462  1.00  0.00           H  
ATOM   2310  CD  ARG   149      46.032  33.194  47.529  1.00  0.00           C  
ATOM   2311  HD2 ARG   149      46.059  33.983  46.778  1.00  0.00           H  
ATOM   2312  HD3 ARG   149      46.896  33.311  48.183  1.00  0.00           H  
ATOM   2313  NE  ARG   149      46.202  31.915  46.822  1.00  0.00           N  
ATOM   2314  HE  ARG   149      45.342  31.455  46.561  1.00  0.00           H  
ATOM   2315  CZ  ARG   149      47.294  31.416  46.260  1.00  0.00           C  
ATOM   2316  NH1 ARG   149      47.307  30.387  45.504  1.00  0.00           N  
ATOM   2317 HH11 ARG   149      46.398  29.996  45.301  1.00  0.00           H  
ATOM   2318 HH12 ARG   149      48.125  30.098  44.986  1.00  0.00           H  
ATOM   2319  NH2 ARG   149      48.477  31.950  46.497  1.00  0.00           N  
ATOM   2320 HH21 ARG   149      48.498  32.635  47.239  1.00  0.00           H  
ATOM   2321 HH22 ARG   149      49.276  31.727  45.922  1.00  0.00           H  
ATOM   2322  C   ARG   149      43.405  36.055  50.618  1.00  0.00           C  
ATOM   2323  O   ARG   149      43.565  35.947  51.821  1.00  0.00           O  
ATOM   2324  N   ARG   150      43.293  37.271  50.031  1.00  0.00           N  
ATOM   2325  H   ARG   150      43.092  37.189  49.045  1.00  0.00           H  
ATOM   2326  CA  ARG   150      43.477  38.613  50.597  1.00  0.00           C  
ATOM   2327  HA  ARG   150      44.468  38.740  51.031  1.00  0.00           H  
ATOM   2328  CB  ARG   150      43.525  39.702  49.586  1.00  0.00           C  
ATOM   2329  HB2 ARG   150      42.658  39.555  48.942  1.00  0.00           H  
ATOM   2330  HB3 ARG   150      43.335  40.680  50.028  1.00  0.00           H  
ATOM   2331  CG  ARG   150      44.680  39.922  48.640  1.00  0.00           C  
ATOM   2332  HG2 ARG   150      45.590  40.173  49.186  1.00  0.00           H  
ATOM   2333  HG3 ARG   150      44.831  39.033  48.027  1.00  0.00           H  
ATOM   2334  CD  ARG   150      44.261  41.109  47.712  1.00  0.00           C  
ATOM   2335  HD2 ARG   150      43.188  41.273  47.812  1.00  0.00           H  
ATOM   2336  HD3 ARG   150      44.836  41.998  47.972  1.00  0.00           H  
ATOM   2337  NE  ARG   150      44.526  40.891  46.218  1.00  0.00           N  
ATOM   2338  HE  ARG   150      44.770  39.933  46.013  1.00  0.00           H  
ATOM   2339  CZ  ARG   150      44.569  41.831  45.309  1.00  0.00           C  
ATOM   2340  NH1 ARG   150      45.200  41.646  44.158  1.00  0.00           N  
ATOM   2341 HH11 ARG   150      45.637  40.776  43.891  1.00  0.00           H  
ATOM   2342 HH12 ARG   150      45.270  42.415  43.507  1.00  0.00           H  
ATOM   2343  NH2 ARG   150      44.022  42.976  45.478  1.00  0.00           N  
ATOM   2344 HH21 ARG   150      43.486  43.180  46.310  1.00  0.00           H  
ATOM   2345 HH22 ARG   150      44.163  43.656  44.745  1.00  0.00           H  
ATOM   2346  C   ARG   150      42.495  39.005  51.760  1.00  0.00           C  
ATOM   2347  O   ARG   150      42.949  39.532  52.725  1.00  0.00           O  
ATOM   2348  N   THR   151      41.249  38.629  51.590  1.00  0.00           N  
ATOM   2349  H   THR   151      41.049  38.021  50.809  1.00  0.00           H  
ATOM   2350  CA  THR   151      40.197  38.689  52.595  1.00  0.00           C  
ATOM   2351  HA  THR   151      40.383  39.576  53.200  1.00  0.00           H  
ATOM   2352  CB  THR   151      38.772  38.903  51.909  1.00  0.00           C  
ATOM   2353  HB  THR   151      38.013  38.745  52.675  1.00  0.00           H  
ATOM   2354  CG2 THR   151      38.627  40.206  51.303  1.00  0.00           C  
ATOM   2355 HG21 THR   151      37.553  40.116  51.141  1.00  0.00           H  
ATOM   2356 HG22 THR   151      38.971  40.985  51.983  1.00  0.00           H  
ATOM   2357 HG23 THR   151      39.199  40.257  50.376  1.00  0.00           H  
ATOM   2358  OG1 THR   151      38.587  37.848  51.008  1.00  0.00           O  
ATOM   2359  HG1 THR   151      38.066  37.166  51.437  1.00  0.00           H  
ATOM   2360  C   THR   151      40.263  37.464  53.566  1.00  0.00           C  
ATOM   2361  O   THR   151      39.937  37.736  54.720  1.00  0.00           O  
ATOM   2362  N   THR   152      40.717  36.266  53.148  1.00  0.00           N  
ATOM   2363  H   THR   152      40.927  36.198  52.162  1.00  0.00           H  
ATOM   2364  CA  THR   152      40.721  35.060  54.064  1.00  0.00           C  
ATOM   2365  HA  THR   152      39.833  35.063  54.697  1.00  0.00           H  
ATOM   2366  CB  THR   152      40.729  33.672  53.364  1.00  0.00           C  
ATOM   2367  HB  THR   152      41.659  33.612  52.799  1.00  0.00           H  
ATOM   2368  CG2 THR   152      40.701  32.486  54.329  1.00  0.00           C  
ATOM   2369 HG21 THR   152      40.795  31.560  53.762  1.00  0.00           H  
ATOM   2370 HG22 THR   152      41.585  32.386  54.960  1.00  0.00           H  
ATOM   2371 HG23 THR   152      39.831  32.417  54.982  1.00  0.00           H  
ATOM   2372  OG1 THR   152      39.651  33.633  52.539  1.00  0.00           O  
ATOM   2373  HG1 THR   152      39.866  34.190  51.787  1.00  0.00           H  
ATOM   2374  C   THR   152      41.782  35.160  55.080  1.00  0.00           C  
ATOM   2375  O   THR   152      41.558  34.843  56.265  1.00  0.00           O  
ATOM   2376  N   GLY   153      42.912  35.725  54.668  1.00  0.00           N  
ATOM   2377  H   GLY   153      43.085  36.073  53.736  1.00  0.00           H  
ATOM   2378  CA  GLY   153      44.103  36.104  55.601  1.00  0.00           C  
ATOM   2379  HA2 GLY   153      44.420  35.151  56.026  1.00  0.00           H  
ATOM   2380  HA3 GLY   153      44.911  36.437  54.950  1.00  0.00           H  
ATOM   2381  C   GLY   153      43.704  37.161  56.594  1.00  0.00           C  
ATOM   2382  O   GLY   153      44.128  37.036  57.754  1.00  0.00           O  
ATOM   2383  N   SER   154      42.944  38.211  56.217  1.00  0.00           N  
ATOM   2384  H   SER   154      42.556  38.165  55.286  1.00  0.00           H  
ATOM   2385  CA  SER   154      42.391  39.238  57.127  1.00  0.00           C  
ATOM   2386  HA  SER   154      43.283  39.584  57.650  1.00  0.00           H  
ATOM   2387  CB  SER   154      41.982  40.402  56.302  1.00  0.00           C  
ATOM   2388  HB2 SER   154      42.839  40.765  55.735  1.00  0.00           H  
ATOM   2389  HB3 SER   154      41.198  40.173  55.580  1.00  0.00           H  
ATOM   2390  OG  SER   154      41.333  41.304  57.086  1.00  0.00           O  
ATOM   2391  HG  SER   154      40.988  41.953  56.468  1.00  0.00           H  
ATOM   2392  C   SER   154      41.403  38.719  58.141  1.00  0.00           C  
ATOM   2393  O   SER   154      41.548  38.947  59.326  1.00  0.00           O  
ATOM   2394  N   MET   155      40.463  37.898  57.711  1.00  0.00           N  
ATOM   2395  H   MET   155      40.537  37.631  56.739  1.00  0.00           H  
ATOM   2396  CA  MET   155      39.542  37.139  58.542  1.00  0.00           C  
ATOM   2397  HA  MET   155      39.029  37.820  59.221  1.00  0.00           H  
ATOM   2398  CB  MET   155      38.478  36.547  57.675  1.00  0.00           C  
ATOM   2399  HB2 MET   155      39.002  35.943  56.934  1.00  0.00           H  
ATOM   2400  HB3 MET   155      37.916  35.824  58.267  1.00  0.00           H  
ATOM   2401  CG  MET   155      37.620  37.587  56.879  1.00  0.00           C  
ATOM   2402  HG2 MET   155      37.086  38.307  57.499  1.00  0.00           H  
ATOM   2403  HG3 MET   155      38.306  38.169  56.265  1.00  0.00           H  
ATOM   2404  SD  MET   155      36.254  36.771  55.861  1.00  0.00           S  
ATOM   2405  CE  MET   155      35.238  36.045  57.220  1.00  0.00           C  
ATOM   2406  HE1 MET   155      34.515  35.354  56.786  1.00  0.00           H  
ATOM   2407  HE2 MET   155      35.797  35.482  57.967  1.00  0.00           H  
ATOM   2408  HE3 MET   155      34.654  36.846  57.674  1.00  0.00           H  
ATOM   2409  C   MET   155      40.177  36.159  59.553  1.00  0.00           C  
ATOM   2410  O   MET   155      39.797  35.948  60.719  1.00  0.00           O  
ATOM   2411  N   ASP   156      41.281  35.523  59.136  1.00  0.00           N  
ATOM   2412  H   ASP   156      41.530  35.618  58.162  1.00  0.00           H  
ATOM   2413  CA  ASP   156      42.092  34.653  60.078  1.00  0.00           C  
ATOM   2414  HA  ASP   156      41.396  34.064  60.675  1.00  0.00           H  
ATOM   2415  CB  ASP   156      43.014  33.675  59.316  1.00  0.00           C  
ATOM   2416  HB2 ASP   156      43.819  34.188  58.790  1.00  0.00           H  
ATOM   2417  HB3 ASP   156      43.540  33.099  60.078  1.00  0.00           H  
ATOM   2418  CG  ASP   156      42.177  32.633  58.531  1.00  0.00           C  
ATOM   2419  OD1 ASP   156      40.940  32.620  58.695  1.00  0.00           O  
ATOM   2420  OD2 ASP   156      42.798  31.894  57.656  1.00  0.00           O  
ATOM   2421  C   ASP   156      42.824  35.574  61.111  1.00  0.00           C  
ATOM   2422  O   ASP   156      42.702  35.360  62.307  1.00  0.00           O  
ATOM   2423  N   ALA   157      43.492  36.642  60.671  1.00  0.00           N  
ATOM   2424  H   ALA   157      43.587  36.781  59.675  1.00  0.00           H  
ATOM   2425  CA  ALA   157      44.007  37.691  61.518  1.00  0.00           C  
ATOM   2426  HA  ALA   157      44.816  37.313  62.144  1.00  0.00           H  
ATOM   2427  CB  ALA   157      44.690  38.709  60.536  1.00  0.00           C  
ATOM   2428  HB1 ALA   157      45.409  39.334  61.066  1.00  0.00           H  
ATOM   2429  HB2 ALA   157      45.352  38.105  59.916  1.00  0.00           H  
ATOM   2430  HB3 ALA   157      44.014  39.167  59.815  1.00  0.00           H  
ATOM   2431  C   ALA   157      42.978  38.426  62.513  1.00  0.00           C  
ATOM   2432  O   ALA   157      43.300  38.907  63.572  1.00  0.00           O  
ATOM   2433  N   LEU   158      41.747  38.662  62.099  1.00  0.00           N  
ATOM   2434  H   LEU   158      41.490  38.548  61.128  1.00  0.00           H  
ATOM   2435  CA  LEU   158      40.676  39.226  62.974  1.00  0.00           C  
ATOM   2436  HA  LEU   158      41.129  40.071  63.494  1.00  0.00           H  
ATOM   2437  CB  LEU   158      39.479  39.749  62.252  1.00  0.00           C  
ATOM   2438  HB2 LEU   158      39.113  39.002  61.547  1.00  0.00           H  
ATOM   2439  HB3 LEU   158      38.602  39.922  62.875  1.00  0.00           H  
ATOM   2440  CG  LEU   158      39.697  41.109  61.543  1.00  0.00           C  
ATOM   2441  HG  LEU   158      40.733  41.114  61.204  1.00  0.00           H  
ATOM   2442  CD1 LEU   158      38.847  41.310  60.211  1.00  0.00           C  
ATOM   2443 HD11 LEU   158      39.158  42.245  59.745  1.00  0.00           H  
ATOM   2444 HD12 LEU   158      39.033  40.558  59.444  1.00  0.00           H  
ATOM   2445 HD13 LEU   158      37.785  41.216  60.438  1.00  0.00           H  
ATOM   2446  CD2 LEU   158      39.539  42.376  62.423  1.00  0.00           C  
ATOM   2447 HD21 LEU   158      40.383  42.409  63.112  1.00  0.00           H  
ATOM   2448 HD22 LEU   158      39.662  43.239  61.769  1.00  0.00           H  
ATOM   2449 HD23 LEU   158      38.595  42.374  62.968  1.00  0.00           H  
ATOM   2450  C   LEU   158      40.182  38.243  63.978  1.00  0.00           C  
ATOM   2451  O   LEU   158      40.152  38.654  65.100  1.00  0.00           O  
ATOM   2452  N   LYS   159      40.081  36.953  63.736  1.00  0.00           N  
ATOM   2453  H   LYS   159      40.254  36.612  62.802  1.00  0.00           H  
ATOM   2454  CA  LYS   159      39.857  35.972  64.730  1.00  0.00           C  
ATOM   2455  HA  LYS   159      39.017  36.295  65.345  1.00  0.00           H  
ATOM   2456  CB  LYS   159      39.406  34.622  64.041  1.00  0.00           C  
ATOM   2457  HB2 LYS   159      40.197  34.375  63.333  1.00  0.00           H  
ATOM   2458  HB3 LYS   159      39.248  33.869  64.813  1.00  0.00           H  
ATOM   2459  CG  LYS   159      38.110  34.774  63.183  1.00  0.00           C  
ATOM   2460  HG2 LYS   159      37.249  34.975  63.820  1.00  0.00           H  
ATOM   2461  HG3 LYS   159      38.188  35.554  62.426  1.00  0.00           H  
ATOM   2462  CD  LYS   159      37.770  33.483  62.316  1.00  0.00           C  
ATOM   2463  HD2 LYS   159      37.741  32.641  63.008  1.00  0.00           H  
ATOM   2464  HD3 LYS   159      36.798  33.648  61.851  1.00  0.00           H  
ATOM   2465  CE  LYS   159      38.815  33.125  61.317  1.00  0.00           C  
ATOM   2466  HE2 LYS   159      38.992  33.873  60.545  1.00  0.00           H  
ATOM   2467  HE3 LYS   159      39.760  32.994  61.845  1.00  0.00           H  
ATOM   2468  NZ  LYS   159      38.422  31.996  60.491  1.00  0.00           N  
ATOM   2469  HZ1 LYS   159      38.012  31.212  60.977  1.00  0.00           H  
ATOM   2470  HZ2 LYS   159      37.655  32.424  59.991  1.00  0.00           H  
ATOM   2471  HZ3 LYS   159      39.099  31.598  59.855  1.00  0.00           H  
ATOM   2472  C   LYS   159      41.048  35.779  65.711  1.00  0.00           C  
ATOM   2473  O   LYS   159      40.882  35.822  66.933  1.00  0.00           O  
ATOM   2474  N   ALA   160      42.263  35.728  65.180  1.00  0.00           N  
ATOM   2475  H   ALA   160      42.309  35.873  64.182  1.00  0.00           H  
ATOM   2476  CA  ALA   160      43.567  35.634  65.897  1.00  0.00           C  
ATOM   2477  HA  ALA   160      43.506  34.810  66.607  1.00  0.00           H  
ATOM   2478  CB  ALA   160      44.679  35.247  64.977  1.00  0.00           C  
ATOM   2479  HB1 ALA   160      45.677  35.424  65.376  1.00  0.00           H  
ATOM   2480  HB2 ALA   160      44.525  34.191  64.759  1.00  0.00           H  
ATOM   2481  HB3 ALA   160      44.599  35.713  63.995  1.00  0.00           H  
ATOM   2482  C   ALA   160      43.892  36.916  66.728  1.00  0.00           C  
ATOM   2483  O   ALA   160      44.418  36.763  67.779  1.00  0.00           O  
ATOM   2484  N   ALA   161      43.587  38.043  66.149  1.00  0.00           N  
ATOM   2485  H   ALA   161      43.351  38.097  65.168  1.00  0.00           H  
ATOM   2486  CA  ALA   161      43.666  39.276  66.931  1.00  0.00           C  
ATOM   2487  HA  ALA   161      44.588  39.492  67.470  1.00  0.00           H  
ATOM   2488  CB  ALA   161      43.510  40.539  66.019  1.00  0.00           C  
ATOM   2489  HB1 ALA   161      42.521  40.668  65.580  1.00  0.00           H  
ATOM   2490  HB2 ALA   161      43.728  41.436  66.600  1.00  0.00           H  
ATOM   2491  HB3 ALA   161      44.328  40.665  65.309  1.00  0.00           H  
ATOM   2492  C   ALA   161      42.643  39.383  68.056  1.00  0.00           C  
ATOM   2493  O   ALA   161      43.020  39.985  69.031  1.00  0.00           O  
ATOM   2494  N   GLY   162      41.487  38.715  68.026  1.00  0.00           N  
ATOM   2495  H   GLY   162      41.300  38.094  67.253  1.00  0.00           H  
ATOM   2496  CA  GLY   162      40.550  38.479  69.080  1.00  0.00           C  
ATOM   2497  HA2 GLY   162      40.424  37.411  69.259  1.00  0.00           H  
ATOM   2498  HA3 GLY   162      40.934  39.007  69.953  1.00  0.00           H  
ATOM   2499  C   GLY   162      39.127  38.981  68.850  1.00  0.00           C  
ATOM   2500  O   GLY   162      38.380  39.039  69.791  1.00  0.00           O  
ATOM   2501  N   PHE   163      38.731  39.187  67.606  1.00  0.00           N  
ATOM   2502  H   PHE   163      39.389  39.254  66.842  1.00  0.00           H  
ATOM   2503  CA  PHE   163      37.327  39.553  67.360  1.00  0.00           C  
ATOM   2504  HA  PHE   163      37.118  40.398  68.017  1.00  0.00           H  
ATOM   2505  CB  PHE   163      37.313  40.167  65.952  1.00  0.00           C  
ATOM   2506  HB2 PHE   163      38.096  40.925  65.924  1.00  0.00           H  
ATOM   2507  HB3 PHE   163      37.660  39.483  65.177  1.00  0.00           H  
ATOM   2508  CG  PHE   163      36.037  40.869  65.478  1.00  0.00           C  
ATOM   2509  CD1 PHE   163      35.014  40.088  64.869  1.00  0.00           C  
ATOM   2510  HD1 PHE   163      35.194  39.078  64.529  1.00  0.00           H  
ATOM   2511  CE1 PHE   163      33.680  40.540  64.901  1.00  0.00           C  
ATOM   2512  HE1 PHE   163      32.875  39.829  64.789  1.00  0.00           H  
ATOM   2513  CZ  PHE   163      33.436  41.874  65.297  1.00  0.00           C  
ATOM   2514  HZ  PHE   163      32.490  42.394  65.263  1.00  0.00           H  
ATOM   2515  CE2 PHE   163      34.486  42.778  65.621  1.00  0.00           C  
ATOM   2516  HE2 PHE   163      34.293  43.825  65.801  1.00  0.00           H  
ATOM   2517  CD2 PHE   163      35.768  42.255  65.750  1.00  0.00           C  
ATOM   2518  HD2 PHE   163      36.563  42.916  66.062  1.00  0.00           H  
ATOM   2519  C   PHE   163      36.318  38.395  67.492  1.00  0.00           C  
ATOM   2520  O   PHE   163      36.685  37.229  67.180  1.00  0.00           O  
ATOM   2521  N   PRO   164      35.020  38.590  67.846  1.00  0.00           N  
ATOM   2522  CD  PRO   164      34.475  39.805  68.365  1.00  0.00           C  
ATOM   2523  HD2 PRO   164      34.082  40.406  67.545  1.00  0.00           H  
ATOM   2524  HD3 PRO   164      35.271  40.346  68.877  1.00  0.00           H  
ATOM   2525  CG  PRO   164      33.417  39.429  69.393  1.00  0.00           C  
ATOM   2526  HG2 PRO   164      32.697  40.244  69.471  1.00  0.00           H  
ATOM   2527  HG3 PRO   164      33.849  39.275  70.381  1.00  0.00           H  
ATOM   2528  CB  PRO   164      32.875  38.107  68.848  1.00  0.00           C  
ATOM   2529  HB2 PRO   164      32.093  38.336  68.125  1.00  0.00           H  
ATOM   2530  HB3 PRO   164      32.499  37.441  69.625  1.00  0.00           H  
ATOM   2531  CA  PRO   164      34.074  37.522  68.134  1.00  0.00           C  
ATOM   2532  HA  PRO   164      34.597  36.830  68.794  1.00  0.00           H  
ATOM   2533  C   PRO   164      33.637  36.862  66.834  1.00  0.00           C  
ATOM   2534  O   PRO   164      33.000  37.467  66.013  1.00  0.00           O  
ATOM   2535  N   GLU   165      34.067  35.603  66.680  1.00  0.00           N  
ATOM   2536  H   GLU   165      34.680  35.173  67.358  1.00  0.00           H  
ATOM   2537  CA  GLU   165      33.910  34.823  65.516  1.00  0.00           C  
ATOM   2538  HA  GLU   165      34.542  35.222  64.722  1.00  0.00           H  
ATOM   2539  CB  GLU   165      34.473  33.426  65.764  1.00  0.00           C  
ATOM   2540  HB2 GLU   165      33.836  32.912  66.483  1.00  0.00           H  
ATOM   2541  HB3 GLU   165      34.404  32.888  64.818  1.00  0.00           H  
ATOM   2542  CG  GLU   165      36.013  33.310  66.199  1.00  0.00           C  
ATOM   2543  HG2 GLU   165      36.468  32.345  65.976  1.00  0.00           H  
ATOM   2544  HG3 GLU   165      36.583  33.991  65.566  1.00  0.00           H  
ATOM   2545  CD  GLU   165      36.187  33.484  67.727  1.00  0.00           C  
ATOM   2546  OE1 GLU   165      37.387  33.567  68.098  1.00  0.00           O  
ATOM   2547  OE2 GLU   165      35.305  33.710  68.567  1.00  0.00           O  
ATOM   2548  C   GLU   165      32.481  34.647  64.868  1.00  0.00           C  
ATOM   2549  O   GLU   165      32.322  34.800  63.700  1.00  0.00           O  
ATOM   2550  N   LYS   166      31.449  34.422  65.735  1.00  0.00           N  
ATOM   2551  H   LYS   166      31.590  34.410  66.735  1.00  0.00           H  
ATOM   2552  CA  LYS   166      30.086  34.418  65.138  1.00  0.00           C  
ATOM   2553  HA  LYS   166      30.198  33.773  64.267  1.00  0.00           H  
ATOM   2554  CB  LYS   166      29.151  33.645  66.019  1.00  0.00           C  
ATOM   2555  HB2 LYS   166      28.172  33.426  65.594  1.00  0.00           H  
ATOM   2556  HB3 LYS   166      29.635  32.688  66.215  1.00  0.00           H  
ATOM   2557  CG  LYS   166      28.874  34.297  67.412  1.00  0.00           C  
ATOM   2558  HG2 LYS   166      29.866  34.539  67.794  1.00  0.00           H  
ATOM   2559  HG3 LYS   166      28.365  35.257  67.320  1.00  0.00           H  
ATOM   2560  CD  LYS   166      28.300  33.311  68.355  1.00  0.00           C  
ATOM   2561  HD2 LYS   166      27.496  32.782  67.843  1.00  0.00           H  
ATOM   2562  HD3 LYS   166      28.873  32.401  68.529  1.00  0.00           H  
ATOM   2563  CE  LYS   166      27.849  33.928  69.698  1.00  0.00           C  
ATOM   2564  HE2 LYS   166      28.082  33.216  70.490  1.00  0.00           H  
ATOM   2565  HE3 LYS   166      28.481  34.815  69.750  1.00  0.00           H  
ATOM   2566  NZ  LYS   166      26.396  34.232  69.740  1.00  0.00           N  
ATOM   2567  HZ1 LYS   166      25.775  33.456  69.923  1.00  0.00           H  
ATOM   2568  HZ2 LYS   166      26.190  34.745  70.585  1.00  0.00           H  
ATOM   2569  HZ3 LYS   166      26.070  34.660  68.886  1.00  0.00           H  
ATOM   2570  C   LYS   166      29.537  35.812  64.761  1.00  0.00           C  
ATOM   2571  O   LYS   166      28.548  35.848  64.044  1.00  0.00           O  
ATOM   2572  N   GLN   167      30.113  36.908  65.300  1.00  0.00           N  
ATOM   2573  H   GLN   167      30.968  36.810  65.830  1.00  0.00           H  
ATOM   2574  CA  GLN   167      29.716  38.298  64.889  1.00  0.00           C  
ATOM   2575  HA  GLN   167      28.736  38.109  64.452  1.00  0.00           H  
ATOM   2576  CB  GLN   167      29.710  39.271  66.053  1.00  0.00           C  
ATOM   2577  HB2 GLN   167      30.647  39.355  66.603  1.00  0.00           H  
ATOM   2578  HB3 GLN   167      29.473  40.256  65.650  1.00  0.00           H  
ATOM   2579  CG  GLN   167      28.526  38.896  67.010  1.00  0.00           C  
ATOM   2580  HG2 GLN   167      28.756  37.995  67.580  1.00  0.00           H  
ATOM   2581  HG3 GLN   167      28.486  39.691  67.755  1.00  0.00           H  
ATOM   2582  CD  GLN   167      27.040  38.759  66.515  1.00  0.00           C  
ATOM   2583  OE1 GLN   167      26.600  39.088  65.361  1.00  0.00           O  
ATOM   2584  NE2 GLN   167      26.125  38.447  67.447  1.00  0.00           N  
ATOM   2585 HE21 GLN   167      25.170  38.537  67.131  1.00  0.00           H  
ATOM   2586 HE22 GLN   167      26.347  38.224  68.407  1.00  0.00           H  
ATOM   2587  C   GLN   167      30.540  38.640  63.600  1.00  0.00           C  
ATOM   2588  O   GLN   167      30.356  39.814  63.083  1.00  0.00           O  
ATOM   2589  N   ILE   168      31.205  37.680  62.936  1.00  0.00           N  
ATOM   2590  H   ILE   168      31.323  36.764  63.344  1.00  0.00           H  
ATOM   2591  CA  ILE   168      31.702  37.824  61.596  1.00  0.00           C  
ATOM   2592  HA  ILE   168      31.868  38.873  61.353  1.00  0.00           H  
ATOM   2593  CB  ILE   168      32.977  37.084  61.356  1.00  0.00           C  
ATOM   2594  HB  ILE   168      32.822  36.011  61.478  1.00  0.00           H  
ATOM   2595  CG2 ILE   168      33.568  37.341  59.911  1.00  0.00           C  
ATOM   2596 HG21 ILE   168      33.057  36.595  59.303  1.00  0.00           H  
ATOM   2597 HG22 ILE   168      33.249  38.370  59.746  1.00  0.00           H  
ATOM   2598 HG23 ILE   168      34.653  37.237  59.938  1.00  0.00           H  
ATOM   2599  CG1 ILE   168      34.050  37.574  62.335  1.00  0.00           C  
ATOM   2600 HG12 ILE   168      34.301  38.587  62.020  1.00  0.00           H  
ATOM   2601 HG13 ILE   168      33.617  37.497  63.332  1.00  0.00           H  
ATOM   2602  CD1 ILE   168      35.283  36.657  62.393  1.00  0.00           C  
ATOM   2603 HD11 ILE   168      35.646  36.697  63.420  1.00  0.00           H  
ATOM   2604 HD12 ILE   168      35.089  35.616  62.133  1.00  0.00           H  
ATOM   2605 HD13 ILE   168      35.982  37.105  61.687  1.00  0.00           H  
ATOM   2606  C   ILE   168      30.704  37.387  60.529  1.00  0.00           C  
ATOM   2607  O   ILE   168      30.415  36.221  60.348  1.00  0.00           O  
ATOM   2608  N   TYR   169      30.291  38.441  59.739  1.00  0.00           N  
ATOM   2609  H   TYR   169      30.687  39.335  59.994  1.00  0.00           H  
ATOM   2610  CA  TYR   169      29.464  38.269  58.524  1.00  0.00           C  
ATOM   2611  HA  TYR   169      29.088  37.258  58.368  1.00  0.00           H  
ATOM   2612  CB  TYR   169      28.149  39.079  58.525  1.00  0.00           C  
ATOM   2613  HB2 TYR   169      28.394  40.139  58.596  1.00  0.00           H  
ATOM   2614  HB3 TYR   169      27.718  38.834  57.554  1.00  0.00           H  
ATOM   2615  CG  TYR   169      27.301  38.622  59.782  1.00  0.00           C  
ATOM   2616  CD1 TYR   169      27.449  39.342  60.973  1.00  0.00           C  
ATOM   2617  HD1 TYR   169      28.131  40.175  61.055  1.00  0.00           H  
ATOM   2618  CE1 TYR   169      26.728  38.997  62.159  1.00  0.00           C  
ATOM   2619  HE1 TYR   169      27.006  39.565  63.035  1.00  0.00           H  
ATOM   2620  CZ  TYR   169      25.898  37.801  62.151  1.00  0.00           C  
ATOM   2621  OH  TYR   169      25.214  37.413  63.207  1.00  0.00           O  
ATOM   2622  HH  TYR   169      25.633  37.808  63.976  1.00  0.00           H  
ATOM   2623  CE2 TYR   169      25.759  37.101  60.932  1.00  0.00           C  
ATOM   2624  HE2 TYR   169      25.165  36.213  61.092  1.00  0.00           H  
ATOM   2625  CD2 TYR   169      26.445  37.548  59.742  1.00  0.00           C  
ATOM   2626  HD2 TYR   169      26.258  36.904  58.895  1.00  0.00           H  
ATOM   2627  C   TYR   169      30.332  38.517  57.261  1.00  0.00           C  
ATOM   2628  O   TYR   169      31.525  38.958  57.222  1.00  0.00           O  
ATOM   2629  N   GLN   170      29.764  38.063  56.116  1.00  0.00           N  
ATOM   2630  H   GLN   170      28.802  37.771  56.209  1.00  0.00           H  
ATOM   2631  CA  GLN   170      30.439  37.808  54.752  1.00  0.00           C  
ATOM   2632  HA  GLN   170      31.157  38.614  54.605  1.00  0.00           H  
ATOM   2633  CB  GLN   170      31.319  36.502  54.878  1.00  0.00           C  
ATOM   2634  HB2 GLN   170      32.118  36.701  55.592  1.00  0.00           H  
ATOM   2635  HB3 GLN   170      30.826  35.615  55.276  1.00  0.00           H  
ATOM   2636  CG  GLN   170      31.953  36.196  53.434  1.00  0.00           C  
ATOM   2637  HG2 GLN   170      32.195  37.137  52.940  1.00  0.00           H  
ATOM   2638  HG3 GLN   170      32.900  35.659  53.491  1.00  0.00           H  
ATOM   2639  CD  GLN   170      30.965  35.372  52.596  1.00  0.00           C  
ATOM   2640  OE1 GLN   170      30.064  34.679  53.024  1.00  0.00           O  
ATOM   2641  NE2 GLN   170      31.156  35.288  51.300  1.00  0.00           N  
ATOM   2642 HE21 GLN   170      30.550  34.746  50.700  1.00  0.00           H  
ATOM   2643 HE22 GLN   170      31.860  35.843  50.835  1.00  0.00           H  
ATOM   2644  C   GLN   170      29.381  37.886  53.637  1.00  0.00           C  
ATOM   2645  O   GLN   170      28.218  37.498  53.829  1.00  0.00           O  
ATOM   2646  N   VAL   171      29.679  38.383  52.453  1.00  0.00           N  
ATOM   2647  H   VAL   171      30.625  38.700  52.296  1.00  0.00           H  
ATOM   2648  CA  VAL   171      28.627  38.682  51.479  1.00  0.00           C  
ATOM   2649  HA  VAL   171      28.003  37.789  51.508  1.00  0.00           H  
ATOM   2650  CB  VAL   171      27.755  39.914  51.861  1.00  0.00           C  
ATOM   2651  HB  VAL   171      27.364  39.792  52.871  1.00  0.00           H  
ATOM   2652  CG1 VAL   171      28.431  41.271  51.646  1.00  0.00           C  
ATOM   2653 HG11 VAL   171      29.267  41.436  52.325  1.00  0.00           H  
ATOM   2654 HG12 VAL   171      28.738  41.499  50.625  1.00  0.00           H  
ATOM   2655 HG13 VAL   171      27.698  42.040  51.890  1.00  0.00           H  
ATOM   2656  CG2 VAL   171      26.465  39.837  51.026  1.00  0.00           C  
ATOM   2657 HG21 VAL   171      25.807  40.548  51.526  1.00  0.00           H  
ATOM   2658 HG22 VAL   171      26.675  40.198  50.019  1.00  0.00           H  
ATOM   2659 HG23 VAL   171      25.945  38.888  51.155  1.00  0.00           H  
ATOM   2660  C   VAL   171      29.285  38.955  50.050  1.00  0.00           C  
ATOM   2661  O   VAL   171      30.085  39.833  49.812  1.00  0.00           O  
ATOM   2662  N   PRO   172      28.929  38.064  49.036  1.00  0.00           N  
ATOM   2663  CD  PRO   172      28.103  36.882  49.256  1.00  0.00           C  
ATOM   2664  HD2 PRO   172      27.126  37.033  49.716  1.00  0.00           H  
ATOM   2665  HD3 PRO   172      28.680  36.232  49.913  1.00  0.00           H  
ATOM   2666  CG  PRO   172      27.844  36.293  47.853  1.00  0.00           C  
ATOM   2667  HG2 PRO   172      26.922  36.708  47.447  1.00  0.00           H  
ATOM   2668  HG3 PRO   172      27.847  35.204  47.799  1.00  0.00           H  
ATOM   2669  CB  PRO   172      29.078  36.743  47.049  1.00  0.00           C  
ATOM   2670  HB2 PRO   172      29.015  36.908  45.974  1.00  0.00           H  
ATOM   2671  HB3 PRO   172      29.912  36.070  47.247  1.00  0.00           H  
ATOM   2672  CA  PRO   172      29.512  38.090  47.697  1.00  0.00           C  
ATOM   2673  HA  PRO   172      30.593  38.090  47.837  1.00  0.00           H  
ATOM   2674  C   PRO   172      29.134  39.284  46.823  1.00  0.00           C  
ATOM   2675  O   PRO   172      27.935  39.591  46.700  1.00  0.00           O  
ATOM   2676  N   THR   173      30.080  39.970  46.235  1.00  0.00           N  
ATOM   2677  H   THR   173      31.032  39.762  46.503  1.00  0.00           H  
ATOM   2678  CA  THR   173      29.825  41.058  45.248  1.00  0.00           C  
ATOM   2679  HA  THR   173      28.848  41.518  45.398  1.00  0.00           H  
ATOM   2680  CB  THR   173      30.811  42.256  45.417  1.00  0.00           C  
ATOM   2681  HB  THR   173      30.640  42.753  46.372  1.00  0.00           H  
ATOM   2682  CG2 THR   173      32.302  41.944  45.384  1.00  0.00           C  
ATOM   2683 HG21 THR   173      32.501  41.218  46.172  1.00  0.00           H  
ATOM   2684 HG22 THR   173      32.572  41.451  44.450  1.00  0.00           H  
ATOM   2685 HG23 THR   173      32.872  42.857  45.555  1.00  0.00           H  
ATOM   2686  OG1 THR   173      30.438  43.133  44.414  1.00  0.00           O  
ATOM   2687  HG1 THR   173      31.235  43.659  44.313  1.00  0.00           H  
ATOM   2688  C   THR   173      29.832  40.488  43.815  1.00  0.00           C  
ATOM   2689  O   THR   173      30.679  39.589  43.537  1.00  0.00           O  
ATOM   2690  N   LYS   174      29.104  41.103  42.918  1.00  0.00           N  
ATOM   2691  H   LYS   174      28.410  41.766  43.234  1.00  0.00           H  
ATOM   2692  CA  LYS   174      29.296  40.865  41.466  1.00  0.00           C  
ATOM   2693  HA  LYS   174      29.447  39.791  41.355  1.00  0.00           H  
ATOM   2694  CB  LYS   174      27.920  41.140  40.800  1.00  0.00           C  
ATOM   2695  HB2 LYS   174      27.962  40.772  39.775  1.00  0.00           H  
ATOM   2696  HB3 LYS   174      27.131  40.560  41.278  1.00  0.00           H  
ATOM   2697  CG  LYS   174      27.544  42.682  40.843  1.00  0.00           C  
ATOM   2698  HG2 LYS   174      27.584  42.960  41.897  1.00  0.00           H  
ATOM   2699  HG3 LYS   174      28.281  43.260  40.287  1.00  0.00           H  
ATOM   2700  CD  LYS   174      26.166  43.013  40.319  1.00  0.00           C  
ATOM   2701  HD2 LYS   174      26.209  42.843  39.243  1.00  0.00           H  
ATOM   2702  HD3 LYS   174      25.317  42.379  40.578  1.00  0.00           H  
ATOM   2703  CE  LYS   174      25.796  44.484  40.513  1.00  0.00           C  
ATOM   2704  HE2 LYS   174      25.888  44.698  41.578  1.00  0.00           H  
ATOM   2705  HE3 LYS   174      26.573  45.065  40.017  1.00  0.00           H  
ATOM   2706  NZ  LYS   174      24.446  44.747  40.024  1.00  0.00           N  
ATOM   2707  HZ1 LYS   174      23.834  44.140  40.549  1.00  0.00           H  
ATOM   2708  HZ2 LYS   174      24.204  45.707  40.223  1.00  0.00           H  
ATOM   2709  HZ3 LYS   174      24.348  44.500  39.049  1.00  0.00           H  
ATOM   2710  C   LYS   174      30.409  41.594  40.888  1.00  0.00           C  
ATOM   2711  O   LYS   174      30.897  41.182  39.851  1.00  0.00           O  
ATOM   2712  N   SER   175      31.007  42.564  41.610  1.00  0.00           N  
ATOM   2713  H   SER   175      30.669  42.493  42.559  1.00  0.00           H  
ATOM   2714  CA  SER   175      32.255  43.218  41.230  1.00  0.00           C  
ATOM   2715  HA  SER   175      32.944  42.543  40.722  1.00  0.00           H  
ATOM   2716  CB  SER   175      32.055  44.264  40.135  1.00  0.00           C  
ATOM   2717  HB2 SER   175      31.466  43.866  39.309  1.00  0.00           H  
ATOM   2718  HB3 SER   175      31.450  45.069  40.552  1.00  0.00           H  
ATOM   2719  OG  SER   175      33.261  44.820  39.603  1.00  0.00           O  
ATOM   2720  HG  SER   175      33.722  44.110  39.150  1.00  0.00           H  
ATOM   2721  C   SER   175      32.781  43.959  42.438  1.00  0.00           C  
ATOM   2722  O   SER   175      32.221  44.663  43.248  1.00  0.00           O  
ATOM   2723  N   ASN   176      34.152  43.852  42.491  1.00  0.00           N  
ATOM   2724  H   ASN   176      34.459  43.157  41.826  1.00  0.00           H  
ATOM   2725  CA  ASN   176      35.070  44.564  43.361  1.00  0.00           C  
ATOM   2726  HA  ASN   176      34.609  44.554  44.349  1.00  0.00           H  
ATOM   2727  CB  ASN   176      36.424  43.806  43.233  1.00  0.00           C  
ATOM   2728  HB2 ASN   176      36.779  43.753  42.204  1.00  0.00           H  
ATOM   2729  HB3 ASN   176      37.088  44.472  43.784  1.00  0.00           H  
ATOM   2730  CG  ASN   176      36.363  42.463  43.942  1.00  0.00           C  
ATOM   2731  OD1 ASN   176      36.321  41.483  43.319  1.00  0.00           O  
ATOM   2732  ND2 ASN   176      36.283  42.683  45.211  1.00  0.00           N  
ATOM   2733 HD21 ASN   176      36.390  41.978  45.927  1.00  0.00           H  
ATOM   2734 HD22 ASN   176      36.339  43.656  45.473  1.00  0.00           H  
ATOM   2735  C   ASN   176      35.132  46.040  43.094  1.00  0.00           C  
ATOM   2736  O   ASN   176      35.460  46.808  44.046  1.00  0.00           O  
ATOM   2737  N   ASP   177      34.844  46.520  41.859  1.00  0.00           N  
ATOM   2738  H   ASP   177      34.686  45.887  41.088  1.00  0.00           H  
ATOM   2739  CA  ASP   177      34.497  47.940  41.520  1.00  0.00           C  
ATOM   2740  HA  ASP   177      35.410  48.515  41.670  1.00  0.00           H  
ATOM   2741  CB  ASP   177      34.148  48.002  39.994  1.00  0.00           C  
ATOM   2742  HB2 ASP   177      34.771  47.517  39.242  1.00  0.00           H  
ATOM   2743  HB3 ASP   177      33.130  47.612  39.985  1.00  0.00           H  
ATOM   2744  CG  ASP   177      34.113  49.451  39.404  1.00  0.00           C  
ATOM   2745  OD1 ASP   177      34.403  50.352  40.168  1.00  0.00           O  
ATOM   2746  OD2 ASP   177      33.678  49.598  38.255  1.00  0.00           O  
ATOM   2747  C   ASP   177      33.385  48.527  42.417  1.00  0.00           C  
ATOM   2748  O   ASP   177      32.527  47.749  42.887  1.00  0.00           O  
ATOM   2749  N   ILE   178      33.316  49.869  42.517  1.00  0.00           N  
ATOM   2750  H   ILE   178      34.039  50.343  41.995  1.00  0.00           H  
ATOM   2751  CA  ILE   178      32.372  50.561  43.382  1.00  0.00           C  
ATOM   2752  HA  ILE   178      32.607  50.099  44.341  1.00  0.00           H  
ATOM   2753  CB  ILE   178      32.551  52.158  43.462  1.00  0.00           C  
ATOM   2754  HB  ILE   178      32.205  52.500  42.486  1.00  0.00           H  
ATOM   2755  CG2 ILE   178      31.510  52.693  44.455  1.00  0.00           C  
ATOM   2756 HG21 ILE   178      31.464  52.058  45.340  1.00  0.00           H  
ATOM   2757 HG22 ILE   178      31.740  53.705  44.789  1.00  0.00           H  
ATOM   2758 HG23 ILE   178      30.485  52.628  44.092  1.00  0.00           H  
ATOM   2759  CG1 ILE   178      33.871  52.808  43.868  1.00  0.00           C  
ATOM   2760 HG12 ILE   178      34.664  52.291  43.327  1.00  0.00           H  
ATOM   2761 HG13 ILE   178      33.829  53.840  43.521  1.00  0.00           H  
ATOM   2762  CD1 ILE   178      34.321  52.707  45.342  1.00  0.00           C  
ATOM   2763 HD11 ILE   178      34.444  51.655  45.599  1.00  0.00           H  
ATOM   2764 HD12 ILE   178      35.199  53.331  45.508  1.00  0.00           H  
ATOM   2765 HD13 ILE   178      33.603  53.168  46.021  1.00  0.00           H  
ATOM   2766  C   ILE   178      30.899  50.159  43.278  1.00  0.00           C  
ATOM   2767  O   ILE   178      30.308  49.942  44.347  1.00  0.00           O  
ATOM   2768  N   PRO   179      30.378  50.130  42.089  1.00  0.00           N  
ATOM   2769  CD  PRO   179      30.900  50.557  40.754  1.00  0.00           C  
ATOM   2770  HD2 PRO   179      31.802  50.024  40.455  1.00  0.00           H  
ATOM   2771  HD3 PRO   179      31.082  51.616  40.935  1.00  0.00           H  
ATOM   2772  CG  PRO   179      29.792  50.293  39.708  1.00  0.00           C  
ATOM   2773  HG2 PRO   179      30.002  49.386  39.140  1.00  0.00           H  
ATOM   2774  HG3 PRO   179      29.707  51.209  39.123  1.00  0.00           H  
ATOM   2775  CB  PRO   179      28.509  49.966  40.562  1.00  0.00           C  
ATOM   2776  HB2 PRO   179      27.967  49.239  39.959  1.00  0.00           H  
ATOM   2777  HB3 PRO   179      27.866  50.845  40.515  1.00  0.00           H  
ATOM   2778  CA  PRO   179      28.942  49.705  41.938  1.00  0.00           C  
ATOM   2779  HA  PRO   179      28.322  50.345  42.567  1.00  0.00           H  
ATOM   2780  C   PRO   179      28.621  48.225  42.350  1.00  0.00           C  
ATOM   2781  O   PRO   179      27.490  47.913  42.562  1.00  0.00           O  
ATOM   2782  N   GLY   180      29.602  47.318  42.401  1.00  0.00           N  
ATOM   2783  H   GLY   180      30.552  47.534  42.132  1.00  0.00           H  
ATOM   2784  CA  GLY   180      29.314  45.997  42.915  1.00  0.00           C  
ATOM   2785  HA2 GLY   180      28.269  45.723  42.768  1.00  0.00           H  
ATOM   2786  HA3 GLY   180      29.807  45.188  42.376  1.00  0.00           H  
ATOM   2787  C   GLY   180      29.451  45.916  44.454  1.00  0.00           C  
ATOM   2788  O   GLY   180      28.481  45.532  45.149  1.00  0.00           O  
ATOM   2789  N   ALA   181      30.562  46.434  44.952  1.00  0.00           N  
ATOM   2790  H   ALA   181      31.215  46.754  44.252  1.00  0.00           H  
ATOM   2791  CA  ALA   181      30.843  46.582  46.398  1.00  0.00           C  
ATOM   2792  HA  ALA   181      31.058  45.661  46.940  1.00  0.00           H  
ATOM   2793  CB  ALA   181      32.242  47.290  46.480  1.00  0.00           C  
ATOM   2794  HB1 ALA   181      32.583  47.315  47.515  1.00  0.00           H  
ATOM   2795  HB2 ALA   181      32.899  46.655  45.887  1.00  0.00           H  
ATOM   2796  HB3 ALA   181      32.206  48.316  46.113  1.00  0.00           H  
ATOM   2797  C   ALA   181      29.771  47.299  47.173  1.00  0.00           C  
ATOM   2798  O   ALA   181      29.344  46.796  48.147  1.00  0.00           O  
ATOM   2799  N   PHE   182      29.247  48.414  46.608  1.00  0.00           N  
ATOM   2800  H   PHE   182      29.749  48.810  45.826  1.00  0.00           H  
ATOM   2801  CA  PHE   182      28.168  49.170  47.274  1.00  0.00           C  
ATOM   2802  HA  PHE   182      28.507  49.404  48.284  1.00  0.00           H  
ATOM   2803  CB  PHE   182      27.957  50.581  46.564  1.00  0.00           C  
ATOM   2804  HB2 PHE   182      28.933  51.067  46.562  1.00  0.00           H  
ATOM   2805  HB3 PHE   182      27.745  50.503  45.498  1.00  0.00           H  
ATOM   2806  CG  PHE   182      26.960  51.511  47.102  1.00  0.00           C  
ATOM   2807  CD1 PHE   182      27.378  52.369  48.061  1.00  0.00           C  
ATOM   2808  HD1 PHE   182      28.393  52.554  48.380  1.00  0.00           H  
ATOM   2809  CE1 PHE   182      26.531  53.308  48.741  1.00  0.00           C  
ATOM   2810  HE1 PHE   182      26.849  54.063  49.445  1.00  0.00           H  
ATOM   2811  CZ  PHE   182      25.160  53.305  48.333  1.00  0.00           C  
ATOM   2812  HZ  PHE   182      24.461  53.922  48.878  1.00  0.00           H  
ATOM   2813  CE2 PHE   182      24.688  52.433  47.315  1.00  0.00           C  
ATOM   2814  HE2 PHE   182      23.622  52.351  47.168  1.00  0.00           H  
ATOM   2815  CD2 PHE   182      25.601  51.501  46.706  1.00  0.00           C  
ATOM   2816  HD2 PHE   182      25.299  50.792  45.949  1.00  0.00           H  
ATOM   2817  C   PHE   182      26.873  48.407  47.387  1.00  0.00           C  
ATOM   2818  O   PHE   182      26.198  48.448  48.400  1.00  0.00           O  
ATOM   2819  N   ASP   183      26.436  47.780  46.326  1.00  0.00           N  
ATOM   2820  H   ASP   183      26.921  47.893  45.448  1.00  0.00           H  
ATOM   2821  CA  ASP   183      25.235  46.948  46.280  1.00  0.00           C  
ATOM   2822  HA  ASP   183      24.523  47.587  46.803  1.00  0.00           H  
ATOM   2823  CB  ASP   183      24.901  46.619  44.826  1.00  0.00           C  
ATOM   2824  HB2 ASP   183      24.594  47.589  44.435  1.00  0.00           H  
ATOM   2825  HB3 ASP   183      25.730  46.232  44.233  1.00  0.00           H  
ATOM   2826  CG  ASP   183      23.803  45.604  44.724  1.00  0.00           C  
ATOM   2827  OD1 ASP   183      24.105  44.400  44.763  1.00  0.00           O  
ATOM   2828  OD2 ASP   183      22.621  45.987  44.710  1.00  0.00           O  
ATOM   2829  C   ASP   183      25.268  45.692  47.178  1.00  0.00           C  
ATOM   2830  O   ASP   183      24.325  45.327  47.855  1.00  0.00           O  
ATOM   2831  N   ALA   184      26.423  45.019  47.325  1.00  0.00           N  
ATOM   2832  H   ALA   184      27.149  45.610  46.946  1.00  0.00           H  
ATOM   2833  CA  ALA   184      26.666  43.968  48.242  1.00  0.00           C  
ATOM   2834  HA  ALA   184      25.898  43.196  48.185  1.00  0.00           H  
ATOM   2835  CB  ALA   184      28.004  43.235  47.836  1.00  0.00           C  
ATOM   2836  HB1 ALA   184      28.108  42.337  48.445  1.00  0.00           H  
ATOM   2837  HB2 ALA   184      27.992  43.014  46.769  1.00  0.00           H  
ATOM   2838  HB3 ALA   184      28.872  43.868  48.022  1.00  0.00           H  
ATOM   2839  C   ALA   184      26.708  44.454  49.745  1.00  0.00           C  
ATOM   2840  O   ALA   184      26.003  43.813  50.562  1.00  0.00           O  
ATOM   2841  N   ALA   185      27.401  45.614  49.987  1.00  0.00           N  
ATOM   2842  H   ALA   185      28.071  45.875  49.277  1.00  0.00           H  
ATOM   2843  CA  ALA   185      27.423  46.198  51.327  1.00  0.00           C  
ATOM   2844  HA  ALA   185      27.832  45.557  52.108  1.00  0.00           H  
ATOM   2845  CB  ALA   185      28.271  47.333  51.474  1.00  0.00           C  
ATOM   2846  HB1 ALA   185      28.232  47.759  52.477  1.00  0.00           H  
ATOM   2847  HB2 ALA   185      29.303  47.043  51.278  1.00  0.00           H  
ATOM   2848  HB3 ALA   185      28.018  48.100  50.742  1.00  0.00           H  
ATOM   2849  C   ALA   185      26.047  46.574  51.825  1.00  0.00           C  
ATOM   2850  O   ALA   185      25.686  46.195  53.027  1.00  0.00           O  
ATOM   2851  N   ASN   186      25.201  47.193  50.967  1.00  0.00           N  
ATOM   2852  H   ASN   186      25.619  47.585  50.135  1.00  0.00           H  
ATOM   2853  CA  ASN   186      23.886  47.537  51.284  1.00  0.00           C  
ATOM   2854  HA  ASN   186      23.706  48.140  52.174  1.00  0.00           H  
ATOM   2855  CB  ASN   186      23.214  48.352  50.124  1.00  0.00           C  
ATOM   2856  HB2 ASN   186      23.620  47.962  49.191  1.00  0.00           H  
ATOM   2857  HB3 ASN   186      22.124  48.356  50.168  1.00  0.00           H  
ATOM   2858  CG  ASN   186      23.625  49.772  50.357  1.00  0.00           C  
ATOM   2859  OD1 ASN   186      23.076  50.399  51.172  1.00  0.00           O  
ATOM   2860  ND2 ASN   186      24.552  50.332  49.615  1.00  0.00           N  
ATOM   2861 HD21 ASN   186      24.705  51.321  49.747  1.00  0.00           H  
ATOM   2862 HD22 ASN   186      25.029  49.763  48.930  1.00  0.00           H  
ATOM   2863  C   ASN   186      23.031  46.317  51.609  1.00  0.00           C  
ATOM   2864  O   ASN   186      22.229  46.295  52.526  1.00  0.00           O  
ATOM   2865  N   SER   187      23.265  45.200  50.871  1.00  0.00           N  
ATOM   2866  H   SER   187      23.869  45.179  50.062  1.00  0.00           H  
ATOM   2867  CA  SER   187      22.528  43.948  51.102  1.00  0.00           C  
ATOM   2868  HA  SER   187      21.453  44.091  50.991  1.00  0.00           H  
ATOM   2869  CB  SER   187      22.865  42.872  50.101  1.00  0.00           C  
ATOM   2870  HB2 SER   187      22.033  42.168  50.120  1.00  0.00           H  
ATOM   2871  HB3 SER   187      23.013  43.229  49.082  1.00  0.00           H  
ATOM   2872  OG  SER   187      24.010  42.112  50.547  1.00  0.00           O  
ATOM   2873  HG  SER   187      24.796  42.657  50.465  1.00  0.00           H  
ATOM   2874  C   SER   187      22.652  43.432  52.493  1.00  0.00           C  
ATOM   2875  O   SER   187      21.812  42.615  52.868  1.00  0.00           O  
ATOM   2876  N   MET   188      23.621  43.710  53.260  1.00  0.00           N  
ATOM   2877  H   MET   188      24.381  44.262  52.889  1.00  0.00           H  
ATOM   2878  CA  MET   188      23.890  43.161  54.594  1.00  0.00           C  
ATOM   2879  HA  MET   188      23.371  42.203  54.615  1.00  0.00           H  
ATOM   2880  CB  MET   188      25.364  42.927  54.572  1.00  0.00           C  
ATOM   2881  HB2 MET   188      25.655  42.329  53.708  1.00  0.00           H  
ATOM   2882  HB3 MET   188      25.890  43.881  54.540  1.00  0.00           H  
ATOM   2883  CG  MET   188      25.916  42.289  55.822  1.00  0.00           C  
ATOM   2884  HG2 MET   188      26.952  41.994  55.656  1.00  0.00           H  
ATOM   2885  HG3 MET   188      25.817  42.984  56.656  1.00  0.00           H  
ATOM   2886  SD  MET   188      25.156  40.690  56.318  1.00  0.00           S  
ATOM   2887  CE  MET   188      25.626  39.585  54.957  1.00  0.00           C  
ATOM   2888  HE1 MET   188      25.345  39.982  53.982  1.00  0.00           H  
ATOM   2889  HE2 MET   188      26.698  39.388  54.948  1.00  0.00           H  
ATOM   2890  HE3 MET   188      25.130  38.624  55.094  1.00  0.00           H  
ATOM   2891  C   MET   188      23.553  44.092  55.810  1.00  0.00           C  
ATOM   2892  O   MET   188      23.185  43.718  56.886  1.00  0.00           O  
ATOM   2893  N   LEU   189      23.496  45.421  55.479  1.00  0.00           N  
ATOM   2894  H   LEU   189      23.779  45.619  54.530  1.00  0.00           H  
ATOM   2895  CA  LEU   189      23.073  46.499  56.411  1.00  0.00           C  
ATOM   2896  HA  LEU   189      23.409  46.376  57.441  1.00  0.00           H  
ATOM   2897  CB  LEU   189      23.530  47.983  55.922  1.00  0.00           C  
ATOM   2898  HB2 LEU   189      23.155  48.030  54.900  1.00  0.00           H  
ATOM   2899  HB3 LEU   189      23.146  48.730  56.616  1.00  0.00           H  
ATOM   2900  CG  LEU   189      25.097  48.098  55.905  1.00  0.00           C  
ATOM   2901  HG  LEU   189      25.569  47.117  55.864  1.00  0.00           H  
ATOM   2902  CD1 LEU   189      25.577  48.920  54.623  1.00  0.00           C  
ATOM   2903 HD11 LEU   189      25.227  48.304  53.794  1.00  0.00           H  
ATOM   2904 HD12 LEU   189      25.041  49.867  54.678  1.00  0.00           H  
ATOM   2905 HD13 LEU   189      26.660  49.038  54.599  1.00  0.00           H  
ATOM   2906  CD2 LEU   189      25.569  48.838  57.075  1.00  0.00           C  
ATOM   2907 HD21 LEU   189      26.653  48.933  57.014  1.00  0.00           H  
ATOM   2908 HD22 LEU   189      25.192  49.859  57.135  1.00  0.00           H  
ATOM   2909 HD23 LEU   189      25.441  48.275  58.000  1.00  0.00           H  
ATOM   2910  C   LEU   189      21.555  46.468  56.723  1.00  0.00           C  
ATOM   2911  O   LEU   189      21.158  46.671  57.859  1.00  0.00           O  
ATOM   2912  N   VAL   190      20.738  46.204  55.765  1.00  0.00           N  
ATOM   2913  H   VAL   190      21.036  46.081  54.808  1.00  0.00           H  
ATOM   2914  CA  VAL   190      19.296  45.958  55.962  1.00  0.00           C  
ATOM   2915  HA  VAL   190      19.115  46.629  56.802  1.00  0.00           H  
ATOM   2916  CB  VAL   190      18.342  46.243  54.817  1.00  0.00           C  
ATOM   2917  HB  VAL   190      17.309  46.087  55.126  1.00  0.00           H  
ATOM   2918  CG1 VAL   190      18.537  47.711  54.427  1.00  0.00           C  
ATOM   2919 HG11 VAL   190      18.178  48.320  55.257  1.00  0.00           H  
ATOM   2920 HG12 VAL   190      19.568  47.945  54.165  1.00  0.00           H  
ATOM   2921 HG13 VAL   190      17.786  48.000  53.692  1.00  0.00           H  
ATOM   2922  CG2 VAL   190      18.684  45.328  53.679  1.00  0.00           C  
ATOM   2923 HG21 VAL   190      17.864  45.384  52.962  1.00  0.00           H  
ATOM   2924 HG22 VAL   190      19.663  45.641  53.316  1.00  0.00           H  
ATOM   2925 HG23 VAL   190      18.886  44.298  53.970  1.00  0.00           H  
ATOM   2926  C   VAL   190      18.976  44.645  56.589  1.00  0.00           C  
ATOM   2927  O   VAL   190      17.792  44.340  56.913  1.00  0.00           O  
ATOM   2928  N   GLN   191      19.938  43.753  56.714  1.00  0.00           N  
ATOM   2929  H   GLN   191      20.848  44.023  56.369  1.00  0.00           H  
ATOM   2930  CA  GLN   191      19.791  42.526  57.493  1.00  0.00           C  
ATOM   2931  HA  GLN   191      18.798  42.088  57.391  1.00  0.00           H  
ATOM   2932  CB  GLN   191      20.689  41.403  56.925  1.00  0.00           C  
ATOM   2933  HB2 GLN   191      21.745  41.663  56.990  1.00  0.00           H  
ATOM   2934  HB3 GLN   191      20.544  40.457  57.446  1.00  0.00           H  
ATOM   2935  CG  GLN   191      20.577  40.977  55.482  1.00  0.00           C  
ATOM   2936  HG2 GLN   191      21.001  41.776  54.874  1.00  0.00           H  
ATOM   2937  HG3 GLN   191      21.255  40.151  55.267  1.00  0.00           H  
ATOM   2938  CD  GLN   191      19.208  40.667  55.006  1.00  0.00           C  
ATOM   2939  OE1 GLN   191      18.270  41.373  55.148  1.00  0.00           O  
ATOM   2940  NE2 GLN   191      19.036  39.570  54.403  1.00  0.00           N  
ATOM   2941 HE21 GLN   191      18.074  39.296  54.267  1.00  0.00           H  
ATOM   2942 HE22 GLN   191      19.737  38.874  54.192  1.00  0.00           H  
ATOM   2943  C   GLN   191      20.213  42.558  58.915  1.00  0.00           C  
ATOM   2944  O   GLN   191      19.597  41.892  59.698  1.00  0.00           O  
ATOM   2945  N   HIE   192      21.174  43.410  59.365  1.00  0.00           N  
ATOM   2946  H   HIE   192      21.634  44.039  58.723  1.00  0.00           H  
ATOM   2947  CA  HIE   192      21.479  43.462  60.792  1.00  0.00           C  
ATOM   2948  HA  HIE   192      20.839  42.835  61.413  1.00  0.00           H  
ATOM   2949  CB  HIE   192      22.931  43.020  60.915  1.00  0.00           C  
ATOM   2950  HB2 HIE   192      23.673  43.672  60.455  1.00  0.00           H  
ATOM   2951  HB3 HIE   192      23.135  43.094  61.983  1.00  0.00           H  
ATOM   2952  CG  HIE   192      23.145  41.628  60.554  1.00  0.00           C  
ATOM   2953  ND1 HIE   192      22.777  40.500  61.321  1.00  0.00           N  
ATOM   2954  CE1 HIE   192      23.068  39.466  60.514  1.00  0.00           C  
ATOM   2955  HE1 HIE   192      22.949  38.444  60.845  1.00  0.00           H  
ATOM   2956  NE2 HIE   192      23.461  39.907  59.316  1.00  0.00           N  
ATOM   2957  HE2 HIE   192      23.797  39.345  58.547  1.00  0.00           H  
ATOM   2958  CD2 HIE   192      23.590  41.264  59.335  1.00  0.00           C  
ATOM   2959  HD2 HIE   192      23.786  41.886  58.474  1.00  0.00           H  
ATOM   2960  C   HIE   192      21.283  45.007  61.339  1.00  0.00           C  
ATOM   2961  O   HIE   192      22.329  45.616  61.737  1.00  0.00           O  
ATOM   2962  N   PRO   193      20.051  45.595  61.470  1.00  0.00           N  
ATOM   2963  CD  PRO   193      18.878  45.048  60.896  1.00  0.00           C  
ATOM   2964  HD2 PRO   193      18.440  44.236  61.477  1.00  0.00           H  
ATOM   2965  HD3 PRO   193      19.143  44.756  59.880  1.00  0.00           H  
ATOM   2966  CG  PRO   193      17.921  46.256  60.880  1.00  0.00           C  
ATOM   2967  HG2 PRO   193      16.894  45.915  61.006  1.00  0.00           H  
ATOM   2968  HG3 PRO   193      18.073  46.840  59.972  1.00  0.00           H  
ATOM   2969  CB  PRO   193      18.341  47.151  62.047  1.00  0.00           C  
ATOM   2970  HB2 PRO   193      17.959  46.735  62.979  1.00  0.00           H  
ATOM   2971  HB3 PRO   193      18.150  48.220  61.951  1.00  0.00           H  
ATOM   2972  CA  PRO   193      19.868  46.924  62.104  1.00  0.00           C  
ATOM   2973  HA  PRO   193      20.378  47.663  61.486  1.00  0.00           H  
ATOM   2974  C   PRO   193      20.488  46.902  63.569  1.00  0.00           C  
ATOM   2975  O   PRO   193      21.043  47.938  64.045  1.00  0.00           O  
ATOM   2976  N   GLU   194      20.411  45.806  64.322  1.00  0.00           N  
ATOM   2977  H   GLU   194      19.900  44.989  64.019  1.00  0.00           H  
ATOM   2978  CA  GLU   194      20.865  45.779  65.720  1.00  0.00           C  
ATOM   2979  HA  GLU   194      20.549  46.685  66.239  1.00  0.00           H  
ATOM   2980  CB  GLU   194      20.270  44.541  66.519  1.00  0.00           C  
ATOM   2981  HB2 GLU   194      20.509  44.724  67.566  1.00  0.00           H  
ATOM   2982  HB3 GLU   194      19.188  44.569  66.390  1.00  0.00           H  
ATOM   2983  CG  GLU   194      20.768  43.170  66.076  1.00  0.00           C  
ATOM   2984  HG2 GLU   194      21.822  43.273  65.817  1.00  0.00           H  
ATOM   2985  HG3 GLU   194      20.715  42.588  66.996  1.00  0.00           H  
ATOM   2986  CD  GLU   194      20.061  42.439  64.917  1.00  0.00           C  
ATOM   2987  OE1 GLU   194      20.505  41.297  64.690  1.00  0.00           O  
ATOM   2988  OE2 GLU   194      19.354  43.076  64.106  1.00  0.00           O  
ATOM   2989  C   GLU   194      22.402  45.852  65.920  1.00  0.00           C  
ATOM   2990  O   GLU   194      22.899  46.072  66.996  1.00  0.00           O  
ATOM   2991  N   VAL   195      23.193  45.742  64.850  1.00  0.00           N  
ATOM   2992  H   VAL   195      22.772  45.743  63.932  1.00  0.00           H  
ATOM   2993  CA  VAL   195      24.621  46.184  64.767  1.00  0.00           C  
ATOM   2994  HA  VAL   195      25.154  45.872  65.666  1.00  0.00           H  
ATOM   2995  CB  VAL   195      25.364  45.547  63.620  1.00  0.00           C  
ATOM   2996  HB  VAL   195      24.968  45.805  62.637  1.00  0.00           H  
ATOM   2997  CG1 VAL   195      26.797  46.006  63.608  1.00  0.00           C  
ATOM   2998 HG11 VAL   195      27.351  45.521  64.411  1.00  0.00           H  
ATOM   2999 HG12 VAL   195      27.230  45.945  62.610  1.00  0.00           H  
ATOM   3000 HG13 VAL   195      26.964  47.059  63.836  1.00  0.00           H  
ATOM   3001  CG2 VAL   195      25.266  43.976  63.751  1.00  0.00           C  
ATOM   3002 HG21 VAL   195      25.818  43.703  64.651  1.00  0.00           H  
ATOM   3003 HG22 VAL   195      24.243  43.605  63.694  1.00  0.00           H  
ATOM   3004 HG23 VAL   195      25.749  43.480  62.909  1.00  0.00           H  
ATOM   3005  C   VAL   195      24.655  47.697  64.785  1.00  0.00           C  
ATOM   3006  O   VAL   195      23.983  48.390  64.020  1.00  0.00           O  
ATOM   3007  N   LYS   196      25.455  48.273  65.629  1.00  0.00           N  
ATOM   3008  H   LYS   196      25.917  47.650  66.276  1.00  0.00           H  
ATOM   3009  CA  LYS   196      25.743  49.701  65.837  1.00  0.00           C  
ATOM   3010  HA  LYS   196      24.867  50.126  65.345  1.00  0.00           H  
ATOM   3011  CB  LYS   196      25.871  49.904  67.316  1.00  0.00           C  
ATOM   3012  HB2 LYS   196      24.997  49.347  67.656  1.00  0.00           H  
ATOM   3013  HB3 LYS   196      26.742  49.299  67.567  1.00  0.00           H  
ATOM   3014  CG  LYS   196      25.878  51.299  67.859  1.00  0.00           C  
ATOM   3015  HG2 LYS   196      26.163  51.213  68.907  1.00  0.00           H  
ATOM   3016  HG3 LYS   196      26.744  51.800  67.426  1.00  0.00           H  
ATOM   3017  CD  LYS   196      24.724  52.149  67.745  1.00  0.00           C  
ATOM   3018  HD2 LYS   196      24.918  53.190  68.000  1.00  0.00           H  
ATOM   3019  HD3 LYS   196      24.463  52.299  66.697  1.00  0.00           H  
ATOM   3020  CE  LYS   196      23.390  51.688  68.450  1.00  0.00           C  
ATOM   3021  HE2 LYS   196      22.590  52.379  68.186  1.00  0.00           H  
ATOM   3022  HE3 LYS   196      23.239  50.679  68.068  1.00  0.00           H  
ATOM   3023  NZ  LYS   196      23.483  51.531  69.996  1.00  0.00           N  
ATOM   3024  HZ1 LYS   196      23.941  50.669  70.257  1.00  0.00           H  
ATOM   3025  HZ2 LYS   196      24.102  52.208  70.419  1.00  0.00           H  
ATOM   3026  HZ3 LYS   196      22.619  51.637  70.508  1.00  0.00           H  
ATOM   3027  C   LYS   196      26.987  50.157  65.149  1.00  0.00           C  
ATOM   3028  O   LYS   196      26.980  51.263  64.546  1.00  0.00           O  
ATOM   3029  N   HIE   197      28.087  49.366  65.273  1.00  0.00           N  
ATOM   3030  H   HIE   197      28.009  48.412  65.594  1.00  0.00           H  
ATOM   3031  CA  HIE   197      29.446  49.739  64.802  1.00  0.00           C  
ATOM   3032  HA  HIE   197      29.360  50.676  64.251  1.00  0.00           H  
ATOM   3033  CB  HIE   197      30.349  50.011  65.949  1.00  0.00           C  
ATOM   3034  HB2 HIE   197      30.722  49.080  66.376  1.00  0.00           H  
ATOM   3035  HB3 HIE   197      31.205  50.534  65.521  1.00  0.00           H  
ATOM   3036  CG  HIE   197      29.848  50.914  67.002  1.00  0.00           C  
ATOM   3037  ND1 HIE   197      29.632  52.268  67.066  1.00  0.00           N  
ATOM   3038  CE1 HIE   197      29.108  52.541  68.280  1.00  0.00           C  
ATOM   3039  HE1 HIE   197      29.005  53.561  68.618  1.00  0.00           H  
ATOM   3040  NE2 HIE   197      28.996  51.406  69.005  1.00  0.00           N  
ATOM   3041  HE2 HIE   197      28.753  51.332  69.983  1.00  0.00           H  
ATOM   3042  CD2 HIE   197      29.428  50.370  68.215  1.00  0.00           C  
ATOM   3043  HD2 HIE   197      29.519  49.333  68.503  1.00  0.00           H  
ATOM   3044  C   HIE   197      30.000  48.577  63.908  1.00  0.00           C  
ATOM   3045  O   HIE   197      29.670  47.400  64.072  1.00  0.00           O  
ATOM   3046  N   TRP   198      30.733  48.908  62.835  1.00  0.00           N  
ATOM   3047  H   TRP   198      30.865  49.894  62.663  1.00  0.00           H  
ATOM   3048  CA  TRP   198      31.054  47.953  61.795  1.00  0.00           C  
ATOM   3049  HA  TRP   198      30.892  46.929  62.133  1.00  0.00           H  
ATOM   3050  CB  TRP   198      30.129  48.130  60.545  1.00  0.00           C  
ATOM   3051  HB2 TRP   198      30.227  49.163  60.211  1.00  0.00           H  
ATOM   3052  HB3 TRP   198      30.530  47.610  59.675  1.00  0.00           H  
ATOM   3053  CG  TRP   198      28.663  47.796  60.586  1.00  0.00           C  
ATOM   3054  CD1 TRP   198      27.699  48.631  61.055  1.00  0.00           C  
ATOM   3055  HD1 TRP   198      27.869  49.630  61.428  1.00  0.00           H  
ATOM   3056  NE1 TRP   198      26.475  48.025  60.834  1.00  0.00           N  
ATOM   3057  HE1 TRP   198      25.588  48.417  61.116  1.00  0.00           H  
ATOM   3058  CE2 TRP   198      26.639  46.794  60.212  1.00  0.00           C  
ATOM   3059  CZ2 TRP   198      25.729  45.753  59.825  1.00  0.00           C  
ATOM   3060  HZ2 TRP   198      24.650  45.787  59.863  1.00  0.00           H  
ATOM   3061  CH2 TRP   198      26.198  44.688  59.060  1.00  0.00           C  
ATOM   3062  HH2 TRP   198      25.454  44.026  58.643  1.00  0.00           H  
ATOM   3063  CZ3 TRP   198      27.557  44.590  58.853  1.00  0.00           C  
ATOM   3064  HZ3 TRP   198      27.822  43.584  58.560  1.00  0.00           H  
ATOM   3065  CE3 TRP   198      28.510  45.457  59.374  1.00  0.00           C  
ATOM   3066  HE3 TRP   198      29.571  45.340  59.213  1.00  0.00           H  
ATOM   3067  CD2 TRP   198      28.064  46.664  59.968  1.00  0.00           C  
ATOM   3068  C   TRP   198      32.527  48.028  61.289  1.00  0.00           C  
ATOM   3069  O   TRP   198      33.083  49.182  61.169  1.00  0.00           O  
ATOM   3070  N   LEU   199      33.086  46.954  60.874  1.00  0.00           N  
ATOM   3071  H   LEU   199      32.594  46.085  61.026  1.00  0.00           H  
ATOM   3072  CA  LEU   199      34.432  46.824  60.344  1.00  0.00           C  
ATOM   3073  HA  LEU   199      34.972  47.771  60.346  1.00  0.00           H  
ATOM   3074  CB  LEU   199      35.315  45.894  61.146  1.00  0.00           C  
ATOM   3075  HB2 LEU   199      34.889  44.891  61.157  1.00  0.00           H  
ATOM   3076  HB3 LEU   199      36.247  45.758  60.597  1.00  0.00           H  
ATOM   3077  CG  LEU   199      35.579  46.473  62.548  1.00  0.00           C  
ATOM   3078  HG  LEU   199      35.381  47.544  62.603  1.00  0.00           H  
ATOM   3079  CD1 LEU   199      34.766  45.654  63.572  1.00  0.00           C  
ATOM   3080 HD11 LEU   199      35.172  45.803  64.573  1.00  0.00           H  
ATOM   3081 HD12 LEU   199      33.723  45.964  63.633  1.00  0.00           H  
ATOM   3082 HD13 LEU   199      34.686  44.599  63.310  1.00  0.00           H  
ATOM   3083  CD2 LEU   199      37.020  46.269  62.865  1.00  0.00           C  
ATOM   3084 HD21 LEU   199      37.209  45.199  62.783  1.00  0.00           H  
ATOM   3085 HD22 LEU   199      37.617  46.865  62.175  1.00  0.00           H  
ATOM   3086 HD23 LEU   199      37.299  46.691  63.831  1.00  0.00           H  
ATOM   3087  C   LEU   199      34.323  46.173  58.877  1.00  0.00           C  
ATOM   3088  O   LEU   199      33.901  45.116  58.627  1.00  0.00           O  
ATOM   3089  N   ILE   200      34.819  46.906  57.897  1.00  0.00           N  
ATOM   3090  H   ILE   200      35.057  47.854  58.151  1.00  0.00           H  
ATOM   3091  CA  ILE   200      34.640  46.694  56.452  1.00  0.00           C  
ATOM   3092  HA  ILE   200      33.833  45.979  56.291  1.00  0.00           H  
ATOM   3093  CB  ILE   200      34.246  47.976  55.695  1.00  0.00           C  
ATOM   3094  HB  ILE   200      34.915  48.788  55.978  1.00  0.00           H  
ATOM   3095  CG2 ILE   200      34.468  47.814  54.172  1.00  0.00           C  
ATOM   3096 HG21 ILE   200      35.528  47.792  53.919  1.00  0.00           H  
ATOM   3097 HG22 ILE   200      34.090  46.880  53.755  1.00  0.00           H  
ATOM   3098 HG23 ILE   200      33.786  48.494  53.660  1.00  0.00           H  
ATOM   3099  CG1 ILE   200      32.843  48.506  56.084  1.00  0.00           C  
ATOM   3100 HG12 ILE   200      32.890  48.591  57.170  1.00  0.00           H  
ATOM   3101 HG13 ILE   200      32.693  49.506  55.677  1.00  0.00           H  
ATOM   3102  CD1 ILE   200      31.727  47.505  55.644  1.00  0.00           C  
ATOM   3103 HD11 ILE   200      31.974  46.981  54.721  1.00  0.00           H  
ATOM   3104 HD12 ILE   200      31.798  46.736  56.414  1.00  0.00           H  
ATOM   3105 HD13 ILE   200      30.760  48.004  55.592  1.00  0.00           H  
ATOM   3106  C   ILE   200      35.897  46.051  55.809  1.00  0.00           C  
ATOM   3107  O   ILE   200      36.951  46.718  55.789  1.00  0.00           O  
ATOM   3108  N   VAL   201      35.833  44.809  55.375  1.00  0.00           N  
ATOM   3109  H   VAL   201      34.977  44.322  55.596  1.00  0.00           H  
ATOM   3110  CA  VAL   201      36.990  44.023  54.962  1.00  0.00           C  
ATOM   3111  HA  VAL   201      37.894  44.598  55.166  1.00  0.00           H  
ATOM   3112  CB  VAL   201      37.108  42.775  55.834  1.00  0.00           C  
ATOM   3113  HB  VAL   201      36.214  42.152  55.876  1.00  0.00           H  
ATOM   3114  CG1 VAL   201      38.218  41.824  55.402  1.00  0.00           C  
ATOM   3115 HG11 VAL   201      39.045  42.458  55.083  1.00  0.00           H  
ATOM   3116 HG12 VAL   201      38.576  41.104  56.138  1.00  0.00           H  
ATOM   3117 HG13 VAL   201      37.818  41.310  54.528  1.00  0.00           H  
ATOM   3118  CG2 VAL   201      37.578  43.148  57.278  1.00  0.00           C  
ATOM   3119 HG21 VAL   201      37.450  42.207  57.813  1.00  0.00           H  
ATOM   3120 HG22 VAL   201      38.654  43.324  57.278  1.00  0.00           H  
ATOM   3121 HG23 VAL   201      36.904  43.837  57.787  1.00  0.00           H  
ATOM   3122  C   VAL   201      36.849  43.609  53.528  1.00  0.00           C  
ATOM   3123  O   VAL   201      35.990  42.848  53.197  1.00  0.00           O  
ATOM   3124  N   GLY   202      37.810  44.023  52.666  1.00  0.00           N  
ATOM   3125  H   GLY   202      38.498  44.673  53.019  1.00  0.00           H  
ATOM   3126  CA  GLY   202      37.779  43.770  51.206  1.00  0.00           C  
ATOM   3127  HA2 GLY   202      37.072  42.959  51.031  1.00  0.00           H  
ATOM   3128  HA3 GLY   202      37.443  44.714  50.778  1.00  0.00           H  
ATOM   3129  C   GLY   202      39.149  43.534  50.594  1.00  0.00           C  
ATOM   3130  O   GLY   202      40.134  43.812  51.236  1.00  0.00           O  
ATOM   3131  N   MET   203      39.235  43.168  49.322  1.00  0.00           N  
ATOM   3132  H   MET   203      38.406  42.741  48.932  1.00  0.00           H  
ATOM   3133  CA  MET   203      40.491  42.793  48.707  1.00  0.00           C  
ATOM   3134  HA  MET   203      41.071  42.216  49.428  1.00  0.00           H  
ATOM   3135  CB  MET   203      40.254  41.691  47.714  1.00  0.00           C  
ATOM   3136  HB2 MET   203      41.220  41.190  47.772  1.00  0.00           H  
ATOM   3137  HB3 MET   203      39.456  41.021  48.036  1.00  0.00           H  
ATOM   3138  CG  MET   203      39.946  42.156  46.259  1.00  0.00           C  
ATOM   3139  HG2 MET   203      39.034  41.675  45.905  1.00  0.00           H  
ATOM   3140  HG3 MET   203      39.592  43.181  46.369  1.00  0.00           H  
ATOM   3141  SD  MET   203      41.176  41.834  44.998  1.00  0.00           S  
ATOM   3142  CE  MET   203      40.008  42.169  43.676  1.00  0.00           C  
ATOM   3143  HE1 MET   203      39.704  43.211  43.580  1.00  0.00           H  
ATOM   3144  HE2 MET   203      40.368  41.892  42.685  1.00  0.00           H  
ATOM   3145  HE3 MET   203      39.166  41.519  43.912  1.00  0.00           H  
ATOM   3146  C   MET   203      41.338  43.879  48.068  1.00  0.00           C  
ATOM   3147  O   MET   203      42.527  43.601  47.889  1.00  0.00           O  
ATOM   3148  N   ASN   204      40.757  45.028  47.825  1.00  0.00           N  
ATOM   3149  H   ASN   204      39.748  45.037  47.864  1.00  0.00           H  
ATOM   3150  CA  ASN   204      41.357  46.325  47.273  1.00  0.00           C  
ATOM   3151  HA  ASN   204      42.370  46.376  47.674  1.00  0.00           H  
ATOM   3152  CB  ASN   204      41.488  46.153  45.732  1.00  0.00           C  
ATOM   3153  HB2 ASN   204      41.921  47.058  45.306  1.00  0.00           H  
ATOM   3154  HB3 ASN   204      42.090  45.290  45.448  1.00  0.00           H  
ATOM   3155  CG  ASN   204      40.187  45.976  45.014  1.00  0.00           C  
ATOM   3156  OD1 ASN   204      39.089  46.076  45.535  1.00  0.00           O  
ATOM   3157  ND2 ASN   204      40.328  45.737  43.780  1.00  0.00           N  
ATOM   3158 HD21 ASN   204      39.461  45.669  43.265  1.00  0.00           H  
ATOM   3159 HD22 ASN   204      41.193  45.819  43.264  1.00  0.00           H  
ATOM   3160  C   ASN   204      40.566  47.580  47.726  1.00  0.00           C  
ATOM   3161  O   ASN   204      39.662  47.381  48.524  1.00  0.00           O  
ATOM   3162  N   ASP   205      40.945  48.828  47.343  1.00  0.00           N  
ATOM   3163  H   ASP   205      41.714  48.943  46.698  1.00  0.00           H  
ATOM   3164  CA  ASP   205      40.275  49.993  47.873  1.00  0.00           C  
ATOM   3165  HA  ASP   205      40.372  50.022  48.958  1.00  0.00           H  
ATOM   3166  CB  ASP   205      40.915  51.316  47.297  1.00  0.00           C  
ATOM   3167  HB2 ASP   205      40.916  51.262  46.209  1.00  0.00           H  
ATOM   3168  HB3 ASP   205      40.291  52.126  47.675  1.00  0.00           H  
ATOM   3169  CG  ASP   205      42.353  51.530  47.723  1.00  0.00           C  
ATOM   3170  OD1 ASP   205      42.809  50.810  48.602  1.00  0.00           O  
ATOM   3171  OD2 ASP   205      43.078  52.266  47.064  1.00  0.00           O  
ATOM   3172  C   ASP   205      38.760  50.067  47.489  1.00  0.00           C  
ATOM   3173  O   ASP   205      37.933  50.333  48.339  1.00  0.00           O  
ATOM   3174  N   SER   206      38.456  49.758  46.250  1.00  0.00           N  
ATOM   3175  H   SER   206      39.249  49.626  45.639  1.00  0.00           H  
ATOM   3176  CA  SER   206      37.120  49.993  45.775  1.00  0.00           C  
ATOM   3177  HA  SER   206      36.823  51.031  45.928  1.00  0.00           H  
ATOM   3178  CB  SER   206      37.164  49.684  44.192  1.00  0.00           C  
ATOM   3179  HB2 SER   206      36.135  49.665  43.834  1.00  0.00           H  
ATOM   3180  HB3 SER   206      37.583  50.547  43.675  1.00  0.00           H  
ATOM   3181  OG  SER   206      37.797  48.503  43.842  1.00  0.00           O  
ATOM   3182  HG  SER   206      37.176  47.837  44.148  1.00  0.00           H  
ATOM   3183  C   SER   206      36.122  49.159  46.495  1.00  0.00           C  
ATOM   3184  O   SER   206      35.135  49.745  46.849  1.00  0.00           O  
ATOM   3185  N   THR   207      36.504  47.866  46.775  1.00  0.00           N  
ATOM   3186  H   THR   207      37.434  47.582  46.499  1.00  0.00           H  
ATOM   3187  CA  THR   207      35.781  47.031  47.741  1.00  0.00           C  
ATOM   3188  HA  THR   207      34.853  46.798  47.219  1.00  0.00           H  
ATOM   3189  CB  THR   207      36.484  45.617  47.931  1.00  0.00           C  
ATOM   3190  HB  THR   207      37.350  45.740  48.581  1.00  0.00           H  
ATOM   3191  CG2 THR   207      35.594  44.699  48.690  1.00  0.00           C  
ATOM   3192 HG21 THR   207      34.552  44.698  48.371  1.00  0.00           H  
ATOM   3193 HG22 THR   207      35.996  43.708  48.481  1.00  0.00           H  
ATOM   3194 HG23 THR   207      35.556  44.960  49.748  1.00  0.00           H  
ATOM   3195  OG1 THR   207      36.888  45.021  46.672  1.00  0.00           O  
ATOM   3196  HG1 THR   207      37.719  45.437  46.432  1.00  0.00           H  
ATOM   3197  C   THR   207      35.506  47.743  49.093  1.00  0.00           C  
ATOM   3198  O   THR   207      34.378  47.650  49.572  1.00  0.00           O  
ATOM   3199  N   VAL   208      36.493  48.433  49.646  1.00  0.00           N  
ATOM   3200  H   VAL   208      37.389  48.465  49.181  1.00  0.00           H  
ATOM   3201  CA  VAL   208      36.335  49.063  50.988  1.00  0.00           C  
ATOM   3202  HA  VAL   208      35.690  48.377  51.536  1.00  0.00           H  
ATOM   3203  CB  VAL   208      37.666  49.155  51.687  1.00  0.00           C  
ATOM   3204  HB  VAL   208      38.401  49.654  51.056  1.00  0.00           H  
ATOM   3205  CG1 VAL   208      37.666  50.038  52.841  1.00  0.00           C  
ATOM   3206 HG11 VAL   208      37.441  49.390  53.687  1.00  0.00           H  
ATOM   3207 HG12 VAL   208      38.671  50.413  53.035  1.00  0.00           H  
ATOM   3208 HG13 VAL   208      36.898  50.811  52.874  1.00  0.00           H  
ATOM   3209  CG2 VAL   208      38.241  47.765  52.171  1.00  0.00           C  
ATOM   3210 HG21 VAL   208      39.137  47.810  52.790  1.00  0.00           H  
ATOM   3211 HG22 VAL   208      37.482  47.191  52.702  1.00  0.00           H  
ATOM   3212 HG23 VAL   208      38.574  47.214  51.292  1.00  0.00           H  
ATOM   3213  C   VAL   208      35.511  50.338  50.901  1.00  0.00           C  
ATOM   3214  O   VAL   208      34.531  50.535  51.585  1.00  0.00           O  
ATOM   3215  N   LEU   209      35.848  51.256  50.021  1.00  0.00           N  
ATOM   3216  H   LEU   209      36.636  51.058  49.421  1.00  0.00           H  
ATOM   3217  CA  LEU   209      35.155  52.511  49.809  1.00  0.00           C  
ATOM   3218  HA  LEU   209      35.100  53.040  50.761  1.00  0.00           H  
ATOM   3219  CB  LEU   209      35.769  53.310  48.681  1.00  0.00           C  
ATOM   3220  HB2 LEU   209      35.697  52.666  47.804  1.00  0.00           H  
ATOM   3221  HB3 LEU   209      35.169  54.206  48.525  1.00  0.00           H  
ATOM   3222  CG  LEU   209      37.194  53.741  48.866  1.00  0.00           C  
ATOM   3223  HG  LEU   209      37.761  52.968  49.386  1.00  0.00           H  
ATOM   3224  CD1 LEU   209      37.688  53.989  47.476  1.00  0.00           C  
ATOM   3225 HD11 LEU   209      37.013  54.642  46.923  1.00  0.00           H  
ATOM   3226 HD12 LEU   209      38.709  54.367  47.540  1.00  0.00           H  
ATOM   3227 HD13 LEU   209      37.667  53.136  46.798  1.00  0.00           H  
ATOM   3228  CD2 LEU   209      37.357  54.856  49.792  1.00  0.00           C  
ATOM   3229 HD21 LEU   209      38.341  54.746  50.247  1.00  0.00           H  
ATOM   3230 HD22 LEU   209      37.191  55.852  49.380  1.00  0.00           H  
ATOM   3231 HD23 LEU   209      36.699  54.583  50.616  1.00  0.00           H  
ATOM   3232  C   LEU   209      33.765  52.270  49.425  1.00  0.00           C  
ATOM   3233  O   LEU   209      32.917  53.108  49.709  1.00  0.00           O  
ATOM   3234  N   GLY   210      33.443  51.310  48.547  1.00  0.00           N  
ATOM   3235  H   GLY   210      34.204  50.857  48.061  1.00  0.00           H  
ATOM   3236  CA  GLY   210      32.061  51.078  48.293  1.00  0.00           C  
ATOM   3237  HA2 GLY   210      31.595  51.899  47.749  1.00  0.00           H  
ATOM   3238  HA3 GLY   210      32.067  50.170  47.689  1.00  0.00           H  
ATOM   3239  C   GLY   210      31.211  50.816  49.502  1.00  0.00           C  
ATOM   3240  O   GLY   210      30.089  51.262  49.750  1.00  0.00           O  
ATOM   3241  N   GLY   211      31.802  50.076  50.478  1.00  0.00           N  
ATOM   3242  H   GLY   211      32.776  49.810  50.483  1.00  0.00           H  
ATOM   3243  CA  GLY   211      31.186  49.807  51.774  1.00  0.00           C  
ATOM   3244  HA2 GLY   211      30.164  49.442  51.665  1.00  0.00           H  
ATOM   3245  HA3 GLY   211      31.859  49.096  52.252  1.00  0.00           H  
ATOM   3246  C   GLY   211      31.177  50.995  52.800  1.00  0.00           C  
ATOM   3247  O   GLY   211      30.164  51.132  53.522  1.00  0.00           O  
ATOM   3248  N   VAL   212      32.185  51.837  52.637  1.00  0.00           N  
ATOM   3249  H   VAL   212      32.907  51.633  51.961  1.00  0.00           H  
ATOM   3250  CA  VAL   212      32.203  53.110  53.396  1.00  0.00           C  
ATOM   3251  HA  VAL   212      31.981  52.847  54.431  1.00  0.00           H  
ATOM   3252  CB  VAL   212      33.586  53.766  53.394  1.00  0.00           C  
ATOM   3253  HB  VAL   212      33.886  54.050  52.385  1.00  0.00           H  
ATOM   3254  CG1 VAL   212      33.600  55.066  54.179  1.00  0.00           C  
ATOM   3255 HG11 VAL   212      33.530  54.817  55.238  1.00  0.00           H  
ATOM   3256 HG12 VAL   212      34.521  55.588  53.921  1.00  0.00           H  
ATOM   3257 HG13 VAL   212      32.901  55.880  53.987  1.00  0.00           H  
ATOM   3258  CG2 VAL   212      34.626  52.853  53.998  1.00  0.00           C  
ATOM   3259 HG21 VAL   212      35.550  53.070  53.463  1.00  0.00           H  
ATOM   3260 HG22 VAL   212      34.663  52.859  55.088  1.00  0.00           H  
ATOM   3261 HG23 VAL   212      34.459  51.867  53.565  1.00  0.00           H  
ATOM   3262  C   VAL   212      31.095  54.033  52.820  1.00  0.00           C  
ATOM   3263  O   VAL   212      30.350  54.606  53.633  1.00  0.00           O  
ATOM   3264  N   ARG   213      30.850  54.026  51.507  1.00  0.00           N  
ATOM   3265  H   ARG   213      31.355  53.378  50.920  1.00  0.00           H  
ATOM   3266  CA  ARG   213      29.780  54.859  50.961  1.00  0.00           C  
ATOM   3267  HA  ARG   213      29.886  55.844  51.415  1.00  0.00           H  
ATOM   3268  CB  ARG   213      29.897  55.000  49.410  1.00  0.00           C  
ATOM   3269  HB2 ARG   213      29.929  54.018  48.939  1.00  0.00           H  
ATOM   3270  HB3 ARG   213      28.952  55.402  49.046  1.00  0.00           H  
ATOM   3271  CG  ARG   213      31.031  55.864  48.862  1.00  0.00           C  
ATOM   3272  HG2 ARG   213      31.978  55.330  48.944  1.00  0.00           H  
ATOM   3273  HG3 ARG   213      30.778  55.942  47.804  1.00  0.00           H  
ATOM   3274  CD  ARG   213      31.159  57.262  49.465  1.00  0.00           C  
ATOM   3275  HD2 ARG   213      31.729  57.787  48.698  1.00  0.00           H  
ATOM   3276  HD3 ARG   213      30.182  57.716  49.628  1.00  0.00           H  
ATOM   3277  NE  ARG   213      31.927  57.497  50.761  1.00  0.00           N  
ATOM   3278  HE  ARG   213      31.422  57.467  51.636  1.00  0.00           H  
ATOM   3279  CZ  ARG   213      33.232  57.478  50.867  1.00  0.00           C  
ATOM   3280  NH1 ARG   213      33.808  57.539  52.051  1.00  0.00           N  
ATOM   3281 HH11 ARG   213      33.204  57.590  52.858  1.00  0.00           H  
ATOM   3282 HH12 ARG   213      34.813  57.534  52.147  1.00  0.00           H  
ATOM   3283  NH2 ARG   213      34.072  57.472  49.888  1.00  0.00           N  
ATOM   3284 HH21 ARG   213      33.786  57.704  48.947  1.00  0.00           H  
ATOM   3285 HH22 ARG   213      35.043  57.467  50.168  1.00  0.00           H  
ATOM   3286  C   ARG   213      28.431  54.314  51.403  1.00  0.00           C  
ATOM   3287  O   ARG   213      27.586  55.046  51.856  1.00  0.00           O  
ATOM   3288  N   ALA   214      28.265  52.970  51.437  1.00  0.00           N  
ATOM   3289  H   ALA   214      28.940  52.298  51.101  1.00  0.00           H  
ATOM   3290  CA  ALA   214      27.033  52.336  51.911  1.00  0.00           C  
ATOM   3291  HA  ALA   214      26.258  52.783  51.287  1.00  0.00           H  
ATOM   3292  CB  ALA   214      27.256  50.865  51.661  1.00  0.00           C  
ATOM   3293  HB1 ALA   214      27.400  50.760  50.585  1.00  0.00           H  
ATOM   3294  HB2 ALA   214      28.215  50.536  52.061  1.00  0.00           H  
ATOM   3295  HB3 ALA   214      26.457  50.286  52.124  1.00  0.00           H  
ATOM   3296  C   ALA   214      26.675  52.522  53.381  1.00  0.00           C  
ATOM   3297  O   ALA   214      25.495  52.431  53.791  1.00  0.00           O  
ATOM   3298  N   THR   215      27.692  52.647  54.179  1.00  0.00           N  
ATOM   3299  H   THR   215      28.630  52.653  53.805  1.00  0.00           H  
ATOM   3300  CA  THR   215      27.486  53.031  55.625  1.00  0.00           C  
ATOM   3301  HA  THR   215      26.560  52.664  56.068  1.00  0.00           H  
ATOM   3302  CB  THR   215      28.652  52.478  56.503  1.00  0.00           C  
ATOM   3303  HB  THR   215      28.577  52.969  57.473  1.00  0.00           H  
ATOM   3304  CG2 THR   215      28.397  51.000  56.679  1.00  0.00           C  
ATOM   3305 HG21 THR   215      29.283  50.392  56.859  1.00  0.00           H  
ATOM   3306 HG22 THR   215      27.745  50.839  57.538  1.00  0.00           H  
ATOM   3307 HG23 THR   215      28.086  50.583  55.721  1.00  0.00           H  
ATOM   3308  OG1 THR   215      29.952  52.635  55.981  1.00  0.00           O  
ATOM   3309  HG1 THR   215      30.020  52.228  55.115  1.00  0.00           H  
ATOM   3310  C   THR   215      27.268  54.495  55.918  1.00  0.00           C  
ATOM   3311  O   THR   215      26.388  54.854  56.745  1.00  0.00           O  
ATOM   3312  N   GLU   216      27.885  55.445  55.136  1.00  0.00           N  
ATOM   3313  H   GLU   216      28.667  55.070  54.617  1.00  0.00           H  
ATOM   3314  CA  GLU   216      27.490  56.809  55.062  1.00  0.00           C  
ATOM   3315  HA  GLU   216      27.352  57.280  56.035  1.00  0.00           H  
ATOM   3316  CB  GLU   216      28.437  57.667  54.255  1.00  0.00           C  
ATOM   3317  HB2 GLU   216      28.416  57.313  53.224  1.00  0.00           H  
ATOM   3318  HB3 GLU   216      28.015  58.667  54.163  1.00  0.00           H  
ATOM   3319  CG  GLU   216      29.849  57.792  54.898  1.00  0.00           C  
ATOM   3320  HG2 GLU   216      29.857  58.458  55.761  1.00  0.00           H  
ATOM   3321  HG3 GLU   216      30.118  56.796  55.250  1.00  0.00           H  
ATOM   3322  CD  GLU   216      30.846  58.268  53.793  1.00  0.00           C  
ATOM   3323  OE1 GLU   216      30.468  58.693  52.733  1.00  0.00           O  
ATOM   3324  OE2 GLU   216      32.086  58.188  54.103  1.00  0.00           O  
ATOM   3325  C   GLU   216      26.046  56.984  54.459  1.00  0.00           C  
ATOM   3326  O   GLU   216      25.347  57.891  54.928  1.00  0.00           O  
ATOM   3327  N   GLY   217      25.481  56.151  53.574  1.00  0.00           N  
ATOM   3328  H   GLY   217      26.054  55.330  53.439  1.00  0.00           H  
ATOM   3329  CA  GLY   217      24.100  56.095  53.027  1.00  0.00           C  
ATOM   3330  HA2 GLY   217      23.921  57.089  52.619  1.00  0.00           H  
ATOM   3331  HA3 GLY   217      24.048  55.356  52.227  1.00  0.00           H  
ATOM   3332  C   GLY   217      23.093  55.753  54.181  1.00  0.00           C  
ATOM   3333  O   GLY   217      22.097  56.458  54.308  1.00  0.00           O  
ATOM   3334  N   GLN   218      23.420  54.785  55.028  1.00  0.00           N  
ATOM   3335  H   GLN   218      24.214  54.230  54.742  1.00  0.00           H  
ATOM   3336  CA  GLN   218      22.654  54.513  56.242  1.00  0.00           C  
ATOM   3337  HA  GLN   218      21.603  54.686  56.013  1.00  0.00           H  
ATOM   3338  CB  GLN   218      22.993  53.004  56.550  1.00  0.00           C  
ATOM   3339  HB2 GLN   218      24.065  52.843  56.437  1.00  0.00           H  
ATOM   3340  HB3 GLN   218      22.593  52.865  57.554  1.00  0.00           H  
ATOM   3341  CG  GLN   218      22.242  52.114  55.505  1.00  0.00           C  
ATOM   3342  HG2 GLN   218      22.401  52.600  54.542  1.00  0.00           H  
ATOM   3343  HG3 GLN   218      22.723  51.138  55.573  1.00  0.00           H  
ATOM   3344  CD  GLN   218      20.766  52.033  55.893  1.00  0.00           C  
ATOM   3345  OE1 GLN   218      20.365  52.166  57.062  1.00  0.00           O  
ATOM   3346  NE2 GLN   218      19.846  51.800  54.953  1.00  0.00           N  
ATOM   3347 HE21 GLN   218      18.878  51.638  55.191  1.00  0.00           H  
ATOM   3348 HE22 GLN   218      20.243  51.624  54.041  1.00  0.00           H  
ATOM   3349  C   GLN   218      22.920  55.378  57.483  1.00  0.00           C  
ATOM   3350  O   GLN   218      22.485  55.036  58.609  1.00  0.00           O  
ATOM   3351  N   GLY   219      23.717  56.415  57.344  1.00  0.00           N  
ATOM   3352  H   GLY   219      24.114  56.535  56.423  1.00  0.00           H  
ATOM   3353  CA  GLY   219      24.082  57.505  58.266  1.00  0.00           C  
ATOM   3354  HA2 GLY   219      24.556  58.264  57.644  1.00  0.00           H  
ATOM   3355  HA3 GLY   219      23.134  57.833  58.692  1.00  0.00           H  
ATOM   3356  C   GLY   219      25.118  57.230  59.331  1.00  0.00           C  
ATOM   3357  O   GLY   219      25.170  58.006  60.292  1.00  0.00           O  
ATOM   3358  N   PHE   220      26.031  56.256  59.223  1.00  0.00           N  
ATOM   3359  H   PHE   220      26.109  55.742  58.357  1.00  0.00           H  
ATOM   3360  CA  PHE   220      26.926  55.919  60.304  1.00  0.00           C  
ATOM   3361  HA  PHE   220      26.530  56.121  61.299  1.00  0.00           H  
ATOM   3362  CB  PHE   220      27.349  54.508  60.157  1.00  0.00           C  
ATOM   3363  HB2 PHE   220      27.683  54.328  59.135  1.00  0.00           H  
ATOM   3364  HB3 PHE   220      28.090  54.236  60.909  1.00  0.00           H  
ATOM   3365  CG  PHE   220      26.189  53.596  60.436  1.00  0.00           C  
ATOM   3366  CD1 PHE   220      25.372  53.032  59.485  1.00  0.00           C  
ATOM   3367  HD1 PHE   220      25.526  53.359  58.468  1.00  0.00           H  
ATOM   3368  CE1 PHE   220      24.390  51.999  59.740  1.00  0.00           C  
ATOM   3369  HE1 PHE   220      23.740  51.615  58.968  1.00  0.00           H  
ATOM   3370  CZ  PHE   220      24.300  51.571  61.067  1.00  0.00           C  
ATOM   3371  HZ  PHE   220      23.613  50.837  61.462  1.00  0.00           H  
ATOM   3372  CE2 PHE   220      25.144  52.038  62.086  1.00  0.00           C  
ATOM   3373  HE2 PHE   220      25.046  51.737  63.118  1.00  0.00           H  
ATOM   3374  CD2 PHE   220      26.071  53.033  61.719  1.00  0.00           C  
ATOM   3375  HD2 PHE   220      26.574  53.503  62.552  1.00  0.00           H  
ATOM   3376  C   PHE   220      28.154  56.861  60.292  1.00  0.00           C  
ATOM   3377  O   PHE   220      28.898  56.909  59.282  1.00  0.00           O  
ATOM   3378  N   LYS   221      28.460  57.620  61.336  1.00  0.00           N  
ATOM   3379  H   LYS   221      27.947  57.434  62.186  1.00  0.00           H  
ATOM   3380  CA  LYS   221      29.503  58.635  61.405  1.00  0.00           C  
ATOM   3381  HA  LYS   221      29.425  59.179  60.464  1.00  0.00           H  
ATOM   3382  CB  LYS   221      29.313  59.572  62.568  1.00  0.00           C  
ATOM   3383  HB2 LYS   221      29.936  60.406  62.242  1.00  0.00           H  
ATOM   3384  HB3 LYS   221      28.303  59.935  62.756  1.00  0.00           H  
ATOM   3385  CG  LYS   221      29.879  59.130  63.950  1.00  0.00           C  
ATOM   3386  HG2 LYS   221      29.636  58.075  64.077  1.00  0.00           H  
ATOM   3387  HG3 LYS   221      30.969  59.102  63.931  1.00  0.00           H  
ATOM   3388  CD  LYS   221      29.349  60.016  65.114  1.00  0.00           C  
ATOM   3389  HD2 LYS   221      29.655  61.049  64.949  1.00  0.00           H  
ATOM   3390  HD3 LYS   221      28.265  59.902  65.120  1.00  0.00           H  
ATOM   3391  CE  LYS   221      30.001  59.638  66.512  1.00  0.00           C  
ATOM   3392  HE2 LYS   221      31.084  59.749  66.556  1.00  0.00           H  
ATOM   3393  HE3 LYS   221      29.682  60.402  67.222  1.00  0.00           H  
ATOM   3394  NZ  LYS   221      29.675  58.274  67.072  1.00  0.00           N  
ATOM   3395  HZ1 LYS   221      30.097  57.505  66.571  1.00  0.00           H  
ATOM   3396  HZ2 LYS   221      29.980  58.231  68.034  1.00  0.00           H  
ATOM   3397  HZ3 LYS   221      28.672  58.155  67.094  1.00  0.00           H  
ATOM   3398  C   LYS   221      30.878  57.843  61.453  1.00  0.00           C  
ATOM   3399  O   LYS   221      31.082  56.705  61.890  1.00  0.00           O  
ATOM   3400  N   ALA   222      31.913  58.566  60.977  1.00  0.00           N  
ATOM   3401  H   ALA   222      31.790  59.542  60.747  1.00  0.00           H  
ATOM   3402  CA  ALA   222      33.284  58.201  60.728  1.00  0.00           C  
ATOM   3403  HA  ALA   222      33.319  57.564  59.844  1.00  0.00           H  
ATOM   3404  CB  ALA   222      34.183  59.426  60.517  1.00  0.00           C  
ATOM   3405  HB1 ALA   222      33.761  59.975  59.675  1.00  0.00           H  
ATOM   3406  HB2 ALA   222      34.229  60.054  61.407  1.00  0.00           H  
ATOM   3407  HB3 ALA   222      35.177  59.039  60.294  1.00  0.00           H  
ATOM   3408  C   ALA   222      33.864  57.411  61.991  1.00  0.00           C  
ATOM   3409  O   ALA   222      34.495  56.504  61.735  1.00  0.00           O  
ATOM   3410  N   ALA   223      33.640  57.785  63.259  1.00  0.00           N  
ATOM   3411  H   ALA   223      33.047  58.589  63.404  1.00  0.00           H  
ATOM   3412  CA  ALA   223      34.056  57.150  64.485  1.00  0.00           C  
ATOM   3413  HA  ALA   223      35.112  56.942  64.309  1.00  0.00           H  
ATOM   3414  CB  ALA   223      33.984  58.057  65.643  1.00  0.00           C  
ATOM   3415  HB1 ALA   223      33.019  58.497  65.892  1.00  0.00           H  
ATOM   3416  HB2 ALA   223      34.227  57.415  66.490  1.00  0.00           H  
ATOM   3417  HB3 ALA   223      34.738  58.844  65.644  1.00  0.00           H  
ATOM   3418  C   ALA   223      33.388  55.830  64.687  1.00  0.00           C  
ATOM   3419  O   ALA   223      33.939  55.047  65.467  1.00  0.00           O  
ATOM   3420  N   ASP   224      32.274  55.493  64.063  1.00  0.00           N  
ATOM   3421  H   ASP   224      31.856  56.085  63.360  1.00  0.00           H  
ATOM   3422  CA  ASP   224      31.511  54.208  64.309  1.00  0.00           C  
ATOM   3423  HA  ASP   224      31.870  53.896  65.289  1.00  0.00           H  
ATOM   3424  CB  ASP   224      30.019  54.445  64.352  1.00  0.00           C  
ATOM   3425  HB2 ASP   224      29.647  55.025  63.506  1.00  0.00           H  
ATOM   3426  HB3 ASP   224      29.593  53.449  64.235  1.00  0.00           H  
ATOM   3427  CG  ASP   224      29.487  55.236  65.560  1.00  0.00           C  
ATOM   3428  OD1 ASP   224      28.281  55.419  65.613  1.00  0.00           O  
ATOM   3429  OD2 ASP   224      30.217  55.607  66.506  1.00  0.00           O  
ATOM   3430  C   ASP   224      31.907  53.111  63.294  1.00  0.00           C  
ATOM   3431  O   ASP   224      31.424  51.982  63.275  1.00  0.00           O  
ATOM   3432  N   ILE   225      32.847  53.461  62.346  1.00  0.00           N  
ATOM   3433  H   ILE   225      33.144  54.425  62.409  1.00  0.00           H  
ATOM   3434  CA  ILE   225      33.279  52.723  61.157  1.00  0.00           C  
ATOM   3435  HA  ILE   225      32.914  51.713  61.341  1.00  0.00           H  
ATOM   3436  CB  ILE   225      32.529  53.238  59.997  1.00  0.00           C  
ATOM   3437  HB  ILE   225      32.827  54.253  59.732  1.00  0.00           H  
ATOM   3438  CG2 ILE   225      32.860  52.205  58.777  1.00  0.00           C  
ATOM   3439 HG21 ILE   225      31.996  52.179  58.114  1.00  0.00           H  
ATOM   3440 HG22 ILE   225      33.813  52.513  58.346  1.00  0.00           H  
ATOM   3441 HG23 ILE   225      32.997  51.217  59.217  1.00  0.00           H  
ATOM   3442  CG1 ILE   225      30.968  53.320  60.102  1.00  0.00           C  
ATOM   3443 HG12 ILE   225      30.764  53.971  60.952  1.00  0.00           H  
ATOM   3444 HG13 ILE   225      30.635  53.813  59.188  1.00  0.00           H  
ATOM   3445  CD1 ILE   225      30.013  52.119  60.211  1.00  0.00           C  
ATOM   3446 HD11 ILE   225      30.096  51.690  61.209  1.00  0.00           H  
ATOM   3447 HD12 ILE   225      28.970  52.435  60.228  1.00  0.00           H  
ATOM   3448 HD13 ILE   225      30.241  51.336  59.488  1.00  0.00           H  
ATOM   3449  C   ILE   225      34.842  52.656  60.963  1.00  0.00           C  
ATOM   3450  O   ILE   225      35.592  53.625  61.081  1.00  0.00           O  
ATOM   3451  N   ILE   226      35.358  51.450  60.603  1.00  0.00           N  
ATOM   3452  H   ILE   226      34.793  50.636  60.797  1.00  0.00           H  
ATOM   3453  CA  ILE   226      36.701  51.194  60.133  1.00  0.00           C  
ATOM   3454  HA  ILE   226      37.077  52.198  59.934  1.00  0.00           H  
ATOM   3455  CB  ILE   226      37.705  50.499  61.112  1.00  0.00           C  
ATOM   3456  HB  ILE   226      37.607  49.413  61.108  1.00  0.00           H  
ATOM   3457  CG2 ILE   226      39.149  51.042  60.805  1.00  0.00           C  
ATOM   3458 HG21 ILE   226      39.891  50.680  61.517  1.00  0.00           H  
ATOM   3459 HG22 ILE   226      39.498  50.867  59.787  1.00  0.00           H  
ATOM   3460 HG23 ILE   226      39.200  52.130  60.850  1.00  0.00           H  
ATOM   3461  CG1 ILE   226      37.285  50.893  62.594  1.00  0.00           C  
ATOM   3462 HG12 ILE   226      37.650  51.906  62.763  1.00  0.00           H  
ATOM   3463 HG13 ILE   226      36.227  50.659  62.718  1.00  0.00           H  
ATOM   3464  CD1 ILE   226      37.917  50.029  63.643  1.00  0.00           C  
ATOM   3465 HD11 ILE   226      37.275  50.260  64.493  1.00  0.00           H  
ATOM   3466 HD12 ILE   226      37.918  48.981  63.343  1.00  0.00           H  
ATOM   3467 HD13 ILE   226      38.980  50.243  63.759  1.00  0.00           H  
ATOM   3468  C   ILE   226      36.694  50.361  58.796  1.00  0.00           C  
ATOM   3469  O   ILE   226      35.825  49.465  58.654  1.00  0.00           O  
ATOM   3470  N   GLY   227      37.595  50.682  57.878  1.00  0.00           N  
ATOM   3471  H   GLY   227      38.263  51.388  58.154  1.00  0.00           H  
ATOM   3472  CA  GLY   227      37.749  49.976  56.572  1.00  0.00           C  
ATOM   3473  HA2 GLY   227      37.542  48.920  56.746  1.00  0.00           H  
ATOM   3474  HA3 GLY   227      37.016  50.417  55.896  1.00  0.00           H  
ATOM   3475  C   GLY   227      39.173  50.246  56.095  1.00  0.00           C  
ATOM   3476  O   GLY   227      39.725  51.334  56.385  1.00  0.00           O  
ATOM   3477  N   ILE   228      39.865  49.301  55.565  1.00  0.00           N  
ATOM   3478  H   ILE   228      39.434  48.431  55.290  1.00  0.00           H  
ATOM   3479  CA  ILE   228      41.334  49.444  55.220  1.00  0.00           C  
ATOM   3480  HA  ILE   228      41.639  50.486  55.123  1.00  0.00           H  
ATOM   3481  CB  ILE   228      42.262  48.832  56.316  1.00  0.00           C  
ATOM   3482  HB  ILE   228      42.051  47.775  56.480  1.00  0.00           H  
ATOM   3483  CG2 ILE   228      43.757  48.921  55.876  1.00  0.00           C  
ATOM   3484 HG21 ILE   228      44.049  49.958  56.039  1.00  0.00           H  
ATOM   3485 HG22 ILE   228      44.368  48.216  56.441  1.00  0.00           H  
ATOM   3486 HG23 ILE   228      43.907  48.694  54.821  1.00  0.00           H  
ATOM   3487  CG1 ILE   228      42.128  49.639  57.693  1.00  0.00           C  
ATOM   3488 HG12 ILE   228      42.108  50.709  57.484  1.00  0.00           H  
ATOM   3489 HG13 ILE   228      41.185  49.305  58.125  1.00  0.00           H  
ATOM   3490  CD1 ILE   228      43.234  49.324  58.724  1.00  0.00           C  
ATOM   3491 HD11 ILE   228      43.331  48.239  58.757  1.00  0.00           H  
ATOM   3492 HD12 ILE   228      44.126  49.884  58.443  1.00  0.00           H  
ATOM   3493 HD13 ILE   228      42.959  49.794  59.668  1.00  0.00           H  
ATOM   3494  C   ILE   228      41.617  48.817  53.842  1.00  0.00           C  
ATOM   3495  O   ILE   228      41.569  47.603  53.675  1.00  0.00           O  
ATOM   3496  N   GLY   229      41.994  49.628  52.850  1.00  0.00           N  
ATOM   3497  H   GLY   229      42.026  50.620  53.037  1.00  0.00           H  
ATOM   3498  CA  GLY   229      42.181  49.199  51.439  1.00  0.00           C  
ATOM   3499  HA2 GLY   229      41.270  48.718  51.083  1.00  0.00           H  
ATOM   3500  HA3 GLY   229      42.387  50.126  50.903  1.00  0.00           H  
ATOM   3501  C   GLY   229      43.425  48.377  51.175  1.00  0.00           C  
ATOM   3502  O   GLY   229      44.284  48.277  52.071  1.00  0.00           O  
ATOM   3503  N   ILE   230      43.463  47.838  49.956  1.00  0.00           N  
ATOM   3504  H   ILE   230      42.758  48.131  49.295  1.00  0.00           H  
ATOM   3505  CA  ILE   230      44.721  47.182  49.446  1.00  0.00           C  
ATOM   3506  HA  ILE   230      45.575  47.536  50.024  1.00  0.00           H  
ATOM   3507  CB  ILE   230      44.685  45.571  49.721  1.00  0.00           C  
ATOM   3508  HB  ILE   230      43.868  45.088  49.186  1.00  0.00           H  
ATOM   3509  CG2 ILE   230      46.109  44.994  49.171  1.00  0.00           C  
ATOM   3510 HG21 ILE   230      46.320  45.346  48.161  1.00  0.00           H  
ATOM   3511 HG22 ILE   230      46.813  45.407  49.893  1.00  0.00           H  
ATOM   3512 HG23 ILE   230      46.069  43.909  49.070  1.00  0.00           H  
ATOM   3513  CG1 ILE   230      44.553  45.263  51.188  1.00  0.00           C  
ATOM   3514 HG12 ILE   230      45.431  45.661  51.697  1.00  0.00           H  
ATOM   3515 HG13 ILE   230      43.756  45.775  51.727  1.00  0.00           H  
ATOM   3516  CD1 ILE   230      44.405  43.734  51.530  1.00  0.00           C  
ATOM   3517 HD11 ILE   230      45.411  43.329  51.637  1.00  0.00           H  
ATOM   3518 HD12 ILE   230      43.732  43.449  52.340  1.00  0.00           H  
ATOM   3519 HD13 ILE   230      43.926  43.267  50.670  1.00  0.00           H  
ATOM   3520  C   ILE   230      44.834  47.556  47.955  1.00  0.00           C  
ATOM   3521  O   ILE   230      44.580  46.683  47.141  1.00  0.00           O  
ATOM   3522  N   ASN   231      45.116  48.795  47.600  1.00  0.00           N  
ATOM   3523  H   ASN   231      45.346  49.395  48.379  1.00  0.00           H  
ATOM   3524  CA  ASN   231      45.375  49.236  46.241  1.00  0.00           C  
ATOM   3525  HA  ASN   231      46.021  48.502  45.758  1.00  0.00           H  
ATOM   3526  CB  ASN   231      44.068  49.339  45.513  1.00  0.00           C  
ATOM   3527  HB2 ASN   231      43.883  48.349  45.097  1.00  0.00           H  
ATOM   3528  HB3 ASN   231      43.295  49.716  46.184  1.00  0.00           H  
ATOM   3529  CG  ASN   231      44.233  50.320  44.338  1.00  0.00           C  
ATOM   3530  OD1 ASN   231      44.684  49.959  43.274  1.00  0.00           O  
ATOM   3531  ND2 ASN   231      43.817  51.548  44.505  1.00  0.00           N  
ATOM   3532 HD21 ASN   231      43.560  51.846  43.574  1.00  0.00           H  
ATOM   3533 HD22 ASN   231      43.303  51.753  45.349  1.00  0.00           H  
ATOM   3534  C   ASN   231      46.156  50.555  46.132  1.00  0.00           C  
ATOM   3535  O   ASN   231      47.208  50.637  45.484  1.00  0.00           O  
ATOM   3536  N   GLY   232      45.749  51.630  46.858  1.00  0.00           N  
ATOM   3537  H   GLY   232      44.778  51.623  47.135  1.00  0.00           H  
ATOM   3538  CA  GLY   232      46.539  52.822  47.114  1.00  0.00           C  
ATOM   3539  HA2 GLY   232      46.163  53.296  48.020  1.00  0.00           H  
ATOM   3540  HA3 GLY   232      47.556  52.512  47.351  1.00  0.00           H  
ATOM   3541  C   GLY   232      46.642  53.896  45.938  1.00  0.00           C  
ATOM   3542  O   GLY   232      46.482  55.099  46.216  1.00  0.00           O  
ATOM   3543  N   VAL   233      46.733  53.429  44.705  1.00  0.00           N  
ATOM   3544  H   VAL   233      46.985  52.460  44.574  1.00  0.00           H  
ATOM   3545  CA  VAL   233      46.723  54.191  43.453  1.00  0.00           C  
ATOM   3546  HA  VAL   233      47.427  55.020  43.516  1.00  0.00           H  
ATOM   3547  CB  VAL   233      47.116  53.260  42.270  1.00  0.00           C  
ATOM   3548  HB  VAL   233      46.259  52.605  42.113  1.00  0.00           H  
ATOM   3549  CG1 VAL   233      47.377  53.989  40.969  1.00  0.00           C  
ATOM   3550 HG11 VAL   233      46.480  54.571  40.753  1.00  0.00           H  
ATOM   3551 HG12 VAL   233      48.267  54.607  41.090  1.00  0.00           H  
ATOM   3552 HG13 VAL   233      47.482  53.180  40.246  1.00  0.00           H  
ATOM   3553  CG2 VAL   233      48.386  52.370  42.557  1.00  0.00           C  
ATOM   3554 HG21 VAL   233      48.250  51.685  43.394  1.00  0.00           H  
ATOM   3555 HG22 VAL   233      48.743  51.812  41.691  1.00  0.00           H  
ATOM   3556 HG23 VAL   233      49.224  53.017  42.817  1.00  0.00           H  
ATOM   3557  C   VAL   233      45.249  54.845  43.340  1.00  0.00           C  
ATOM   3558  O   VAL   233      45.064  55.870  42.595  1.00  0.00           O  
ATOM   3559  N   ASP   234      44.239  54.445  44.125  1.00  0.00           N  
ATOM   3560  H   ASP   234      44.467  53.738  44.809  1.00  0.00           H  
ATOM   3561  CA  ASP   234      42.803  54.860  44.169  1.00  0.00           C  
ATOM   3562  HA  ASP   234      42.954  55.842  43.720  1.00  0.00           H  
ATOM   3563  CB  ASP   234      41.905  54.077  43.263  1.00  0.00           C  
ATOM   3564  HB2 ASP   234      42.382  53.584  42.416  1.00  0.00           H  
ATOM   3565  HB3 ASP   234      41.603  53.162  43.773  1.00  0.00           H  
ATOM   3566  CG  ASP   234      40.685  54.857  42.707  1.00  0.00           C  
ATOM   3567  OD1 ASP   234      39.811  54.167  42.075  1.00  0.00           O  
ATOM   3568  OD2 ASP   234      40.582  56.078  42.794  1.00  0.00           O  
ATOM   3569  C   ASP   234      42.219  55.148  45.628  1.00  0.00           C  
ATOM   3570  O   ASP   234      41.017  55.381  45.694  1.00  0.00           O  
ATOM   3571  N   ALA   235      43.096  55.201  46.576  1.00  0.00           N  
ATOM   3572  H   ALA   235      44.040  54.919  46.356  1.00  0.00           H  
ATOM   3573  CA  ALA   235      42.765  55.790  47.867  1.00  0.00           C  
ATOM   3574  HA  ALA   235      41.744  55.708  48.238  1.00  0.00           H  
ATOM   3575  CB  ALA   235      43.698  55.143  48.937  1.00  0.00           C  
ATOM   3576  HB1 ALA   235      44.742  55.422  48.793  1.00  0.00           H  
ATOM   3577  HB2 ALA   235      43.317  55.667  49.814  1.00  0.00           H  
ATOM   3578  HB3 ALA   235      43.685  54.053  48.909  1.00  0.00           H  
ATOM   3579  C   ALA   235      43.050  57.366  47.909  1.00  0.00           C  
ATOM   3580  O   ALA   235      42.682  57.980  48.922  1.00  0.00           O  
ATOM   3581  N   VAL   236      43.513  57.927  46.796  1.00  0.00           N  
ATOM   3582  H   VAL   236      43.835  57.297  46.075  1.00  0.00           H  
ATOM   3583  CA  VAL   236      44.057  59.280  46.758  1.00  0.00           C  
ATOM   3584  HA  VAL   236      44.855  59.518  47.462  1.00  0.00           H  
ATOM   3585  CB  VAL   236      44.726  59.595  45.341  1.00  0.00           C  
ATOM   3586  HB  VAL   236      43.938  59.597  44.587  1.00  0.00           H  
ATOM   3587  CG1 VAL   236      45.495  60.907  45.358  1.00  0.00           C  
ATOM   3588 HG11 VAL   236      46.169  60.957  46.213  1.00  0.00           H  
ATOM   3589 HG12 VAL   236      45.958  61.165  44.405  1.00  0.00           H  
ATOM   3590 HG13 VAL   236      44.801  61.746  45.401  1.00  0.00           H  
ATOM   3591  CG2 VAL   236      45.655  58.545  44.820  1.00  0.00           C  
ATOM   3592 HG21 VAL   236      46.142  58.707  43.858  1.00  0.00           H  
ATOM   3593 HG22 VAL   236      46.403  58.522  45.612  1.00  0.00           H  
ATOM   3594 HG23 VAL   236      45.178  57.566  44.844  1.00  0.00           H  
ATOM   3595  C   VAL   236      42.955  60.302  47.030  1.00  0.00           C  
ATOM   3596  O   VAL   236      43.173  61.246  47.752  1.00  0.00           O  
ATOM   3597  N   SER   237      41.788  60.185  46.469  1.00  0.00           N  
ATOM   3598  H   SER   237      41.669  59.336  45.935  1.00  0.00           H  
ATOM   3599  CA  SER   237      40.702  61.146  46.628  1.00  0.00           C  
ATOM   3600  HA  SER   237      41.053  62.170  46.508  1.00  0.00           H  
ATOM   3601  CB  SER   237      39.619  60.938  45.543  1.00  0.00           C  
ATOM   3602  HB2 SER   237      39.996  60.769  44.535  1.00  0.00           H  
ATOM   3603  HB3 SER   237      38.954  60.151  45.900  1.00  0.00           H  
ATOM   3604  OG  SER   237      38.843  62.102  45.492  1.00  0.00           O  
ATOM   3605  HG  SER   237      38.433  62.190  46.356  1.00  0.00           H  
ATOM   3606  C   SER   237      40.089  61.095  48.006  1.00  0.00           C  
ATOM   3607  O   SER   237      39.475  62.106  48.421  1.00  0.00           O  
ATOM   3608  N   GLU   238      40.242  59.988  48.725  1.00  0.00           N  
ATOM   3609  H   GLU   238      40.806  59.315  48.225  1.00  0.00           H  
ATOM   3610  CA  GLU   238      39.821  59.707  50.133  1.00  0.00           C  
ATOM   3611  HA  GLU   238      38.846  60.183  50.240  1.00  0.00           H  
ATOM   3612  CB  GLU   238      39.615  58.225  50.337  1.00  0.00           C  
ATOM   3613  HB2 GLU   238      39.038  57.752  49.543  1.00  0.00           H  
ATOM   3614  HB3 GLU   238      40.522  57.629  50.243  1.00  0.00           H  
ATOM   3615  CG  GLU   238      38.880  57.869  51.599  1.00  0.00           C  
ATOM   3616  HG2 GLU   238      39.067  56.844  51.917  1.00  0.00           H  
ATOM   3617  HG3 GLU   238      39.254  58.428  52.456  1.00  0.00           H  
ATOM   3618  CD  GLU   238      37.334  58.037  51.603  1.00  0.00           C  
ATOM   3619  OE1 GLU   238      36.813  58.815  50.791  1.00  0.00           O  
ATOM   3620  OE2 GLU   238      36.564  57.495  52.344  1.00  0.00           O  
ATOM   3621  C   GLU   238      40.704  60.269  51.192  1.00  0.00           C  
ATOM   3622  O   GLU   238      40.310  61.049  52.005  1.00  0.00           O  
ATOM   3623  N   LEU   239      41.950  59.917  51.153  1.00  0.00           N  
ATOM   3624  H   LEU   239      42.242  59.148  50.567  1.00  0.00           H  
ATOM   3625  CA  LEU   239      42.953  60.497  51.962  1.00  0.00           C  
ATOM   3626  HA  LEU   239      42.643  60.407  53.003  1.00  0.00           H  
ATOM   3627  CB  LEU   239      44.237  59.577  52.004  1.00  0.00           C  
ATOM   3628  HB2 LEU   239      44.745  59.745  51.054  1.00  0.00           H  
ATOM   3629  HB3 LEU   239      44.868  59.975  52.799  1.00  0.00           H  
ATOM   3630  CG  LEU   239      43.937  58.092  52.250  1.00  0.00           C  
ATOM   3631  HG  LEU   239      43.390  57.696  51.393  1.00  0.00           H  
ATOM   3632  CD1 LEU   239      45.165  57.262  52.253  1.00  0.00           C  
ATOM   3633 HD11 LEU   239      45.770  57.570  53.106  1.00  0.00           H  
ATOM   3634 HD12 LEU   239      44.944  56.218  52.475  1.00  0.00           H  
ATOM   3635 HD13 LEU   239      45.717  57.416  51.326  1.00  0.00           H  
ATOM   3636  CD2 LEU   239      43.322  57.809  53.639  1.00  0.00           C  
ATOM   3637 HD21 LEU   239      42.384  58.327  53.836  1.00  0.00           H  
ATOM   3638 HD22 LEU   239      42.998  56.771  53.714  1.00  0.00           H  
ATOM   3639 HD23 LEU   239      44.058  58.151  54.367  1.00  0.00           H  
ATOM   3640  C   LEU   239      43.216  61.994  51.775  1.00  0.00           C  
ATOM   3641  O   LEU   239      43.725  62.669  52.712  1.00  0.00           O  
ATOM   3642  N   SER   240      42.725  62.493  50.669  1.00  0.00           N  
ATOM   3643  H   SER   240      42.452  61.816  49.971  1.00  0.00           H  
ATOM   3644  CA  SER   240      42.954  63.965  50.371  1.00  0.00           C  
ATOM   3645  HA  SER   240      43.881  64.323  50.821  1.00  0.00           H  
ATOM   3646  CB  SER   240      43.055  64.355  48.924  1.00  0.00           C  
ATOM   3647  HB2 SER   240      42.123  64.046  48.451  1.00  0.00           H  
ATOM   3648  HB3 SER   240      43.208  65.425  48.786  1.00  0.00           H  
ATOM   3649  OG  SER   240      44.096  63.732  48.158  1.00  0.00           O  
ATOM   3650  HG  SER   240      43.842  62.807  48.157  1.00  0.00           H  
ATOM   3651  C   SER   240      41.829  64.865  50.990  1.00  0.00           C  
ATOM   3652  O   SER   240      41.977  66.053  50.924  1.00  0.00           O  
ATOM   3653  N   LYS   241      40.763  64.218  51.557  1.00  0.00           N  
ATOM   3654  H   LYS   241      40.743  63.220  51.711  1.00  0.00           H  
ATOM   3655  CA  LYS   241      39.683  65.009  52.180  1.00  0.00           C  
ATOM   3656  HA  LYS   241      39.368  65.774  51.470  1.00  0.00           H  
ATOM   3657  CB  LYS   241      38.517  64.111  52.602  1.00  0.00           C  
ATOM   3658  HB2 LYS   241      38.856  63.249  53.177  1.00  0.00           H  
ATOM   3659  HB3 LYS   241      37.789  64.690  53.171  1.00  0.00           H  
ATOM   3660  CG  LYS   241      37.689  63.685  51.388  1.00  0.00           C  
ATOM   3661  HG2 LYS   241      37.114  64.523  50.994  1.00  0.00           H  
ATOM   3662  HG3 LYS   241      38.371  63.468  50.566  1.00  0.00           H  
ATOM   3663  CD  LYS   241      36.709  62.486  51.564  1.00  0.00           C  
ATOM   3664  HD2 LYS   241      37.350  61.628  51.769  1.00  0.00           H  
ATOM   3665  HD3 LYS   241      36.049  62.678  52.410  1.00  0.00           H  
ATOM   3666  CE  LYS   241      35.794  62.226  50.330  1.00  0.00           C  
ATOM   3667  HE2 LYS   241      35.037  63.010  50.342  1.00  0.00           H  
ATOM   3668  HE3 LYS   241      36.372  62.288  49.408  1.00  0.00           H  
ATOM   3669  NZ  LYS   241      35.095  60.966  50.607  1.00  0.00           N  
ATOM   3670  HZ1 LYS   241      34.402  60.737  49.908  1.00  0.00           H  
ATOM   3671  HZ2 LYS   241      35.737  60.206  50.784  1.00  0.00           H  
ATOM   3672  HZ3 LYS   241      34.536  61.159  51.425  1.00  0.00           H  
ATOM   3673  C   LYS   241      40.216  65.600  53.452  1.00  0.00           C  
ATOM   3674  O   LYS   241      40.928  65.001  54.301  1.00  0.00           O  
ATOM   3675  N   ALA   242      39.962  66.948  53.669  1.00  0.00           N  
ATOM   3676  H   ALA   242      39.629  67.493  52.887  1.00  0.00           H  
ATOM   3677  CA  ALA   242      40.081  67.609  54.912  1.00  0.00           C  
ATOM   3678  HA  ALA   242      41.117  67.787  55.202  1.00  0.00           H  
ATOM   3679  CB  ALA   242      39.627  69.108  54.721  1.00  0.00           C  
ATOM   3680  HB1 ALA   242      40.104  69.746  55.465  1.00  0.00           H  
ATOM   3681  HB2 ALA   242      39.970  69.497  53.762  1.00  0.00           H  
ATOM   3682  HB3 ALA   242      38.544  69.106  54.848  1.00  0.00           H  
ATOM   3683  C   ALA   242      39.308  66.942  56.063  1.00  0.00           C  
ATOM   3684  O   ALA   242      39.767  66.951  57.177  1.00  0.00           O  
ATOM   3685  N   GLN   243      38.127  66.435  55.808  1.00  0.00           N  
ATOM   3686  H   GLN   243      37.748  66.659  54.899  1.00  0.00           H  
ATOM   3687  CA  GLN   243      37.411  65.489  56.677  1.00  0.00           C  
ATOM   3688  HA  GLN   243      37.250  66.066  57.587  1.00  0.00           H  
ATOM   3689  CB  GLN   243      35.972  65.256  56.030  1.00  0.00           C  
ATOM   3690  HB2 GLN   243      36.128  64.821  55.042  1.00  0.00           H  
ATOM   3691  HB3 GLN   243      35.439  64.605  56.723  1.00  0.00           H  
ATOM   3692  CG  GLN   243      35.095  66.548  55.895  1.00  0.00           C  
ATOM   3693  HG2 GLN   243      34.058  66.213  55.879  1.00  0.00           H  
ATOM   3694  HG3 GLN   243      35.132  67.307  56.676  1.00  0.00           H  
ATOM   3695  CD  GLN   243      35.363  67.360  54.592  1.00  0.00           C  
ATOM   3696  OE1 GLN   243      36.295  67.118  53.864  1.00  0.00           O  
ATOM   3697  NE2 GLN   243      34.515  68.284  54.188  1.00  0.00           N  
ATOM   3698 HE21 GLN   243      34.565  68.552  53.215  1.00  0.00           H  
ATOM   3699 HE22 GLN   243      33.656  68.443  54.694  1.00  0.00           H  
ATOM   3700  C   GLN   243      38.046  64.109  56.851  1.00  0.00           C  
ATOM   3701  O   GLN   243      38.626  63.498  55.910  1.00  0.00           O  
ATOM   3702  N   ALA   244      37.913  63.479  57.969  1.00  0.00           N  
ATOM   3703  H   ALA   244      37.312  63.887  58.671  1.00  0.00           H  
ATOM   3704  CA  ALA   244      38.138  61.994  58.134  1.00  0.00           C  
ATOM   3705  HA  ALA   244      38.901  61.676  57.424  1.00  0.00           H  
ATOM   3706  CB  ALA   244      38.732  61.695  59.473  1.00  0.00           C  
ATOM   3707  HB1 ALA   244      38.244  62.319  60.222  1.00  0.00           H  
ATOM   3708  HB2 ALA   244      38.648  60.631  59.694  1.00  0.00           H  
ATOM   3709  HB3 ALA   244      39.778  62.000  59.436  1.00  0.00           H  
ATOM   3710  C   ALA   244      36.802  61.177  57.916  1.00  0.00           C  
ATOM   3711  O   ALA   244      35.712  61.718  58.054  1.00  0.00           O  
ATOM   3712  N   THR   245      37.012  59.896  57.683  1.00  0.00           N  
ATOM   3713  H   THR   245      37.976  59.598  57.724  1.00  0.00           H  
ATOM   3714  CA  THR   245      35.975  59.020  57.072  1.00  0.00           C  
ATOM   3715  HA  THR   245      35.046  59.345  57.541  1.00  0.00           H  
ATOM   3716  CB  THR   245      35.869  59.070  55.559  1.00  0.00           C  
ATOM   3717  HB  THR   245      34.866  58.737  55.292  1.00  0.00           H  
ATOM   3718  CG2 THR   245      36.221  60.366  54.868  1.00  0.00           C  
ATOM   3719 HG21 THR   245      36.276  60.367  53.779  1.00  0.00           H  
ATOM   3720 HG22 THR   245      35.404  61.043  55.117  1.00  0.00           H  
ATOM   3721 HG23 THR   245      37.123  60.746  55.348  1.00  0.00           H  
ATOM   3722  OG1 THR   245      36.743  58.114  55.126  1.00  0.00           O  
ATOM   3723  HG1 THR   245      36.643  58.080  54.172  1.00  0.00           H  
ATOM   3724  C   THR   245      36.238  57.610  57.693  1.00  0.00           C  
ATOM   3725  O   THR   245      37.354  57.198  58.062  1.00  0.00           O  
ATOM   3726  N   GLY   246      35.260  56.660  57.515  1.00  0.00           N  
ATOM   3727  H   GLY   246      34.478  56.877  56.914  1.00  0.00           H  
ATOM   3728  CA  GLY   246      35.263  55.240  57.809  1.00  0.00           C  
ATOM   3729  HA2 GLY   246      35.184  55.054  58.880  1.00  0.00           H  
ATOM   3730  HA3 GLY   246      34.326  54.863  57.399  1.00  0.00           H  
ATOM   3731  C   GLY   246      36.417  54.532  57.103  1.00  0.00           C  
ATOM   3732  O   GLY   246      36.823  53.441  57.590  1.00  0.00           O  
ATOM   3733  N   PHE   247      37.041  55.072  56.033  1.00  0.00           N  
ATOM   3734  H   PHE   247      36.783  56.031  55.851  1.00  0.00           H  
ATOM   3735  CA  PHE   247      38.328  54.515  55.506  1.00  0.00           C  
ATOM   3736  HA  PHE   247      38.273  53.427  55.540  1.00  0.00           H  
ATOM   3737  CB  PHE   247      38.329  54.954  54.024  1.00  0.00           C  
ATOM   3738  HB2 PHE   247      37.339  54.780  53.604  1.00  0.00           H  
ATOM   3739  HB3 PHE   247      38.468  56.033  53.969  1.00  0.00           H  
ATOM   3740  CG  PHE   247      39.362  54.261  53.123  1.00  0.00           C  
ATOM   3741  CD1 PHE   247      38.922  53.310  52.274  1.00  0.00           C  
ATOM   3742  HD1 PHE   247      37.867  53.125  52.134  1.00  0.00           H  
ATOM   3743  CE1 PHE   247      39.709  52.726  51.272  1.00  0.00           C  
ATOM   3744  HE1 PHE   247      39.253  52.136  50.491  1.00  0.00           H  
ATOM   3745  CZ  PHE   247      40.975  53.180  51.112  1.00  0.00           C  
ATOM   3746  HZ  PHE   247      41.640  52.955  50.291  1.00  0.00           H  
ATOM   3747  CE2 PHE   247      41.465  54.222  51.906  1.00  0.00           C  
ATOM   3748  HE2 PHE   247      42.514  54.469  51.833  1.00  0.00           H  
ATOM   3749  CD2 PHE   247      40.680  54.826  52.972  1.00  0.00           C  
ATOM   3750  HD2 PHE   247      41.067  55.578  53.643  1.00  0.00           H  
ATOM   3751  C   PHE   247      39.488  55.048  56.271  1.00  0.00           C  
ATOM   3752  O   PHE   247      39.847  56.223  56.282  1.00  0.00           O  
ATOM   3753  N   TYR   248      40.116  54.195  57.034  1.00  0.00           N  
ATOM   3754  H   TYR   248      39.820  53.245  56.857  1.00  0.00           H  
ATOM   3755  CA  TYR   248      41.229  54.504  57.930  1.00  0.00           C  
ATOM   3756  HA  TYR   248      41.040  55.492  58.350  1.00  0.00           H  
ATOM   3757  CB  TYR   248      41.193  53.528  59.023  1.00  0.00           C  
ATOM   3758  HB2 TYR   248      40.272  53.761  59.557  1.00  0.00           H  
ATOM   3759  HB3 TYR   248      41.129  52.533  58.583  1.00  0.00           H  
ATOM   3760  CG  TYR   248      42.351  53.582  59.951  1.00  0.00           C  
ATOM   3761  CD1 TYR   248      42.349  54.259  61.124  1.00  0.00           C  
ATOM   3762  HD1 TYR   248      41.434  54.769  61.388  1.00  0.00           H  
ATOM   3763  CE1 TYR   248      43.458  54.387  61.958  1.00  0.00           C  
ATOM   3764  HE1 TYR   248      43.328  54.837  62.932  1.00  0.00           H  
ATOM   3765  CZ  TYR   248      44.636  53.801  61.635  1.00  0.00           C  
ATOM   3766  OH  TYR   248      45.688  53.745  62.469  1.00  0.00           O  
ATOM   3767  HH  TYR   248      46.408  53.181  62.175  1.00  0.00           H  
ATOM   3768  CE2 TYR   248      44.685  53.047  60.507  1.00  0.00           C  
ATOM   3769  HE2 TYR   248      45.609  52.537  60.275  1.00  0.00           H  
ATOM   3770  CD2 TYR   248      43.501  52.870  59.633  1.00  0.00           C  
ATOM   3771  HD2 TYR   248      43.576  52.159  58.823  1.00  0.00           H  
ATOM   3772  C   TYR   248      42.579  54.570  57.128  1.00  0.00           C  
ATOM   3773  O   TYR   248      43.429  55.375  57.548  1.00  0.00           O  
ATOM   3774  N   GLY   249      42.759  53.800  56.044  1.00  0.00           N  
ATOM   3775  H   GLY   249      41.982  53.191  55.832  1.00  0.00           H  
ATOM   3776  CA  GLY   249      43.994  53.649  55.170  1.00  0.00           C  
ATOM   3777  HA2 GLY   249      44.327  54.627  54.821  1.00  0.00           H  
ATOM   3778  HA3 GLY   249      44.778  53.277  55.830  1.00  0.00           H  
ATOM   3779  C   GLY   249      43.954  52.782  53.954  1.00  0.00           C  
ATOM   3780  O   GLY   249      42.927  52.282  53.667  1.00  0.00           O  
ATOM   3781  N   SER   250      45.098  52.634  53.301  1.00  0.00           N  
ATOM   3782  H   SER   250      45.883  53.220  53.550  1.00  0.00           H  
ATOM   3783  CA  SER   250      45.155  51.615  52.217  1.00  0.00           C  
ATOM   3784  HA  SER   250      44.422  50.862  52.504  1.00  0.00           H  
ATOM   3785  CB  SER   250      44.841  52.176  50.831  1.00  0.00           C  
ATOM   3786  HB2 SER   250      43.777  52.409  50.856  1.00  0.00           H  
ATOM   3787  HB3 SER   250      45.408  53.082  50.618  1.00  0.00           H  
ATOM   3788  OG  SER   250      45.022  51.192  49.852  1.00  0.00           O  
ATOM   3789  HG  SER   250      44.193  50.781  49.593  1.00  0.00           H  
ATOM   3790  C   SER   250      46.564  51.008  52.244  1.00  0.00           C  
ATOM   3791  O   SER   250      47.524  51.696  52.474  1.00  0.00           O  
ATOM   3792  N   LEU   251      46.718  49.719  52.019  1.00  0.00           N  
ATOM   3793  H   LEU   251      45.866  49.197  51.868  1.00  0.00           H  
ATOM   3794  CA  LEU   251      48.061  49.075  51.807  1.00  0.00           C  
ATOM   3795  HA  LEU   251      48.793  49.606  52.416  1.00  0.00           H  
ATOM   3796  CB  LEU   251      48.108  47.659  52.219  1.00  0.00           C  
ATOM   3797  HB2 LEU   251      47.272  47.201  51.691  1.00  0.00           H  
ATOM   3798  HB3 LEU   251      48.991  47.162  51.818  1.00  0.00           H  
ATOM   3799  CG  LEU   251      47.935  47.356  53.655  1.00  0.00           C  
ATOM   3800  HG  LEU   251      47.290  48.134  54.063  1.00  0.00           H  
ATOM   3801  CD1 LEU   251      47.222  46.111  54.112  1.00  0.00           C  
ATOM   3802 HD11 LEU   251      47.860  45.299  53.764  1.00  0.00           H  
ATOM   3803 HD12 LEU   251      47.059  46.073  55.189  1.00  0.00           H  
ATOM   3804 HD13 LEU   251      46.225  46.115  53.671  1.00  0.00           H  
ATOM   3805  CD2 LEU   251      49.239  47.402  54.496  1.00  0.00           C  
ATOM   3806 HD21 LEU   251      49.037  47.338  55.565  1.00  0.00           H  
ATOM   3807 HD22 LEU   251      50.005  46.680  54.210  1.00  0.00           H  
ATOM   3808 HD23 LEU   251      49.657  48.408  54.479  1.00  0.00           H  
ATOM   3809  C   LEU   251      48.247  49.267  50.288  1.00  0.00           C  
ATOM   3810  O   LEU   251      47.447  48.739  49.538  1.00  0.00           O  
ATOM   3811  N   LEU   252      49.318  49.954  49.935  1.00  0.00           N  
ATOM   3812  H   LEU   252      49.738  50.409  50.733  1.00  0.00           H  
ATOM   3813  CA  LEU   252      49.826  50.359  48.670  1.00  0.00           C  
ATOM   3814  HA  LEU   252      49.020  50.399  47.938  1.00  0.00           H  
ATOM   3815  CB  LEU   252      50.284  51.801  48.763  1.00  0.00           C  
ATOM   3816  HB2 LEU   252      49.368  52.333  49.020  1.00  0.00           H  
ATOM   3817  HB3 LEU   252      51.004  51.884  49.577  1.00  0.00           H  
ATOM   3818  CG  LEU   252      50.904  52.332  47.470  1.00  0.00           C  
ATOM   3819  HG  LEU   252      51.780  51.759  47.167  1.00  0.00           H  
ATOM   3820  CD1 LEU   252      49.944  52.456  46.280  1.00  0.00           C  
ATOM   3821 HD11 LEU   252      49.458  51.496  46.107  1.00  0.00           H  
ATOM   3822 HD12 LEU   252      49.288  53.319  46.391  1.00  0.00           H  
ATOM   3823 HD13 LEU   252      50.596  52.624  45.423  1.00  0.00           H  
ATOM   3824  CD2 LEU   252      51.456  53.778  47.756  1.00  0.00           C  
ATOM   3825 HD21 LEU   252      51.919  54.197  46.862  1.00  0.00           H  
ATOM   3826 HD22 LEU   252      50.604  54.369  48.090  1.00  0.00           H  
ATOM   3827 HD23 LEU   252      52.138  53.688  48.602  1.00  0.00           H  
ATOM   3828  C   LEU   252      50.935  49.333  48.130  1.00  0.00           C  
ATOM   3829  O   LEU   252      52.103  49.534  48.495  1.00  0.00           O  
ATOM   3830  N   PRO   253      50.630  48.307  47.354  1.00  0.00           N  
ATOM   3831  CD  PRO   253      49.283  47.959  47.012  1.00  0.00           C  
ATOM   3832  HD2 PRO   253      48.778  48.830  46.592  1.00  0.00           H  
ATOM   3833  HD3 PRO   253      48.721  47.588  47.869  1.00  0.00           H  
ATOM   3834  CG  PRO   253      49.394  46.874  45.977  1.00  0.00           C  
ATOM   3835  HG2 PRO   253      49.310  47.380  45.014  1.00  0.00           H  
ATOM   3836  HG3 PRO   253      48.609  46.136  46.140  1.00  0.00           H  
ATOM   3837  CB  PRO   253      50.739  46.229  46.258  1.00  0.00           C  
ATOM   3838  HB2 PRO   253      51.119  45.701  45.384  1.00  0.00           H  
ATOM   3839  HB3 PRO   253      50.458  45.428  46.943  1.00  0.00           H  
ATOM   3840  CA  PRO   253      51.596  47.369  46.802  1.00  0.00           C  
ATOM   3841  HA  PRO   253      52.385  47.010  47.463  1.00  0.00           H  
ATOM   3842  C   PRO   253      52.371  47.980  45.651  1.00  0.00           C  
ATOM   3843  O   PRO   253      52.086  49.101  45.252  1.00  0.00           O  
ATOM   3844  N   SER   254      53.337  47.329  45.166  1.00  0.00           N  
ATOM   3845  H   SER   254      53.699  46.578  45.737  1.00  0.00           H  
ATOM   3846  CA  SER   254      54.290  47.926  44.192  1.00  0.00           C  
ATOM   3847  HA  SER   254      54.385  49.004  44.320  1.00  0.00           H  
ATOM   3848  CB  SER   254      55.683  47.384  44.479  1.00  0.00           C  
ATOM   3849  HB2 SER   254      55.641  46.301  44.362  1.00  0.00           H  
ATOM   3850  HB3 SER   254      56.348  47.769  43.705  1.00  0.00           H  
ATOM   3851  OG  SER   254      56.061  47.679  45.794  1.00  0.00           O  
ATOM   3852  HG  SER   254      55.701  47.050  46.424  1.00  0.00           H  
ATOM   3853  C   SER   254      54.032  47.730  42.684  1.00  0.00           C  
ATOM   3854  O   SER   254      54.468  46.682  42.153  1.00  0.00           O  
ATOM   3855  N   PRO   255      53.288  48.647  42.033  1.00  0.00           N  
ATOM   3856  CD  PRO   255      52.513  49.833  42.543  1.00  0.00           C  
ATOM   3857  HD2 PRO   255      52.988  50.343  43.381  1.00  0.00           H  
ATOM   3858  HD3 PRO   255      51.501  49.503  42.780  1.00  0.00           H  
ATOM   3859  CG  PRO   255      52.248  50.734  41.335  1.00  0.00           C  
ATOM   3860  HG2 PRO   255      53.116  51.393  41.315  1.00  0.00           H  
ATOM   3861  HG3 PRO   255      51.298  51.251  41.469  1.00  0.00           H  
ATOM   3862  CB  PRO   255      52.287  49.760  40.119  1.00  0.00           C  
ATOM   3863  HB2 PRO   255      52.649  50.283  39.234  1.00  0.00           H  
ATOM   3864  HB3 PRO   255      51.282  49.361  39.981  1.00  0.00           H  
ATOM   3865  CA  PRO   255      53.273  48.619  40.554  1.00  0.00           C  
ATOM   3866  HA  PRO   255      52.839  47.757  40.047  1.00  0.00           H  
ATOM   3867  C   PRO   255      54.644  48.866  39.886  1.00  0.00           C  
ATOM   3868  O   PRO   255      54.873  48.387  38.784  1.00  0.00           O  
ATOM   3869  N   ASP   256      55.566  49.498  40.609  1.00  0.00           N  
ATOM   3870  H   ASP   256      55.281  49.961  41.460  1.00  0.00           H  
ATOM   3871  CA  ASP   256      57.074  49.514  40.292  1.00  0.00           C  
ATOM   3872  HA  ASP   256      57.051  49.962  39.299  1.00  0.00           H  
ATOM   3873  CB  ASP   256      57.708  50.464  41.311  1.00  0.00           C  
ATOM   3874  HB2 ASP   256      58.791  50.384  41.218  1.00  0.00           H  
ATOM   3875  HB3 ASP   256      57.260  51.413  41.017  1.00  0.00           H  
ATOM   3876  CG  ASP   256      57.431  50.350  42.814  1.00  0.00           C  
ATOM   3877  OD1 ASP   256      58.367  50.516  43.608  1.00  0.00           O  
ATOM   3878  OD2 ASP   256      56.222  50.229  43.183  1.00  0.00           O  
ATOM   3879  C   ASP   256      57.762  48.157  40.174  1.00  0.00           C  
ATOM   3880  O   ASP   256      58.827  48.070  39.523  1.00  0.00           O  
ATOM   3881  N   VAL   257      57.127  47.067  40.797  1.00  0.00           N  
ATOM   3882  H   VAL   257      56.293  47.218  41.346  1.00  0.00           H  
ATOM   3883  CA  VAL   257      57.599  45.726  40.757  1.00  0.00           C  
ATOM   3884  HA  VAL   257      58.553  45.651  40.236  1.00  0.00           H  
ATOM   3885  CB  VAL   257      57.781  45.072  42.120  1.00  0.00           C  
ATOM   3886  HB  VAL   257      56.808  44.870  42.568  1.00  0.00           H  
ATOM   3887  CG1 VAL   257      58.408  43.691  42.134  1.00  0.00           C  
ATOM   3888 HG11 VAL   257      59.457  43.711  41.839  1.00  0.00           H  
ATOM   3889 HG12 VAL   257      58.468  43.339  43.164  1.00  0.00           H  
ATOM   3890 HG13 VAL   257      57.910  43.083  41.379  1.00  0.00           H  
ATOM   3891  CG2 VAL   257      58.467  45.995  43.081  1.00  0.00           C  
ATOM   3892 HG21 VAL   257      58.118  47.025  43.155  1.00  0.00           H  
ATOM   3893 HG22 VAL   257      58.410  45.643  44.111  1.00  0.00           H  
ATOM   3894 HG23 VAL   257      59.546  46.002  42.929  1.00  0.00           H  
ATOM   3895  C   VAL   257      56.594  44.885  39.845  1.00  0.00           C  
ATOM   3896  O   VAL   257      57.083  44.260  38.924  1.00  0.00           O  
ATOM   3897  N   HIE   258      55.319  44.936  40.003  1.00  0.00           N  
ATOM   3898  H   HIE   258      54.902  45.550  40.688  1.00  0.00           H  
ATOM   3899  CA  HIE   258      54.359  44.154  39.169  1.00  0.00           C  
ATOM   3900  HA  HIE   258      54.468  43.085  39.352  1.00  0.00           H  
ATOM   3901  CB  HIE   258      52.956  44.442  39.695  1.00  0.00           C  
ATOM   3902  HB2 HIE   258      52.932  45.391  40.230  1.00  0.00           H  
ATOM   3903  HB3 HIE   258      52.360  44.509  38.785  1.00  0.00           H  
ATOM   3904  CG  HIE   258      52.299  43.312  40.516  1.00  0.00           C  
ATOM   3905  ND1 HIE   258      52.857  42.729  41.636  1.00  0.00           N  
ATOM   3906  CE1 HIE   258      51.987  41.831  42.135  1.00  0.00           C  
ATOM   3907  HE1 HIE   258      52.270  41.138  42.914  1.00  0.00           H  
ATOM   3908  NE2 HIE   258      50.892  41.838  41.357  1.00  0.00           N  
ATOM   3909  HE2 HIE   258      50.087  41.233  41.427  1.00  0.00           H  
ATOM   3910  CD2 HIE   258      51.047  42.817  40.358  1.00  0.00           C  
ATOM   3911  HD2 HIE   258      50.263  43.163  39.701  1.00  0.00           H  
ATOM   3912  C   HIE   258      54.578  44.335  37.686  1.00  0.00           C  
ATOM   3913  O   HIE   258      55.024  43.349  37.075  1.00  0.00           O  
ATOM   3914  N   GLY   259      54.259  45.534  37.165  1.00  0.00           N  
ATOM   3915  H   GLY   259      53.862  46.230  37.779  1.00  0.00           H  
ATOM   3916  CA  GLY   259      54.270  45.808  35.701  1.00  0.00           C  
ATOM   3917  HA2 GLY   259      53.614  45.144  35.138  1.00  0.00           H  
ATOM   3918  HA3 GLY   259      53.846  46.788  35.480  1.00  0.00           H  
ATOM   3919  C   GLY   259      55.639  45.737  35.075  1.00  0.00           C  
ATOM   3920  O   GLY   259      55.791  45.429  33.899  1.00  0.00           O  
ATOM   3921  N   TYR   260      56.634  46.083  35.922  1.00  0.00           N  
ATOM   3922  H   TYR   260      56.355  46.264  36.875  1.00  0.00           H  
ATOM   3923  CA  TYR   260      58.052  45.914  35.500  1.00  0.00           C  
ATOM   3924  HA  TYR   260      58.263  46.286  34.498  1.00  0.00           H  
ATOM   3925  CB  TYR   260      58.939  46.751  36.373  1.00  0.00           C  
ATOM   3926  HB2 TYR   260      58.453  47.715  36.524  1.00  0.00           H  
ATOM   3927  HB3 TYR   260      59.058  46.363  37.385  1.00  0.00           H  
ATOM   3928  CG  TYR   260      60.318  47.000  35.663  1.00  0.00           C  
ATOM   3929  CD1 TYR   260      61.469  46.348  36.074  1.00  0.00           C  
ATOM   3930  HD1 TYR   260      61.447  45.559  36.811  1.00  0.00           H  
ATOM   3931  CE1 TYR   260      62.692  46.571  35.403  1.00  0.00           C  
ATOM   3932  HE1 TYR   260      63.645  46.142  35.674  1.00  0.00           H  
ATOM   3933  CZ  TYR   260      62.748  47.592  34.394  1.00  0.00           C  
ATOM   3934  OH  TYR   260      63.974  47.987  33.893  1.00  0.00           O  
ATOM   3935  HH  TYR   260      63.949  48.829  33.431  1.00  0.00           H  
ATOM   3936  CE2 TYR   260      61.590  48.406  34.114  1.00  0.00           C  
ATOM   3937  HE2 TYR   260      61.580  49.138  33.320  1.00  0.00           H  
ATOM   3938  CD2 TYR   260      60.362  48.054  34.663  1.00  0.00           C  
ATOM   3939  HD2 TYR   260      59.459  48.609  34.455  1.00  0.00           H  
ATOM   3940  C   TYR   260      58.612  44.493  35.466  1.00  0.00           C  
ATOM   3941  O   TYR   260      59.287  43.987  34.518  1.00  0.00           O  
ATOM   3942  N   LYS   261      58.473  43.713  36.613  1.00  0.00           N  
ATOM   3943  H   LYS   261      58.075  44.161  37.426  1.00  0.00           H  
ATOM   3944  CA  LYS   261      58.970  42.330  36.719  1.00  0.00           C  
ATOM   3945  HA  LYS   261      60.030  42.422  36.483  1.00  0.00           H  
ATOM   3946  CB  LYS   261      58.845  41.884  38.219  1.00  0.00           C  
ATOM   3947  HB2 LYS   261      59.265  42.626  38.897  1.00  0.00           H  
ATOM   3948  HB3 LYS   261      57.802  41.778  38.515  1.00  0.00           H  
ATOM   3949  CG  LYS   261      59.535  40.547  38.491  1.00  0.00           C  
ATOM   3950  HG2 LYS   261      59.471  40.340  39.559  1.00  0.00           H  
ATOM   3951  HG3 LYS   261      59.043  39.674  38.063  1.00  0.00           H  
ATOM   3952  CD  LYS   261      61.049  40.457  38.029  1.00  0.00           C  
ATOM   3953  HD2 LYS   261      61.111  40.616  36.953  1.00  0.00           H  
ATOM   3954  HD3 LYS   261      61.649  41.302  38.366  1.00  0.00           H  
ATOM   3955  CE  LYS   261      61.596  39.112  38.408  1.00  0.00           C  
ATOM   3956  HE2 LYS   261      61.611  39.031  39.495  1.00  0.00           H  
ATOM   3957  HE3 LYS   261      60.894  38.414  37.951  1.00  0.00           H  
ATOM   3958  NZ  LYS   261      62.944  38.871  37.778  1.00  0.00           N  
ATOM   3959  HZ1 LYS   261      63.671  39.513  38.058  1.00  0.00           H  
ATOM   3960  HZ2 LYS   261      63.267  37.973  38.108  1.00  0.00           H  
ATOM   3961  HZ3 LYS   261      62.959  38.864  36.768  1.00  0.00           H  
ATOM   3962  C   LYS   261      58.381  41.365  35.752  1.00  0.00           C  
ATOM   3963  O   LYS   261      59.050  40.528  35.194  1.00  0.00           O  
ATOM   3964  N   SER   262      57.027  41.436  35.526  1.00  0.00           N  
ATOM   3965  H   SER   262      56.507  42.040  36.146  1.00  0.00           H  
ATOM   3966  CA  SER   262      56.331  40.540  34.653  1.00  0.00           C  
ATOM   3967  HA  SER   262      56.538  39.546  35.049  1.00  0.00           H  
ATOM   3968  CB  SER   262      54.865  40.696  34.806  1.00  0.00           C  
ATOM   3969  HB2 SER   262      54.315  40.081  34.095  1.00  0.00           H  
ATOM   3970  HB3 SER   262      54.482  40.514  35.810  1.00  0.00           H  
ATOM   3971  OG  SER   262      54.568  42.058  34.528  1.00  0.00           O  
ATOM   3972  HG  SER   262      54.366  42.472  35.371  1.00  0.00           H  
ATOM   3973  C   SER   262      56.766  40.620  33.264  1.00  0.00           C  
ATOM   3974  O   SER   262      56.906  39.573  32.581  1.00  0.00           O  
ATOM   3975  N   SER   263      57.005  41.881  32.863  1.00  0.00           N  
ATOM   3976  H   SER   263      56.783  42.629  33.505  1.00  0.00           H  
ATOM   3977  CA  SER   263      57.609  42.221  31.557  1.00  0.00           C  
ATOM   3978  HA  SER   263      57.017  41.783  30.754  1.00  0.00           H  
ATOM   3979  CB  SER   263      57.683  43.821  31.462  1.00  0.00           C  
ATOM   3980  HB2 SER   263      58.328  44.111  32.292  1.00  0.00           H  
ATOM   3981  HB3 SER   263      58.095  44.052  30.479  1.00  0.00           H  
ATOM   3982  OG  SER   263      56.368  44.327  31.662  1.00  0.00           O  
ATOM   3983  HG  SER   263      56.285  44.605  32.577  1.00  0.00           H  
ATOM   3984  C   SER   263      59.101  41.684  31.439  1.00  0.00           C  
ATOM   3985  O   SER   263      59.459  41.214  30.337  1.00  0.00           O  
ATOM   3986  N   GLU   264      59.908  41.792  32.538  1.00  0.00           N  
ATOM   3987  H   GLU   264      59.588  42.251  33.379  1.00  0.00           H  
ATOM   3988  CA  GLU   264      61.311  41.378  32.486  1.00  0.00           C  
ATOM   3989  HA  GLU   264      61.704  41.737  31.535  1.00  0.00           H  
ATOM   3990  CB  GLU   264      62.052  42.032  33.702  1.00  0.00           C  
ATOM   3991  HB2 GLU   264      61.817  43.097  33.695  1.00  0.00           H  
ATOM   3992  HB3 GLU   264      61.594  41.745  34.649  1.00  0.00           H  
ATOM   3993  CG  GLU   264      63.530  41.692  34.002  1.00  0.00           C  
ATOM   3994  HG2 GLU   264      63.976  41.363  33.063  1.00  0.00           H  
ATOM   3995  HG3 GLU   264      64.082  42.618  34.165  1.00  0.00           H  
ATOM   3996  CD  GLU   264      63.827  40.544  34.943  1.00  0.00           C  
ATOM   3997  OE1 GLU   264      62.866  39.754  35.149  1.00  0.00           O  
ATOM   3998  OE2 GLU   264      64.965  40.375  35.312  1.00  0.00           O  
ATOM   3999  C   GLU   264      61.377  39.861  32.484  1.00  0.00           C  
ATOM   4000  O   GLU   264      62.188  39.308  31.736  1.00  0.00           O  
ATOM   4001  N   MET   265      60.402  39.170  33.109  1.00  0.00           N  
ATOM   4002  H   MET   265      59.715  39.638  33.683  1.00  0.00           H  
ATOM   4003  CA  MET   265      60.196  37.716  32.953  1.00  0.00           C  
ATOM   4004  HA  MET   265      61.169  37.292  33.201  1.00  0.00           H  
ATOM   4005  CB  MET   265      59.135  37.242  34.020  1.00  0.00           C  
ATOM   4006  HB2 MET   265      58.409  38.055  34.055  1.00  0.00           H  
ATOM   4007  HB3 MET   265      58.715  36.298  33.673  1.00  0.00           H  
ATOM   4008  CG  MET   265      59.556  37.081  35.470  1.00  0.00           C  
ATOM   4009  HG2 MET   265      60.046  36.130  35.677  1.00  0.00           H  
ATOM   4010  HG3 MET   265      60.284  37.852  35.723  1.00  0.00           H  
ATOM   4011  SD  MET   265      58.071  37.400  36.437  1.00  0.00           S  
ATOM   4012  CE  MET   265      57.389  35.819  36.198  1.00  0.00           C  
ATOM   4013  HE1 MET   265      56.324  35.737  36.418  1.00  0.00           H  
ATOM   4014  HE2 MET   265      57.383  35.617  35.127  1.00  0.00           H  
ATOM   4015  HE3 MET   265      57.903  35.038  36.758  1.00  0.00           H  
ATOM   4016  C   MET   265      59.856  37.271  31.563  1.00  0.00           C  
ATOM   4017  O   MET   265      60.516  36.366  31.103  1.00  0.00           O  
ATOM   4018  N   LEU   266      58.988  38.019  30.776  1.00  0.00           N  
ATOM   4019  H   LEU   266      58.422  38.793  31.093  1.00  0.00           H  
ATOM   4020  CA  LEU   266      58.649  37.616  29.494  1.00  0.00           C  
ATOM   4021  HA  LEU   266      58.495  36.540  29.417  1.00  0.00           H  
ATOM   4022  CB  LEU   266      57.296  38.244  29.078  1.00  0.00           C  
ATOM   4023  HB2 LEU   266      56.465  37.982  29.733  1.00  0.00           H  
ATOM   4024  HB3 LEU   266      57.445  39.323  29.060  1.00  0.00           H  
ATOM   4025  CG  LEU   266      56.754  37.869  27.678  1.00  0.00           C  
ATOM   4026  HG  LEU   266      57.485  38.226  26.953  1.00  0.00           H  
ATOM   4027  CD1 LEU   266      56.551  36.387  27.483  1.00  0.00           C  
ATOM   4028 HD11 LEU   266      55.867  36.201  26.655  1.00  0.00           H  
ATOM   4029 HD12 LEU   266      57.483  35.855  27.295  1.00  0.00           H  
ATOM   4030 HD13 LEU   266      56.143  35.920  28.379  1.00  0.00           H  
ATOM   4031  CD2 LEU   266      55.377  38.628  27.523  1.00  0.00           C  
ATOM   4032 HD21 LEU   266      54.599  38.046  28.017  1.00  0.00           H  
ATOM   4033 HD22 LEU   266      55.527  39.586  28.021  1.00  0.00           H  
ATOM   4034 HD23 LEU   266      55.117  38.735  26.470  1.00  0.00           H  
ATOM   4035  C   LEU   266      59.809  37.901  28.596  1.00  0.00           C  
ATOM   4036  O   LEU   266      60.178  36.988  27.771  1.00  0.00           O  
ATOM   4037  N   TYR   267      60.559  39.034  28.765  1.00  0.00           N  
ATOM   4038  H   TYR   267      60.212  39.696  29.445  1.00  0.00           H  
ATOM   4039  CA  TYR   267      61.747  39.378  27.941  1.00  0.00           C  
ATOM   4040  HA  TYR   267      61.474  39.625  26.915  1.00  0.00           H  
ATOM   4041  CB  TYR   267      62.292  40.721  28.653  1.00  0.00           C  
ATOM   4042  HB2 TYR   267      61.619  41.555  28.452  1.00  0.00           H  
ATOM   4043  HB3 TYR   267      62.463  40.543  29.715  1.00  0.00           H  
ATOM   4044  CG  TYR   267      63.677  41.064  28.150  1.00  0.00           C  
ATOM   4045  CD1 TYR   267      64.847  41.016  28.952  1.00  0.00           C  
ATOM   4046  HD1 TYR   267      64.796  40.709  29.986  1.00  0.00           H  
ATOM   4047  CE1 TYR   267      66.062  41.448  28.410  1.00  0.00           C  
ATOM   4048  HE1 TYR   267      66.941  41.498  29.036  1.00  0.00           H  
ATOM   4049  CZ  TYR   267      66.105  42.004  27.153  1.00  0.00           C  
ATOM   4050  OH  TYR   267      67.245  42.521  26.636  1.00  0.00           O  
ATOM   4051  HH  TYR   267      67.832  42.860  27.316  1.00  0.00           H  
ATOM   4052  CE2 TYR   267      65.019  41.924  26.269  1.00  0.00           C  
ATOM   4053  HE2 TYR   267      65.224  42.362  25.304  1.00  0.00           H  
ATOM   4054  CD2 TYR   267      63.785  41.495  26.802  1.00  0.00           C  
ATOM   4055  HD2 TYR   267      62.974  41.457  26.091  1.00  0.00           H  
ATOM   4056  C   TYR   267      62.828  38.235  27.931  1.00  0.00           C  
ATOM   4057  O   TYR   267      63.337  37.901  26.865  1.00  0.00           O  
ATOM   4058  N   ASN   268      63.172  37.721  29.091  1.00  0.00           N  
ATOM   4059  H   ASN   268      62.821  38.208  29.903  1.00  0.00           H  
ATOM   4060  CA  ASN   268      64.172  36.694  29.383  1.00  0.00           C  
ATOM   4061  HA  ASN   268      65.107  36.952  28.885  1.00  0.00           H  
ATOM   4062  CB  ASN   268      64.433  36.630  30.989  1.00  0.00           C  
ATOM   4063  HB2 ASN   268      63.479  36.712  31.509  1.00  0.00           H  
ATOM   4064  HB3 ASN   268      64.715  35.578  31.032  1.00  0.00           H  
ATOM   4065  CG  ASN   268      65.392  37.678  31.473  1.00  0.00           C  
ATOM   4066  OD1 ASN   268      66.591  37.534  31.304  1.00  0.00           O  
ATOM   4067  ND2 ASN   268      65.022  38.635  32.174  1.00  0.00           N  
ATOM   4068 HD21 ASN   268      65.677  39.343  32.474  1.00  0.00           H  
ATOM   4069 HD22 ASN   268      64.014  38.694  32.178  1.00  0.00           H  
ATOM   4070  C   ASN   268      63.699  35.386  28.842  1.00  0.00           C  
ATOM   4071  O   ASN   268      64.525  34.574  28.440  1.00  0.00           O  
ATOM   4072  N   TRP   269      62.374  35.087  28.891  1.00  0.00           N  
ATOM   4073  H   TRP   269      61.706  35.833  29.019  1.00  0.00           H  
ATOM   4074  CA  TRP   269      61.859  33.906  28.151  1.00  0.00           C  
ATOM   4075  HA  TRP   269      62.505  33.090  28.475  1.00  0.00           H  
ATOM   4076  CB  TRP   269      60.509  33.584  28.726  1.00  0.00           C  
ATOM   4077  HB2 TRP   269      60.616  33.509  29.808  1.00  0.00           H  
ATOM   4078  HB3 TRP   269      59.776  34.349  28.472  1.00  0.00           H  
ATOM   4079  CG  TRP   269      59.820  32.300  28.442  1.00  0.00           C  
ATOM   4080  CD1 TRP   269      60.408  31.088  28.081  1.00  0.00           C  
ATOM   4081  HD1 TRP   269      61.484  31.030  28.006  1.00  0.00           H  
ATOM   4082  NE1 TRP   269      59.477  30.162  27.884  1.00  0.00           N  
ATOM   4083  HE1 TRP   269      59.656  29.295  27.396  1.00  0.00           H  
ATOM   4084  CE2 TRP   269      58.208  30.597  28.251  1.00  0.00           C  
ATOM   4085  CZ2 TRP   269      56.931  29.975  28.234  1.00  0.00           C  
ATOM   4086  HZ2 TRP   269      56.918  28.993  27.785  1.00  0.00           H  
ATOM   4087  CH2 TRP   269      55.894  30.568  28.838  1.00  0.00           C  
ATOM   4088  HH2 TRP   269      54.976  30.003  28.893  1.00  0.00           H  
ATOM   4089  CZ3 TRP   269      55.998  31.856  29.285  1.00  0.00           C  
ATOM   4090  HZ3 TRP   269      55.214  32.426  29.762  1.00  0.00           H  
ATOM   4091  CE3 TRP   269      57.215  32.543  29.181  1.00  0.00           C  
ATOM   4092  HE3 TRP   269      57.236  33.574  29.501  1.00  0.00           H  
ATOM   4093  CD2 TRP   269      58.402  31.930  28.561  1.00  0.00           C  
ATOM   4094  C   TRP   269      61.863  33.917  26.542  1.00  0.00           C  
ATOM   4095  O   TRP   269      62.075  32.931  25.878  1.00  0.00           O  
ATOM   4096  N   VAL   270      61.424  35.048  25.976  1.00  0.00           N  
ATOM   4097  H   VAL   270      61.143  35.737  26.658  1.00  0.00           H  
ATOM   4098  CA  VAL   270      61.327  35.354  24.552  1.00  0.00           C  
ATOM   4099  HA  VAL   270      60.970  34.387  24.196  1.00  0.00           H  
ATOM   4100  CB  VAL   270      60.309  36.460  24.426  1.00  0.00           C  
ATOM   4101  HB  VAL   270      60.491  37.094  25.294  1.00  0.00           H  
ATOM   4102  CG1 VAL   270      60.302  37.312  23.216  1.00  0.00           C  
ATOM   4103 HG11 VAL   270      61.252  37.828  23.074  1.00  0.00           H  
ATOM   4104 HG12 VAL   270      60.249  36.700  22.316  1.00  0.00           H  
ATOM   4105 HG13 VAL   270      59.458  37.998  23.140  1.00  0.00           H  
ATOM   4106  CG2 VAL   270      58.835  35.944  24.606  1.00  0.00           C  
ATOM   4107 HG21 VAL   270      58.819  35.359  25.525  1.00  0.00           H  
ATOM   4108 HG22 VAL   270      58.091  36.740  24.614  1.00  0.00           H  
ATOM   4109 HG23 VAL   270      58.722  35.320  23.719  1.00  0.00           H  
ATOM   4110  C   VAL   270      62.733  35.567  23.978  1.00  0.00           C  
ATOM   4111  O   VAL   270      63.026  34.858  23.013  1.00  0.00           O  
ATOM   4112  N   ALA   271      63.514  36.392  24.547  1.00  0.00           N  
ATOM   4113  H   ALA   271      63.265  36.877  25.397  1.00  0.00           H  
ATOM   4114  CA  ALA   271      64.793  36.744  23.970  1.00  0.00           C  
ATOM   4115  HA  ALA   271      64.849  36.550  22.899  1.00  0.00           H  
ATOM   4116  CB  ALA   271      65.076  38.241  23.994  1.00  0.00           C  
ATOM   4117  HB1 ALA   271      64.175  38.756  23.662  1.00  0.00           H  
ATOM   4118  HB2 ALA   271      65.299  38.536  25.019  1.00  0.00           H  
ATOM   4119  HB3 ALA   271      65.897  38.531  23.338  1.00  0.00           H  
ATOM   4120  C   ALA   271      65.983  35.884  24.550  1.00  0.00           C  
ATOM   4121  O   ALA   271      66.662  35.216  23.777  1.00  0.00           O  
ATOM   4122  N   LYS   272      66.222  35.997  25.851  1.00  0.00           N  
ATOM   4123  H   LYS   272      65.686  36.625  26.433  1.00  0.00           H  
ATOM   4124  CA  LYS   272      67.420  35.348  26.491  1.00  0.00           C  
ATOM   4125  HA  LYS   272      68.272  35.491  25.826  1.00  0.00           H  
ATOM   4126  CB  LYS   272      67.710  35.942  27.841  1.00  0.00           C  
ATOM   4127  HB2 LYS   272      66.813  36.225  28.392  1.00  0.00           H  
ATOM   4128  HB3 LYS   272      68.180  35.195  28.480  1.00  0.00           H  
ATOM   4129  CG  LYS   272      68.627  37.179  27.769  1.00  0.00           C  
ATOM   4130  HG2 LYS   272      68.786  37.453  28.812  1.00  0.00           H  
ATOM   4131  HG3 LYS   272      69.560  36.792  27.359  1.00  0.00           H  
ATOM   4132  CD  LYS   272      68.122  38.295  26.890  1.00  0.00           C  
ATOM   4133  HD2 LYS   272      67.925  37.874  25.904  1.00  0.00           H  
ATOM   4134  HD3 LYS   272      67.109  38.520  27.223  1.00  0.00           H  
ATOM   4135  CE  LYS   272      68.800  39.573  26.931  1.00  0.00           C  
ATOM   4136  HE2 LYS   272      68.112  40.417  26.886  1.00  0.00           H  
ATOM   4137  HE3 LYS   272      69.436  39.502  27.813  1.00  0.00           H  
ATOM   4138  NZ  LYS   272      69.685  39.726  25.703  1.00  0.00           N  
ATOM   4139  HZ1 LYS   272      69.059  39.909  24.932  1.00  0.00           H  
ATOM   4140  HZ2 LYS   272      70.385  40.440  25.848  1.00  0.00           H  
ATOM   4141  HZ3 LYS   272      70.173  38.846  25.612  1.00  0.00           H  
ATOM   4142  C   LYS   272      67.387  33.828  26.483  1.00  0.00           C  
ATOM   4143  O   LYS   272      68.395  33.261  26.975  1.00  0.00           O  
ATOM   4144  N   ASP   273      66.232  33.206  26.183  1.00  0.00           N  
ATOM   4145  H   ASP   273      65.487  33.844  25.944  1.00  0.00           H  
ATOM   4146  CA  ASP   273      65.959  31.799  26.201  1.00  0.00           C  
ATOM   4147  HA  ASP   273      64.929  31.669  25.870  1.00  0.00           H  
ATOM   4148  CB  ASP   273      66.907  31.039  25.249  1.00  0.00           C  
ATOM   4149  HB2 ASP   273      67.873  31.045  25.754  1.00  0.00           H  
ATOM   4150  HB3 ASP   273      66.593  30.003  25.124  1.00  0.00           H  
ATOM   4151  CG  ASP   273      66.917  31.661  23.864  1.00  0.00           C  
ATOM   4152  OD1 ASP   273      68.057  31.907  23.465  1.00  0.00           O  
ATOM   4153  OD2 ASP   273      65.847  31.863  23.251  1.00  0.00           O  
ATOM   4154  C   ASP   273      66.016  31.096  27.644  1.00  0.00           C  
ATOM   4155  O   ASP   273      66.123  29.901  27.703  1.00  0.00           O  
ATOM   4156  N   VAL   274      65.928  31.840  28.701  1.00  0.00           N  
ATOM   4157  H   VAL   274      65.889  32.829  28.503  1.00  0.00           H  
ATOM   4158  CA  VAL   274      65.774  31.298  30.077  1.00  0.00           C  
ATOM   4159  HA  VAL   274      66.306  30.348  30.122  1.00  0.00           H  
ATOM   4160  CB  VAL   274      66.612  32.088  31.109  1.00  0.00           C  
ATOM   4161  HB  VAL   274      66.155  33.053  31.329  1.00  0.00           H  
ATOM   4162  CG1 VAL   274      66.776  31.404  32.471  1.00  0.00           C  
ATOM   4163 HG11 VAL   274      65.816  31.113  32.895  1.00  0.00           H  
ATOM   4164 HG12 VAL   274      67.479  30.573  32.414  1.00  0.00           H  
ATOM   4165 HG13 VAL   274      67.140  32.099  33.227  1.00  0.00           H  
ATOM   4166  CG2 VAL   274      68.074  32.319  30.652  1.00  0.00           C  
ATOM   4167 HG21 VAL   274      68.185  32.861  29.713  1.00  0.00           H  
ATOM   4168 HG22 VAL   274      68.555  32.923  31.422  1.00  0.00           H  
ATOM   4169 HG23 VAL   274      68.593  31.363  30.586  1.00  0.00           H  
ATOM   4170  C   VAL   274      64.351  31.102  30.488  1.00  0.00           C  
ATOM   4171  O   VAL   274      63.559  31.978  30.605  1.00  0.00           O  
ATOM   4172  N   GLU   275      64.041  29.841  30.863  1.00  0.00           N  
ATOM   4173  H   GLU   275      64.754  29.143  31.022  1.00  0.00           H  
ATOM   4174  CA  GLU   275      62.714  29.475  31.388  1.00  0.00           C  
ATOM   4175  HA  GLU   275      62.023  29.591  30.553  1.00  0.00           H  
ATOM   4176  CB  GLU   275      62.648  28.023  31.759  1.00  0.00           C  
ATOM   4177  HB2 GLU   275      63.260  27.677  32.591  1.00  0.00           H  
ATOM   4178  HB3 GLU   275      61.603  27.863  32.023  1.00  0.00           H  
ATOM   4179  CG  GLU   275      62.954  27.077  30.562  1.00  0.00           C  
ATOM   4180  HG2 GLU   275      62.420  27.467  29.695  1.00  0.00           H  
ATOM   4181  HG3 GLU   275      64.039  27.049  30.461  1.00  0.00           H  
ATOM   4182  CD  GLU   275      62.436  25.707  31.049  1.00  0.00           C  
ATOM   4183  OE1 GLU   275      61.274  25.349  30.731  1.00  0.00           O  
ATOM   4184  OE2 GLU   275      63.184  24.949  31.732  1.00  0.00           O  
ATOM   4185  C   GLU   275      62.349  30.296  32.666  1.00  0.00           C  
ATOM   4186  O   GLU   275      63.220  30.450  33.571  1.00  0.00           O  
ATOM   4187  N   PRO   276      61.159  30.843  32.745  1.00  0.00           N  
ATOM   4188  CD  PRO   276      60.185  31.081  31.695  1.00  0.00           C  
ATOM   4189  HD2 PRO   276      59.760  30.093  31.517  1.00  0.00           H  
ATOM   4190  HD3 PRO   276      60.705  31.520  30.843  1.00  0.00           H  
ATOM   4191  CG  PRO   276      59.036  31.954  32.237  1.00  0.00           C  
ATOM   4192  HG2 PRO   276      58.262  31.309  32.654  1.00  0.00           H  
ATOM   4193  HG3 PRO   276      58.713  32.711  31.522  1.00  0.00           H  
ATOM   4194  CB  PRO   276      59.782  32.647  33.453  1.00  0.00           C  
ATOM   4195  HB2 PRO   276      59.103  33.085  34.184  1.00  0.00           H  
ATOM   4196  HB3 PRO   276      60.336  33.512  33.088  1.00  0.00           H  
ATOM   4197  CA  PRO   276      60.734  31.602  33.977  1.00  0.00           C  
ATOM   4198  HA  PRO   276      61.494  32.193  34.489  1.00  0.00           H  
ATOM   4199  C   PRO   276      60.026  30.705  35.072  1.00  0.00           C  
ATOM   4200  O   PRO   276      59.385  29.696  34.652  1.00  0.00           O  
ATOM   4201  N   PRO   277      60.217  31.037  36.401  1.00  0.00           N  
ATOM   4202  CD  PRO   277      60.864  32.170  36.999  1.00  0.00           C  
ATOM   4203  HD2 PRO   277      60.380  33.121  36.773  1.00  0.00           H  
ATOM   4204  HD3 PRO   277      61.911  32.261  36.707  1.00  0.00           H  
ATOM   4205  CG  PRO   277      60.723  32.205  38.486  1.00  0.00           C  
ATOM   4206  HG2 PRO   277      60.130  33.067  38.791  1.00  0.00           H  
ATOM   4207  HG3 PRO   277      61.715  32.207  38.938  1.00  0.00           H  
ATOM   4208  CB  PRO   277      60.203  30.756  38.709  1.00  0.00           C  
ATOM   4209  HB2 PRO   277      59.624  30.661  39.628  1.00  0.00           H  
ATOM   4210  HB3 PRO   277      61.079  30.118  38.822  1.00  0.00           H  
ATOM   4211  CA  PRO   277      59.483  30.281  37.439  1.00  0.00           C  
ATOM   4212  HA  PRO   277      59.741  29.232  37.291  1.00  0.00           H  
ATOM   4213  C   PRO   277      57.968  30.468  37.275  1.00  0.00           C  
ATOM   4214  O   PRO   277      57.531  31.585  36.831  1.00  0.00           O  
ATOM   4215  N   LYS   278      57.210  29.446  37.593  1.00  0.00           N  
ATOM   4216  H   LYS   278      57.755  28.772  38.112  1.00  0.00           H  
ATOM   4217  CA  LYS   278      55.697  29.287  37.532  1.00  0.00           C  
ATOM   4218  HA  LYS   278      55.353  29.673  36.572  1.00  0.00           H  
ATOM   4219  CB  LYS   278      55.246  27.763  37.675  1.00  0.00           C  
ATOM   4220  HB2 LYS   278      55.617  27.409  38.637  1.00  0.00           H  
ATOM   4221  HB3 LYS   278      54.157  27.815  37.644  1.00  0.00           H  
ATOM   4222  CG  LYS   278      55.922  26.777  36.667  1.00  0.00           C  
ATOM   4223  HG2 LYS   278      57.008  26.876  36.668  1.00  0.00           H  
ATOM   4224  HG3 LYS   278      55.763  25.781  37.079  1.00  0.00           H  
ATOM   4225  CD  LYS   278      55.522  27.065  35.198  1.00  0.00           C  
ATOM   4226  HD2 LYS   278      54.436  26.984  35.235  1.00  0.00           H  
ATOM   4227  HD3 LYS   278      55.859  28.066  34.929  1.00  0.00           H  
ATOM   4228  CE  LYS   278      56.100  26.019  34.196  1.00  0.00           C  
ATOM   4229  HE2 LYS   278      57.171  25.878  34.345  1.00  0.00           H  
ATOM   4230  HE3 LYS   278      55.691  25.060  34.515  1.00  0.00           H  
ATOM   4231  NZ  LYS   278      55.799  26.421  32.816  1.00  0.00           N  
ATOM   4232  HZ1 LYS   278      56.308  27.236  32.507  1.00  0.00           H  
ATOM   4233  HZ2 LYS   278      56.078  25.777  32.090  1.00  0.00           H  
ATOM   4234  HZ3 LYS   278      54.890  26.858  32.751  1.00  0.00           H  
ATOM   4235  C   LYS   278      54.898  30.139  38.473  1.00  0.00           C  
ATOM   4236  O   LYS   278      53.789  30.547  38.198  1.00  0.00           O  
ATOM   4237  N   PHE   279      55.437  30.384  39.624  1.00  0.00           N  
ATOM   4238  H   PHE   279      56.387  30.043  39.679  1.00  0.00           H  
ATOM   4239  CA  PHE   279      54.972  31.342  40.635  1.00  0.00           C  
ATOM   4240  HA  PHE   279      54.252  32.012  40.167  1.00  0.00           H  
ATOM   4241  CB  PHE   279      54.167  30.558  41.687  1.00  0.00           C  
ATOM   4242  HB2 PHE   279      53.240  30.264  41.194  1.00  0.00           H  
ATOM   4243  HB3 PHE   279      54.781  29.737  42.058  1.00  0.00           H  
ATOM   4244  CG  PHE   279      53.618  31.451  42.796  1.00  0.00           C  
ATOM   4245  CD1 PHE   279      54.280  31.489  44.038  1.00  0.00           C  
ATOM   4246  HD1 PHE   279      54.991  30.738  44.351  1.00  0.00           H  
ATOM   4247  CE1 PHE   279      53.878  32.533  44.932  1.00  0.00           C  
ATOM   4248  HE1 PHE   279      54.466  32.616  45.833  1.00  0.00           H  
ATOM   4249  CZ  PHE   279      52.766  33.366  44.616  1.00  0.00           C  
ATOM   4250  HZ  PHE   279      52.539  34.210  45.250  1.00  0.00           H  
ATOM   4251  CE2 PHE   279      52.108  33.220  43.436  1.00  0.00           C  
ATOM   4252  HE2 PHE   279      51.273  33.829  43.125  1.00  0.00           H  
ATOM   4253  CD2 PHE   279      52.583  32.349  42.467  1.00  0.00           C  
ATOM   4254  HD2 PHE   279      52.063  32.305  41.522  1.00  0.00           H  
ATOM   4255  C   PHE   279      56.074  32.120  41.262  1.00  0.00           C  
ATOM   4256  O   PHE   279      57.169  31.638  41.487  1.00  0.00           O  
ATOM   4257  N   THR   280      55.832  33.431  41.559  1.00  0.00           N  
ATOM   4258  H   THR   280      54.991  33.806  41.146  1.00  0.00           H  
ATOM   4259  CA  THR   280      56.690  34.251  42.396  1.00  0.00           C  
ATOM   4260  HA  THR   280      57.115  33.539  43.104  1.00  0.00           H  
ATOM   4261  CB  THR   280      57.932  34.761  41.590  1.00  0.00           C  
ATOM   4262  HB  THR   280      58.592  33.920  41.374  1.00  0.00           H  
ATOM   4263  CG2 THR   280      57.468  35.541  40.239  1.00  0.00           C  
ATOM   4264 HG21 THR   280      56.909  36.440  40.501  1.00  0.00           H  
ATOM   4265 HG22 THR   280      58.416  35.777  39.754  1.00  0.00           H  
ATOM   4266 HG23 THR   280      57.001  34.860  39.527  1.00  0.00           H  
ATOM   4267  OG1 THR   280      58.634  35.681  42.381  1.00  0.00           O  
ATOM   4268  HG1 THR   280      59.383  35.131  42.623  1.00  0.00           H  
ATOM   4269  C   THR   280      55.903  35.189  43.218  1.00  0.00           C  
ATOM   4270  O   THR   280      54.789  35.631  42.774  1.00  0.00           O  
ATOM   4271  N   GLU   281      56.362  35.516  44.404  1.00  0.00           N  
ATOM   4272  H   GLU   281      57.230  35.112  44.726  1.00  0.00           H  
ATOM   4273  CA  GLU   281      55.712  36.393  45.474  1.00  0.00           C  
ATOM   4274  HA  GLU   281      54.688  36.537  45.131  1.00  0.00           H  
ATOM   4275  CB  GLU   281      55.468  35.733  46.795  1.00  0.00           C  
ATOM   4276  HB2 GLU   281      55.016  34.775  46.537  1.00  0.00           H  
ATOM   4277  HB3 GLU   281      56.397  35.708  47.366  1.00  0.00           H  
ATOM   4278  CG  GLU   281      54.439  36.442  47.589  1.00  0.00           C  
ATOM   4279  HG2 GLU   281      54.813  37.403  47.940  1.00  0.00           H  
ATOM   4280  HG3 GLU   281      53.533  36.699  47.041  1.00  0.00           H  
ATOM   4281  CD  GLU   281      54.083  35.577  48.772  1.00  0.00           C  
ATOM   4282  OE1 GLU   281      54.926  35.195  49.588  1.00  0.00           O  
ATOM   4283  OE2 GLU   281      52.913  35.209  48.914  1.00  0.00           O  
ATOM   4284  C   GLU   281      56.300  37.801  45.613  1.00  0.00           C  
ATOM   4285  O   GLU   281      57.454  37.928  46.025  1.00  0.00           O  
ATOM   4286  N   VAL   282      55.565  38.816  45.230  1.00  0.00           N  
ATOM   4287  H   VAL   282      54.628  38.597  44.924  1.00  0.00           H  
ATOM   4288  CA  VAL   282      55.827  40.241  45.520  1.00  0.00           C  
ATOM   4289  HA  VAL   282      56.905  40.380  45.608  1.00  0.00           H  
ATOM   4290  CB  VAL   282      55.276  41.226  44.440  1.00  0.00           C  
ATOM   4291  HB  VAL   282      54.208  41.043  44.318  1.00  0.00           H  
ATOM   4292  CG1 VAL   282      55.458  42.722  44.747  1.00  0.00           C  
ATOM   4293 HG11 VAL   282      54.883  42.888  45.658  1.00  0.00           H  
ATOM   4294 HG12 VAL   282      56.482  42.969  45.029  1.00  0.00           H  
ATOM   4295 HG13 VAL   282      55.122  43.325  43.904  1.00  0.00           H  
ATOM   4296  CG2 VAL   282      55.936  40.914  43.155  1.00  0.00           C  
ATOM   4297 HG21 VAL   282      55.557  41.574  42.375  1.00  0.00           H  
ATOM   4298 HG22 VAL   282      57.006  41.086  43.274  1.00  0.00           H  
ATOM   4299 HG23 VAL   282      55.622  39.945  42.767  1.00  0.00           H  
ATOM   4300  C   VAL   282      55.354  40.590  46.916  1.00  0.00           C  
ATOM   4301  O   VAL   282      54.240  40.262  47.247  1.00  0.00           O  
ATOM   4302  N   THR   283      56.171  41.226  47.712  1.00  0.00           N  
ATOM   4303  H   THR   283      57.001  41.619  47.292  1.00  0.00           H  
ATOM   4304  CA  THR   283      56.037  41.543  49.166  1.00  0.00           C  
ATOM   4305  HA  THR   283      54.996  41.340  49.417  1.00  0.00           H  
ATOM   4306  CB  THR   283      56.955  40.801  50.070  1.00  0.00           C  
ATOM   4307  HB  THR   283      56.783  41.022  51.123  1.00  0.00           H  
ATOM   4308  CG2 THR   283      56.677  39.294  49.949  1.00  0.00           C  
ATOM   4309 HG21 THR   283      57.346  38.690  50.563  1.00  0.00           H  
ATOM   4310 HG22 THR   283      55.640  39.138  50.245  1.00  0.00           H  
ATOM   4311 HG23 THR   283      56.874  38.896  48.954  1.00  0.00           H  
ATOM   4312  OG1 THR   283      58.307  41.124  49.860  1.00  0.00           O  
ATOM   4313  HG1 THR   283      58.633  40.496  49.212  1.00  0.00           H  
ATOM   4314  C   THR   283      56.148  43.003  49.505  1.00  0.00           C  
ATOM   4315  O   THR   283      55.915  43.421  50.645  1.00  0.00           O  
ATOM   4316  N   ASP   284      56.427  43.770  48.490  1.00  0.00           N  
ATOM   4317  H   ASP   284      56.472  43.331  47.581  1.00  0.00           H  
ATOM   4318  CA  ASP   284      56.797  45.163  48.736  1.00  0.00           C  
ATOM   4319  HA  ASP   284      57.165  45.225  49.760  1.00  0.00           H  
ATOM   4320  CB  ASP   284      57.782  45.740  47.689  1.00  0.00           C  
ATOM   4321  HB2 ASP   284      57.433  45.388  46.719  1.00  0.00           H  
ATOM   4322  HB3 ASP   284      57.760  46.812  47.886  1.00  0.00           H  
ATOM   4323  CG  ASP   284      59.172  45.177  47.751  1.00  0.00           C  
ATOM   4324  OD1 ASP   284      60.136  45.827  47.269  1.00  0.00           O  
ATOM   4325  OD2 ASP   284      59.496  44.150  48.409  1.00  0.00           O  
ATOM   4326  C   ASP   284      55.511  45.998  48.785  1.00  0.00           C  
ATOM   4327  O   ASP   284      54.772  46.096  47.799  1.00  0.00           O  
ATOM   4328  N   VAL   285      55.212  46.541  49.945  1.00  0.00           N  
ATOM   4329  H   VAL   285      55.839  46.185  50.652  1.00  0.00           H  
ATOM   4330  CA  VAL   285      53.930  47.204  50.293  1.00  0.00           C  
ATOM   4331  HA  VAL   285      53.521  47.744  49.439  1.00  0.00           H  
ATOM   4332  CB  VAL   285      52.971  46.022  50.660  1.00  0.00           C  
ATOM   4333  HB  VAL   285      52.974  45.226  49.916  1.00  0.00           H  
ATOM   4334  CG1 VAL   285      53.303  45.399  52.059  1.00  0.00           C  
ATOM   4335 HG11 VAL   285      54.285  44.931  51.988  1.00  0.00           H  
ATOM   4336 HG12 VAL   285      53.339  46.131  52.866  1.00  0.00           H  
ATOM   4337 HG13 VAL   285      52.555  44.636  52.272  1.00  0.00           H  
ATOM   4338  CG2 VAL   285      51.473  46.493  50.529  1.00  0.00           C  
ATOM   4339 HG21 VAL   285      51.193  47.195  51.314  1.00  0.00           H  
ATOM   4340 HG22 VAL   285      51.275  46.633  49.466  1.00  0.00           H  
ATOM   4341 HG23 VAL   285      50.832  45.697  50.906  1.00  0.00           H  
ATOM   4342  C   VAL   285      54.215  48.249  51.387  1.00  0.00           C  
ATOM   4343  O   VAL   285      55.247  48.267  52.047  1.00  0.00           O  
ATOM   4344  N   VAL   286      53.211  49.096  51.601  1.00  0.00           N  
ATOM   4345  H   VAL   286      52.483  49.045  50.903  1.00  0.00           H  
ATOM   4346  CA  VAL   286      53.297  50.162  52.597  1.00  0.00           C  
ATOM   4347  HA  VAL   286      53.656  49.632  53.479  1.00  0.00           H  
ATOM   4348  CB  VAL   286      54.239  51.284  52.148  1.00  0.00           C  
ATOM   4349  HB  VAL   286      55.264  50.914  52.134  1.00  0.00           H  
ATOM   4350  CG1 VAL   286      53.880  51.949  50.751  1.00  0.00           C  
ATOM   4351 HG11 VAL   286      54.756  52.428  50.313  1.00  0.00           H  
ATOM   4352 HG12 VAL   286      53.625  51.225  49.977  1.00  0.00           H  
ATOM   4353 HG13 VAL   286      53.053  52.624  50.974  1.00  0.00           H  
ATOM   4354  CG2 VAL   286      54.351  52.362  53.237  1.00  0.00           C  
ATOM   4355 HG21 VAL   286      55.000  53.156  52.869  1.00  0.00           H  
ATOM   4356 HG22 VAL   286      53.435  52.940  53.365  1.00  0.00           H  
ATOM   4357 HG23 VAL   286      54.729  51.916  54.156  1.00  0.00           H  
ATOM   4358  C   VAL   286      51.880  50.722  52.934  1.00  0.00           C  
ATOM   4359  O   VAL   286      51.043  50.836  52.015  1.00  0.00           O  
ATOM   4360  N   LEU   287      51.608  50.831  54.192  1.00  0.00           N  
ATOM   4361  H   LEU   287      52.316  50.598  54.874  1.00  0.00           H  
ATOM   4362  CA  LEU   287      50.346  51.403  54.737  1.00  0.00           C  
ATOM   4363  HA  LEU   287      49.533  50.911  54.203  1.00  0.00           H  
ATOM   4364  CB  LEU   287      50.202  51.136  56.213  1.00  0.00           C  
ATOM   4365  HB2 LEU   287      50.111  50.062  56.375  1.00  0.00           H  
ATOM   4366  HB3 LEU   287      51.054  51.602  56.710  1.00  0.00           H  
ATOM   4367  CG  LEU   287      48.999  51.736  57.064  1.00  0.00           C  
ATOM   4368  HG  LEU   287      49.193  52.805  56.982  1.00  0.00           H  
ATOM   4369  CD1 LEU   287      47.573  51.378  56.517  1.00  0.00           C  
ATOM   4370 HD11 LEU   287      47.439  50.298  56.449  1.00  0.00           H  
ATOM   4371 HD12 LEU   287      46.837  51.823  57.187  1.00  0.00           H  
ATOM   4372 HD13 LEU   287      47.499  51.806  55.518  1.00  0.00           H  
ATOM   4373  CD2 LEU   287      49.099  51.336  58.577  1.00  0.00           C  
ATOM   4374 HD21 LEU   287      48.235  51.701  59.132  1.00  0.00           H  
ATOM   4375 HD22 LEU   287      49.252  50.260  58.649  1.00  0.00           H  
ATOM   4376 HD23 LEU   287      50.031  51.669  59.033  1.00  0.00           H  
ATOM   4377  C   LEU   287      50.375  52.937  54.443  1.00  0.00           C  
ATOM   4378  O   LEU   287      51.181  53.651  55.037  1.00  0.00           O  
ATOM   4379  N   ILE   288      49.443  53.388  53.610  1.00  0.00           N  
ATOM   4380  H   ILE   288      48.701  52.741  53.383  1.00  0.00           H  
ATOM   4381  CA  ILE   288      49.193  54.806  53.528  1.00  0.00           C  
ATOM   4382  HA  ILE   288      50.061  55.310  53.954  1.00  0.00           H  
ATOM   4383  CB  ILE   288      49.152  55.255  52.014  1.00  0.00           C  
ATOM   4384  HB  ILE   288      48.853  56.300  52.100  1.00  0.00           H  
ATOM   4385  CG2 ILE   288      50.578  55.140  51.377  1.00  0.00           C  
ATOM   4386 HG21 ILE   288      51.325  55.383  52.132  1.00  0.00           H  
ATOM   4387 HG22 ILE   288      50.764  54.119  51.046  1.00  0.00           H  
ATOM   4388 HG23 ILE   288      50.617  55.805  50.514  1.00  0.00           H  
ATOM   4389  CG1 ILE   288      48.018  54.624  51.195  1.00  0.00           C  
ATOM   4390 HG12 ILE   288      48.441  53.691  50.824  1.00  0.00           H  
ATOM   4391 HG13 ILE   288      47.153  54.484  51.844  1.00  0.00           H  
ATOM   4392  CD1 ILE   288      47.649  55.497  49.953  1.00  0.00           C  
ATOM   4393 HD11 ILE   288      47.099  56.396  50.231  1.00  0.00           H  
ATOM   4394 HD12 ILE   288      48.586  55.848  49.520  1.00  0.00           H  
ATOM   4395 HD13 ILE   288      47.111  54.812  49.298  1.00  0.00           H  
ATOM   4396  C   ILE   288      47.951  55.268  54.337  1.00  0.00           C  
ATOM   4397  O   ILE   288      46.946  54.498  54.496  1.00  0.00           O  
ATOM   4398  N   THR   289      47.968  56.470  54.838  1.00  0.00           N  
ATOM   4399  H   THR   289      48.829  56.994  54.893  1.00  0.00           H  
ATOM   4400  CA  THR   289      46.995  57.209  55.691  1.00  0.00           C  
ATOM   4401  HA  THR   289      46.077  56.654  55.498  1.00  0.00           H  
ATOM   4402  CB  THR   289      47.331  56.946  57.216  1.00  0.00           C  
ATOM   4403  HB  THR   289      46.418  57.140  57.779  1.00  0.00           H  
ATOM   4404  CG2 THR   289      47.617  55.488  57.555  1.00  0.00           C  
ATOM   4405 HG21 THR   289      46.966  54.814  56.997  1.00  0.00           H  
ATOM   4406 HG22 THR   289      48.632  55.274  57.222  1.00  0.00           H  
ATOM   4407 HG23 THR   289      47.560  55.272  58.621  1.00  0.00           H  
ATOM   4408  OG1 THR   289      48.420  57.717  57.668  1.00  0.00           O  
ATOM   4409  HG1 THR   289      49.101  57.705  56.990  1.00  0.00           H  
ATOM   4410  C   THR   289      47.019  58.704  55.276  1.00  0.00           C  
ATOM   4411  O   THR   289      48.044  59.261  54.733  1.00  0.00           O  
ATOM   4412  N   ARG   290      46.074  59.548  55.653  1.00  0.00           N  
ATOM   4413  H   ARG   290      45.420  59.133  56.302  1.00  0.00           H  
ATOM   4414  CA  ARG   290      46.097  61.040  55.515  1.00  0.00           C  
ATOM   4415  HA  ARG   290      45.901  61.308  54.477  1.00  0.00           H  
ATOM   4416  CB  ARG   290      44.806  61.506  56.309  1.00  0.00           C  
ATOM   4417  HB2 ARG   290      44.014  60.906  55.859  1.00  0.00           H  
ATOM   4418  HB3 ARG   290      44.975  61.214  57.346  1.00  0.00           H  
ATOM   4419  CG  ARG   290      44.559  62.987  56.166  1.00  0.00           C  
ATOM   4420  HG2 ARG   290      45.340  63.516  56.712  1.00  0.00           H  
ATOM   4421  HG3 ARG   290      44.726  63.210  55.112  1.00  0.00           H  
ATOM   4422  CD  ARG   290      43.099  63.320  56.667  1.00  0.00           C  
ATOM   4423  HD2 ARG   290      43.050  62.991  57.705  1.00  0.00           H  
ATOM   4424  HD3 ARG   290      43.021  64.406  56.616  1.00  0.00           H  
ATOM   4425  NE  ARG   290      42.053  62.733  55.827  1.00  0.00           N  
ATOM   4426  HE  ARG   290      41.725  63.303  55.060  1.00  0.00           H  
ATOM   4427  CZ  ARG   290      41.447  61.557  55.947  1.00  0.00           C  
ATOM   4428  NH1 ARG   290      41.495  60.712  56.939  1.00  0.00           N  
ATOM   4429 HH11 ARG   290      42.089  60.777  57.754  1.00  0.00           H  
ATOM   4430 HH12 ARG   290      40.966  59.855  56.864  1.00  0.00           H  
ATOM   4431  NH2 ARG   290      40.763  61.115  54.916  1.00  0.00           N  
ATOM   4432 HH21 ARG   290      40.624  61.672  54.085  1.00  0.00           H  
ATOM   4433 HH22 ARG   290      40.519  60.135  54.901  1.00  0.00           H  
ATOM   4434  C   ARG   290      47.383  61.701  56.055  1.00  0.00           C  
ATOM   4435  O   ARG   290      47.760  62.816  55.579  1.00  0.00           O  
ATOM   4436  N   ASP   291      48.030  61.081  57.071  1.00  0.00           N  
ATOM   4437  H   ASP   291      47.803  60.140  57.359  1.00  0.00           H  
ATOM   4438  CA  ASP   291      49.229  61.613  57.731  1.00  0.00           C  
ATOM   4439  HA  ASP   291      49.114  62.687  57.878  1.00  0.00           H  
ATOM   4440  CB  ASP   291      49.233  61.002  59.167  1.00  0.00           C  
ATOM   4441  HB2 ASP   291      49.253  59.925  59.001  1.00  0.00           H  
ATOM   4442  HB3 ASP   291      50.187  61.246  59.633  1.00  0.00           H  
ATOM   4443  CG  ASP   291      48.003  61.346  59.924  1.00  0.00           C  
ATOM   4444  OD1 ASP   291      47.250  62.283  59.621  1.00  0.00           O  
ATOM   4445  OD2 ASP   291      47.974  60.782  61.059  1.00  0.00           O  
ATOM   4446  C   ASP   291      50.606  61.322  57.044  1.00  0.00           C  
ATOM   4447  O   ASP   291      51.685  61.777  57.380  1.00  0.00           O  
ATOM   4448  N   ASN   292      50.526  60.433  56.070  1.00  0.00           N  
ATOM   4449  H   ASN   292      49.686  59.876  56.017  1.00  0.00           H  
ATOM   4450  CA  ASN   292      51.708  59.903  55.350  1.00  0.00           C  
ATOM   4451  HA  ASN   292      52.360  60.774  55.421  1.00  0.00           H  
ATOM   4452  CB  ASN   292      52.435  58.830  56.077  1.00  0.00           C  
ATOM   4453  HB2 ASN   292      53.505  58.769  55.882  1.00  0.00           H  
ATOM   4454  HB3 ASN   292      52.385  59.044  57.144  1.00  0.00           H  
ATOM   4455  CG  ASN   292      51.694  57.485  55.928  1.00  0.00           C  
ATOM   4456  OD1 ASN   292      50.484  57.478  55.943  1.00  0.00           O  
ATOM   4457  ND2 ASN   292      52.455  56.391  55.645  1.00  0.00           N  
ATOM   4458 HD21 ASN   292      51.949  55.571  55.344  1.00  0.00           H  
ATOM   4459 HD22 ASN   292      53.451  56.484  55.509  1.00  0.00           H  
ATOM   4460  C   ASN   292      51.526  59.608  53.888  1.00  0.00           C  
ATOM   4461  O   ASN   292      52.516  59.546  53.197  1.00  0.00           O  
ATOM   4462  N   PHE   293      50.343  59.525  53.273  1.00  0.00           N  
ATOM   4463  H   PHE   293      49.500  59.561  53.828  1.00  0.00           H  
ATOM   4464  CA  PHE   293      50.131  59.041  51.868  1.00  0.00           C  
ATOM   4465  HA  PHE   293      50.368  57.977  51.840  1.00  0.00           H  
ATOM   4466  CB  PHE   293      48.593  58.993  51.511  1.00  0.00           C  
ATOM   4467  HB2 PHE   293      48.600  58.448  50.567  1.00  0.00           H  
ATOM   4468  HB3 PHE   293      47.976  58.408  52.192  1.00  0.00           H  
ATOM   4469  CG  PHE   293      48.013  60.365  51.184  1.00  0.00           C  
ATOM   4470  CD1 PHE   293      48.140  61.450  52.070  1.00  0.00           C  
ATOM   4471  HD1 PHE   293      48.592  61.319  53.042  1.00  0.00           H  
ATOM   4472  CE1 PHE   293      47.452  62.617  51.785  1.00  0.00           C  
ATOM   4473  HE1 PHE   293      47.482  63.491  52.418  1.00  0.00           H  
ATOM   4474  CZ  PHE   293      46.804  62.770  50.647  1.00  0.00           C  
ATOM   4475  HZ  PHE   293      46.331  63.711  50.406  1.00  0.00           H  
ATOM   4476  CE2 PHE   293      46.757  61.683  49.724  1.00  0.00           C  
ATOM   4477  HE2 PHE   293      46.271  61.832  48.771  1.00  0.00           H  
ATOM   4478  CD2 PHE   293      47.416  60.522  49.966  1.00  0.00           C  
ATOM   4479  HD2 PHE   293      47.271  59.705  49.275  1.00  0.00           H  
ATOM   4480  C   PHE   293      50.913  59.751  50.866  1.00  0.00           C  
ATOM   4481  O   PHE   293      51.382  59.081  49.911  1.00  0.00           O  
ATOM   4482  N   LYS   294      51.075  61.065  50.912  1.00  0.00           N  
ATOM   4483  H   LYS   294      50.519  61.565  51.590  1.00  0.00           H  
ATOM   4484  CA  LYS   294      51.758  61.838  49.916  1.00  0.00           C  
ATOM   4485  HA  LYS   294      51.288  61.748  48.937  1.00  0.00           H  
ATOM   4486  CB  LYS   294      51.679  63.289  50.274  1.00  0.00           C  
ATOM   4487  HB2 LYS   294      51.840  63.374  51.348  1.00  0.00           H  
ATOM   4488  HB3 LYS   294      52.425  63.872  49.733  1.00  0.00           H  
ATOM   4489  CG  LYS   294      50.232  63.759  50.020  1.00  0.00           C  
ATOM   4490  HG2 LYS   294      50.058  63.573  48.961  1.00  0.00           H  
ATOM   4491  HG3 LYS   294      49.545  63.160  50.617  1.00  0.00           H  
ATOM   4492  CD  LYS   294      49.983  65.167  50.315  1.00  0.00           C  
ATOM   4493  HD2 LYS   294      50.377  65.824  49.539  1.00  0.00           H  
ATOM   4494  HD3 LYS   294      48.905  65.287  50.213  1.00  0.00           H  
ATOM   4495  CE  LYS   294      50.395  65.675  51.635  1.00  0.00           C  
ATOM   4496  HE2 LYS   294      49.552  65.401  52.270  1.00  0.00           H  
ATOM   4497  HE3 LYS   294      51.248  65.139  52.051  1.00  0.00           H  
ATOM   4498  NZ  LYS   294      50.584  67.119  51.735  1.00  0.00           N  
ATOM   4499  HZ1 LYS   294      49.751  67.625  51.472  1.00  0.00           H  
ATOM   4500  HZ2 LYS   294      50.843  67.422  52.663  1.00  0.00           H  
ATOM   4501  HZ3 LYS   294      51.382  67.418  51.192  1.00  0.00           H  
ATOM   4502  C   LYS   294      53.200  61.489  49.557  1.00  0.00           C  
ATOM   4503  O   LYS   294      53.527  61.572  48.401  1.00  0.00           O  
ATOM   4504  N   GLU   295      53.939  61.070  50.609  1.00  0.00           N  
ATOM   4505  H   GLU   295      53.541  60.903  51.522  1.00  0.00           H  
ATOM   4506  CA  GLU   295      55.357  60.801  50.374  1.00  0.00           C  
ATOM   4507  HA  GLU   295      55.813  61.592  49.779  1.00  0.00           H  
ATOM   4508  CB  GLU   295      56.025  60.955  51.753  1.00  0.00           C  
ATOM   4509  HB2 GLU   295      55.590  60.177  52.380  1.00  0.00           H  
ATOM   4510  HB3 GLU   295      57.082  60.708  51.654  1.00  0.00           H  
ATOM   4511  CG  GLU   295      55.766  62.275  52.583  1.00  0.00           C  
ATOM   4512  HG2 GLU   295      54.723  62.214  52.894  1.00  0.00           H  
ATOM   4513  HG3 GLU   295      56.435  62.204  53.440  1.00  0.00           H  
ATOM   4514  CD  GLU   295      56.093  63.654  52.046  1.00  0.00           C  
ATOM   4515  OE1 GLU   295      55.717  64.659  52.644  1.00  0.00           O  
ATOM   4516  OE2 GLU   295      56.822  63.786  51.001  1.00  0.00           O  
ATOM   4517  C   GLU   295      55.472  59.437  49.742  1.00  0.00           C  
ATOM   4518  O   GLU   295      56.339  59.236  48.856  1.00  0.00           O  
ATOM   4519  N   GLU   296      54.685  58.419  50.092  1.00  0.00           N  
ATOM   4520  H   GLU   296      54.034  58.630  50.834  1.00  0.00           H  
ATOM   4521  CA  GLU   296      54.752  57.105  49.530  1.00  0.00           C  
ATOM   4522  HA  GLU   296      55.801  56.815  49.469  1.00  0.00           H  
ATOM   4523  CB  GLU   296      54.046  55.980  50.379  1.00  0.00           C  
ATOM   4524  HB2 GLU   296      52.974  56.180  50.373  1.00  0.00           H  
ATOM   4525  HB3 GLU   296      54.183  54.948  50.056  1.00  0.00           H  
ATOM   4526  CG  GLU   296      54.417  56.000  51.830  1.00  0.00           C  
ATOM   4527  HG2 GLU   296      54.041  56.906  52.304  1.00  0.00           H  
ATOM   4528  HG3 GLU   296      53.908  55.171  52.323  1.00  0.00           H  
ATOM   4529  CD  GLU   296      55.915  55.747  52.032  1.00  0.00           C  
ATOM   4530  OE1 GLU   296      56.675  55.195  51.172  1.00  0.00           O  
ATOM   4531  OE2 GLU   296      56.478  56.294  52.978  1.00  0.00           O  
ATOM   4532  C   GLU   296      54.193  56.999  48.077  1.00  0.00           C  
ATOM   4533  O   GLU   296      54.715  56.218  47.328  1.00  0.00           O  
ATOM   4534  N   LEU   297      53.192  57.783  47.754  1.00  0.00           N  
ATOM   4535  H   LEU   297      52.742  58.329  48.475  1.00  0.00           H  
ATOM   4536  CA  LEU   297      52.899  57.992  46.359  1.00  0.00           C  
ATOM   4537  HA  LEU   297      52.833  57.008  45.895  1.00  0.00           H  
ATOM   4538  CB  LEU   297      51.547  58.731  46.342  1.00  0.00           C  
ATOM   4539  HB2 LEU   297      51.630  59.641  46.936  1.00  0.00           H  
ATOM   4540  HB3 LEU   297      51.320  59.037  45.320  1.00  0.00           H  
ATOM   4541  CG  LEU   297      50.283  58.041  46.857  1.00  0.00           C  
ATOM   4542  HG  LEU   297      50.701  57.576  47.750  1.00  0.00           H  
ATOM   4543  CD1 LEU   297      49.093  59.003  47.091  1.00  0.00           C  
ATOM   4544 HD11 LEU   297      49.426  59.756  47.806  1.00  0.00           H  
ATOM   4545 HD12 LEU   297      48.895  59.301  46.061  1.00  0.00           H  
ATOM   4546 HD13 LEU   297      48.238  58.433  47.452  1.00  0.00           H  
ATOM   4547  CD2 LEU   297      49.740  56.907  45.971  1.00  0.00           C  
ATOM   4548 HD21 LEU   297      49.323  57.256  45.026  1.00  0.00           H  
ATOM   4549 HD22 LEU   297      50.625  56.344  45.673  1.00  0.00           H  
ATOM   4550 HD23 LEU   297      49.119  56.156  46.458  1.00  0.00           H  
ATOM   4551  C   LEU   297      53.958  58.777  45.554  1.00  0.00           C  
ATOM   4552  O   LEU   297      54.397  58.346  44.457  1.00  0.00           O  
ATOM   4553  N   GLU   298      54.569  59.813  46.167  1.00  0.00           N  
ATOM   4554  H   GLU   298      54.301  60.127  47.089  1.00  0.00           H  
ATOM   4555  CA  GLU   298      55.660  60.638  45.567  1.00  0.00           C  
ATOM   4556  HA  GLU   298      55.398  60.776  44.518  1.00  0.00           H  
ATOM   4557  CB  GLU   298      55.844  61.981  46.255  1.00  0.00           C  
ATOM   4558  HB2 GLU   298      54.960  62.619  46.262  1.00  0.00           H  
ATOM   4559  HB3 GLU   298      55.999  61.701  47.297  1.00  0.00           H  
ATOM   4560  CG  GLU   298      57.044  62.957  45.715  1.00  0.00           C  
ATOM   4561  HG2 GLU   298      56.811  63.894  46.219  1.00  0.00           H  
ATOM   4562  HG3 GLU   298      57.959  62.489  46.082  1.00  0.00           H  
ATOM   4563  CD  GLU   298      57.092  63.060  44.215  1.00  0.00           C  
ATOM   4564  OE1 GLU   298      58.232  62.970  43.631  1.00  0.00           O  
ATOM   4565  OE2 GLU   298      55.963  63.206  43.635  1.00  0.00           O  
ATOM   4566  C   GLU   298      56.960  59.758  45.271  1.00  0.00           C  
ATOM   4567  O   GLU   298      57.632  59.923  44.220  1.00  0.00           O  
ATOM   4568  N   LYS   299      57.423  58.937  46.235  1.00  0.00           N  
ATOM   4569  H   LYS   299      57.025  58.957  47.163  1.00  0.00           H  
ATOM   4570  CA  LYS   299      58.693  58.077  46.089  1.00  0.00           C  
ATOM   4571  HA  LYS   299      59.402  58.721  45.568  1.00  0.00           H  
ATOM   4572  CB  LYS   299      59.275  57.530  47.456  1.00  0.00           C  
ATOM   4573  HB2 LYS   299      58.561  56.860  47.935  1.00  0.00           H  
ATOM   4574  HB3 LYS   299      60.221  57.011  47.299  1.00  0.00           H  
ATOM   4575  CG  LYS   299      59.559  58.717  48.479  1.00  0.00           C  
ATOM   4576  HG2 LYS   299      60.373  59.348  48.124  1.00  0.00           H  
ATOM   4577  HG3 LYS   299      58.691  59.362  48.614  1.00  0.00           H  
ATOM   4578  CD  LYS   299      59.898  58.080  49.800  1.00  0.00           C  
ATOM   4579  HD2 LYS   299      60.402  57.121  49.682  1.00  0.00           H  
ATOM   4580  HD3 LYS   299      60.529  58.711  50.425  1.00  0.00           H  
ATOM   4581  CE  LYS   299      58.624  57.927  50.618  1.00  0.00           C  
ATOM   4582  HE2 LYS   299      58.038  58.846  50.605  1.00  0.00           H  
ATOM   4583  HE3 LYS   299      57.984  57.203  50.114  1.00  0.00           H  
ATOM   4584  NZ  LYS   299      58.917  57.351  51.981  1.00  0.00           N  
ATOM   4585  HZ1 LYS   299      59.753  56.784  51.986  1.00  0.00           H  
ATOM   4586  HZ2 LYS   299      59.179  58.141  52.552  1.00  0.00           H  
ATOM   4587  HZ3 LYS   299      58.111  56.828  52.291  1.00  0.00           H  
ATOM   4588  C   LYS   299      58.507  56.926  45.095  1.00  0.00           C  
ATOM   4589  O   LYS   299      59.520  56.629  44.481  1.00  0.00           O  
ATOM   4590  N   LYS   300      57.317  56.375  44.855  1.00  0.00           N  
ATOM   4591  H   LYS   300      56.525  56.555  45.455  1.00  0.00           H  
ATOM   4592  CA  LYS   300      56.985  55.588  43.619  1.00  0.00           C  
ATOM   4593  HA  LYS   300      57.871  54.971  43.470  1.00  0.00           H  
ATOM   4594  CB  LYS   300      55.767  54.589  43.832  1.00  0.00           C  
ATOM   4595  HB2 LYS   300      54.979  55.203  44.268  1.00  0.00           H  
ATOM   4596  HB3 LYS   300      55.425  54.160  42.890  1.00  0.00           H  
ATOM   4597  CG  LYS   300      56.148  53.449  44.711  1.00  0.00           C  
ATOM   4598  HG2 LYS   300      56.852  52.827  44.159  1.00  0.00           H  
ATOM   4599  HG3 LYS   300      56.839  53.763  45.493  1.00  0.00           H  
ATOM   4600  CD  LYS   300      54.979  52.754  45.269  1.00  0.00           C  
ATOM   4601  HD2 LYS   300      54.224  53.420  45.685  1.00  0.00           H  
ATOM   4602  HD3 LYS   300      54.423  52.371  44.413  1.00  0.00           H  
ATOM   4603  CE  LYS   300      55.280  51.604  46.385  1.00  0.00           C  
ATOM   4604  HE2 LYS   300      55.570  52.134  47.292  1.00  0.00           H  
ATOM   4605  HE3 LYS   300      54.361  51.064  46.615  1.00  0.00           H  
ATOM   4606  NZ  LYS   300      56.373  50.679  45.947  1.00  0.00           N  
ATOM   4607  HZ1 LYS   300      57.288  51.083  46.087  1.00  0.00           H  
ATOM   4608  HZ2 LYS   300      56.355  49.888  46.575  1.00  0.00           H  
ATOM   4609  HZ3 LYS   300      56.218  50.279  45.033  1.00  0.00           H  
ATOM   4610  C   LYS   300      56.639  56.334  42.335  1.00  0.00           C  
ATOM   4611  O   LYS   300      56.486  55.845  41.236  1.00  0.00           O  
ATOM   4612  N   GLY   301      56.712  57.742  42.461  1.00  0.00           N  
ATOM   4613  H   GLY   301      56.879  58.183  43.355  1.00  0.00           H  
ATOM   4614  CA  GLY   301      56.455  58.568  41.258  1.00  0.00           C  
ATOM   4615  HA2 GLY   301      56.819  59.581  41.431  1.00  0.00           H  
ATOM   4616  HA3 GLY   301      57.088  58.267  40.423  1.00  0.00           H  
ATOM   4617  C   GLY   301      55.048  58.640  40.777  1.00  0.00           C  
ATOM   4618  O   GLY   301      54.806  58.904  39.609  1.00  0.00           O  
ATOM   4619  N   LEU   302      54.170  58.335  41.731  1.00  0.00           N  
ATOM   4620  H   LEU   302      54.474  58.255  42.691  1.00  0.00           H  
ATOM   4621  CA  LEU   302      52.664  58.368  41.395  1.00  0.00           C  
ATOM   4622  HA  LEU   302      52.549  58.208  40.323  1.00  0.00           H  
ATOM   4623  CB  LEU   302      51.938  57.247  42.188  1.00  0.00           C  
ATOM   4624  HB2 LEU   302      51.996  57.558  43.231  1.00  0.00           H  
ATOM   4625  HB3 LEU   302      50.906  57.281  41.838  1.00  0.00           H  
ATOM   4626  CG  LEU   302      52.468  55.844  41.971  1.00  0.00           C  
ATOM   4627  HG  LEU   302      53.544  55.847  42.149  1.00  0.00           H  
ATOM   4628  CD1 LEU   302      51.938  54.943  43.040  1.00  0.00           C  
ATOM   4629 HD11 LEU   302      52.352  53.942  42.917  1.00  0.00           H  
ATOM   4630 HD12 LEU   302      52.215  55.333  44.020  1.00  0.00           H  
ATOM   4631 HD13 LEU   302      50.858  54.865  43.160  1.00  0.00           H  
ATOM   4632  CD2 LEU   302      52.084  55.333  40.580  1.00  0.00           C  
ATOM   4633 HD21 LEU   302      51.015  55.471  40.416  1.00  0.00           H  
ATOM   4634 HD22 LEU   302      52.625  55.955  39.866  1.00  0.00           H  
ATOM   4635 HD23 LEU   302      52.438  54.310  40.456  1.00  0.00           H  
ATOM   4636  C   LEU   302      52.114  59.770  41.632  1.00  0.00           C  
ATOM   4637  O   LEU   302      52.863  60.593  42.198  1.00  0.00           O  
ATOM   4638  N   GLY   303      50.955  60.149  41.137  1.00  0.00           N  
ATOM   4639  H   GLY   303      50.500  59.559  40.455  1.00  0.00           H  
ATOM   4640  CA  GLY   303      50.415  61.570  41.359  1.00  0.00           C  
ATOM   4641  HA2 GLY   303      49.402  61.517  40.959  1.00  0.00           H  
ATOM   4642  HA3 GLY   303      50.341  61.862  42.407  1.00  0.00           H  
ATOM   4643  C   GLY   303      51.137  62.655  40.544  1.00  0.00           C  
ATOM   4644  O   GLY   303      50.936  63.850  40.832  1.00  0.00           O  
ATOM   4645  N   GLY   304      51.944  62.238  39.533  1.00  0.00           N  
ATOM   4646  H   GLY   304      52.001  61.243  39.370  1.00  0.00           H  
ATOM   4647  CA  GLY   304      52.595  63.046  38.499  1.00  0.00           C  
ATOM   4648  HA2 GLY   304      52.530  64.125  38.637  1.00  0.00           H  
ATOM   4649  HA3 GLY   304      53.644  62.785  38.353  1.00  0.00           H  
ATOM   4650  C   GLY   304      51.879  62.797  37.235  1.00  0.00           C  
ATOM   4651  O   GLY   304      50.664  62.563  37.125  1.00  0.00           O  
ATOM   4652  N   LYS   305      52.725  62.824  36.190  1.00  0.00           N  
ATOM   4653  H   LYS   305      53.713  63.019  36.273  1.00  0.00           H  
ATOM   4654  CA  LYS   305      52.351  62.310  34.843  1.00  0.00           C  
ATOM   4655  HA  LYS   305      51.461  62.875  34.564  1.00  0.00           H  
ATOM   4656  CB  LYS   305      53.475  62.653  33.850  1.00  0.00           C  
ATOM   4657  HB2 LYS   305      54.488  62.446  34.195  1.00  0.00           H  
ATOM   4658  HB3 LYS   305      53.260  61.939  33.056  1.00  0.00           H  
ATOM   4659  CG  LYS   305      53.468  64.092  33.331  1.00  0.00           C  
ATOM   4660  HG2 LYS   305      54.040  64.193  32.408  1.00  0.00           H  
ATOM   4661  HG3 LYS   305      52.524  64.572  33.076  1.00  0.00           H  
ATOM   4662  CD  LYS   305      53.995  65.076  34.492  1.00  0.00           C  
ATOM   4663  HD2 LYS   305      53.257  65.365  35.240  1.00  0.00           H  
ATOM   4664  HD3 LYS   305      54.742  64.482  35.017  1.00  0.00           H  
ATOM   4665  CE  LYS   305      54.487  66.446  34.034  1.00  0.00           C  
ATOM   4666  HE2 LYS   305      55.210  66.473  33.219  1.00  0.00           H  
ATOM   4667  HE3 LYS   305      53.695  67.098  33.665  1.00  0.00           H  
ATOM   4668  NZ  LYS   305      54.962  67.125  35.252  1.00  0.00           N  
ATOM   4669  HZ1 LYS   305      55.724  66.645  35.711  1.00  0.00           H  
ATOM   4670  HZ2 LYS   305      55.138  68.083  34.985  1.00  0.00           H  
ATOM   4671  HZ3 LYS   305      54.360  67.008  36.055  1.00  0.00           H  
ATOM   4672  C   LYS   305      51.977  60.800  34.853  1.00  0.00           C  
ATOM   4673  O   LYS   305      52.620  60.027  35.622  1.00  0.00           O  
ATOM   4674  OXT LYS   305      51.147  60.430  33.984  1.00  0.00           O  
TER    4675      LYS   305 
ATOM   4675  C1  MOL   306      44.215  42.174  41.046  1.00  0.00           C  
ATOM   4676  C2  MOL   306      43.362  43.220  41.567  1.00  0.00           C  
ATOM   4677  C3  MOL   306      43.994  44.698  41.559  1.00  0.00           C  
ATOM   4678  C4  MOL   306      45.560  44.691  41.920  1.00  0.00           C  
ATOM   4679  C5  MOL   306      46.224  43.572  41.103  1.00  0.00           C  
ATOM   4680  C6  MOL   306      47.788  43.389  41.453  1.00  0.00           C  
ATOM   4681  O1  MOL   306      44.293  42.176  39.608  1.00  0.00           O  
ATOM   4682  O2  MOL   306      42.087  43.271  40.890  1.00  0.00           O  
ATOM   4683  O3  MOL   306      43.229  45.617  42.321  1.00  0.00           O  
ATOM   4684  O4  MOL   306      45.596  44.275  43.246  1.00  0.00           O  
ATOM   4685  O5  MOL   306      45.610  42.330  41.500  1.00  0.00           O  
ATOM   4686  O6  MOL   306      48.091  42.971  42.747  1.00  0.00           O  
ATOM   4687  H1  MOL   306      43.780  41.194  41.273  1.00  0.00           H  
ATOM   4688  H2  MOL   306      43.241  43.061  42.645  1.00  0.00           H  
ATOM   4689  H3  MOL   306      43.927  45.035  40.518  1.00  0.00           H  
ATOM   4690  H4  MOL   306      46.065  45.664  41.871  1.00  0.00           H  
ATOM   4691  H5  MOL   306      46.107  43.748  40.027  1.00  0.00           H  
ATOM   4692  H6  MOL   306      48.383  44.290  41.256  1.00  0.00           H  
ATOM   4693  H7  MOL   306      48.169  42.631  40.757  1.00  0.00           H  
ATOM   4694  H8  MOL   306      44.289  41.247  39.319  1.00  0.00           H  
ATOM   4695  H9  MOL   306      41.883  44.218  40.984  1.00  0.00           H  
ATOM   4696  H10 MOL   306      43.603  46.502  42.168  1.00  0.00           H  
ATOM   4697  H11 MOL   306      46.442  43.805  43.341  1.00  0.00           H  
ATOM   4698  H12 MOL   306      48.108  42.000  42.687  1.00  0.00           H  
TER    4699      MOL   306 
ENDMDL
MODEL     2
ATOM      1  N   ASN     1      62.401  47.921  17.330  1.00  0.00           N  
ATOM      2  H1  ASN     1      61.508  48.388  17.273  1.00  0.00           H  
ATOM      3  H2  ASN     1      63.113  48.547  16.982  1.00  0.00           H  
ATOM      4  H3  ASN     1      62.630  47.668  18.281  1.00  0.00           H  
ATOM      5  CA  ASN     1      62.396  46.536  16.678  1.00  0.00           C  
ATOM      6  HA  ASN     1      62.168  46.836  15.655  1.00  0.00           H  
ATOM      7  CB  ASN     1      63.774  45.706  16.516  1.00  0.00           C  
ATOM      8  HB2 ASN     1      64.523  46.316  16.011  1.00  0.00           H  
ATOM      9  HB3 ASN     1      64.127  45.440  17.513  1.00  0.00           H  
ATOM     10  CG  ASN     1      63.630  44.451  15.625  1.00  0.00           C  
ATOM     11  OD1 ASN     1      62.566  44.170  15.028  1.00  0.00           O  
ATOM     12  ND2 ASN     1      64.672  43.716  15.472  1.00  0.00           N  
ATOM     13 HD21 ASN     1      64.547  42.861  14.949  1.00  0.00           H  
ATOM     14 HD22 ASN     1      65.521  43.918  15.981  1.00  0.00           H  
ATOM     15  C   ASN     1      61.309  45.711  17.256  1.00  0.00           C  
ATOM     16  O   ASN     1      60.144  45.886  16.949  1.00  0.00           O  
ATOM     17  N   LEU     2      61.652  44.843  18.169  1.00  0.00           N  
ATOM     18  H   LEU     2      62.633  44.740  18.390  1.00  0.00           H  
ATOM     19  CA  LEU     2      60.851  43.864  18.973  1.00  0.00           C  
ATOM     20  HA  LEU     2      60.384  43.133  18.314  1.00  0.00           H  
ATOM     21  CB  LEU     2      61.732  43.053  19.870  1.00  0.00           C  
ATOM     22  HB2 LEU     2      62.502  42.488  19.343  1.00  0.00           H  
ATOM     23  HB3 LEU     2      62.168  43.711  20.622  1.00  0.00           H  
ATOM     24  CG  LEU     2      61.071  41.995  20.693  1.00  0.00           C  
ATOM     25  HG  LEU     2      60.181  42.458  21.121  1.00  0.00           H  
ATOM     26  CD1 LEU     2      60.601  40.809  19.888  1.00  0.00           C  
ATOM     27 HD11 LEU     2      60.208  40.143  20.656  1.00  0.00           H  
ATOM     28 HD12 LEU     2      59.832  41.116  19.179  1.00  0.00           H  
ATOM     29 HD13 LEU     2      61.416  40.289  19.385  1.00  0.00           H  
ATOM     30  CD2 LEU     2      62.025  41.609  21.915  1.00  0.00           C  
ATOM     31 HD21 LEU     2      62.344  42.565  22.330  1.00  0.00           H  
ATOM     32 HD22 LEU     2      61.525  41.031  22.692  1.00  0.00           H  
ATOM     33 HD23 LEU     2      62.833  40.950  21.598  1.00  0.00           H  
ATOM     34  C   LEU     2      59.571  44.532  19.756  1.00  0.00           C  
ATOM     35  O   LEU     2      59.667  45.378  20.656  1.00  0.00           O  
ATOM     36  N   LYS     3      58.380  43.950  19.530  1.00  0.00           N  
ATOM     37  H   LYS     3      58.303  43.468  18.645  1.00  0.00           H  
ATOM     38  CA  LYS     3      57.132  44.282  20.203  1.00  0.00           C  
ATOM     39  HA  LYS     3      57.212  45.130  20.884  1.00  0.00           H  
ATOM     40  CB  LYS     3      55.978  44.526  19.170  1.00  0.00           C  
ATOM     41  HB2 LYS     3      55.841  43.680  18.497  1.00  0.00           H  
ATOM     42  HB3 LYS     3      55.002  44.610  19.649  1.00  0.00           H  
ATOM     43  CG  LYS     3      56.365  45.777  18.368  1.00  0.00           C  
ATOM     44  HG2 LYS     3      56.062  46.636  18.967  1.00  0.00           H  
ATOM     45  HG3 LYS     3      57.430  45.984  18.260  1.00  0.00           H  
ATOM     46  CD  LYS     3      55.648  45.943  16.955  1.00  0.00           C  
ATOM     47  HD2 LYS     3      54.573  45.973  17.134  1.00  0.00           H  
ATOM     48  HD3 LYS     3      55.965  46.919  16.589  1.00  0.00           H  
ATOM     49  CE  LYS     3      55.979  44.833  16.045  1.00  0.00           C  
ATOM     50  HE2 LYS     3      57.054  44.667  15.973  1.00  0.00           H  
ATOM     51  HE3 LYS     3      55.518  43.905  16.384  1.00  0.00           H  
ATOM     52  NZ  LYS     3      55.257  45.000  14.717  1.00  0.00           N  
ATOM     53  HZ1 LYS     3      54.574  45.718  14.912  1.00  0.00           H  
ATOM     54  HZ2 LYS     3      55.926  45.065  13.963  1.00  0.00           H  
ATOM     55  HZ3 LYS     3      54.675  44.222  14.443  1.00  0.00           H  
ATOM     56  C   LYS     3      56.683  43.198  21.208  1.00  0.00           C  
ATOM     57  O   LYS     3      56.699  42.027  20.815  1.00  0.00           O  
ATOM     58  N   LEU     4      56.203  43.578  22.409  1.00  0.00           N  
ATOM     59  H   LEU     4      56.126  44.554  22.655  1.00  0.00           H  
ATOM     60  CA  LEU     4      55.505  42.684  23.333  1.00  0.00           C  
ATOM     61  HA  LEU     4      55.388  41.693  22.894  1.00  0.00           H  
ATOM     62  CB  LEU     4      56.547  42.371  24.514  1.00  0.00           C  
ATOM     63  HB2 LEU     4      57.005  43.295  24.866  1.00  0.00           H  
ATOM     64  HB3 LEU     4      56.007  41.953  25.363  1.00  0.00           H  
ATOM     65  CG  LEU     4      57.752  41.537  23.993  1.00  0.00           C  
ATOM     66  HG  LEU     4      58.220  42.164  23.234  1.00  0.00           H  
ATOM     67  CD1 LEU     4      58.738  41.297  25.102  1.00  0.00           C  
ATOM     68 HD11 LEU     4      58.879  42.232  25.644  1.00  0.00           H  
ATOM     69 HD12 LEU     4      58.430  40.569  25.853  1.00  0.00           H  
ATOM     70 HD13 LEU     4      59.722  41.050  24.703  1.00  0.00           H  
ATOM     71  CD2 LEU     4      57.414  40.155  23.438  1.00  0.00           C  
ATOM     72 HD21 LEU     4      58.303  39.741  22.962  1.00  0.00           H  
ATOM     73 HD22 LEU     4      57.034  39.471  24.198  1.00  0.00           H  
ATOM     74 HD23 LEU     4      56.653  40.224  22.661  1.00  0.00           H  
ATOM     75  C   LEU     4      54.199  43.399  23.790  1.00  0.00           C  
ATOM     76  O   LEU     4      54.122  44.624  23.693  1.00  0.00           O  
ATOM     77  N   GLY     5      53.229  42.634  24.231  1.00  0.00           N  
ATOM     78  H   GLY     5      53.414  41.644  24.312  1.00  0.00           H  
ATOM     79  CA  GLY     5      51.831  42.992  24.715  1.00  0.00           C  
ATOM     80  HA2 GLY     5      51.449  43.836  24.140  1.00  0.00           H  
ATOM     81  HA3 GLY     5      51.161  42.168  24.466  1.00  0.00           H  
ATOM     82  C   GLY     5      51.720  43.180  26.235  1.00  0.00           C  
ATOM     83  O   GLY     5      52.386  42.517  27.028  1.00  0.00           O  
ATOM     84  N   PHE     6      50.788  44.108  26.650  1.00  0.00           N  
ATOM     85  H   PHE     6      50.590  44.944  26.119  1.00  0.00           H  
ATOM     86  CA  PHE     6      50.251  44.132  28.030  1.00  0.00           C  
ATOM     87  HA  PHE     6      50.402  43.136  28.447  1.00  0.00           H  
ATOM     88  CB  PHE     6      51.073  45.127  28.822  1.00  0.00           C  
ATOM     89  HB2 PHE     6      52.113  45.200  28.502  1.00  0.00           H  
ATOM     90  HB3 PHE     6      50.650  46.129  28.753  1.00  0.00           H  
ATOM     91  CG  PHE     6      51.187  44.911  30.382  1.00  0.00           C  
ATOM     92  CD1 PHE     6      50.183  45.316  31.252  1.00  0.00           C  
ATOM     93  HD1 PHE     6      49.262  45.733  30.872  1.00  0.00           H  
ATOM     94  CE1 PHE     6      50.350  45.349  32.643  1.00  0.00           C  
ATOM     95  HE1 PHE     6      49.564  45.700  33.295  1.00  0.00           H  
ATOM     96  CZ  PHE     6      51.565  44.813  33.176  1.00  0.00           C  
ATOM     97  HZ  PHE     6      51.758  44.763  34.237  1.00  0.00           H  
ATOM     98  CE2 PHE     6      52.507  44.263  32.247  1.00  0.00           C  
ATOM     99  HE2 PHE     6      53.443  43.935  32.674  1.00  0.00           H  
ATOM    100  CD2 PHE     6      52.344  44.308  30.896  1.00  0.00           C  
ATOM    101  HD2 PHE     6      53.129  44.017  30.215  1.00  0.00           H  
ATOM    102  C   PHE     6      48.756  44.325  28.059  1.00  0.00           C  
ATOM    103  O   PHE     6      48.322  45.463  27.785  1.00  0.00           O  
ATOM    104  N   LEU     7      48.006  43.278  28.375  1.00  0.00           N  
ATOM    105  H   LEU     7      48.444  42.405  28.632  1.00  0.00           H  
ATOM    106  CA  LEU     7      46.573  43.214  28.456  1.00  0.00           C  
ATOM    107  HA  LEU     7      46.083  44.040  27.940  1.00  0.00           H  
ATOM    108  CB  LEU     7      45.967  41.952  27.874  1.00  0.00           C  
ATOM    109  HB2 LEU     7      46.218  41.125  28.539  1.00  0.00           H  
ATOM    110  HB3 LEU     7      44.885  42.082  27.899  1.00  0.00           H  
ATOM    111  CG  LEU     7      46.468  41.580  26.451  1.00  0.00           C  
ATOM    112  HG  LEU     7      47.542  41.419  26.547  1.00  0.00           H  
ATOM    113  CD1 LEU     7      45.759  40.278  26.047  1.00  0.00           C  
ATOM    114 HD11 LEU     7      46.207  39.475  26.631  1.00  0.00           H  
ATOM    115 HD12 LEU     7      44.727  40.546  26.274  1.00  0.00           H  
ATOM    116 HD13 LEU     7      45.918  40.064  24.990  1.00  0.00           H  
ATOM    117  CD2 LEU     7      46.335  42.696  25.475  1.00  0.00           C  
ATOM    118 HD21 LEU     7      45.278  42.957  25.428  1.00  0.00           H  
ATOM    119 HD22 LEU     7      46.908  43.552  25.832  1.00  0.00           H  
ATOM    120 HD23 LEU     7      46.766  42.273  24.568  1.00  0.00           H  
ATOM    121  C   LEU     7      46.020  43.317  29.864  1.00  0.00           C  
ATOM    122  O   LEU     7      46.616  42.779  30.832  1.00  0.00           O  
ATOM    123  N   VAL     8      44.818  43.921  30.099  1.00  0.00           N  
ATOM    124  H   VAL     8      44.461  44.464  29.326  1.00  0.00           H  
ATOM    125  CA  VAL     8      44.369  44.186  31.458  1.00  0.00           C  
ATOM    126  HA  VAL     8      44.778  43.428  32.125  1.00  0.00           H  
ATOM    127  CB  VAL     8      44.965  45.519  32.012  1.00  0.00           C  
ATOM    128  HB  VAL     8      44.579  45.586  33.029  1.00  0.00           H  
ATOM    129  CG1 VAL     8      46.443  45.552  32.181  1.00  0.00           C  
ATOM    130 HG11 VAL     8      47.061  45.609  31.284  1.00  0.00           H  
ATOM    131 HG12 VAL     8      46.719  46.485  32.672  1.00  0.00           H  
ATOM    132 HG13 VAL     8      46.801  44.683  32.733  1.00  0.00           H  
ATOM    133  CG2 VAL     8      44.517  46.739  31.163  1.00  0.00           C  
ATOM    134 HG21 VAL     8      44.841  46.545  30.140  1.00  0.00           H  
ATOM    135 HG22 VAL     8      43.436  46.877  31.188  1.00  0.00           H  
ATOM    136 HG23 VAL     8      44.924  47.653  31.595  1.00  0.00           H  
ATOM    137  C   VAL     8      42.815  44.155  31.636  1.00  0.00           C  
ATOM    138  O   VAL     8      42.175  44.631  30.670  1.00  0.00           O  
ATOM    139  N   LYS     9      42.222  43.587  32.689  1.00  0.00           N  
ATOM    140  H   LYS     9      42.825  42.894  33.110  1.00  0.00           H  
ATOM    141  CA  LYS     9      40.784  43.369  32.979  1.00  0.00           C  
ATOM    142  HA  LYS     9      40.306  42.822  32.166  1.00  0.00           H  
ATOM    143  CB  LYS     9      40.514  42.593  34.268  1.00  0.00           C  
ATOM    144  HB2 LYS     9      39.437  42.449  34.350  1.00  0.00           H  
ATOM    145  HB3 LYS     9      41.061  41.653  34.205  1.00  0.00           H  
ATOM    146  CG  LYS     9      41.115  43.206  35.531  1.00  0.00           C  
ATOM    147  HG2 LYS     9      42.176  43.413  35.387  1.00  0.00           H  
ATOM    148  HG3 LYS     9      40.499  44.064  35.802  1.00  0.00           H  
ATOM    149  CD  LYS     9      41.035  42.256  36.755  1.00  0.00           C  
ATOM    150  HD2 LYS     9      40.044  41.801  36.773  1.00  0.00           H  
ATOM    151  HD3 LYS     9      41.752  41.453  36.590  1.00  0.00           H  
ATOM    152  CE  LYS     9      41.432  42.928  38.080  1.00  0.00           C  
ATOM    153  HE2 LYS     9      42.444  43.307  37.935  1.00  0.00           H  
ATOM    154  HE3 LYS     9      40.729  43.731  38.301  1.00  0.00           H  
ATOM    155  NZ  LYS     9      41.296  41.909  39.094  1.00  0.00           N  
ATOM    156  HZ1 LYS     9      41.739  42.387  39.866  1.00  0.00           H  
ATOM    157  HZ2 LYS     9      40.369  41.665  39.410  1.00  0.00           H  
ATOM    158  HZ3 LYS     9      41.811  41.096  38.789  1.00  0.00           H  
ATOM    159  C   LYS     9      39.978  44.676  33.066  1.00  0.00           C  
ATOM    160  O   LYS     9      38.779  44.565  33.015  1.00  0.00           O  
ATOM    161  N   GLN    10      40.572  45.912  33.140  1.00  0.00           N  
ATOM    162  H   GLN    10      41.558  46.037  32.958  1.00  0.00           H  
ATOM    163  CA  GLN    10      39.748  47.164  33.303  1.00  0.00           C  
ATOM    164  HA  GLN    10      38.817  46.992  32.764  1.00  0.00           H  
ATOM    165  CB  GLN    10      39.447  47.451  34.745  1.00  0.00           C  
ATOM    166  HB2 GLN    10      39.115  46.487  35.130  1.00  0.00           H  
ATOM    167  HB3 GLN    10      40.373  47.699  35.264  1.00  0.00           H  
ATOM    168  CG  GLN    10      38.394  48.431  34.985  1.00  0.00           C  
ATOM    169  HG2 GLN    10      38.743  49.452  34.831  1.00  0.00           H  
ATOM    170  HG3 GLN    10      37.600  48.156  34.290  1.00  0.00           H  
ATOM    171  CD  GLN    10      37.712  48.356  36.317  1.00  0.00           C  
ATOM    172  OE1 GLN    10      37.805  47.289  36.976  1.00  0.00           O  
ATOM    173  NE2 GLN    10      37.111  49.398  36.795  1.00  0.00           N  
ATOM    174 HE21 GLN    10      36.746  49.469  37.734  1.00  0.00           H  
ATOM    175 HE22 GLN    10      37.001  50.201  36.192  1.00  0.00           H  
ATOM    176  C   GLN    10      40.515  48.352  32.731  1.00  0.00           C  
ATOM    177  O   GLN    10      41.732  48.425  33.060  1.00  0.00           O  
ATOM    178  N   PRO    11      39.889  49.214  31.913  1.00  0.00           N  
ATOM    179  CD  PRO    11      38.545  48.994  31.346  1.00  0.00           C  
ATOM    180  HD2 PRO    11      37.857  48.953  32.189  1.00  0.00           H  
ATOM    181  HD3 PRO    11      38.615  48.041  30.821  1.00  0.00           H  
ATOM    182  CG  PRO    11      38.211  50.228  30.391  1.00  0.00           C  
ATOM    183  HG2 PRO    11      37.836  51.046  31.006  1.00  0.00           H  
ATOM    184  HG3 PRO    11      37.616  49.964  29.516  1.00  0.00           H  
ATOM    185  CB  PRO    11      39.695  50.703  30.064  1.00  0.00           C  
ATOM    186  HB2 PRO    11      39.751  51.754  29.782  1.00  0.00           H  
ATOM    187  HB3 PRO    11      40.081  50.051  29.281  1.00  0.00           H  
ATOM    188  CA  PRO    11      40.513  50.364  31.287  1.00  0.00           C  
ATOM    189  HA  PRO    11      41.510  49.998  31.042  1.00  0.00           H  
ATOM    190  C   PRO    11      40.790  51.600  32.167  1.00  0.00           C  
ATOM    191  O   PRO    11      41.817  52.205  31.989  1.00  0.00           O  
ATOM    192  N   GLU    12      39.845  51.934  33.048  1.00  0.00           N  
ATOM    193  H   GLU    12      39.225  51.209  33.381  1.00  0.00           H  
ATOM    194  CA  GLU    12      39.798  53.224  33.750  1.00  0.00           C  
ATOM    195  HA  GLU    12      40.577  53.844  33.306  1.00  0.00           H  
ATOM    196  CB  GLU    12      38.513  54.068  33.406  1.00  0.00           C  
ATOM    197  HB2 GLU    12      38.769  55.113  33.579  1.00  0.00           H  
ATOM    198  HB3 GLU    12      38.303  53.984  32.340  1.00  0.00           H  
ATOM    199  CG  GLU    12      37.273  53.794  34.317  1.00  0.00           C  
ATOM    200  HG2 GLU    12      37.413  54.274  35.286  1.00  0.00           H  
ATOM    201  HG3 GLU    12      36.564  54.405  33.759  1.00  0.00           H  
ATOM    202  CD  GLU    12      36.944  52.380  34.511  1.00  0.00           C  
ATOM    203  OE1 GLU    12      36.767  52.001  35.720  1.00  0.00           O  
ATOM    204  OE2 GLU    12      36.920  51.557  33.612  1.00  0.00           O  
ATOM    205  C   GLU    12      40.126  53.033  35.268  1.00  0.00           C  
ATOM    206  O   GLU    12      39.844  53.877  36.135  1.00  0.00           O  
ATOM    207  N   GLU    13      40.802  51.907  35.549  1.00  0.00           N  
ATOM    208  H   GLU    13      41.278  51.447  34.786  1.00  0.00           H  
ATOM    209  CA  GLU    13      41.332  51.507  36.832  1.00  0.00           C  
ATOM    210  HA  GLU    13      40.587  51.835  37.557  1.00  0.00           H  
ATOM    211  CB  GLU    13      41.535  49.978  36.785  1.00  0.00           C  
ATOM    212  HB2 GLU    13      40.602  49.482  36.518  1.00  0.00           H  
ATOM    213  HB3 GLU    13      42.139  49.692  35.925  1.00  0.00           H  
ATOM    214  CG  GLU    13      41.990  49.368  38.060  1.00  0.00           C  
ATOM    215  HG2 GLU    13      42.306  48.344  37.861  1.00  0.00           H  
ATOM    216  HG3 GLU    13      42.688  50.035  38.564  1.00  0.00           H  
ATOM    217  CD  GLU    13      40.808  49.266  39.105  1.00  0.00           C  
ATOM    218  OE1 GLU    13      40.714  48.163  39.729  1.00  0.00           O  
ATOM    219  OE2 GLU    13      40.043  50.265  39.388  1.00  0.00           O  
ATOM    220  C   GLU    13      42.636  52.171  37.204  1.00  0.00           C  
ATOM    221  O   GLU    13      43.547  51.869  36.473  1.00  0.00           O  
ATOM    222  N   PRO    14      42.796  53.078  38.259  1.00  0.00           N  
ATOM    223  CD  PRO    14      41.838  53.589  39.233  1.00  0.00           C  
ATOM    224  HD2 PRO    14      41.749  52.916  40.086  1.00  0.00           H  
ATOM    225  HD3 PRO    14      40.898  53.814  38.729  1.00  0.00           H  
ATOM    226  CG  PRO    14      42.432  54.947  39.658  1.00  0.00           C  
ATOM    227  HG2 PRO    14      42.270  55.170  40.712  1.00  0.00           H  
ATOM    228  HG3 PRO    14      42.059  55.696  38.959  1.00  0.00           H  
ATOM    229  CB  PRO    14      43.883  54.702  39.585  1.00  0.00           C  
ATOM    230  HB2 PRO    14      44.221  54.079  40.413  1.00  0.00           H  
ATOM    231  HB3 PRO    14      44.426  55.640  39.470  1.00  0.00           H  
ATOM    232  CA  PRO    14      44.049  53.811  38.332  1.00  0.00           C  
ATOM    233  HA  PRO    14      44.100  54.407  37.421  1.00  0.00           H  
ATOM    234  C   PRO    14      45.393  52.957  38.421  1.00  0.00           C  
ATOM    235  O   PRO    14      46.425  53.347  37.889  1.00  0.00           O  
ATOM    236  N   TRP    15      45.302  51.760  38.952  1.00  0.00           N  
ATOM    237  H   TRP    15      44.424  51.394  39.289  1.00  0.00           H  
ATOM    238  CA  TRP    15      46.381  50.732  38.954  1.00  0.00           C
[truncated: 37,661,497 more chars]
