# Supplementary material for: MISATO: machine learning dataset of protein–ligand complexes for structure-based drug discovery
Source: Nat Comput Sci. 2024 May 10;4(5):367–78. doi: 10.1038/s43588-024-00627-2 (PMC11136668; doi:10.1038/s43588-024-00627-2)
Supplement: Supplementary file 7 — Statistical source data for Fig. 3 showing MD trajectories for the described structures. [file 43588_2024_627_MOESM7_ESM.zip › Figure3/3d_lower_panel_1waw_pdb.txt]

CRYST1   87.742   87.742   87.742 109.47 109.47 109.47               1
MODEL     1
ATOM      1  N   ALA     1      32.209  51.733  32.586  1.00  0.00           N  
ATOM      2  H1  ALA     1      31.453  51.336  32.048  1.00  0.00           H  
ATOM      3  H2  ALA     1      32.808  52.148  31.886  1.00  0.00           H  
ATOM      4  H3  ALA     1      31.843  52.450  33.196  1.00  0.00           H  
ATOM      5  CA  ALA     1      32.931  50.704  33.313  1.00  0.00           C  
ATOM      6  HA  ALA     1      32.265  50.266  34.056  1.00  0.00           H  
ATOM      7  CB  ALA     1      33.491  49.646  32.317  1.00  0.00           C  
ATOM      8  HB1 ALA     1      34.198  50.131  31.644  1.00  0.00           H  
ATOM      9  HB2 ALA     1      33.999  48.771  32.723  1.00  0.00           H  
ATOM     10  HB3 ALA     1      32.718  49.309  31.628  1.00  0.00           H  
ATOM     11  C   ALA     1      34.057  51.410  34.162  1.00  0.00           C  
ATOM     12  O   ALA     1      34.730  52.343  33.669  1.00  0.00           O  
ATOM     13  N   LYS     2      34.320  50.894  35.439  1.00  0.00           N  
ATOM     14  H   LYS     2      33.846  50.031  35.662  1.00  0.00           H  
ATOM     15  CA  LYS     2      35.209  51.378  36.462  1.00  0.00           C  
ATOM     16  HA  LYS     2      34.998  52.430  36.651  1.00  0.00           H  
ATOM     17  CB  LYS     2      35.050  50.719  37.810  1.00  0.00           C  
ATOM     18  HB2 LYS     2      34.847  49.670  37.596  1.00  0.00           H  
ATOM     19  HB3 LYS     2      35.981  50.733  38.377  1.00  0.00           H  
ATOM     20  CG  LYS     2      33.969  51.263  38.653  1.00  0.00           C  
ATOM     21  HG2 LYS     2      34.230  52.301  38.857  1.00  0.00           H  
ATOM     22  HG3 LYS     2      33.043  51.232  38.079  1.00  0.00           H  
ATOM     23  CD  LYS     2      33.854  50.415  39.945  1.00  0.00           C  
ATOM     24  HD2 LYS     2      33.610  49.403  39.619  1.00  0.00           H  
ATOM     25  HD3 LYS     2      34.669  50.429  40.669  1.00  0.00           H  
ATOM     26  CE  LYS     2      32.693  50.860  40.815  1.00  0.00           C  
ATOM     27  HE2 LYS     2      32.809  50.163  41.645  1.00  0.00           H  
ATOM     28  HE3 LYS     2      32.872  51.810  41.319  1.00  0.00           H  
ATOM     29  NZ  LYS     2      31.363  50.750  40.269  1.00  0.00           N  
ATOM     30  HZ1 LYS     2      30.636  50.818  40.967  1.00  0.00           H  
ATOM     31  HZ2 LYS     2      31.176  51.430  39.546  1.00  0.00           H  
ATOM     32  HZ3 LYS     2      31.119  49.836  39.915  1.00  0.00           H  
ATOM     33  C   LYS     2      36.728  51.131  36.022  1.00  0.00           C  
ATOM     34  O   LYS     2      37.053  50.124  35.436  1.00  0.00           O  
ATOM     35  N   LEU     3      37.654  51.855  36.640  1.00  0.00           N  
ATOM     36  H   LEU     3      37.377  52.630  37.225  1.00  0.00           H  
ATOM     37  CA  LEU     3      39.127  51.550  36.784  1.00  0.00           C  
ATOM     38  HA  LEU     3      39.217  50.514  36.457  1.00  0.00           H  
ATOM     39  CB  LEU     3      39.894  52.528  35.897  1.00  0.00           C  
ATOM     40  HB2 LEU     3      39.499  52.465  34.883  1.00  0.00           H  
ATOM     41  HB3 LEU     3      39.783  53.513  36.350  1.00  0.00           H  
ATOM     42  CG  LEU     3      41.453  52.263  35.706  1.00  0.00           C  
ATOM     43  HG  LEU     3      42.012  52.743  36.509  1.00  0.00           H  
ATOM     44  CD1 LEU     3      41.789  50.768  35.697  1.00  0.00           C  
ATOM     45 HD11 LEU     3      41.305  50.205  34.899  1.00  0.00           H  
ATOM     46 HD12 LEU     3      42.857  50.696  35.492  1.00  0.00           H  
ATOM     47 HD13 LEU     3      41.703  50.354  36.702  1.00  0.00           H  
ATOM     48  CD2 LEU     3      42.059  52.902  34.474  1.00  0.00           C  
ATOM     49 HD21 LEU     3      41.587  53.877  34.349  1.00  0.00           H  
ATOM     50 HD22 LEU     3      43.137  52.938  34.631  1.00  0.00           H  
ATOM     51 HD23 LEU     3      41.835  52.290  33.600  1.00  0.00           H  
ATOM     52  C   LEU     3      39.469  51.621  38.254  1.00  0.00           C  
ATOM     53  O   LEU     3      39.663  52.725  38.858  1.00  0.00           O  
ATOM     54  N   VAL     4      39.413  50.479  39.000  1.00  0.00           N  
ATOM     55  H   VAL     4      39.291  49.586  38.544  1.00  0.00           H  
ATOM     56  CA  VAL     4      39.708  50.395  40.452  1.00  0.00           C  
ATOM     57  HA  VAL     4      39.465  51.352  40.913  1.00  0.00           H  
ATOM     58  CB  VAL     4      38.954  49.180  41.066  1.00  0.00           C  
ATOM     59  HB  VAL     4      39.271  48.369  40.410  1.00  0.00           H  
ATOM     60  CG1 VAL     4      39.369  48.657  42.482  1.00  0.00           C  
ATOM     61 HG11 VAL     4      38.728  47.804  42.702  1.00  0.00           H  
ATOM     62 HG12 VAL     4      40.358  48.201  42.422  1.00  0.00           H  
ATOM     63 HG13 VAL     4      39.224  49.418  43.249  1.00  0.00           H  
ATOM     64  CG2 VAL     4      37.424  49.494  40.916  1.00  0.00           C  
ATOM     65 HG21 VAL     4      37.194  50.476  41.331  1.00  0.00           H  
ATOM     66 HG22 VAL     4      37.142  49.450  39.864  1.00  0.00           H  
ATOM     67 HG23 VAL     4      36.816  48.672  41.293  1.00  0.00           H  
ATOM     68  C   VAL     4      41.195  50.265  40.657  1.00  0.00           C  
ATOM     69  O   VAL     4      41.665  49.205  40.165  1.00  0.00           O  
ATOM     70  N   CYX     5      41.857  50.987  41.530  1.00  0.00           N  
ATOM     71  H   CYX     5      41.334  51.794  41.839  1.00  0.00           H  
ATOM     72  CA  CYX     5      43.342  50.993  41.623  1.00  0.00           C  
ATOM     73  HA  CYX     5      43.797  50.075  41.250  1.00  0.00           H  
ATOM     74  CB  CYX     5      43.846  52.201  40.901  1.00  0.00           C  
ATOM     75  HB2 CYX     5      43.445  53.026  41.489  1.00  0.00           H  
ATOM     76  HB3 CYX     5      44.922  52.372  40.935  1.00  0.00           H  
ATOM     77  SG  CYX     5      43.267  52.508  39.262  1.00  0.00           S  
ATOM     78  C   CYX     5      43.823  51.074  43.089  1.00  0.00           C  
ATOM     79  O   CYX     5      43.514  52.022  43.803  1.00  0.00           O  
ATOM     80  N   TYR     6      44.496  49.984  43.559  1.00  0.00           N  
ATOM     81  H   TYR     6      44.685  49.193  42.961  1.00  0.00           H  
ATOM     82  CA  TYR     6      45.138  49.988  44.880  1.00  0.00           C  
ATOM     83  HA  TYR     6      44.485  50.392  45.654  1.00  0.00           H  
ATOM     84  CB  TYR     6      45.395  48.504  45.285  1.00  0.00           C  
ATOM     85  HB2 TYR     6      46.142  48.120  44.592  1.00  0.00           H  
ATOM     86  HB3 TYR     6      45.905  48.618  46.242  1.00  0.00           H  
ATOM     87  CG  TYR     6      44.264  47.608  45.472  1.00  0.00           C  
ATOM     88  CD1 TYR     6      43.577  47.545  46.751  1.00  0.00           C  
ATOM     89  HD1 TYR     6      44.013  48.102  47.567  1.00  0.00           H  
ATOM     90  CE1 TYR     6      42.434  46.780  46.913  1.00  0.00           C  
ATOM     91  HE1 TYR     6      42.045  46.627  47.909  1.00  0.00           H  
ATOM     92  CZ  TYR     6      41.886  46.040  45.844  1.00  0.00           C  
ATOM     93  OH  TYR     6      40.710  45.450  45.995  1.00  0.00           O  
ATOM     94  HH  TYR     6      40.163  45.696  46.745  1.00  0.00           H  
ATOM     95  CE2 TYR     6      42.460  46.216  44.530  1.00  0.00           C  
ATOM     96  HE2 TYR     6      41.789  45.829  43.777  1.00  0.00           H  
ATOM     97  CD2 TYR     6      43.666  46.904  44.365  1.00  0.00           C  
ATOM     98  HD2 TYR     6      44.024  47.011  43.351  1.00  0.00           H  
ATOM     99  C   TYR     6      46.460  50.810  44.938  1.00  0.00           C  
ATOM    100  O   TYR     6      47.177  50.918  43.905  1.00  0.00           O  
ATOM    101  N   PHE     7      46.725  51.439  46.082  1.00  0.00           N  
ATOM    102  H   PHE     7      45.975  51.416  46.757  1.00  0.00           H  
ATOM    103  CA  PHE     7      48.001  52.111  46.509  1.00  0.00           C  
ATOM    104  HA  PHE     7      48.753  51.969  45.732  1.00  0.00           H  
ATOM    105  CB  PHE     7      47.750  53.628  46.512  1.00  0.00           C  
ATOM    106  HB2 PHE     7      48.065  54.050  45.557  1.00  0.00           H  
ATOM    107  HB3 PHE     7      46.673  53.656  46.674  1.00  0.00           H  
ATOM    108  CG  PHE     7      48.644  54.316  47.543  1.00  0.00           C  
ATOM    109  CD1 PHE     7      50.024  54.526  47.303  1.00  0.00           C  
ATOM    110  HD1 PHE     7      50.488  54.266  46.362  1.00  0.00           H  
ATOM    111  CE1 PHE     7      50.864  55.213  48.283  1.00  0.00           C  
ATOM    112  HE1 PHE     7      51.930  55.253  48.111  1.00  0.00           H  
ATOM    113  CZ  PHE     7      50.212  55.703  49.440  1.00  0.00           C  
ATOM    114  HZ  PHE     7      50.877  56.114  50.185  1.00  0.00           H  
ATOM    115  CE2 PHE     7      48.865  55.636  49.582  1.00  0.00           C  
ATOM    116  HE2 PHE     7      48.436  55.995  50.506  1.00  0.00           H  
ATOM    117  CD2 PHE     7      48.036  54.919  48.681  1.00  0.00           C  
ATOM    118  HD2 PHE     7      47.026  54.645  48.951  1.00  0.00           H  
ATOM    119  C   PHE     7      48.489  51.662  47.855  1.00  0.00           C  
ATOM    120  O   PHE     7      47.680  51.514  48.787  1.00  0.00           O  
ATOM    121  N   THR     8      49.736  51.365  47.972  1.00  0.00           N  
ATOM    122  H   THR     8      50.314  51.317  47.145  1.00  0.00           H  
ATOM    123  CA  THR     8      50.271  50.782  49.231  1.00  0.00           C  
ATOM    124  HA  THR     8      49.543  50.357  49.922  1.00  0.00           H  
ATOM    125  CB  THR     8      51.006  49.541  48.968  1.00  0.00           C  
ATOM    126  HB  THR     8      51.198  49.259  50.003  1.00  0.00           H  
ATOM    127  CG2 THR     8      50.291  48.444  48.320  1.00  0.00           C  
ATOM    128 HG21 THR     8      50.954  47.609  48.093  1.00  0.00           H  
ATOM    129 HG22 THR     8      49.523  48.191  49.051  1.00  0.00           H  
ATOM    130 HG23 THR     8      49.898  48.705  47.338  1.00  0.00           H  
ATOM    131  OG1 THR     8      52.337  49.823  48.342  1.00  0.00           O  
ATOM    132  HG1 THR     8      52.087  50.196  47.494  1.00  0.00           H  
ATOM    133  C   THR     8      50.984  51.739  50.229  1.00  0.00           C  
ATOM    134  O   THR     8      51.911  52.464  49.754  1.00  0.00           O  
ATOM    135  N   ASN     9      50.631  51.857  51.511  1.00  0.00           N  
ATOM    136  H   ASN     9      49.828  51.320  51.805  1.00  0.00           H  
ATOM    137  CA  ASN     9      51.229  52.916  52.445  1.00  0.00           C  
ATOM    138  HA  ASN     9      51.203  53.814  51.829  1.00  0.00           H  
ATOM    139  CB  ASN     9      50.389  53.152  53.703  1.00  0.00           C  
ATOM    140  HB2 ASN     9      50.684  54.123  54.102  1.00  0.00           H  
ATOM    141  HB3 ASN     9      49.327  53.161  53.458  1.00  0.00           H  
ATOM    142  CG  ASN     9      50.265  52.091  54.753  1.00  0.00           C  
ATOM    143  OD1 ASN     9      50.689  50.990  54.552  1.00  0.00           O  
ATOM    144  ND2 ASN     9      49.763  52.407  55.914  1.00  0.00           N  
ATOM    145 HD21 ASN     9      49.640  51.687  56.612  1.00  0.00           H  
ATOM    146 HD22 ASN     9      49.596  53.381  56.121  1.00  0.00           H  
ATOM    147  C   ASN     9      52.672  52.611  52.836  1.00  0.00           C  
ATOM    148  O   ASN     9      53.281  53.476  53.418  1.00  0.00           O  
ATOM    149  N   TRP    10      53.213  51.377  52.594  1.00  0.00           N  
ATOM    150  H   TRP    10      52.603  50.645  52.260  1.00  0.00           H  
ATOM    151  CA  TRP    10      54.698  51.170  52.842  1.00  0.00           C  
ATOM    152  HA  TRP    10      55.091  51.794  53.645  1.00  0.00           H  
ATOM    153  CB  TRP    10      54.873  49.740  53.236  1.00  0.00           C  
ATOM    154  HB2 TRP    10      55.910  49.588  53.532  1.00  0.00           H  
ATOM    155  HB3 TRP    10      54.320  49.422  54.120  1.00  0.00           H  
ATOM    156  CG  TRP    10      54.604  48.669  52.245  1.00  0.00           C  
ATOM    157  CD1 TRP    10      55.433  48.133  51.385  1.00  0.00           C  
ATOM    158  HD1 TRP    10      56.460  48.396  51.176  1.00  0.00           H  
ATOM    159  NE1 TRP    10      54.730  47.234  50.598  1.00  0.00           N  
ATOM    160  HE1 TRP    10      55.201  46.613  49.957  1.00  0.00           H  
ATOM    161  CE2 TRP    10      53.445  47.170  50.989  1.00  0.00           C  
ATOM    162  CZ2 TRP    10      52.345  46.440  50.473  1.00  0.00           C  
ATOM    163  HZ2 TRP    10      52.580  45.685  49.738  1.00  0.00           H  
ATOM    164  CH2 TRP    10      51.121  46.450  51.091  1.00  0.00           C  
ATOM    165  HH2 TRP    10      50.324  45.882  50.634  1.00  0.00           H  
ATOM    166  CZ3 TRP    10      50.936  47.372  52.144  1.00  0.00           C  
ATOM    167  HZ3 TRP    10      49.939  47.512  52.536  1.00  0.00           H  
ATOM    168  CE3 TRP    10      52.118  48.193  52.631  1.00  0.00           C  
ATOM    169  HE3 TRP    10      51.980  49.001  53.333  1.00  0.00           H  
ATOM    170  CD2 TRP    10      53.294  48.101  52.004  1.00  0.00           C  
ATOM    171  C   TRP    10      55.632  51.545  51.695  1.00  0.00           C  
ATOM    172  O   TRP    10      56.796  51.720  51.880  1.00  0.00           O  
ATOM    173  N   ALA    11      55.154  51.740  50.459  1.00  0.00           N  
ATOM    174  H   ALA    11      54.155  51.761  50.312  1.00  0.00           H  
ATOM    175  CA  ALA    11      56.054  52.058  49.301  1.00  0.00           C  
ATOM    176  HA  ALA    11      56.664  51.182  49.081  1.00  0.00           H  
ATOM    177  CB  ALA    11      55.078  52.189  48.127  1.00  0.00           C  
ATOM    178  HB1 ALA    11      55.697  52.430  47.263  1.00  0.00           H  
ATOM    179  HB2 ALA    11      54.632  51.212  47.941  1.00  0.00           H  
ATOM    180  HB3 ALA    11      54.257  52.904  48.180  1.00  0.00           H  
ATOM    181  C   ALA    11      56.957  53.265  49.519  1.00  0.00           C  
ATOM    182  O   ALA    11      58.076  53.334  48.969  1.00  0.00           O  
ATOM    183  N   GLN    12      56.637  54.186  50.437  1.00  0.00           N  
ATOM    184  H   GLN    12      55.791  54.020  50.963  1.00  0.00           H  
ATOM    185  CA  GLN    12      57.346  55.374  50.866  1.00  0.00           C  
ATOM    186  HA  GLN    12      57.497  56.046  50.021  1.00  0.00           H  
ATOM    187  CB  GLN    12      56.522  56.069  52.030  1.00  0.00           C  
ATOM    188  HB2 GLN    12      57.090  56.920  52.405  1.00  0.00           H  
ATOM    189  HB3 GLN    12      55.550  56.342  51.621  1.00  0.00           H  
ATOM    190  CG  GLN    12      56.340  55.245  53.226  1.00  0.00           C  
ATOM    191  HG2 GLN    12      55.610  54.446  53.099  1.00  0.00           H  
ATOM    192  HG3 GLN    12      57.249  54.812  53.644  1.00  0.00           H  
ATOM    193  CD  GLN    12      55.824  56.118  54.440  1.00  0.00           C  
ATOM    194  OE1 GLN    12      56.385  57.113  54.835  1.00  0.00           O  
ATOM    195  NE2 GLN    12      54.622  55.771  54.888  1.00  0.00           N  
ATOM    196 HE21 GLN    12      54.254  56.325  55.648  1.00  0.00           H  
ATOM    197 HE22 GLN    12      54.188  54.975  54.442  1.00  0.00           H  
ATOM    198  C   GLN    12      58.715  55.070  51.535  1.00  0.00           C  
ATOM    199  O   GLN    12      59.452  56.023  51.733  1.00  0.00           O  
ATOM    200  N   TYR    13      59.097  53.824  51.657  1.00  0.00           N  
ATOM    201  H   TYR    13      58.485  53.198  51.153  1.00  0.00           H  
ATOM    202  CA  TYR    13      60.422  53.337  52.241  1.00  0.00           C  
ATOM    203  HA  TYR    13      60.842  54.216  52.728  1.00  0.00           H  
ATOM    204  CB  TYR    13      60.127  52.303  53.357  1.00  0.00           C  
ATOM    205  HB2 TYR    13      59.733  51.384  52.923  1.00  0.00           H  
ATOM    206  HB3 TYR    13      61.111  52.180  53.810  1.00  0.00           H  
ATOM    207  CG  TYR    13      59.227  52.914  54.341  1.00  0.00           C  
ATOM    208  CD1 TYR    13      59.517  54.033  55.123  1.00  0.00           C  
ATOM    209  HD1 TYR    13      60.481  54.463  54.897  1.00  0.00           H  
ATOM    210  CE1 TYR    13      58.649  54.464  56.104  1.00  0.00           C  
ATOM    211  HE1 TYR    13      58.874  55.221  56.840  1.00  0.00           H  
ATOM    212  CZ  TYR    13      57.440  53.788  56.414  1.00  0.00           C  
ATOM    213  OH  TYR    13      56.506  54.309  57.314  1.00  0.00           O  
ATOM    214  HH  TYR    13      55.855  53.665  57.603  1.00  0.00           H  
ATOM    215  CE2 TYR    13      57.197  52.598  55.670  1.00  0.00           C  
ATOM    216  HE2 TYR    13      56.203  52.219  55.856  1.00  0.00           H  
ATOM    217  CD2 TYR    13      58.070  52.157  54.664  1.00  0.00           C  
ATOM    218  HD2 TYR    13      57.823  51.198  54.232  1.00  0.00           H  
ATOM    219  C   TYR    13      61.400  52.737  51.227  1.00  0.00           C  
ATOM    220  O   TYR    13      62.481  52.307  51.650  1.00  0.00           O  
ATOM    221  N   ARG    14      61.182  52.743  49.950  1.00  0.00           N  
ATOM    222  H   ARG    14      60.321  53.095  49.556  1.00  0.00           H  
ATOM    223  CA  ARG    14      62.054  52.133  48.935  1.00  0.00           C  
ATOM    224  HA  ARG    14      62.478  51.200  49.307  1.00  0.00           H  
ATOM    225  CB  ARG    14      61.238  51.840  47.688  1.00  0.00           C  
ATOM    226  HB2 ARG    14      60.822  52.760  47.278  1.00  0.00           H  
ATOM    227  HB3 ARG    14      61.879  51.503  46.873  1.00  0.00           H  
ATOM    228  CG  ARG    14      60.216  50.738  47.900  1.00  0.00           C  
ATOM    229  HG2 ARG    14      60.764  49.836  48.175  1.00  0.00           H  
ATOM    230  HG3 ARG    14      59.515  50.814  48.731  1.00  0.00           H  
ATOM    231  CD  ARG    14      59.557  50.409  46.569  1.00  0.00           C  
ATOM    232  HD2 ARG    14      59.275  51.414  46.253  1.00  0.00           H  
ATOM    233  HD3 ARG    14      60.301  50.094  45.837  1.00  0.00           H  
ATOM    234  NE  ARG    14      58.389  49.519  46.590  1.00  0.00           N  
ATOM    235  HE  ARG    14      58.384  48.688  47.163  1.00  0.00           H  
ATOM    236  CZ  ARG    14      57.236  49.678  45.887  1.00  0.00           C  
ATOM    237  NH1 ARG    14      57.080  50.598  45.066  1.00  0.00           N  
ATOM    238 HH11 ARG    14      57.725  51.370  44.981  1.00  0.00           H  
ATOM    239 HH12 ARG    14      56.246  50.570  44.498  1.00  0.00           H  
ATOM    240  NH2 ARG    14      56.243  48.856  45.987  1.00  0.00           N  
ATOM    241 HH21 ARG    14      56.313  48.180  46.734  1.00  0.00           H  
ATOM    242 HH22 ARG    14      55.315  49.123  45.692  1.00  0.00           H  
ATOM    243  C   ARG    14      63.225  53.072  48.549  1.00  0.00           C  
ATOM    244  O   ARG    14      63.266  54.188  49.108  1.00  0.00           O  
ATOM    245  N   GLN    15      64.092  52.607  47.674  1.00  0.00           N  
ATOM    246  H   GLN    15      64.000  51.707  47.225  1.00  0.00           H  
ATOM    247  CA  GLN    15      65.200  53.443  47.112  1.00  0.00           C  
ATOM    248  HA  GLN    15      65.351  54.177  47.904  1.00  0.00           H  
ATOM    249  CB  GLN    15      66.544  52.754  47.034  1.00  0.00           C  
ATOM    250  HB2 GLN    15      66.568  51.980  46.267  1.00  0.00           H  
ATOM    251  HB3 GLN    15      67.267  53.507  46.721  1.00  0.00           H  
ATOM    252  CG  GLN    15      67.101  52.042  48.362  1.00  0.00           C  
ATOM    253  HG2 GLN    15      68.168  52.009  48.143  1.00  0.00           H  
ATOM    254  HG3 GLN    15      66.859  52.706  49.193  1.00  0.00           H  
ATOM    255  CD  GLN    15      66.579  50.655  48.631  1.00  0.00           C  
ATOM    256  OE1 GLN    15      65.945  50.050  47.789  1.00  0.00           O  
ATOM    257  NE2 GLN    15      66.829  50.118  49.851  1.00  0.00           N  
ATOM    258 HE21 GLN    15      66.364  49.273  50.150  1.00  0.00           H  
ATOM    259 HE22 GLN    15      67.246  50.714  50.551  1.00  0.00           H  
ATOM    260  C   GLN    15      64.882  54.043  45.769  1.00  0.00           C  
ATOM    261  O   GLN    15      64.148  53.452  44.981  1.00  0.00           O  
ATOM    262  N   GLY    16      65.420  55.196  45.414  1.00  0.00           N  
ATOM    263  H   GLY    16      65.974  55.646  46.128  1.00  0.00           H  
ATOM    264  CA  GLY    16      65.167  55.795  44.060  1.00  0.00           C  
ATOM    265  HA2 GLY    16      65.859  56.623  43.905  1.00  0.00           H  
ATOM    266  HA3 GLY    16      65.525  55.037  43.364  1.00  0.00           H  
ATOM    267  C   GLY    16      63.829  56.413  43.784  1.00  0.00           C  
ATOM    268  O   GLY    16      63.046  56.702  44.697  1.00  0.00           O  
ATOM    269  N   GLU    17      63.425  56.603  42.512  1.00  0.00           N  
ATOM    270  H   GLU    17      64.001  56.092  41.858  1.00  0.00           H  
ATOM    271  CA  GLU    17      62.100  56.982  42.151  1.00  0.00           C  
ATOM    272  HA  GLU    17      61.829  57.976  42.505  1.00  0.00           H  
ATOM    273  CB  GLU    17      61.894  57.020  40.641  1.00  0.00           C  
ATOM    274  HB2 GLU    17      61.922  55.986  40.296  1.00  0.00           H  
ATOM    275  HB3 GLU    17      60.947  57.495  40.385  1.00  0.00           H  
ATOM    276  CG  GLU    17      63.015  57.753  39.871  1.00  0.00           C  
ATOM    277  HG2 GLU    17      63.925  57.154  39.891  1.00  0.00           H  
ATOM    278  HG3 GLU    17      62.598  57.831  38.866  1.00  0.00           H  
ATOM    279  CD  GLU    17      63.294  59.138  40.427  1.00  0.00           C  
ATOM    280  OE1 GLU    17      64.341  59.583  39.862  1.00  0.00           O  
ATOM    281  OE2 GLU    17      62.673  59.788  41.273  1.00  0.00           O  
ATOM    282  C   GLU    17      61.034  56.105  42.641  1.00  0.00           C  
ATOM    283  O   GLU    17      59.918  56.581  42.801  1.00  0.00           O  
ATOM    284  N   ALA    18      61.283  54.758  42.737  1.00  0.00           N  
ATOM    285  H   ALA    18      62.199  54.443  42.453  1.00  0.00           H  
ATOM    286  CA  ALA    18      60.361  53.692  43.028  1.00  0.00           C  
ATOM    287  HA  ALA    18      59.516  53.713  42.340  1.00  0.00           H  
ATOM    288  CB  ALA    18      61.089  52.427  42.770  1.00  0.00           C  
ATOM    289  HB1 ALA    18      62.093  52.549  43.177  1.00  0.00           H  
ATOM    290  HB2 ALA    18      60.588  51.600  43.274  1.00  0.00           H  
ATOM    291  HB3 ALA    18      61.150  52.261  41.694  1.00  0.00           H  
ATOM    292  C   ALA    18      59.757  53.790  44.404  1.00  0.00           C  
ATOM    293  O   ALA    18      58.900  53.057  44.775  1.00  0.00           O  
ATOM    294  N   ARG    19      60.272  54.718  45.256  1.00  0.00           N  
ATOM    295  H   ARG    19      61.072  55.264  44.970  1.00  0.00           H  
ATOM    296  CA  ARG    19      59.694  55.308  46.494  1.00  0.00           C  
ATOM    297  HA  ARG    19      59.261  54.493  47.073  1.00  0.00           H  
ATOM    298  CB  ARG    19      60.909  55.933  47.264  1.00  0.00           C  
ATOM    299  HB2 ARG    19      61.759  55.256  47.342  1.00  0.00           H  
ATOM    300  HB3 ARG    19      61.194  56.902  46.855  1.00  0.00           H  
ATOM    301  CG  ARG    19      60.403  56.331  48.676  1.00  0.00           C  
ATOM    302  HG2 ARG    19      59.353  56.546  48.479  1.00  0.00           H  
ATOM    303  HG3 ARG    19      60.397  55.404  49.250  1.00  0.00           H  
ATOM    304  CD  ARG    19      61.147  57.454  49.445  1.00  0.00           C  
ATOM    305  HD2 ARG    19      61.064  58.347  48.825  1.00  0.00           H  
ATOM    306  HD3 ARG    19      60.624  57.571  50.394  1.00  0.00           H  
ATOM    307  NE  ARG    19      62.578  57.212  49.604  1.00  0.00           N  
ATOM    308  HE  ARG    19      63.164  57.592  48.875  1.00  0.00           H  
ATOM    309  CZ  ARG    19      63.185  56.813  50.735  1.00  0.00           C  
ATOM    310  NH1 ARG    19      62.593  56.284  51.716  1.00  0.00           N  
ATOM    311 HH11 ARG    19      61.599  56.428  51.823  1.00  0.00           H  
ATOM    312 HH12 ARG    19      63.193  55.989  52.474  1.00  0.00           H  
ATOM    313  NH2 ARG    19      64.496  56.841  50.750  1.00  0.00           N  
ATOM    314 HH21 ARG    19      64.871  57.377  49.981  1.00  0.00           H  
ATOM    315 HH22 ARG    19      65.095  56.667  51.545  1.00  0.00           H  
ATOM    316  C   ARG    19      58.507  56.275  46.117  1.00  0.00           C  
ATOM    317  O   ARG    19      58.620  57.477  46.065  1.00  0.00           O  
ATOM    318  N   PHE    20      57.330  55.623  45.968  1.00  0.00           N  
ATOM    319  H   PHE    20      57.367  54.614  46.002  1.00  0.00           H  
ATOM    320  CA  PHE    20      56.070  56.318  45.685  1.00  0.00           C  
ATOM    321  HA  PHE    20      56.304  57.072  44.934  1.00  0.00           H  
ATOM    322  CB  PHE    20      55.010  55.329  45.169  1.00  0.00           C  
ATOM    323  HB2 PHE    20      55.574  54.590  44.601  1.00  0.00           H  
ATOM    324  HB3 PHE    20      54.717  54.713  46.019  1.00  0.00           H  
ATOM    325  CG  PHE    20      53.681  55.836  44.602  1.00  0.00           C  
ATOM    326  CD1 PHE    20      53.422  55.608  43.220  1.00  0.00           C  
ATOM    327  HD1 PHE    20      54.179  55.089  42.652  1.00  0.00           H  
ATOM    328  CE1 PHE    20      52.215  56.013  42.677  1.00  0.00           C  
ATOM    329  HE1 PHE    20      52.102  55.865  41.613  1.00  0.00           H  
ATOM    330  CZ  PHE    20      51.187  56.568  43.462  1.00  0.00           C  
ATOM    331  HZ  PHE    20      50.325  56.969  42.948  1.00  0.00           H  
ATOM    332  CE2 PHE    20      51.346  56.622  44.870  1.00  0.00           C  
ATOM    333  HE2 PHE    20      50.531  57.003  45.468  1.00  0.00           H  
ATOM    334  CD2 PHE    20      52.597  56.300  45.375  1.00  0.00           C  
ATOM    335  HD2 PHE    20      52.736  56.384  46.443  1.00  0.00           H  
ATOM    336  C   PHE    20      55.526  57.156  46.890  1.00  0.00           C  
ATOM    337  O   PHE    20      55.511  56.575  47.973  1.00  0.00           O  
ATOM    338  N   LEU    21      54.943  58.340  46.704  1.00  0.00           N  
ATOM    339  H   LEU    21      54.778  58.587  45.739  1.00  0.00           H  
ATOM    340  CA  LEU    21      54.158  59.025  47.652  1.00  0.00           C  
ATOM    341  HA  LEU    21      53.725  58.334  48.376  1.00  0.00           H  
ATOM    342  CB  LEU    21      54.905  60.158  48.423  1.00  0.00           C  
ATOM    343  HB2 LEU    21      55.335  60.883  47.732  1.00  0.00           H  
ATOM    344  HB3 LEU    21      54.175  60.790  48.928  1.00  0.00           H  
ATOM    345  CG  LEU    21      55.924  59.677  49.340  1.00  0.00           C  
ATOM    346  HG  LEU    21      56.747  59.149  48.857  1.00  0.00           H  
ATOM    347  CD1 LEU    21      56.645  60.921  50.001  1.00  0.00           C  
ATOM    348 HD11 LEU    21      57.174  61.509  49.251  1.00  0.00           H  
ATOM    349 HD12 LEU    21      56.010  61.632  50.529  1.00  0.00           H  
ATOM    350 HD13 LEU    21      57.364  60.765  50.805  1.00  0.00           H  
ATOM    351  CD2 LEU    21      55.213  58.963  50.538  1.00  0.00           C  
ATOM    352 HD21 LEU    21      55.027  57.944  50.199  1.00  0.00           H  
ATOM    353 HD22 LEU    21      55.904  59.035  51.379  1.00  0.00           H  
ATOM    354 HD23 LEU    21      54.238  59.371  50.804  1.00  0.00           H  
ATOM    355  C   LEU    21      52.910  59.533  46.919  1.00  0.00           C  
ATOM    356  O   LEU    21      52.893  59.671  45.708  1.00  0.00           O  
ATOM    357  N   PRO    22      51.865  59.950  47.592  1.00  0.00           N  
ATOM    358  CD  PRO    22      51.497  59.485  48.958  1.00  0.00           C  
ATOM    359  HD2 PRO    22      52.044  60.069  49.699  1.00  0.00           H  
ATOM    360  HD3 PRO    22      51.876  58.478  49.131  1.00  0.00           H  
ATOM    361  CG  PRO    22      49.929  59.468  49.031  1.00  0.00           C  
ATOM    362  HG2 PRO    22      49.561  59.688  50.033  1.00  0.00           H  
ATOM    363  HG3 PRO    22      49.614  58.470  48.728  1.00  0.00           H  
ATOM    364  CB  PRO    22      49.513  60.484  48.007  1.00  0.00           C  
ATOM    365  HB2 PRO    22      49.512  61.439  48.534  1.00  0.00           H  
ATOM    366  HB3 PRO    22      48.576  60.150  47.561  1.00  0.00           H  
ATOM    367  CA  PRO    22      50.599  60.267  46.939  1.00  0.00           C  
ATOM    368  HA  PRO    22      50.304  59.425  46.313  1.00  0.00           H  
ATOM    369  C   PRO    22      50.724  61.472  45.926  1.00  0.00           C  
ATOM    370  O   PRO    22      49.901  61.683  45.059  1.00  0.00           O  
ATOM    371  N   LYS    23      51.760  62.280  45.997  1.00  0.00           N  
ATOM    372  H   LYS    23      52.277  62.373  46.859  1.00  0.00           H  
ATOM    373  CA  LYS    23      52.214  63.363  44.933  1.00  0.00           C  
ATOM    374  HA  LYS    23      51.485  64.172  44.990  1.00  0.00           H  
ATOM    375  CB  LYS    23      53.490  64.064  45.473  1.00  0.00           C  
ATOM    376  HB2 LYS    23      53.774  64.887  44.818  1.00  0.00           H  
ATOM    377  HB3 LYS    23      53.320  64.458  46.475  1.00  0.00           H  
ATOM    378  CG  LYS    23      54.689  63.136  45.700  1.00  0.00           C  
ATOM    379  HG2 LYS    23      54.519  62.423  46.506  1.00  0.00           H  
ATOM    380  HG3 LYS    23      54.965  62.673  44.753  1.00  0.00           H  
ATOM    381  CD  LYS    23      55.983  63.813  46.134  1.00  0.00           C  
ATOM    382  HD2 LYS    23      56.256  64.672  45.521  1.00  0.00           H  
ATOM    383  HD3 LYS    23      55.794  64.231  47.123  1.00  0.00           H  
ATOM    384  CE  LYS    23      57.207  62.917  46.201  1.00  0.00           C  
ATOM    385  HE2 LYS    23      58.102  63.430  46.552  1.00  0.00           H  
ATOM    386  HE3 LYS    23      56.941  62.140  46.917  1.00  0.00           H  
ATOM    387  NZ  LYS    23      57.572  62.430  44.866  1.00  0.00           N  
ATOM    388  HZ1 LYS    23      56.943  61.703  44.556  1.00  0.00           H  
ATOM    389  HZ2 LYS    23      57.697  63.105  44.125  1.00  0.00           H  
ATOM    390  HZ3 LYS    23      58.444  61.949  45.030  1.00  0.00           H  
ATOM    391  C   LYS    23      52.464  62.910  43.575  1.00  0.00           C  
ATOM    392  O   LYS    23      52.346  63.608  42.540  1.00  0.00           O  
ATOM    393  N   ASP    24      52.713  61.555  43.436  1.00  0.00           N  
ATOM    394  H   ASP    24      52.706  61.004  44.283  1.00  0.00           H  
ATOM    395  CA  ASP    24      53.142  60.934  42.169  1.00  0.00           C  
ATOM    396  HA  ASP    24      53.562  61.676  41.489  1.00  0.00           H  
ATOM    397  CB  ASP    24      54.201  59.796  42.401  1.00  0.00           C  
ATOM    398  HB2 ASP    24      53.704  59.003  42.960  1.00  0.00           H  
ATOM    399  HB3 ASP    24      54.579  59.561  41.406  1.00  0.00           H  
ATOM    400  CG  ASP    24      55.378  60.328  43.187  1.00  0.00           C  
ATOM    401  OD1 ASP    24      55.914  61.423  42.826  1.00  0.00           O  
ATOM    402  OD2 ASP    24      55.900  59.579  43.985  1.00  0.00           O  
ATOM    403  C   ASP    24      51.895  60.446  41.353  1.00  0.00           C  
ATOM    404  O   ASP    24      52.102  59.916  40.268  1.00  0.00           O  
ATOM    405  N   LEU    25      50.683  60.605  41.950  1.00  0.00           N  
ATOM    406  H   LEU    25      50.644  61.027  42.867  1.00  0.00           H  
ATOM    407  CA  LEU    25      49.514  59.949  41.549  1.00  0.00           C  
ATOM    408  HA  LEU    25      49.719  59.002  41.050  1.00  0.00           H  
ATOM    409  CB  LEU    25      48.703  59.630  42.828  1.00  0.00           C  
ATOM    410  HB2 LEU    25      49.455  59.418  43.588  1.00  0.00           H  
ATOM    411  HB3 LEU    25      48.139  60.541  43.029  1.00  0.00           H  
ATOM    412  CG  LEU    25      47.799  58.439  42.677  1.00  0.00           C  
ATOM    413  HG  LEU    25      48.248  57.784  41.930  1.00  0.00           H  
ATOM    414  CD1 LEU    25      47.672  57.798  44.109  1.00  0.00           C  
ATOM    415 HD11 LEU    25      48.650  57.436  44.425  1.00  0.00           H  
ATOM    416 HD12 LEU    25      47.345  58.560  44.817  1.00  0.00           H  
ATOM    417 HD13 LEU    25      47.028  56.922  44.186  1.00  0.00           H  
ATOM    418  CD2 LEU    25      46.383  58.822  42.231  1.00  0.00           C  
ATOM    419 HD21 LEU    25      46.483  59.502  41.385  1.00  0.00           H  
ATOM    420 HD22 LEU    25      45.669  58.037  41.978  1.00  0.00           H  
ATOM    421 HD23 LEU    25      45.849  59.289  43.059  1.00  0.00           H  
ATOM    422  C   LEU    25      48.677  60.808  40.587  1.00  0.00           C  
ATOM    423  O   LEU    25      48.465  61.997  40.928  1.00  0.00           O  
ATOM    424  N   ASP    26      48.359  60.401  39.332  1.00  0.00           N  
ATOM    425  H   ASP    26      48.629  59.449  39.129  1.00  0.00           H  
ATOM    426  CA  ASP    26      47.570  61.136  38.307  1.00  0.00           C  
ATOM    427  HA  ASP    26      47.918  62.167  38.252  1.00  0.00           H  
ATOM    428  CB  ASP    26      47.820  60.493  36.892  1.00  0.00           C  
ATOM    429  HB2 ASP    26      48.908  60.437  36.857  1.00  0.00           H  
ATOM    430  HB3 ASP    26      47.517  59.446  36.898  1.00  0.00           H  
ATOM    431  CG  ASP    26      47.168  61.129  35.649  1.00  0.00           C  
ATOM    432  OD1 ASP    26      47.322  60.655  34.532  1.00  0.00           O  
ATOM    433  OD2 ASP    26      46.449  62.188  35.851  1.00  0.00           O  
ATOM    434  C   ASP    26      46.080  61.250  38.646  1.00  0.00           C  
ATOM    435  O   ASP    26      45.405  60.175  38.647  1.00  0.00           O  
ATOM    436  N   PRO    27      45.522  62.416  39.076  1.00  0.00           N  
ATOM    437  CD  PRO    27      46.090  63.679  39.065  1.00  0.00           C  
ATOM    438  HD2 PRO    27      46.495  63.838  38.065  1.00  0.00           H  
ATOM    439  HD3 PRO    27      46.893  63.722  39.801  1.00  0.00           H  
ATOM    440  CG  PRO    27      44.927  64.671  39.354  1.00  0.00           C  
ATOM    441  HG2 PRO    27      44.506  65.069  38.431  1.00  0.00           H  
ATOM    442  HG3 PRO    27      45.222  65.567  39.901  1.00  0.00           H  
ATOM    443  CB  PRO    27      43.849  63.877  40.108  1.00  0.00           C  
ATOM    444  HB2 PRO    27      42.889  64.158  39.674  1.00  0.00           H  
ATOM    445  HB3 PRO    27      43.992  63.915  41.188  1.00  0.00           H  
ATOM    446  CA  PRO    27      44.114  62.475  39.596  1.00  0.00           C  
ATOM    447  HA  PRO    27      43.995  61.907  40.519  1.00  0.00           H  
ATOM    448  C   PRO    27      43.102  62.103  38.526  1.00  0.00           C  
ATOM    449  O   PRO    27      42.005  61.698  38.946  1.00  0.00           O  
ATOM    450  N   SER    28      43.411  62.114  37.267  1.00  0.00           N  
ATOM    451  H   SER    28      44.373  62.235  36.984  1.00  0.00           H  
ATOM    452  CA  SER    28      42.569  61.643  36.192  1.00  0.00           C  
ATOM    453  HA  SER    28      41.519  61.921  36.285  1.00  0.00           H  
ATOM    454  CB  SER    28      43.123  62.303  34.913  1.00  0.00           C  
ATOM    455  HB2 SER    28      42.258  62.323  34.250  1.00  0.00           H  
ATOM    456  HB3 SER    28      43.426  63.329  35.120  1.00  0.00           H  
ATOM    457  OG  SER    28      44.165  61.612  34.311  1.00  0.00           O  
ATOM    458  HG  SER    28      44.957  61.887  34.779  1.00  0.00           H  
ATOM    459  C   SER    28      42.547  60.053  36.054  1.00  0.00           C  
ATOM    460  O   SER    28      41.519  59.593  35.427  1.00  0.00           O  
ATOM    461  N   LEU    29      43.525  59.294  36.511  1.00  0.00           N  
ATOM    462  H   LEU    29      44.151  59.826  37.099  1.00  0.00           H  
ATOM    463  CA  LEU    29      43.823  57.946  36.053  1.00  0.00           C  
ATOM    464  HA  LEU    29      44.043  58.051  34.991  1.00  0.00           H  
ATOM    465  CB  LEU    29      45.242  57.694  36.631  1.00  0.00           C  
ATOM    466  HB2 LEU    29      45.829  58.559  36.325  1.00  0.00           H  
ATOM    467  HB3 LEU    29      45.129  57.752  37.714  1.00  0.00           H  
ATOM    468  CG  LEU    29      45.989  56.476  36.103  1.00  0.00           C  
ATOM    469  HG  LEU    29      45.533  55.533  36.407  1.00  0.00           H  
ATOM    470  CD1 LEU    29      46.207  56.418  34.533  1.00  0.00           C  
ATOM    471 HD11 LEU    29      46.870  57.217  34.201  1.00  0.00           H  
ATOM    472 HD12 LEU    29      46.553  55.413  34.292  1.00  0.00           H  
ATOM    473 HD13 LEU    29      45.208  56.592  34.132  1.00  0.00           H  
ATOM    474  CD2 LEU    29      47.300  56.460  36.788  1.00  0.00           C  
ATOM    475 HD21 LEU    29      47.807  55.502  36.680  1.00  0.00           H  
ATOM    476 HD22 LEU    29      47.961  57.239  36.406  1.00  0.00           H  
ATOM    477 HD23 LEU    29      47.221  56.578  37.868  1.00  0.00           H  
ATOM    478  C   LEU    29      42.817  56.837  36.325  1.00  0.00           C  
ATOM    479  O   LEU    29      42.488  56.035  35.421  1.00  0.00           O  
ATOM    480  N   CYX    30      42.395  56.805  37.566  1.00  0.00           N  
ATOM    481  H   CYX    30      42.696  57.599  38.113  1.00  0.00           H  
ATOM    482  CA  CYX    30      41.566  55.789  38.170  1.00  0.00           C  
ATOM    483  HA  CYX    30      41.420  55.069  37.365  1.00  0.00           H  
ATOM    484  CB  CYX    30      42.323  55.232  39.343  1.00  0.00           C  
ATOM    485  HB2 CYX    30      42.690  56.077  39.926  1.00  0.00           H  
ATOM    486  HB3 CYX    30      41.653  54.542  39.858  1.00  0.00           H  
ATOM    487  SG  CYX    30      43.678  54.333  38.826  1.00  0.00           S  
ATOM    488  C   CYX    30      40.202  56.386  38.603  1.00  0.00           C  
ATOM    489  O   CYX    30      40.075  57.617  38.817  1.00  0.00           O  
ATOM    490  N   THR    31      39.066  55.566  38.659  1.00  0.00           N  
ATOM    491  H   THR    31      39.032  54.655  38.224  1.00  0.00           H  
ATOM    492  CA  THR    31      37.782  56.022  39.102  1.00  0.00           C  
ATOM    493  HA  THR    31      37.870  57.093  38.922  1.00  0.00           H  
ATOM    494  CB  THR    31      36.613  55.311  38.393  1.00  0.00           C  
ATOM    495  HB  THR    31      35.696  55.828  38.679  1.00  0.00           H  
ATOM    496  CG2 THR    31      36.820  55.413  36.906  1.00  0.00           C  
ATOM    497 HG21 THR    31      37.112  56.380  36.497  1.00  0.00           H  
ATOM    498 HG22 THR    31      37.631  54.810  36.498  1.00  0.00           H  
ATOM    499 HG23 THR    31      35.866  55.164  36.441  1.00  0.00           H  
ATOM    500  OG1 THR    31      36.605  53.923  38.604  1.00  0.00           O  
ATOM    501  HG1 THR    31      36.233  53.785  39.477  1.00  0.00           H  
ATOM    502  C   THR    31      37.604  55.978  40.616  1.00  0.00           C  
ATOM    503  O   THR    31      37.050  56.893  41.179  1.00  0.00           O  
ATOM    504  N   HIE    32      37.995  54.845  41.231  1.00  0.00           N  
ATOM    505  H   HIE    32      38.359  54.140  40.605  1.00  0.00           H  
ATOM    506  CA  HIE    32      37.943  54.453  42.618  1.00  0.00           C  
ATOM    507  HA  HIE    32      37.738  55.336  43.223  1.00  0.00           H  
ATOM    508  CB  HIE    32      36.852  53.399  42.822  1.00  0.00           C  
ATOM    509  HB2 HIE    32      37.227  52.442  42.459  1.00  0.00           H  
ATOM    510  HB3 HIE    32      36.639  53.281  43.884  1.00  0.00           H  
ATOM    511  CG  HIE    32      35.585  53.718  42.278  1.00  0.00           C  
ATOM    512  ND1 HIE    32      35.146  53.627  40.972  1.00  0.00           N  
ATOM    513  CE1 HIE    32      33.854  54.044  40.922  1.00  0.00           C  
ATOM    514  HE1 HIE    32      33.179  54.076  40.080  1.00  0.00           H  
ATOM    515  NE2 HIE    32      33.382  54.320  42.145  1.00  0.00           N  
ATOM    516  HE2 HIE    32      32.486  54.657  42.467  1.00  0.00           H  
ATOM    517  CD2 HIE    32      34.456  54.076  43.010  1.00  0.00           C  
ATOM    518  HD2 HIE    32      34.473  54.237  44.078  1.00  0.00           H  
ATOM    519  C   HIE    32      39.412  53.990  43.062  1.00  0.00           C  
ATOM    520  O   HIE    32      39.933  53.045  42.506  1.00  0.00           O  
ATOM    521  N   LEU    33      40.041  54.825  43.881  1.00  0.00           N  
ATOM    522  H   LEU    33      39.595  55.720  44.025  1.00  0.00           H  
ATOM    523  CA  LEU    33      41.282  54.510  44.587  1.00  0.00           C  
ATOM    524  HA  LEU    33      41.924  53.858  43.994  1.00  0.00           H  
ATOM    525  CB  LEU    33      41.948  55.848  44.990  1.00  0.00           C  
ATOM    526  HB2 LEU    33      41.152  56.280  45.597  1.00  0.00           H  
ATOM    527  HB3 LEU    33      42.863  55.640  45.545  1.00  0.00           H  
ATOM    528  CG  LEU    33      42.326  56.764  43.802  1.00  0.00           C  
ATOM    529  HG  LEU    33      41.457  57.095  43.234  1.00  0.00           H  
ATOM    530  CD1 LEU    33      43.028  58.052  44.160  1.00  0.00           C  
ATOM    531 HD11 LEU    33      42.385  58.703  44.753  1.00  0.00           H  
ATOM    532 HD12 LEU    33      43.905  57.833  44.769  1.00  0.00           H  
ATOM    533 HD13 LEU    33      43.231  58.634  43.261  1.00  0.00           H  
ATOM    534  CD2 LEU    33      43.324  56.029  42.825  1.00  0.00           C  
ATOM    535 HD21 LEU    33      43.651  56.714  42.043  1.00  0.00           H  
ATOM    536 HD22 LEU    33      44.110  55.587  43.436  1.00  0.00           H  
ATOM    537 HD23 LEU    33      42.824  55.172  42.375  1.00  0.00           H  
ATOM    538  C   LEU    33      41.025  53.738  45.897  1.00  0.00           C  
ATOM    539  O   LEU    33      40.042  54.012  46.648  1.00  0.00           O  
ATOM    540  N   ILE    34      41.921  52.814  46.222  1.00  0.00           N  
ATOM    541  H   ILE    34      42.762  52.775  45.664  1.00  0.00           H  
ATOM    542  CA  ILE    34      41.739  51.872  47.338  1.00  0.00           C  
ATOM    543  HA  ILE    34      40.930  52.208  47.986  1.00  0.00           H  
ATOM    544  CB  ILE    34      41.210  50.455  46.958  1.00  0.00           C  
ATOM    545  HB  ILE    34      41.897  49.987  46.254  1.00  0.00           H  
ATOM    546  CG2 ILE    34      41.186  49.699  48.276  1.00  0.00           C  
ATOM    547 HG21 ILE    34      40.600  50.272  48.995  1.00  0.00           H  
ATOM    548 HG22 ILE    34      40.629  48.770  48.162  1.00  0.00           H  
ATOM    549 HG23 ILE    34      42.150  49.450  48.721  1.00  0.00           H  
ATOM    550  CG1 ILE    34      39.841  50.597  46.309  1.00  0.00           C  
ATOM    551 HG12 ILE    34      39.225  51.205  46.972  1.00  0.00           H  
ATOM    552 HG13 ILE    34      39.972  51.154  45.381  1.00  0.00           H  
ATOM    553  CD1 ILE    34      39.202  49.256  45.975  1.00  0.00           C  
ATOM    554 HD11 ILE    34      39.971  48.626  45.528  1.00  0.00           H  
ATOM    555 HD12 ILE    34      38.925  48.735  46.891  1.00  0.00           H  
ATOM    556 HD13 ILE    34      38.469  49.517  45.211  1.00  0.00           H  
ATOM    557  C   ILE    34      43.090  51.971  48.166  1.00  0.00           C  
ATOM    558  O   ILE    34      44.194  51.726  47.709  1.00  0.00           O  
ATOM    559  N   TYR    35      42.915  52.270  49.460  1.00  0.00           N  
ATOM    560  H   TYR    35      42.065  52.688  49.810  1.00  0.00           H  
ATOM    561  CA  TYR    35      44.025  52.351  50.354  1.00  0.00           C  
ATOM    562  HA  TYR    35      44.825  52.824  49.785  1.00  0.00           H  
ATOM    563  CB  TYR    35      43.768  53.426  51.445  1.00  0.00           C  
ATOM    564  HB2 TYR    35      43.133  54.231  51.074  1.00  0.00           H  
ATOM    565  HB3 TYR    35      43.159  52.919  52.194  1.00  0.00           H  
ATOM    566  CG  TYR    35      44.934  53.892  52.213  1.00  0.00           C  
ATOM    567  CD1 TYR    35      45.319  55.220  52.009  1.00  0.00           C  
ATOM    568  HD1 TYR    35      44.864  55.722  51.168  1.00  0.00           H  
ATOM    569  CE1 TYR    35      46.398  55.732  52.770  1.00  0.00           C  
ATOM    570  HE1 TYR    35      46.718  56.751  52.606  1.00  0.00           H  
ATOM    571  CZ  TYR    35      47.076  54.901  53.707  1.00  0.00           C  
ATOM    572  OH  TYR    35      48.035  55.502  54.437  1.00  0.00           O  
ATOM    573  HH  TYR    35      48.496  55.054  55.151  1.00  0.00           H  
ATOM    574  CE2 TYR    35      46.585  53.662  54.005  1.00  0.00           C  
ATOM    575  HE2 TYR    35      47.042  53.020  54.743  1.00  0.00           H  
ATOM    576  CD2 TYR    35      45.533  53.117  53.233  1.00  0.00           C  
ATOM    577  HD2 TYR    35      45.154  52.109  53.311  1.00  0.00           H  
ATOM    578  C   TYR    35      44.439  51.003  51.009  1.00  0.00           C  
ATOM    579  O   TYR    35      43.750  50.438  51.792  1.00  0.00           O  
ATOM    580  N   ALA    36      45.658  50.508  50.693  1.00  0.00           N  
ATOM    581  H   ALA    36      46.191  51.000  49.990  1.00  0.00           H  
ATOM    582  CA  ALA    36      46.165  49.353  51.394  1.00  0.00           C  
ATOM    583  HA  ALA    36      45.441  48.732  51.923  1.00  0.00           H  
ATOM    584  CB  ALA    36      46.625  48.311  50.218  1.00  0.00           C  
ATOM    585  HB1 ALA    36      45.913  48.186  49.402  1.00  0.00           H  
ATOM    586  HB2 ALA    36      47.491  48.767  49.739  1.00  0.00           H  
ATOM    587  HB3 ALA    36      46.927  47.345  50.622  1.00  0.00           H  
ATOM    588  C   ALA    36      47.327  49.664  52.365  1.00  0.00           C  
ATOM    589  O   ALA    36      48.407  50.111  51.895  1.00  0.00           O  
ATOM    590  N   PHE    37      47.198  49.472  53.674  1.00  0.00           N  
ATOM    591  H   PHE    37      48.070  49.631  54.159  1.00  0.00           H  
ATOM    592  CA  PHE    37      46.031  49.049  54.501  1.00  0.00           C  
ATOM    593  HA  PHE    37      45.112  49.160  53.925  1.00  0.00           H  
ATOM    594  CB  PHE    37      46.116  47.564  54.836  1.00  0.00           C  
ATOM    595  HB2 PHE    37      46.862  47.512  55.629  1.00  0.00           H  
ATOM    596  HB3 PHE    37      45.196  47.248  55.327  1.00  0.00           H  
ATOM    597  CG  PHE    37      46.545  46.554  53.753  1.00  0.00           C  
ATOM    598  CD1 PHE    37      45.547  45.975  52.940  1.00  0.00           C  
ATOM    599  HD1 PHE    37      44.519  46.257  53.117  1.00  0.00           H  
ATOM    600  CE1 PHE    37      45.832  44.991  51.954  1.00  0.00           C  
ATOM    601  HE1 PHE    37      45.125  44.707  51.188  1.00  0.00           H  
ATOM    602  CZ  PHE    37      47.123  44.589  51.933  1.00  0.00           C  
ATOM    603  HZ  PHE    37      47.359  43.815  51.217  1.00  0.00           H  
ATOM    604  CE2 PHE    37      48.153  45.080  52.724  1.00  0.00           C  
ATOM    605  HE2 PHE    37      49.162  44.705  52.632  1.00  0.00           H  
ATOM    606  CD2 PHE    37      47.853  46.098  53.696  1.00  0.00           C  
ATOM    607  HD2 PHE    37      48.572  46.644  54.289  1.00  0.00           H  
ATOM    608  C   PHE    37      45.929  49.793  55.833  1.00  0.00           C  
ATOM    609  O   PHE    37      46.885  50.449  56.153  1.00  0.00           O  
ATOM    610  N   ALA    38      44.826  49.856  56.482  1.00  0.00           N  
ATOM    611  H   ALA    38      43.964  49.458  56.138  1.00  0.00           H  
ATOM    612  CA  ALA    38      44.743  50.197  57.907  1.00  0.00           C  
ATOM    613  HA  ALA    38      45.584  50.872  58.072  1.00  0.00           H  
ATOM    614  CB  ALA    38      43.507  50.962  58.205  1.00  0.00           C  
ATOM    615  HB1 ALA    38      42.601  50.380  58.034  1.00  0.00           H  
ATOM    616  HB2 ALA    38      43.540  51.248  59.257  1.00  0.00           H  
ATOM    617  HB3 ALA    38      43.517  51.841  57.561  1.00  0.00           H  
ATOM    618  C   ALA    38      44.806  48.935  58.786  1.00  0.00           C  
ATOM    619  O   ALA    38      44.909  47.831  58.212  1.00  0.00           O  
ATOM    620  N   GLY    39      44.824  49.069  60.106  1.00  0.00           N  
ATOM    621  H   GLY    39      44.717  49.963  60.564  1.00  0.00           H  
ATOM    622  CA  GLY    39      44.670  47.950  61.116  1.00  0.00           C  
ATOM    623  HA2 GLY    39      45.047  47.034  60.661  1.00  0.00           H  
ATOM    624  HA3 GLY    39      45.102  48.199  62.085  1.00  0.00           H  
ATOM    625  C   GLY    39      43.233  47.763  61.522  1.00  0.00           C  
ATOM    626  O   GLY    39      42.513  48.748  61.428  1.00  0.00           O  
ATOM    627  N   MET    40      42.892  46.577  62.088  1.00  0.00           N  
ATOM    628  H   MET    40      43.630  45.895  62.187  1.00  0.00           H  
ATOM    629  CA  MET    40      41.637  46.393  62.844  1.00  0.00           C  
ATOM    630  HA  MET    40      41.348  47.326  63.328  1.00  0.00           H  
ATOM    631  CB  MET    40      40.460  46.173  61.864  1.00  0.00           C  
ATOM    632  HB2 MET    40      40.521  46.992  61.147  1.00  0.00           H  
ATOM    633  HB3 MET    40      40.588  45.240  61.316  1.00  0.00           H  
ATOM    634  CG  MET    40      39.143  46.239  62.596  1.00  0.00           C  
ATOM    635  HG2 MET    40      39.174  46.939  63.431  1.00  0.00           H  
ATOM    636  HG3 MET    40      38.436  46.621  61.859  1.00  0.00           H  
ATOM    637  SD  MET    40      38.671  44.631  63.128  1.00  0.00           S  
ATOM    638  CE  MET    40      38.290  43.830  61.563  1.00  0.00           C  
ATOM    639  HE1 MET    40      38.245  42.747  61.676  1.00  0.00           H  
ATOM    640  HE2 MET    40      37.269  44.145  61.344  1.00  0.00           H  
ATOM    641  HE3 MET    40      38.969  43.980  60.723  1.00  0.00           H  
ATOM    642  C   MET    40      41.800  45.213  63.833  1.00  0.00           C  
ATOM    643  O   MET    40      42.262  44.124  63.456  1.00  0.00           O  
ATOM    644  N   THR    41      41.560  45.437  65.132  1.00  0.00           N  
ATOM    645  H   THR    41      41.099  46.324  65.281  1.00  0.00           H  
ATOM    646  CA  THR    41      41.821  44.542  66.229  1.00  0.00           C  
ATOM    647  HA  THR    41      41.501  43.533  65.970  1.00  0.00           H  
ATOM    648  CB  THR    41      43.313  44.504  66.578  1.00  0.00           C  
ATOM    649  HB  THR    41      43.890  44.553  65.655  1.00  0.00           H  
ATOM    650  CG2 THR    41      43.778  45.751  67.359  1.00  0.00           C  
ATOM    651 HG21 THR    41      43.355  46.630  66.873  1.00  0.00           H  
ATOM    652 HG22 THR    41      43.488  45.692  68.408  1.00  0.00           H  
ATOM    653 HG23 THR    41      44.846  45.965  67.383  1.00  0.00           H  
ATOM    654  OG1 THR    41      43.540  43.480  67.431  1.00  0.00           O  
ATOM    655  HG1 THR    41      44.476  43.516  67.643  1.00  0.00           H  
ATOM    656  C   THR    41      40.903  44.835  67.415  1.00  0.00           C  
ATOM    657  O   THR    41      40.544  45.990  67.596  1.00  0.00           O  
ATOM    658  N   ASN    42      40.451  43.793  68.186  1.00  0.00           N  
ATOM    659  H   ASN    42      40.786  42.866  67.967  1.00  0.00           H  
ATOM    660  CA  ASN    42      39.333  43.941  69.168  1.00  0.00           C  
ATOM    661  HA  ASN    42      38.980  42.932  69.381  1.00  0.00           H  
ATOM    662  CB  ASN    42      39.753  44.607  70.499  1.00  0.00           C  
ATOM    663  HB2 ASN    42      39.660  45.688  70.397  1.00  0.00           H  
ATOM    664  HB3 ASN    42      39.074  44.338  71.308  1.00  0.00           H  
ATOM    665  CG  ASN    42      41.105  44.213  71.098  1.00  0.00           C  
ATOM    666  OD1 ASN    42      41.301  43.013  71.429  1.00  0.00           O  
ATOM    667  ND2 ASN    42      41.916  45.154  71.324  1.00  0.00           N  
ATOM    668 HD21 ASN    42      42.797  44.802  71.671  1.00  0.00           H  
ATOM    669 HD22 ASN    42      41.800  46.035  70.844  1.00  0.00           H  
ATOM    670  C   ASN    42      38.134  44.621  68.483  1.00  0.00           C  
ATOM    671  O   ASN    42      37.511  45.527  69.051  1.00  0.00           O  
ATOM    672  N   HIE    43      37.819  44.181  67.253  1.00  0.00           N  
ATOM    673  H   HIE    43      38.491  43.517  66.898  1.00  0.00           H  
ATOM    674  CA  HIE    43      36.761  44.746  66.354  1.00  0.00           C  
ATOM    675  HA  HIE    43      36.863  44.270  65.379  1.00  0.00           H  
ATOM    676  CB  HIE    43      35.408  44.161  66.822  1.00  0.00           C  
ATOM    677  HB2 HIE    43      34.818  44.892  67.375  1.00  0.00           H  
ATOM    678  HB3 HIE    43      34.948  43.830  65.891  1.00  0.00           H  
ATOM    679  CG  HIE    43      35.525  42.898  67.704  1.00  0.00           C  
ATOM    680  ND1 HIE    43      35.936  41.632  67.228  1.00  0.00           N  
ATOM    681  CE1 HIE    43      35.725  40.826  68.227  1.00  0.00           C  
ATOM    682  HE1 HIE    43      36.005  39.784  68.192  1.00  0.00           H  
ATOM    683  NE2 HIE    43      35.274  41.478  69.277  1.00  0.00           N  
ATOM    684  HE2 HIE    43      34.906  41.126  70.149  1.00  0.00           H  
ATOM    685  CD2 HIE    43      35.135  42.785  68.973  1.00  0.00           C  
ATOM    686  HD2 HIE    43      34.731  43.596  69.561  1.00  0.00           H  
ATOM    687  C   HIE    43      36.734  46.188  65.986  1.00  0.00           C  
ATOM    688  O   HIE    43      35.662  46.711  65.588  1.00  0.00           O  
ATOM    689  N   GLN    44      37.908  46.880  66.056  1.00  0.00           N  
ATOM    690  H   GLN    44      38.713  46.503  66.536  1.00  0.00           H  
ATOM    691  CA  GLN    44      37.895  48.360  65.862  1.00  0.00           C  
ATOM    692  HA  GLN    44      36.963  48.580  65.342  1.00  0.00           H  
ATOM    693  CB  GLN    44      37.730  49.065  67.259  1.00  0.00           C  
ATOM    694  HB2 GLN    44      38.426  48.637  67.980  1.00  0.00           H  
ATOM    695  HB3 GLN    44      37.845  50.139  67.114  1.00  0.00           H  
ATOM    696  CG  GLN    44      36.275  48.756  67.879  1.00  0.00           C  
ATOM    697  HG2 GLN    44      35.519  48.755  67.093  1.00  0.00           H  
ATOM    698  HG3 GLN    44      36.394  47.800  68.389  1.00  0.00           H  
ATOM    699  CD  GLN    44      35.864  49.803  68.879  1.00  0.00           C  
ATOM    700  OE1 GLN    44      35.356  50.798  68.501  1.00  0.00           O  
ATOM    701  NE2 GLN    44      36.046  49.676  70.132  1.00  0.00           N  
ATOM    702 HE21 GLN    44      35.594  50.370  70.709  1.00  0.00           H  
ATOM    703 HE22 GLN    44      36.368  48.829  70.579  1.00  0.00           H  
ATOM    704  C   GLN    44      39.047  48.868  65.029  1.00  0.00           C  
ATOM    705  O   GLN    44      40.095  48.235  65.019  1.00  0.00           O  
ATOM    706  N   LEU    45      38.941  49.991  64.275  1.00  0.00           N  
ATOM    707  H   LEU    45      38.147  50.572  64.501  1.00  0.00           H  
ATOM    708  CA  LEU    45      39.920  50.356  63.336  1.00  0.00           C  
ATOM    709  HA  LEU    45      40.436  49.491  62.919  1.00  0.00           H  
ATOM    710  CB  LEU    45      39.296  51.042  62.163  1.00  0.00           C  
ATOM    711  HB2 LEU    45      38.671  51.873  62.488  1.00  0.00           H  
ATOM    712  HB3 LEU    45      40.046  51.550  61.557  1.00  0.00           H  
ATOM    713  CG  LEU    45      38.434  50.255  61.192  1.00  0.00           C  
ATOM    714  HG  LEU    45      38.984  49.329  61.022  1.00  0.00           H  
ATOM    715  CD1 LEU    45      37.041  49.805  61.765  1.00  0.00           C  
ATOM    716 HD11 LEU    45      37.193  49.088  62.572  1.00  0.00           H  
ATOM    717 HD12 LEU    45      36.548  50.666  62.216  1.00  0.00           H  
ATOM    718 HD13 LEU    45      36.455  49.319  60.985  1.00  0.00           H  
ATOM    719  CD2 LEU    45      38.196  50.982  59.902  1.00  0.00           C  
ATOM    720 HD21 LEU    45      37.638  51.916  59.959  1.00  0.00           H  
ATOM    721 HD22 LEU    45      39.129  51.041  59.340  1.00  0.00           H  
ATOM    722 HD23 LEU    45      37.567  50.322  59.304  1.00  0.00           H  
ATOM    723  C   LEU    45      41.085  51.152  63.963  1.00  0.00           C  
ATOM    724  O   LEU    45      40.952  51.890  64.906  1.00  0.00           O  
ATOM    725  N   SER    46      42.263  51.052  63.375  1.00  0.00           N  
ATOM    726  H   SER    46      42.310  50.483  62.542  1.00  0.00           H  
ATOM    727  CA  SER    46      43.535  51.487  64.036  1.00  0.00           C  
ATOM    728  HA  SER    46      43.322  52.353  64.662  1.00  0.00           H  
ATOM    729  CB  SER    46      44.174  50.436  64.952  1.00  0.00           C  
ATOM    730  HB2 SER    46      43.358  50.043  65.558  1.00  0.00           H  
ATOM    731  HB3 SER    46      44.672  49.647  64.388  1.00  0.00           H  
ATOM    732  OG  SER    46      45.037  51.110  65.828  1.00  0.00           O  
ATOM    733  HG  SER    46      44.530  51.605  66.476  1.00  0.00           H  
ATOM    734  C   SER    46      44.569  51.860  62.971  1.00  0.00           C  
ATOM    735  O   SER    46      44.651  51.277  61.896  1.00  0.00           O  
ATOM    736  N   THR    47      45.505  52.754  63.223  1.00  0.00           N  
ATOM    737  H   THR    47      45.498  53.215  64.122  1.00  0.00           H  
ATOM    738  CA  THR    47      46.463  53.266  62.260  1.00  0.00           C  
ATOM    739  HA  THR    47      45.999  53.180  61.277  1.00  0.00           H  
ATOM    740  CB  THR    47      46.921  54.718  62.595  1.00  0.00           C  
ATOM    741  HB  THR    47      47.662  55.019  61.854  1.00  0.00           H  
ATOM    742  CG2 THR    47      45.790  55.762  62.544  1.00  0.00           C  
ATOM    743 HG21 THR    47      45.088  55.592  63.361  1.00  0.00           H  
ATOM    744 HG22 THR    47      46.154  56.752  62.819  1.00  0.00           H  
ATOM    745 HG23 THR    47      45.168  55.785  61.649  1.00  0.00           H  
ATOM    746  OG1 THR    47      47.533  54.668  63.890  1.00  0.00           O  
ATOM    747  HG1 THR    47      48.463  54.452  63.793  1.00  0.00           H  
ATOM    748  C   THR    47      47.650  52.367  62.219  1.00  0.00           C  
ATOM    749  O   THR    47      47.870  51.501  63.093  1.00  0.00           O  
ATOM    750  N   THR    48      48.470  52.444  61.198  1.00  0.00           N  
ATOM    751  H   THR    48      48.336  53.069  60.415  1.00  0.00           H  
ATOM    752  CA  THR    48      49.650  51.517  60.977  1.00  0.00           C  
ATOM    753  HA  THR    48      49.859  50.939  61.878  1.00  0.00           H  
ATOM    754  CB  THR    48      49.407  50.602  59.787  1.00  0.00           C  
ATOM    755  HB  THR    48      50.333  50.035  59.693  1.00  0.00           H  
ATOM    756  CG2 THR    48      48.250  49.566  60.043  1.00  0.00           C  
ATOM    757 HG21 THR    48      48.364  49.084  61.014  1.00  0.00           H  
ATOM    758 HG22 THR    48      47.279  50.046  59.920  1.00  0.00           H  
ATOM    759 HG23 THR    48      48.393  48.764  59.319  1.00  0.00           H  
ATOM    760  OG1 THR    48      49.256  51.328  58.595  1.00  0.00           O  
ATOM    761  HG1 THR    48      48.753  52.140  58.686  1.00  0.00           H  
ATOM    762  C   THR    48      51.026  52.272  60.832  1.00  0.00           C  
ATOM    763  O   THR    48      51.994  51.875  61.376  1.00  0.00           O  
ATOM    764  N   GLU    49      51.134  53.435  60.116  1.00  0.00           N  
ATOM    765  H   GLU    49      50.335  53.810  59.626  1.00  0.00           H  
ATOM    766  CA  GLU    49      52.462  54.141  59.942  1.00  0.00           C  
ATOM    767  HA  GLU    49      53.248  53.498  60.338  1.00  0.00           H  
ATOM    768  CB  GLU    49      52.768  54.341  58.509  1.00  0.00           C  
ATOM    769  HB2 GLU    49      52.064  55.072  58.110  1.00  0.00           H  
ATOM    770  HB3 GLU    49      53.757  54.783  58.390  1.00  0.00           H  
ATOM    771  CG  GLU    49      52.840  53.112  57.513  1.00  0.00           C  
ATOM    772  HG2 GLU    49      51.831  52.718  57.389  1.00  0.00           H  
ATOM    773  HG3 GLU    49      53.138  53.464  56.525  1.00  0.00           H  
ATOM    774  CD  GLU    49      53.788  52.023  58.055  1.00  0.00           C  
ATOM    775  OE1 GLU    49      53.547  50.823  57.727  1.00  0.00           O  
ATOM    776  OE2 GLU    49      54.858  52.285  58.686  1.00  0.00           O  
ATOM    777  C   GLU    49      52.502  55.435  60.780  1.00  0.00           C  
ATOM    778  O   GLU    49      51.479  56.023  61.065  1.00  0.00           O  
ATOM    779  N   TRP    50      53.723  55.801  61.135  1.00  0.00           N  
ATOM    780  H   TRP    50      54.523  55.222  60.923  1.00  0.00           H  
ATOM    781  CA  TRP    50      53.985  57.056  61.874  1.00  0.00           C  
ATOM    782  HA  TRP    50      53.488  57.064  62.844  1.00  0.00           H  
ATOM    783  CB  TRP    50      55.529  57.172  62.124  1.00  0.00           C  
ATOM    784  HB2 TRP    50      55.849  57.824  62.937  1.00  0.00           H  
ATOM    785  HB3 TRP    50      55.799  56.233  62.607  1.00  0.00           H  
ATOM    786  CG  TRP    50      56.348  57.600  60.938  1.00  0.00           C  
ATOM    787  CD1 TRP    50      56.499  56.756  59.889  1.00  0.00           C  
ATOM    788  HD1 TRP    50      56.073  55.772  59.759  1.00  0.00           H  
ATOM    789  NE1 TRP    50      57.153  57.450  58.859  1.00  0.00           N  
ATOM    790  HE1 TRP    50      57.168  57.130  57.901  1.00  0.00           H  
ATOM    791  CE2 TRP    50      57.573  58.735  59.263  1.00  0.00           C  
ATOM    792  CZ2 TRP    50      58.108  59.841  58.600  1.00  0.00           C  
ATOM    793  HZ2 TRP    50      58.557  59.820  57.619  1.00  0.00           H  
ATOM    794  CH2 TRP    50      58.165  61.062  59.213  1.00  0.00           C  
ATOM    795  HH2 TRP    50      58.605  61.859  58.631  1.00  0.00           H  
ATOM    796  CZ3 TRP    50      57.705  61.134  60.557  1.00  0.00           C  
ATOM    797  HZ3 TRP    50      57.827  62.121  60.980  1.00  0.00           H  
ATOM    798  CE3 TRP    50      57.233  60.059  61.260  1.00  0.00           C  
ATOM    799  HE3 TRP    50      56.854  60.111  62.270  1.00  0.00           H  
ATOM    800  CD2 TRP    50      57.085  58.758  60.649  1.00  0.00           C  
ATOM    801  C   TRP    50      53.501  58.362  61.168  1.00  0.00           C  
ATOM    802  O   TRP    50      53.618  59.490  61.729  1.00  0.00           O  
ATOM    803  N   ASN    51      52.955  58.296  59.900  1.00  0.00           N  
ATOM    804  H   ASN    51      52.911  57.402  59.432  1.00  0.00           H  
ATOM    805  CA  ASN    51      52.471  59.427  59.097  1.00  0.00           C  
ATOM    806  HA  ASN    51      52.277  60.231  59.807  1.00  0.00           H  
ATOM    807  CB  ASN    51      53.618  59.783  58.126  1.00  0.00           C  
ATOM    808  HB2 ASN    51      53.361  60.653  57.522  1.00  0.00           H  
ATOM    809  HB3 ASN    51      54.432  60.023  58.811  1.00  0.00           H  
ATOM    810  CG  ASN    51      54.164  58.757  57.102  1.00  0.00           C  
ATOM    811  OD1 ASN    51      53.683  57.667  56.873  1.00  0.00           O  
ATOM    812  ND2 ASN    51      55.194  59.109  56.460  1.00  0.00           N  
ATOM    813 HD21 ASN    51      55.576  58.429  55.819  1.00  0.00           H  
ATOM    814 HD22 ASN    51      55.656  59.987  56.652  1.00  0.00           H  
ATOM    815  C   ASN    51      51.143  59.083  58.400  1.00  0.00           C  
ATOM    816  O   ASN    51      50.718  59.844  57.591  1.00  0.00           O  
ATOM    817  N   ASP    52      50.456  57.990  58.876  1.00  0.00           N  
ATOM    818  H   ASP    52      50.840  57.380  59.584  1.00  0.00           H  
ATOM    819  CA  ASP    52      49.167  57.480  58.285  1.00  0.00           C  
ATOM    820  HA  ASP    52      49.436  57.121  57.291  1.00  0.00           H  
ATOM    821  CB  ASP    52      48.578  56.299  58.946  1.00  0.00           C  
ATOM    822  HB2 ASP    52      49.136  56.034  59.844  1.00  0.00           H  
ATOM    823  HB3 ASP    52      47.553  56.553  59.217  1.00  0.00           H  
ATOM    824  CG  ASP    52      48.529  55.056  58.097  1.00  0.00           C  
ATOM    825  OD1 ASP    52      48.772  54.984  56.855  1.00  0.00           O  
ATOM    826  OD2 ASP    52      48.269  54.010  58.760  1.00  0.00           O  
ATOM    827  C   ASP    52      48.150  58.602  58.023  1.00  0.00           C  
ATOM    828  O   ASP    52      47.776  58.772  56.926  1.00  0.00           O  
ATOM    829  N   GLU    53      47.823  59.320  59.061  1.00  0.00           N  
ATOM    830  H   GLU    53      48.267  59.062  59.930  1.00  0.00           H  
ATOM    831  CA  GLU    53      46.886  60.494  58.942  1.00  0.00           C  
ATOM    832  HA  GLU    53      45.991  60.031  58.526  1.00  0.00           H  
ATOM    833  CB  GLU    53      46.565  61.030  60.254  1.00  0.00           C  
ATOM    834  HB2 GLU    53      47.499  61.359  60.708  1.00  0.00           H  
ATOM    835  HB3 GLU    53      46.022  61.967  60.130  1.00  0.00           H  
ATOM    836  CG  GLU    53      45.884  60.166  61.284  1.00  0.00           C  
ATOM    837  HG2 GLU    53      45.006  59.729  60.808  1.00  0.00           H  
ATOM    838  HG3 GLU    53      46.496  59.289  61.499  1.00  0.00           H  
ATOM    839  CD  GLU    53      45.619  60.977  62.619  1.00  0.00           C  
ATOM    840  OE1 GLU    53      46.427  61.576  63.247  1.00  0.00           O  
ATOM    841  OE2 GLU    53      44.397  60.891  62.942  1.00  0.00           O  
ATOM    842  C   GLU    53      47.288  61.500  57.929  1.00  0.00           C  
ATOM    843  O   GLU    53      46.402  62.055  57.321  1.00  0.00           O  
ATOM    844  N   THR    54      48.581  61.868  57.848  1.00  0.00           N  
ATOM    845  H   THR    54      49.225  61.284  58.363  1.00  0.00           H  
ATOM    846  CA  THR    54      49.175  62.827  56.809  1.00  0.00           C  
ATOM    847  HA  THR    54      48.573  63.735  56.841  1.00  0.00           H  
ATOM    848  CB  THR    54      50.688  63.130  57.146  1.00  0.00           C  
ATOM    849  HB  THR    54      51.244  62.193  57.169  1.00  0.00           H  
ATOM    850  CG2 THR    54      51.352  64.118  56.054  1.00  0.00           C  
ATOM    851 HG21 THR    54      52.322  64.428  56.443  1.00  0.00           H  
ATOM    852 HG22 THR    54      51.372  63.513  55.148  1.00  0.00           H  
ATOM    853 HG23 THR    54      50.643  64.944  56.008  1.00  0.00           H  
ATOM    854  OG1 THR    54      50.914  63.698  58.443  1.00  0.00           O  
ATOM    855  HG1 THR    54      50.592  63.065  59.089  1.00  0.00           H  
ATOM    856  C   THR    54      49.096  62.166  55.445  1.00  0.00           C  
ATOM    857  O   THR    54      48.788  62.821  54.461  1.00  0.00           O  
ATOM    858  N   LEU    55      49.265  60.806  55.327  1.00  0.00           N  
ATOM    859  H   LEU    55      49.515  60.347  56.192  1.00  0.00           H  
ATOM    860  CA  LEU    55      48.907  60.013  54.107  1.00  0.00           C  
ATOM    861  HA  LEU    55      49.328  60.593  53.286  1.00  0.00           H  
ATOM    862  CB  LEU    55      49.639  58.637  54.022  1.00  0.00           C  
ATOM    863  HB2 LEU    55      49.207  58.022  54.811  1.00  0.00           H  
ATOM    864  HB3 LEU    55      49.404  58.202  53.051  1.00  0.00           H  
ATOM    865  CG  LEU    55      51.151  58.669  54.120  1.00  0.00           C  
ATOM    866  HG  LEU    55      51.425  59.165  55.051  1.00  0.00           H  
ATOM    867  CD1 LEU    55      51.666  57.225  54.109  1.00  0.00           C  
ATOM    868 HD11 LEU    55      51.058  56.815  54.917  1.00  0.00           H  
ATOM    869 HD12 LEU    55      51.413  56.668  53.207  1.00  0.00           H  
ATOM    870 HD13 LEU    55      52.698  57.281  54.454  1.00  0.00           H  
ATOM    871  CD2 LEU    55      51.801  59.446  52.969  1.00  0.00           C  
ATOM    872 HD21 LEU    55      52.849  59.659  53.179  1.00  0.00           H  
ATOM    873 HD22 LEU    55      51.725  58.861  52.052  1.00  0.00           H  
ATOM    874 HD23 LEU    55      51.283  60.358  52.672  1.00  0.00           H  
ATOM    875  C   LEU    55      47.465  59.993  53.765  1.00  0.00           C  
ATOM    876  O   LEU    55      47.134  60.012  52.606  1.00  0.00           O  
ATOM    877  N   TYR    56      46.554  59.894  54.820  1.00  0.00           N  
ATOM    878  H   TYR    56      46.925  59.927  55.759  1.00  0.00           H  
ATOM    879  CA  TYR    56      45.109  60.033  54.598  1.00  0.00           C  
ATOM    880  HA  TYR    56      44.914  59.355  53.767  1.00  0.00           H  
ATOM    881  CB  TYR    56      44.260  59.600  55.820  1.00  0.00           C  
ATOM    882  HB2 TYR    56      44.343  60.338  56.618  1.00  0.00           H  
ATOM    883  HB3 TYR    56      43.212  59.573  55.522  1.00  0.00           H  
ATOM    884  CG  TYR    56      44.590  58.258  56.504  1.00  0.00           C  
ATOM    885  CD1 TYR    56      45.187  57.144  55.815  1.00  0.00           C  
ATOM    886  HD1 TYR    56      45.382  57.164  54.753  1.00  0.00           H  
ATOM    887  CE1 TYR    56      45.528  55.978  56.538  1.00  0.00           C  
ATOM    888  HE1 TYR    56      45.990  55.209  55.936  1.00  0.00           H  
ATOM    889  CZ  TYR    56      45.216  55.847  57.895  1.00  0.00           C  
ATOM    890  OH  TYR    56      45.419  54.710  58.684  1.00  0.00           O  
ATOM    891  HH  TYR    56      46.159  54.159  58.416  1.00  0.00           H  
ATOM    892  CE2 TYR    56      44.558  56.865  58.492  1.00  0.00           C  
ATOM    893  HE2 TYR    56      44.224  56.767  59.514  1.00  0.00           H  
ATOM    894  CD2 TYR    56      44.245  58.101  57.885  1.00  0.00           C  
ATOM    895  HD2 TYR    56      43.788  58.914  58.430  1.00  0.00           H  
ATOM    896  C   TYR    56      44.764  61.459  54.122  1.00  0.00           C  
ATOM    897  O   TYR    56      43.976  61.675  53.117  1.00  0.00           O  
ATOM    898  N   GLN    57      45.395  62.546  54.669  1.00  0.00           N  
ATOM    899  H   GLN    57      45.911  62.400  55.524  1.00  0.00           H  
ATOM    900  CA  GLN    57      45.283  63.880  54.004  1.00  0.00           C  
ATOM    901  HA  GLN    57      44.228  64.150  53.962  1.00  0.00           H  
ATOM    902  CB  GLN    57      45.873  65.072  54.848  1.00  0.00           C  
ATOM    903  HB2 GLN    57      45.389  64.975  55.819  1.00  0.00           H  
ATOM    904  HB3 GLN    57      46.951  65.007  54.995  1.00  0.00           H  
ATOM    905  CG  GLN    57      45.726  66.498  54.254  1.00  0.00           C  
ATOM    906  HG2 GLN    57      45.902  67.158  55.103  1.00  0.00           H  
ATOM    907  HG3 GLN    57      46.495  66.634  53.494  1.00  0.00           H  
ATOM    908  CD  GLN    57      44.356  66.910  53.599  1.00  0.00           C  
ATOM    909  OE1 GLN    57      43.376  66.385  54.025  1.00  0.00           O  
ATOM    910  NE2 GLN    57      44.259  67.950  52.773  1.00  0.00           N  
ATOM    911 HE21 GLN    57      43.357  68.269  52.450  1.00  0.00           H  
ATOM    912 HE22 GLN    57      45.006  68.619  52.647  1.00  0.00           H  
ATOM    913  C   GLN    57      45.848  63.954  52.553  1.00  0.00           C  
ATOM    914  O   GLN    57      45.132  64.352  51.665  1.00  0.00           O  
ATOM    915  N   GLU    58      47.099  63.610  52.254  1.00  0.00           N  
ATOM    916  H   GLU    58      47.648  63.305  53.045  1.00  0.00           H  
ATOM    917  CA  GLU    58      47.567  63.763  50.873  1.00  0.00           C  
ATOM    918  HA  GLU    58      47.389  64.781  50.527  1.00  0.00           H  
ATOM    919  CB  GLU    58      49.110  63.458  50.717  1.00  0.00           C  
ATOM    920  HB2 GLU    58      49.304  62.456  51.099  1.00  0.00           H  
ATOM    921  HB3 GLU    58      49.244  63.452  49.635  1.00  0.00           H  
ATOM    922  CG  GLU    58      49.963  64.425  51.473  1.00  0.00           C  
ATOM    923  HG2 GLU    58      49.763  64.337  52.541  1.00  0.00           H  
ATOM    924  HG3 GLU    58      51.015  64.194  51.302  1.00  0.00           H  
ATOM    925  CD  GLU    58      49.488  65.871  51.132  1.00  0.00           C  
ATOM    926  OE1 GLU    58      49.367  66.751  51.996  1.00  0.00           O  
ATOM    927  OE2 GLU    58      49.442  66.175  49.910  1.00  0.00           O  
ATOM    928  C   GLU    58      46.891  62.783  49.890  1.00  0.00           C  
ATOM    929  O   GLU    58      46.916  63.020  48.623  1.00  0.00           O  
ATOM    930  N   PHE    59      46.234  61.615  50.338  1.00  0.00           N  
ATOM    931  H   PHE    59      46.171  61.343  51.308  1.00  0.00           H  
ATOM    932  CA  PHE    59      45.385  60.672  49.518  1.00  0.00           C  
ATOM    933  HA  PHE    59      45.869  60.480  48.560  1.00  0.00           H  
ATOM    934  CB  PHE    59      45.318  59.307  50.247  1.00  0.00           C  
ATOM    935  HB2 PHE    59      46.318  58.899  50.391  1.00  0.00           H  
ATOM    936  HB3 PHE    59      44.814  59.556  51.181  1.00  0.00           H  
ATOM    937  CG  PHE    59      44.482  58.214  49.485  1.00  0.00           C  
ATOM    938  CD1 PHE    59      43.249  57.759  50.078  1.00  0.00           C  
ATOM    939  HD1 PHE    59      42.884  58.151  51.017  1.00  0.00           H  
ATOM    940  CE1 PHE    59      42.696  56.641  49.429  1.00  0.00           C  
ATOM    941  HE1 PHE    59      41.826  56.328  49.988  1.00  0.00           H  
ATOM    942  CZ  PHE    59      43.244  56.052  48.307  1.00  0.00           C  
ATOM    943  HZ  PHE    59      42.759  55.193  47.867  1.00  0.00           H  
ATOM    944  CE2 PHE    59      44.436  56.480  47.778  1.00  0.00           C  
ATOM    945  HE2 PHE    59      44.924  55.938  46.982  1.00  0.00           H  
ATOM    946  CD2 PHE    59      45.084  57.607  48.386  1.00  0.00           C  
ATOM    947  HD2 PHE    59      46.054  57.902  48.015  1.00  0.00           H  
ATOM    948  C   PHE    59      43.950  61.254  49.332  1.00  0.00           C  
ATOM    949  O   PHE    59      43.623  61.651  48.173  1.00  0.00           O  
ATOM    950  N   ASN    60      43.199  61.552  50.370  1.00  0.00           N  
ATOM    951  H   ASN    60      43.637  61.316  51.249  1.00  0.00           H  
ATOM    952  CA  ASN    60      41.852  61.934  50.313  1.00  0.00           C  
ATOM    953  HA  ASN    60      41.341  61.357  49.542  1.00  0.00           H  
ATOM    954  CB  ASN    60      41.102  61.671  51.684  1.00  0.00           C  
ATOM    955  HB2 ASN    60      41.529  62.293  52.471  1.00  0.00           H  
ATOM    956  HB3 ASN    60      40.126  62.145  51.582  1.00  0.00           H  
ATOM    957  CG  ASN    60      41.008  60.230  52.084  1.00  0.00           C  
ATOM    958  OD1 ASN    60      40.656  59.342  51.196  1.00  0.00           O  
ATOM    959  ND2 ASN    60      41.326  59.802  53.362  1.00  0.00           N  
ATOM    960 HD21 ASN    60      41.264  58.811  53.547  1.00  0.00           H  
ATOM    961 HD22 ASN    60      41.696  60.479  54.014  1.00  0.00           H  
ATOM    962  C   ASN    60      41.695  63.432  49.902  1.00  0.00           C  
ATOM    963  O   ASN    60      40.631  63.712  49.351  1.00  0.00           O  
ATOM    964  N   GLY    61      42.733  64.312  49.980  1.00  0.00           N  
ATOM    965  H   GLY    61      43.542  64.134  50.558  1.00  0.00           H  
ATOM    966  CA  GLY    61      42.841  65.687  49.424  1.00  0.00           C  
ATOM    967  HA2 GLY    61      42.007  66.320  49.729  1.00  0.00           H  
ATOM    968  HA3 GLY    61      43.769  66.045  49.868  1.00  0.00           H  
ATOM    969  C   GLY    61      42.840  65.792  47.957  1.00  0.00           C  
ATOM    970  O   GLY    61      42.597  66.858  47.419  1.00  0.00           O  
ATOM    971  N   LEU    62      43.160  64.659  47.187  1.00  0.00           N  
ATOM    972  H   LEU    62      43.622  63.906  47.677  1.00  0.00           H  
ATOM    973  CA  LEU    62      43.131  64.585  45.727  1.00  0.00           C  
ATOM    974  HA  LEU    62      43.935  65.187  45.307  1.00  0.00           H  
ATOM    975  CB  LEU    62      43.560  63.217  45.273  1.00  0.00           C  
ATOM    976  HB2 LEU    62      42.779  62.540  45.622  1.00  0.00           H  
ATOM    977  HB3 LEU    62      43.484  63.310  44.190  1.00  0.00           H  
ATOM    978  CG  LEU    62      45.016  62.819  45.505  1.00  0.00           C  
ATOM    979  HG  LEU    62      45.182  62.779  46.582  1.00  0.00           H  
ATOM    980  CD1 LEU    62      45.154  61.357  44.998  1.00  0.00           C  
ATOM    981 HD11 LEU    62      44.760  61.273  43.985  1.00  0.00           H  
ATOM    982 HD12 LEU    62      46.174  60.976  45.045  1.00  0.00           H  
ATOM    983 HD13 LEU    62      44.496  60.765  45.635  1.00  0.00           H  
ATOM    984  CD2 LEU    62      46.088  63.615  44.700  1.00  0.00           C  
ATOM    985 HD21 LEU    62      47.090  63.351  45.037  1.00  0.00           H  
ATOM    986 HD22 LEU    62      45.913  63.468  43.635  1.00  0.00           H  
ATOM    987 HD23 LEU    62      45.928  64.666  44.940  1.00  0.00           H  
ATOM    988  C   LEU    62      41.794  64.938  45.039  1.00  0.00           C  
ATOM    989  O   LEU    62      41.705  65.301  43.847  1.00  0.00           O  
ATOM    990  N   LYS    63      40.729  64.843  45.844  1.00  0.00           N  
ATOM    991  H   LYS    63      40.998  64.580  46.781  1.00  0.00           H  
ATOM    992  CA  LYS    63      39.411  65.126  45.463  1.00  0.00           C  
ATOM    993  HA  LYS    63      39.358  64.815  44.420  1.00  0.00           H  
ATOM    994  CB  LYS    63      38.371  64.305  46.273  1.00  0.00           C  
ATOM    995  HB2 LYS    63      38.672  64.538  47.294  1.00  0.00           H  
ATOM    996  HB3 LYS    63      37.354  64.678  46.150  1.00  0.00           H  
ATOM    997  CG  LYS    63      38.533  62.787  46.139  1.00  0.00           C  
ATOM    998  HG2 LYS    63      38.203  62.476  45.147  1.00  0.00           H  
ATOM    999  HG3 LYS    63      39.578  62.498  46.251  1.00  0.00           H  
ATOM   1000  CD  LYS    63      37.758  61.959  47.149  1.00  0.00           C  
ATOM   1001  HD2 LYS    63      36.711  62.197  46.963  1.00  0.00           H  
ATOM   1002  HD3 LYS    63      37.897  60.931  46.817  1.00  0.00           H  
ATOM   1003  CE  LYS    63      37.988  62.211  48.685  1.00  0.00           C  
ATOM   1004  HE2 LYS    63      39.035  62.152  48.982  1.00  0.00           H  
ATOM   1005  HE3 LYS    63      37.581  63.113  49.142  1.00  0.00           H  
ATOM   1006  NZ  LYS    63      37.136  61.166  49.399  1.00  0.00           N  
ATOM   1007  HZ1 LYS    63      36.163  61.082  49.142  1.00  0.00           H  
ATOM   1008  HZ2 LYS    63      37.494  60.282  49.065  1.00  0.00           H  
ATOM   1009  HZ3 LYS    63      37.225  61.131  50.404  1.00  0.00           H  
ATOM   1010  C   LYS    63      39.042  66.645  45.438  1.00  0.00           C  
ATOM   1011  O   LYS    63      38.032  67.045  44.759  1.00  0.00           O  
ATOM   1012  N   LYS    64      39.803  67.468  46.111  1.00  0.00           N  
ATOM   1013  H   LYS    64      40.623  67.174  46.622  1.00  0.00           H  
ATOM   1014  CA  LYS    64      39.826  68.930  45.897  1.00  0.00           C  
ATOM   1015  HA  LYS    64      38.823  69.330  46.046  1.00  0.00           H  
ATOM   1016  CB  LYS    64      40.724  69.697  46.888  1.00  0.00           C  
ATOM   1017  HB2 LYS    64      40.321  69.356  47.841  1.00  0.00           H  
ATOM   1018  HB3 LYS    64      41.744  69.327  46.789  1.00  0.00           H  
ATOM   1019  CG  LYS    64      40.910  71.252  46.825  1.00  0.00           C  
ATOM   1020  HG2 LYS    64      41.570  71.518  47.651  1.00  0.00           H  
ATOM   1021  HG3 LYS    64      41.430  71.590  45.929  1.00  0.00           H  
ATOM   1022  CD  LYS    64      39.622  71.981  46.981  1.00  0.00           C  
ATOM   1023  HD2 LYS    64      39.022  71.949  46.071  1.00  0.00           H  
ATOM   1024  HD3 LYS    64      39.167  71.624  47.905  1.00  0.00           H  
ATOM   1025  CE  LYS    64      39.894  73.471  47.198  1.00  0.00           C  
ATOM   1026  HE2 LYS    64      40.132  73.607  48.253  1.00  0.00           H  
ATOM   1027  HE3 LYS    64      40.701  73.814  46.551  1.00  0.00           H  
ATOM   1028  NZ  LYS    64      38.690  74.329  46.974  1.00  0.00           N  
ATOM   1029  HZ1 LYS    64      37.903  73.818  47.349  1.00  0.00           H  
ATOM   1030  HZ2 LYS    64      38.718  75.211  47.466  1.00  0.00           H  
ATOM   1031  HZ3 LYS    64      38.418  74.643  46.054  1.00  0.00           H  
ATOM   1032  C   LYS    64      40.179  69.295  44.478  1.00  0.00           C  
ATOM   1033  O   LYS    64      39.723  70.338  44.007  1.00  0.00           O  
ATOM   1034  N   MET    65      41.086  68.579  43.863  1.00  0.00           N  
ATOM   1035  H   MET    65      41.243  67.682  44.301  1.00  0.00           H  
ATOM   1036  CA  MET    65      41.532  68.864  42.506  1.00  0.00           C  
ATOM   1037  HA  MET    65      41.675  69.928  42.315  1.00  0.00           H  
ATOM   1038  CB  MET    65      42.927  68.351  42.410  1.00  0.00           C  
ATOM   1039  HB2 MET    65      42.840  67.289  42.641  1.00  0.00           H  
ATOM   1040  HB3 MET    65      43.233  68.493  41.373  1.00  0.00           H  
ATOM   1041  CG  MET    65      43.920  69.003  43.335  1.00  0.00           C  
ATOM   1042  HG2 MET    65      43.596  70.016  43.574  1.00  0.00           H  
ATOM   1043  HG3 MET    65      43.940  68.606  44.350  1.00  0.00           H  
ATOM   1044  SD  MET    65      45.622  69.034  42.717  1.00  0.00           S  
ATOM   1045  CE  MET    65      46.162  67.339  42.859  1.00  0.00           C  
ATOM   1046  HE1 MET    65      45.663  66.902  43.724  1.00  0.00           H  
ATOM   1047  HE2 MET    65      45.844  66.665  42.063  1.00  0.00           H  
ATOM   1048  HE3 MET    65      47.250  67.387  42.916  1.00  0.00           H  
ATOM   1049  C   MET    65      40.548  68.220  41.492  1.00  0.00           C  
ATOM   1050  O   MET    65      39.784  69.003  40.947  1.00  0.00           O  
ATOM   1051  N   ASN    66      40.459  66.854  41.423  1.00  0.00           N  
ATOM   1052  H   ASN    66      41.064  66.212  41.915  1.00  0.00           H  
ATOM   1053  CA  ASN    66      39.409  66.177  40.591  1.00  0.00           C  
ATOM   1054  HA  ASN    66      39.091  66.896  39.835  1.00  0.00           H  
ATOM   1055  CB  ASN    66      40.021  65.001  39.798  1.00  0.00           C  
ATOM   1056  HB2 ASN    66      40.780  65.374  39.110  1.00  0.00           H  
ATOM   1057  HB3 ASN    66      40.512  64.308  40.480  1.00  0.00           H  
ATOM   1058  CG  ASN    66      39.085  64.208  38.859  1.00  0.00           C  
ATOM   1059  OD1 ASN    66      37.907  64.437  38.675  1.00  0.00           O  
ATOM   1060  ND2 ASN    66      39.613  63.120  38.311  1.00  0.00           N  
ATOM   1061 HD21 ASN    66      39.057  62.551  37.688  1.00  0.00           H  
ATOM   1062 HD22 ASN    66      40.519  62.804  38.626  1.00  0.00           H  
ATOM   1063  C   ASN    66      38.195  65.849  41.474  1.00  0.00           C  
ATOM   1064  O   ASN    66      38.311  64.913  42.224  1.00  0.00           O  
ATOM   1065  N   PRO    67      37.045  66.563  41.443  1.00  0.00           N  
ATOM   1066  CD  PRO    67      36.684  67.539  40.425  1.00  0.00           C  
ATOM   1067  HD2 PRO    67      36.574  67.073  39.445  1.00  0.00           H  
ATOM   1068  HD3 PRO    67      37.352  68.397  40.493  1.00  0.00           H  
ATOM   1069  CG  PRO    67      35.195  67.938  40.772  1.00  0.00           C  
ATOM   1070  HG2 PRO    67      34.593  67.468  39.994  1.00  0.00           H  
ATOM   1071  HG3 PRO    67      35.099  69.021  40.692  1.00  0.00           H  
ATOM   1072  CB  PRO    67      34.920  67.316  42.176  1.00  0.00           C  
ATOM   1073  HB2 PRO    67      33.916  66.892  42.172  1.00  0.00           H  
ATOM   1074  HB3 PRO    67      35.193  68.077  42.906  1.00  0.00           H  
ATOM   1075  CA  PRO    67      35.862  66.155  42.298  1.00  0.00           C  
ATOM   1076  HA  PRO    67      36.146  66.062  43.346  1.00  0.00           H  
ATOM   1077  C   PRO    67      35.246  64.784  41.865  1.00  0.00           C  
ATOM   1078  O   PRO    67      34.460  64.252  42.650  1.00  0.00           O  
ATOM   1079  N   LYS    68      35.398  64.284  40.608  1.00  0.00           N  
ATOM   1080  H   LYS    68      36.114  64.697  40.028  1.00  0.00           H  
ATOM   1081  CA  LYS    68      34.784  63.042  40.148  1.00  0.00           C  
ATOM   1082  HA  LYS    68      33.722  63.085  40.391  1.00  0.00           H  
ATOM   1083  CB  LYS    68      35.008  63.041  38.587  1.00  0.00           C  
ATOM   1084  HB2 LYS    68      34.867  64.078  38.281  1.00  0.00           H  
ATOM   1085  HB3 LYS    68      36.035  62.793  38.316  1.00  0.00           H  
ATOM   1086  CG  LYS    68      33.957  62.309  37.784  1.00  0.00           C  
ATOM   1087  HG2 LYS    68      33.920  61.234  37.958  1.00  0.00           H  
ATOM   1088  HG3 LYS    68      32.976  62.724  38.015  1.00  0.00           H  
ATOM   1089  CD  LYS    68      34.247  62.526  36.263  1.00  0.00           C  
ATOM   1090  HD2 LYS    68      34.321  63.594  36.058  1.00  0.00           H  
ATOM   1091  HD3 LYS    68      35.205  62.065  36.020  1.00  0.00           H  
ATOM   1092  CE  LYS    68      33.272  61.721  35.325  1.00  0.00           C  
ATOM   1093  HE2 LYS    68      32.233  62.000  35.500  1.00  0.00           H  
ATOM   1094  HE3 LYS    68      33.527  61.987  34.299  1.00  0.00           H  
ATOM   1095  NZ  LYS    68      33.391  60.288  35.517  1.00  0.00           N  
ATOM   1096  HZ1 LYS    68      32.957  60.079  36.405  1.00  0.00           H  
ATOM   1097  HZ2 LYS    68      32.789  59.782  34.883  1.00  0.00           H  
ATOM   1098  HZ3 LYS    68      34.306  59.868  35.445  1.00  0.00           H  
ATOM   1099  C   LYS    68      35.344  61.799  40.819  1.00  0.00           C  
ATOM   1100  O   LYS    68      34.749  60.816  40.615  1.00  0.00           O  
ATOM   1101  N   LEU    69      36.474  61.938  41.519  1.00  0.00           N  
ATOM   1102  H   LEU    69      36.769  62.880  41.733  1.00  0.00           H  
ATOM   1103  CA  LEU    69      37.280  60.791  41.947  1.00  0.00           C  
ATOM   1104  HA  LEU    69      37.198  60.027  41.174  1.00  0.00           H  
ATOM   1105  CB  LEU    69      38.756  61.350  42.048  1.00  0.00           C  
ATOM   1106  HB2 LEU    69      38.923  61.793  41.066  1.00  0.00           H  
ATOM   1107  HB3 LEU    69      38.766  62.117  42.823  1.00  0.00           H  
ATOM   1108  CG  LEU    69      39.884  60.369  42.419  1.00  0.00           C  
ATOM   1109  HG  LEU    69      39.679  60.005  43.426  1.00  0.00           H  
ATOM   1110  CD1 LEU    69      39.887  59.145  41.443  1.00  0.00           C  
ATOM   1111 HD11 LEU    69      39.018  58.523  41.656  1.00  0.00           H  
ATOM   1112 HD12 LEU    69      39.797  59.556  40.437  1.00  0.00           H  
ATOM   1113 HD13 LEU    69      40.773  58.514  41.521  1.00  0.00           H  
ATOM   1114  CD2 LEU    69      41.186  61.069  42.353  1.00  0.00           C  
ATOM   1115 HD21 LEU    69      41.956  60.340  42.101  1.00  0.00           H  
ATOM   1116 HD22 LEU    69      41.193  61.972  41.742  1.00  0.00           H  
ATOM   1117 HD23 LEU    69      41.429  61.495  43.326  1.00  0.00           H  
ATOM   1118  C   LEU    69      36.801  60.222  43.263  1.00  0.00           C  
ATOM   1119  O   LEU    69      36.341  61.028  44.128  1.00  0.00           O  
ATOM   1120  N   LYS    70      36.969  58.941  43.498  1.00  0.00           N  
ATOM   1121  H   LYS    70      37.369  58.433  42.722  1.00  0.00           H  
ATOM   1122  CA  LYS    70      36.560  58.281  44.704  1.00  0.00           C  
ATOM   1123  HA  LYS    70      36.158  59.083  45.323  1.00  0.00           H  
ATOM   1124  CB  LYS    70      35.463  57.187  44.423  1.00  0.00           C  
ATOM   1125  HB2 LYS    70      35.877  56.439  43.747  1.00  0.00           H  
ATOM   1126  HB3 LYS    70      35.268  56.628  45.339  1.00  0.00           H  
ATOM   1127  CG  LYS    70      34.156  57.791  43.859  1.00  0.00           C  
ATOM   1128  HG2 LYS    70      34.450  58.339  42.964  1.00  0.00           H  
ATOM   1129  HG3 LYS    70      33.506  56.941  43.648  1.00  0.00           H  
ATOM   1130  CD  LYS    70      33.438  58.764  44.875  1.00  0.00           C  
ATOM   1131  HD2 LYS    70      33.139  58.180  45.745  1.00  0.00           H  
ATOM   1132  HD3 LYS    70      34.073  59.586  45.207  1.00  0.00           H  
ATOM   1133  CE  LYS    70      32.251  59.369  44.165  1.00  0.00           C  
ATOM   1134  HE2 LYS    70      32.372  59.635  43.114  1.00  0.00           H  
ATOM   1135  HE3 LYS    70      31.537  58.546  44.129  1.00  0.00           H  
ATOM   1136  NZ  LYS    70      31.639  60.486  44.865  1.00  0.00           N  
ATOM   1137  HZ1 LYS    70      30.768  60.782  44.449  1.00  0.00           H  
ATOM   1138  HZ2 LYS    70      31.494  60.080  45.779  1.00  0.00           H  
ATOM   1139  HZ3 LYS    70      32.229  61.290  45.024  1.00  0.00           H  
ATOM   1140  C   LYS    70      37.694  57.631  45.560  1.00  0.00           C  
ATOM   1141  O   LYS    70      38.625  57.126  44.892  1.00  0.00           O  
ATOM   1142  N   THR    71      37.646  57.681  46.860  1.00  0.00           N  
ATOM   1143  H   THR    71      36.922  58.240  47.288  1.00  0.00           H  
ATOM   1144  CA  THR    71      38.751  57.140  47.647  1.00  0.00           C  
ATOM   1145  HA  THR    71      39.337  56.433  47.060  1.00  0.00           H  
ATOM   1146  CB  THR    71      39.739  58.152  48.332  1.00  0.00           C  
ATOM   1147  HB  THR    71      40.308  57.605  49.084  1.00  0.00           H  
ATOM   1148  CG2 THR    71      40.791  58.884  47.453  1.00  0.00           C  
ATOM   1149 HG21 THR    71      41.250  58.135  46.807  1.00  0.00           H  
ATOM   1150 HG22 THR    71      40.185  59.579  46.872  1.00  0.00           H  
ATOM   1151 HG23 THR    71      41.674  59.256  47.973  1.00  0.00           H  
ATOM   1152  OG1 THR    71      38.994  59.110  49.085  1.00  0.00           O  
ATOM   1153  HG1 THR    71      39.392  59.013  49.953  1.00  0.00           H  
ATOM   1154  C   THR    71      38.164  56.233  48.756  1.00  0.00           C  
ATOM   1155  O   THR    71      37.436  56.753  49.618  1.00  0.00           O  
ATOM   1156  N   LEU    72      38.538  54.977  48.834  1.00  0.00           N  
ATOM   1157  H   LEU    72      39.164  54.793  48.063  1.00  0.00           H  
ATOM   1158  CA  LEU    72      38.211  53.989  49.890  1.00  0.00           C  
ATOM   1159  HA  LEU    72      37.558  54.513  50.587  1.00  0.00           H  
ATOM   1160  CB  LEU    72      37.540  52.762  49.127  1.00  0.00           C  
ATOM   1161  HB2 LEU    72      38.285  52.292  48.484  1.00  0.00           H  
ATOM   1162  HB3 LEU    72      37.507  51.949  49.852  1.00  0.00           H  
ATOM   1163  CG  LEU    72      36.216  52.940  48.380  1.00  0.00           C  
ATOM   1164  HG  LEU    72      35.538  53.625  48.889  1.00  0.00           H  
ATOM   1165  CD1 LEU    72      36.525  53.359  47.003  1.00  0.00           C  
ATOM   1166 HD11 LEU    72      36.882  54.389  46.990  1.00  0.00           H  
ATOM   1167 HD12 LEU    72      37.304  52.700  46.620  1.00  0.00           H  
ATOM   1168 HD13 LEU    72      35.605  53.341  46.419  1.00  0.00           H  
ATOM   1169  CD2 LEU    72      35.587  51.566  48.399  1.00  0.00           C  
ATOM   1170 HD21 LEU    72      36.184  50.939  47.736  1.00  0.00           H  
ATOM   1171 HD22 LEU    72      35.501  51.162  49.408  1.00  0.00           H  
ATOM   1172 HD23 LEU    72      34.614  51.717  47.933  1.00  0.00           H  
ATOM   1173  C   LEU    72      39.358  53.511  50.753  1.00  0.00           C  
ATOM   1174  O   LEU    72      40.486  53.780  50.535  1.00  0.00           O  
ATOM   1175  N   LEU    73      39.061  52.738  51.807  1.00  0.00           N  
ATOM   1176  H   LEU    73      38.086  52.499  51.921  1.00  0.00           H  
ATOM   1177  CA  LEU    73      40.017  52.117  52.778  1.00  0.00           C  
ATOM   1178  HA  LEU    73      41.023  52.318  52.410  1.00  0.00           H  
ATOM   1179  CB  LEU    73      40.003  52.726  54.137  1.00  0.00           C  
ATOM   1180  HB2 LEU    73      40.329  53.766  54.145  1.00  0.00           H  
ATOM   1181  HB3 LEU    73      38.943  52.570  54.333  1.00  0.00           H  
ATOM   1182  CG  LEU    73      40.745  51.974  55.325  1.00  0.00           C  
ATOM   1183  HG  LEU    73      40.393  50.943  55.342  1.00  0.00           H  
ATOM   1184  CD1 LEU    73      42.267  51.972  55.071  1.00  0.00           C  
ATOM   1185 HD11 LEU    73      42.742  52.938  55.240  1.00  0.00           H  
ATOM   1186 HD12 LEU    73      42.571  51.099  55.648  1.00  0.00           H  
ATOM   1187 HD13 LEU    73      42.529  51.719  54.044  1.00  0.00           H  
ATOM   1188  CD2 LEU    73      40.456  52.518  56.691  1.00  0.00           C  
ATOM   1189 HD21 LEU    73      40.799  51.859  57.489  1.00  0.00           H  
ATOM   1190 HD22 LEU    73      41.099  53.393  56.784  1.00  0.00           H  
ATOM   1191 HD23 LEU    73      39.398  52.779  56.718  1.00  0.00           H  
ATOM   1192  C   LEU    73      39.864  50.579  52.790  1.00  0.00           C  
ATOM   1193  O   LEU    73      38.780  50.062  52.674  1.00  0.00           O  
ATOM   1194  N   ALA    74      40.909  49.824  52.963  1.00  0.00           N  
ATOM   1195  H   ALA    74      41.810  50.267  53.076  1.00  0.00           H  
ATOM   1196  CA  ALA    74      41.112  48.313  52.983  1.00  0.00           C  
ATOM   1197  HA  ALA    74      40.172  47.795  53.171  1.00  0.00           H  
ATOM   1198  CB  ALA    74      41.769  47.856  51.606  1.00  0.00           C  
ATOM   1199  HB1 ALA    74      42.691  48.359  51.315  1.00  0.00           H  
ATOM   1200  HB2 ALA    74      42.129  46.832  51.698  1.00  0.00           H  
ATOM   1201  HB3 ALA    74      41.052  47.955  50.791  1.00  0.00           H  
ATOM   1202  C   ALA    74      41.974  47.938  54.237  1.00  0.00           C  
ATOM   1203  O   ALA    74      42.595  48.757  54.887  1.00  0.00           O  
ATOM   1204  N   ILE    75      42.021  46.651  54.592  1.00  0.00           N  
ATOM   1205  H   ILE    75      41.654  46.005  53.907  1.00  0.00           H  
ATOM   1206  CA  ILE    75      42.535  46.221  55.871  1.00  0.00           C  
ATOM   1207  HA  ILE    75      43.155  47.001  56.312  1.00  0.00           H  
ATOM   1208  CB  ILE    75      41.379  46.222  56.928  1.00  0.00           C  
ATOM   1209  HB  ILE    75      40.612  45.500  56.646  1.00  0.00           H  
ATOM   1210  CG2 ILE    75      41.925  45.758  58.310  1.00  0.00           C  
ATOM   1211 HG21 ILE    75      42.525  44.849  58.265  1.00  0.00           H  
ATOM   1212 HG22 ILE    75      42.466  46.608  58.725  1.00  0.00           H  
ATOM   1213 HG23 ILE    75      41.118  45.532  59.007  1.00  0.00           H  
ATOM   1214  CG1 ILE    75      40.639  47.585  57.101  1.00  0.00           C  
ATOM   1215 HG12 ILE    75      41.340  48.372  57.379  1.00  0.00           H  
ATOM   1216 HG13 ILE    75      40.238  47.865  56.127  1.00  0.00           H  
ATOM   1217  CD1 ILE    75      39.531  47.598  58.103  1.00  0.00           C  
ATOM   1218 HD11 ILE    75      39.011  48.537  57.914  1.00  0.00           H  
ATOM   1219 HD12 ILE    75      38.789  46.828  57.892  1.00  0.00           H  
ATOM   1220 HD13 ILE    75      39.832  47.575  59.150  1.00  0.00           H  
ATOM   1221  C   ILE    75      43.207  44.844  55.697  1.00  0.00           C  
ATOM   1222  O   ILE    75      44.319  44.675  56.193  1.00  0.00           O  
ATOM   1223  N   GLY    76      42.693  43.903  54.919  1.00  0.00           N  
ATOM   1224  H   GLY    76      41.884  44.084  54.341  1.00  0.00           H  
ATOM   1225  CA  GLY    76      42.993  42.576  55.057  1.00  0.00           C  
ATOM   1226  HA2 GLY    76      43.099  42.289  56.103  1.00  0.00           H  
ATOM   1227  HA3 GLY    76      42.107  42.011  54.765  1.00  0.00           H  
ATOM   1228  C   GLY    76      44.156  42.106  54.220  1.00  0.00           C  
ATOM   1229  O   GLY    76      45.289  42.312  54.631  1.00  0.00           O  
ATOM   1230  N   GLY    77      43.843  41.323  53.126  1.00  0.00           N  
ATOM   1231  H   GLY    77      42.881  41.168  52.860  1.00  0.00           H  
ATOM   1232  CA  GLY    77      44.852  40.423  52.498  1.00  0.00           C  
ATOM   1233  HA2 GLY    77      44.414  39.872  51.665  1.00  0.00           H  
ATOM   1234  HA3 GLY    77      45.732  40.991  52.197  1.00  0.00           H  
ATOM   1235  C   GLY    77      45.501  39.355  53.444  1.00  0.00           C  
ATOM   1236  O   GLY    77      44.884  38.999  54.467  1.00  0.00           O  
ATOM   1237  N   TRP    78      46.703  38.803  53.055  1.00  0.00           N  
ATOM   1238  H   TRP    78      47.120  39.033  52.164  1.00  0.00           H  
ATOM   1239  CA  TRP    78      47.417  37.594  53.728  1.00  0.00           C  
ATOM   1240  HA  TRP    78      46.638  36.836  53.811  1.00  0.00           H  
ATOM   1241  CB  TRP    78      48.509  37.081  52.851  1.00  0.00           C  
ATOM   1242  HB2 TRP    78      48.100  36.699  51.916  1.00  0.00           H  
ATOM   1243  HB3 TRP    78      49.157  37.923  52.609  1.00  0.00           H  
ATOM   1244  CG  TRP    78      49.364  36.099  53.423  1.00  0.00           C  
ATOM   1245  CD1 TRP    78      48.913  34.849  53.726  1.00  0.00           C  
ATOM   1246  HD1 TRP    78      47.886  34.518  53.715  1.00  0.00           H  
ATOM   1247  NE1 TRP    78      49.933  34.149  54.331  1.00  0.00           N  
ATOM   1248  HE1 TRP    78      49.784  33.222  54.705  1.00  0.00           H  
ATOM   1249  CE2 TRP    78      51.142  34.789  54.272  1.00  0.00           C  
ATOM   1250  CZ2 TRP    78      52.413  34.533  54.853  1.00  0.00           C  
ATOM   1251  HZ2 TRP    78      52.609  33.653  55.447  1.00  0.00           H  
ATOM   1252  CH2 TRP    78      53.428  35.518  54.651  1.00  0.00           C  
ATOM   1253  HH2 TRP    78      54.407  35.216  54.994  1.00  0.00           H  
ATOM   1254  CZ3 TRP    78      53.210  36.759  54.033  1.00  0.00           C  
ATOM   1255  HZ3 TRP    78      53.959  37.467  53.710  1.00  0.00           H  
ATOM   1256  CE3 TRP    78      51.857  37.007  53.559  1.00  0.00           C  
ATOM   1257  HE3 TRP    78      51.707  37.983  53.122  1.00  0.00           H  
ATOM   1258  CD2 TRP    78      50.791  36.088  53.732  1.00  0.00           C  
ATOM   1259  C   TRP    78      47.957  37.949  55.123  1.00  0.00           C  
ATOM   1260  O   TRP    78      47.865  37.166  56.081  1.00  0.00           O  
ATOM   1261  N   ASN    79      48.428  39.165  55.339  1.00  0.00           N  
ATOM   1262  H   ASN    79      48.121  39.728  54.559  1.00  0.00           H  
ATOM   1263  CA  ASN    79      49.061  39.686  56.558  1.00  0.00           C  
ATOM   1264  HA  ASN    79      49.795  38.999  56.980  1.00  0.00           H  
ATOM   1265  CB  ASN    79      49.720  40.992  56.121  1.00  0.00           C  
ATOM   1266  HB2 ASN    79      48.956  41.677  55.752  1.00  0.00           H  
ATOM   1267  HB3 ASN    79      50.085  41.442  57.044  1.00  0.00           H  
ATOM   1268  CG  ASN    79      50.811  40.871  55.212  1.00  0.00           C  
ATOM   1269  OD1 ASN    79      51.868  40.429  55.501  1.00  0.00           O  
ATOM   1270  ND2 ASN    79      50.624  41.174  53.984  1.00  0.00           N  
ATOM   1271 HD21 ASN    79      51.194  40.725  53.280  1.00  0.00           H  
ATOM   1272 HD22 ASN    79      49.763  41.568  53.632  1.00  0.00           H  
ATOM   1273  C   ASN    79      48.082  39.858  57.753  1.00  0.00           C  
ATOM   1274  O   ASN    79      48.556  39.855  58.914  1.00  0.00           O  
ATOM   1275  N   PHE    80      46.845  40.241  57.451  1.00  0.00           N  
ATOM   1276  H   PHE    80      46.602  40.098  56.481  1.00  0.00           H  
ATOM   1277  CA  PHE    80      45.786  40.260  58.428  1.00  0.00           C  
ATOM   1278  HA  PHE    80      46.061  40.761  59.356  1.00  0.00           H  
ATOM   1279  CB  PHE    80      44.639  41.028  57.795  1.00  0.00           C  
ATOM   1280  HB2 PHE    80      45.201  41.897  57.452  1.00  0.00           H  
ATOM   1281  HB3 PHE    80      44.297  40.493  56.909  1.00  0.00           H  
ATOM   1282  CG  PHE    80      43.608  41.412  58.821  1.00  0.00           C  
ATOM   1283  CD1 PHE    80      43.887  42.554  59.668  1.00  0.00           C  
ATOM   1284  HD1 PHE    80      44.842  43.056  59.617  1.00  0.00           H  
ATOM   1285  CE1 PHE    80      42.934  42.973  60.619  1.00  0.00           C  
ATOM   1286  HE1 PHE    80      43.154  43.866  61.185  1.00  0.00           H  
ATOM   1287  CZ  PHE    80      41.686  42.317  60.715  1.00  0.00           C  
ATOM   1288  HZ  PHE    80      40.899  42.781  61.292  1.00  0.00           H  
ATOM   1289  CE2 PHE    80      41.418  41.201  59.912  1.00  0.00           C  
ATOM   1290  HE2 PHE    80      40.459  40.707  59.962  1.00  0.00           H  
ATOM   1291  CD2 PHE    80      42.377  40.826  58.904  1.00  0.00           C  
ATOM   1292  HD2 PHE    80      42.175  39.948  58.308  1.00  0.00           H  
ATOM   1293  C   PHE    80      45.283  38.869  58.845  1.00  0.00           C  
ATOM   1294  O   PHE    80      45.058  38.684  60.024  1.00  0.00           O  
ATOM   1295  N   GLY    81      45.167  37.862  57.937  1.00  0.00           N  
ATOM   1296  H   GLY    81      45.512  38.064  57.009  1.00  0.00           H  
ATOM   1297  CA  GLY    81      44.634  36.518  58.221  1.00  0.00           C  
ATOM   1298  HA2 GLY    81      44.754  35.867  57.355  1.00  0.00           H  
ATOM   1299  HA3 GLY    81      45.226  36.048  59.007  1.00  0.00           H  
ATOM   1300  C   GLY    81      43.181  36.617  58.567  1.00  0.00           C  
ATOM   1301  O   GLY    81      42.527  37.660  58.386  1.00  0.00           O  
ATOM   1302  N   THR    82      42.638  35.506  58.998  1.00  0.00           N  
ATOM   1303  H   THR    82      43.118  34.622  58.913  1.00  0.00           H  
ATOM   1304  CA  THR    82      41.161  35.347  59.199  1.00  0.00           C  
ATOM   1305  HA  THR    82      40.619  36.150  58.699  1.00  0.00           H  
ATOM   1306  CB  THR    82      40.622  34.152  58.450  1.00  0.00           C  
ATOM   1307  HB  THR    82      39.561  34.058  58.217  1.00  0.00           H  
ATOM   1308  CG2 THR    82      41.272  34.098  57.053  1.00  0.00           C  
ATOM   1309 HG21 THR    82      40.660  33.589  56.309  1.00  0.00           H  
ATOM   1310 HG22 THR    82      41.431  35.093  56.638  1.00  0.00           H  
ATOM   1311 HG23 THR    82      42.269  33.656  57.069  1.00  0.00           H  
ATOM   1312  OG1 THR    82      40.919  32.974  59.166  1.00  0.00           O  
ATOM   1313  HG1 THR    82      41.295  32.328  58.563  1.00  0.00           H  
ATOM   1314  C   THR    82      40.587  35.336  60.634  1.00  0.00           C  
ATOM   1315  O   THR    82      39.355  35.536  60.774  1.00  0.00           O  
ATOM   1316  N   GLN    83      41.387  35.118  61.643  1.00  0.00           N  
ATOM   1317  H   GLN    83      42.361  35.097  61.378  1.00  0.00           H  
ATOM   1318  CA  GLN    83      41.051  34.950  63.111  1.00  0.00           C  
ATOM   1319  HA  GLN    83      40.428  34.065  63.244  1.00  0.00           H  
ATOM   1320  CB  GLN    83      42.307  34.951  63.958  1.00  0.00           C  
ATOM   1321  HB2 GLN    83      42.824  35.907  64.041  1.00  0.00           H  
ATOM   1322  HB3 GLN    83      42.013  34.982  65.007  1.00  0.00           H  
ATOM   1323  CG  GLN    83      43.258  33.768  63.573  1.00  0.00           C  
ATOM   1324  HG2 GLN    83      43.909  33.377  64.355  1.00  0.00           H  
ATOM   1325  HG3 GLN    83      42.700  32.959  63.103  1.00  0.00           H  
ATOM   1326  CD  GLN    83      44.274  34.242  62.541  1.00  0.00           C  
ATOM   1327  OE1 GLN    83      44.368  35.391  62.032  1.00  0.00           O  
ATOM   1328  NE2 GLN    83      45.209  33.420  62.164  1.00  0.00           N  
ATOM   1329 HE21 GLN    83      45.935  33.701  61.522  1.00  0.00           H  
ATOM   1330 HE22 GLN    83      45.458  32.777  62.903  1.00  0.00           H  
ATOM   1331  C   GLN    83      40.161  36.189  63.555  1.00  0.00           C  
ATOM   1332  O   GLN    83      39.064  35.965  64.033  1.00  0.00           O  
ATOM   1333  N   LYS    84      40.584  37.457  63.240  1.00  0.00           N  
ATOM   1334  H   LYS    84      41.453  37.572  62.739  1.00  0.00           H  
ATOM   1335  CA  LYS    84      40.028  38.723  63.728  1.00  0.00           C  
ATOM   1336  HA  LYS    84      39.681  38.716  64.762  1.00  0.00           H  
ATOM   1337  CB  LYS    84      41.172  39.823  63.618  1.00  0.00           C  
ATOM   1338  HB2 LYS    84      41.339  39.995  62.554  1.00  0.00           H  
ATOM   1339  HB3 LYS    84      40.777  40.780  63.960  1.00  0.00           H  
ATOM   1340  CG  LYS    84      42.370  39.571  64.496  1.00  0.00           C  
ATOM   1341  HG2 LYS    84      42.059  39.543  65.540  1.00  0.00           H  
ATOM   1342  HG3 LYS    84      42.892  38.656  64.218  1.00  0.00           H  
ATOM   1343  CD  LYS    84      43.307  40.742  64.460  1.00  0.00           C  
ATOM   1344  HD2 LYS    84      42.793  41.681  64.663  1.00  0.00           H  
ATOM   1345  HD3 LYS    84      44.145  40.626  65.147  1.00  0.00           H  
ATOM   1346  CE  LYS    84      43.949  40.915  63.102  1.00  0.00           C  
ATOM   1347  HE2 LYS    84      44.760  40.216  62.898  1.00  0.00           H  
ATOM   1348  HE3 LYS    84      43.225  40.769  62.300  1.00  0.00           H  
ATOM   1349  NZ  LYS    84      44.574  42.282  62.992  1.00  0.00           N  
ATOM   1350  HZ1 LYS    84      43.840  42.954  63.165  1.00  0.00           H  
ATOM   1351  HZ2 LYS    84      45.277  42.314  63.716  1.00  0.00           H  
ATOM   1352  HZ3 LYS    84      44.990  42.482  62.093  1.00  0.00           H  
ATOM   1353  C   LYS    84      38.765  38.992  62.917  1.00  0.00           C  
ATOM   1354  O   LYS    84      37.900  39.656  63.455  1.00  0.00           O  
ATOM   1355  N   PHE    85      38.682  38.557  61.675  1.00  0.00           N  
ATOM   1356  H   PHE    85      39.255  37.806  61.316  1.00  0.00           H  
ATOM   1357  CA  PHE    85      37.366  38.613  60.988  1.00  0.00           C  
ATOM   1358  HA  PHE    85      36.958  39.612  61.138  1.00  0.00           H  
ATOM   1359  CB  PHE    85      37.412  38.287  59.445  1.00  0.00           C  
ATOM   1360  HB2 PHE    85      37.830  37.287  59.327  1.00  0.00           H  
ATOM   1361  HB3 PHE    85      36.413  38.084  59.059  1.00  0.00           H  
ATOM   1362  CG  PHE    85      38.022  39.386  58.565  1.00  0.00           C  
ATOM   1363  CD1 PHE    85      39.163  39.184  57.804  1.00  0.00           C  
ATOM   1364  HD1 PHE    85      39.525  38.186  57.605  1.00  0.00           H  
ATOM   1365  CE1 PHE    85      39.735  40.300  57.112  1.00  0.00           C  
ATOM   1366  HE1 PHE    85      40.558  40.281  56.414  1.00  0.00           H  
ATOM   1367  CZ  PHE    85      39.177  41.573  57.265  1.00  0.00           C  
ATOM   1368  HZ  PHE    85      39.620  42.357  56.668  1.00  0.00           H  
ATOM   1369  CE2 PHE    85      38.028  41.798  58.056  1.00  0.00           C  
ATOM   1370  HE2 PHE    85      37.649  42.803  58.169  1.00  0.00           H  
ATOM   1371  CD2 PHE    85      37.469  40.699  58.714  1.00  0.00           C  
ATOM   1372  HD2 PHE    85      36.644  40.780  59.407  1.00  0.00           H  
ATOM   1373  C   PHE    85      36.350  37.578  61.699  1.00  0.00           C  
ATOM   1374  O   PHE    85      35.282  37.990  62.111  1.00  0.00           O  
ATOM   1375  N   THR    86      36.765  36.296  61.832  1.00  0.00           N  
ATOM   1376  H   THR    86      37.633  35.940  61.457  1.00  0.00           H  
ATOM   1377  CA  THR    86      36.016  35.184  62.473  1.00  0.00           C  
ATOM   1378  HA  THR    86      35.163  35.006  61.817  1.00  0.00           H  
ATOM   1379  CB  THR    86      36.751  33.897  62.524  1.00  0.00           C  
ATOM   1380  HB  THR    86      37.731  33.961  62.997  1.00  0.00           H  
ATOM   1381  CG2 THR    86      35.988  32.746  63.158  1.00  0.00           C  
ATOM   1382 HG21 THR    86      36.035  32.875  64.239  1.00  0.00           H  
ATOM   1383 HG22 THR    86      34.936  32.716  62.874  1.00  0.00           H  
ATOM   1384 HG23 THR    86      36.371  31.742  62.973  1.00  0.00           H  
ATOM   1385  OG1 THR    86      37.021  33.408  61.243  1.00  0.00           O  
ATOM   1386  HG1 THR    86      36.174  33.088  60.925  1.00  0.00           H  
ATOM   1387  C   THR    86      35.403  35.520  63.851  1.00  0.00           C  
ATOM   1388  O   THR    86      34.216  35.506  64.079  1.00  0.00           O  
ATOM   1389  N   ASP    87      36.265  36.064  64.686  1.00  0.00           N  
ATOM   1390  H   ASP    87      37.200  36.017  64.307  1.00  0.00           H  
ATOM   1391  CA  ASP    87      35.818  36.617  65.943  1.00  0.00           C  
ATOM   1392  HA  ASP    87      35.105  35.902  66.354  1.00  0.00           H  
ATOM   1393  CB  ASP    87      36.969  36.927  66.894  1.00  0.00           C  
ATOM   1394  HB2 ASP    87      37.538  37.764  66.490  1.00  0.00           H  
ATOM   1395  HB3 ASP    87      36.650  37.352  67.845  1.00  0.00           H  
ATOM   1396  CG  ASP    87      37.884  35.723  67.111  1.00  0.00           C  
ATOM   1397  OD1 ASP    87      37.570  34.570  66.840  1.00  0.00           O  
ATOM   1398  OD2 ASP    87      38.991  35.949  67.664  1.00  0.00           O  
ATOM   1399  C   ASP    87      34.911  37.894  65.887  1.00  0.00           C  
ATOM   1400  O   ASP    87      34.117  38.066  66.857  1.00  0.00           O  
ATOM   1401  N   MET    88      35.078  38.741  64.881  1.00  0.00           N  
ATOM   1402  H   MET    88      35.730  38.581  64.126  1.00  0.00           H  
ATOM   1403  CA  MET    88      34.148  39.894  64.815  1.00  0.00           C  
ATOM   1404  HA  MET    88      34.019  40.273  65.829  1.00  0.00           H  
ATOM   1405  CB  MET    88      34.931  41.001  63.975  1.00  0.00           C  
ATOM   1406  HB2 MET    88      35.782  41.249  64.608  1.00  0.00           H  
ATOM   1407  HB3 MET    88      35.292  40.552  63.049  1.00  0.00           H  
ATOM   1408  CG  MET    88      34.222  42.267  63.508  1.00  0.00           C  
ATOM   1409  HG2 MET    88      33.494  42.559  64.265  1.00  0.00           H  
ATOM   1410  HG3 MET    88      34.979  43.050  63.502  1.00  0.00           H  
ATOM   1411  SD  MET    88      33.231  42.284  61.979  1.00  0.00           S  
ATOM   1412  CE  MET    88      34.660  42.088  60.851  1.00  0.00           C  
ATOM   1413  HE1 MET    88      35.236  41.175  61.002  1.00  0.00           H  
ATOM   1414  HE2 MET    88      34.261  42.123  59.837  1.00  0.00           H  
ATOM   1415  HE3 MET    88      35.385  42.883  61.024  1.00  0.00           H  
ATOM   1416  C   MET    88      32.812  39.604  64.155  1.00  0.00           C  
ATOM   1417  O   MET    88      31.824  40.122  64.562  1.00  0.00           O  
ATOM   1418  N   VAL    89      32.737  38.629  63.324  1.00  0.00           N  
ATOM   1419  H   VAL    89      33.590  38.268  62.920  1.00  0.00           H  
ATOM   1420  CA  VAL    89      31.409  38.240  62.709  1.00  0.00           C  
ATOM   1421  HA  VAL    89      30.879  39.179  62.547  1.00  0.00           H  
ATOM   1422  CB  VAL    89      31.497  37.665  61.232  1.00  0.00           C  
ATOM   1423  HB  VAL    89      30.480  37.494  60.879  1.00  0.00           H  
ATOM   1424  CG1 VAL    89      32.263  38.599  60.292  1.00  0.00           C  
ATOM   1425 HG11 VAL    89      32.332  38.329  59.239  1.00  0.00           H  
ATOM   1426 HG12 VAL    89      31.761  39.557  60.431  1.00  0.00           H  
ATOM   1427 HG13 VAL    89      33.278  38.689  60.681  1.00  0.00           H  
ATOM   1428  CG2 VAL    89      32.072  36.252  61.130  1.00  0.00           C  
ATOM   1429 HG21 VAL    89      31.523  35.602  61.811  1.00  0.00           H  
ATOM   1430 HG22 VAL    89      31.993  36.010  60.070  1.00  0.00           H  
ATOM   1431 HG23 VAL    89      33.118  36.276  61.433  1.00  0.00           H  
ATOM   1432  C   VAL    89      30.551  37.400  63.616  1.00  0.00           C  
ATOM   1433  O   VAL    89      29.369  37.185  63.390  1.00  0.00           O  
ATOM   1434  N   ALA    90      31.107  36.846  64.669  1.00  0.00           N  
ATOM   1435  H   ALA    90      32.115  36.885  64.616  1.00  0.00           H  
ATOM   1436  CA  ALA    90      30.529  35.831  65.524  1.00  0.00           C  
ATOM   1437  HA  ALA    90      30.351  34.922  64.949  1.00  0.00           H  
ATOM   1438  CB  ALA    90      31.659  35.501  66.599  1.00  0.00           C  
ATOM   1439  HB1 ALA    90      32.559  35.195  66.068  1.00  0.00           H  
ATOM   1440  HB2 ALA    90      31.768  36.300  67.333  1.00  0.00           H  
ATOM   1441  HB3 ALA    90      31.257  34.733  67.260  1.00  0.00           H  
ATOM   1442  C   ALA    90      29.148  36.088  66.279  1.00  0.00           C  
ATOM   1443  O   ALA    90      28.358  35.177  66.356  1.00  0.00           O  
ATOM   1444  N   THR    91      28.945  37.374  66.683  1.00  0.00           N  
ATOM   1445  H   THR    91      29.517  38.170  66.439  1.00  0.00           H  
ATOM   1446  CA  THR    91      27.783  37.818  67.355  1.00  0.00           C  
ATOM   1447  HA  THR    91      26.977  37.112  67.150  1.00  0.00           H  
ATOM   1448  CB  THR    91      28.072  37.832  68.903  1.00  0.00           C  
ATOM   1449  HB  THR    91      27.202  38.015  69.535  1.00  0.00           H  
ATOM   1450  CG2 THR    91      28.742  36.587  69.460  1.00  0.00           C  
ATOM   1451 HG21 THR    91      28.092  35.728  69.296  1.00  0.00           H  
ATOM   1452 HG22 THR    91      29.680  36.410  68.934  1.00  0.00           H  
ATOM   1453 HG23 THR    91      28.910  36.685  70.533  1.00  0.00           H  
ATOM   1454  OG1 THR    91      29.053  38.891  69.131  1.00  0.00           O  
ATOM   1455  HG1 THR    91      29.450  38.629  69.965  1.00  0.00           H  
ATOM   1456  C   THR    91      27.312  39.171  66.814  1.00  0.00           C  
ATOM   1457  O   THR    91      28.060  39.893  66.091  1.00  0.00           O  
ATOM   1458  N   ALA    92      26.039  39.531  67.251  1.00  0.00           N  
ATOM   1459  H   ALA    92      25.521  38.969  67.912  1.00  0.00           H  
ATOM   1460  CA  ALA    92      25.535  40.877  66.958  1.00  0.00           C  
ATOM   1461  HA  ALA    92      25.589  40.971  65.874  1.00  0.00           H  
ATOM   1462  CB  ALA    92      24.024  40.973  67.518  1.00  0.00           C  
ATOM   1463  HB1 ALA    92      23.490  41.892  67.276  1.00  0.00           H  
ATOM   1464  HB2 ALA    92      23.445  40.162  67.076  1.00  0.00           H  
ATOM   1465  HB3 ALA    92      24.043  40.787  68.592  1.00  0.00           H  
ATOM   1466  C   ALA    92      26.446  42.006  67.526  1.00  0.00           C  
ATOM   1467  O   ALA    92      26.714  42.994  66.819  1.00  0.00           O  
ATOM   1468  N   ASN    93      26.840  41.930  68.775  1.00  0.00           N  
ATOM   1469  H   ASN    93      26.455  41.217  69.378  1.00  0.00           H  
ATOM   1470  CA  ASN    93      27.631  42.946  69.388  1.00  0.00           C  
ATOM   1471  HA  ASN    93      27.007  43.835  69.303  1.00  0.00           H  
ATOM   1472  CB  ASN    93      27.732  42.610  70.909  1.00  0.00           C  
ATOM   1473  HB2 ASN    93      26.708  42.474  71.258  1.00  0.00           H  
ATOM   1474  HB3 ASN    93      28.280  41.677  71.048  1.00  0.00           H  
ATOM   1475  CG  ASN    93      28.381  43.753  71.734  1.00  0.00           C  
ATOM   1476  OD1 ASN    93      29.549  43.668  72.123  1.00  0.00           O  
ATOM   1477  ND2 ASN    93      27.802  44.957  71.729  1.00  0.00           N  
ATOM   1478 HD21 ASN    93      28.429  45.703  71.996  1.00  0.00           H  
ATOM   1479 HD22 ASN    93      26.899  45.015  71.281  1.00  0.00           H  
ATOM   1480  C   ASN    93      29.034  43.162  68.737  1.00  0.00           C  
ATOM   1481  O   ASN    93      29.356  44.355  68.556  1.00  0.00           O  
ATOM   1482  N   ASN    94      29.706  42.160  68.295  1.00  0.00           N  
ATOM   1483  H   ASN    94      29.408  41.214  68.487  1.00  0.00           H  
ATOM   1484  CA  ASN    94      31.131  42.378  67.772  1.00  0.00           C  
ATOM   1485  HA  ASN    94      31.605  43.017  68.517  1.00  0.00           H  
ATOM   1486  CB  ASN    94      31.909  41.019  67.804  1.00  0.00           C  
ATOM   1487  HB2 ASN    94      31.413  40.391  67.064  1.00  0.00           H  
ATOM   1488  HB3 ASN    94      32.848  41.441  67.447  1.00  0.00           H  
ATOM   1489  CG  ASN    94      32.178  40.230  69.027  1.00  0.00           C  
ATOM   1490  OD1 ASN    94      31.841  40.592  70.170  1.00  0.00           O  
ATOM   1491  ND2 ASN    94      32.671  39.046  68.920  1.00  0.00           N  
ATOM   1492 HD21 ASN    94      32.643  38.473  69.752  1.00  0.00           H  
ATOM   1493 HD22 ASN    94      33.102  38.649  68.098  1.00  0.00           H  
ATOM   1494  C   ASN    94      31.038  42.997  66.385  1.00  0.00           C  
ATOM   1495  O   ASN    94      31.805  43.925  65.949  1.00  0.00           O  
ATOM   1496  N   ARG    95      30.001  42.552  65.515  1.00  0.00           N  
ATOM   1497  H   ARG    95      29.473  41.748  65.822  1.00  0.00           H  
ATOM   1498  CA  ARG    95      29.662  43.185  64.232  1.00  0.00           C  
ATOM   1499  HA  ARG    95      30.549  43.136  63.601  1.00  0.00           H  
ATOM   1500  CB  ARG    95      28.474  42.392  63.592  1.00  0.00           C  
ATOM   1501  HB2 ARG    95      27.625  42.219  64.252  1.00  0.00           H  
ATOM   1502  HB3 ARG    95      28.118  42.965  62.736  1.00  0.00           H  
ATOM   1503  CG  ARG    95      28.851  41.023  63.127  1.00  0.00           C  
ATOM   1504  HG2 ARG    95      29.769  41.245  62.583  1.00  0.00           H  
ATOM   1505  HG3 ARG    95      29.172  40.313  63.889  1.00  0.00           H  
ATOM   1506  CD  ARG    95      27.863  40.322  62.242  1.00  0.00           C  
ATOM   1507  HD2 ARG    95      27.611  40.846  61.320  1.00  0.00           H  
ATOM   1508  HD3 ARG    95      28.237  39.317  62.044  1.00  0.00           H  
ATOM   1509  NE  ARG    95      26.574  40.121  62.940  1.00  0.00           N  
ATOM   1510  HE  ARG    95      25.969  40.930  62.963  1.00  0.00           H  
ATOM   1511  CZ  ARG    95      26.039  39.027  63.476  1.00  0.00           C  
ATOM   1512  NH1 ARG    95      26.588  37.838  63.466  1.00  0.00           N  
ATOM   1513 HH11 ARG    95      27.597  37.847  63.507  1.00  0.00           H  
ATOM   1514 HH12 ARG    95      26.197  37.082  64.009  1.00  0.00           H  
ATOM   1515  NH2 ARG    95      24.850  39.153  63.879  1.00  0.00           N  
ATOM   1516 HH21 ARG    95      24.486  40.068  64.106  1.00  0.00           H  
ATOM   1517 HH22 ARG    95      24.393  38.296  64.155  1.00  0.00           H  
ATOM   1518  C   ARG    95      29.289  44.649  64.406  1.00  0.00           C  
ATOM   1519  O   ARG    95      29.745  45.411  63.653  1.00  0.00           O  
ATOM   1520  N   GLN    96      28.435  45.022  65.332  1.00  0.00           N  
ATOM   1521  H   GLN    96      28.036  44.222  65.803  1.00  0.00           H  
ATOM   1522  CA  GLN    96      27.840  46.324  65.457  1.00  0.00           C  
ATOM   1523  HA  GLN    96      27.631  46.632  64.433  1.00  0.00           H  
ATOM   1524  CB  GLN    96      26.567  46.401  66.290  1.00  0.00           C  
ATOM   1525  HB2 GLN    96      26.741  45.941  67.263  1.00  0.00           H  
ATOM   1526  HB3 GLN    96      26.242  47.423  66.488  1.00  0.00           H  
ATOM   1527  CG  GLN    96      25.283  45.743  65.648  1.00  0.00           C  
ATOM   1528  HG2 GLN    96      25.510  44.689  65.487  1.00  0.00           H  
ATOM   1529  HG3 GLN    96      24.473  45.917  66.356  1.00  0.00           H  
ATOM   1530  CD  GLN    96      24.890  46.580  64.369  1.00  0.00           C  
ATOM   1531  OE1 GLN    96      25.014  47.804  64.280  1.00  0.00           O  
ATOM   1532  NE2 GLN    96      24.444  45.901  63.405  1.00  0.00           N  
ATOM   1533 HE21 GLN    96      24.203  46.395  62.558  1.00  0.00           H  
ATOM   1534 HE22 GLN    96      24.307  44.900  63.405  1.00  0.00           H  
ATOM   1535  C   GLN    96      28.882  47.400  65.954  1.00  0.00           C  
ATOM   1536  O   GLN    96      29.024  48.586  65.497  1.00  0.00           O  
ATOM   1537  N   THR    97      29.793  46.880  66.796  1.00  0.00           N  
ATOM   1538  H   THR    97      29.651  45.903  67.011  1.00  0.00           H  
ATOM   1539  CA  THR    97      30.974  47.603  67.322  1.00  0.00           C  
ATOM   1540  HA  THR    97      30.703  48.493  67.891  1.00  0.00           H  
ATOM   1541  CB  THR    97      31.773  46.657  68.267  1.00  0.00           C  
ATOM   1542  HB  THR    97      32.120  45.713  67.847  1.00  0.00           H  
ATOM   1543  CG2 THR    97      32.950  47.302  68.942  1.00  0.00           C  
ATOM   1544 HG21 THR    97      32.646  48.024  69.700  1.00  0.00           H  
ATOM   1545 HG22 THR    97      33.396  46.496  69.525  1.00  0.00           H  
ATOM   1546 HG23 THR    97      33.657  47.715  68.223  1.00  0.00           H  
ATOM   1547  OG1 THR    97      30.884  46.388  69.279  1.00  0.00           O  
ATOM   1548  HG1 THR    97      30.385  45.622  68.986  1.00  0.00           H  
ATOM   1549  C   THR    97      31.897  47.970  66.106  1.00  0.00           C  
ATOM   1550  O   THR    97      32.324  49.112  66.104  1.00  0.00           O  
ATOM   1551  N   PHE    98      32.139  46.987  65.208  1.00  0.00           N  
ATOM   1552  H   PHE    98      31.783  46.043  65.257  1.00  0.00           H  
ATOM   1553  CA  PHE    98      32.902  47.257  63.976  1.00  0.00           C  
ATOM   1554  HA  PHE    98      33.894  47.657  64.184  1.00  0.00           H  
ATOM   1555  CB  PHE    98      33.160  45.875  63.335  1.00  0.00           C  
ATOM   1556  HB2 PHE    98      33.740  45.179  63.942  1.00  0.00           H  
ATOM   1557  HB3 PHE    98      32.298  45.225  63.180  1.00  0.00           H  
ATOM   1558  CG  PHE    98      33.825  45.870  61.874  1.00  0.00           C  
ATOM   1559  CD1 PHE    98      35.206  46.174  61.717  1.00  0.00           C  
ATOM   1560  HD1 PHE    98      35.842  46.322  62.577  1.00  0.00           H  
ATOM   1561  CE1 PHE    98      35.767  46.254  60.472  1.00  0.00           C  
ATOM   1562  HE1 PHE    98      36.762  46.644  60.318  1.00  0.00           H  
ATOM   1563  CZ  PHE    98      35.023  45.939  59.360  1.00  0.00           C  
ATOM   1564  HZ  PHE    98      35.417  45.933  58.354  1.00  0.00           H  
ATOM   1565  CE2 PHE    98      33.687  45.505  59.509  1.00  0.00           C  
ATOM   1566  HE2 PHE    98      33.089  45.104  58.704  1.00  0.00           H  
ATOM   1567  CD2 PHE    98      33.043  45.571  60.770  1.00  0.00           C  
ATOM   1568  HD2 PHE    98      31.987  45.371  60.866  1.00  0.00           H  
ATOM   1569  C   PHE    98      32.148  48.217  63.086  1.00  0.00           C  
ATOM   1570  O   PHE    98      32.657  49.268  62.757  1.00  0.00           O  
ATOM   1571  N   VAL    99      30.890  48.030  62.650  1.00  0.00           N  
ATOM   1572  H   VAL    99      30.400  47.237  63.041  1.00  0.00           H  
ATOM   1573  CA  VAL    99      30.127  48.987  61.759  1.00  0.00           C  
ATOM   1574  HA  VAL    99      30.512  48.961  60.740  1.00  0.00           H  
ATOM   1575  CB  VAL    99      28.604  48.521  61.752  1.00  0.00           C  
ATOM   1576  HB  VAL    99      28.350  48.467  62.811  1.00  0.00           H  
ATOM   1577  CG1 VAL    99      27.700  49.564  61.156  1.00  0.00           C  
ATOM   1578 HG11 VAL    99      26.686  49.163  61.164  1.00  0.00           H  
ATOM   1579 HG12 VAL    99      27.810  50.477  61.742  1.00  0.00           H  
ATOM   1580 HG13 VAL    99      27.936  49.809  60.120  1.00  0.00           H  
ATOM   1581  CG2 VAL    99      28.387  47.093  61.217  1.00  0.00           C  
ATOM   1582 HG21 VAL    99      28.433  47.228  60.137  1.00  0.00           H  
ATOM   1583 HG22 VAL    99      29.111  46.364  61.582  1.00  0.00           H  
ATOM   1584 HG23 VAL    99      27.501  46.543  61.533  1.00  0.00           H  
ATOM   1585  C   VAL    99      30.157  50.415  62.317  1.00  0.00           C  
ATOM   1586  O   VAL    99      30.339  51.354  61.509  1.00  0.00           O  
ATOM   1587  N   ASN   100      29.994  50.640  63.687  1.00  0.00           N  
ATOM   1588  H   ASN   100      29.816  49.814  64.240  1.00  0.00           H  
ATOM   1589  CA  ASN   100      30.160  52.002  64.225  1.00  0.00           C  
ATOM   1590  HA  ASN   100      29.487  52.650  63.665  1.00  0.00           H  
ATOM   1591  CB  ASN   100      29.788  52.045  65.778  1.00  0.00           C  
ATOM   1592  HB2 ASN   100      30.390  51.304  66.305  1.00  0.00           H  
ATOM   1593  HB3 ASN   100      30.007  53.034  66.180  1.00  0.00           H  
ATOM   1594  CG  ASN   100      28.287  51.770  65.947  1.00  0.00           C  
ATOM   1595  OD1 ASN   100      27.404  52.120  65.126  1.00  0.00           O  
ATOM   1596  ND2 ASN   100      27.908  51.328  67.160  1.00  0.00           N  
ATOM   1597 HD21 ASN   100      26.918  51.271  67.348  1.00  0.00           H  
ATOM   1598 HD22 ASN   100      28.664  51.113  67.794  1.00  0.00           H  
ATOM   1599  C   ASN   100      31.557  52.665  64.068  1.00  0.00           C  
ATOM   1600  O   ASN   100      31.731  53.786  63.570  1.00  0.00           O  
ATOM   1601  N   SER   101      32.590  51.892  64.469  1.00  0.00           N  
ATOM   1602  H   SER   101      32.495  50.939  64.790  1.00  0.00           H  
ATOM   1603  CA  SER   101      33.971  52.342  64.356  1.00  0.00           C  
ATOM   1604  HA  SER   101      34.118  53.320  64.814  1.00  0.00           H  
ATOM   1605  CB  SER   101      34.905  51.376  65.078  1.00  0.00           C  
ATOM   1606  HB2 SER   101      34.493  51.074  66.041  1.00  0.00           H  
ATOM   1607  HB3 SER   101      35.007  50.499  64.438  1.00  0.00           H  
ATOM   1608  OG  SER   101      36.190  51.958  65.248  1.00  0.00           O  
ATOM   1609  HG  SER   101      36.041  52.502  66.025  1.00  0.00           H  
ATOM   1610  C   SER   101      34.496  52.538  62.884  1.00  0.00           C  
ATOM   1611  O   SER   101      35.233  53.477  62.593  1.00  0.00           O  
ATOM   1612  N   ALA   102      33.944  51.754  61.913  1.00  0.00           N  
ATOM   1613  H   ALA   102      33.319  51.031  62.241  1.00  0.00           H  
ATOM   1614  CA  ALA   102      34.077  51.868  60.445  1.00  0.00           C  
ATOM   1615  HA  ALA   102      35.150  51.936  60.262  1.00  0.00           H  
ATOM   1616  CB  ALA   102      33.439  50.624  59.751  1.00  0.00           C  
ATOM   1617  HB1 ALA   102      32.404  50.966  59.725  1.00  0.00           H  
ATOM   1618  HB2 ALA   102      33.776  50.592  58.715  1.00  0.00           H  
ATOM   1619  HB3 ALA   102      33.729  49.817  60.424  1.00  0.00           H  
ATOM   1620  C   ALA   102      33.582  53.182  59.968  1.00  0.00           C  
ATOM   1621  O   ALA   102      34.349  53.982  59.433  1.00  0.00           O  
ATOM   1622  N   ILE   103      32.297  53.521  60.299  1.00  0.00           N  
ATOM   1623  H   ILE   103      31.706  52.918  60.852  1.00  0.00           H  
ATOM   1624  CA  ILE   103      31.753  54.826  59.872  1.00  0.00           C  
ATOM   1625  HA  ILE   103      31.808  54.764  58.785  1.00  0.00           H  
ATOM   1626  CB  ILE   103      30.318  54.891  60.292  1.00  0.00           C  
ATOM   1627  HB  ILE   103      30.197  54.500  61.302  1.00  0.00           H  
ATOM   1628  CG2 ILE   103      29.751  56.338  60.108  1.00  0.00           C  
ATOM   1629 HG21 ILE   103      30.141  56.982  60.896  1.00  0.00           H  
ATOM   1630 HG22 ILE   103      30.100  56.703  59.142  1.00  0.00           H  
ATOM   1631 HG23 ILE   103      28.663  56.313  60.059  1.00  0.00           H  
ATOM   1632  CG1 ILE   103      29.411  53.888  59.456  1.00  0.00           C  
ATOM   1633 HG12 ILE   103      29.196  54.369  58.502  1.00  0.00           H  
ATOM   1634 HG13 ILE   103      29.954  52.980  59.195  1.00  0.00           H  
ATOM   1635  CD1 ILE   103      28.113  53.644  60.083  1.00  0.00           C  
ATOM   1636 HD11 ILE   103      28.178  53.057  60.999  1.00  0.00           H  
ATOM   1637 HD12 ILE   103      27.501  54.524  60.281  1.00  0.00           H  
ATOM   1638 HD13 ILE   103      27.469  53.029  59.453  1.00  0.00           H  
ATOM   1639  C   ILE   103      32.522  56.025  60.479  1.00  0.00           C  
ATOM   1640  O   ILE   103      32.868  56.933  59.707  1.00  0.00           O  
ATOM   1641  N   ARG   104      32.810  56.104  61.789  1.00  0.00           N  
ATOM   1642  H   ARG   104      32.641  55.288  62.360  1.00  0.00           H  
ATOM   1643  CA  ARG   104      33.518  57.220  62.406  1.00  0.00           C  
ATOM   1644  HA  ARG   104      32.975  58.148  62.228  1.00  0.00           H  
ATOM   1645  CB  ARG   104      33.618  56.930  63.947  1.00  0.00           C  
ATOM   1646  HB2 ARG   104      33.867  55.873  64.034  1.00  0.00           H  
ATOM   1647  HB3 ARG   104      34.427  57.487  64.419  1.00  0.00           H  
ATOM   1648  CG  ARG   104      32.304  57.301  64.619  1.00  0.00           C  
ATOM   1649  HG2 ARG   104      32.256  58.389  64.669  1.00  0.00           H  
ATOM   1650  HG3 ARG   104      31.464  57.028  63.980  1.00  0.00           H  
ATOM   1651  CD  ARG   104      32.172  56.595  66.078  1.00  0.00           C  
ATOM   1652  HD2 ARG   104      32.257  55.526  65.882  1.00  0.00           H  
ATOM   1653  HD3 ARG   104      32.967  56.937  66.741  1.00  0.00           H  
ATOM   1654  NE  ARG   104      30.918  56.961  66.740  1.00  0.00           N  
ATOM   1655  HE  ARG   104      30.364  57.690  66.313  1.00  0.00           H  
ATOM   1656  CZ  ARG   104      30.464  56.510  67.866  1.00  0.00           C  
ATOM   1657  NH1 ARG   104      31.109  55.662  68.604  1.00  0.00           N  
ATOM   1658 HH11 ARG   104      31.940  55.134  68.381  1.00  0.00           H  
ATOM   1659 HH12 ARG   104      30.751  55.463  69.527  1.00  0.00           H  
ATOM   1660  NH2 ARG   104      29.231  56.838  68.327  1.00  0.00           N  
ATOM   1661 HH21 ARG   104      28.615  57.408  67.765  1.00  0.00           H  
ATOM   1662 HH22 ARG   104      28.983  56.663  69.290  1.00  0.00           H  
ATOM   1663  C   ARG   104      34.928  57.398  61.819  1.00  0.00           C  
ATOM   1664  O   ARG   104      35.323  58.534  61.564  1.00  0.00           O  
ATOM   1665  N   PHE   105      35.677  56.346  61.598  1.00  0.00           N  
ATOM   1666  H   PHE   105      35.298  55.421  61.742  1.00  0.00           H  
ATOM   1667  CA  PHE   105      37.013  56.478  61.138  1.00  0.00           C  
ATOM   1668  HA  PHE   105      37.566  57.190  61.751  1.00  0.00           H  
ATOM   1669  CB  PHE   105      37.766  55.122  61.407  1.00  0.00           C  
ATOM   1670  HB2 PHE   105      37.625  54.931  62.471  1.00  0.00           H  
ATOM   1671  HB3 PHE   105      37.325  54.332  60.800  1.00  0.00           H  
ATOM   1672  CG  PHE   105      39.290  55.032  61.190  1.00  0.00           C  
ATOM   1673  CD1 PHE   105      39.863  55.123  59.839  1.00  0.00           C  
ATOM   1674  HD1 PHE   105      39.330  55.296  58.916  1.00  0.00           H  
ATOM   1675  CE1 PHE   105      41.249  54.975  59.704  1.00  0.00           C  
ATOM   1676  HE1 PHE   105      41.650  54.744  58.728  1.00  0.00           H  
ATOM   1677  CZ  PHE   105      42.073  54.916  60.814  1.00  0.00           C  
ATOM   1678  HZ  PHE   105      43.132  54.753  60.679  1.00  0.00           H  
ATOM   1679  CE2 PHE   105      41.465  54.988  62.143  1.00  0.00           C  
ATOM   1680  HE2 PHE   105      42.116  54.842  62.993  1.00  0.00           H  
ATOM   1681  CD2 PHE   105      40.068  55.021  62.291  1.00  0.00           C  
ATOM   1682  HD2 PHE   105      39.692  54.898  63.296  1.00  0.00           H  
ATOM   1683  C   PHE   105      37.144  56.925  59.682  1.00  0.00           C  
ATOM   1684  O   PHE   105      37.940  57.753  59.270  1.00  0.00           O  
ATOM   1685  N   LEU   106      36.224  56.414  58.858  1.00  0.00           N  
ATOM   1686  H   LEU   106      35.467  55.836  59.193  1.00  0.00           H  
ATOM   1687  CA  LEU   106      35.998  56.850  57.471  1.00  0.00           C  
ATOM   1688  HA  LEU   106      36.912  56.645  56.914  1.00  0.00           H  
ATOM   1689  CB  LEU   106      34.948  55.886  56.805  1.00  0.00           C  
ATOM   1690  HB2 LEU   106      34.103  55.876  57.492  1.00  0.00           H  
ATOM   1691  HB3 LEU   106      34.688  56.377  55.867  1.00  0.00           H  
ATOM   1692  CG  LEU   106      35.411  54.401  56.457  1.00  0.00           C  
ATOM   1693  HG  LEU   106      35.842  54.011  57.380  1.00  0.00           H  
ATOM   1694  CD1 LEU   106      34.174  53.598  56.110  1.00  0.00           C  
ATOM   1695 HD11 LEU   106      34.467  52.557  55.978  1.00  0.00           H  
ATOM   1696 HD12 LEU   106      33.455  53.623  56.930  1.00  0.00           H  
ATOM   1697 HD13 LEU   106      33.816  54.028  55.175  1.00  0.00           H  
ATOM   1698  CD2 LEU   106      36.436  54.274  55.332  1.00  0.00           C  
ATOM   1699 HD21 LEU   106      37.234  54.896  55.737  1.00  0.00           H  
ATOM   1700 HD22 LEU   106      36.536  53.202  55.164  1.00  0.00           H  
ATOM   1701 HD23 LEU   106      35.988  54.689  54.429  1.00  0.00           H  
ATOM   1702  C   LEU   106      35.528  58.311  57.388  1.00  0.00           C  
ATOM   1703  O   LEU   106      36.199  59.074  56.620  1.00  0.00           O  
ATOM   1704  N   ARG   107      34.469  58.623  58.113  1.00  0.00           N  
ATOM   1705  H   ARG   107      33.999  58.014  58.768  1.00  0.00           H  
ATOM   1706  CA  ARG   107      33.981  60.027  58.191  1.00  0.00           C  
ATOM   1707  HA  ARG   107      33.664  60.330  57.193  1.00  0.00           H  
ATOM   1708  CB  ARG   107      32.641  60.062  58.961  1.00  0.00           C  
ATOM   1709  HB2 ARG   107      32.810  59.429  59.832  1.00  0.00           H  
ATOM   1710  HB3 ARG   107      32.513  61.056  59.389  1.00  0.00           H  
ATOM   1711  CG  ARG   107      31.340  59.624  58.233  1.00  0.00           C  
ATOM   1712  HG2 ARG   107      31.298  58.556  58.017  1.00  0.00           H  
ATOM   1713  HG3 ARG   107      30.517  59.796  58.927  1.00  0.00           H  
ATOM   1714  CD  ARG   107      31.215  60.395  56.986  1.00  0.00           C  
ATOM   1715  HD2 ARG   107      31.451  61.444  57.164  1.00  0.00           H  
ATOM   1716  HD3 ARG   107      31.905  60.021  56.229  1.00  0.00           H  
ATOM   1717  NE  ARG   107      29.857  60.315  56.417  1.00  0.00           N  
ATOM   1718  HE  ARG   107      29.101  60.417  57.078  1.00  0.00           H  
ATOM   1719  CZ  ARG   107      29.575  60.217  55.073  1.00  0.00           C  
ATOM   1720  NH1 ARG   107      30.435  60.209  54.105  1.00  0.00           N  
ATOM   1721 HH11 ARG   107      31.436  60.303  54.197  1.00  0.00           H  
ATOM   1722 HH12 ARG   107      30.103  60.118  53.156  1.00  0.00           H  
ATOM   1723  NH2 ARG   107      28.339  60.033  54.738  1.00  0.00           N  
ATOM   1724 HH21 ARG   107      27.608  60.355  55.356  1.00  0.00           H  
ATOM   1725 HH22 ARG   107      28.148  59.801  53.774  1.00  0.00           H  
ATOM   1726  C   ARG   107      35.012  60.961  58.674  1.00  0.00           C  
ATOM   1727  O   ARG   107      34.915  62.167  58.331  1.00  0.00           O  
ATOM   1728  N   LYS   108      36.006  60.533  59.472  1.00  0.00           N  
ATOM   1729  H   LYS   108      35.968  59.604  59.867  1.00  0.00           H  
ATOM   1730  CA  LYS   108      36.989  61.399  59.943  1.00  0.00           C  
ATOM   1731  HA  LYS   108      36.570  62.370  60.208  1.00  0.00           H  
ATOM   1732  CB  LYS   108      37.669  60.827  61.150  1.00  0.00           C  
ATOM   1733  HB2 LYS   108      36.883  60.541  61.849  1.00  0.00           H  
ATOM   1734  HB3 LYS   108      38.177  59.887  60.936  1.00  0.00           H  
ATOM   1735  CG  LYS   108      38.662  61.843  61.685  1.00  0.00           C  
ATOM   1736  HG2 LYS   108      39.574  61.932  61.096  1.00  0.00           H  
ATOM   1737  HG3 LYS   108      38.178  62.805  61.858  1.00  0.00           H  
ATOM   1738  CD  LYS   108      39.183  61.441  63.065  1.00  0.00           C  
ATOM   1739  HD2 LYS   108      38.301  61.138  63.630  1.00  0.00           H  
ATOM   1740  HD3 LYS   108      39.928  60.656  62.935  1.00  0.00           H  
ATOM   1741  CE  LYS   108      39.925  62.537  63.811  1.00  0.00           C  
ATOM   1742  HE2 LYS   108      40.826  62.851  63.285  1.00  0.00           H  
ATOM   1743  HE3 LYS   108      39.217  63.366  63.798  1.00  0.00           H  
ATOM   1744  NZ  LYS   108      40.252  62.239  65.186  1.00  0.00           N  
ATOM   1745  HZ1 LYS   108      40.738  63.030  65.584  1.00  0.00           H  
ATOM   1746  HZ2 LYS   108      39.458  62.059  65.783  1.00  0.00           H  
ATOM   1747  HZ3 LYS   108      40.948  61.509  65.232  1.00  0.00           H  
ATOM   1748  C   LYS   108      37.917  61.906  58.831  1.00  0.00           C  
ATOM   1749  O   LYS   108      38.276  63.065  58.803  1.00  0.00           O  
ATOM   1750  N   TYR   109      38.421  60.954  58.028  1.00  0.00           N  
ATOM   1751  H   TYR   109      38.240  59.969  58.159  1.00  0.00           H  
ATOM   1752  CA  TYR   109      39.233  61.267  56.845  1.00  0.00           C  
ATOM   1753  HA  TYR   109      39.742  62.150  57.231  1.00  0.00           H  
ATOM   1754  CB  TYR   109      40.444  60.235  56.615  1.00  0.00           C  
ATOM   1755  HB2 TYR   109      40.289  59.282  56.109  1.00  0.00           H  
ATOM   1756  HB3 TYR   109      41.160  60.707  55.942  1.00  0.00           H  
ATOM   1757  CG  TYR   109      41.082  59.877  57.942  1.00  0.00           C  
ATOM   1758  CD1 TYR   109      41.916  60.827  58.535  1.00  0.00           C  
ATOM   1759  HD1 TYR   109      42.109  61.767  58.040  1.00  0.00           H  
ATOM   1760  CE1 TYR   109      42.430  60.733  59.820  1.00  0.00           C  
ATOM   1761  HE1 TYR   109      43.013  61.508  60.294  1.00  0.00           H  
ATOM   1762  CZ  TYR   109      42.148  59.531  60.563  1.00  0.00           C  
ATOM   1763  OH  TYR   109      42.497  59.413  61.833  1.00  0.00           O  
ATOM   1764  HH  TYR   109      43.148  60.094  62.018  1.00  0.00           H  
ATOM   1765  CE2 TYR   109      41.260  58.546  59.960  1.00  0.00           C  
ATOM   1766  HE2 TYR   109      40.951  57.704  60.562  1.00  0.00           H  
ATOM   1767  CD2 TYR   109      40.773  58.690  58.626  1.00  0.00           C  
ATOM   1768  HD2 TYR   109      40.153  57.907  58.215  1.00  0.00           H  
ATOM   1769  C   TYR   109      38.652  61.704  55.557  1.00  0.00           C  
ATOM   1770  O   TYR   109      39.404  62.050  54.671  1.00  0.00           O  
ATOM   1771  N   SER   110      37.313  61.608  55.438  1.00  0.00           N  
ATOM   1772  H   SER   110      36.795  61.124  56.157  1.00  0.00           H  
ATOM   1773  CA  SER   110      36.641  61.684  54.101  1.00  0.00           C  
ATOM   1774  HA  SER   110      35.600  61.562  54.400  1.00  0.00           H  
ATOM   1775  CB  SER   110      36.707  63.168  53.461  1.00  0.00           C  
ATOM   1776  HB2 SER   110      37.753  63.288  53.182  1.00  0.00           H  
ATOM   1777  HB3 SER   110      36.124  63.156  52.540  1.00  0.00           H  
ATOM   1778  OG  SER   110      36.468  64.293  54.210  1.00  0.00           O  
ATOM   1779  HG  SER   110      37.206  64.455  54.802  1.00  0.00           H  
ATOM   1780  C   SER   110      37.085  60.546  53.213  1.00  0.00           C  
ATOM   1781  O   SER   110      37.469  60.766  52.099  1.00  0.00           O  
ATOM   1782  N   PHE   111      37.172  59.265  53.707  1.00  0.00           N  
ATOM   1783  H   PHE   111      36.916  59.144  54.676  1.00  0.00           H  
ATOM   1784  CA  PHE   111      37.103  58.050  52.856  1.00  0.00           C  
ATOM   1785  HA  PHE   111      37.666  58.315  51.961  1.00  0.00           H  
ATOM   1786  CB  PHE   111      37.694  56.799  53.512  1.00  0.00           C  
ATOM   1787  HB2 PHE   111      37.098  56.668  54.414  1.00  0.00           H  
ATOM   1788  HB3 PHE   111      37.557  55.893  52.921  1.00  0.00           H  
ATOM   1789  CG  PHE   111      39.163  56.821  53.747  1.00  0.00           C  
ATOM   1790  CD1 PHE   111      40.019  56.647  52.632  1.00  0.00           C  
ATOM   1791  HD1 PHE   111      39.595  56.704  51.640  1.00  0.00           H  
ATOM   1792  CE1 PHE   111      41.363  56.428  52.835  1.00  0.00           C  
ATOM   1793  HE1 PHE   111      42.063  56.285  52.025  1.00  0.00           H  
ATOM   1794  CZ  PHE   111      41.959  56.537  54.081  1.00  0.00           C  
ATOM   1795  HZ  PHE   111      42.990  56.293  54.291  1.00  0.00           H  
ATOM   1796  CE2 PHE   111      41.077  56.460  55.185  1.00  0.00           C  
ATOM   1797  HE2 PHE   111      41.494  56.522  56.180  1.00  0.00           H  
ATOM   1798  CD2 PHE   111      39.711  56.510  55.022  1.00  0.00           C  
ATOM   1799  HD2 PHE   111      39.005  56.342  55.822  1.00  0.00           H  
ATOM   1800  C   PHE   111      35.638  57.881  52.414  1.00  0.00           C  
ATOM   1801  O   PHE   111      34.719  57.953  53.260  1.00  0.00           O  
ATOM   1802  N   ASP   112      35.387  57.806  51.064  1.00  0.00           N  
ATOM   1803  H   ASP   112      36.229  57.675  50.523  1.00  0.00           H  
ATOM   1804  CA  ASP   112      34.109  57.606  50.441  1.00  0.00           C  
ATOM   1805  HA  ASP   112      33.407  58.292  50.916  1.00  0.00           H  
ATOM   1806  CB  ASP   112      34.224  57.947  48.967  1.00  0.00           C  
ATOM   1807  HB2 ASP   112      34.880  57.191  48.534  1.00  0.00           H  
ATOM   1808  HB3 ASP   112      33.238  57.798  48.526  1.00  0.00           H  
ATOM   1809  CG  ASP   112      34.632  59.334  48.637  1.00  0.00           C  
ATOM   1810  OD1 ASP   112      34.452  60.337  49.338  1.00  0.00           O  
ATOM   1811  OD2 ASP   112      35.428  59.458  47.667  1.00  0.00           O  
ATOM   1812  C   ASP   112      33.501  56.204  50.734  1.00  0.00           C  
ATOM   1813  O   ASP   112      32.354  55.990  50.295  1.00  0.00           O  
ATOM   1814  N   GLY   113      34.287  55.207  51.257  1.00  0.00           N  
ATOM   1815  H   GLY   113      35.190  55.464  51.630  1.00  0.00           H  
ATOM   1816  CA  GLY   113      33.881  53.855  51.428  1.00  0.00           C  
ATOM   1817  HA2 GLY   113      33.136  53.703  52.209  1.00  0.00           H  
ATOM   1818  HA3 GLY   113      33.405  53.475  50.524  1.00  0.00           H  
ATOM   1819  C   GLY   113      34.987  52.809  51.861  1.00  0.00           C  
ATOM   1820  O   GLY   113      36.172  53.170  52.022  1.00  0.00           O  
ATOM   1821  N   LEU   114      34.545  51.569  51.900  1.00  0.00           N  
ATOM   1822  H   LEU   114      33.606  51.436  51.551  1.00  0.00           H  
ATOM   1823  CA  LEU   114      35.259  50.374  52.358  1.00  0.00           C  
ATOM   1824  HA  LEU   114      36.308  50.566  52.584  1.00  0.00           H  
ATOM   1825  CB  LEU   114      34.520  49.889  53.560  1.00  0.00           C  
ATOM   1826  HB2 LEU   114      34.403  50.781  54.174  1.00  0.00           H  
ATOM   1827  HB3 LEU   114      33.485  49.610  53.360  1.00  0.00           H  
ATOM   1828  CG  LEU   114      35.059  48.771  54.458  1.00  0.00           C  
ATOM   1829  HG  LEU   114      34.890  47.852  53.897  1.00  0.00           H  
ATOM   1830  CD1 LEU   114      36.547  48.716  54.838  1.00  0.00           C  
ATOM   1831 HD11 LEU   114      36.853  49.433  55.600  1.00  0.00           H  
ATOM   1832 HD12 LEU   114      36.821  47.725  55.200  1.00  0.00           H  
ATOM   1833 HD13 LEU   114      37.213  48.838  53.984  1.00  0.00           H  
ATOM   1834  CD2 LEU   114      34.185  48.624  55.696  1.00  0.00           C  
ATOM   1835 HD21 LEU   114      34.493  47.716  56.216  1.00  0.00           H  
ATOM   1836 HD22 LEU   114      34.125  49.508  56.330  1.00  0.00           H  
ATOM   1837 HD23 LEU   114      33.215  48.345  55.283  1.00  0.00           H  
ATOM   1838  C   LEU   114      35.288  49.250  51.297  1.00  0.00           C  
ATOM   1839  O   LEU   114      34.228  48.769  50.974  1.00  0.00           O  
ATOM   1840  N   ASP   115      36.445  48.817  50.984  1.00  0.00           N  
ATOM   1841  H   ASP   115      37.212  49.201  51.518  1.00  0.00           H  
ATOM   1842  CA  ASP   115      36.737  47.495  50.424  1.00  0.00           C  
ATOM   1843  HA  ASP   115      35.894  47.051  49.895  1.00  0.00           H  
ATOM   1844  CB  ASP   115      37.842  47.615  49.396  1.00  0.00           C  
ATOM   1845  HB2 ASP   115      37.629  48.443  48.721  1.00  0.00           H  
ATOM   1846  HB3 ASP   115      38.718  48.023  49.900  1.00  0.00           H  
ATOM   1847  CG  ASP   115      38.089  46.350  48.555  1.00  0.00           C  
ATOM   1848  OD1 ASP   115      37.081  45.580  48.206  1.00  0.00           O  
ATOM   1849  OD2 ASP   115      39.307  46.199  48.185  1.00  0.00           O  
ATOM   1850  C   ASP   115      36.943  46.475  51.551  1.00  0.00           C  
ATOM   1851  O   ASP   115      37.966  46.334  52.266  1.00  0.00           O  
ATOM   1852  N   LEU   116      36.017  45.483  51.607  1.00  0.00           N  
ATOM   1853  H   LEU   116      35.202  45.550  51.013  1.00  0.00           H  
ATOM   1854  CA  LEU   116      36.177  44.276  52.320  1.00  0.00           C  
ATOM   1855  HA  LEU   116      36.814  44.467  53.183  1.00  0.00           H  
ATOM   1856  CB  LEU   116      34.916  43.735  52.942  1.00  0.00           C  
ATOM   1857  HB2 LEU   116      34.306  43.496  52.071  1.00  0.00           H  
ATOM   1858  HB3 LEU   116      35.057  42.800  53.485  1.00  0.00           H  
ATOM   1859  CG  LEU   116      34.241  44.694  53.879  1.00  0.00           C  
ATOM   1860  HG  LEU   116      34.041  45.670  53.438  1.00  0.00           H  
ATOM   1861  CD1 LEU   116      32.869  44.161  54.331  1.00  0.00           C  
ATOM   1862 HD11 LEU   116      32.254  44.038  53.439  1.00  0.00           H  
ATOM   1863 HD12 LEU   116      33.036  43.196  54.810  1.00  0.00           H  
ATOM   1864 HD13 LEU   116      32.435  44.881  55.025  1.00  0.00           H  
ATOM   1865  CD2 LEU   116      35.161  44.964  55.122  1.00  0.00           C  
ATOM   1866 HD21 LEU   116      36.081  45.488  54.863  1.00  0.00           H  
ATOM   1867 HD22 LEU   116      34.645  45.539  55.890  1.00  0.00           H  
ATOM   1868 HD23 LEU   116      35.504  44.060  55.625  1.00  0.00           H  
ATOM   1869  C   LEU   116      37.098  43.219  51.677  1.00  0.00           C  
ATOM   1870  O   LEU   116      36.661  42.174  51.128  1.00  0.00           O  
ATOM   1871  N   ASP   117      38.399  43.323  51.895  1.00  0.00           N  
ATOM   1872  H   ASP   117      38.694  44.091  52.481  1.00  0.00           H  
ATOM   1873  CA  ASP   117      39.422  42.486  51.156  1.00  0.00           C  
ATOM   1874  HA  ASP   117      38.892  42.136  50.270  1.00  0.00           H  
ATOM   1875  CB  ASP   117      40.560  43.455  50.755  1.00  0.00           C  
ATOM   1876  HB2 ASP   117      41.275  42.993  50.074  1.00  0.00           H  
ATOM   1877  HB3 ASP   117      40.178  44.333  50.235  1.00  0.00           H  
ATOM   1878  CG  ASP   117      41.453  43.958  51.874  1.00  0.00           C  
ATOM   1879  OD1 ASP   117      40.874  44.219  52.931  1.00  0.00           O  
ATOM   1880  OD2 ASP   117      42.704  43.766  51.747  1.00  0.00           O  
ATOM   1881  C   ASP   117      39.877  41.170  51.805  1.00  0.00           C  
ATOM   1882  O   ASP   117      41.036  40.709  51.647  1.00  0.00           O  
ATOM   1883  N   TRP   118      39.011  40.543  52.604  1.00  0.00           N  
ATOM   1884  H   TRP   118      38.076  40.855  52.825  1.00  0.00           H  
ATOM   1885  CA  TRP   118      39.276  39.271  53.354  1.00  0.00           C  
ATOM   1886  HA  TRP   118      39.959  39.501  54.172  1.00  0.00           H  
ATOM   1887  CB  TRP   118      37.971  38.896  54.061  1.00  0.00           C  
ATOM   1888  HB2 TRP   118      37.632  39.734  54.670  1.00  0.00           H  
ATOM   1889  HB3 TRP   118      37.234  38.931  53.258  1.00  0.00           H  
ATOM   1890  CG  TRP   118      37.802  37.688  54.999  1.00  0.00           C  
ATOM   1891  CD1 TRP   118      38.718  36.760  55.159  1.00  0.00           C  
ATOM   1892  HD1 TRP   118      39.719  36.694  54.760  1.00  0.00           H  
ATOM   1893  NE1 TRP   118      38.254  35.705  55.940  1.00  0.00           N  
ATOM   1894  HE1 TRP   118      38.728  34.813  55.927  1.00  0.00           H  
ATOM   1895  CE2 TRP   118      37.011  36.134  56.428  1.00  0.00           C  
ATOM   1896  CZ2 TRP   118      36.187  35.559  57.427  1.00  0.00           C  
ATOM   1897  HZ2 TRP   118      36.394  34.578  57.830  1.00  0.00           H  
ATOM   1898  CH2 TRP   118      35.018  36.237  57.842  1.00  0.00           C  
ATOM   1899  HH2 TRP   118      34.354  35.860  58.606  1.00  0.00           H  
ATOM   1900  CZ3 TRP   118      34.647  37.452  57.224  1.00  0.00           C  
ATOM   1901  HZ3 TRP   118      33.718  37.933  57.492  1.00  0.00           H  
ATOM   1902  CE3 TRP   118      35.487  38.000  56.244  1.00  0.00           C  
ATOM   1903  HE3 TRP   118      35.317  38.932  55.725  1.00  0.00           H  
ATOM   1904  CD2 TRP   118      36.682  37.346  55.825  1.00  0.00           C  
ATOM   1905  C   TRP   118      39.781  38.155  52.512  1.00  0.00           C  
ATOM   1906  O   TRP   118      39.089  37.911  51.528  1.00  0.00           O  
ATOM   1907  N   GLU   119      40.834  37.497  52.863  1.00  0.00           N  
ATOM   1908  H   GLU   119      41.338  37.937  53.620  1.00  0.00           H  
ATOM   1909  CA  GLU   119      41.337  36.334  52.079  1.00  0.00           C  
ATOM   1910  HA  GLU   119      40.893  36.274  51.085  1.00  0.00           H  
ATOM   1911  CB  GLU   119      42.823  36.681  51.637  1.00  0.00           C  
ATOM   1912  HB2 GLU   119      42.704  37.697  51.260  1.00  0.00           H  
ATOM   1913  HB3 GLU   119      43.491  36.719  52.498  1.00  0.00           H  
ATOM   1914  CG  GLU   119      43.428  35.852  50.539  1.00  0.00           C  
ATOM   1915  HG2 GLU   119      42.659  35.863  49.767  1.00  0.00           H  
ATOM   1916  HG3 GLU   119      44.185  36.400  49.979  1.00  0.00           H  
ATOM   1917  CD  GLU   119      43.926  34.454  50.879  1.00  0.00           C  
ATOM   1918  OE1 GLU   119      43.407  33.490  50.202  1.00  0.00           O  
ATOM   1919  OE2 GLU   119      44.833  34.255  51.655  1.00  0.00           O  
ATOM   1920  C   GLU   119      41.166  35.045  52.814  1.00  0.00           C  
ATOM   1921  O   GLU   119      42.093  34.655  53.562  1.00  0.00           O  
ATOM   1922  N   TYR   120      40.117  34.176  52.696  1.00  0.00           N  
ATOM   1923  H   TYR   120      40.064  33.437  53.383  1.00  0.00           H  
ATOM   1924  CA  TYR   120      38.744  34.441  52.202  1.00  0.00           C  
ATOM   1925  HA  TYR   120      38.702  35.505  51.970  1.00  0.00           H  
ATOM   1926  CB  TYR   120      38.583  33.679  50.858  1.00  0.00           C  
ATOM   1927  HB2 TYR   120      39.007  32.681  50.975  1.00  0.00           H  
ATOM   1928  HB3 TYR   120      37.528  33.678  50.585  1.00  0.00           H  
ATOM   1929  CG  TYR   120      39.289  34.348  49.668  1.00  0.00           C  
ATOM   1930  CD1 TYR   120      38.943  35.683  49.263  1.00  0.00           C  
ATOM   1931  HD1 TYR   120      38.125  36.196  49.748  1.00  0.00           H  
ATOM   1932  CE1 TYR   120      39.565  36.157  48.111  1.00  0.00           C  
ATOM   1933  HE1 TYR   120      39.402  37.153  47.726  1.00  0.00           H  
ATOM   1934  CZ  TYR   120      40.547  35.356  47.446  1.00  0.00           C  
ATOM   1935  OH  TYR   120      41.124  35.971  46.352  1.00  0.00           O  
ATOM   1936  HH  TYR   120      41.672  35.320  45.909  1.00  0.00           H  
ATOM   1937  CE2 TYR   120      40.833  34.019  47.804  1.00  0.00           C  
ATOM   1938  HE2 TYR   120      41.616  33.423  47.359  1.00  0.00           H  
ATOM   1939  CD2 TYR   120      40.236  33.577  48.966  1.00  0.00           C  
ATOM   1940  HD2 TYR   120      40.385  32.515  49.099  1.00  0.00           H  
ATOM   1941  C   TYR   120      37.807  33.948  53.354  1.00  0.00           C  
ATOM   1942  O   TYR   120      38.166  33.035  54.072  1.00  0.00           O  
ATOM   1943  N   PRO   121      36.627  34.512  53.484  1.00  0.00           N  
ATOM   1944  CD  PRO   121      36.024  35.580  52.649  1.00  0.00           C  
ATOM   1945  HD2 PRO   121      36.442  35.558  51.643  1.00  0.00           H  
ATOM   1946  HD3 PRO   121      36.153  36.557  53.114  1.00  0.00           H  
ATOM   1947  CG  PRO   121      34.503  35.418  52.645  1.00  0.00           C  
ATOM   1948  HG2 PRO   121      34.170  34.727  51.871  1.00  0.00           H  
ATOM   1949  HG3 PRO   121      33.953  36.349  52.506  1.00  0.00           H  
ATOM   1950  CB  PRO   121      34.310  34.881  54.059  1.00  0.00           C  
ATOM   1951  HB2 PRO   121      33.347  34.411  54.254  1.00  0.00           H  
ATOM   1952  HB3 PRO   121      34.397  35.737  54.729  1.00  0.00           H  
ATOM   1953  CA  PRO   121      35.534  33.966  54.266  1.00  0.00           C  
ATOM   1954  HA  PRO   121      35.892  34.129  55.282  1.00  0.00           H  
ATOM   1955  C   PRO   121      35.280  32.518  54.026  1.00  0.00           C  
ATOM   1956  O   PRO   121      35.504  32.082  52.932  1.00  0.00           O  
ATOM   1957  N   GLY   122      34.850  31.765  55.045  1.00  0.00           N  
ATOM   1958  H   GLY   122      34.543  32.229  55.887  1.00  0.00           H  
ATOM   1959  CA  GLY   122      34.704  30.291  54.980  1.00  0.00           C  
ATOM   1960  HA2 GLY   122      34.253  29.867  55.877  1.00  0.00           H  
ATOM   1961  HA3 GLY   122      34.001  30.091  54.171  1.00  0.00           H  
ATOM   1962  C   GLY   122      35.948  29.497  54.638  1.00  0.00           C  
ATOM   1963  O   GLY   122      35.821  28.322  54.245  1.00  0.00           O  
ATOM   1964  N   SER   123      37.221  30.041  54.807  1.00  0.00           N  
ATOM   1965  H   SER   123      37.271  31.038  54.963  1.00  0.00           H  
ATOM   1966  CA  SER   123      38.470  29.309  54.355  1.00  0.00           C  
ATOM   1967  HA  SER   123      38.360  28.240  54.539  1.00  0.00           H  
ATOM   1968  CB  SER   123      38.558  29.374  52.834  1.00  0.00           C  
ATOM   1969  HB2 SER   123      37.757  28.971  52.214  1.00  0.00           H  
ATOM   1970  HB3 SER   123      38.693  30.423  52.568  1.00  0.00           H  
ATOM   1971  OG  SER   123      39.652  28.595  52.428  1.00  0.00           O  
ATOM   1972  HG  SER   123      39.898  28.853  51.536  1.00  0.00           H  
ATOM   1973  C   SER   123      39.686  29.893  55.013  1.00  0.00           C  
ATOM   1974  O   SER   123      39.592  30.816  55.828  1.00  0.00           O  
ATOM   1975  N   GLN   124      40.862  29.355  54.822  1.00  0.00           N  
ATOM   1976  H   GLN   124      40.967  28.643  54.114  1.00  0.00           H  
ATOM   1977  CA  GLN   124      42.075  29.879  55.489  1.00  0.00           C  
ATOM   1978  HA  GLN   124      42.792  29.126  55.162  1.00  0.00           H  
ATOM   1979  CB  GLN   124      42.569  31.234  54.859  1.00  0.00           C  
ATOM   1980  HB2 GLN   124      41.838  32.042  54.837  1.00  0.00           H  
ATOM   1981  HB3 GLN   124      43.351  31.542  55.553  1.00  0.00           H  
ATOM   1982  CG  GLN   124      42.973  31.173  53.322  1.00  0.00           C  
ATOM   1983  HG2 GLN   124      42.156  30.593  52.892  1.00  0.00           H  
ATOM   1984  HG3 GLN   124      42.846  32.189  52.948  1.00  0.00           H  
ATOM   1985  CD  GLN   124      44.262  30.556  52.961  1.00  0.00           C  
ATOM   1986  OE1 GLN   124      44.670  29.456  53.321  1.00  0.00           O  
ATOM   1987  NE2 GLN   124      44.917  31.154  51.988  1.00  0.00           N  
ATOM   1988 HE21 GLN   124      45.627  30.639  51.487  1.00  0.00           H  
ATOM   1989 HE22 GLN   124      44.622  32.107  51.830  1.00  0.00           H  
ATOM   1990  C   GLN   124      41.890  29.854  57.042  1.00  0.00           C  
ATOM   1991  O   GLN   124      42.024  30.845  57.666  1.00  0.00           O  
ATOM   1992  N   GLY   125      41.362  28.731  57.494  1.00  0.00           N  
ATOM   1993  H   GLY   125      41.361  27.894  56.928  1.00  0.00           H  
ATOM   1994  CA  GLY   125      41.136  28.570  58.954  1.00  0.00           C  
ATOM   1995  HA2 GLY   125      41.004  27.515  59.193  1.00  0.00           H  
ATOM   1996  HA3 GLY   125      41.976  28.972  59.520  1.00  0.00           H  
ATOM   1997  C   GLY   125      39.896  29.337  59.470  1.00  0.00           C  
ATOM   1998  O   GLY   125      39.365  28.963  60.487  1.00  0.00           O  
ATOM   1999  N   SER   126      39.221  30.116  58.618  1.00  0.00           N  
ATOM   2000  H   SER   126      39.656  30.543  57.812  1.00  0.00           H  
ATOM   2001  CA  SER   126      37.855  30.494  58.896  1.00  0.00           C  
ATOM   2002  HA  SER   126      37.867  30.796  59.943  1.00  0.00           H  
ATOM   2003  CB  SER   126      37.462  31.800  58.080  1.00  0.00           C  
ATOM   2004  HB2 SER   126      37.931  32.580  58.680  1.00  0.00           H  
ATOM   2005  HB3 SER   126      37.686  31.816  57.013  1.00  0.00           H  
ATOM   2006  OG  SER   126      36.062  32.087  58.179  1.00  0.00           O  
ATOM   2007  HG  SER   126      35.711  32.164  59.069  1.00  0.00           H  
ATOM   2008  C   SER   126      36.845  29.317  58.529  1.00  0.00           C  
ATOM   2009  O   SER   126      36.860  28.793  57.448  1.00  0.00           O  
ATOM   2010  N   PRO   127      35.991  28.965  59.518  1.00  0.00           N  
ATOM   2011  CD  PRO   127      35.939  29.519  60.883  1.00  0.00           C  
ATOM   2012  HD2 PRO   127      35.881  30.607  60.847  1.00  0.00           H  
ATOM   2013  HD3 PRO   127      36.834  29.224  61.432  1.00  0.00           H  
ATOM   2014  CG  PRO   127      34.733  28.911  61.586  1.00  0.00           C  
ATOM   2015  HG2 PRO   127      33.862  29.477  61.256  1.00  0.00           H  
ATOM   2016  HG3 PRO   127      34.828  28.669  62.645  1.00  0.00           H  
ATOM   2017  CB  PRO   127      34.578  27.535  60.950  1.00  0.00           C  
ATOM   2018  HB2 PRO   127      33.577  27.111  61.036  1.00  0.00           H  
ATOM   2019  HB3 PRO   127      35.374  26.880  61.305  1.00  0.00           H  
ATOM   2020  CA  PRO   127      34.960  27.880  59.507  1.00  0.00           C  
ATOM   2021  HA  PRO   127      35.387  26.986  59.051  1.00  0.00           H  
ATOM   2022  C   PRO   127      33.881  28.349  58.561  1.00  0.00           C  
ATOM   2023  O   PRO   127      33.447  29.459  58.617  1.00  0.00           O  
ATOM   2024  N   ALA   128      33.287  27.447  57.719  1.00  0.00           N  
ATOM   2025  H   ALA   128      33.665  26.512  57.661  1.00  0.00           H  
ATOM   2026  CA  ALA   128      32.286  27.702  56.734  1.00  0.00           C  
ATOM   2027  HA  ALA   128      32.780  28.284  55.955  1.00  0.00           H  
ATOM   2028  CB  ALA   128      31.984  26.371  56.149  1.00  0.00           C  
ATOM   2029  HB1 ALA   128      31.179  26.297  55.418  1.00  0.00           H  
ATOM   2030  HB2 ALA   128      32.876  25.853  55.795  1.00  0.00           H  
ATOM   2031  HB3 ALA   128      31.718  25.729  56.989  1.00  0.00           H  
ATOM   2032  C   ALA   128      31.090  28.486  57.289  1.00  0.00           C  
ATOM   2033  O   ALA   128      30.391  29.112  56.576  1.00  0.00           O  
ATOM   2034  N   VAL   129      30.810  28.324  58.588  1.00  0.00           N  
ATOM   2035  H   VAL   129      31.299  27.559  59.029  1.00  0.00           H  
ATOM   2036  CA  VAL   129      29.648  28.983  59.252  1.00  0.00           C  
ATOM   2037  HA  VAL   129      28.696  28.647  58.842  1.00  0.00           H  
ATOM   2038  CB  VAL   129      29.502  28.422  60.666  1.00  0.00           C  
ATOM   2039  HB  VAL   129      29.480  27.333  60.642  1.00  0.00           H  
ATOM   2040  CG1 VAL   129      30.717  28.763  61.473  1.00  0.00           C  
ATOM   2041 HG11 VAL   129      30.772  28.179  62.392  1.00  0.00           H  
ATOM   2042 HG12 VAL   129      31.531  28.495  60.799  1.00  0.00           H  
ATOM   2043 HG13 VAL   129      30.842  29.837  61.607  1.00  0.00           H  
ATOM   2044  CG2 VAL   129      28.232  28.872  61.403  1.00  0.00           C  
ATOM   2045 HG21 VAL   129      28.130  28.274  62.309  1.00  0.00           H  
ATOM   2046 HG22 VAL   129      28.280  29.944  61.590  1.00  0.00           H  
ATOM   2047 HG23 VAL   129      27.402  28.624  60.742  1.00  0.00           H  
ATOM   2048  C   VAL   129      29.693  30.455  59.101  1.00  0.00           C  
ATOM   2049  O   VAL   129      28.744  31.124  58.811  1.00  0.00           O  
ATOM   2050  N   ASP   130      30.914  30.995  59.143  1.00  0.00           N  
ATOM   2051  H   ASP   130      31.680  30.338  59.154  1.00  0.00           H  
ATOM   2052  CA  ASP   130      31.155  32.426  58.978  1.00  0.00           C  
ATOM   2053  HA  ASP   130      30.701  32.914  59.840  1.00  0.00           H  
ATOM   2054  CB  ASP   130      32.698  32.588  58.896  1.00  0.00           C  
ATOM   2055  HB2 ASP   130      33.195  31.892  58.220  1.00  0.00           H  
ATOM   2056  HB3 ASP   130      33.028  33.534  58.467  1.00  0.00           H  
ATOM   2057  CG  ASP   130      33.354  32.501  60.301  1.00  0.00           C  
ATOM   2058  OD1 ASP   130      32.679  32.436  61.341  1.00  0.00           O  
ATOM   2059  OD2 ASP   130      34.618  32.517  60.375  1.00  0.00           O  
ATOM   2060  C   ASP   130      30.461  33.047  57.680  1.00  0.00           C  
ATOM   2061  O   ASP   130      30.165  34.226  57.655  1.00  0.00           O  
ATOM   2062  N   LYS   131      30.085  32.236  56.675  1.00  0.00           N  
ATOM   2063  H   LYS   131      30.273  31.248  56.776  1.00  0.00           H  
ATOM   2064  CA  LYS   131      29.534  32.604  55.335  1.00  0.00           C  
ATOM   2065  HA  LYS   131      30.227  33.298  54.859  1.00  0.00           H  
ATOM   2066  CB  LYS   131      29.405  31.348  54.412  1.00  0.00           C  
ATOM   2067  HB2 LYS   131      30.385  30.908  54.224  1.00  0.00           H  
ATOM   2068  HB3 LYS   131      28.981  30.516  54.974  1.00  0.00           H  
ATOM   2069  CG  LYS   131      28.678  31.712  53.119  1.00  0.00           C  
ATOM   2070  HG2 LYS   131      27.670  32.022  53.394  1.00  0.00           H  
ATOM   2071  HG3 LYS   131      29.183  32.579  52.692  1.00  0.00           H  
ATOM   2072  CD  LYS   131      28.625  30.590  52.171  1.00  0.00           C  
ATOM   2073  HD2 LYS   131      27.884  30.945  51.454  1.00  0.00           H  
ATOM   2074  HD3 LYS   131      29.592  30.622  51.668  1.00  0.00           H  
ATOM   2075  CE  LYS   131      28.365  29.145  52.698  1.00  0.00           C  
ATOM   2076  HE2 LYS   131      29.129  28.887  53.432  1.00  0.00           H  
ATOM   2077  HE3 LYS   131      27.519  29.123  53.386  1.00  0.00           H  
ATOM   2078  NZ  LYS   131      28.126  28.132  51.611  1.00  0.00           N  
ATOM   2079  HZ1 LYS   131      27.317  28.331  51.040  1.00  0.00           H  
ATOM   2080  HZ2 LYS   131      28.802  28.229  50.866  1.00  0.00           H  
ATOM   2081  HZ3 LYS   131      28.168  27.188  51.967  1.00  0.00           H  
ATOM   2082  C   LYS   131      28.202  33.326  55.566  1.00  0.00           C  
ATOM   2083  O   LYS   131      27.859  34.404  55.163  1.00  0.00           O  
ATOM   2084  N   GLU   132      27.231  32.660  56.314  1.00  0.00           N  
ATOM   2085  H   GLU   132      27.546  31.958  56.968  1.00  0.00           H  
ATOM   2086  CA  GLU   132      26.061  33.347  56.793  1.00  0.00           C  
ATOM   2087  HA  GLU   132      25.507  33.771  55.955  1.00  0.00           H  
ATOM   2088  CB  GLU   132      25.195  32.327  57.571  1.00  0.00           C  
ATOM   2089  HB2 GLU   132      25.023  31.462  56.931  1.00  0.00           H  
ATOM   2090  HB3 GLU   132      25.726  31.855  58.398  1.00  0.00           H  
ATOM   2091  CG  GLU   132      23.787  32.749  58.003  1.00  0.00           C  
ATOM   2092  HG2 GLU   132      23.212  31.841  58.184  1.00  0.00           H  
ATOM   2093  HG3 GLU   132      23.852  33.249  58.969  1.00  0.00           H  
ATOM   2094  CD  GLU   132      23.042  33.565  56.927  1.00  0.00           C  
ATOM   2095  OE1 GLU   132      23.158  33.058  55.753  1.00  0.00           O  
ATOM   2096  OE2 GLU   132      22.303  34.592  57.249  1.00  0.00           O  
ATOM   2097  C   GLU   132      26.375  34.537  57.742  1.00  0.00           C  
ATOM   2098  O   GLU   132      25.605  35.531  57.689  1.00  0.00           O  
ATOM   2099  N   ARG   133      27.518  34.638  58.421  1.00  0.00           N  
ATOM   2100  H   ARG   133      28.217  33.965  58.141  1.00  0.00           H  
ATOM   2101  CA  ARG   133      27.769  35.683  59.437  1.00  0.00           C  
ATOM   2102  HA  ARG   133      26.877  35.977  59.990  1.00  0.00           H  
ATOM   2103  CB  ARG   133      28.675  35.120  60.502  1.00  0.00           C  
ATOM   2104  HB2 ARG   133      29.694  34.985  60.141  1.00  0.00           H  
ATOM   2105  HB3 ARG   133      28.710  35.829  61.329  1.00  0.00           H  
ATOM   2106  CG  ARG   133      28.289  33.747  61.151  1.00  0.00           C  
ATOM   2107  HG2 ARG   133      27.329  33.946  61.626  1.00  0.00           H  
ATOM   2108  HG3 ARG   133      28.297  32.863  60.514  1.00  0.00           H  
ATOM   2109  CD  ARG   133      29.211  33.356  62.335  1.00  0.00           C  
ATOM   2110  HD2 ARG   133      30.170  33.092  61.890  1.00  0.00           H  
ATOM   2111  HD3 ARG   133      29.433  34.147  63.052  1.00  0.00           H  
ATOM   2112  NE  ARG   133      28.662  32.266  63.109  1.00  0.00           N  
ATOM   2113  HE  ARG   133      27.739  31.924  62.882  1.00  0.00           H  
ATOM   2114  CZ  ARG   133      29.224  31.612  64.163  1.00  0.00           C  
ATOM   2115  NH1 ARG   133      30.380  31.981  64.667  1.00  0.00           N  
ATOM   2116 HH11 ARG   133      30.874  32.589  64.031  1.00  0.00           H  
ATOM   2117 HH12 ARG   133      30.862  31.484  65.402  1.00  0.00           H  
ATOM   2118  NH2 ARG   133      28.716  30.546  64.624  1.00  0.00           N  
ATOM   2119 HH21 ARG   133      27.804  30.251  64.309  1.00  0.00           H  
ATOM   2120 HH22 ARG   133      29.241  30.184  65.407  1.00  0.00           H  
ATOM   2121  C   ARG   133      28.455  36.944  58.838  1.00  0.00           C  
ATOM   2122  O   ARG   133      27.896  38.037  59.125  1.00  0.00           O  
ATOM   2123  N   PHE   134      29.308  36.752  57.881  1.00  0.00           N  
ATOM   2124  H   PHE   134      29.714  35.827  57.852  1.00  0.00           H  
ATOM   2125  CA  PHE   134      29.717  37.777  56.916  1.00  0.00           C  
ATOM   2126  HA  PHE   134      30.056  38.630  57.504  1.00  0.00           H  
ATOM   2127  CB  PHE   134      30.842  37.210  56.059  1.00  0.00           C  
ATOM   2128  HB2 PHE   134      31.719  36.898  56.626  1.00  0.00           H  
ATOM   2129  HB3 PHE   134      30.384  36.329  55.611  1.00  0.00           H  
ATOM   2130  CG  PHE   134      31.316  38.073  54.939  1.00  0.00           C  
ATOM   2131  CD1 PHE   134      32.260  39.151  55.146  1.00  0.00           C  
ATOM   2132  HD1 PHE   134      32.424  39.491  56.158  1.00  0.00           H  
ATOM   2133  CE1 PHE   134      32.733  39.841  54.040  1.00  0.00           C  
ATOM   2134  HE1 PHE   134      33.488  40.591  54.223  1.00  0.00           H  
ATOM   2135  CZ  PHE   134      32.406  39.510  52.721  1.00  0.00           C  
ATOM   2136  HZ  PHE   134      32.992  39.787  51.857  1.00  0.00           H  
ATOM   2137  CE2 PHE   134      31.418  38.522  52.538  1.00  0.00           C  
ATOM   2138  HE2 PHE   134      31.182  38.222  51.528  1.00  0.00           H  
ATOM   2139  CD2 PHE   134      30.894  37.848  53.614  1.00  0.00           C  
ATOM   2140  HD2 PHE   134      30.231  37.008  53.468  1.00  0.00           H  
ATOM   2141  C   PHE   134      28.470  38.239  56.093  1.00  0.00           C  
ATOM   2142  O   PHE   134      28.297  39.428  56.050  1.00  0.00           O  
ATOM   2143  N   THR   135      27.624  37.364  55.596  1.00  0.00           N  
ATOM   2144  H   THR   135      27.931  36.403  55.544  1.00  0.00           H  
ATOM   2145  CA  THR   135      26.416  37.707  54.821  1.00  0.00           C  
ATOM   2146  HA  THR   135      26.849  38.305  54.020  1.00  0.00           H  
ATOM   2147  CB  THR   135      25.684  36.507  54.223  1.00  0.00           C  
ATOM   2148  HB  THR   135      25.226  35.794  54.909  1.00  0.00           H  
ATOM   2149  CG2 THR   135      24.524  36.935  53.401  1.00  0.00           C  
ATOM   2150 HG21 THR   135      23.694  37.232  54.042  1.00  0.00           H  
ATOM   2151 HG22 THR   135      24.757  37.807  52.790  1.00  0.00           H  
ATOM   2152 HG23 THR   135      24.186  36.260  52.614  1.00  0.00           H  
ATOM   2153  OG1 THR   135      26.521  35.780  53.302  1.00  0.00           O  
ATOM   2154  HG1 THR   135      27.249  35.573  53.893  1.00  0.00           H  
ATOM   2155  C   THR   135      25.530  38.636  55.627  1.00  0.00           C  
ATOM   2156  O   THR   135      25.057  39.703  55.121  1.00  0.00           O  
ATOM   2157  N   THR   136      25.482  38.434  56.900  1.00  0.00           N  
ATOM   2158  H   THR   136      26.112  37.750  57.294  1.00  0.00           H  
ATOM   2159  CA  THR   136      24.739  39.246  57.901  1.00  0.00           C  
ATOM   2160  HA  THR   136      23.723  39.456  57.567  1.00  0.00           H  
ATOM   2161  CB  THR   136      24.507  38.384  59.166  1.00  0.00           C  
ATOM   2162  HB  THR   136      25.495  38.112  59.538  1.00  0.00           H  
ATOM   2163  CG2 THR   136      23.808  39.278  60.318  1.00  0.00           C  
ATOM   2164 HG21 THR   136      24.613  39.817  60.817  1.00  0.00           H  
ATOM   2165 HG22 THR   136      23.040  39.938  59.914  1.00  0.00           H  
ATOM   2166 HG23 THR   136      23.364  38.550  60.998  1.00  0.00           H  
ATOM   2167  OG1 THR   136      23.852  37.197  58.942  1.00  0.00           O  
ATOM   2168  HG1 THR   136      24.153  36.719  58.166  1.00  0.00           H  
ATOM   2169  C   THR   136      25.463  40.542  58.193  1.00  0.00           C  
ATOM   2170  O   THR   136      24.786  41.495  58.465  1.00  0.00           O  
ATOM   2171  N   LEU   137      26.816  40.599  58.175  1.00  0.00           N  
ATOM   2172  H   LEU   137      27.431  39.826  57.967  1.00  0.00           H  
ATOM   2173  CA  LEU   137      27.529  41.853  58.425  1.00  0.00           C  
ATOM   2174  HA  LEU   137      27.127  42.297  59.336  1.00  0.00           H  
ATOM   2175  CB  LEU   137      28.971  41.491  58.812  1.00  0.00           C  
ATOM   2176  HB2 LEU   137      28.871  40.807  59.656  1.00  0.00           H  
ATOM   2177  HB3 LEU   137      29.413  40.844  58.054  1.00  0.00           H  
ATOM   2178  CG  LEU   137      29.824  42.814  58.940  1.00  0.00           C  
ATOM   2179  HG  LEU   137      29.551  43.503  58.140  1.00  0.00           H  
ATOM   2180  CD1 LEU   137      29.497  43.433  60.317  1.00  0.00           C  
ATOM   2181 HD11 LEU   137      29.967  44.412  60.225  1.00  0.00           H  
ATOM   2182 HD12 LEU   137      28.421  43.566  60.431  1.00  0.00           H  
ATOM   2183 HD13 LEU   137      29.842  42.815  61.146  1.00  0.00           H  
ATOM   2184  CD2 LEU   137      31.288  42.457  58.660  1.00  0.00           C  
ATOM   2185 HD21 LEU   137      31.602  41.668  59.344  1.00  0.00           H  
ATOM   2186 HD22 LEU   137      31.464  42.102  57.644  1.00  0.00           H  
ATOM   2187 HD23 LEU   137      31.971  43.300  58.761  1.00  0.00           H  
ATOM   2188  C   LEU   137      27.392  42.785  57.256  1.00  0.00           C  
ATOM   2189  O   LEU   137      26.928  43.915  57.484  1.00  0.00           O  
ATOM   2190  N   VAL   138      27.656  42.330  56.027  1.00  0.00           N  
ATOM   2191  H   VAL   138      27.954  41.365  56.023  1.00  0.00           H  
ATOM   2192  CA  VAL   138      27.329  43.011  54.787  1.00  0.00           C  
ATOM   2193  HA  VAL   138      28.105  43.760  54.629  1.00  0.00           H  
ATOM   2194  CB  VAL   138      27.545  41.880  53.703  1.00  0.00           C  
ATOM   2195  HB  VAL   138      27.004  40.995  54.039  1.00  0.00           H  
ATOM   2196  CG1 VAL   138      26.882  42.275  52.362  1.00  0.00           C  
ATOM   2197 HG11 VAL   138      25.796  42.305  52.455  1.00  0.00           H  
ATOM   2198 HG12 VAL   138      27.299  43.255  52.133  1.00  0.00           H  
ATOM   2199 HG13 VAL   138      27.094  41.437  51.698  1.00  0.00           H  
ATOM   2200  CG2 VAL   138      28.977  41.605  53.427  1.00  0.00           C  
ATOM   2201 HG21 VAL   138      29.149  41.028  52.519  1.00  0.00           H  
ATOM   2202 HG22 VAL   138      29.592  42.484  53.236  1.00  0.00           H  
ATOM   2203 HG23 VAL   138      29.222  40.821  54.144  1.00  0.00           H  
ATOM   2204  C   VAL   138      25.951  43.629  54.716  1.00  0.00           C  
ATOM   2205  O   VAL   138      25.776  44.806  54.277  1.00  0.00           O  
ATOM   2206  N   GLN   139      24.896  42.988  55.247  1.00  0.00           N  
ATOM   2207  H   GLN   139      25.115  42.059  55.580  1.00  0.00           H  
ATOM   2208  CA  GLN   139      23.496  43.366  55.254  1.00  0.00           C  
ATOM   2209  HA  GLN   139      23.373  43.829  54.275  1.00  0.00           H  
ATOM   2210  CB  GLN   139      22.489  42.219  55.459  1.00  0.00           C  
ATOM   2211  HB2 GLN   139      22.768  41.331  54.892  1.00  0.00           H  
ATOM   2212  HB3 GLN   139      22.536  41.973  56.520  1.00  0.00           H  
ATOM   2213  CG  GLN   139      21.058  42.563  55.194  1.00  0.00           C  
ATOM   2214  HG2 GLN   139      20.857  43.472  55.761  1.00  0.00           H  
ATOM   2215  HG3 GLN   139      20.871  42.880  54.169  1.00  0.00           H  
ATOM   2216  CD  GLN   139      20.113  41.444  55.584  1.00  0.00           C  
ATOM   2217  OE1 GLN   139      20.477  40.275  55.906  1.00  0.00           O  
ATOM   2218  NE2 GLN   139      18.805  41.726  55.785  1.00  0.00           N  
ATOM   2219 HE21 GLN   139      18.227  40.913  55.942  1.00  0.00           H  
ATOM   2220 HE22 GLN   139      18.399  42.556  55.376  1.00  0.00           H  
ATOM   2221  C   GLN   139      23.401  44.586  56.264  1.00  0.00           C  
ATOM   2222  O   GLN   139      22.918  45.664  55.934  1.00  0.00           O  
ATOM   2223  N   ASP   140      23.883  44.402  57.485  1.00  0.00           N  
ATOM   2224  H   ASP   140      24.192  43.490  57.789  1.00  0.00           H  
ATOM   2225  CA  ASP   140      24.049  45.496  58.509  1.00  0.00           C  
ATOM   2226  HA  ASP   140      23.082  45.985  58.631  1.00  0.00           H  
ATOM   2227  CB  ASP   140      24.557  44.970  59.869  1.00  0.00           C  
ATOM   2228  HB2 ASP   140      25.469  44.402  59.684  1.00  0.00           H  
ATOM   2229  HB3 ASP   140      24.794  45.860  60.451  1.00  0.00           H  
ATOM   2230  CG  ASP   140      23.493  44.249  60.725  1.00  0.00           C  
ATOM   2231  OD1 ASP   140      22.305  44.306  60.424  1.00  0.00           O  
ATOM   2232  OD2 ASP   140      23.928  43.603  61.753  1.00  0.00           O  
ATOM   2233  C   ASP   140      25.000  46.675  58.101  1.00  0.00           C  
ATOM   2234  O   ASP   140      24.776  47.818  58.548  1.00  0.00           O  
ATOM   2235  N   LEU   141      26.017  46.463  57.257  1.00  0.00           N  
ATOM   2236  H   LEU   141      26.087  45.522  56.898  1.00  0.00           H  
ATOM   2237  CA  LEU   141      26.873  47.521  56.734  1.00  0.00           C  
ATOM   2238  HA  LEU   141      27.126  48.144  57.591  1.00  0.00           H  
ATOM   2239  CB  LEU   141      28.152  46.921  56.134  1.00  0.00           C  
ATOM   2240  HB2 LEU   141      27.905  46.132  55.424  1.00  0.00           H  
ATOM   2241  HB3 LEU   141      28.676  47.691  55.567  1.00  0.00           H  
ATOM   2242  CG  LEU   141      29.242  46.436  57.200  1.00  0.00           C  
ATOM   2243  HG  LEU   141      28.742  45.903  58.008  1.00  0.00           H  
ATOM   2244  CD1 LEU   141      30.332  45.503  56.664  1.00  0.00           C  
ATOM   2245 HD11 LEU   141      31.036  45.258  57.460  1.00  0.00           H  
ATOM   2246 HD12 LEU   141      29.762  44.700  56.197  1.00  0.00           H  
ATOM   2247 HD13 LEU   141      30.981  46.035  55.968  1.00  0.00           H  
ATOM   2248  CD2 LEU   141      29.904  47.588  57.920  1.00  0.00           C  
ATOM   2249 HD21 LEU   141      30.377  48.187  57.141  1.00  0.00           H  
ATOM   2250 HD22 LEU   141      29.210  48.215  58.479  1.00  0.00           H  
ATOM   2251 HD23 LEU   141      30.656  47.222  58.619  1.00  0.00           H  
ATOM   2252  C   LEU   141      26.184  48.402  55.741  1.00  0.00           C  
ATOM   2253  O   LEU   141      25.941  49.573  56.001  1.00  0.00           O  
ATOM   2254  N   ALA   142      25.589  47.899  54.619  1.00  0.00           N  
ATOM   2255  H   ALA   142      25.556  46.910  54.417  1.00  0.00           H  
ATOM   2256  CA  ALA   142      24.840  48.725  53.667  1.00  0.00           C  
ATOM   2257  HA  ALA   142      25.522  49.435  53.198  1.00  0.00           H  
ATOM   2258  CB  ALA   142      24.363  47.778  52.637  1.00  0.00           C  
ATOM   2259  HB1 ALA   142      23.523  47.161  52.957  1.00  0.00           H  
ATOM   2260  HB2 ALA   142      24.101  48.373  51.763  1.00  0.00           H  
ATOM   2261  HB3 ALA   142      25.243  47.227  52.305  1.00  0.00           H  
ATOM   2262  C   ALA   142      23.686  49.489  54.396  1.00  0.00           C  
ATOM   2263  O   ALA   142      23.381  50.636  54.250  1.00  0.00           O  
ATOM   2264  N   ASN   143      22.989  48.782  55.406  1.00  0.00           N  
ATOM   2265  H   ASN   143      23.334  47.852  55.592  1.00  0.00           H  
ATOM   2266  CA  ASN   143      22.016  49.452  56.311  1.00  0.00           C  
ATOM   2267  HA  ASN   143      21.293  49.963  55.676  1.00  0.00           H  
ATOM   2268  CB  ASN   143      21.383  48.281  57.110  1.00  0.00           C  
ATOM   2269  HB2 ASN   143      22.103  47.533  57.442  1.00  0.00           H  
ATOM   2270  HB3 ASN   143      21.096  48.749  58.052  1.00  0.00           H  
ATOM   2271  CG  ASN   143      20.204  47.668  56.267  1.00  0.00           C  
ATOM   2272  OD1 ASN   143      19.631  48.300  55.405  1.00  0.00           O  
ATOM   2273  ND2 ASN   143      19.820  46.491  56.532  1.00  0.00           N  
ATOM   2274 HD21 ASN   143      19.076  46.138  55.946  1.00  0.00           H  
ATOM   2275 HD22 ASN   143      20.245  45.887  57.220  1.00  0.00           H  
ATOM   2276  C   ASN   143      22.603  50.643  57.105  1.00  0.00           C  
ATOM   2277  O   ASN   143      22.049  51.731  56.992  1.00  0.00           O  
ATOM   2278  N   ALA   144      23.626  50.458  57.864  1.00  0.00           N  
ATOM   2279  H   ALA   144      23.956  49.525  58.066  1.00  0.00           H  
ATOM   2280  CA  ALA   144      24.223  51.613  58.752  1.00  0.00           C  
ATOM   2281  HA  ALA   144      23.461  51.979  59.440  1.00  0.00           H  
ATOM   2282  CB  ALA   144      25.316  51.094  59.621  1.00  0.00           C  
ATOM   2283  HB1 ALA   144      26.147  50.687  59.045  1.00  0.00           H  
ATOM   2284  HB2 ALA   144      25.693  51.866  60.291  1.00  0.00           H  
ATOM   2285  HB3 ALA   144      24.941  50.285  60.247  1.00  0.00           H  
ATOM   2286  C   ALA   144      24.842  52.744  57.867  1.00  0.00           C  
ATOM   2287  O   ALA   144      24.614  53.927  58.269  1.00  0.00           O  
ATOM   2288  N   PHE   145      25.482  52.462  56.749  1.00  0.00           N  
ATOM   2289  H   PHE   145      25.442  51.514  56.405  1.00  0.00           H  
ATOM   2290  CA  PHE   145      26.080  53.542  55.892  1.00  0.00           C  
ATOM   2291  HA  PHE   145      26.647  54.185  56.565  1.00  0.00           H  
ATOM   2292  CB  PHE   145      26.938  52.856  54.895  1.00  0.00           C  
ATOM   2293  HB2 PHE   145      26.454  51.963  54.501  1.00  0.00           H  
ATOM   2294  HB3 PHE   145      27.163  53.519  54.060  1.00  0.00           H  
ATOM   2295  CG  PHE   145      28.228  52.221  55.291  1.00  0.00           C  
ATOM   2296  CD1 PHE   145      28.558  52.002  56.559  1.00  0.00           C  
ATOM   2297  HD1 PHE   145      27.932  52.428  57.329  1.00  0.00           H  
ATOM   2298  CE1 PHE   145      29.708  51.243  56.878  1.00  0.00           C  
ATOM   2299  HE1 PHE   145      29.893  51.082  57.930  1.00  0.00           H  
ATOM   2300  CZ  PHE   145      30.537  50.690  55.932  1.00  0.00           C  
ATOM   2301  HZ  PHE   145      31.531  50.306  56.112  1.00  0.00           H  
ATOM   2302  CE2 PHE   145      30.249  50.981  54.565  1.00  0.00           C  
ATOM   2303  HE2 PHE   145      30.933  50.708  53.775  1.00  0.00           H  
ATOM   2304  CD2 PHE   145      29.092  51.722  54.281  1.00  0.00           C  
ATOM   2305  HD2 PHE   145      28.823  51.835  53.241  1.00  0.00           H  
ATOM   2306  C   PHE   145      24.887  54.395  55.273  1.00  0.00           C  
ATOM   2307  O   PHE   145      25.167  55.531  54.864  1.00  0.00           O  
ATOM   2308  N   GLN   146      23.676  53.852  55.082  1.00  0.00           N  
ATOM   2309  H   GLN   146      23.458  52.922  55.411  1.00  0.00           H  
ATOM   2310  CA  GLN   146      22.654  54.650  54.608  1.00  0.00           C  
ATOM   2311  HA  GLN   146      22.974  55.282  53.780  1.00  0.00           H  
ATOM   2312  CB  GLN   146      21.530  53.773  54.050  1.00  0.00           C  
ATOM   2313  HB2 GLN   146      21.784  53.168  53.179  1.00  0.00           H  
ATOM   2314  HB3 GLN   146      21.334  52.988  54.780  1.00  0.00           H  
ATOM   2315  CG  GLN   146      20.162  54.438  53.857  1.00  0.00           C  
ATOM   2316  HG2 GLN   146      19.427  53.723  53.488  1.00  0.00           H  
ATOM   2317  HG3 GLN   146      19.729  54.650  54.834  1.00  0.00           H  
ATOM   2318  CD  GLN   146      20.143  55.718  53.074  1.00  0.00           C  
ATOM   2319  OE1 GLN   146      20.924  55.952  52.151  1.00  0.00           O  
ATOM   2320  NE2 GLN   146      19.306  56.625  53.338  1.00  0.00           N  
ATOM   2321 HE21 GLN   146      19.161  57.215  52.531  1.00  0.00           H  
ATOM   2322 HE22 GLN   146      18.548  56.427  53.975  1.00  0.00           H  
ATOM   2323  C   GLN   146      22.101  55.551  55.731  1.00  0.00           C  
ATOM   2324  O   GLN   146      21.823  56.680  55.547  1.00  0.00           O  
ATOM   2325  N   GLN   147      21.896  55.010  56.913  1.00  0.00           N  
ATOM   2326  H   GLN   147      22.087  54.020  56.979  1.00  0.00           H  
ATOM   2327  CA  GLN   147      21.438  55.684  58.082  1.00  0.00           C  
ATOM   2328  HA  GLN   147      20.439  56.086  57.912  1.00  0.00           H  
ATOM   2329  CB  GLN   147      21.356  54.740  59.276  1.00  0.00           C  
ATOM   2330  HB2 GLN   147      20.771  53.889  58.926  1.00  0.00           H  
ATOM   2331  HB3 GLN   147      22.374  54.440  59.524  1.00  0.00           H  
ATOM   2332  CG  GLN   147      20.485  55.223  60.449  1.00  0.00           C  
ATOM   2333  HG2 GLN   147      19.567  55.677  60.074  1.00  0.00           H  
ATOM   2334  HG3 GLN   147      20.144  54.362  61.023  1.00  0.00           H  
ATOM   2335  CD  GLN   147      21.211  56.170  61.450  1.00  0.00           C  
ATOM   2336  OE1 GLN   147      22.319  56.572  61.347  1.00  0.00           O  
ATOM   2337  NE2 GLN   147      20.556  56.535  62.562  1.00  0.00           N  
ATOM   2338 HE21 GLN   147      21.088  56.982  63.294  1.00  0.00           H  
ATOM   2339 HE22 GLN   147      19.581  56.329  62.727  1.00  0.00           H  
ATOM   2340  C   GLN   147      22.287  56.915  58.431  1.00  0.00           C  
ATOM   2341  O   GLN   147      21.769  57.970  58.805  1.00  0.00           O  
ATOM   2342  N   GLU   148      23.627  56.817  58.337  1.00  0.00           N  
ATOM   2343  H   GLU   148      24.012  55.885  58.388  1.00  0.00           H  
ATOM   2344  CA  GLU   148      24.643  57.951  58.526  1.00  0.00           C  
ATOM   2345  HA  GLU   148      24.547  58.413  59.508  1.00  0.00           H  
ATOM   2346  CB  GLU   148      26.054  57.366  58.418  1.00  0.00           C  
ATOM   2347  HB2 GLU   148      26.318  56.987  59.406  1.00  0.00           H  
ATOM   2348  HB3 GLU   148      26.099  56.427  57.868  1.00  0.00           H  
ATOM   2349  CG  GLU   148      27.250  58.236  57.999  1.00  0.00           C  
ATOM   2350  HG2 GLU   148      28.177  57.822  58.395  1.00  0.00           H  
ATOM   2351  HG3 GLU   148      27.302  58.096  56.920  1.00  0.00           H  
ATOM   2352  CD  GLU   148      27.217  59.750  58.395  1.00  0.00           C  
ATOM   2353  OE1 GLU   148      27.159  60.538  57.459  1.00  0.00           O  
ATOM   2354  OE2 GLU   148      27.208  60.087  59.568  1.00  0.00           O  
ATOM   2355  C   GLU   148      24.406  58.990  57.436  1.00  0.00           C  
ATOM   2356  O   GLU   148      24.054  60.105  57.801  1.00  0.00           O  
ATOM   2357  N   ALA   149      24.279  58.583  56.124  1.00  0.00           N  
ATOM   2358  H   ALA   149      24.323  57.591  55.941  1.00  0.00           H  
ATOM   2359  CA  ALA   149      23.893  59.540  55.049  1.00  0.00           C  
ATOM   2360  HA  ALA   149      24.602  60.368  55.075  1.00  0.00           H  
ATOM   2361  CB  ALA   149      23.922  58.856  53.693  1.00  0.00           C  
ATOM   2362  HB1 ALA   149      24.890  58.911  53.196  1.00  0.00           H  
ATOM   2363  HB2 ALA   149      23.497  57.855  53.765  1.00  0.00           H  
ATOM   2364  HB3 ALA   149      23.189  59.360  53.063  1.00  0.00           H  
ATOM   2365  C   ALA   149      22.500  60.208  55.363  1.00  0.00           C  
ATOM   2366  O   ALA   149      22.413  61.448  55.297  1.00  0.00           O  
ATOM   2367  N   GLN   150      21.509  59.390  55.695  1.00  0.00           N  
ATOM   2368  H   GLN   150      21.548  58.411  55.454  1.00  0.00           H  
ATOM   2369  CA  GLN   150      20.189  59.833  56.065  1.00  0.00           C  
ATOM   2370  HA  GLN   150      19.763  60.404  55.240  1.00  0.00           H  
ATOM   2371  CB  GLN   150      19.411  58.560  56.184  1.00  0.00           C  
ATOM   2372  HB2 GLN   150      19.486  58.063  55.216  1.00  0.00           H  
ATOM   2373  HB3 GLN   150      19.858  57.966  56.981  1.00  0.00           H  
ATOM   2374  CG  GLN   150      17.949  58.733  56.344  1.00  0.00           C  
ATOM   2375  HG2 GLN   150      17.604  59.035  57.333  1.00  0.00           H  
ATOM   2376  HG3 GLN   150      17.574  59.392  55.560  1.00  0.00           H  
ATOM   2377  CD  GLN   150      17.305  57.348  56.186  1.00  0.00           C  
ATOM   2378  OE1 GLN   150      17.042  56.859  55.080  1.00  0.00           O  
ATOM   2379  NE2 GLN   150      17.160  56.654  57.271  1.00  0.00           N  
ATOM   2380 HE21 GLN   150      17.030  55.658  57.165  1.00  0.00           H  
ATOM   2381 HE22 GLN   150      17.383  57.021  58.185  1.00  0.00           H  
ATOM   2382  C   GLN   150      20.132  60.708  57.358  1.00  0.00           C  
ATOM   2383  O   GLN   150      19.154  61.494  57.525  1.00  0.00           O  
ATOM   2384  N   THR   151      21.104  60.629  58.198  1.00  0.00           N  
ATOM   2385  H   THR   151      21.827  59.924  58.163  1.00  0.00           H  
ATOM   2386  CA  THR   151      21.088  61.612  59.394  1.00  0.00           C  
ATOM   2387  HA  THR   151      20.057  61.941  59.522  1.00  0.00           H  
ATOM   2388  CB  THR   151      21.386  60.827  60.693  1.00  0.00           C  
ATOM   2389  HB  THR   151      21.498  61.569  61.483  1.00  0.00           H  
ATOM   2390  CG2 THR   151      20.226  59.875  61.096  1.00  0.00           C  
ATOM   2391 HG21 THR   151      20.581  59.380  62.000  1.00  0.00           H  
ATOM   2392 HG22 THR   151      19.365  60.467  61.405  1.00  0.00           H  
ATOM   2393 HG23 THR   151      19.961  59.274  60.225  1.00  0.00           H  
ATOM   2394  OG1 THR   151      22.574  60.004  60.707  1.00  0.00           O  
ATOM   2395  HG1 THR   151      22.172  59.132  60.695  1.00  0.00           H  
ATOM   2396  C   THR   151      21.982  62.826  59.188  1.00  0.00           C  
ATOM   2397  O   THR   151      21.470  63.934  59.304  1.00  0.00           O  
ATOM   2398  N   SER   152      23.197  62.693  58.667  1.00  0.00           N  
ATOM   2399  H   SER   152      23.502  61.739  58.536  1.00  0.00           H  
ATOM   2400  CA  SER   152      24.199  63.835  58.354  1.00  0.00           C  
ATOM   2401  HA  SER   152      24.248  64.432  59.265  1.00  0.00           H  
ATOM   2402  CB  SER   152      25.592  63.282  58.208  1.00  0.00           C  
ATOM   2403  HB2 SER   152      26.296  64.110  58.127  1.00  0.00           H  
ATOM   2404  HB3 SER   152      25.752  62.546  58.997  1.00  0.00           H  
ATOM   2405  OG  SER   152      25.602  62.537  56.963  1.00  0.00           O  
ATOM   2406  HG  SER   152      25.827  61.621  57.141  1.00  0.00           H  
ATOM   2407  C   SER   152      23.799  64.695  57.141  1.00  0.00           C  
ATOM   2408  O   SER   152      24.411  65.710  56.792  1.00  0.00           O  
ATOM   2409  N   GLY   153      22.988  64.171  56.174  1.00  0.00           N  
ATOM   2410  H   GLY   153      22.752  63.231  56.460  1.00  0.00           H  
ATOM   2411  CA  GLY   153      22.801  64.567  54.715  1.00  0.00           C  
ATOM   2412  HA2 GLY   153      21.920  64.090  54.286  1.00  0.00           H  
ATOM   2413  HA3 GLY   153      22.720  65.650  54.627  1.00  0.00           H  
ATOM   2414  C   GLY   153      23.945  64.256  53.757  1.00  0.00           C  
ATOM   2415  O   GLY   153      23.876  64.608  52.548  1.00  0.00           O  
ATOM   2416  N   LYS   154      25.145  63.902  54.200  1.00  0.00           N  
ATOM   2417  H   LYS   154      25.297  63.723  55.182  1.00  0.00           H  
ATOM   2418  CA  LYS   154      26.273  63.531  53.300  1.00  0.00           C  
ATOM   2419  HA  LYS   154      26.491  64.381  52.654  1.00  0.00           H  
ATOM   2420  CB  LYS   154      27.524  63.329  54.214  1.00  0.00           C  
ATOM   2421  HB2 LYS   154      27.241  62.560  54.933  1.00  0.00           H  
ATOM   2422  HB3 LYS   154      28.419  63.032  53.667  1.00  0.00           H  
ATOM   2423  CG  LYS   154      27.858  64.502  55.207  1.00  0.00           C  
ATOM   2424  HG2 LYS   154      28.148  65.340  54.573  1.00  0.00           H  
ATOM   2425  HG3 LYS   154      26.927  64.711  55.735  1.00  0.00           H  
ATOM   2426  CD  LYS   154      28.899  64.171  56.257  1.00  0.00           C  
ATOM   2427  HD2 LYS   154      28.674  63.200  56.698  1.00  0.00           H  
ATOM   2428  HD3 LYS   154      29.924  64.193  55.887  1.00  0.00           H  
ATOM   2429  CE  LYS   154      28.833  65.325  57.381  1.00  0.00           C  
ATOM   2430  HE2 LYS   154      29.043  66.303  56.948  1.00  0.00           H  
ATOM   2431  HE3 LYS   154      27.829  65.345  57.805  1.00  0.00           H  
ATOM   2432  NZ  LYS   154      29.805  65.124  58.533  1.00  0.00           N  
ATOM   2433  HZ1 LYS   154      29.471  64.390  59.141  1.00  0.00           H  
ATOM   2434  HZ2 LYS   154      30.715  64.908  58.150  1.00  0.00           H  
ATOM   2435  HZ3 LYS   154      29.835  66.019  59.000  1.00  0.00           H  
ATOM   2436  C   LYS   154      25.983  62.368  52.282  1.00  0.00           C  
ATOM   2437  O   LYS   154      24.927  61.783  52.318  1.00  0.00           O  
ATOM   2438  N   GLU   155      26.962  62.147  51.372  1.00  0.00           N  
ATOM   2439  H   GLU   155      27.882  62.530  51.534  1.00  0.00           H  
ATOM   2440  CA  GLU   155      26.852  61.089  50.396  1.00  0.00           C  
ATOM   2441  HA  GLU   155      25.879  61.173  49.913  1.00  0.00           H  
ATOM   2442  CB  GLU   155      27.939  61.325  49.319  1.00  0.00           C  
ATOM   2443  HB2 GLU   155      27.835  62.379  49.063  1.00  0.00           H  
ATOM   2444  HB3 GLU   155      28.948  61.173  49.704  1.00  0.00           H  
ATOM   2445  CG  GLU   155      27.758  60.395  48.107  1.00  0.00           C  
ATOM   2446  HG2 GLU   155      27.969  59.343  48.297  1.00  0.00           H  
ATOM   2447  HG3 GLU   155      26.685  60.284  47.949  1.00  0.00           H  
ATOM   2448  CD  GLU   155      28.366  60.892  46.786  1.00  0.00           C  
ATOM   2449  OE1 GLU   155      28.457  60.104  45.810  1.00  0.00           O  
ATOM   2450  OE2 GLU   155      28.838  62.058  46.654  1.00  0.00           O  
ATOM   2451  C   GLU   155      27.101  59.733  51.028  1.00  0.00           C  
ATOM   2452  O   GLU   155      27.905  59.654  51.934  1.00  0.00           O  
ATOM   2453  N   ARG   156      26.251  58.761  50.718  1.00  0.00           N  
ATOM   2454  H   ARG   156      25.457  58.887  50.108  1.00  0.00           H  
ATOM   2455  CA  ARG   156      26.278  57.413  51.355  1.00  0.00           C  
ATOM   2456  HA  ARG   156      26.202  57.388  52.442  1.00  0.00           H  
ATOM   2457  CB  ARG   156      25.211  56.559  50.731  1.00  0.00           C  
ATOM   2458  HB2 ARG   156      24.253  57.064  50.611  1.00  0.00           H  
ATOM   2459  HB3 ARG   156      25.560  56.449  49.704  1.00  0.00           H  
ATOM   2460  CG  ARG   156      24.929  55.145  51.216  1.00  0.00           C  
ATOM   2461  HG2 ARG   156      25.770  54.542  50.874  1.00  0.00           H  
ATOM   2462  HG3 ARG   156      24.984  55.213  52.302  1.00  0.00           H  
ATOM   2463  CD  ARG   156      23.641  54.444  50.756  1.00  0.00           C  
ATOM   2464  HD2 ARG   156      22.822  54.975  51.241  1.00  0.00           H  
ATOM   2465  HD3 ARG   156      23.641  54.665  49.689  1.00  0.00           H  
ATOM   2466  NE  ARG   156      23.679  53.015  51.066  1.00  0.00           N  
ATOM   2467  HE  ARG   156      24.546  52.617  51.398  1.00  0.00           H  
ATOM   2468  CZ  ARG   156      22.739  52.165  50.954  1.00  0.00           C  
ATOM   2469  NH1 ARG   156      21.564  52.409  50.484  1.00  0.00           N  
ATOM   2470 HH11 ARG   156      21.413  53.306  50.045  1.00  0.00           H  
ATOM   2471 HH12 ARG   156      20.805  51.743  50.467  1.00  0.00           H  
ATOM   2472  NH2 ARG   156      22.922  50.925  51.402  1.00  0.00           N  
ATOM   2473 HH21 ARG   156      23.699  50.629  51.975  1.00  0.00           H  
ATOM   2474 HH22 ARG   156      22.196  50.234  51.275  1.00  0.00           H  
ATOM   2475  C   ARG   156      27.640  56.795  51.082  1.00  0.00           C  
ATOM   2476  O   ARG   156      28.164  56.926  49.927  1.00  0.00           O  
ATOM   2477  N   LEU   157      28.143  56.005  52.010  1.00  0.00           N  
ATOM   2478  H   LEU   157      27.640  55.935  52.883  1.00  0.00           H  
ATOM   2479  CA  LEU   157      29.341  55.313  51.838  1.00  0.00           C  
ATOM   2480  HA  LEU   157      29.983  56.045  51.349  1.00  0.00           H  
ATOM   2481  CB  LEU   157      29.921  54.914  53.226  1.00  0.00           C  
ATOM   2482  HB2 LEU   157      29.024  54.532  53.712  1.00  0.00           H  
ATOM   2483  HB3 LEU   157      30.750  54.220  53.082  1.00  0.00           H  
ATOM   2484  CG  LEU   157      30.460  56.031  54.155  1.00  0.00           C  
ATOM   2485  HG  LEU   157      29.742  56.846  54.061  1.00  0.00           H  
ATOM   2486  CD1 LEU   157      30.354  55.642  55.684  1.00  0.00           C  
ATOM   2487 HD11 LEU   157      30.530  56.542  56.274  1.00  0.00           H  
ATOM   2488 HD12 LEU   157      29.357  55.263  55.909  1.00  0.00           H  
ATOM   2489 HD13 LEU   157      31.208  54.978  55.819  1.00  0.00           H  
ATOM   2490  CD2 LEU   157      31.802  56.502  53.832  1.00  0.00           C  
ATOM   2491 HD21 LEU   157      32.037  57.370  54.449  1.00  0.00           H  
ATOM   2492 HD22 LEU   157      32.502  55.713  54.106  1.00  0.00           H  
ATOM   2493 HD23 LEU   157      31.951  56.731  52.777  1.00  0.00           H  
ATOM   2494  C   LEU   157      29.214  54.110  50.910  1.00  0.00           C  
ATOM   2495  O   LEU   157      28.222  53.313  51.092  1.00  0.00           O  
ATOM   2496  N   LEU   158      30.156  53.934  49.958  1.00  0.00           N  
ATOM   2497  H   LEU   158      30.916  54.600  49.958  1.00  0.00           H  
ATOM   2498  CA  LEU   158      30.313  52.757  49.214  1.00  0.00           C  
ATOM   2499  HA  LEU   158      29.350  52.614  48.724  1.00  0.00           H  
ATOM   2500  CB  LEU   158      31.421  52.951  48.156  1.00  0.00           C  
ATOM   2501  HB2 LEU   158      32.331  53.180  48.709  1.00  0.00           H  
ATOM   2502  HB3 LEU   158      31.539  51.933  47.786  1.00  0.00           H  
ATOM   2503  CG  LEU   158      31.235  54.073  47.157  1.00  0.00           C  
ATOM   2504  HG  LEU   158      31.097  55.007  47.704  1.00  0.00           H  
ATOM   2505  CD1 LEU   158      32.469  54.187  46.352  1.00  0.00           C  
ATOM   2506 HD11 LEU   158      32.449  53.395  45.603  1.00  0.00           H  
ATOM   2507 HD12 LEU   158      32.479  54.976  45.600  1.00  0.00           H  
ATOM   2508 HD13 LEU   158      33.375  54.248  46.955  1.00  0.00           H  
ATOM   2509  CD2 LEU   158      29.984  53.834  46.175  1.00  0.00           C  
ATOM   2510 HD21 LEU   158      29.967  52.837  45.733  1.00  0.00           H  
ATOM   2511 HD22 LEU   158      29.116  53.820  46.833  1.00  0.00           H  
ATOM   2512 HD23 LEU   158      29.834  54.668  45.490  1.00  0.00           H  
ATOM   2513  C   LEU   158      30.655  51.585  50.049  1.00  0.00           C  
ATOM   2514  O   LEU   158      31.454  51.770  50.950  1.00  0.00           O  
ATOM   2515  N   LEU   159      30.202  50.362  49.659  1.00  0.00           N  
ATOM   2516  H   LEU   159      29.483  50.233  48.961  1.00  0.00           H  
ATOM   2517  CA  LEU   159      30.786  49.171  50.229  1.00  0.00           C  
ATOM   2518  HA  LEU   159      31.734  49.384  50.724  1.00  0.00           H  
ATOM   2519  CB  LEU   159      29.727  48.612  51.232  1.00  0.00           C  
ATOM   2520  HB2 LEU   159      29.453  49.458  51.863  1.00  0.00           H  
ATOM   2521  HB3 LEU   159      28.936  48.200  50.605  1.00  0.00           H  
ATOM   2522  CG  LEU   159      30.168  47.354  52.054  1.00  0.00           C  
ATOM   2523  HG  LEU   159      30.721  46.706  51.374  1.00  0.00           H  
ATOM   2524  CD1 LEU   159      31.093  47.652  53.230  1.00  0.00           C  
ATOM   2525 HD11 LEU   159      31.315  46.736  53.778  1.00  0.00           H  
ATOM   2526 HD12 LEU   159      32.121  47.931  53.000  1.00  0.00           H  
ATOM   2527 HD13 LEU   159      30.702  48.455  53.855  1.00  0.00           H  
ATOM   2528  CD2 LEU   159      28.836  46.729  52.556  1.00  0.00           C  
ATOM   2529 HD21 LEU   159      29.104  45.818  53.092  1.00  0.00           H  
ATOM   2530 HD22 LEU   159      28.286  47.437  53.175  1.00  0.00           H  
ATOM   2531 HD23 LEU   159      28.202  46.571  51.684  1.00  0.00           H  
ATOM   2532  C   LEU   159      31.134  48.154  49.131  1.00  0.00           C  
ATOM   2533  O   LEU   159      30.271  47.624  48.454  1.00  0.00           O  
ATOM   2534  N   SER   160      32.421  47.784  49.010  1.00  0.00           N  
ATOM   2535  H   SER   160      33.104  48.136  49.666  1.00  0.00           H  
ATOM   2536  CA  SER   160      32.900  46.715  48.079  1.00  0.00           C  
ATOM   2537  HA  SER   160      32.033  46.349  47.530  1.00  0.00           H  
ATOM   2538  CB  SER   160      33.908  47.210  47.026  1.00  0.00           C  
ATOM   2539  HB2 SER   160      34.040  46.460  46.246  1.00  0.00           H  
ATOM   2540  HB3 SER   160      33.475  48.094  46.558  1.00  0.00           H  
ATOM   2541  OG  SER   160      35.102  47.561  47.724  1.00  0.00           O  
ATOM   2542  HG  SER   160      35.634  46.763  47.760  1.00  0.00           H  
ATOM   2543  C   SER   160      33.479  45.448  48.774  1.00  0.00           C  
ATOM   2544  O   SER   160      33.720  45.499  49.980  1.00  0.00           O  
ATOM   2545  N   ALA   161      33.866  44.391  48.068  1.00  0.00           N  
ATOM   2546  H   ALA   161      33.699  44.560  47.086  1.00  0.00           H  
ATOM   2547  CA  ALA   161      34.723  43.262  48.495  1.00  0.00           C  
ATOM   2548  HA  ALA   161      35.354  43.502  49.351  1.00  0.00           H  
ATOM   2549  CB  ALA   161      33.789  42.115  48.856  1.00  0.00           C  
ATOM   2550  HB1 ALA   161      33.172  41.763  48.029  1.00  0.00           H  
ATOM   2551  HB2 ALA   161      34.368  41.314  49.317  1.00  0.00           H  
ATOM   2552  HB3 ALA   161      33.098  42.560  49.572  1.00  0.00           H  
ATOM   2553  C   ALA   161      35.696  42.706  47.433  1.00  0.00           C  
ATOM   2554  O   ALA   161      35.433  42.556  46.230  1.00  0.00           O  
ATOM   2555  N   ALA   162      36.921  42.347  47.899  1.00  0.00           N  
ATOM   2556  H   ALA   162      36.925  42.258  48.905  1.00  0.00           H  
ATOM   2557  CA  ALA   162      37.740  41.360  47.233  1.00  0.00           C  
ATOM   2558  HA  ALA   162      37.804  41.848  46.260  1.00  0.00           H  
ATOM   2559  CB  ALA   162      39.135  41.377  47.877  1.00  0.00           C  
ATOM   2560  HB1 ALA   162      39.227  40.639  48.675  1.00  0.00           H  
ATOM   2561  HB2 ALA   162      39.749  40.957  47.081  1.00  0.00           H  
ATOM   2562  HB3 ALA   162      39.584  42.350  48.076  1.00  0.00           H  
ATOM   2563  C   ALA   162      37.110  39.939  47.020  1.00  0.00           C  
ATOM   2564  O   ALA   162      36.477  39.449  47.961  1.00  0.00           O  
ATOM   2565  N   VAL   163      37.262  39.256  45.858  1.00  0.00           N  
ATOM   2566  H   VAL   163      37.787  39.550  45.046  1.00  0.00           H  
ATOM   2567  CA  VAL   163      36.489  37.980  45.592  1.00  0.00           C  
ATOM   2568  HA  VAL   163      36.439  37.536  46.587  1.00  0.00           H  
ATOM   2569  CB  VAL   163      35.126  38.158  44.930  1.00  0.00           C  
ATOM   2570  HB  VAL   163      34.666  37.184  44.761  1.00  0.00           H  
ATOM   2571  CG1 VAL   163      34.094  38.971  45.788  1.00  0.00           C  
ATOM   2572 HG11 VAL   163      34.036  38.454  46.746  1.00  0.00           H  
ATOM   2573 HG12 VAL   163      34.455  39.994  45.893  1.00  0.00           H  
ATOM   2574 HG13 VAL   163      33.164  38.959  45.219  1.00  0.00           H  
ATOM   2575  CG2 VAL   163      35.126  38.712  43.491  1.00  0.00           C  
ATOM   2576 HG21 VAL   163      35.743  38.168  42.776  1.00  0.00           H  
ATOM   2577 HG22 VAL   163      34.151  38.384  43.129  1.00  0.00           H  
ATOM   2578 HG23 VAL   163      35.256  39.783  43.338  1.00  0.00           H  
ATOM   2579  C   VAL   163      37.318  36.956  44.834  1.00  0.00           C  
ATOM   2580  O   VAL   163      38.001  37.201  43.813  1.00  0.00           O  
ATOM   2581  N   PRO   164      37.248  35.682  45.213  1.00  0.00           N  
ATOM   2582  CD  PRO   164      36.557  35.198  46.396  1.00  0.00           C  
ATOM   2583  HD2 PRO   164      35.561  35.633  46.480  1.00  0.00           H  
ATOM   2584  HD3 PRO   164      37.205  35.501  47.218  1.00  0.00           H  
ATOM   2585  CG  PRO   164      36.510  33.681  46.387  1.00  0.00           C  
ATOM   2586  HG2 PRO   164      35.684  33.286  45.795  1.00  0.00           H  
ATOM   2587  HG3 PRO   164      36.388  33.282  47.394  1.00  0.00           H  
ATOM   2588  CB  PRO   164      37.906  33.426  45.663  1.00  0.00           C  
ATOM   2589  HB2 PRO   164      37.736  32.477  45.156  1.00  0.00           H  
ATOM   2590  HB3 PRO   164      38.664  33.415  46.446  1.00  0.00           H  
ATOM   2591  CA  PRO   164      38.051  34.578  44.698  1.00  0.00           C  
ATOM   2592  HA  PRO   164      39.094  34.895  44.727  1.00  0.00           H  
ATOM   2593  C   PRO   164      37.761  34.156  43.246  1.00  0.00           C  
ATOM   2594  O   PRO   164      36.620  34.148  42.829  1.00  0.00           O  
ATOM   2595  N   ALA   165      38.781  33.731  42.557  1.00  0.00           N  
ATOM   2596  H   ALA   165      39.676  33.620  43.011  1.00  0.00           H  
ATOM   2597  CA  ALA   165      38.807  33.280  41.165  1.00  0.00           C  
ATOM   2598  HA  ALA   165      38.198  33.911  40.518  1.00  0.00           H  
ATOM   2599  CB  ALA   165      40.248  33.324  40.747  1.00  0.00           C  
ATOM   2600  HB1 ALA   165      40.876  32.848  41.500  1.00  0.00           H  
ATOM   2601  HB2 ALA   165      40.237  32.798  39.792  1.00  0.00           H  
ATOM   2602  HB3 ALA   165      40.495  34.383  40.668  1.00  0.00           H  
ATOM   2603  C   ALA   165      38.232  31.823  41.144  1.00  0.00           C  
ATOM   2604  O   ALA   165      37.490  31.429  40.206  1.00  0.00           O  
ATOM   2605  N   GLY   166      38.398  31.018  42.243  1.00  0.00           N  
ATOM   2606  H   GLY   166      38.826  31.405  43.072  1.00  0.00           H  
ATOM   2607  CA  GLY   166      38.038  29.588  42.355  1.00  0.00           C  
ATOM   2608  HA2 GLY   166      38.123  29.104  41.382  1.00  0.00           H  
ATOM   2609  HA3 GLY   166      38.765  29.035  42.949  1.00  0.00           H  
ATOM   2610  C   GLY   166      36.613  29.391  42.937  1.00  0.00           C  
ATOM   2611  O   GLY   166      36.195  29.800  44.045  1.00  0.00           O  
ATOM   2612  N   GLN   167      35.783  28.608  42.111  1.00  0.00           N  
ATOM   2613  H   GLN   167      36.226  28.419  41.224  1.00  0.00           H  
ATOM   2614  CA  GLN   167      34.356  28.350  42.371  1.00  0.00           C  
ATOM   2615  HA  GLN   167      33.667  29.182  42.224  1.00  0.00           H  
ATOM   2616  CB  GLN   167      34.065  27.294  41.257  1.00  0.00           C  
ATOM   2617  HB2 GLN   167      34.496  27.719  40.350  1.00  0.00           H  
ATOM   2618  HB3 GLN   167      34.581  26.367  41.507  1.00  0.00           H  
ATOM   2619  CG  GLN   167      32.609  27.014  41.034  1.00  0.00           C  
ATOM   2620  HG2 GLN   167      32.148  26.731  41.981  1.00  0.00           H  
ATOM   2621  HG3 GLN   167      32.063  27.896  40.698  1.00  0.00           H  
ATOM   2622  CD  GLN   167      32.364  25.958  39.955  1.00  0.00           C  
ATOM   2623  OE1 GLN   167      32.569  26.114  38.755  1.00  0.00           O  
ATOM   2624  NE2 GLN   167      31.636  25.009  40.341  1.00  0.00           N  
ATOM   2625 HE21 GLN   167      31.542  24.252  39.679  1.00  0.00           H  
ATOM   2626 HE22 GLN   167      31.685  24.751  41.316  1.00  0.00           H  
ATOM   2627  C   GLN   167      34.160  27.661  43.709  1.00  0.00           C  
ATOM   2628  O   GLN   167      33.059  27.690  44.240  1.00  0.00           O  
ATOM   2629  N   THR   168      35.104  26.957  44.325  1.00  0.00           N  
ATOM   2630  H   THR   168      35.894  26.668  43.765  1.00  0.00           H  
ATOM   2631  CA  THR   168      34.964  26.339  45.684  1.00  0.00           C  
ATOM   2632  HA  THR   168      33.943  26.003  45.862  1.00  0.00           H  
ATOM   2633  CB  THR   168      35.840  25.099  45.926  1.00  0.00           C  
ATOM   2634  HB  THR   168      35.635  24.622  46.885  1.00  0.00           H  
ATOM   2635  CG2 THR   168      35.509  24.074  44.822  1.00  0.00           C  
ATOM   2636 HG21 THR   168      34.427  24.055  44.689  1.00  0.00           H  
ATOM   2637 HG22 THR   168      35.925  24.329  43.848  1.00  0.00           H  
ATOM   2638 HG23 THR   168      35.621  23.015  45.055  1.00  0.00           H  
ATOM   2639  OG1 THR   168      37.141  25.552  45.841  1.00  0.00           O  
ATOM   2640  HG1 THR   168      37.563  25.079  46.561  1.00  0.00           H  
ATOM   2641  C   THR   168      35.171  27.288  46.843  1.00  0.00           C  
ATOM   2642  O   THR   168      34.540  27.147  47.873  1.00  0.00           O  
ATOM   2643  N   TYR   169      35.812  28.450  46.642  1.00  0.00           N  
ATOM   2644  H   TYR   169      36.156  28.654  45.715  1.00  0.00           H  
ATOM   2645  CA  TYR   169      35.967  29.452  47.715  1.00  0.00           C  
ATOM   2646  HA  TYR   169      36.040  29.033  48.719  1.00  0.00           H  
ATOM   2647  CB  TYR   169      37.261  30.179  47.318  1.00  0.00           C  
ATOM   2648  HB2 TYR   169      37.032  30.706  46.392  1.00  0.00           H  
ATOM   2649  HB3 TYR   169      37.692  30.736  48.150  1.00  0.00           H  
ATOM   2650  CG  TYR   169      38.435  29.267  46.889  1.00  0.00           C  
ATOM   2651  CD1 TYR   169      38.689  28.023  47.611  1.00  0.00           C  
ATOM   2652  HD1 TYR   169      37.885  27.668  48.239  1.00  0.00           H  
ATOM   2653  CE1 TYR   169      39.820  27.290  47.286  1.00  0.00           C  
ATOM   2654  HE1 TYR   169      39.995  26.388  47.852  1.00  0.00           H  
ATOM   2655  CZ  TYR   169      40.736  27.755  46.312  1.00  0.00           C  
ATOM   2656  OH  TYR   169      41.912  27.050  46.234  1.00  0.00           O  
ATOM   2657  HH  TYR   169      42.563  27.311  45.578  1.00  0.00           H  
ATOM   2658  CE2 TYR   169      40.407  28.885  45.486  1.00  0.00           C  
ATOM   2659  HE2 TYR   169      41.019  29.298  44.698  1.00  0.00           H  
ATOM   2660  CD2 TYR   169      39.263  29.683  45.895  1.00  0.00           C  
ATOM   2661  HD2 TYR   169      39.145  30.605  45.345  1.00  0.00           H  
ATOM   2662  C   TYR   169      34.720  30.301  47.698  1.00  0.00           C  
ATOM   2663  O   TYR   169      34.302  30.939  48.713  1.00  0.00           O  
ATOM   2664  N   VAL   170      33.975  30.342  46.581  1.00  0.00           N  
ATOM   2665  H   VAL   170      34.285  29.711  45.855  1.00  0.00           H  
ATOM   2666  CA  VAL   170      32.592  30.936  46.483  1.00  0.00           C  
ATOM   2667  HA  VAL   170      32.655  31.864  47.053  1.00  0.00           H  
ATOM   2668  CB  VAL   170      32.219  31.295  45.059  1.00  0.00           C  
ATOM   2669  HB  VAL   170      31.997  30.429  44.436  1.00  0.00           H  
ATOM   2670  CG1 VAL   170      31.011  32.286  45.028  1.00  0.00           C  
ATOM   2671 HG11 VAL   170      30.797  32.667  44.030  1.00  0.00           H  
ATOM   2672 HG12 VAL   170      30.091  31.812  45.369  1.00  0.00           H  
ATOM   2673 HG13 VAL   170      31.251  33.154  45.642  1.00  0.00           H  
ATOM   2674  CG2 VAL   170      33.330  31.963  44.226  1.00  0.00           C  
ATOM   2675 HG21 VAL   170      34.154  31.258  44.113  1.00  0.00           H  
ATOM   2676 HG22 VAL   170      32.967  32.145  43.215  1.00  0.00           H  
ATOM   2677 HG23 VAL   170      33.622  32.833  44.814  1.00  0.00           H  
ATOM   2678  C   VAL   170      31.539  30.002  47.009  1.00  0.00           C  
ATOM   2679  O   VAL   170      30.760  30.471  47.837  1.00  0.00           O  
ATOM   2680  N   ASP   171      31.581  28.695  46.766  1.00  0.00           N  
ATOM   2681  H   ASP   171      32.129  28.270  46.032  1.00  0.00           H  
ATOM   2682  CA  ASP   171      30.787  27.712  47.501  1.00  0.00           C  
ATOM   2683  HA  ASP   171      29.774  28.105  47.419  1.00  0.00           H  
ATOM   2684  CB  ASP   171      30.835  26.343  46.951  1.00  0.00           C  
ATOM   2685  HB2 ASP   171      31.815  25.871  46.874  1.00  0.00           H  
ATOM   2686  HB3 ASP   171      30.247  25.749  47.651  1.00  0.00           H  
ATOM   2687  CG  ASP   171      30.125  26.209  45.582  1.00  0.00           C  
ATOM   2688  OD1 ASP   171      29.405  27.184  45.189  1.00  0.00           O  
ATOM   2689  OD2 ASP   171      30.056  25.071  44.992  1.00  0.00           O  
ATOM   2690  C   ASP   171      31.018  27.794  48.992  1.00  0.00           C  
ATOM   2691  O   ASP   171      30.123  27.446  49.800  1.00  0.00           O  
ATOM   2692  N   ALA   172      32.184  28.095  49.514  1.00  0.00           N  
ATOM   2693  H   ALA   172      32.966  28.269  48.900  1.00  0.00           H  
ATOM   2694  CA  ALA   172      32.485  28.041  50.950  1.00  0.00           C  
ATOM   2695  HA  ALA   172      31.873  27.289  51.449  1.00  0.00           H  
ATOM   2696  CB  ALA   172      33.905  27.637  51.273  1.00  0.00           C  
ATOM   2697  HB1 ALA   172      34.003  27.346  52.319  1.00  0.00           H  
ATOM   2698  HB2 ALA   172      34.261  26.833  50.630  1.00  0.00           H  
ATOM   2699  HB3 ALA   172      34.563  28.504  51.202  1.00  0.00           H  
ATOM   2700  C   ALA   172      32.157  29.352  51.696  1.00  0.00           C  
ATOM   2701  O   ALA   172      31.962  29.372  52.903  1.00  0.00           O  
ATOM   2702  N   GLY   173      32.312  30.525  51.024  1.00  0.00           N  
ATOM   2703  H   GLY   173      32.759  30.458  50.120  1.00  0.00           H  
ATOM   2704  CA  GLY   173      32.433  31.753  51.634  1.00  0.00           C  
ATOM   2705  HA2 GLY   173      32.429  31.636  52.718  1.00  0.00           H  
ATOM   2706  HA3 GLY   173      33.423  32.183  51.480  1.00  0.00           H  
ATOM   2707  C   GLY   173      31.499  32.879  51.072  1.00  0.00           C  
ATOM   2708  O   GLY   173      31.435  33.989  51.691  1.00  0.00           O  
ATOM   2709  N   TYR   174      30.546  32.663  50.122  1.00  0.00           N  
ATOM   2710  H   TYR   174      30.661  31.814  49.587  1.00  0.00           H  
ATOM   2711  CA  TYR   174      29.827  33.770  49.538  1.00  0.00           C  
ATOM   2712  HA  TYR   174      29.924  34.624  50.209  1.00  0.00           H  
ATOM   2713  CB  TYR   174      30.521  34.238  48.280  1.00  0.00           C  
ATOM   2714  HB2 TYR   174      30.698  33.328  47.707  1.00  0.00           H  
ATOM   2715  HB3 TYR   174      29.928  34.974  47.739  1.00  0.00           H  
ATOM   2716  CG  TYR   174      31.926  34.899  48.603  1.00  0.00           C  
ATOM   2717  CD1 TYR   174      33.100  34.095  48.881  1.00  0.00           C  
ATOM   2718  HD1 TYR   174      33.117  33.017  48.829  1.00  0.00           H  
ATOM   2719  CE1 TYR   174      34.316  34.775  49.023  1.00  0.00           C  
ATOM   2720  HE1 TYR   174      35.235  34.210  49.000  1.00  0.00           H  
ATOM   2721  CZ  TYR   174      34.394  36.171  49.206  1.00  0.00           C  
ATOM   2722  OH  TYR   174      35.578  36.780  49.459  1.00  0.00           O  
ATOM   2723  HH  TYR   174      35.615  37.730  49.331  1.00  0.00           H  
ATOM   2724  CE2 TYR   174      33.160  36.931  49.126  1.00  0.00           C  
ATOM   2725  HE2 TYR   174      33.413  37.957  49.349  1.00  0.00           H  
ATOM   2726  CD2 TYR   174      31.967  36.325  48.714  1.00  0.00           C  
ATOM   2727  HD2 TYR   174      31.065  36.900  48.563  1.00  0.00           H  
ATOM   2728  C   TYR   174      28.410  33.377  49.120  1.00  0.00           C  
ATOM   2729  O   TYR   174      28.224  32.443  48.409  1.00  0.00           O  
ATOM   2730  N   GLU   175      27.421  34.001  49.712  1.00  0.00           N  
ATOM   2731  H   GLU   175      27.616  34.737  50.375  1.00  0.00           H  
ATOM   2732  CA  GLU   175      26.034  33.786  49.330  1.00  0.00           C  
ATOM   2733  HA  GLU   175      25.861  32.759  49.010  1.00  0.00           H  
ATOM   2734  CB  GLU   175      25.266  34.080  50.580  1.00  0.00           C  
ATOM   2735  HB2 GLU   175      25.490  35.107  50.871  1.00  0.00           H  
ATOM   2736  HB3 GLU   175      24.218  34.025  50.287  1.00  0.00           H  
ATOM   2737  CG  GLU   175      25.307  33.163  51.835  1.00  0.00           C  
ATOM   2738  HG2 GLU   175      26.272  33.301  52.322  1.00  0.00           H  
ATOM   2739  HG3 GLU   175      24.581  33.537  52.556  1.00  0.00           H  
ATOM   2740  CD  GLU   175      25.087  31.679  51.645  1.00  0.00           C  
ATOM   2741  OE1 GLU   175      24.289  31.311  50.758  1.00  0.00           O  
ATOM   2742  OE2 GLU   175      25.592  30.872  52.443  1.00  0.00           O  
ATOM   2743  C   GLU   175      25.685  34.715  48.170  1.00  0.00           C  
ATOM   2744  O   GLU   175      25.171  35.846  48.345  1.00  0.00           O  
ATOM   2745  N   VAL   176      25.885  34.221  46.929  1.00  0.00           N  
ATOM   2746  H   VAL   176      26.348  33.341  46.751  1.00  0.00           H  
ATOM   2747  CA  VAL   176      25.815  35.106  45.734  1.00  0.00           C  
ATOM   2748  HA  VAL   176      26.449  35.976  45.909  1.00  0.00           H  
ATOM   2749  CB  VAL   176      26.438  34.404  44.476  1.00  0.00           C  
ATOM   2750  HB  VAL   176      25.814  33.570  44.156  1.00  0.00           H  
ATOM   2751  CG1 VAL   176      26.521  35.406  43.245  1.00  0.00           C  
ATOM   2752 HG11 VAL   176      25.615  36.006  43.157  1.00  0.00           H  
ATOM   2753 HG12 VAL   176      27.406  36.033  43.348  1.00  0.00           H  
ATOM   2754 HG13 VAL   176      26.641  34.798  42.349  1.00  0.00           H  
ATOM   2755  CG2 VAL   176      27.800  33.911  44.831  1.00  0.00           C  
ATOM   2756 HG21 VAL   176      28.423  34.738  45.172  1.00  0.00           H  
ATOM   2757 HG22 VAL   176      27.871  33.148  45.606  1.00  0.00           H  
ATOM   2758 HG23 VAL   176      28.372  33.536  43.983  1.00  0.00           H  
ATOM   2759  C   VAL   176      24.476  35.700  45.450  1.00  0.00           C  
ATOM   2760  O   VAL   176      24.351  36.806  44.965  1.00  0.00           O  
ATOM   2761  N   ASP   177      23.474  34.958  45.777  1.00  0.00           N  
ATOM   2762  H   ASP   177      23.642  34.089  46.264  1.00  0.00           H  
ATOM   2763  CA  ASP   177      22.096  35.300  45.882  1.00  0.00           C  
ATOM   2764  HA  ASP   177      21.766  35.610  44.891  1.00  0.00           H  
ATOM   2765  CB  ASP   177      21.344  34.019  46.159  1.00  0.00           C  
ATOM   2766  HB2 ASP   177      21.584  33.614  47.142  1.00  0.00           H  
ATOM   2767  HB3 ASP   177      20.274  34.224  46.135  1.00  0.00           H  
ATOM   2768  CG  ASP   177      21.446  32.785  45.148  1.00  0.00           C  
ATOM   2769  OD1 ASP   177      21.605  33.000  43.944  1.00  0.00           O  
ATOM   2770  OD2 ASP   177      21.259  31.721  45.593  1.00  0.00           O  
ATOM   2771  C   ASP   177      21.752  36.390  46.918  1.00  0.00           C  
ATOM   2772  O   ASP   177      20.754  37.025  46.765  1.00  0.00           O  
ATOM   2773  N   LYS   178      22.467  36.574  48.038  1.00  0.00           N  
ATOM   2774  H   LYS   178      23.280  36.001  48.211  1.00  0.00           H  
ATOM   2775  CA  LYS   178      22.052  37.441  49.160  1.00  0.00           C  
ATOM   2776  HA  LYS   178      21.044  37.775  48.913  1.00  0.00           H  
ATOM   2777  CB  LYS   178      21.941  36.772  50.498  1.00  0.00           C  
ATOM   2778  HB2 LYS   178      22.895  36.257  50.607  1.00  0.00           H  
ATOM   2779  HB3 LYS   178      21.736  37.435  51.339  1.00  0.00           H  
ATOM   2780  CG  LYS   178      20.775  35.796  50.547  1.00  0.00           C  
ATOM   2781  HG2 LYS   178      19.813  36.257  50.324  1.00  0.00           H  
ATOM   2782  HG3 LYS   178      21.031  34.972  49.881  1.00  0.00           H  
ATOM   2783  CD  LYS   178      20.622  35.183  51.965  1.00  0.00           C  
ATOM   2784  HD2 LYS   178      20.340  35.975  52.659  1.00  0.00           H  
ATOM   2785  HD3 LYS   178      19.769  34.507  51.901  1.00  0.00           H  
ATOM   2786  CE  LYS   178      21.759  34.318  52.458  1.00  0.00           C  
ATOM   2787  HE2 LYS   178      21.874  33.491  51.757  1.00  0.00           H  
ATOM   2788  HE3 LYS   178      22.639  34.959  52.490  1.00  0.00           H  
ATOM   2789  NZ  LYS   178      21.448  33.870  53.813  1.00  0.00           N  
ATOM   2790  HZ1 LYS   178      21.074  34.558  54.451  1.00  0.00           H  
ATOM   2791  HZ2 LYS   178      20.628  33.281  53.858  1.00  0.00           H  
ATOM   2792  HZ3 LYS   178      22.257  33.497  54.288  1.00  0.00           H  
ATOM   2793  C   LYS   178      22.918  38.722  49.173  1.00  0.00           C  
ATOM   2794  O   LYS   178      22.372  39.800  49.475  1.00  0.00           O  
ATOM   2795  N   ILE   179      24.218  38.613  48.826  1.00  0.00           N  
ATOM   2796  H   ILE   179      24.504  37.646  48.773  1.00  0.00           H  
ATOM   2797  CA  ILE   179      25.198  39.625  49.132  1.00  0.00           C  
ATOM   2798  HA  ILE   179      25.037  40.106  50.097  1.00  0.00           H  
ATOM   2799  CB  ILE   179      26.645  39.076  49.282  1.00  0.00           C  
ATOM   2800  HB  ILE   179      27.303  39.904  49.542  1.00  0.00           H  
ATOM   2801  CG2 ILE   179      26.730  38.207  50.528  1.00  0.00           C  
ATOM   2802 HG21 ILE   179      27.703  37.759  50.731  1.00  0.00           H  
ATOM   2803 HG22 ILE   179      26.605  38.876  51.379  1.00  0.00           H  
ATOM   2804 HG23 ILE   179      26.060  37.351  50.444  1.00  0.00           H  
ATOM   2805  CG1 ILE   179      27.290  38.571  48.017  1.00  0.00           C  
ATOM   2806 HG12 ILE   179      26.723  37.719  47.643  1.00  0.00           H  
ATOM   2807 HG13 ILE   179      27.196  39.375  47.287  1.00  0.00           H  
ATOM   2808  CD1 ILE   179      28.725  38.131  48.118  1.00  0.00           C  
ATOM   2809 HD11 ILE   179      29.164  37.911  47.145  1.00  0.00           H  
ATOM   2810 HD12 ILE   179      29.386  38.839  48.617  1.00  0.00           H  
ATOM   2811 HD13 ILE   179      28.626  37.229  48.723  1.00  0.00           H  
ATOM   2812  C   ILE   179      25.139  40.695  48.047  1.00  0.00           C  
ATOM   2813  O   ILE   179      25.440  41.816  48.364  1.00  0.00           O  
ATOM   2814  N   ALA   180      24.841  40.368  46.798  1.00  0.00           N  
ATOM   2815  H   ALA   180      24.523  39.433  46.586  1.00  0.00           H  
ATOM   2816  CA  ALA   180      24.834  41.349  45.677  1.00  0.00           C  
ATOM   2817  HA  ALA   180      25.830  41.791  45.682  1.00  0.00           H  
ATOM   2818  CB  ALA   180      24.659  40.711  44.331  1.00  0.00           C  
ATOM   2819  HB1 ALA   180      24.836  41.402  43.507  1.00  0.00           H  
ATOM   2820  HB2 ALA   180      25.294  39.838  44.183  1.00  0.00           H  
ATOM   2821  HB3 ALA   180      23.663  40.284  44.212  1.00  0.00           H  
ATOM   2822  C   ALA   180      23.870  42.595  45.895  1.00  0.00           C  
ATOM   2823  O   ALA   180      24.107  43.587  45.207  1.00  0.00           O  
ATOM   2824  N   GLN   181      22.886  42.434  46.872  1.00  0.00           N  
ATOM   2825  H   GLN   181      22.752  41.563  47.366  1.00  0.00           H  
ATOM   2826  CA  GLN   181      21.994  43.561  47.111  1.00  0.00           C  
ATOM   2827  HA  GLN   181      21.640  43.987  46.172  1.00  0.00           H  
ATOM   2828  CB  GLN   181      20.797  42.823  47.827  1.00  0.00           C  
ATOM   2829  HB2 GLN   181      20.319  42.194  47.076  1.00  0.00           H  
ATOM   2830  HB3 GLN   181      21.193  42.116  48.556  1.00  0.00           H  
ATOM   2831  CG  GLN   181      19.660  43.686  48.298  1.00  0.00           C  
ATOM   2832  HG2 GLN   181      18.928  43.008  48.736  1.00  0.00           H  
ATOM   2833  HG3 GLN   181      19.957  44.228  49.196  1.00  0.00           H  
ATOM   2834  CD  GLN   181      18.998  44.689  47.359  1.00  0.00           C  
ATOM   2835  OE1 GLN   181      18.343  44.343  46.410  1.00  0.00           O  
ATOM   2836  NE2 GLN   181      19.152  45.939  47.560  1.00  0.00           N  
ATOM   2837 HE21 GLN   181      18.792  46.595  46.881  1.00  0.00           H  
ATOM   2838 HE22 GLN   181      19.605  46.202  48.424  1.00  0.00           H  
ATOM   2839  C   GLN   181      22.539  44.676  48.008  1.00  0.00           C  
ATOM   2840  O   GLN   181      21.965  45.679  48.266  1.00  0.00           O  
ATOM   2841  N   ASN   182      23.779  44.475  48.549  1.00  0.00           N  
ATOM   2842  H   ASN   182      24.193  43.577  48.344  1.00  0.00           H  
ATOM   2843  CA  ASN   182      24.407  45.283  49.550  1.00  0.00           C  
ATOM   2844  HA  ASN   182      23.824  46.204  49.572  1.00  0.00           H  
ATOM   2845  CB  ASN   182      24.443  44.405  50.833  1.00  0.00           C  
ATOM   2846  HB2 ASN   182      24.967  43.462  50.672  1.00  0.00           H  
ATOM   2847  HB3 ASN   182      24.903  44.936  51.666  1.00  0.00           H  
ATOM   2848  CG  ASN   182      23.002  44.096  51.230  1.00  0.00           C  
ATOM   2849  OD1 ASN   182      22.255  44.961  51.487  1.00  0.00           O  
ATOM   2850  ND2 ASN   182      22.583  42.885  51.241  1.00  0.00           N  
ATOM   2851 HD21 ASN   182      21.605  42.697  51.405  1.00  0.00           H  
ATOM   2852 HD22 ASN   182      23.225  42.114  51.357  1.00  0.00           H  
ATOM   2853  C   ASN   182      25.785  45.643  49.110  1.00  0.00           C  
ATOM   2854  O   ASN   182      26.184  46.823  49.262  1.00  0.00           O  
ATOM   2855  N   LEU   183      26.628  44.710  48.605  1.00  0.00           N  
ATOM   2856  H   LEU   183      26.253  43.806  48.355  1.00  0.00           H  
ATOM   2857  CA  LEU   183      27.902  45.112  48.075  1.00  0.00           C  
ATOM   2858  HA  LEU   183      28.434  45.666  48.848  1.00  0.00           H  
ATOM   2859  CB  LEU   183      28.705  43.820  47.771  1.00  0.00           C  
ATOM   2860  HB2 LEU   183      28.178  43.227  47.022  1.00  0.00           H  
ATOM   2861  HB3 LEU   183      29.562  44.245  47.249  1.00  0.00           H  
ATOM   2862  CG  LEU   183      29.043  43.007  48.999  1.00  0.00           C  
ATOM   2863  HG  LEU   183      28.118  42.722  49.501  1.00  0.00           H  
ATOM   2864  CD1 LEU   183      29.799  41.779  48.601  1.00  0.00           C  
ATOM   2865 HD11 LEU   183      29.101  41.089  48.126  1.00  0.00           H  
ATOM   2866 HD12 LEU   183      30.567  41.930  47.843  1.00  0.00           H  
ATOM   2867 HD13 LEU   183      30.216  41.283  49.477  1.00  0.00           H  
ATOM   2868  CD2 LEU   183      29.928  43.737  49.990  1.00  0.00           C  
ATOM   2869 HD21 LEU   183      30.813  44.292  49.679  1.00  0.00           H  
ATOM   2870 HD22 LEU   183      29.394  44.520  50.530  1.00  0.00           H  
ATOM   2871 HD23 LEU   183      30.092  43.065  50.832  1.00  0.00           H  
ATOM   2872  C   LEU   183      27.749  45.827  46.713  1.00  0.00           C  
ATOM   2873  O   LEU   183      27.111  45.377  45.794  1.00  0.00           O  
ATOM   2874  N   ASP   184      28.312  47.022  46.510  1.00  0.00           N  
ATOM   2875  H   ASP   184      28.969  47.394  47.181  1.00  0.00           H  
ATOM   2876  CA  ASP   184      28.220  47.938  45.327  1.00  0.00           C  
ATOM   2877  HA  ASP   184      27.183  47.924  44.991  1.00  0.00           H  
ATOM   2878  CB  ASP   184      28.431  49.415  45.801  1.00  0.00           C  
ATOM   2879  HB2 ASP   184      29.469  49.550  46.104  1.00  0.00           H  
ATOM   2880  HB3 ASP   184      28.265  50.182  45.045  1.00  0.00           H  
ATOM   2881  CG  ASP   184      27.465  49.917  46.917  1.00  0.00           C  
ATOM   2882  OD1 ASP   184      27.910  50.620  47.854  1.00  0.00           O  
ATOM   2883  OD2 ASP   184      26.212  49.762  46.759  1.00  0.00           O  
ATOM   2884  C   ASP   184      29.135  47.601  44.177  1.00  0.00           C  
ATOM   2885  O   ASP   184      28.802  47.988  43.031  1.00  0.00           O  
ATOM   2886  N   PHE   185      30.169  46.840  44.407  1.00  0.00           N  
ATOM   2887  H   PHE   185      30.400  46.603  45.361  1.00  0.00           H  
ATOM   2888  CA  PHE   185      31.070  46.203  43.415  1.00  0.00           C  
ATOM   2889  HA  PHE   185      30.332  45.711  42.781  1.00  0.00           H  
ATOM   2890  CB  PHE   185      31.896  47.289  42.723  1.00  0.00           C  
ATOM   2891  HB2 PHE   185      32.393  46.820  41.873  1.00  0.00           H  
ATOM   2892  HB3 PHE   185      31.266  48.023  42.222  1.00  0.00           H  
ATOM   2893  CG  PHE   185      32.961  48.135  43.468  1.00  0.00           C  
ATOM   2894  CD1 PHE   185      32.510  49.299  44.121  1.00  0.00           C  
ATOM   2895  HD1 PHE   185      31.441  49.427  44.031  1.00  0.00           H  
ATOM   2896  CE1 PHE   185      33.473  50.163  44.723  1.00  0.00           C  
ATOM   2897  HE1 PHE   185      33.201  50.982  45.373  1.00  0.00           H  
ATOM   2898  CZ  PHE   185      34.810  49.796  44.687  1.00  0.00           C  
ATOM   2899  HZ  PHE   185      35.477  50.475  45.197  1.00  0.00           H  
ATOM   2900  CE2 PHE   185      35.240  48.649  43.989  1.00  0.00           C  
ATOM   2901  HE2 PHE   185      36.267  48.317  44.035  1.00  0.00           H  
ATOM   2902  CD2 PHE   185      34.321  47.824  43.430  1.00  0.00           C  
ATOM   2903  HD2 PHE   185      34.598  46.892  42.959  1.00  0.00           H  
ATOM   2904  C   PHE   185      31.953  45.066  43.986  1.00  0.00           C  
ATOM   2905  O   PHE   185      32.352  45.160  45.111  1.00  0.00           O  
ATOM   2906  N   VAL   186      32.389  44.143  43.174  1.00  0.00           N  
ATOM   2907  H   VAL   186      32.238  44.178  42.176  1.00  0.00           H  
ATOM   2908  CA  VAL   186      33.095  42.875  43.560  1.00  0.00           C  
ATOM   2909  HA  VAL   186      33.389  42.956  44.606  1.00  0.00           H  
ATOM   2910  CB  VAL   186      32.099  41.657  43.670  1.00  0.00           C  
ATOM   2911  HB  VAL   186      32.769  40.851  43.968  1.00  0.00           H  
ATOM   2912  CG1 VAL   186      30.995  41.853  44.621  1.00  0.00           C  
ATOM   2913 HG11 VAL   186      30.381  42.697  44.307  1.00  0.00           H  
ATOM   2914 HG12 VAL   186      30.407  40.944  44.748  1.00  0.00           H  
ATOM   2915 HG13 VAL   186      31.364  42.147  45.604  1.00  0.00           H  
ATOM   2916  CG2 VAL   186      31.434  41.324  42.340  1.00  0.00           C  
ATOM   2917 HG21 VAL   186      30.637  40.598  42.501  1.00  0.00           H  
ATOM   2918 HG22 VAL   186      31.039  42.194  41.816  1.00  0.00           H  
ATOM   2919 HG23 VAL   186      32.134  40.771  41.715  1.00  0.00           H  
ATOM   2920  C   VAL   186      34.322  42.796  42.761  1.00  0.00           C  
ATOM   2921  O   VAL   186      34.333  42.493  41.594  1.00  0.00           O  
ATOM   2922  N   ASN   187      35.527  42.848  43.439  1.00  0.00           N  
ATOM   2923  H   ASN   187      35.422  42.996  44.432  1.00  0.00           H  
ATOM   2924  CA  ASN   187      36.891  42.960  42.799  1.00  0.00           C  
ATOM   2925  HA  ASN   187      36.775  43.448  41.831  1.00  0.00           H  
ATOM   2926  CB  ASN   187      37.752  43.804  43.683  1.00  0.00           C  
ATOM   2927  HB2 ASN   187      37.687  43.358  44.676  1.00  0.00           H  
ATOM   2928  HB3 ASN   187      38.768  43.799  43.287  1.00  0.00           H  
ATOM   2929  CG  ASN   187      37.195  45.206  43.800  1.00  0.00           C  
ATOM   2930  OD1 ASN   187      36.972  45.902  42.830  1.00  0.00           O  
ATOM   2931  ND2 ASN   187      37.030  45.743  45.017  1.00  0.00           N  
ATOM   2932 HD21 ASN   187      36.701  46.693  45.115  1.00  0.00           H  
ATOM   2933 HD22 ASN   187      37.499  45.293  45.789  1.00  0.00           H  
ATOM   2934  C   ASN   187      37.441  41.527  42.553  1.00  0.00           C  
ATOM   2935  O   ASN   187      37.940  40.962  43.550  1.00  0.00           O  
ATOM   2936  N   LEU   188      37.370  40.841  41.419  1.00  0.00           N  
ATOM   2937  H   LEU   188      37.020  41.306  40.593  1.00  0.00           H  
ATOM   2938  CA  LEU   188      37.749  39.528  41.141  1.00  0.00           C  
ATOM   2939  HA  LEU   188      37.461  38.819  41.917  1.00  0.00           H  
ATOM   2940  CB  LEU   188      37.072  39.085  39.940  1.00  0.00           C  
ATOM   2941  HB2 LEU   188      36.004  39.291  40.018  1.00  0.00           H  
ATOM   2942  HB3 LEU   188      37.524  39.699  39.161  1.00  0.00           H  
ATOM   2943  CG  LEU   188      37.299  37.730  39.251  1.00  0.00           C  
ATOM   2944  HG  LEU   188      38.366  37.586  39.081  1.00  0.00           H  
ATOM   2945  CD1 LEU   188      36.766  36.704  40.278  1.00  0.00           C  
ATOM   2946 HD11 LEU   188      37.240  36.575  41.251  1.00  0.00           H  
ATOM   2947 HD12 LEU   188      35.749  36.969  40.567  1.00  0.00           H  
ATOM   2948 HD13 LEU   188      36.655  35.794  39.688  1.00  0.00           H  
ATOM   2949  CD2 LEU   188      36.476  37.597  37.928  1.00  0.00           C  
ATOM   2950 HD21 LEU   188      36.771  38.386  37.236  1.00  0.00           H  
ATOM   2951 HD22 LEU   188      36.457  36.576  37.547  1.00  0.00           H  
ATOM   2952 HD23 LEU   188      35.415  37.713  38.153  1.00  0.00           H  
ATOM   2953  C   LEU   188      39.294  39.399  41.001  1.00  0.00           C  
ATOM   2954  O   LEU   188      39.925  40.019  40.167  1.00  0.00           O  
ATOM   2955  N   MET   189      39.886  38.607  41.894  1.00  0.00           N  
ATOM   2956  H   MET   189      39.296  38.196  42.603  1.00  0.00           H  
ATOM   2957  CA  MET   189      41.322  38.367  42.059  1.00  0.00           C  
ATOM   2958  HA  MET   189      41.889  39.285  41.903  1.00  0.00           H  
ATOM   2959  CB  MET   189      41.680  38.062  43.496  1.00  0.00           C  
ATOM   2960  HB2 MET   189      41.291  37.056  43.650  1.00  0.00           H  
ATOM   2961  HB3 MET   189      42.758  37.907  43.478  1.00  0.00           H  
ATOM   2962  CG  MET   189      41.435  39.170  44.571  1.00  0.00           C  
ATOM   2963  HG2 MET   189      40.370  39.313  44.755  1.00  0.00           H  
ATOM   2964  HG3 MET   189      41.870  38.865  45.523  1.00  0.00           H  
ATOM   2965  SD  MET   189      42.286  40.766  44.103  1.00  0.00           S  
ATOM   2966  CE  MET   189      41.922  41.979  45.347  1.00  0.00           C  
ATOM   2967  HE1 MET   189      42.445  42.925  45.207  1.00  0.00           H  
ATOM   2968  HE2 MET   189      40.848  42.142  45.252  1.00  0.00           H  
ATOM   2969  HE3 MET   189      42.233  41.622  46.328  1.00  0.00           H  
ATOM   2970  C   MET   189      41.796  37.287  41.093  1.00  0.00           C  
ATOM   2971  O   MET   189      42.375  36.275  41.421  1.00  0.00           O  
ATOM   2972  N   ALA   190      41.840  37.611  39.777  1.00  0.00           N  
ATOM   2973  H   ALA   190      41.526  38.546  39.558  1.00  0.00           H  
ATOM   2974  CA  ALA   190      42.275  36.796  38.657  1.00  0.00           C  
ATOM   2975  HA  ALA   190      42.155  35.741  38.901  1.00  0.00           H  
ATOM   2976  CB  ALA   190      41.265  37.102  37.566  1.00  0.00           C  
ATOM   2977  HB1 ALA   190      41.328  38.166  37.340  1.00  0.00           H  
ATOM   2978  HB2 ALA   190      41.550  36.561  36.664  1.00  0.00           H  
ATOM   2979  HB3 ALA   190      40.256  36.748  37.781  1.00  0.00           H  
ATOM   2980  C   ALA   190      43.840  36.926  38.360  1.00  0.00           C  
ATOM   2981  O   ALA   190      44.280  37.014  37.214  1.00  0.00           O  
ATOM   2982  N   TYR   191      44.613  37.056  39.420  1.00  0.00           N  
ATOM   2983  H   TYR   191      44.246  37.185  40.352  1.00  0.00           H  
ATOM   2984  CA  TYR   191      46.059  36.947  39.393  1.00  0.00           C  
ATOM   2985  HA  TYR   191      46.342  36.468  38.455  1.00  0.00           H  
ATOM   2986  CB  TYR   191      46.780  38.314  39.391  1.00  0.00           C  
ATOM   2987  HB2 TYR   191      47.870  38.318  39.382  1.00  0.00           H  
ATOM   2988  HB3 TYR   191      46.406  38.917  38.564  1.00  0.00           H  
ATOM   2989  CG  TYR   191      46.439  39.187  40.648  1.00  0.00           C  
ATOM   2990  CD1 TYR   191      47.053  38.907  41.867  1.00  0.00           C  
ATOM   2991  HD1 TYR   191      47.795  38.122  41.902  1.00  0.00           H  
ATOM   2992  CE1 TYR   191      46.688  39.637  42.992  1.00  0.00           C  
ATOM   2993  HE1 TYR   191      47.199  39.322  43.890  1.00  0.00           H  
ATOM   2994  CZ  TYR   191      45.708  40.656  42.857  1.00  0.00           C  
ATOM   2995  OH  TYR   191      45.454  41.265  44.043  1.00  0.00           O  
ATOM   2996  HH  TYR   191      44.714  41.863  43.919  1.00  0.00           H  
ATOM   2997  CE2 TYR   191      45.041  40.820  41.646  1.00  0.00           C  
ATOM   2998  HE2 TYR   191      44.231  41.521  41.510  1.00  0.00           H  
ATOM   2999  CD2 TYR   191      45.391  40.077  40.536  1.00  0.00           C  
ATOM   3000  HD2 TYR   191      44.820  40.184  39.626  1.00  0.00           H  
ATOM   3001  C   TYR   191      46.627  36.012  40.541  1.00  0.00           C  
ATOM   3002  O   TYR   191      45.924  35.534  41.389  1.00  0.00           O  
ATOM   3003  N   ASP   192      47.908  35.687  40.395  1.00  0.00           N  
ATOM   3004  H   ASP   192      48.438  36.189  39.696  1.00  0.00           H  
ATOM   3005  CA  ASP   192      48.625  34.791  41.285  1.00  0.00           C  
ATOM   3006  HA  ASP   192      49.627  34.659  40.877  1.00  0.00           H  
ATOM   3007  CB  ASP   192      49.039  35.492  42.649  1.00  0.00           C  
ATOM   3008  HB2 ASP   192      48.106  35.807  43.115  1.00  0.00           H  
ATOM   3009  HB3 ASP   192      49.487  34.652  43.180  1.00  0.00           H  
ATOM   3010  CG  ASP   192      49.965  36.688  42.428  1.00  0.00           C  
ATOM   3011  OD1 ASP   192      50.614  36.807  41.372  1.00  0.00           O  
ATOM   3012  OD2 ASP   192      49.880  37.589  43.229  1.00  0.00           O  
ATOM   3013  C   ASP   192      48.026  33.394  41.344  1.00  0.00           C  
ATOM   3014  O   ASP   192      48.222  32.629  42.329  1.00  0.00           O  
ATOM   3015  N   PHE   193      47.360  32.911  40.293  1.00  0.00           N  
ATOM   3016  H   PHE   193      47.235  33.694  39.666  1.00  0.00           H  
ATOM   3017  CA  PHE   193      46.996  31.498  39.924  1.00  0.00           C  
ATOM   3018  HA  PHE   193      46.280  31.197  40.688  1.00  0.00           H  
ATOM   3019  CB  PHE   193      46.384  31.411  38.520  1.00  0.00           C  
ATOM   3020  HB2 PHE   193      47.135  31.667  37.772  1.00  0.00           H  
ATOM   3021  HB3 PHE   193      46.215  30.387  38.187  1.00  0.00           H  
ATOM   3022  CG  PHE   193      45.171  32.224  38.257  1.00  0.00           C  
ATOM   3023  CD1 PHE   193      43.955  31.789  38.764  1.00  0.00           C  
ATOM   3024  HD1 PHE   193      43.894  31.057  39.556  1.00  0.00           H  
ATOM   3025  CE1 PHE   193      42.740  32.385  38.263  1.00  0.00           C  
ATOM   3026  HE1 PHE   193      41.771  32.046  38.599  1.00  0.00           H  
ATOM   3027  CZ  PHE   193      42.789  33.309  37.193  1.00  0.00           C  
ATOM   3028  HZ  PHE   193      41.849  33.729  36.865  1.00  0.00           H  
ATOM   3029  CE2 PHE   193      44.069  33.660  36.634  1.00  0.00           C  
ATOM   3030  HE2 PHE   193      44.093  34.406  35.853  1.00  0.00           H  
ATOM   3031  CD2 PHE   193      45.214  33.131  37.164  1.00  0.00           C  
ATOM   3032  HD2 PHE   193      46.134  33.475  36.714  1.00  0.00           H  
ATOM   3033  C   PHE   193      48.218  30.603  39.998  1.00  0.00           C  
ATOM   3034  O   PHE   193      48.050  29.454  40.291  1.00  0.00           O  
ATOM   3035  N   HIE   194      49.403  31.140  39.610  1.00  0.00           N  
ATOM   3036  H   HIE   194      49.460  32.088  39.267  1.00  0.00           H  
ATOM   3037  CA  HIE   194      50.675  30.440  39.754  1.00  0.00           C  
ATOM   3038  HA  HIE   194      50.543  29.577  40.408  1.00  0.00           H  
ATOM   3039  CB  HIE   194      51.213  29.818  38.469  1.00  0.00           C  
ATOM   3040  HB2 HIE   194      51.492  30.443  37.621  1.00  0.00           H  
ATOM   3041  HB3 HIE   194      52.116  29.285  38.765  1.00  0.00           H  
ATOM   3042  CG  HIE   194      50.268  28.762  37.874  1.00  0.00           C  
ATOM   3043  ND1 HIE   194      50.308  27.408  38.236  1.00  0.00           N  
ATOM   3044  CE1 HIE   194      49.465  26.723  37.361  1.00  0.00           C  
ATOM   3045  HE1 HIE   194      49.294  25.659  37.295  1.00  0.00           H  
ATOM   3046  NE2 HIE   194      48.975  27.568  36.405  1.00  0.00           N  
ATOM   3047  HE2 HIE   194      48.433  27.324  35.588  1.00  0.00           H  
ATOM   3048  CD2 HIE   194      49.468  28.858  36.704  1.00  0.00           C  
ATOM   3049  HD2 HIE   194      49.319  29.833  36.265  1.00  0.00           H  
ATOM   3050  C   HIE   194      51.706  31.433  40.470  1.00  0.00           C  
ATOM   3051  O   HIE   194      51.710  32.604  40.172  1.00  0.00           O  
ATOM   3052  N   GLY   195      52.655  30.965  41.332  1.00  0.00           N  
ATOM   3053  H   GLY   195      52.781  29.968  41.434  1.00  0.00           H  
ATOM   3054  CA  GLY   195      53.646  31.800  42.021  1.00  0.00           C  
ATOM   3055  HA2 GLY   195      54.187  32.370  41.266  1.00  0.00           H  
ATOM   3056  HA3 GLY   195      53.170  32.422  42.780  1.00  0.00           H  
ATOM   3057  C   GLY   195      54.674  30.965  42.663  1.00  0.00           C  
ATOM   3058  O   GLY   195      54.823  29.795  42.359  1.00  0.00           O  
ATOM   3059  N   SER   196      55.685  31.596  43.260  1.00  0.00           N  
ATOM   3060  H   SER   196      55.491  32.543  43.554  1.00  0.00           H  
ATOM   3061  CA  SER   196      56.960  30.994  43.636  1.00  0.00           C  
ATOM   3062  HA  SER   196      57.348  30.432  42.787  1.00  0.00           H  
ATOM   3063  CB  SER   196      58.046  32.135  43.907  1.00  0.00           C  
ATOM   3064  HB2 SER   196      57.827  32.692  44.818  1.00  0.00           H  
ATOM   3065  HB3 SER   196      59.002  31.643  44.088  1.00  0.00           H  
ATOM   3066  OG  SER   196      58.172  33.086  42.887  1.00  0.00           O  
ATOM   3067  HG  SER   196      58.637  32.682  42.150  1.00  0.00           H  
ATOM   3068  C   SER   196      56.911  29.895  44.724  1.00  0.00           C  
ATOM   3069  O   SER   196      57.917  29.428  45.140  1.00  0.00           O  
ATOM   3070  N   TRP   197      55.727  29.461  45.159  1.00  0.00           N  
ATOM   3071  H   TRP   197      54.916  29.986  44.863  1.00  0.00           H  
ATOM   3072  CA  TRP   197      55.479  28.189  45.891  1.00  0.00           C  
ATOM   3073  HA  TRP   197      56.231  27.997  46.656  1.00  0.00           H  
ATOM   3074  CB  TRP   197      54.163  28.406  46.688  1.00  0.00           C  
ATOM   3075  HB2 TRP   197      53.906  27.431  47.104  1.00  0.00           H  
ATOM   3076  HB3 TRP   197      54.372  29.044  47.547  1.00  0.00           H  
ATOM   3077  CG  TRP   197      53.145  29.247  46.018  1.00  0.00           C  
ATOM   3078  CD1 TRP   197      51.974  28.801  45.406  1.00  0.00           C  
ATOM   3079  HD1 TRP   197      51.824  27.736  45.305  1.00  0.00           H  
ATOM   3080  NE1 TRP   197      51.390  29.806  44.755  1.00  0.00           N  
ATOM   3081  HE1 TRP   197      50.697  29.731  44.024  1.00  0.00           H  
ATOM   3082  CE2 TRP   197      51.924  31.056  45.129  1.00  0.00           C  
ATOM   3083  CZ2 TRP   197      51.449  32.358  44.908  1.00  0.00           C  
ATOM   3084  HZ2 TRP   197      50.477  32.563  44.484  1.00  0.00           H  
ATOM   3085  CH2 TRP   197      52.246  33.386  45.434  1.00  0.00           C  
ATOM   3086  HH2 TRP   197      51.995  34.427  45.292  1.00  0.00           H  
ATOM   3087  CZ3 TRP   197      53.414  33.119  46.094  1.00  0.00           C  
ATOM   3088  HZ3 TRP   197      54.056  33.923  46.420  1.00  0.00           H  
ATOM   3089  CE3 TRP   197      53.817  31.808  46.372  1.00  0.00           C  
ATOM   3090  HE3 TRP   197      54.700  31.603  46.959  1.00  0.00           H  
ATOM   3091  CD2 TRP   197      53.040  30.687  45.918  1.00  0.00           C  
ATOM   3092  C   TRP   197      55.318  26.937  45.010  1.00  0.00           C  
ATOM   3093  O   TRP   197      55.503  25.867  45.525  1.00  0.00           O  
ATOM   3094  N   GLU   198      54.972  27.112  43.684  1.00  0.00           N  
ATOM   3095  H   GLU   198      54.695  28.057  43.462  1.00  0.00           H  
ATOM   3096  CA  GLU   198      54.894  26.002  42.756  1.00  0.00           C  
ATOM   3097  HA  GLU   198      54.339  25.152  43.152  1.00  0.00           H  
ATOM   3098  CB  GLU   198      54.005  26.431  41.491  1.00  0.00           C  
ATOM   3099  HB2 GLU   198      54.638  27.244  41.136  1.00  0.00           H  
ATOM   3100  HB3 GLU   198      53.915  25.698  40.689  1.00  0.00           H  
ATOM   3101  CG  GLU   198      52.674  27.069  41.874  1.00  0.00           C  
ATOM   3102  HG2 GLU   198      52.788  27.852  42.624  1.00  0.00           H  
ATOM   3103  HG3 GLU   198      52.414  27.523  40.918  1.00  0.00           H  
ATOM   3104  CD  GLU   198      51.605  26.058  42.385  1.00  0.00           C  
ATOM   3105  OE1 GLU   198      51.856  24.889  41.990  1.00  0.00           O  
ATOM   3106  OE2 GLU   198      50.617  26.317  43.055  1.00  0.00           O  
ATOM   3107  C   GLU   198      56.247  25.567  42.256  1.00  0.00           C  
ATOM   3108  O   GLU   198      57.195  26.332  42.210  1.00  0.00           O  
ATOM   3109  N   LYS   199      56.350  24.242  41.941  1.00  0.00           N  
ATOM   3110  H   LYS   199      55.531  23.667  41.808  1.00  0.00           H  
ATOM   3111  CA  LYS   199      57.596  23.639  41.527  1.00  0.00           C  
ATOM   3112  HA  LYS   199      58.449  24.301  41.678  1.00  0.00           H  
ATOM   3113  CB  LYS   199      57.996  22.311  42.261  1.00  0.00           C  
ATOM   3114  HB2 LYS   199      57.369  21.542  41.810  1.00  0.00           H  
ATOM   3115  HB3 LYS   199      58.971  21.888  42.022  1.00  0.00           H  
ATOM   3116  CG  LYS   199      57.772  22.339  43.782  1.00  0.00           C  
ATOM   3117  HG2 LYS   199      56.726  22.627  43.888  1.00  0.00           H  
ATOM   3118  HG3 LYS   199      57.951  21.320  44.126  1.00  0.00           H  
ATOM   3119  CD  LYS   199      58.655  23.317  44.479  1.00  0.00           C  
ATOM   3120  HD2 LYS   199      59.703  23.091  44.286  1.00  0.00           H  
ATOM   3121  HD3 LYS   199      58.544  24.267  43.956  1.00  0.00           H  
ATOM   3122  CE  LYS   199      58.390  23.548  46.041  1.00  0.00           C  
ATOM   3123  HE2 LYS   199      57.327  23.786  46.075  1.00  0.00           H  
ATOM   3124  HE3 LYS   199      58.588  22.604  46.549  1.00  0.00           H  
ATOM   3125  NZ  LYS   199      59.294  24.624  46.516  1.00  0.00           N  
ATOM   3126  HZ1 LYS   199      59.153  24.850  47.490  1.00  0.00           H  
ATOM   3127  HZ2 LYS   199      60.206  24.242  46.308  1.00  0.00           H  
ATOM   3128  HZ3 LYS   199      59.049  25.450  45.989  1.00  0.00           H  
ATOM   3129  C   LYS   199      57.722  23.441  39.976  1.00  0.00           C  
ATOM   3130  O   LYS   199      58.592  22.762  39.527  1.00  0.00           O  
ATOM   3131  N   VAL   200      56.889  24.061  39.265  1.00  0.00           N  
ATOM   3132  H   VAL   200      56.289  24.727  39.729  1.00  0.00           H  
ATOM   3133  CA  VAL   200      56.791  23.872  37.792  1.00  0.00           C  
ATOM   3134  HA  VAL   200      57.777  23.534  37.472  1.00  0.00           H  
ATOM   3135  CB  VAL   200      55.818  22.848  37.303  1.00  0.00           C  
ATOM   3136  HB  VAL   200      54.795  23.197  37.444  1.00  0.00           H  
ATOM   3137  CG1 VAL   200      56.136  22.515  35.817  1.00  0.00           C  
ATOM   3138 HG11 VAL   200      55.797  23.403  35.284  1.00  0.00           H  
ATOM   3139 HG12 VAL   200      57.199  22.342  35.648  1.00  0.00           H  
ATOM   3140 HG13 VAL   200      55.597  21.666  35.397  1.00  0.00           H  
ATOM   3141  CG2 VAL   200      55.761  21.504  38.139  1.00  0.00           C  
ATOM   3142 HG21 VAL   200      55.294  21.706  39.103  1.00  0.00           H  
ATOM   3143 HG22 VAL   200      55.150  20.701  37.728  1.00  0.00           H  
ATOM   3144 HG23 VAL   200      56.736  21.028  38.242  1.00  0.00           H  
ATOM   3145  C   VAL   200      56.473  25.206  37.254  1.00  0.00           C  
ATOM   3146  O   VAL   200      55.574  25.771  37.744  1.00  0.00           O  
ATOM   3147  N   THR   201      57.170  25.674  36.290  1.00  0.00           N  
ATOM   3148  H   THR   201      57.730  25.054  35.723  1.00  0.00           H  
ATOM   3149  CA  THR   201      56.851  27.011  35.764  1.00  0.00           C  
ATOM   3150  HA  THR   201      57.051  27.613  36.651  1.00  0.00           H  
ATOM   3151  CB  THR   201      57.843  27.385  34.609  1.00  0.00           C  
ATOM   3152  HB  THR   201      57.585  28.353  34.180  1.00  0.00           H  
ATOM   3153  CG2 THR   201      59.285  27.289  34.980  1.00  0.00           C  
ATOM   3154 HG21 THR   201      59.507  28.025  35.752  1.00  0.00           H  
ATOM   3155 HG22 THR   201      59.615  26.313  35.335  1.00  0.00           H  
ATOM   3156 HG23 THR   201      59.835  27.468  34.056  1.00  0.00           H  
ATOM   3157  OG1 THR   201      57.612  26.565  33.440  1.00  0.00           O  
ATOM   3158  HG1 THR   201      58.307  26.733  32.800  1.00  0.00           H  
ATOM   3159  C   THR   201      55.331  27.262  35.321  1.00  0.00           C  
ATOM   3160  O   THR   201      54.677  26.299  34.871  1.00  0.00           O  
ATOM   3161  N   GLY   202      54.860  28.518  35.453  1.00  0.00           N  
ATOM   3162  H   GLY   202      55.398  29.206  35.962  1.00  0.00           H  
ATOM   3163  CA  GLY   202      53.570  28.919  35.043  1.00  0.00           C  
ATOM   3164  HA2 GLY   202      53.368  28.678  34.000  1.00  0.00           H  
ATOM   3165  HA3 GLY   202      52.792  28.460  35.653  1.00  0.00           H  
ATOM   3166  C   GLY   202      53.294  30.459  35.107  1.00  0.00           C  
ATOM   3167  O   GLY   202      53.960  31.254  35.812  1.00  0.00           O  
ATOM   3168  N   HIE   203      52.329  30.987  34.405  1.00  0.00           N  
ATOM   3169  H   HIE   203      51.816  30.265  33.922  1.00  0.00           H  
ATOM   3170  CA  HIE   203      51.944  32.456  34.265  1.00  0.00           C  
ATOM   3171  HA  HIE   203      52.810  33.118  34.282  1.00  0.00           H  
ATOM   3172  CB  HIE   203      51.268  32.645  32.874  1.00  0.00           C  
ATOM   3173  HB2 HIE   203      51.809  32.087  32.109  1.00  0.00           H  
ATOM   3174  HB3 HIE   203      50.244  32.273  32.914  1.00  0.00           H  
ATOM   3175  CG  HIE   203      51.230  34.109  32.531  1.00  0.00           C  
ATOM   3176  ND1 HIE   203      50.480  35.036  33.210  1.00  0.00           N  
ATOM   3177  CE1 HIE   203      50.975  36.251  32.837  1.00  0.00           C  
ATOM   3178  HE1 HIE   203      50.715  37.248  33.160  1.00  0.00           H  
ATOM   3179  NE2 HIE   203      52.070  36.002  32.089  1.00  0.00           N  
ATOM   3180  HE2 HIE   203      52.714  36.701  31.746  1.00  0.00           H  
ATOM   3181  CD2 HIE   203      52.171  34.688  31.889  1.00  0.00           C  
ATOM   3182  HD2 HIE   203      52.979  34.136  31.432  1.00  0.00           H  
ATOM   3183  C   HIE   203      50.974  32.810  35.440  1.00  0.00           C  
ATOM   3184  O   HIE   203      50.193  31.904  35.755  1.00  0.00           O  
ATOM   3185  N   ASN   204      51.060  33.929  36.008  1.00  0.00           N  
ATOM   3186  H   ASN   204      51.786  34.543  35.667  1.00  0.00           H  
ATOM   3187  CA  ASN   204      50.319  34.340  37.173  1.00  0.00           C  
ATOM   3188  HA  ASN   204      50.074  33.433  37.727  1.00  0.00           H  
ATOM   3189  CB  ASN   204      51.108  35.247  38.109  1.00  0.00           C  
ATOM   3190  HB2 ASN   204      50.651  35.492  39.068  1.00  0.00           H  
ATOM   3191  HB3 ASN   204      52.000  34.664  38.337  1.00  0.00           H  
ATOM   3192  CG  ASN   204      51.425  36.648  37.459  1.00  0.00           C  
ATOM   3193  OD1 ASN   204      51.310  36.793  36.325  1.00  0.00           O  
ATOM   3194  ND2 ASN   204      51.765  37.665  38.244  1.00  0.00           N  
ATOM   3195 HD21 ASN   204      52.141  38.453  37.737  1.00  0.00           H  
ATOM   3196 HD22 ASN   204      51.477  37.688  39.212  1.00  0.00           H  
ATOM   3197  C   ASN   204      48.904  34.931  36.851  1.00  0.00           C  
ATOM   3198  O   ASN   204      48.056  35.028  37.694  1.00  0.00           O  
ATOM   3199  N   SER   205      48.744  35.444  35.615  1.00  0.00           N  
ATOM   3200  H   SER   205      49.541  35.317  35.007  1.00  0.00           H  
ATOM   3201  CA  SER   205      47.505  36.056  35.164  1.00  0.00           C  
ATOM   3202  HA  SER   205      46.661  35.631  35.706  1.00  0.00           H  
ATOM   3203  CB  SER   205      47.531  37.548  35.474  1.00  0.00           C  
ATOM   3204  HB2 SER   205      47.978  37.658  36.462  1.00  0.00           H  
ATOM   3205  HB3 SER   205      48.131  38.090  34.742  1.00  0.00           H  
ATOM   3206  OG  SER   205      46.157  38.063  35.448  1.00  0.00           O  
ATOM   3207  HG  SER   205      45.691  37.684  36.197  1.00  0.00           H  
ATOM   3208  C   SER   205      47.281  35.774  33.691  1.00  0.00           C  
ATOM   3209  O   SER   205      47.142  36.666  32.893  1.00  0.00           O  
ATOM   3210  N   PRO   206      47.352  34.535  33.197  1.00  0.00           N  
ATOM   3211  CD  PRO   206      47.440  33.278  33.926  1.00  0.00           C  
ATOM   3212  HD2 PRO   206      46.683  33.167  34.702  1.00  0.00           H  
ATOM   3213  HD3 PRO   206      48.461  33.160  34.290  1.00  0.00           H  
ATOM   3214  CG  PRO   206      47.228  32.128  32.919  1.00  0.00           C  
ATOM   3215  HG2 PRO   206      46.182  31.829  32.852  1.00  0.00           H  
ATOM   3216  HG3 PRO   206      47.808  31.221  33.083  1.00  0.00           H  
ATOM   3217  CB  PRO   206      47.426  32.754  31.584  1.00  0.00           C  
ATOM   3218  HB2 PRO   206      46.923  32.201  30.792  1.00  0.00           H  
ATOM   3219  HB3 PRO   206      48.498  32.777  31.389  1.00  0.00           H  
ATOM   3220  CA  PRO   206      46.981  34.207  31.812  1.00  0.00           C  
ATOM   3221  HA  PRO   206      47.550  34.779  31.080  1.00  0.00           H  
ATOM   3222  C   PRO   206      45.456  34.194  31.455  1.00  0.00           C  
ATOM   3223  O   PRO   206      44.653  33.895  32.265  1.00  0.00           O  
ATOM   3224  N   LEU   207      45.095  34.649  30.226  1.00  0.00           N  
ATOM   3225  H   LEU   207      45.852  34.929  29.619  1.00  0.00           H  
ATOM   3226  CA  LEU   207      43.685  34.737  29.601  1.00  0.00           C  
ATOM   3227  HA  LEU   207      43.089  35.391  30.239  1.00  0.00           H  
ATOM   3228  CB  LEU   207      43.823  35.266  28.190  1.00  0.00           C  
ATOM   3229  HB2 LEU   207      44.548  34.677  27.629  1.00  0.00           H  
ATOM   3230  HB3 LEU   207      42.904  34.860  27.767  1.00  0.00           H  
ATOM   3231  CG  LEU   207      43.910  36.775  27.954  1.00  0.00           C  
ATOM   3232  HG  LEU   207      43.758  36.977  26.894  1.00  0.00           H  
ATOM   3233  CD1 LEU   207      42.784  37.646  28.694  1.00  0.00           C  
ATOM   3234 HD11 LEU   207      42.885  38.705  28.459  1.00  0.00           H  
ATOM   3235 HD12 LEU   207      41.818  37.406  28.249  1.00  0.00           H  
ATOM   3236 HD13 LEU   207      42.774  37.486  29.772  1.00  0.00           H  
ATOM   3237  CD2 LEU   207      45.321  37.364  28.341  1.00  0.00           C  
ATOM   3238 HD21 LEU   207      45.480  37.329  29.419  1.00  0.00           H  
ATOM   3239 HD22 LEU   207      46.055  36.654  27.960  1.00  0.00           H  
ATOM   3240 HD23 LEU   207      45.424  38.394  27.999  1.00  0.00           H  
ATOM   3241  C   LEU   207      43.039  33.359  29.704  1.00  0.00           C  
ATOM   3242  O   LEU   207      41.885  33.209  30.130  1.00  0.00           O  
ATOM   3243  N   TYR   208      43.764  32.317  29.241  1.00  0.00           N  
ATOM   3244  H   TYR   208      44.731  32.461  28.989  1.00  0.00           H  
ATOM   3245  CA  TYR   208      43.123  31.063  28.814  1.00  0.00           C  
ATOM   3246  HA  TYR   208      42.162  30.947  29.316  1.00  0.00           H  
ATOM   3247  CB  TYR   208      42.916  31.189  27.295  1.00  0.00           C  
ATOM   3248  HB2 TYR   208      43.866  31.403  26.804  1.00  0.00           H  
ATOM   3249  HB3 TYR   208      42.693  30.179  26.953  1.00  0.00           H  
ATOM   3250  CG  TYR   208      41.935  32.167  26.667  1.00  0.00           C  
ATOM   3251  CD1 TYR   208      40.565  32.094  26.982  1.00  0.00           C  
ATOM   3252  HD1 TYR   208      40.254  31.400  27.749  1.00  0.00           H  
ATOM   3253  CE1 TYR   208      39.578  33.009  26.516  1.00  0.00           C  
ATOM   3254  HE1 TYR   208      38.544  32.894  26.803  1.00  0.00           H  
ATOM   3255  CZ  TYR   208      39.936  33.899  25.490  1.00  0.00           C  
ATOM   3256  OH  TYR   208      39.025  34.830  24.959  1.00  0.00           O  
ATOM   3257  HH  TYR   208      39.228  35.329  24.164  1.00  0.00           H  
ATOM   3258  CE2 TYR   208      41.289  33.975  25.099  1.00  0.00           C  
ATOM   3259  HE2 TYR   208      41.539  34.700  24.339  1.00  0.00           H  
ATOM   3260  CD2 TYR   208      42.279  33.139  25.641  1.00  0.00           C  
ATOM   3261  HD2 TYR   208      43.339  33.206  25.449  1.00  0.00           H  
ATOM   3262  C   TYR   208      43.964  29.789  29.070  1.00  0.00           C  
ATOM   3263  O   TYR   208      45.195  29.916  29.305  1.00  0.00           O  
ATOM   3264  N   LYS   209      43.349  28.613  29.059  1.00  0.00           N  
ATOM   3265  H   LYS   209      42.366  28.618  28.826  1.00  0.00           H  
ATOM   3266  CA  LYS   209      44.184  27.308  29.264  1.00  0.00           C  
ATOM   3267  HA  LYS   209      44.842  27.478  30.117  1.00  0.00           H  
ATOM   3268  CB  LYS   209      43.258  26.109  29.709  1.00  0.00           C  
ATOM   3269  HB2 LYS   209      43.858  25.217  29.888  1.00  0.00           H  
ATOM   3270  HB3 LYS   209      42.905  26.346  30.712  1.00  0.00           H  
ATOM   3271  CG  LYS   209      42.029  25.743  28.811  1.00  0.00           C  
ATOM   3272  HG2 LYS   209      41.193  25.556  29.485  1.00  0.00           H  
ATOM   3273  HG3 LYS   209      41.795  26.611  28.195  1.00  0.00           H  
ATOM   3274  CD  LYS   209      42.269  24.592  27.818  1.00  0.00           C  
ATOM   3275  HD2 LYS   209      41.479  24.563  27.067  1.00  0.00           H  
ATOM   3276  HD3 LYS   209      43.230  24.690  27.312  1.00  0.00           H  
ATOM   3277  CE  LYS   209      42.351  23.272  28.599  1.00  0.00           C  
ATOM   3278  HE2 LYS   209      42.934  23.323  29.519  1.00  0.00           H  
ATOM   3279  HE3 LYS   209      41.373  23.129  29.058  1.00  0.00           H  
ATOM   3280  NZ  LYS   209      42.613  21.996  27.866  1.00  0.00           N  
ATOM   3281  HZ1 LYS   209      43.614  21.982  27.729  1.00  0.00           H  
ATOM   3282  HZ2 LYS   209      42.315  21.209  28.423  1.00  0.00           H  
ATOM   3283  HZ3 LYS   209      42.094  21.794  27.023  1.00  0.00           H  
ATOM   3284  C   LYS   209      45.024  26.823  28.017  1.00  0.00           C  
ATOM   3285  O   LYS   209      44.551  27.005  26.928  1.00  0.00           O  
ATOM   3286  N   ARG   210      46.222  26.302  28.263  1.00  0.00           N  
ATOM   3287  H   ARG   210      46.279  26.010  29.229  1.00  0.00           H  
ATOM   3288  CA  ARG   210      46.969  25.535  27.198  1.00  0.00           C  
ATOM   3289  HA  ARG   210      47.052  26.242  26.372  1.00  0.00           H  
ATOM   3290  CB  ARG   210      48.437  25.203  27.673  1.00  0.00           C  
ATOM   3291  HB2 ARG   210      48.332  24.511  28.508  1.00  0.00           H  
ATOM   3292  HB3 ARG   210      48.899  24.516  26.964  1.00  0.00           H  
ATOM   3293  CG  ARG   210      49.252  26.468  27.815  1.00  0.00           C  
ATOM   3294  HG2 ARG   210      49.697  26.635  26.834  1.00  0.00           H  
ATOM   3295  HG3 ARG   210      48.651  27.283  28.217  1.00  0.00           H  
ATOM   3296  CD  ARG   210      50.375  26.325  28.807  1.00  0.00           C  
ATOM   3297  HD2 ARG   210      50.924  27.261  28.916  1.00  0.00           H  
ATOM   3298  HD3 ARG   210      49.877  26.091  29.748  1.00  0.00           H  
ATOM   3299  NE  ARG   210      51.233  25.120  28.487  1.00  0.00           N  
ATOM   3300  HE  ARG   210      51.233  24.861  27.511  1.00  0.00           H  
ATOM   3301  CZ  ARG   210      51.968  24.430  29.295  1.00  0.00           C  
ATOM   3302  NH1 ARG   210      52.057  24.707  30.599  1.00  0.00           N  
ATOM   3303 HH11 ARG   210      51.413  25.390  30.972  1.00  0.00           H  
ATOM   3304 HH12 ARG   210      52.282  23.868  31.115  1.00  0.00           H  
ATOM   3305  NH2 ARG   210      52.673  23.487  28.880  1.00  0.00           N  
ATOM   3306 HH21 ARG   210      52.377  22.788  28.214  1.00  0.00           H  
ATOM   3307 HH22 ARG   210      53.489  23.227  29.415  1.00  0.00           H  
ATOM   3308  C   ARG   210      46.170  24.357  26.782  1.00  0.00           C  
ATOM   3309  O   ARG   210      45.555  23.683  27.626  1.00  0.00           O  
ATOM   3310  N   GLN   211      46.320  23.902  25.577  1.00  0.00           N  
ATOM   3311  H   GLN   211      46.899  24.413  24.926  1.00  0.00           H  
ATOM   3312  CA  GLN   211      45.683  22.717  25.083  1.00  0.00           C  
ATOM   3313  HA  GLN   211      44.605  22.871  25.059  1.00  0.00           H  
ATOM   3314  CB  GLN   211      46.161  22.548  23.596  1.00  0.00           C  
ATOM   3315  HB2 GLN   211      45.860  23.412  23.004  1.00  0.00           H  
ATOM   3316  HB3 GLN   211      47.251  22.536  23.592  1.00  0.00           H  
ATOM   3317  CG  GLN   211      45.613  21.288  22.870  1.00  0.00           C  
ATOM   3318  HG2 GLN   211      45.968  21.275  21.840  1.00  0.00           H  
ATOM   3319  HG3 GLN   211      46.018  20.395  23.346  1.00  0.00           H  
ATOM   3320  CD  GLN   211      44.082  21.047  22.997  1.00  0.00           C  
ATOM   3321  OE1 GLN   211      43.314  21.934  23.289  1.00  0.00           O  
ATOM   3322  NE2 GLN   211      43.573  19.854  22.690  1.00  0.00           N  
ATOM   3323 HE21 GLN   211      42.592  19.628  22.773  1.00  0.00           H  
ATOM   3324 HE22 GLN   211      44.201  19.248  22.182  1.00  0.00           H  
ATOM   3325  C   GLN   211      45.972  21.404  25.908  1.00  0.00           C  
ATOM   3326  O   GLN   211      44.958  20.758  26.323  1.00  0.00           O  
ATOM   3327  N   GLU   212      47.173  21.036  26.255  1.00  0.00           N  
ATOM   3328  H   GLU   212      47.881  21.661  25.897  1.00  0.00           H  
ATOM   3329  CA  GLU   212      47.615  19.949  27.102  1.00  0.00           C  
ATOM   3330  HA  GLU   212      47.078  19.075  26.734  1.00  0.00           H  
ATOM   3331  CB  GLU   212      49.182  19.753  27.001  1.00  0.00           C  
ATOM   3332  HB2 GLU   212      49.457  18.884  27.599  1.00  0.00           H  
ATOM   3333  HB3 GLU   212      49.399  19.531  25.956  1.00  0.00           H  
ATOM   3334  CG  GLU   212      49.903  21.011  27.550  1.00  0.00           C  
ATOM   3335  HG2 GLU   212      49.345  21.594  28.283  1.00  0.00           H  
ATOM   3336  HG3 GLU   212      50.772  20.694  28.127  1.00  0.00           H  
ATOM   3337  CD  GLU   212      50.346  22.047  26.544  1.00  0.00           C  
ATOM   3338  OE1 GLU   212      49.651  22.305  25.524  1.00  0.00           O  
ATOM   3339  OE2 GLU   212      51.477  22.455  26.638  1.00  0.00           O  
ATOM   3340  C   GLU   212      47.220  20.129  28.566  1.00  0.00           C  
ATOM   3341  O   GLU   212      47.357  19.198  29.297  1.00  0.00           O  
ATOM   3342  N   GLU   213      46.666  21.243  29.022  1.00  0.00           N  
ATOM   3343  H   GLU   213      46.458  21.997  28.383  1.00  0.00           H  
ATOM   3344  CA  GLU   213      46.115  21.280  30.336  1.00  0.00           C  
ATOM   3345  HA  GLU   213      46.844  20.785  30.978  1.00  0.00           H  
ATOM   3346  CB  GLU   213      46.103  22.748  30.767  1.00  0.00           C  
ATOM   3347  HB2 GLU   213      45.415  23.409  30.239  1.00  0.00           H  
ATOM   3348  HB3 GLU   213      45.608  22.613  31.729  1.00  0.00           H  
ATOM   3349  CG  GLU   213      47.498  23.416  31.031  1.00  0.00           C  
ATOM   3350  HG2 GLU   213      48.003  22.782  31.759  1.00  0.00           H  
ATOM   3351  HG3 GLU   213      48.167  23.312  30.177  1.00  0.00           H  
ATOM   3352  CD  GLU   213      47.485  24.886  31.443  1.00  0.00           C  
ATOM   3353  OE1 GLU   213      48.407  25.338  32.104  1.00  0.00           O  
ATOM   3354  OE2 GLU   213      46.430  25.541  31.133  1.00  0.00           O  
ATOM   3355  C   GLU   213      44.763  20.584  30.416  1.00  0.00           C  
ATOM   3356  O   GLU   213      44.036  20.390  29.433  1.00  0.00           O  
ATOM   3357  N   SER   214      44.413  20.028  31.639  1.00  0.00           N  
ATOM   3358  H   SER   214      45.033  20.093  32.433  1.00  0.00           H  
ATOM   3359  CA  SER   214      43.214  19.205  31.868  1.00  0.00           C  
ATOM   3360  HA  SER   214      42.400  19.413  31.173  1.00  0.00           H  
ATOM   3361  CB  SER   214      43.553  17.682  31.630  1.00  0.00           C  
ATOM   3362  HB2 SER   214      43.777  17.484  30.582  1.00  0.00           H  
ATOM   3363  HB3 SER   214      44.325  17.447  32.363  1.00  0.00           H  
ATOM   3364  OG  SER   214      42.435  16.818  31.882  1.00  0.00           O  
ATOM   3365  HG  SER   214      41.789  16.922  31.180  1.00  0.00           H  
ATOM   3366  C   SER   214      42.844  19.444  33.386  1.00  0.00           C  
ATOM   3367  O   SER   214      43.640  20.026  34.074  1.00  0.00           O  
ATOM   3368  N   GLY   215      41.689  18.901  33.870  1.00  0.00           N  
ATOM   3369  H   GLY   215      41.241  18.233  33.259  1.00  0.00           H  
ATOM   3370  CA  GLY   215      41.271  18.994  35.289  1.00  0.00           C  
ATOM   3371  HA2 GLY   215      40.333  18.475  35.489  1.00  0.00           H  
ATOM   3372  HA3 GLY   215      42.065  18.484  35.835  1.00  0.00           H  
ATOM   3373  C   GLY   215      41.196  20.449  35.852  1.00  0.00           C  
ATOM   3374  O   GLY   215      40.721  21.378  35.253  1.00  0.00           O  
ATOM   3375  N   ALA   216      41.617  20.534  37.153  1.00  0.00           N  
ATOM   3376  H   ALA   216      41.882  19.678  37.617  1.00  0.00           H  
ATOM   3377  CA  ALA   216      41.647  21.813  37.874  1.00  0.00           C  
ATOM   3378  HA  ALA   216      40.698  22.315  37.689  1.00  0.00           H  
ATOM   3379  CB  ALA   216      41.743  21.486  39.357  1.00  0.00           C  
ATOM   3380  HB1 ALA   216      41.312  20.530  39.656  1.00  0.00           H  
ATOM   3381  HB2 ALA   216      42.749  21.382  39.762  1.00  0.00           H  
ATOM   3382  HB3 ALA   216      41.327  22.329  39.909  1.00  0.00           H  
ATOM   3383  C   ALA   216      42.716  22.828  37.317  1.00  0.00           C  
ATOM   3384  O   ALA   216      42.523  24.028  37.339  1.00  0.00           O  
ATOM   3385  N   ALA   217      43.770  22.281  36.772  1.00  0.00           N  
ATOM   3386  H   ALA   217      44.035  21.314  36.891  1.00  0.00           H  
ATOM   3387  CA  ALA   217      44.764  23.165  36.129  1.00  0.00           C  
ATOM   3388  HA  ALA   217      45.085  23.856  36.908  1.00  0.00           H  
ATOM   3389  CB  ALA   217      45.978  22.370  35.653  1.00  0.00           C  
ATOM   3390  HB1 ALA   217      46.843  23.034  35.683  1.00  0.00           H  
ATOM   3391  HB2 ALA   217      46.126  21.593  36.403  1.00  0.00           H  
ATOM   3392  HB3 ALA   217      45.760  21.915  34.687  1.00  0.00           H  
ATOM   3393  C   ALA   217      44.218  24.081  34.902  1.00  0.00           C  
ATOM   3394  O   ALA   217      44.587  25.200  34.894  1.00  0.00           O  
ATOM   3395  N   ALA   218      43.324  23.544  34.044  1.00  0.00           N  
ATOM   3396  H   ALA   218      43.122  22.555  34.067  1.00  0.00           H  
ATOM   3397  CA  ALA   218      42.676  24.263  32.977  1.00  0.00           C  
ATOM   3398  HA  ALA   218      43.397  24.750  32.320  1.00  0.00           H  
ATOM   3399  CB  ALA   218      41.891  23.116  32.202  1.00  0.00           C  
ATOM   3400  HB1 ALA   218      42.682  22.461  31.837  1.00  0.00           H  
ATOM   3401  HB2 ALA   218      41.232  22.539  32.851  1.00  0.00           H  
ATOM   3402  HB3 ALA   218      41.358  23.498  31.331  1.00  0.00           H  
ATOM   3403  C   ALA   218      41.635  25.302  33.486  1.00  0.00           C  
ATOM   3404  O   ALA   218      40.687  25.697  32.739  1.00  0.00           O  
ATOM   3405  N   SER   219      41.627  25.601  34.780  1.00  0.00           N  
ATOM   3406  H   SER   219      42.341  25.107  35.296  1.00  0.00           H  
ATOM   3407  CA  SER   219      40.802  26.609  35.407  1.00  0.00           C  
ATOM   3408  HA  SER   219      40.310  27.221  34.651  1.00  0.00           H  
ATOM   3409  CB  SER   219      39.785  25.935  36.340  1.00  0.00           C  
ATOM   3410  HB2 SER   219      40.449  25.431  37.042  1.00  0.00           H  
ATOM   3411  HB3 SER   219      39.111  26.665  36.788  1.00  0.00           H  
ATOM   3412  OG  SER   219      38.939  25.087  35.595  1.00  0.00           O  
ATOM   3413  HG  SER   219      38.064  25.368  35.874  1.00  0.00           H  
ATOM   3414  C   SER   219      41.579  27.663  36.088  1.00  0.00           C  
ATOM   3415  O   SER   219      41.085  28.745  36.307  1.00  0.00           O  
ATOM   3416  N   LEU   220      42.972  27.537  36.247  1.00  0.00           N  
ATOM   3417  H   LEU   220      43.324  26.656  35.901  1.00  0.00           H  
ATOM   3418  CA  LEU   220      43.913  28.608  36.702  1.00  0.00           C  
ATOM   3419  HA  LEU   220      43.458  29.187  37.505  1.00  0.00           H  
ATOM   3420  CB  LEU   220      45.176  27.819  37.232  1.00  0.00           C  
ATOM   3421  HB2 LEU   220      45.544  27.216  36.402  1.00  0.00           H  
ATOM   3422  HB3 LEU   220      45.968  28.503  37.539  1.00  0.00           H  
ATOM   3423  CG  LEU   220      44.961  26.883  38.391  1.00  0.00           C  
ATOM   3424  HG  LEU   220      44.225  26.107  38.178  1.00  0.00           H  
ATOM   3425  CD1 LEU   220      46.347  26.322  38.724  1.00  0.00           C  
ATOM   3426 HD11 LEU   220      46.810  25.781  37.898  1.00  0.00           H  
ATOM   3427 HD12 LEU   220      46.975  27.167  39.003  1.00  0.00           H  
ATOM   3428 HD13 LEU   220      46.425  25.647  39.576  1.00  0.00           H  
ATOM   3429  CD2 LEU   220      44.386  27.693  39.529  1.00  0.00           C  
ATOM   3430 HD21 LEU   220      44.903  28.652  39.548  1.00  0.00           H  
ATOM   3431 HD22 LEU   220      43.328  27.922  39.401  1.00  0.00           H  
ATOM   3432 HD23 LEU   220      44.553  27.182  40.477  1.00  0.00           H  
ATOM   3433  C   LEU   220      44.246  29.498  35.450  1.00  0.00           C  
ATOM   3434  O   LEU   220      45.370  29.480  34.997  1.00  0.00           O  
ATOM   3435  N   ASN   221      43.283  30.130  34.914  1.00  0.00           N  
ATOM   3436  H   ASN   221      42.345  29.900  35.210  1.00  0.00           H  
ATOM   3437  CA  ASN   221      43.152  31.201  33.843  1.00  0.00           C  
ATOM   3438  HA  ASN   221      44.063  31.798  33.884  1.00  0.00           H  
ATOM   3439  CB  ASN   221      43.217  30.516  32.452  1.00  0.00           C  
ATOM   3440  HB2 ASN   221      43.218  31.291  31.685  1.00  0.00           H  
ATOM   3441  HB3 ASN   221      44.155  29.983  32.294  1.00  0.00           H  
ATOM   3442  CG  ASN   221      41.919  29.611  32.253  1.00  0.00           C  
ATOM   3443  OD1 ASN   221      40.934  30.055  31.661  1.00  0.00           O  
ATOM   3444  ND2 ASN   221      41.925  28.342  32.658  1.00  0.00           N  
ATOM   3445 HD21 ASN   221      41.210  27.724  32.304  1.00  0.00           H  
ATOM   3446 HD22 ASN   221      42.812  27.973  32.968  1.00  0.00           H  
ATOM   3447  C   ASN   221      41.957  32.177  33.974  1.00  0.00           C  
ATOM   3448  O   ASN   221      41.004  31.875  34.726  1.00  0.00           O  
ATOM   3449  N   VAL   222      42.142  33.395  33.503  1.00  0.00           N  
ATOM   3450  H   VAL   222      43.122  33.509  33.286  1.00  0.00           H  
ATOM   3451  CA  VAL   222      41.203  34.579  33.670  1.00  0.00           C  
ATOM   3452  HA  VAL   222      41.089  34.748  34.741  1.00  0.00           H  
ATOM   3453  CB  VAL   222      41.656  35.865  33.025  1.00  0.00           C  
ATOM   3454  HB  VAL   222      41.767  35.630  31.967  1.00  0.00           H  
ATOM   3455  CG1 VAL   222      40.703  37.061  33.021  1.00  0.00           C  
ATOM   3456 HG11 VAL   222      40.495  37.334  34.056  1.00  0.00           H  
ATOM   3457 HG12 VAL   222      41.035  37.984  32.545  1.00  0.00           H  
ATOM   3458 HG13 VAL   222      39.734  36.764  32.621  1.00  0.00           H  
ATOM   3459  CG2 VAL   222      43.012  36.437  33.594  1.00  0.00           C  
ATOM   3460 HG21 VAL   222      43.737  35.639  33.753  1.00  0.00           H  
ATOM   3461 HG22 VAL   222      43.418  37.223  32.957  1.00  0.00           H  
ATOM   3462 HG23 VAL   222      42.918  36.979  34.535  1.00  0.00           H  
ATOM   3463  C   VAL   222      39.852  34.219  33.159  1.00  0.00           C  
ATOM   3464  O   VAL   222      38.885  34.565  33.861  1.00  0.00           O  
ATOM   3465  N   ASP   223      39.635  33.503  32.016  1.00  0.00           N  
ATOM   3466  H   ASP   223      40.477  33.308  31.494  1.00  0.00           H  
ATOM   3467  CA  ASP   223      38.266  33.291  31.505  1.00  0.00           C  
ATOM   3468  HA  ASP   223      37.690  34.217  31.503  1.00  0.00           H  
ATOM   3469  CB  ASP   223      38.460  32.769  30.082  1.00  0.00           C  
ATOM   3470  HB2 ASP   223      39.018  33.564  29.589  1.00  0.00           H  
ATOM   3471  HB3 ASP   223      39.015  31.831  30.078  1.00  0.00           H  
ATOM   3472  CG  ASP   223      37.223  32.635  29.243  1.00  0.00           C  
ATOM   3473  OD1 ASP   223      36.266  33.486  29.370  1.00  0.00           O  
ATOM   3474  OD2 ASP   223      37.157  31.699  28.437  1.00  0.00           O  
ATOM   3475  C   ASP   223      37.532  32.131  32.244  1.00  0.00           C  
ATOM   3476  O   ASP   223      36.296  32.143  32.495  1.00  0.00           O  
ATOM   3477  N   ALA   224      38.336  31.174  32.748  1.00  0.00           N  
ATOM   3478  H   ALA   224      39.345  31.201  32.717  1.00  0.00           H  
ATOM   3479  CA  ALA   224      37.796  30.142  33.654  1.00  0.00           C  
ATOM   3480  HA  ALA   224      36.873  29.747  33.229  1.00  0.00           H  
ATOM   3481  CB  ALA   224      38.714  28.954  33.750  1.00  0.00           C  
ATOM   3482  HB1 ALA   224      38.244  28.132  34.289  1.00  0.00           H  
ATOM   3483  HB2 ALA   224      38.748  28.583  32.726  1.00  0.00           H  
ATOM   3484  HB3 ALA   224      39.604  29.379  34.214  1.00  0.00           H  
ATOM   3485  C   ALA   224      37.328  30.759  35.001  1.00  0.00           C  
ATOM   3486  O   ALA   224      36.269  30.461  35.551  1.00  0.00           O  
ATOM   3487  N   ALA   225      38.062  31.760  35.497  1.00  0.00           N  
ATOM   3488  H   ALA   225      38.829  32.107  34.939  1.00  0.00           H  
ATOM   3489  CA  ALA   225      37.738  32.534  36.700  1.00  0.00           C  
ATOM   3490  HA  ALA   225      37.607  31.799  37.495  1.00  0.00           H  
ATOM   3491  CB  ALA   225      38.886  33.495  37.008  1.00  0.00           C  
ATOM   3492  HB1 ALA   225      38.595  34.234  37.755  1.00  0.00           H  
ATOM   3493  HB2 ALA   225      39.686  32.851  37.375  1.00  0.00           H  
ATOM   3494  HB3 ALA   225      39.272  34.021  36.136  1.00  0.00           H  
ATOM   3495  C   ALA   225      36.459  33.297  36.594  1.00  0.00           C  
ATOM   3496  O   ALA   225      35.554  33.280  37.411  1.00  0.00           O  
ATOM   3497  N   VAL   226      36.332  33.947  35.448  1.00  0.00           N  
ATOM   3498  H   VAL   226      37.070  34.000  34.761  1.00  0.00           H  
ATOM   3499  CA  VAL   226      35.151  34.757  35.191  1.00  0.00           C  
ATOM   3500  HA  VAL   226      34.999  35.440  36.027  1.00  0.00           H  
ATOM   3501  CB  VAL   226      35.435  35.613  33.933  1.00  0.00           C  
ATOM   3502  HB  VAL   226      35.890  34.978  33.172  1.00  0.00           H  
ATOM   3503  CG1 VAL   226      34.276  36.392  33.313  1.00  0.00           C  
ATOM   3504 HG11 VAL   226      33.699  36.833  34.126  1.00  0.00           H  
ATOM   3505 HG12 VAL   226      34.714  37.057  32.568  1.00  0.00           H  
ATOM   3506 HG13 VAL   226      33.658  35.594  32.902  1.00  0.00           H  
ATOM   3507  CG2 VAL   226      36.494  36.758  34.319  1.00  0.00           C  
ATOM   3508 HG21 VAL   226      36.114  37.409  35.107  1.00  0.00           H  
ATOM   3509 HG22 VAL   226      37.399  36.345  34.765  1.00  0.00           H  
ATOM   3510 HG23 VAL   226      36.761  37.368  33.457  1.00  0.00           H  
ATOM   3511  C   VAL   226      33.940  33.936  34.947  1.00  0.00           C  
ATOM   3512  O   VAL   226      32.822  34.282  35.314  1.00  0.00           O  
ATOM   3513  N   GLN   227      34.062  32.703  34.374  1.00  0.00           N  
ATOM   3514  H   GLN   227      34.964  32.317  34.135  1.00  0.00           H  
ATOM   3515  CA  GLN   227      32.925  31.866  33.871  1.00  0.00           C  
ATOM   3516  HA  GLN   227      32.390  32.490  33.155  1.00  0.00           H  
ATOM   3517  CB  GLN   227      33.555  30.689  33.219  1.00  0.00           C  
ATOM   3518  HB2 GLN   227      33.984  30.951  32.252  1.00  0.00           H  
ATOM   3519  HB3 GLN   227      34.354  30.239  33.809  1.00  0.00           H  
ATOM   3520  CG  GLN   227      32.536  29.529  32.919  1.00  0.00           C  
ATOM   3521  HG2 GLN   227      33.089  28.781  32.350  1.00  0.00           H  
ATOM   3522  HG3 GLN   227      32.141  29.173  33.871  1.00  0.00           H  
ATOM   3523  CD  GLN   227      31.384  30.009  32.072  1.00  0.00           C  
ATOM   3524  OE1 GLN   227      31.501  30.887  31.185  1.00  0.00           O  
ATOM   3525  NE2 GLN   227      30.257  29.388  32.142  1.00  0.00           N  
ATOM   3526 HE21 GLN   227      29.659  29.521  31.338  1.00  0.00           H  
ATOM   3527 HE22 GLN   227      30.074  28.613  32.763  1.00  0.00           H  
ATOM   3528  C   GLN   227      31.894  31.517  35.023  1.00  0.00           C  
ATOM   3529  O   GLN   227      30.705  31.639  34.803  1.00  0.00           O  
ATOM   3530  N   GLN   228      32.470  31.199  36.169  1.00  0.00           N  
ATOM   3531  H   GLN   228      33.467  31.139  36.315  1.00  0.00           H  
ATOM   3532  CA  GLN   228      31.637  30.656  37.248  1.00  0.00           C  
ATOM   3533  HA  GLN   228      31.068  29.873  36.746  1.00  0.00           H  
ATOM   3534  CB  GLN   228      32.595  29.841  38.139  1.00  0.00           C  
ATOM   3535  HB2 GLN   228      32.033  29.297  38.898  1.00  0.00           H  
ATOM   3536  HB3 GLN   228      32.926  29.049  37.467  1.00  0.00           H  
ATOM   3537  CG  GLN   228      33.805  30.547  38.709  1.00  0.00           C  
ATOM   3538  HG2 GLN   228      34.661  29.872  38.694  1.00  0.00           H  
ATOM   3539  HG3 GLN   228      34.131  31.386  38.096  1.00  0.00           H  
ATOM   3540  CD  GLN   228      33.653  31.005  40.146  1.00  0.00           C  
ATOM   3541  OE1 GLN   228      32.616  30.795  40.764  1.00  0.00           O  
ATOM   3542  NE2 GLN   228      34.672  31.547  40.856  1.00  0.00           N  
ATOM   3543 HE21 GLN   228      34.443  31.993  41.732  1.00  0.00           H  
ATOM   3544 HE22 GLN   228      35.574  31.668  40.416  1.00  0.00           H  
ATOM   3545  C   GLN   228      30.911  31.660  38.051  1.00  0.00           C  
ATOM   3546  O   GLN   228      29.885  31.404  38.636  1.00  0.00           O  
ATOM   3547  N   TRP   229      31.371  32.930  37.947  1.00  0.00           N  
ATOM   3548  H   TRP   229      32.290  33.039  37.543  1.00  0.00           H  
ATOM   3549  CA  TRP   229      30.630  34.099  38.522  1.00  0.00           C  
ATOM   3550  HA  TRP   229      30.035  33.903  39.414  1.00  0.00           H  
ATOM   3551  CB  TRP   229      31.608  35.234  38.840  1.00  0.00           C  
ATOM   3552  HB2 TRP   229      32.322  35.395  38.032  1.00  0.00           H  
ATOM   3553  HB3 TRP   229      31.071  36.170  38.996  1.00  0.00           H  
ATOM   3554  CG  TRP   229      32.518  34.979  40.075  1.00  0.00           C  
ATOM   3555  CD1 TRP   229      33.768  34.559  40.081  1.00  0.00           C  
ATOM   3556  HD1 TRP   229      34.427  34.472  39.230  1.00  0.00           H  
ATOM   3557  NE1 TRP   229      34.274  34.527  41.384  1.00  0.00           N  
ATOM   3558  HE1 TRP   229      35.250  34.301  41.514  1.00  0.00           H  
ATOM   3559  CE2 TRP   229      33.316  34.922  42.304  1.00  0.00           C  
ATOM   3560  CZ2 TRP   229      33.342  35.103  43.664  1.00  0.00           C  
ATOM   3561  HZ2 TRP   229      34.282  34.913  44.161  1.00  0.00           H  
ATOM   3562  CH2 TRP   229      32.252  35.685  44.365  1.00  0.00           C  
ATOM   3563  HH2 TRP   229      32.348  35.754  45.439  1.00  0.00           H  
ATOM   3564  CZ3 TRP   229      31.115  36.070  43.667  1.00  0.00           C  
ATOM   3565  HZ3 TRP   229      30.200  36.479  44.070  1.00  0.00           H  
ATOM   3566  CE3 TRP   229      31.167  35.940  42.221  1.00  0.00           C  
ATOM   3567  HE3 TRP   229      30.419  36.362  41.566  1.00  0.00           H  
ATOM   3568  CD2 TRP   229      32.250  35.331  41.500  1.00  0.00           C  
ATOM   3569  C   TRP   229      29.586  34.549  37.534  1.00  0.00           C  
ATOM   3570  O   TRP   229      28.459  34.747  37.964  1.00  0.00           O  
ATOM   3571  N   LEU   230      29.786  34.617  36.203  1.00  0.00           N  
ATOM   3572  H   LEU   230      30.724  34.406  35.893  1.00  0.00           H  
ATOM   3573  CA  LEU   230      28.690  34.889  35.248  1.00  0.00           C  
ATOM   3574  HA  LEU   230      28.182  35.834  35.438  1.00  0.00           H  
ATOM   3575  CB  LEU   230      29.382  34.945  33.832  1.00  0.00           C  
ATOM   3576  HB2 LEU   230      30.121  34.160  33.672  1.00  0.00           H  
ATOM   3577  HB3 LEU   230      28.601  35.076  33.082  1.00  0.00           H  
ATOM   3578  CG  LEU   230      30.290  36.179  33.615  1.00  0.00           C  
ATOM   3579  HG  LEU   230      30.898  36.222  34.519  1.00  0.00           H  
ATOM   3580  CD1 LEU   230      31.076  35.972  32.329  1.00  0.00           C  
ATOM   3581 HD11 LEU   230      31.846  36.742  32.271  1.00  0.00           H  
ATOM   3582 HD12 LEU   230      31.646  35.043  32.347  1.00  0.00           H  
ATOM   3583 HD13 LEU   230      30.539  36.026  31.382  1.00  0.00           H  
ATOM   3584  CD2 LEU   230      29.518  37.449  33.531  1.00  0.00           C  
ATOM   3585 HD21 LEU   230      29.780  38.209  34.267  1.00  0.00           H  
ATOM   3586 HD22 LEU   230      29.818  37.959  32.616  1.00  0.00           H  
ATOM   3587 HD23 LEU   230      28.444  37.290  33.436  1.00  0.00           H  
ATOM   3588  C   LEU   230      27.644  33.789  35.207  1.00  0.00           C  
ATOM   3589  O   LEU   230      26.415  34.187  35.270  1.00  0.00           O  
ATOM   3590  N   GLN   231      28.002  32.509  35.371  1.00  0.00           N  
ATOM   3591  H   GLN   231      28.970  32.234  35.457  1.00  0.00           H  
ATOM   3592  CA  GLN   231      27.139  31.346  35.275  1.00  0.00           C  
ATOM   3593  HA  GLN   231      26.469  31.407  34.418  1.00  0.00           H  
ATOM   3594  CB  GLN   231      28.018  30.055  35.122  1.00  0.00           C  
ATOM   3595  HB2 GLN   231      28.699  30.217  34.287  1.00  0.00           H  
ATOM   3596  HB3 GLN   231      28.561  29.814  36.036  1.00  0.00           H  
ATOM   3597  CG  GLN   231      27.104  28.920  34.621  1.00  0.00           C  
ATOM   3598  HG2 GLN   231      27.771  28.058  34.624  1.00  0.00           H  
ATOM   3599  HG3 GLN   231      26.373  28.649  35.383  1.00  0.00           H  
ATOM   3600  CD  GLN   231      26.367  28.999  33.254  1.00  0.00           C  
ATOM   3601  OE1 GLN   231      26.909  29.619  32.305  1.00  0.00           O  
ATOM   3602  NE2 GLN   231      25.161  28.664  33.095  1.00  0.00           N  
ATOM   3603 HE21 GLN   231      24.751  28.500  32.187  1.00  0.00           H  
ATOM   3604 HE22 GLN   231      24.594  28.433  33.899  1.00  0.00           H  
ATOM   3605  C   GLN   231      26.207  31.184  36.541  1.00  0.00           C  
ATOM   3606  O   GLN   231      25.125  30.585  36.388  1.00  0.00           O  
ATOM   3607  N   LYS   232      26.565  31.766  37.706  1.00  0.00           N  
ATOM   3608  H   LYS   232      27.475  32.195  37.795  1.00  0.00           H  
ATOM   3609  CA  LYS   232      25.611  31.948  38.816  1.00  0.00           C  
ATOM   3610  HA  LYS   232      25.044  31.021  38.904  1.00  0.00           H  
ATOM   3611  CB  LYS   232      26.447  32.101  40.075  1.00  0.00           C  
ATOM   3612  HB2 LYS   232      27.259  32.798  39.869  1.00  0.00           H  
ATOM   3613  HB3 LYS   232      25.805  32.537  40.841  1.00  0.00           H  
ATOM   3614  CG  LYS   232      27.007  30.896  40.825  1.00  0.00           C  
ATOM   3615  HG2 LYS   232      26.153  30.316  41.177  1.00  0.00           H  
ATOM   3616  HG3 LYS   232      27.595  30.245  40.179  1.00  0.00           H  
ATOM   3617  CD  LYS   232      27.802  30.980  42.149  1.00  0.00           C  
ATOM   3618  HD2 LYS   232      27.304  31.627  42.871  1.00  0.00           H  
ATOM   3619  HD3 LYS   232      27.976  30.000  42.593  1.00  0.00           H  
ATOM   3620  CE  LYS   232      29.319  31.387  41.853  1.00  0.00           C  
ATOM   3621  HE2 LYS   232      29.437  32.260  41.210  1.00  0.00           H  
ATOM   3622  HE3 LYS   232      29.748  31.777  42.776  1.00  0.00           H  
ATOM   3623  NZ  LYS   232      30.004  30.232  41.348  1.00  0.00           N  
ATOM   3624  HZ1 LYS   232      30.011  29.476  42.017  1.00  0.00           H  
ATOM   3625  HZ2 LYS   232      29.548  29.742  40.592  1.00  0.00           H  
ATOM   3626  HZ3 LYS   232      30.994  30.325  41.175  1.00  0.00           H  
ATOM   3627  C   LYS   232      24.607  33.018  38.576  1.00  0.00           C  
ATOM   3628  O   LYS   232      23.770  33.202  39.486  1.00  0.00           O  
ATOM   3629  N   GLY   233      24.663  33.803  37.511  1.00  0.00           N  
ATOM   3630  H   GLY   233      25.318  33.493  36.807  1.00  0.00           H  
ATOM   3631  CA  GLY   233      23.941  35.007  37.283  1.00  0.00           C  
ATOM   3632  HA2 GLY   233      24.027  35.350  36.252  1.00  0.00           H  
ATOM   3633  HA3 GLY   233      22.895  34.782  37.493  1.00  0.00           H  
ATOM   3634  C   GLY   233      24.353  36.218  38.157  1.00  0.00           C  
ATOM   3635  O   GLY   233      23.643  37.195  38.283  1.00  0.00           O  
ATOM   3636  N   THR   234      25.621  36.259  38.694  1.00  0.00           N  
ATOM   3637  H   THR   234      26.302  35.556  38.445  1.00  0.00           H  
ATOM   3638  CA  THR   234      26.127  37.524  39.224  1.00  0.00           C  
ATOM   3639  HA  THR   234      25.651  37.641  40.198  1.00  0.00           H  
ATOM   3640  CB  THR   234      27.656  37.432  39.477  1.00  0.00           C  
ATOM   3641  HB  THR   234      28.212  37.305  38.547  1.00  0.00           H  
ATOM   3642  CG2 THR   234      28.188  38.713  40.127  1.00  0.00           C  
ATOM   3643 HG21 THR   234      27.595  39.039  40.982  1.00  0.00           H  
ATOM   3644 HG22 THR   234      29.159  38.424  40.530  1.00  0.00           H  
ATOM   3645 HG23 THR   234      28.288  39.490  39.370  1.00  0.00           H  
ATOM   3646  OG1 THR   234      27.999  36.355  40.258  1.00  0.00           O  
ATOM   3647  HG1 THR   234      28.130  35.617  39.658  1.00  0.00           H  
ATOM   3648  C   THR   234      25.954  38.750  38.276  1.00  0.00           C  
ATOM   3649  O   THR   234      26.228  38.649  37.064  1.00  0.00           O  
ATOM   3650  N   PRO   235      25.637  39.950  38.831  1.00  0.00           N  
ATOM   3651  CD  PRO   235      25.008  40.187  40.158  1.00  0.00           C  
ATOM   3652  HD2 PRO   235      25.854  40.429  40.801  1.00  0.00           H  
ATOM   3653  HD3 PRO   235      24.413  39.330  40.475  1.00  0.00           H  
ATOM   3654  CG  PRO   235      24.073  41.416  39.905  1.00  0.00           C  
ATOM   3655  HG2 PRO   235      23.911  41.974  40.827  1.00  0.00           H  
ATOM   3656  HG3 PRO   235      23.156  41.286  39.330  1.00  0.00           H  
ATOM   3657  CB  PRO   235      24.918  42.287  38.903  1.00  0.00           C  
ATOM   3658  HB2 PRO   235      25.730  42.864  39.346  1.00  0.00           H  
ATOM   3659  HB3 PRO   235      24.340  42.939  38.250  1.00  0.00           H  
ATOM   3660  CA  PRO   235      25.546  41.158  38.073  1.00  0.00           C  
ATOM   3661  HA  PRO   235      24.787  40.968  37.314  1.00  0.00           H  
ATOM   3662  C   PRO   235      26.866  41.535  37.468  1.00  0.00           C  
ATOM   3663  O   PRO   235      27.818  42.021  38.121  1.00  0.00           O  
ATOM   3664  N   ALA   236      26.935  41.345  36.120  1.00  0.00           N  
ATOM   3665  H   ALA   236      26.243  40.821  35.604  1.00  0.00           H  
ATOM   3666  CA  ALA   236      28.174  41.646  35.435  1.00  0.00           C  
ATOM   3667  HA  ALA   236      28.963  40.954  35.727  1.00  0.00           H  
ATOM   3668  CB  ALA   236      27.975  41.383  33.883  1.00  0.00           C  
ATOM   3669  HB1 ALA   236      27.687  40.335  33.802  1.00  0.00           H  
ATOM   3670  HB2 ALA   236      27.266  42.073  33.424  1.00  0.00           H  
ATOM   3671  HB3 ALA   236      28.904  41.579  33.348  1.00  0.00           H  
ATOM   3672  C   ALA   236      28.571  43.133  35.687  1.00  0.00           C  
ATOM   3673  O   ALA   236      29.761  43.436  35.817  1.00  0.00           O  
ATOM   3674  N   SER   237      27.590  43.986  35.674  1.00  0.00           N  
ATOM   3675  H   SER   237      26.649  43.737  35.405  1.00  0.00           H  
ATOM   3676  CA  SER   237      27.788  45.425  35.962  1.00  0.00           C  
ATOM   3677  HA  SER   237      28.381  45.919  35.192  1.00  0.00           H  
ATOM   3678  CB  SER   237      26.353  45.902  35.951  1.00  0.00           C  
ATOM   3679  HB2 SER   237      26.272  46.956  36.218  1.00  0.00           H  
ATOM   3680  HB3 SER   237      25.874  45.786  34.979  1.00  0.00           H  
ATOM   3681  OG  SER   237      25.462  45.217  36.892  1.00  0.00           O  
ATOM   3682  HG  SER   237      25.121  44.488  36.369  1.00  0.00           H  
ATOM   3683  C   SER   237      28.353  45.808  37.392  1.00  0.00           C  
ATOM   3684  O   SER   237      28.907  46.913  37.529  1.00  0.00           O  
ATOM   3685  N   LYS   238      28.361  44.820  38.242  1.00  0.00           N  
ATOM   3686  H   LYS   238      27.872  43.966  38.015  1.00  0.00           H  
ATOM   3687  CA  LYS   238      29.154  44.934  39.579  1.00  0.00           C  
ATOM   3688  HA  LYS   238      29.417  45.984  39.706  1.00  0.00           H  
ATOM   3689  CB  LYS   238      28.309  44.466  40.756  1.00  0.00           C  
ATOM   3690  HB2 LYS   238      27.756  43.582  40.437  1.00  0.00           H  
ATOM   3691  HB3 LYS   238      28.891  44.209  41.640  1.00  0.00           H  
ATOM   3692  CG  LYS   238      27.261  45.512  41.084  1.00  0.00           C  
ATOM   3693  HG2 LYS   238      27.748  46.425  41.427  1.00  0.00           H  
ATOM   3694  HG3 LYS   238      26.529  45.639  40.287  1.00  0.00           H  
ATOM   3695  CD  LYS   238      26.339  44.957  42.288  1.00  0.00           C  
ATOM   3696  HD2 LYS   238      25.667  44.168  41.950  1.00  0.00           H  
ATOM   3697  HD3 LYS   238      26.927  44.600  43.133  1.00  0.00           H  
ATOM   3698  CE  LYS   238      25.484  46.112  42.783  1.00  0.00           C  
ATOM   3699  HE2 LYS   238      26.149  46.962  42.938  1.00  0.00           H  
ATOM   3700  HE3 LYS   238      24.705  46.377  42.068  1.00  0.00           H  
ATOM   3701  NZ  LYS   238      24.851  45.934  44.080  1.00  0.00           N  
ATOM   3702  HZ1 LYS   238      23.916  46.306  44.164  1.00  0.00           H  
ATOM   3703  HZ2 LYS   238      24.673  44.946  44.192  1.00  0.00           H  
ATOM   3704  HZ3 LYS   238      25.398  46.244  44.870  1.00  0.00           H  
ATOM   3705  C   LYS   238      30.457  44.118  39.518  1.00  0.00           C  
ATOM   3706  O   LYS   238      31.331  44.434  40.340  1.00  0.00           O  
ATOM   3707  N   LEU   239      30.545  43.066  38.774  1.00  0.00           N  
ATOM   3708  H   LEU   239      29.884  42.845  38.043  1.00  0.00           H  
ATOM   3709  CA  LEU   239      31.702  42.283  38.675  1.00  0.00           C  
ATOM   3710  HA  LEU   239      32.071  41.917  39.633  1.00  0.00           H  
ATOM   3711  CB  LEU   239      31.423  41.064  37.841  1.00  0.00           C  
ATOM   3712  HB2 LEU   239      30.663  40.453  38.329  1.00  0.00           H  
ATOM   3713  HB3 LEU   239      31.137  41.259  36.808  1.00  0.00           H  
ATOM   3714  CG  LEU   239      32.631  40.068  37.747  1.00  0.00           C  
ATOM   3715  HG  LEU   239      33.340  40.536  37.064  1.00  0.00           H  
ATOM   3716  CD1 LEU   239      33.346  39.844  39.096  1.00  0.00           C  
ATOM   3717 HD11 LEU   239      34.016  40.698  39.196  1.00  0.00           H  
ATOM   3718 HD12 LEU   239      32.736  39.554  39.951  1.00  0.00           H  
ATOM   3719 HD13 LEU   239      34.040  39.018  38.934  1.00  0.00           H  
ATOM   3720  CD2 LEU   239      32.298  38.685  37.209  1.00  0.00           C  
ATOM   3721 HD21 LEU   239      33.173  38.045  37.100  1.00  0.00           H  
ATOM   3722 HD22 LEU   239      31.490  38.230  37.782  1.00  0.00           H  
ATOM   3723 HD23 LEU   239      31.858  38.769  36.215  1.00  0.00           H  
ATOM   3724  C   LEU   239      32.898  43.057  38.031  1.00  0.00           C  
ATOM   3725  O   LEU   239      33.073  43.310  36.871  1.00  0.00           O  
ATOM   3726  N   ILE   240      33.908  43.447  38.828  1.00  0.00           N  
ATOM   3727  H   ILE   240      33.795  43.102  39.770  1.00  0.00           H  
ATOM   3728  CA  ILE   240      35.176  44.122  38.416  1.00  0.00           C  
ATOM   3729  HA  ILE   240      35.062  44.681  37.488  1.00  0.00           H  
ATOM   3730  CB  ILE   240      35.526  45.219  39.412  1.00  0.00           C  
ATOM   3731  HB  ILE   240      36.055  44.818  40.277  1.00  0.00           H  
ATOM   3732  CG2 ILE   240      36.623  46.137  38.809  1.00  0.00           C  
ATOM   3733 HG21 ILE   240      37.496  45.571  38.486  1.00  0.00           H  
ATOM   3734 HG22 ILE   240      36.280  46.763  37.985  1.00  0.00           H  
ATOM   3735 HG23 ILE   240      37.025  46.828  39.550  1.00  0.00           H  
ATOM   3736  CG1 ILE   240      34.304  46.018  39.905  1.00  0.00           C  
ATOM   3737 HG12 ILE   240      33.656  45.501  40.613  1.00  0.00           H  
ATOM   3738 HG13 ILE   240      34.789  46.845  40.424  1.00  0.00           H  
ATOM   3739  CD1 ILE   240      33.348  46.708  38.864  1.00  0.00           C  
ATOM   3740 HD11 ILE   240      32.850  45.947  38.263  1.00  0.00           H  
ATOM   3741 HD12 ILE   240      32.610  47.329  39.371  1.00  0.00           H  
ATOM   3742 HD13 ILE   240      33.887  47.344  38.162  1.00  0.00           H  
ATOM   3743  C   ILE   240      36.259  43.074  38.202  1.00  0.00           C  
ATOM   3744  O   ILE   240      36.537  42.349  39.151  1.00  0.00           O  
ATOM   3745  N   LEU   241      36.852  42.994  36.998  1.00  0.00           N  
ATOM   3746  H   LEU   241      36.371  43.540  36.297  1.00  0.00           H  
ATOM   3747  CA  LEU   241      37.861  42.005  36.645  1.00  0.00           C  
ATOM   3748  HA  LEU   241      37.714  41.021  37.090  1.00  0.00           H  
ATOM   3749  CB  LEU   241      37.711  41.797  35.072  1.00  0.00           C  
ATOM   3750  HB2 LEU   241      36.773  41.339  34.761  1.00  0.00           H  
ATOM   3751  HB3 LEU   241      37.618  42.820  34.709  1.00  0.00           H  
ATOM   3752  CG  LEU   241      39.029  41.188  34.592  1.00  0.00           C  
ATOM   3753  HG  LEU   241      39.841  41.886  34.797  1.00  0.00           H  
ATOM   3754  CD1 LEU   241      39.346  39.788  35.146  1.00  0.00           C  
ATOM   3755 HD11 LEU   241      38.759  38.992  34.688  1.00  0.00           H  
ATOM   3756 HD12 LEU   241      40.400  39.599  34.941  1.00  0.00           H  
ATOM   3757 HD13 LEU   241      39.176  39.837  36.222  1.00  0.00           H  
ATOM   3758  CD2 LEU   241      38.937  41.032  33.090  1.00  0.00           C  
ATOM   3759 HD21 LEU   241      38.825  42.039  32.688  1.00  0.00           H  
ATOM   3760 HD22 LEU   241      39.885  40.592  32.778  1.00  0.00           H  
ATOM   3761 HD23 LEU   241      38.119  40.360  32.831  1.00  0.00           H  
ATOM   3762  C   LEU   241      39.253  42.566  37.110  1.00  0.00           C  
ATOM   3763  O   LEU   241      39.720  43.617  36.684  1.00  0.00           O  
ATOM   3764  N   GLY   242      39.905  41.887  38.036  1.00  0.00           N  
ATOM   3765  H   GLY   242      39.503  41.028  38.383  1.00  0.00           H  
ATOM   3766  CA  GLY   242      41.282  42.147  38.406  1.00  0.00           C  
ATOM   3767  HA2 GLY   242      41.451  43.217  38.529  1.00  0.00           H  
ATOM   3768  HA3 GLY   242      41.469  41.748  39.403  1.00  0.00           H  
ATOM   3769  C   GLY   242      42.534  41.609  37.514  1.00  0.00           C  
ATOM   3770  O   GLY   242      42.497  40.476  37.034  1.00  0.00           O  
ATOM   3771  N   MET   243      43.598  42.410  37.415  1.00  0.00           N  
ATOM   3772  H   MET   243      43.486  43.266  37.938  1.00  0.00           H  
ATOM   3773  CA  MET   243      44.903  42.100  36.783  1.00  0.00           C  
ATOM   3774  HA  MET   243      45.053  41.035  36.956  1.00  0.00           H  
ATOM   3775  CB  MET   243      44.810  42.396  35.257  1.00  0.00           C  
ATOM   3776  HB2 MET   243      45.580  41.908  34.660  1.00  0.00           H  
ATOM   3777  HB3 MET   243      43.954  41.867  34.838  1.00  0.00           H  
ATOM   3778  CG  MET   243      44.648  43.852  34.933  1.00  0.00           C  
ATOM   3779  HG2 MET   243      44.053  44.358  35.693  1.00  0.00           H  
ATOM   3780  HG3 MET   243      45.651  44.278  34.907  1.00  0.00           H  
ATOM   3781  SD  MET   243      43.888  44.346  33.371  1.00  0.00           S  
ATOM   3782  CE  MET   243      42.169  43.948  33.762  1.00  0.00           C  
ATOM   3783  HE1 MET   243      42.126  42.877  33.961  1.00  0.00           H  
ATOM   3784  HE2 MET   243      41.840  44.509  34.637  1.00  0.00           H  
ATOM   3785  HE3 MET   243      41.637  44.285  32.872  1.00  0.00           H  
ATOM   3786  C   MET   243      46.115  42.784  37.513  1.00  0.00           C  
ATOM   3787  O   MET   243      45.949  43.838  38.099  1.00  0.00           O  
ATOM   3788  N   PRO   244      47.349  42.233  37.456  1.00  0.00           N  
ATOM   3789  CD  PRO   244      47.753  41.035  36.728  1.00  0.00           C  
ATOM   3790  HD2 PRO   244      47.812  41.215  35.654  1.00  0.00           H  
ATOM   3791  HD3 PRO   244      46.970  40.278  36.784  1.00  0.00           H  
ATOM   3792  CG  PRO   244      49.069  40.606  37.391  1.00  0.00           C  
ATOM   3793  HG2 PRO   244      49.841  40.775  36.641  1.00  0.00           H  
ATOM   3794  HG3 PRO   244      49.049  39.563  37.707  1.00  0.00           H  
ATOM   3795  CB  PRO   244      49.314  41.549  38.599  1.00  0.00           C  
ATOM   3796  HB2 PRO   244      50.375  41.765  38.726  1.00  0.00           H  
ATOM   3797  HB3 PRO   244      48.957  40.958  39.443  1.00  0.00           H  
ATOM   3798  CA  PRO   244      48.446  42.778  38.276  1.00  0.00           C  
ATOM   3799  HA  PRO   244      48.047  43.236  39.181  1.00  0.00           H  
ATOM   3800  C   PRO   244      49.254  43.768  37.392  1.00  0.00           C  
ATOM   3801  O   PRO   244      49.594  43.502  36.185  1.00  0.00           O  
ATOM   3802  N   THR   245      49.974  44.702  38.094  1.00  0.00           N  
ATOM   3803  H   THR   245      49.764  44.695  39.082  1.00  0.00           H  
ATOM   3804  CA  THR   245      51.147  45.371  37.528  1.00  0.00           C  
ATOM   3805  HA  THR   245      51.080  45.372  36.440  1.00  0.00           H  
ATOM   3806  CB  THR   245      51.066  46.888  37.835  1.00  0.00           C  
ATOM   3807  HB  THR   245      51.967  47.395  37.490  1.00  0.00           H  
ATOM   3808  CG2 THR   245      49.847  47.592  37.183  1.00  0.00           C  
ATOM   3809 HG21 THR   245      49.992  47.644  36.104  1.00  0.00           H  
ATOM   3810 HG22 THR   245      48.945  47.010  37.372  1.00  0.00           H  
ATOM   3811 HG23 THR   245      49.785  48.563  37.673  1.00  0.00           H  
ATOM   3812  OG1 THR   245      50.872  47.105  39.234  1.00  0.00           O  
ATOM   3813  HG1 THR   245      51.012  48.030  39.450  1.00  0.00           H  
ATOM   3814  C   THR   245      52.506  44.729  37.878  1.00  0.00           C  
ATOM   3815  O   THR   245      53.510  45.457  38.020  1.00  0.00           O  
ATOM   3816  N   TYR   246      52.550  43.431  38.139  1.00  0.00           N  
ATOM   3817  H   TYR   246      51.712  42.970  37.817  1.00  0.00           H  
ATOM   3818  CA  TYR   246      53.708  42.722  38.621  1.00  0.00           C  
ATOM   3819  HA  TYR   246      54.605  43.274  38.341  1.00  0.00           H  
ATOM   3820  CB  TYR   246      53.621  42.797  40.141  1.00  0.00           C  
ATOM   3821  HB2 TYR   246      54.586  42.588  40.603  1.00  0.00           H  
ATOM   3822  HB3 TYR   246      53.541  43.840  40.447  1.00  0.00           H  
ATOM   3823  CG  TYR   246      52.601  42.007  40.918  1.00  0.00           C  
ATOM   3824  CD1 TYR   246      52.738  40.671  41.276  1.00  0.00           C  
ATOM   3825  HD1 TYR   246      53.579  40.076  40.950  1.00  0.00           H  
ATOM   3826  CE1 TYR   246      51.691  40.100  41.968  1.00  0.00           C  
ATOM   3827  HE1 TYR   246      51.842  39.110  42.373  1.00  0.00           H  
ATOM   3828  CZ  TYR   246      50.523  40.799  42.324  1.00  0.00           C  
ATOM   3829  OH  TYR   246      49.640  40.296  43.206  1.00  0.00           O  
ATOM   3830  HH  TYR   246      49.598  39.338  43.147  1.00  0.00           H  
ATOM   3831  CE2 TYR   246      50.266  42.121  41.890  1.00  0.00           C  
ATOM   3832  HE2 TYR   246      49.383  42.712  42.081  1.00  0.00           H  
ATOM   3833  CD2 TYR   246      51.314  42.691  41.170  1.00  0.00           C  
ATOM   3834  HD2 TYR   246      51.290  43.710  40.813  1.00  0.00           H  
ATOM   3835  C   TYR   246      53.761  41.245  38.085  1.00  0.00           C  
ATOM   3836  O   TYR   246      52.806  40.598  37.665  1.00  0.00           O  
ATOM   3837  N   GLY   247      55.011  40.723  38.120  1.00  0.00           N  
ATOM   3838  H   GLY   247      55.677  41.378  38.504  1.00  0.00           H  
ATOM   3839  CA  GLY   247      55.459  39.375  37.864  1.00  0.00           C  
ATOM   3840  HA2 GLY   247      54.627  38.773  37.499  1.00  0.00           H  
ATOM   3841  HA3 GLY   247      56.281  39.305  37.152  1.00  0.00           H  
ATOM   3842  C   GLY   247      56.029  38.476  39.091  1.00  0.00           C  
ATOM   3843  O   GLY   247      56.423  38.995  40.159  1.00  0.00           O  
ATOM   3844  N   ARG   248      56.064  37.153  38.897  1.00  0.00           N  
ATOM   3845  H   ARG   248      55.700  36.822  38.014  1.00  0.00           H  
ATOM   3846  CA  ARG   248      56.485  36.014  39.749  1.00  0.00           C  
ATOM   3847  HA  ARG   248      56.988  36.371  40.647  1.00  0.00           H  
ATOM   3848  CB  ARG   248      55.321  35.042  40.132  1.00  0.00           C  
ATOM   3849  HB2 ARG   248      54.870  34.501  39.301  1.00  0.00           H  
ATOM   3850  HB3 ARG   248      55.706  34.304  40.836  1.00  0.00           H  
ATOM   3851  CG  ARG   248      54.145  35.702  40.768  1.00  0.00           C  
ATOM   3852  HG2 ARG   248      53.522  36.212  40.033  1.00  0.00           H  
ATOM   3853  HG3 ARG   248      53.426  34.968  41.134  1.00  0.00           H  
ATOM   3854  CD  ARG   248      54.408  36.747  41.893  1.00  0.00           C  
ATOM   3855  HD2 ARG   248      55.375  36.412  42.269  1.00  0.00           H  
ATOM   3856  HD3 ARG   248      54.549  37.748  41.487  1.00  0.00           H  
ATOM   3857  NE  ARG   248      53.175  36.911  42.808  1.00  0.00           N  
ATOM   3858  HE  ARG   248      52.298  37.201  42.401  1.00  0.00           H  
ATOM   3859  CZ  ARG   248      53.184  36.846  44.123  1.00  0.00           C  
ATOM   3860  NH1 ARG   248      54.278  36.389  44.745  1.00  0.00           N  
ATOM   3861 HH11 ARG   248      55.037  36.094  44.147  1.00  0.00           H  
ATOM   3862 HH12 ARG   248      54.254  36.477  45.751  1.00  0.00           H  
ATOM   3863  NH2 ARG   248      52.155  37.138  44.826  1.00  0.00           N  
ATOM   3864 HH21 ARG   248      51.399  37.607  44.347  1.00  0.00           H  
ATOM   3865 HH22 ARG   248      52.340  37.251  45.812  1.00  0.00           H  
ATOM   3866  C   ARG   248      57.529  35.251  38.966  1.00  0.00           C  
ATOM   3867  O   ARG   248      57.550  35.351  37.767  1.00  0.00           O  
ATOM   3868  N   SER   249      58.327  34.500  39.764  1.00  0.00           N  
ATOM   3869  H   SER   249      58.253  34.539  40.771  1.00  0.00           H  
ATOM   3870  CA  SER   249      59.604  34.014  39.224  1.00  0.00           C  
ATOM   3871  HA  SER   249      59.482  33.933  38.144  1.00  0.00           H  
ATOM   3872  CB  SER   249      60.658  35.031  39.600  1.00  0.00           C  
ATOM   3873  HB2 SER   249      61.557  34.776  39.039  1.00  0.00           H  
ATOM   3874  HB3 SER   249      60.278  36.004  39.289  1.00  0.00           H  
ATOM   3875  OG  SER   249      60.995  34.957  41.022  1.00  0.00           O  
ATOM   3876  HG  SER   249      60.291  35.327  41.560  1.00  0.00           H  
ATOM   3877  C   SER   249      60.010  32.622  39.720  1.00  0.00           C  
ATOM   3878  O   SER   249      59.673  32.209  40.873  1.00  0.00           O  
ATOM   3879  N   PHE   250      60.917  31.943  39.009  1.00  0.00           N  
ATOM   3880  H   PHE   250      61.270  32.339  38.150  1.00  0.00           H  
ATOM   3881  CA  PHE   250      61.396  30.519  39.339  1.00  0.00           C  
ATOM   3882  HA  PHE   250      61.155  30.388  40.394  1.00  0.00           H  
ATOM   3883  CB  PHE   250      60.624  29.627  38.475  1.00  0.00           C  
ATOM   3884  HB2 PHE   250      60.798  29.829  37.418  1.00  0.00           H  
ATOM   3885  HB3 PHE   250      60.999  28.625  38.685  1.00  0.00           H  
ATOM   3886  CG  PHE   250      59.090  29.672  38.701  1.00  0.00           C  
ATOM   3887  CD1 PHE   250      58.381  30.447  37.837  1.00  0.00           C  
ATOM   3888  HD1 PHE   250      58.892  31.070  37.119  1.00  0.00           H  
ATOM   3889  CE1 PHE   250      56.994  30.525  37.905  1.00  0.00           C  
ATOM   3890  HE1 PHE   250      56.356  31.170  37.319  1.00  0.00           H  
ATOM   3891  CZ  PHE   250      56.333  29.801  38.992  1.00  0.00           C  
ATOM   3892  HZ  PHE   250      55.255  29.838  38.937  1.00  0.00           H  
ATOM   3893  CE2 PHE   250      57.035  28.991  39.840  1.00  0.00           C  
ATOM   3894  HE2 PHE   250      56.550  28.410  40.610  1.00  0.00           H  
ATOM   3895  CD2 PHE   250      58.406  28.912  39.724  1.00  0.00           C  
ATOM   3896  HD2 PHE   250      58.931  28.159  40.292  1.00  0.00           H  
ATOM   3897  C   PHE   250      62.895  30.402  38.981  1.00  0.00           C  
ATOM   3898  O   PHE   250      63.343  31.199  38.123  1.00  0.00           O  
ATOM   3899  N   THR   251      63.619  29.455  39.571  1.00  0.00           N  
ATOM   3900  H   THR   251      63.115  28.873  40.225  1.00  0.00           H  
ATOM   3901  CA  THR   251      64.910  28.865  39.076  1.00  0.00           C  
ATOM   3902  HA  THR   251      65.458  29.575  38.457  1.00  0.00           H  
ATOM   3903  CB  THR   251      65.793  28.505  40.266  1.00  0.00           C  
ATOM   3904  HB  THR   251      65.352  27.821  40.992  1.00  0.00           H  
ATOM   3905  CG2 THR   251      67.169  27.998  39.833  1.00  0.00           C  
ATOM   3906 HG21 THR   251      67.903  28.413  40.524  1.00  0.00           H  
ATOM   3907 HG22 THR   251      67.209  26.914  39.942  1.00  0.00           H  
ATOM   3908 HG23 THR   251      67.421  28.367  38.839  1.00  0.00           H  
ATOM   3909  OG1 THR   251      66.020  29.751  40.900  1.00  0.00           O  
ATOM   3910  HG1 THR   251      65.278  29.896  41.491  1.00  0.00           H  
ATOM   3911  C   THR   251      64.611  27.581  38.196  1.00  0.00           C  
ATOM   3912  O   THR   251      63.848  26.718  38.584  1.00  0.00           O  
ATOM   3913  N   LEU   252      65.112  27.472  36.962  1.00  0.00           N  
ATOM   3914  H   LEU   252      65.771  28.109  36.539  1.00  0.00           H  
ATOM   3915  CA  LEU   252      65.003  26.325  36.041  1.00  0.00           C  
ATOM   3916  HA  LEU   252      63.984  25.943  36.087  1.00  0.00           H  
ATOM   3917  CB  LEU   252      65.504  26.704  34.693  1.00  0.00           C  
ATOM   3918  HB2 LEU   252      66.495  27.155  34.748  1.00  0.00           H  
ATOM   3919  HB3 LEU   252      65.508  25.791  34.097  1.00  0.00           H  
ATOM   3920  CG  LEU   252      64.469  27.784  34.095  1.00  0.00           C  
ATOM   3921  HG  LEU   252      64.213  28.490  34.885  1.00  0.00           H  
ATOM   3922  CD1 LEU   252      64.995  28.668  32.971  1.00  0.00           C  
ATOM   3923 HD11 LEU   252      64.157  29.275  32.628  1.00  0.00           H  
ATOM   3924 HD12 LEU   252      65.704  29.411  33.338  1.00  0.00           H  
ATOM   3925 HD13 LEU   252      65.557  28.043  32.277  1.00  0.00           H  
ATOM   3926  CD2 LEU   252      63.082  27.149  33.692  1.00  0.00           C  
ATOM   3927 HD21 LEU   252      62.291  27.866  33.474  1.00  0.00           H  
ATOM   3928 HD22 LEU   252      63.418  26.674  32.770  1.00  0.00           H  
ATOM   3929 HD23 LEU   252      62.856  26.418  34.468  1.00  0.00           H  
ATOM   3930  C   LEU   252      65.887  25.062  36.497  1.00  0.00           C  
ATOM   3931  O   LEU   252      67.121  25.164  36.651  1.00  0.00           O  
ATOM   3932  N   ALA   253      65.328  23.895  36.539  1.00  0.00           N  
ATOM   3933  H   ALA   253      64.325  23.857  36.423  1.00  0.00           H  
ATOM   3934  CA  ALA   253      66.034  22.746  37.085  1.00  0.00           C  
ATOM   3935  HA  ALA   253      66.846  23.120  37.708  1.00  0.00           H  
ATOM   3936  CB  ALA   253      65.052  21.888  37.863  1.00  0.00           C  
ATOM   3937  HB1 ALA   253      65.502  20.925  38.105  1.00  0.00           H  
ATOM   3938  HB2 ALA   253      64.670  22.380  38.757  1.00  0.00           H  
ATOM   3939  HB3 ALA   253      64.184  21.632  37.254  1.00  0.00           H  
ATOM   3940  C   ALA   253      66.508  21.861  35.908  1.00  0.00           C  
ATOM   3941  O   ALA   253      67.303  20.926  36.039  1.00  0.00           O  
ATOM   3942  N   SER   254      66.026  22.050  34.646  1.00  0.00           N  
ATOM   3943  H   SER   254      65.241  22.679  34.551  1.00  0.00           H  
ATOM   3944  CA  SER   254      66.629  21.457  33.456  1.00  0.00           C  
ATOM   3945  HA  SER   254      67.168  20.541  33.697  1.00  0.00           H  
ATOM   3946  CB  SER   254      65.462  21.113  32.372  1.00  0.00           C  
ATOM   3947  HB2 SER   254      64.560  20.707  32.831  1.00  0.00           H  
ATOM   3948  HB3 SER   254      65.334  22.047  31.825  1.00  0.00           H  
ATOM   3949  OG  SER   254      66.012  20.137  31.496  1.00  0.00           O  
ATOM   3950  HG  SER   254      65.683  19.311  31.859  1.00  0.00           H  
ATOM   3951  C   SER   254      67.615  22.368  32.828  1.00  0.00           C  
ATOM   3952  O   SER   254      67.393  23.561  32.768  1.00  0.00           O  
ATOM   3953  N   SER   255      68.629  21.875  32.136  1.00  0.00           N  
ATOM   3954  H   SER   255      68.734  20.883  32.293  1.00  0.00           H  
ATOM   3955  CA  SER   255      69.497  22.543  31.118  1.00  0.00           C  
ATOM   3956  HA  SER   255      69.691  23.612  31.215  1.00  0.00           H  
ATOM   3957  CB  SER   255      70.924  22.025  31.138  1.00  0.00           C  
ATOM   3958  HB2 SER   255      71.515  22.604  30.429  1.00  0.00           H  
ATOM   3959  HB3 SER   255      71.290  22.234  32.143  1.00  0.00           H  
ATOM   3960  OG  SER   255      71.057  20.658  30.875  1.00  0.00           O  
ATOM   3961  HG  SER   255      71.261  20.231  31.710  1.00  0.00           H  
ATOM   3962  C   SER   255      68.934  22.353  29.667  1.00  0.00           C  
ATOM   3963  O   SER   255      69.323  23.032  28.723  1.00  0.00           O  
ATOM   3964  N   SER   256      67.987  21.407  29.542  1.00  0.00           N  
ATOM   3965  H   SER   256      67.675  20.916  30.368  1.00  0.00           H  
ATOM   3966  CA  SER   256      67.334  20.954  28.317  1.00  0.00           C  
ATOM   3967  HA  SER   256      67.742  21.366  27.394  1.00  0.00           H  
ATOM   3968  CB  SER   256      67.519  19.373  28.089  1.00  0.00           C  
ATOM   3969  HB2 SER   256      66.999  19.055  27.185  1.00  0.00           H  
ATOM   3970  HB3 SER   256      68.568  19.219  27.840  1.00  0.00           H  
ATOM   3971  OG  SER   256      67.249  18.638  29.260  1.00  0.00           O  
ATOM   3972  HG  SER   256      67.874  18.995  29.896  1.00  0.00           H  
ATOM   3973  C   SER   256      65.790  21.336  28.238  1.00  0.00           C  
ATOM   3974  O   SER   256      65.044  20.893  27.393  1.00  0.00           O  
ATOM   3975  N   ASP   257      65.384  22.303  28.965  1.00  0.00           N  
ATOM   3976  H   ASP   257      66.077  22.726  29.565  1.00  0.00           H  
ATOM   3977  CA  ASP   257      64.075  23.067  28.889  1.00  0.00           C  
ATOM   3978  HA  ASP   257      63.814  23.140  27.833  1.00  0.00           H  
ATOM   3979  CB  ASP   257      62.892  22.226  29.458  1.00  0.00           C  
ATOM   3980  HB2 ASP   257      63.114  21.162  29.379  1.00  0.00           H  
ATOM   3981  HB3 ASP   257      62.776  22.328  30.537  1.00  0.00           H  
ATOM   3982  CG  ASP   257      61.512  22.438  28.788  1.00  0.00           C  
ATOM   3983  OD1 ASP   257      61.487  23.375  27.944  1.00  0.00           O  
ATOM   3984  OD2 ASP   257      60.524  21.760  29.164  1.00  0.00           O  
ATOM   3985  C   ASP   257      64.070  24.455  29.521  1.00  0.00           C  
ATOM   3986  O   ASP   257      64.818  24.809  30.433  1.00  0.00           O  
ATOM   3987  N   THR   258      63.313  25.283  28.864  1.00  0.00           N  
ATOM   3988  H   THR   258      62.642  24.811  28.274  1.00  0.00           H  
ATOM   3989  CA  THR   258      62.933  26.670  29.320  1.00  0.00           C  
ATOM   3990  HA  THR   258      63.066  26.672  30.402  1.00  0.00           H  
ATOM   3991  CB  THR   258      63.811  27.745  28.622  1.00  0.00           C  
ATOM   3992  HB  THR   258      63.463  28.721  28.959  1.00  0.00           H  
ATOM   3993  CG2 THR   258      65.275  27.643  28.970  1.00  0.00           C  
ATOM   3994 HG21 THR   258      66.000  28.233  28.410  1.00  0.00           H  
ATOM   3995 HG22 THR   258      65.343  27.801  30.047  1.00  0.00           H  
ATOM   3996 HG23 THR   258      65.647  26.626  28.845  1.00  0.00           H  
ATOM   3997  OG1 THR   258      63.786  27.546  27.235  1.00  0.00           O  
ATOM   3998  HG1 THR   258      64.448  26.863  27.104  1.00  0.00           H  
ATOM   3999  C   THR   258      61.508  27.019  29.124  1.00  0.00           C  
ATOM   4000  O   THR   258      61.114  28.155  29.502  1.00  0.00           O  
ATOM   4001  N   ARG   259      60.651  26.079  28.655  1.00  0.00           N  
ATOM   4002  H   ARG   259      60.914  25.106  28.709  1.00  0.00           H  
ATOM   4003  CA  ARG   259      59.243  26.308  28.498  1.00  0.00           C  
ATOM   4004  HA  ARG   259      59.171  27.142  27.800  1.00  0.00           H  
ATOM   4005  CB  ARG   259      58.568  25.002  27.911  1.00  0.00           C  
ATOM   4006  HB2 ARG   259      58.661  24.159  28.596  1.00  0.00           H  
ATOM   4007  HB3 ARG   259      57.502  25.226  27.875  1.00  0.00           H  
ATOM   4008  CG  ARG   259      58.968  24.764  26.470  1.00  0.00           C  
ATOM   4009  HG2 ARG   259      58.657  25.588  25.829  1.00  0.00           H  
ATOM   4010  HG3 ARG   259      60.048  24.750  26.324  1.00  0.00           H  
ATOM   4011  CD  ARG   259      58.467  23.462  25.778  1.00  0.00           C  
ATOM   4012  HD2 ARG   259      57.393  23.419  25.959  1.00  0.00           H  
ATOM   4013  HD3 ARG   259      58.771  23.523  24.733  1.00  0.00           H  
ATOM   4014  NE  ARG   259      59.159  22.285  26.377  1.00  0.00           N  
ATOM   4015  HE  ARG   259      59.741  22.520  27.168  1.00  0.00           H  
ATOM   4016  CZ  ARG   259      59.152  21.035  26.058  1.00  0.00           C  
ATOM   4017  NH1 ARG   259      58.473  20.476  25.081  1.00  0.00           N  
ATOM   4018 HH11 ARG   259      58.076  21.024  24.331  1.00  0.00           H  
ATOM   4019 HH12 ARG   259      58.518  19.481  24.914  1.00  0.00           H  
ATOM   4020  NH2 ARG   259      59.813  20.226  26.813  1.00  0.00           N  
ATOM   4021 HH21 ARG   259      60.065  20.508  27.750  1.00  0.00           H  
ATOM   4022 HH22 ARG   259      60.017  19.291  26.491  1.00  0.00           H  
ATOM   4023  C   ARG   259      58.378  26.781  29.768  1.00  0.00           C  
ATOM   4024  O   ARG   259      58.822  26.660  30.918  1.00  0.00           O  
ATOM   4025  N   VAL   260      57.101  27.249  29.540  1.00  0.00           N  
ATOM   4026  H   VAL   260      56.647  27.384  28.648  1.00  0.00           H  
ATOM   4027  CA  VAL   260      56.139  27.179  30.616  1.00  0.00           C  
ATOM   4028  HA  VAL   260      56.758  27.624  31.395  1.00  0.00           H  
ATOM   4029  CB  VAL   260      54.974  28.170  30.388  1.00  0.00           C  
ATOM   4030  HB  VAL   260      55.360  29.082  29.932  1.00  0.00           H  
ATOM   4031  CG1 VAL   260      53.905  27.570  29.461  1.00  0.00           C  
ATOM   4032 HG11 VAL   260      53.084  28.272  29.314  1.00  0.00           H  
ATOM   4033 HG12 VAL   260      54.344  27.315  28.497  1.00  0.00           H  
ATOM   4034 HG13 VAL   260      53.533  26.629  29.865  1.00  0.00           H  
ATOM   4035  CG2 VAL   260      54.393  28.467  31.730  1.00  0.00           C  
ATOM   4036 HG21 VAL   260      55.138  28.689  32.493  1.00  0.00           H  
ATOM   4037 HG22 VAL   260      53.838  29.400  31.642  1.00  0.00           H  
ATOM   4038 HG23 VAL   260      53.727  27.644  31.989  1.00  0.00           H  
ATOM   4039  C   VAL   260      55.700  25.619  30.845  1.00  0.00           C  
ATOM   4040  O   VAL   260      55.538  24.906  29.931  1.00  0.00           O  
ATOM   4041  N   GLY   261      55.730  25.156  32.093  1.00  0.00           N  
ATOM   4042  H   GLY   261      55.746  25.789  32.879  1.00  0.00           H  
ATOM   4043  CA  GLY   261      55.665  23.719  32.388  1.00  0.00           C  
ATOM   4044  HA2 GLY   261      55.074  23.572  33.293  1.00  0.00           H  
ATOM   4045  HA3 GLY   261      55.083  23.320  31.557  1.00  0.00           H  
ATOM   4046  C   GLY   261      56.978  22.940  32.535  1.00  0.00           C  
ATOM   4047  O   GLY   261      57.013  21.697  32.593  1.00  0.00           O  
ATOM   4048  N   ALA   262      58.053  23.742  32.345  1.00  0.00           N  
ATOM   4049  H   ALA   262      57.870  24.729  32.237  1.00  0.00           H  
ATOM   4050  CA  ALA   262      59.398  23.259  32.623  1.00  0.00           C  
ATOM   4051  HA  ALA   262      59.458  22.315  32.081  1.00  0.00           H  
ATOM   4052  CB  ALA   262      60.467  24.226  32.042  1.00  0.00           C  
ATOM   4053  HB1 ALA   262      60.559  25.089  32.702  1.00  0.00           H  
ATOM   4054  HB2 ALA   262      61.396  23.657  32.069  1.00  0.00           H  
ATOM   4055  HB3 ALA   262      60.204  24.528  31.029  1.00  0.00           H  
ATOM   4056  C   ALA   262      59.610  22.987  34.097  1.00  0.00           C  
ATOM   4057  O   ALA   262      59.153  23.677  34.992  1.00  0.00           O  
ATOM   4058  N   PRO   263      60.223  21.885  34.488  1.00  0.00           N  
ATOM   4059  CD  PRO   263      60.798  20.833  33.764  1.00  0.00           C  
ATOM   4060  HD2 PRO   263      61.390  21.233  32.940  1.00  0.00           H  
ATOM   4061  HD3 PRO   263      60.066  20.087  33.454  1.00  0.00           H  
ATOM   4062  CG  PRO   263      61.856  20.177  34.626  1.00  0.00           C  
ATOM   4063  HG2 PRO   263      62.804  20.683  34.444  1.00  0.00           H  
ATOM   4064  HG3 PRO   263      61.988  19.100  34.527  1.00  0.00           H  
ATOM   4065  CB  PRO   263      61.438  20.506  36.047  1.00  0.00           C  
ATOM   4066  HB2 PRO   263      62.313  20.607  36.688  1.00  0.00           H  
ATOM   4067  HB3 PRO   263      60.700  19.831  36.480  1.00  0.00           H  
ATOM   4068  CA  PRO   263      60.656  21.819  35.871  1.00  0.00           C  
ATOM   4069  HA  PRO   263      59.748  21.644  36.447  1.00  0.00           H  
ATOM   4070  C   PRO   263      61.496  23.005  36.405  1.00  0.00           C  
ATOM   4071  O   PRO   263      62.418  23.468  35.726  1.00  0.00           O  
ATOM   4072  N   ALA   264      61.235  23.399  37.621  1.00  0.00           N  
ATOM   4073  H   ALA   264      60.605  22.718  38.019  1.00  0.00           H  
ATOM   4074  CA  ALA   264      61.757  24.366  38.515  1.00  0.00           C  
ATOM   4075  HA  ALA   264      62.681  24.664  38.020  1.00  0.00           H  
ATOM   4076  CB  ALA   264      60.687  25.433  38.700  1.00  0.00           C  
ATOM   4077  HB1 ALA   264      61.247  26.306  39.035  1.00  0.00           H  
ATOM   4078  HB2 ALA   264      60.307  25.622  37.696  1.00  0.00           H  
ATOM   4079  HB3 ALA   264      59.966  25.059  39.426  1.00  0.00           H  
ATOM   4080  C   ALA   264      62.182  23.822  39.935  1.00  0.00           C  
ATOM   4081  O   ALA   264      61.547  22.935  40.572  1.00  0.00           O  
ATOM   4082  N   THR   265      63.198  24.460  40.480  1.00  0.00           N  
ATOM   4083  H   THR   265      63.674  25.189  39.968  1.00  0.00           H  
ATOM   4084  CA  THR   265      63.638  24.152  41.844  1.00  0.00           C  
ATOM   4085  HA  THR   265      63.285  23.156  42.110  1.00  0.00           H  
ATOM   4086  CB  THR   265      65.209  24.226  42.000  1.00  0.00           C  
ATOM   4087  HB  THR   265      65.542  24.017  43.017  1.00  0.00           H  
ATOM   4088  CG2 THR   265      65.893  23.125  41.189  1.00  0.00           C  
ATOM   4089 HG21 THR   265      65.815  23.203  40.105  1.00  0.00           H  
ATOM   4090 HG22 THR   265      66.940  22.929  41.423  1.00  0.00           H  
ATOM   4091 HG23 THR   265      65.348  22.187  41.294  1.00  0.00           H  
ATOM   4092  OG1 THR   265      65.580  25.507  41.647  1.00  0.00           O  
ATOM   4093  HG1 THR   265      65.557  26.145  42.364  1.00  0.00           H  
ATOM   4094  C   THR   265      63.076  25.084  42.895  1.00  0.00           C  
ATOM   4095  O   THR   265      63.132  24.783  44.074  1.00  0.00           O  
ATOM   4096  N   GLY   266      62.593  26.277  42.468  1.00  0.00           N  
ATOM   4097  H   GLY   266      62.710  26.515  41.493  1.00  0.00           H  
ATOM   4098  CA  GLY   266      62.436  27.287  43.495  1.00  0.00           C  
ATOM   4099  HA2 GLY   266      61.627  27.080  44.195  1.00  0.00           H  
ATOM   4100  HA3 GLY   266      63.376  27.304  44.046  1.00  0.00           H  
ATOM   4101  C   GLY   266      62.217  28.700  42.917  1.00  0.00           C  
ATOM   4102  O   GLY   266      62.207  28.856  41.716  1.00  0.00           O  
ATOM   4103  N   SER   267      62.020  29.684  43.804  1.00  0.00           N  
ATOM   4104  H   SER   267      62.088  29.513  44.797  1.00  0.00           H  
ATOM   4105  CA  SER   267      61.837  31.105  43.490  1.00  0.00           C  
ATOM   4106  HA  SER   267      60.947  31.225  42.872  1.00  0.00           H  
ATOM   4107  CB  SER   267      61.590  32.057  44.692  1.00  0.00           C  
ATOM   4108  HB2 SER   267      61.503  33.099  44.384  1.00  0.00           H  
ATOM   4109  HB3 SER   267      60.646  31.731  45.127  1.00  0.00           H  
ATOM   4110  OG  SER   267      62.564  31.927  45.668  1.00  0.00           O  
ATOM   4111  HG  SER   267      62.320  32.495  46.402  1.00  0.00           H  
ATOM   4112  C   SER   267      62.972  31.569  42.581  1.00  0.00           C  
ATOM   4113  O   SER   267      64.139  31.129  42.729  1.00  0.00           O  
ATOM   4114  N   GLY   268      62.774  32.573  41.807  1.00  0.00           N  
ATOM   4115  H   GLY   268      61.803  32.844  41.745  1.00  0.00           H  
ATOM   4116  CA  GLY   268      63.766  33.334  41.027  1.00  0.00           C  
ATOM   4117  HA2 GLY   268      64.625  32.702  40.799  1.00  0.00           H  
ATOM   4118  HA3 GLY   268      63.414  33.692  40.060  1.00  0.00           H  
ATOM   4119  C   GLY   268      64.078  34.650  41.794  1.00  0.00           C  
ATOM   4120  O   GLY   268      63.673  34.882  42.934  1.00  0.00           O  
ATOM   4121  N   THR   269      65.034  35.489  41.376  1.00  0.00           N  
ATOM   4122  H   THR   269      65.486  35.271  40.499  1.00  0.00           H  
ATOM   4123  CA  THR   269      65.490  36.642  42.173  1.00  0.00           C  
ATOM   4124  HA  THR   269      65.681  36.365  43.210  1.00  0.00           H  
ATOM   4125  CB  THR   269      66.827  37.118  41.675  1.00  0.00           C  
ATOM   4126  HB  THR   269      66.800  37.392  40.620  1.00  0.00           H  
ATOM   4127  CG2 THR   269      67.535  38.366  42.374  1.00  0.00           C  
ATOM   4128 HG21 THR   269      66.726  38.964  42.794  1.00  0.00           H  
ATOM   4129 HG22 THR   269      68.216  37.966  43.125  1.00  0.00           H  
ATOM   4130 HG23 THR   269      68.139  38.961  41.689  1.00  0.00           H  
ATOM   4131  OG1 THR   269      67.676  35.916  41.791  1.00  0.00           O  
ATOM   4132  HG1 THR   269      67.079  35.270  41.409  1.00  0.00           H  
ATOM   4133  C   THR   269      64.432  37.798  42.048  1.00  0.00           C  
ATOM   4134  O   THR   269      64.210  38.127  40.909  1.00  0.00           O  
ATOM   4135  N   PRO   270      63.986  38.405  43.163  1.00  0.00           N  
ATOM   4136  CD  PRO   270      64.299  37.977  44.540  1.00  0.00           C  
ATOM   4137  HD2 PRO   270      65.369  37.985  44.748  1.00  0.00           H  
ATOM   4138  HD3 PRO   270      63.831  37.025  44.786  1.00  0.00           H  
ATOM   4139  CG  PRO   270      63.818  39.116  45.421  1.00  0.00           C  
ATOM   4140  HG2 PRO   270      64.539  39.934  45.439  1.00  0.00           H  
ATOM   4141  HG3 PRO   270      63.483  38.877  46.430  1.00  0.00           H  
ATOM   4142  CB  PRO   270      62.583  39.698  44.643  1.00  0.00           C  
ATOM   4143  HB2 PRO   270      62.508  40.725  45.001  1.00  0.00           H  
ATOM   4144  HB3 PRO   270      61.755  39.082  44.992  1.00  0.00           H  
ATOM   4145  CA  PRO   270      63.067  39.580  43.209  1.00  0.00           C  
ATOM   4146  HA  PRO   270      62.293  39.383  42.467  1.00  0.00           H  
ATOM   4147  C   PRO   270      63.847  40.851  42.721  1.00  0.00           C  
ATOM   4148  O   PRO   270      65.055  40.966  42.699  1.00  0.00           O  
ATOM   4149  N   GLY   271      62.988  41.744  42.310  1.00  0.00           N  
ATOM   4150  H   GLY   271      62.012  41.712  42.568  1.00  0.00           H  
ATOM   4151  CA  GLY   271      63.422  42.955  41.637  1.00  0.00           C  
ATOM   4152  HA2 GLY   271      64.160  42.738  40.866  1.00  0.00           H  
ATOM   4153  HA3 GLY   271      62.595  43.579  41.299  1.00  0.00           H  
ATOM   4154  C   GLY   271      64.312  43.810  42.618  1.00  0.00           C  
ATOM   4155  O   GLY   271      64.221  43.662  43.852  1.00  0.00           O  
ATOM   4156  N   PRO   272      65.089  44.771  42.154  1.00  0.00           N  
ATOM   4157  CD  PRO   272      65.235  45.104  40.814  1.00  0.00           C  
ATOM   4158  HD2 PRO   272      64.247  45.082  40.354  1.00  0.00           H  
ATOM   4159  HD3 PRO   272      65.797  44.337  40.280  1.00  0.00           H  
ATOM   4160  CG  PRO   272      65.901  46.444  40.781  1.00  0.00           C  
ATOM   4161  HG2 PRO   272      65.168  47.250  40.816  1.00  0.00           H  
ATOM   4162  HG3 PRO   272      66.547  46.638  39.925  1.00  0.00           H  
ATOM   4163  CB  PRO   272      66.641  46.456  42.110  1.00  0.00           C  
ATOM   4164  HB2 PRO   272      66.739  47.462  42.516  1.00  0.00           H  
ATOM   4165  HB3 PRO   272      67.631  46.033  41.936  1.00  0.00           H  
ATOM   4166  CA  PRO   272      65.917  45.561  43.059  1.00  0.00           C  
ATOM   4167  HA  PRO   272      66.593  44.889  43.588  1.00  0.00           H  
ATOM   4168  C   PRO   272      65.367  46.423  44.193  1.00  0.00           C  
ATOM   4169  O   PRO   272      66.000  46.507  45.247  1.00  0.00           O  
ATOM   4170  N   PHE   273      64.144  46.929  44.073  1.00  0.00           N  
ATOM   4171  H   PHE   273      63.824  46.923  43.115  1.00  0.00           H  
ATOM   4172  CA  PHE   273      63.450  47.816  45.008  1.00  0.00           C  
ATOM   4173  HA  PHE   273      64.155  48.234  45.727  1.00  0.00           H  
ATOM   4174  CB  PHE   273      62.892  48.985  44.260  1.00  0.00           C  
ATOM   4175  HB2 PHE   273      62.093  48.712  43.571  1.00  0.00           H  
ATOM   4176  HB3 PHE   273      62.439  49.713  44.933  1.00  0.00           H  
ATOM   4177  CG  PHE   273      63.964  49.616  43.516  1.00  0.00           C  
ATOM   4178  CD1 PHE   273      63.726  50.025  42.207  1.00  0.00           C  
ATOM   4179  HD1 PHE   273      62.859  49.611  41.714  1.00  0.00           H  
ATOM   4180  CE1 PHE   273      64.660  50.779  41.437  1.00  0.00           C  
ATOM   4181  HE1 PHE   273      64.374  51.004  40.420  1.00  0.00           H  
ATOM   4182  CZ  PHE   273      65.882  51.309  42.090  1.00  0.00           C  
ATOM   4183  HZ  PHE   273      66.639  51.842  41.535  1.00  0.00           H  
ATOM   4184  CE2 PHE   273      66.077  50.895  43.413  1.00  0.00           C  
ATOM   4185  HE2 PHE   273      67.043  51.192  43.794  1.00  0.00           H  
ATOM   4186  CD2 PHE   273      65.188  50.063  44.152  1.00  0.00           C  
ATOM   4187  HD2 PHE   273      65.497  49.865  45.168  1.00  0.00           H  
ATOM   4188  C   PHE   273      62.313  47.047  45.655  1.00  0.00           C  
ATOM   4189  O   PHE   273      62.060  47.393  46.810  1.00  0.00           O  
ATOM   4190  N   THR   274      61.727  46.038  45.068  1.00  0.00           N  
ATOM   4191  H   THR   274      62.031  45.888  44.117  1.00  0.00           H  
ATOM   4192  CA  THR   274      60.718  45.183  45.706  1.00  0.00           C  
ATOM   4193  HA  THR   274      60.094  45.832  46.320  1.00  0.00           H  
ATOM   4194  CB  THR   274      59.703  44.632  44.739  1.00  0.00           C  
ATOM   4195  HB  THR   274      58.919  44.116  45.293  1.00  0.00           H  
ATOM   4196  CG2 THR   274      59.042  45.807  43.984  1.00  0.00           C  
ATOM   4197 HG21 THR   274      58.720  46.594  44.665  1.00  0.00           H  
ATOM   4198 HG22 THR   274      59.804  46.307  43.387  1.00  0.00           H  
ATOM   4199 HG23 THR   274      58.228  45.427  43.366  1.00  0.00           H  
ATOM   4200  OG1 THR   274      60.229  43.728  43.780  1.00  0.00           O  
ATOM   4201  HG1 THR   274      60.288  44.208  42.951  1.00  0.00           H  
ATOM   4202  C   THR   274      61.204  44.085  46.592  1.00  0.00           C  
ATOM   4203  O   THR   274      60.683  43.948  47.768  1.00  0.00           O  
ATOM   4204  N   LYS   275      62.266  43.440  46.201  1.00  0.00           N  
ATOM   4205  H   LYS   275      62.502  43.551  45.225  1.00  0.00           H  
ATOM   4206  CA  LYS   275      63.229  42.813  47.214  1.00  0.00           C  
ATOM   4207  HA  LYS   275      64.078  42.451  46.635  1.00  0.00           H  
ATOM   4208  CB  LYS   275      63.720  43.886  48.194  1.00  0.00           C  
ATOM   4209  HB2 LYS   275      63.522  44.915  47.892  1.00  0.00           H  
ATOM   4210  HB3 LYS   275      63.280  43.632  49.158  1.00  0.00           H  
ATOM   4211  CG  LYS   275      65.300  43.751  48.150  1.00  0.00           C  
ATOM   4212  HG2 LYS   275      65.534  42.751  48.515  1.00  0.00           H  
ATOM   4213  HG3 LYS   275      65.632  44.019  47.147  1.00  0.00           H  
ATOM   4214  CD  LYS   275      65.848  44.745  49.234  1.00  0.00           C  
ATOM   4215  HD2 LYS   275      65.583  45.750  48.905  1.00  0.00           H  
ATOM   4216  HD3 LYS   275      65.486  44.464  50.223  1.00  0.00           H  
ATOM   4217  CE  LYS   275      67.398  44.647  49.185  1.00  0.00           C  
ATOM   4218  HE2 LYS   275      67.593  43.699  49.688  1.00  0.00           H  
ATOM   4219  HE3 LYS   275      67.741  44.511  48.159  1.00  0.00           H  
ATOM   4220  NZ  LYS   275      68.046  45.888  49.552  1.00  0.00           N  
ATOM   4221  HZ1 LYS   275      67.827  46.700  48.993  1.00  0.00           H  
ATOM   4222  HZ2 LYS   275      68.114  46.090  50.539  1.00  0.00           H  
ATOM   4223  HZ3 LYS   275      69.034  45.793  49.364  1.00  0.00           H  
ATOM   4224  C   LYS   275      62.738  41.535  47.934  1.00  0.00           C  
ATOM   4225  O   LYS   275      63.615  40.933  48.614  1.00  0.00           O  
ATOM   4226  N   GLU   276      61.477  41.100  47.712  1.00  0.00           N  
ATOM   4227  H   GLU   276      60.897  41.617  47.067  1.00  0.00           H  
ATOM   4228  CA  GLU   276      60.932  39.961  48.482  1.00  0.00           C  
ATOM   4229  HA  GLU   276      61.766  39.485  48.997  1.00  0.00           H  
ATOM   4230  CB  GLU   276      60.086  40.569  49.655  1.00  0.00           C  
ATOM   4231  HB2 GLU   276      59.351  41.263  49.247  1.00  0.00           H  
ATOM   4232  HB3 GLU   276      59.478  39.779  50.096  1.00  0.00           H  
ATOM   4233  CG  GLU   276      60.800  41.362  50.725  1.00  0.00           C  
ATOM   4234  HG2 GLU   276      61.220  42.288  50.331  1.00  0.00           H  
ATOM   4235  HG3 GLU   276      60.031  41.697  51.420  1.00  0.00           H  
ATOM   4236  CD  GLU   276      61.820  40.583  51.577  1.00  0.00           C  
ATOM   4237  OE1 GLU   276      62.574  41.163  52.406  1.00  0.00           O  
ATOM   4238  OE2 GLU   276      61.843  39.365  51.480  1.00  0.00           O  
ATOM   4239  C   GLU   276      60.159  38.840  47.787  1.00  0.00           C  
ATOM   4240  O   GLU   276      59.235  39.086  47.027  1.00  0.00           O  
ATOM   4241  N   GLY   277      60.313  37.586  48.279  1.00  0.00           N  
ATOM   4242  H   GLY   277      60.963  37.494  49.047  1.00  0.00           H  
ATOM   4243  CA  GLY   277      59.388  36.508  48.066  1.00  0.00           C  
ATOM   4244  HA2 GLY   277      59.772  35.607  48.544  1.00  0.00           H  
ATOM   4245  HA3 GLY   277      58.392  36.609  48.499  1.00  0.00           H  
ATOM   4246  C   GLY   277      59.325  36.105  46.633  1.00  0.00           C  
ATOM   4247  O   GLY   277      58.261  35.726  46.119  1.00  0.00           O  
ATOM   4248  N   GLY   278      60.374  36.343  45.853  1.00  0.00           N  
ATOM   4249  H   GLY   278      61.290  36.484  46.254  1.00  0.00           H  
ATOM   4250  CA  GLY   278      60.531  36.221  44.373  1.00  0.00           C  
ATOM   4251  HA2 GLY   278      61.496  36.561  43.996  1.00  0.00           H  
ATOM   4252  HA3 GLY   278      60.329  35.174  44.148  1.00  0.00           H  
ATOM   4253  C   GLY   278      59.480  36.949  43.550  1.00  0.00           C  
ATOM   4254  O   GLY   278      59.250  36.547  42.426  1.00  0.00           O  
ATOM   4255  N   MET   279      58.779  37.997  44.057  1.00  0.00           N  
ATOM   4256  H   MET   279      58.830  38.082  45.062  1.00  0.00           H  
ATOM   4257  CA  MET   279      58.017  38.925  43.275  1.00  0.00           C  
ATOM   4258  HA  MET   279      57.585  38.398  42.425  1.00  0.00           H  
ATOM   4259  CB  MET   279      56.826  39.450  44.144  1.00  0.00           C  
ATOM   4260  HB2 MET   279      56.313  38.600  44.595  1.00  0.00           H  
ATOM   4261  HB3 MET   279      57.263  39.803  45.078  1.00  0.00           H  
ATOM   4262  CG  MET   279      55.822  40.388  43.589  1.00  0.00           C  
ATOM   4263  HG2 MET   279      56.387  41.278  43.310  1.00  0.00           H  
ATOM   4264  HG3 MET   279      55.394  40.011  42.660  1.00  0.00           H  
ATOM   4265  SD  MET   279      54.478  40.836  44.724  1.00  0.00           S  
ATOM   4266  CE  MET   279      54.289  42.602  44.236  1.00  0.00           C  
ATOM   4267  HE1 MET   279      55.005  43.251  44.740  1.00  0.00           H  
ATOM   4268  HE2 MET   279      54.460  42.582  43.159  1.00  0.00           H  
ATOM   4269  HE3 MET   279      53.269  42.946  44.410  1.00  0.00           H  
ATOM   4270  C   MET   279      58.759  40.112  42.633  1.00  0.00           C  
ATOM   4271  O   MET   279      59.749  40.575  43.275  1.00  0.00           O  
ATOM   4272  N   LEU   280      58.231  40.680  41.543  1.00  0.00           N  
ATOM   4273  H   LEU   280      57.439  40.236  41.101  1.00  0.00           H  
ATOM   4274  CA  LEU   280      58.817  41.771  40.832  1.00  0.00           C  
ATOM   4275  HA  LEU   280      59.471  42.265  41.552  1.00  0.00           H  
ATOM   4276  CB  LEU   280      59.638  41.235  39.653  1.00  0.00           C  
ATOM   4277  HB2 LEU   280      58.960  41.051  38.820  1.00  0.00           H  
ATOM   4278  HB3 LEU   280      60.215  42.059  39.231  1.00  0.00           H  
ATOM   4279  CG  LEU   280      60.680  40.120  39.864  1.00  0.00           C  
ATOM   4280  HG  LEU   280      61.087  40.201  40.872  1.00  0.00           H  
ATOM   4281  CD1 LEU   280      60.155  38.782  39.605  1.00  0.00           C  
ATOM   4282 HD11 LEU   280      59.844  38.655  38.569  1.00  0.00           H  
ATOM   4283 HD12 LEU   280      60.927  38.022  39.723  1.00  0.00           H  
ATOM   4284 HD13 LEU   280      59.338  38.649  40.314  1.00  0.00           H  
ATOM   4285  CD2 LEU   280      61.975  40.265  38.975  1.00  0.00           C  
ATOM   4286 HD21 LEU   280      62.373  41.278  39.034  1.00  0.00           H  
ATOM   4287 HD22 LEU   280      62.732  39.642  39.451  1.00  0.00           H  
ATOM   4288 HD23 LEU   280      61.698  39.991  37.957  1.00  0.00           H  
ATOM   4289  C   LEU   280      57.859  42.801  40.295  1.00  0.00           C  
ATOM   4290  O   LEU   280      56.829  42.333  39.823  1.00  0.00           O  
ATOM   4291  N   ALA   281      58.177  44.088  40.319  1.00  0.00           N  
ATOM   4292  H   ALA   281      59.099  44.278  40.687  1.00  0.00           H  
ATOM   4293  CA  ALA   281      57.345  45.183  39.733  1.00  0.00           C  
ATOM   4294  HA  ALA   281      56.291  44.997  39.941  1.00  0.00           H  
ATOM   4295  CB  ALA   281      57.652  46.483  40.465  1.00  0.00           C  
ATOM   4296  HB1 ALA   281      58.707  46.757  40.434  1.00  0.00           H  
ATOM   4297  HB2 ALA   281      57.034  47.250  40.000  1.00  0.00           H  
ATOM   4298  HB3 ALA   281      57.326  46.498  41.505  1.00  0.00           H  
ATOM   4299  C   ALA   281      57.561  45.255  38.175  1.00  0.00           C  
ATOM   4300  O   ALA   281      58.488  44.647  37.632  1.00  0.00           O  
ATOM   4301  N   TYR   282      56.671  46.023  37.491  1.00  0.00           N  
ATOM   4302  H   TYR   282      55.820  46.462  37.812  1.00  0.00           H  
ATOM   4303  CA  TYR   282      56.806  46.155  36.050  1.00  0.00           C  
ATOM   4304  HA  TYR   282      56.794  45.121  35.706  1.00  0.00           H  
ATOM   4305  CB  TYR   282      55.657  46.914  35.452  1.00  0.00           C  
ATOM   4306  HB2 TYR   282      54.745  46.497  35.877  1.00  0.00           H  
ATOM   4307  HB3 TYR   282      55.745  47.965  35.729  1.00  0.00           H  
ATOM   4308  CG  TYR   282      55.642  46.817  33.949  1.00  0.00           C  
ATOM   4309  CD1 TYR   282      55.583  45.576  33.211  1.00  0.00           C  
ATOM   4310  HD1 TYR   282      55.728  44.704  33.832  1.00  0.00           H  
ATOM   4311  CE1 TYR   282      55.583  45.573  31.798  1.00  0.00           C  
ATOM   4312  HE1 TYR   282      55.487  44.631  31.279  1.00  0.00           H  
ATOM   4313  CZ  TYR   282      55.621  46.772  31.105  1.00  0.00           C  
ATOM   4314  OH  TYR   282      55.685  46.735  29.761  1.00  0.00           O  
ATOM   4315  HH  TYR   282      56.052  47.538  29.385  1.00  0.00           H  
ATOM   4316  CE2 TYR   282      55.680  47.995  31.800  1.00  0.00           C  
ATOM   4317  HE2 TYR   282      55.645  48.924  31.251  1.00  0.00           H  
ATOM   4318  CD2 TYR   282      55.648  48.028  33.241  1.00  0.00           C  
ATOM   4319  HD2 TYR   282      55.565  48.909  33.860  1.00  0.00           H  
ATOM   4320  C   TYR   282      58.132  46.799  35.602  1.00  0.00           C  
ATOM   4321  O   TYR   282      58.883  46.285  34.782  1.00  0.00           O  
ATOM   4322  N   TYR   283      58.510  47.930  36.333  1.00  0.00           N  
ATOM   4323  H   TYR   283      57.853  48.180  37.059  1.00  0.00           H  
ATOM   4324  CA  TYR   283      59.807  48.641  36.070  1.00  0.00           C  
ATOM   4325  HA  TYR   283      59.691  49.088  35.083  1.00  0.00           H  
ATOM   4326  CB  TYR   283      59.979  49.871  37.013  1.00  0.00           C  
ATOM   4327  HB2 TYR   283      61.051  50.055  37.093  1.00  0.00           H  
ATOM   4328  HB3 TYR   283      59.611  50.793  36.564  1.00  0.00           H  
ATOM   4329  CG  TYR   283      59.412  49.697  38.406  1.00  0.00           C  
ATOM   4330  CD1 TYR   283      58.116  50.169  38.631  1.00  0.00           C  
ATOM   4331  HD1 TYR   283      57.485  50.503  37.820  1.00  0.00           H  
ATOM   4332  CE1 TYR   283      57.554  50.270  39.880  1.00  0.00           C  
ATOM   4333  HE1 TYR   283      56.527  50.534  40.085  1.00  0.00           H  
ATOM   4334  CZ  TYR   283      58.447  50.021  40.967  1.00  0.00           C  
ATOM   4335  OH  TYR   283      57.979  50.069  42.265  1.00  0.00           O  
ATOM   4336  HH  TYR   283      57.072  50.383  42.295  1.00  0.00           H  
ATOM   4337  CE2 TYR   283      59.663  49.366  40.770  1.00  0.00           C  
ATOM   4338  HE2 TYR   283      60.301  49.016  41.568  1.00  0.00           H  
ATOM   4339  CD2 TYR   283      60.214  49.376  39.480  1.00  0.00           C  
ATOM   4340  HD2 TYR   283      61.262  49.127  39.397  1.00  0.00           H  
ATOM   4341  C   TYR   283      60.992  47.717  36.249  1.00  0.00           C  
ATOM   4342  O   TYR   283      61.958  47.801  35.542  1.00  0.00           O  
ATOM   4343  N   GLU   284      60.938  46.701  37.147  1.00  0.00           N  
ATOM   4344  H   GLU   284      60.065  46.491  37.610  1.00  0.00           H  
ATOM   4345  CA  GLU   284      62.065  45.812  37.479  1.00  0.00           C  
ATOM   4346  HA  GLU   284      62.959  46.435  37.457  1.00  0.00           H  
ATOM   4347  CB  GLU   284      61.769  45.182  38.862  1.00  0.00           C  
ATOM   4348  HB2 GLU   284      60.793  44.707  38.771  1.00  0.00           H  
ATOM   4349  HB3 GLU   284      62.468  44.394  39.144  1.00  0.00           H  
ATOM   4350  CG  GLU   284      61.667  46.335  39.879  1.00  0.00           C  
ATOM   4351  HG2 GLU   284      62.499  47.019  39.711  1.00  0.00           H  
ATOM   4352  HG3 GLU   284      60.832  46.987  39.620  1.00  0.00           H  
ATOM   4353  CD  GLU   284      61.502  45.923  41.324  1.00  0.00           C  
ATOM   4354  OE1 GLU   284      60.793  44.922  41.641  1.00  0.00           O  
ATOM   4355  OE2 GLU   284      62.205  46.483  42.182  1.00  0.00           O  
ATOM   4356  C   GLU   284      62.283  44.719  36.418  1.00  0.00           C  
ATOM   4357  O   GLU   284      63.264  44.038  36.604  1.00  0.00           O  
ATOM   4358  N   VAL   285      61.509  44.630  35.339  1.00  0.00           N  
ATOM   4359  H   VAL   285      60.645  45.153  35.335  1.00  0.00           H  
ATOM   4360  CA  VAL   285      61.647  43.571  34.251  1.00  0.00           C  
ATOM   4361  HA  VAL   285      62.568  42.989  34.267  1.00  0.00           H  
ATOM   4362  CB  VAL   285      60.425  42.577  34.460  1.00  0.00           C  
ATOM   4363  HB  VAL   285      59.468  43.090  34.363  1.00  0.00           H  
ATOM   4364  CG1 VAL   285      60.270  41.364  33.504  1.00  0.00           C  
ATOM   4365 HG11 VAL   285      59.355  40.824  33.746  1.00  0.00           H  
ATOM   4366 HG12 VAL   285      60.219  41.620  32.446  1.00  0.00           H  
ATOM   4367 HG13 VAL   285      60.997  40.567  33.659  1.00  0.00           H  
ATOM   4368  CG2 VAL   285      60.507  41.855  35.773  1.00  0.00           C  
ATOM   4369 HG21 VAL   285      60.371  42.610  36.546  1.00  0.00           H  
ATOM   4370 HG22 VAL   285      59.777  41.064  35.948  1.00  0.00           H  
ATOM   4371 HG23 VAL   285      61.469  41.362  35.911  1.00  0.00           H  
ATOM   4372  C   VAL   285      61.472  44.106  32.870  1.00  0.00           C  
ATOM   4373  O   VAL   285      61.977  43.472  31.910  1.00  0.00           O  
ATOM   4374  N   CYX   286      60.691  45.154  32.623  1.00  0.00           N  
ATOM   4375  H   CYX   286      60.262  45.675  33.374  1.00  0.00           H  
ATOM   4376  CA  CYX   286      60.163  45.589  31.328  1.00  0.00           C  
ATOM   4377  HA  CYX   286      59.506  44.808  30.944  1.00  0.00           H  
ATOM   4378  CB  CYX   286      59.263  46.819  31.472  1.00  0.00           C  
ATOM   4379  HB2 CYX   286      58.931  47.018  30.453  1.00  0.00           H  
ATOM   4380  HB3 CYX   286      58.422  46.509  32.092  1.00  0.00           H  
ATOM   4381  SG  CYX   286      60.168  48.279  32.095  1.00  0.00           S  
ATOM   4382  C   CYX   286      61.124  45.811  30.261  1.00  0.00           C  
ATOM   4383  O   CYX   286      60.751  45.758  29.077  1.00  0.00           O  
ATOM   4384  N   SER   287      62.404  46.145  30.501  1.00  0.00           N  
ATOM   4385  H   SER   287      62.832  46.042  31.410  1.00  0.00           H  
ATOM   4386  CA  SER   287      63.370  46.272  29.398  1.00  0.00           C  
ATOM   4387  HA  SER   287      62.881  45.899  28.499  1.00  0.00           H  
ATOM   4388  CB  SER   287      63.735  47.708  29.161  1.00  0.00           C  
ATOM   4389  HB2 SER   287      64.152  48.134  30.073  1.00  0.00           H  
ATOM   4390  HB3 SER   287      64.477  47.657  28.364  1.00  0.00           H  
ATOM   4391  OG  SER   287      62.588  48.430  28.903  1.00  0.00           O  
ATOM   4392  HG  SER   287      62.849  49.353  28.853  1.00  0.00           H  
ATOM   4393  C   SER   287      64.640  45.399  29.593  1.00  0.00           C  
ATOM   4394  O   SER   287      65.742  45.663  29.124  1.00  0.00           O  
ATOM   4395  N   TRP   288      64.544  44.407  30.506  1.00  0.00           N  
ATOM   4396  H   TRP   288      63.607  44.218  30.832  1.00  0.00           H  
ATOM   4397  CA  TRP   288      65.680  43.673  31.174  1.00  0.00           C  
ATOM   4398  HA  TRP   288      66.176  44.315  31.902  1.00  0.00           H  
ATOM   4399  CB  TRP   288      65.075  42.473  31.984  1.00  0.00           C  
ATOM   4400  HB2 TRP   288      64.482  43.004  32.728  1.00  0.00           H  
ATOM   4401  HB3 TRP   288      64.386  41.834  31.432  1.00  0.00           H  
ATOM   4402  CG  TRP   288      66.030  41.502  32.712  1.00  0.00           C  
ATOM   4403  CD1 TRP   288      67.249  41.865  33.301  1.00  0.00           C  
ATOM   4404  HD1 TRP   288      67.637  42.873  33.303  1.00  0.00           H  
ATOM   4405  NE1 TRP   288      67.863  40.773  33.828  1.00  0.00           N  
ATOM   4406  HE1 TRP   288      68.850  40.666  34.014  1.00  0.00           H  
ATOM   4407  CE2 TRP   288      67.030  39.716  33.680  1.00  0.00           C  
ATOM   4408  CZ2 TRP   288      67.141  38.345  34.138  1.00  0.00           C  
ATOM   4409  HZ2 TRP   288      68.053  38.024  34.620  1.00  0.00           H  
ATOM   4410  CH2 TRP   288      66.096  37.445  33.915  1.00  0.00           C  
ATOM   4411  HH2 TRP   288      66.119  36.418  34.247  1.00  0.00           H  
ATOM   4412  CZ3 TRP   288      64.973  37.810  33.206  1.00  0.00           C  
ATOM   4413  HZ3 TRP   288      64.204  37.087  32.976  1.00  0.00           H  
ATOM   4414  CE3 TRP   288      64.910  39.148  32.725  1.00  0.00           C  
ATOM   4415  HE3 TRP   288      64.073  39.405  32.092  1.00  0.00           H  
ATOM   4416  CD2 TRP   288      65.888  40.101  32.946  1.00  0.00           C  
ATOM   4417  C   TRP   288      66.825  43.126  30.263  1.00  0.00           C  
ATOM   4418  O   TRP   288      66.588  42.497  29.302  1.00  0.00           O  
ATOM   4419  N   LYS   289      68.013  43.641  30.628  1.00  0.00           N  
ATOM   4420  H   LYS   289      68.090  44.167  31.487  1.00  0.00           H  
ATOM   4421  CA  LYS   289      69.304  43.427  29.915  1.00  0.00           C  
ATOM   4422  HA  LYS   289      69.275  44.117  29.072  1.00  0.00           H  
ATOM   4423  CB  LYS   289      70.397  44.012  30.834  1.00  0.00           C  
ATOM   4424  HB2 LYS   289      70.055  45.037  30.983  1.00  0.00           H  
ATOM   4425  HB3 LYS   289      70.302  43.453  31.765  1.00  0.00           H  
ATOM   4426  CG  LYS   289      71.771  43.925  30.312  1.00  0.00           C  
ATOM   4427  HG2 LYS   289      72.010  42.866  30.402  1.00  0.00           H  
ATOM   4428  HG3 LYS   289      71.801  44.170  29.251  1.00  0.00           H  
ATOM   4429  CD  LYS   289      72.898  44.675  31.003  1.00  0.00           C  
ATOM   4430  HD2 LYS   289      72.888  44.328  32.036  1.00  0.00           H  
ATOM   4431  HD3 LYS   289      73.840  44.354  30.558  1.00  0.00           H  
ATOM   4432  CE  LYS   289      72.636  46.208  30.890  1.00  0.00           C  
ATOM   4433  HE2 LYS   289      72.709  46.551  29.858  1.00  0.00           H  
ATOM   4434  HE3 LYS   289      71.701  46.540  31.342  1.00  0.00           H  
ATOM   4435  NZ  LYS   289      73.639  46.912  31.740  1.00  0.00           N  
ATOM   4436  HZ1 LYS   289      73.602  47.894  31.508  1.00  0.00           H  
ATOM   4437  HZ2 LYS   289      73.518  46.684  32.717  1.00  0.00           H  
ATOM   4438  HZ3 LYS   289      74.560  46.526  31.588  1.00  0.00           H  
ATOM   4439  C   LYS   289      69.630  42.011  29.530  1.00  0.00           C  
ATOM   4440  O   LYS   289      69.665  41.156  30.451  1.00  0.00           O  
ATOM   4441  N   GLY   290      69.895  41.693  28.294  1.00  0.00           N  
ATOM   4442  H   GLY   290      69.707  42.344  27.544  1.00  0.00           H  
ATOM   4443  CA  GLY   290      70.480  40.372  27.958  1.00  0.00           C  
ATOM   4444  HA2 GLY   290      70.980  40.419  26.991  1.00  0.00           H  
ATOM   4445  HA3 GLY   290      71.217  40.130  28.724  1.00  0.00           H  
ATOM   4446  C   GLY   290      69.458  39.226  27.963  1.00  0.00           C  
ATOM   4447  O   GLY   290      69.854  38.013  27.887  1.00  0.00           O  
ATOM   4448  N   ALA   291      68.159  39.470  28.151  1.00  0.00           N  
ATOM   4449  H   ALA   291      67.847  40.422  28.278  1.00  0.00           H  
ATOM   4450  CA  ALA   291      67.117  38.467  28.424  1.00  0.00           C  
ATOM   4451  HA  ALA   291      67.500  37.562  28.895  1.00  0.00           H  
ATOM   4452  CB  ALA   291      66.212  39.130  29.447  1.00  0.00           C  
ATOM   4453  HB1 ALA   291      66.831  39.364  30.313  1.00  0.00           H  
ATOM   4454  HB2 ALA   291      65.714  39.987  28.992  1.00  0.00           H  
ATOM   4455  HB3 ALA   291      65.459  38.456  29.856  1.00  0.00           H  
ATOM   4456  C   ALA   291      66.298  38.042  27.166  1.00  0.00           C  
ATOM   4457  O   ALA   291      66.072  38.857  26.339  1.00  0.00           O  
ATOM   4458  N   THR   292      65.923  36.787  27.150  1.00  0.00           N  
ATOM   4459  H   THR   292      66.215  36.152  27.878  1.00  0.00           H  
ATOM   4460  CA  THR   292      65.182  36.348  25.974  1.00  0.00           C  
ATOM   4461  HA  THR   292      65.184  37.090  25.176  1.00  0.00           H  
ATOM   4462  CB  THR   292      65.840  35.100  25.471  1.00  0.00           C  
ATOM   4463  HB  THR   292      65.813  34.311  26.223  1.00  0.00           H  
ATOM   4464  CG2 THR   292      65.151  34.643  24.140  1.00  0.00           C  
ATOM   4465 HG21 THR   292      65.272  35.405  23.370  1.00  0.00           H  
ATOM   4466 HG22 THR   292      65.450  33.709  23.664  1.00  0.00           H  
ATOM   4467 HG23 THR   292      64.111  34.421  24.378  1.00  0.00           H  
ATOM   4468  OG1 THR   292      67.208  35.415  25.056  1.00  0.00           O  
ATOM   4469  HG1 THR   292      67.590  35.839  25.828  1.00  0.00           H  
ATOM   4470  C   THR   292      63.718  36.044  26.271  1.00  0.00           C  
ATOM   4471  O   THR   292      63.369  35.148  27.113  1.00  0.00           O  
ATOM   4472  N   LYS   293      62.888  36.930  25.745  1.00  0.00           N  
ATOM   4473  H   LYS   293      63.412  37.530  25.124  1.00  0.00           H  
ATOM   4474  CA  LYS   293      61.417  37.012  25.849  1.00  0.00           C  
ATOM   4475  HA  LYS   293      61.111  36.801  26.874  1.00  0.00           H  
ATOM   4476  CB  LYS   293      61.074  38.426  25.546  1.00  0.00           C  
ATOM   4477  HB2 LYS   293      61.739  39.069  26.123  1.00  0.00           H  
ATOM   4478  HB3 LYS   293      61.244  38.549  24.477  1.00  0.00           H  
ATOM   4479  CG  LYS   293      59.572  38.708  25.916  1.00  0.00           C  
ATOM   4480  HG2 LYS   293      59.018  37.932  25.389  1.00  0.00           H  
ATOM   4481  HG3 LYS   293      59.348  38.493  26.961  1.00  0.00           H  
ATOM   4482  CD  LYS   293      59.113  40.032  25.437  1.00  0.00           C  
ATOM   4483  HD2 LYS   293      59.666  40.774  26.014  1.00  0.00           H  
ATOM   4484  HD3 LYS   293      59.211  40.143  24.358  1.00  0.00           H  
ATOM   4485  CE  LYS   293      57.556  40.218  25.651  1.00  0.00           C  
ATOM   4486  HE2 LYS   293      57.098  39.679  24.821  1.00  0.00           H  
ATOM   4487  HE3 LYS   293      57.302  39.743  26.599  1.00  0.00           H  
ATOM   4488  NZ  LYS   293      57.141  41.620  25.596  1.00  0.00           N  
ATOM   4489  HZ1 LYS   293      57.701  42.170  26.231  1.00  0.00           H  
ATOM   4490  HZ2 LYS   293      57.301  41.951  24.656  1.00  0.00           H  
ATOM   4491  HZ3 LYS   293      56.160  41.719  25.816  1.00  0.00           H  
ATOM   4492  C   LYS   293      60.759  36.006  24.880  1.00  0.00           C  
ATOM   4493  O   LYS   293      61.123  35.955  23.684  1.00  0.00           O  
ATOM   4494  N   GLN   294      59.691  35.423  25.456  1.00  0.00           N  
ATOM   4495  H   GLN   294      59.460  35.706  26.397  1.00  0.00           H  
ATOM   4496  CA  GLN   294      58.825  34.500  24.717  1.00  0.00           C  
ATOM   4497  HA  GLN   294      59.027  34.658  23.658  1.00  0.00           H  
ATOM   4498  CB  GLN   294      59.183  33.018  25.047  1.00  0.00           C  
ATOM   4499  HB2 GLN   294      58.886  32.927  26.092  1.00  0.00           H  
ATOM   4500  HB3 GLN   294      58.514  32.323  24.539  1.00  0.00           H  
ATOM   4501  CG  GLN   294      60.682  32.625  25.076  1.00  0.00           C  
ATOM   4502  HG2 GLN   294      61.157  33.503  25.513  1.00  0.00           H  
ATOM   4503  HG3 GLN   294      60.747  31.745  25.716  1.00  0.00           H  
ATOM   4504  CD  GLN   294      61.306  32.276  23.725  1.00  0.00           C  
ATOM   4505  OE1 GLN   294      60.961  32.617  22.633  1.00  0.00           O  
ATOM   4506  NE2 GLN   294      62.412  31.628  23.715  1.00  0.00           N  
ATOM   4507 HE21 GLN   294      62.940  31.510  22.862  1.00  0.00           H  
ATOM   4508 HE22 GLN   294      62.724  31.107  24.522  1.00  0.00           H  
ATOM   4509  C   GLN   294      57.314  34.776  24.991  1.00  0.00           C  
ATOM   4510  O   GLN   294      57.064  35.515  26.003  1.00  0.00           O  
ATOM   4511  N   ARG   295      56.385  34.251  24.225  1.00  0.00           N  
ATOM   4512  H   ARG   295      56.682  33.585  23.526  1.00  0.00           H  
ATOM   4513  CA  ARG   295      54.901  34.389  24.349  1.00  0.00           C  
ATOM   4514  HA  ARG   295      54.758  34.732  25.374  1.00  0.00           H  
ATOM   4515  CB  ARG   295      54.361  35.427  23.564  1.00  0.00           C  
ATOM   4516  HB2 ARG   295      55.097  36.212  23.391  1.00  0.00           H  
ATOM   4517  HB3 ARG   295      54.113  35.000  22.592  1.00  0.00           H  
ATOM   4518  CG  ARG   295      53.106  36.178  24.070  1.00  0.00           C  
ATOM   4519  HG2 ARG   295      52.311  35.459  24.266  1.00  0.00           H  
ATOM   4520  HG3 ARG   295      53.287  36.469  25.105  1.00  0.00           H  
ATOM   4521  CD  ARG   295      52.714  37.437  23.364  1.00  0.00           C  
ATOM   4522  HD2 ARG   295      53.617  37.983  23.093  1.00  0.00           H  
ATOM   4523  HD3 ARG   295      52.096  37.203  22.497  1.00  0.00           H  
ATOM   4524  NE  ARG   295      51.760  38.175  24.168  1.00  0.00           N  
ATOM   4525  HE  ARG   295      50.767  38.132  23.991  1.00  0.00           H  
ATOM   4526  CZ  ARG   295      52.083  39.285  24.842  1.00  0.00           C  
ATOM   4527  NH1 ARG   295      53.278  39.791  24.854  1.00  0.00           N  
ATOM   4528 HH11 ARG   295      53.899  39.541  24.098  1.00  0.00           H  
ATOM   4529 HH12 ARG   295      53.431  40.713  25.236  1.00  0.00           H  
ATOM   4530  NH2 ARG   295      51.136  39.910  25.549  1.00  0.00           N  
ATOM   4531 HH21 ARG   295      50.272  39.409  25.704  1.00  0.00           H  
ATOM   4532 HH22 ARG   295      51.495  40.708  26.054  1.00  0.00           H  
ATOM   4533  C   ARG   295      54.194  33.048  24.386  1.00  0.00           C  
ATOM   4534  O   ARG   295      54.544  32.234  23.546  1.00  0.00           O  
ATOM   4535  N   ILE   296      53.353  32.782  25.395  1.00  0.00           N  
ATOM   4536  H   ILE   296      53.052  33.512  26.025  1.00  0.00           H  
ATOM   4537  CA  ILE   296      52.669  31.437  25.432  1.00  0.00           C  
ATOM   4538  HA  ILE   296      53.287  30.576  25.177  1.00  0.00           H  
ATOM   4539  CB  ILE   296      52.102  31.146  26.821  1.00  0.00           C  
ATOM   4540  HB  ILE   296      51.310  31.876  26.989  1.00  0.00           H  
ATOM   4541  CG2 ILE   296      51.518  29.663  26.978  1.00  0.00           C  
ATOM   4542 HG21 ILE   296      52.373  29.024  26.756  1.00  0.00           H  
ATOM   4543 HG22 ILE   296      51.232  29.596  28.028  1.00  0.00           H  
ATOM   4544 HG23 ILE   296      50.694  29.496  26.284  1.00  0.00           H  
ATOM   4545  CG1 ILE   296      53.204  31.339  27.906  1.00  0.00           C  
ATOM   4546 HG12 ILE   296      54.068  30.707  27.700  1.00  0.00           H  
ATOM   4547 HG13 ILE   296      53.554  32.366  27.810  1.00  0.00           H  
ATOM   4548  CD1 ILE   296      52.695  31.309  29.373  1.00  0.00           C  
ATOM   4549 HD11 ILE   296      52.001  32.143  29.479  1.00  0.00           H  
ATOM   4550 HD12 ILE   296      52.167  30.424  29.727  1.00  0.00           H  
ATOM   4551 HD13 ILE   296      53.525  31.641  29.997  1.00  0.00           H  
ATOM   4552  C   ILE   296      51.463  31.475  24.467  1.00  0.00           C  
ATOM   4553  O   ILE   296      50.665  32.426  24.554  1.00  0.00           O  
ATOM   4554  N   GLN   297      51.410  30.597  23.457  1.00  0.00           N  
ATOM   4555  H   GLN   297      52.177  29.955  23.318  1.00  0.00           H  
ATOM   4556  CA  GLN   297      50.532  30.794  22.273  1.00  0.00           C  
ATOM   4557  HA  GLN   297      50.651  31.832  21.963  1.00  0.00           H  
ATOM   4558  CB  GLN   297      50.984  29.869  21.109  1.00  0.00           C  
ATOM   4559  HB2 GLN   297      52.071  29.914  21.039  1.00  0.00           H  
ATOM   4560  HB3 GLN   297      50.590  28.864  21.260  1.00  0.00           H  
ATOM   4561  CG  GLN   297      50.323  30.417  19.857  1.00  0.00           C  
ATOM   4562  HG2 GLN   297      49.255  30.587  19.987  1.00  0.00           H  
ATOM   4563  HG3 GLN   297      50.669  31.418  19.598  1.00  0.00           H  
ATOM   4564  CD  GLN   297      50.462  29.413  18.642  1.00  0.00           C  
ATOM   4565  OE1 GLN   297      50.203  28.264  18.773  1.00  0.00           O  
ATOM   4566  NE2 GLN   297      50.913  29.851  17.483  1.00  0.00           N  
ATOM   4567 HE21 GLN   297      51.202  29.240  16.733  1.00  0.00           H  
ATOM   4568 HE22 GLN   297      51.058  30.839  17.333  1.00  0.00           H  
ATOM   4569  C   GLN   297      49.062  30.487  22.614  1.00  0.00           C  
ATOM   4570  O   GLN   297      48.243  31.187  22.123  1.00  0.00           O  
ATOM   4571  N   ASP   298      48.768  29.620  23.523  1.00  0.00           N  
ATOM   4572  H   ASP   298      49.476  29.046  23.957  1.00  0.00           H  
ATOM   4573  CA  ASP   298      47.349  29.426  24.008  1.00  0.00           C  
ATOM   4574  HA  ASP   298      46.599  29.400  23.217  1.00  0.00           H  
ATOM   4575  CB  ASP   298      47.185  28.147  24.676  1.00  0.00           C  
ATOM   4576  HB2 ASP   298      47.935  28.073  25.463  1.00  0.00           H  
ATOM   4577  HB3 ASP   298      46.158  28.070  25.032  1.00  0.00           H  
ATOM   4578  CG  ASP   298      47.470  26.919  23.813  1.00  0.00           C  
ATOM   4579  OD1 ASP   298      47.966  25.921  24.415  1.00  0.00           O  
ATOM   4580  OD2 ASP   298      47.312  26.934  22.572  1.00  0.00           O  
ATOM   4581  C   ASP   298      46.925  30.440  25.067  1.00  0.00           C  
ATOM   4582  O   ASP   298      45.713  30.684  25.212  1.00  0.00           O  
ATOM   4583  N   GLN   299      47.855  31.058  25.818  1.00  0.00           N  
ATOM   4584  H   GLN   299      48.844  30.902  25.685  1.00  0.00           H  
ATOM   4585  CA  GLN   299      47.505  31.926  26.970  1.00  0.00           C  
ATOM   4586  HA  GLN   299      46.490  31.738  27.321  1.00  0.00           H  
ATOM   4587  CB  GLN   299      48.387  31.528  28.136  1.00  0.00           C  
ATOM   4588  HB2 GLN   299      49.348  31.937  27.824  1.00  0.00           H  
ATOM   4589  HB3 GLN   299      48.172  32.142  29.011  1.00  0.00           H  
ATOM   4590  CG  GLN   299      48.270  29.984  28.424  1.00  0.00           C  
ATOM   4591  HG2 GLN   299      47.240  29.704  28.201  1.00  0.00           H  
ATOM   4592  HG3 GLN   299      48.942  29.444  27.756  1.00  0.00           H  
ATOM   4593  CD  GLN   299      48.525  29.652  29.874  1.00  0.00           C  
ATOM   4594  OE1 GLN   299      49.705  29.492  30.340  1.00  0.00           O  
ATOM   4595  NE2 GLN   299      47.547  29.382  30.738  1.00  0.00           N  
ATOM   4596 HE21 GLN   299      47.678  29.191  31.722  1.00  0.00           H  
ATOM   4597 HE22 GLN   299      46.609  29.343  30.366  1.00  0.00           H  
ATOM   4598  C   GLN   299      47.603  33.452  26.724  1.00  0.00           C  
ATOM   4599  O   GLN   299      47.022  34.204  27.590  1.00  0.00           O  
ATOM   4600  N   LYS   300      48.261  33.898  25.628  1.00  0.00           N  
ATOM   4601  H   LYS   300      48.648  33.199  25.010  1.00  0.00           H  
ATOM   4602  CA  LYS   300      48.102  35.342  25.292  1.00  0.00           C  
ATOM   4603  HA  LYS   300      48.549  35.364  24.298  1.00  0.00           H  
ATOM   4604  CB  LYS   300      46.672  35.793  25.006  1.00  0.00           C  
ATOM   4605  HB2 LYS   300      46.259  36.165  25.944  1.00  0.00           H  
ATOM   4606  HB3 LYS   300      46.675  36.624  24.300  1.00  0.00           H  
ATOM   4607  CG  LYS   300      45.828  34.695  24.316  1.00  0.00           C  
ATOM   4608  HG2 LYS   300      45.575  33.919  25.038  1.00  0.00           H  
ATOM   4609  HG3 LYS   300      44.919  35.215  24.015  1.00  0.00           H  
ATOM   4610  CD  LYS   300      46.472  34.033  23.033  1.00  0.00           C  
ATOM   4611  HD2 LYS   300      46.709  34.772  22.268  1.00  0.00           H  
ATOM   4612  HD3 LYS   300      47.297  33.370  23.294  1.00  0.00           H  
ATOM   4613  CE  LYS   300      45.566  32.933  22.470  1.00  0.00           C  
ATOM   4614  HE2 LYS   300      45.541  32.121  23.198  1.00  0.00           H  
ATOM   4615  HE3 LYS   300      44.578  33.389  22.412  1.00  0.00           H  
ATOM   4616  NZ  LYS   300      45.925  32.416  21.098  1.00  0.00           N  
ATOM   4617  HZ1 LYS   300      45.277  31.755  20.693  1.00  0.00           H  
ATOM   4618  HZ2 LYS   300      46.068  33.194  20.470  1.00  0.00           H  
ATOM   4619  HZ3 LYS   300      46.790  31.903  21.193  1.00  0.00           H  
ATOM   4620  C   LYS   300      48.893  36.396  26.094  1.00  0.00           C  
ATOM   4621  O   LYS   300      48.645  37.615  26.075  1.00  0.00           O  
ATOM   4622  N   VAL   301      49.899  35.808  26.772  1.00  0.00           N  
ATOM   4623  H   VAL   301      50.085  34.847  26.522  1.00  0.00           H  
ATOM   4624  CA  VAL   301      50.734  36.454  27.817  1.00  0.00           C  
ATOM   4625  HA  VAL   301      50.743  37.493  27.486  1.00  0.00           H  
ATOM   4626  CB  VAL   301      50.161  36.273  29.233  1.00  0.00           C  
ATOM   4627  HB  VAL   301      50.837  36.716  29.965  1.00  0.00           H  
ATOM   4628  CG1 VAL   301      48.686  36.811  29.393  1.00  0.00           C  
ATOM   4629 HG11 VAL   301      48.562  37.038  30.452  1.00  0.00           H  
ATOM   4630 HG12 VAL   301      48.500  37.719  28.819  1.00  0.00           H  
ATOM   4631 HG13 VAL   301      47.965  36.037  29.133  1.00  0.00           H  
ATOM   4632  CG2 VAL   301      50.052  34.730  29.614  1.00  0.00           C  
ATOM   4633 HG21 VAL   301      50.982  34.255  29.302  1.00  0.00           H  
ATOM   4634 HG22 VAL   301      49.737  34.583  30.647  1.00  0.00           H  
ATOM   4635 HG23 VAL   301      49.276  34.233  29.031  1.00  0.00           H  
ATOM   4636  C   VAL   301      52.230  36.201  27.662  1.00  0.00           C  
ATOM   4637  O   VAL   301      52.565  35.125  27.194  1.00  0.00           O  
ATOM   4638  N   PRO   302      53.150  37.080  28.039  1.00  0.00           N  
ATOM   4639  CD  PRO   302      53.087  38.473  28.545  1.00  0.00           C  
ATOM   4640  HD2 PRO   302      52.588  38.452  29.514  1.00  0.00           H  
ATOM   4641  HD3 PRO   302      52.549  39.105  27.838  1.00  0.00           H  
ATOM   4642  CG  PRO   302      54.498  39.067  28.709  1.00  0.00           C  
ATOM   4643  HG2 PRO   302      54.839  38.932  29.736  1.00  0.00           H  
ATOM   4644  HG3 PRO   302      54.479  40.120  28.427  1.00  0.00           H  
ATOM   4645  CB  PRO   302      55.310  38.130  27.835  1.00  0.00           C  
ATOM   4646  HB2 PRO   302      56.361  38.018  28.101  1.00  0.00           H  
ATOM   4647  HB3 PRO   302      55.191  38.396  26.784  1.00  0.00           H  
ATOM   4648  CA  PRO   302      54.660  36.799  27.987  1.00  0.00           C  
ATOM   4649  HA  PRO   302      54.823  36.170  27.112  1.00  0.00           H  
ATOM   4650  C   PRO   302      55.272  36.023  29.145  1.00  0.00           C  
ATOM   4651  O   PRO   302      54.748  35.985  30.259  1.00  0.00           O  
ATOM   4652  N   TYR   303      56.458  35.470  28.895  1.00  0.00           N  
ATOM   4653  H   TYR   303      56.800  35.533  27.947  1.00  0.00           H  
ATOM   4654  CA  TYR   303      57.499  35.102  29.850  1.00  0.00           C  
ATOM   4655  HA  TYR   303      57.233  35.687  30.731  1.00  0.00           H  
ATOM   4656  CB  TYR   303      57.471  33.579  30.198  1.00  0.00           C  
ATOM   4657  HB2 TYR   303      58.095  33.434  31.080  1.00  0.00           H  
ATOM   4658  HB3 TYR   303      56.450  33.420  30.542  1.00  0.00           H  
ATOM   4659  CG  TYR   303      57.864  32.625  29.103  1.00  0.00           C  
ATOM   4660  CD1 TYR   303      59.108  32.022  28.979  1.00  0.00           C  
ATOM   4661  HD1 TYR   303      59.868  32.399  29.648  1.00  0.00           H  
ATOM   4662  CE1 TYR   303      59.413  31.044  28.067  1.00  0.00           C  
ATOM   4663  HE1 TYR   303      60.399  30.631  27.912  1.00  0.00           H  
ATOM   4664  CZ  TYR   303      58.358  30.561  27.231  1.00  0.00           C  
ATOM   4665  OH  TYR   303      58.650  29.609  26.291  1.00  0.00           O  
ATOM   4666  HH  TYR   303      57.845  29.396  25.812  1.00  0.00           H  
ATOM   4667  CE2 TYR   303      57.082  31.175  27.298  1.00  0.00           C  
ATOM   4668  HE2 TYR   303      56.289  30.703  26.737  1.00  0.00           H  
ATOM   4669  CD2 TYR   303      56.856  32.237  28.213  1.00  0.00           C  
ATOM   4670  HD2 TYR   303      55.913  32.739  28.370  1.00  0.00           H  
ATOM   4671  C   TYR   303      58.908  35.577  29.321  1.00  0.00           C  
ATOM   4672  O   TYR   303      59.126  36.005  28.210  1.00  0.00           O  
ATOM   4673  N   ILE   304      59.886  35.518  30.264  1.00  0.00           N  
ATOM   4674  H   ILE   304      59.827  35.345  31.258  1.00  0.00           H  
ATOM   4675  CA  ILE   304      61.236  36.004  29.983  1.00  0.00           C  
ATOM   4676  HA  ILE   304      61.381  35.848  28.914  1.00  0.00           H  
ATOM   4677  CB  ILE   304      61.253  37.558  30.170  1.00  0.00           C  
ATOM   4678  HB  ILE   304      60.398  37.879  29.574  1.00  0.00           H  
ATOM   4679  CG2 ILE   304      61.137  38.092  31.611  1.00  0.00           C  
ATOM   4680 HG21 ILE   304      60.162  37.734  31.944  1.00  0.00           H  
ATOM   4681 HG22 ILE   304      61.905  37.556  32.168  1.00  0.00           H  
ATOM   4682 HG23 ILE   304      61.184  39.181  31.634  1.00  0.00           H  
ATOM   4683  CG1 ILE   304      62.510  38.118  29.588  1.00  0.00           C  
ATOM   4684 HG12 ILE   304      63.320  37.762  30.225  1.00  0.00           H  
ATOM   4685 HG13 ILE   304      62.802  37.674  28.636  1.00  0.00           H  
ATOM   4686  CD1 ILE   304      62.460  39.619  29.375  1.00  0.00           C  
ATOM   4687 HD11 ILE   304      61.629  39.983  28.770  1.00  0.00           H  
ATOM   4688 HD12 ILE   304      62.677  40.147  30.303  1.00  0.00           H  
ATOM   4689 HD13 ILE   304      63.309  39.901  28.751  1.00  0.00           H  
ATOM   4690  C   ILE   304      62.238  35.184  30.811  1.00  0.00           C  
ATOM   4691  O   ILE   304      61.914  34.882  31.932  1.00  0.00           O  
ATOM   4692  N   PHE   305      63.423  34.803  30.297  1.00  0.00           N  
ATOM   4693  H   PHE   305      63.647  35.042  29.341  1.00  0.00           H  
ATOM   4694  CA  PHE   305      64.375  34.000  31.030  1.00  0.00           C  
ATOM   4695  HA  PHE   305      64.213  34.175  32.094  1.00  0.00           H  
ATOM   4696  CB  PHE   305      64.173  32.511  30.724  1.00  0.00           C  
ATOM   4697  HB2 PHE   305      64.765  31.954  31.451  1.00  0.00           H  
ATOM   4698  HB3 PHE   305      63.104  32.306  30.787  1.00  0.00           H  
ATOM   4699  CG  PHE   305      64.659  32.110  29.277  1.00  0.00           C  
ATOM   4700  CD1 PHE   305      63.947  32.498  28.151  1.00  0.00           C  
ATOM   4701  HD1 PHE   305      63.033  33.054  28.299  1.00  0.00           H  
ATOM   4702  CE1 PHE   305      64.292  32.088  26.886  1.00  0.00           C  
ATOM   4703  HE1 PHE   305      63.876  32.399  25.939  1.00  0.00           H  
ATOM   4704  CZ  PHE   305      65.598  31.470  26.695  1.00  0.00           C  
ATOM   4705  HZ  PHE   305      66.022  31.406  25.703  1.00  0.00           H  
ATOM   4706  CE2 PHE   305      66.236  30.991  27.852  1.00  0.00           C  
ATOM   4707  HE2 PHE   305      67.224  30.554  27.834  1.00  0.00           H  
ATOM   4708  CD2 PHE   305      65.823  31.386  29.130  1.00  0.00           C  
ATOM   4709  HD2 PHE   305      66.392  31.135  30.013  1.00  0.00           H  
ATOM   4710  C   PHE   305      65.835  34.493  30.677  1.00  0.00           C  
ATOM   4711  O   PHE   305      66.126  35.008  29.623  1.00  0.00           O  
ATOM   4712  N   ARG   306      66.811  34.336  31.632  1.00  0.00           N  
ATOM   4713  H   ARG   306      66.559  33.871  32.493  1.00  0.00           H  
ATOM   4714  CA  ARG   306      68.251  34.574  31.485  1.00  0.00           C  
ATOM   4715  HA  ARG   306      68.462  34.372  30.435  1.00  0.00           H  
ATOM   4716  CB  ARG   306      68.522  36.121  31.720  1.00  0.00           C  
ATOM   4717  HB2 ARG   306      67.671  36.710  31.376  1.00  0.00           H  
ATOM   4718  HB3 ARG   306      68.858  36.361  32.729  1.00  0.00           H  
ATOM   4719  CG  ARG   306      69.631  36.553  30.807  1.00  0.00           C  
ATOM   4720  HG2 ARG   306      70.383  35.764  30.822  1.00  0.00           H  
ATOM   4721  HG3 ARG   306      69.256  36.471  29.787  1.00  0.00           H  
ATOM   4722  CD  ARG   306      70.155  37.996  31.136  1.00  0.00           C  
ATOM   4723  HD2 ARG   306      70.715  38.469  30.329  1.00  0.00           H  
ATOM   4724  HD3 ARG   306      69.217  38.517  31.328  1.00  0.00           H  
ATOM   4725  NE  ARG   306      71.151  37.944  32.292  1.00  0.00           N  
ATOM   4726  HE  ARG   306      71.487  37.028  32.553  1.00  0.00           H  
ATOM   4727  CZ  ARG   306      71.511  38.940  33.041  1.00  0.00           C  
ATOM   4728  NH1 ARG   306      71.053  40.117  32.724  1.00  0.00           N  
ATOM   4729 HH11 ARG   306      70.623  40.330  31.836  1.00  0.00           H  
ATOM   4730 HH12 ARG   306      71.362  40.855  33.341  1.00  0.00           H  
ATOM   4731  NH2 ARG   306      72.285  38.722  34.032  1.00  0.00           N  
ATOM   4732 HH21 ARG   306      72.683  37.800  34.134  1.00  0.00           H  
ATOM   4733 HH22 ARG   306      72.381  39.434  34.742  1.00  0.00           H  
ATOM   4734  C   ARG   306      69.125  33.735  32.374  1.00  0.00           C  
ATOM   4735  O   ARG   306      68.755  33.679  33.506  1.00  0.00           O  
ATOM   4736  N   ASP   307      70.103  33.099  31.913  1.00  0.00           N  
ATOM   4737  H   ASP   307      70.534  33.432  31.062  1.00  0.00           H  
ATOM   4738  CA  ASP   307      71.151  32.373  32.700  1.00  0.00           C  
ATOM   4739  HA  ASP   307      71.871  32.127  31.919  1.00  0.00           H  
ATOM   4740  CB  ASP   307      71.785  33.238  33.735  1.00  0.00           C  
ATOM   4741  HB2 ASP   307      71.237  33.173  34.675  1.00  0.00           H  
ATOM   4742  HB3 ASP   307      72.728  32.746  33.972  1.00  0.00           H  
ATOM   4743  CG  ASP   307      72.101  34.704  33.295  1.00  0.00           C  
ATOM   4744  OD1 ASP   307      72.537  34.912  32.165  1.00  0.00           O  
ATOM   4745  OD2 ASP   307      71.855  35.724  34.014  1.00  0.00           O  
ATOM   4746  C   ASP   307      70.615  31.047  33.324  1.00  0.00           C  
ATOM   4747  O   ASP   307      70.910  29.977  32.753  1.00  0.00           O  
ATOM   4748  N   ASN   308      69.772  31.244  34.278  1.00  0.00           N  
ATOM   4749  H   ASN   308      69.372  32.164  34.396  1.00  0.00           H  
ATOM   4750  CA  ASN   308      69.347  30.204  35.208  1.00  0.00           C  
ATOM   4751  HA  ASN   308      69.312  29.212  34.757  1.00  0.00           H  
ATOM   4752  CB  ASN   308      70.231  29.993  36.422  1.00  0.00           C  
ATOM   4753  HB2 ASN   308      69.984  29.051  36.911  1.00  0.00           H  
ATOM   4754  HB3 ASN   308      71.290  29.933  36.173  1.00  0.00           H  
ATOM   4755  CG  ASN   308      70.141  31.182  37.459  1.00  0.00           C  
ATOM   4756  OD1 ASN   308      69.945  32.358  37.135  1.00  0.00           O  
ATOM   4757  ND2 ASN   308      70.580  30.930  38.651  1.00  0.00           N  
ATOM   4758 HD21 ASN   308      70.665  31.717  39.278  1.00  0.00           H  
ATOM   4759 HD22 ASN   308      71.014  30.019  38.686  1.00  0.00           H  
ATOM   4760  C   ASN   308      67.931  30.532  35.733  1.00  0.00           C  
ATOM   4761  O   ASN   308      67.416  29.795  36.557  1.00  0.00           O  
ATOM   4762  N   GLN   309      67.212  31.609  35.283  1.00  0.00           N  
ATOM   4763  H   GLN   309      67.590  32.181  34.541  1.00  0.00           H  
ATOM   4764  CA  GLN   309      66.018  32.059  36.027  1.00  0.00           C  
ATOM   4765  HA  GLN   309      65.434  31.252  36.469  1.00  0.00           H  
ATOM   4766  CB  GLN   309      66.433  32.955  37.140  1.00  0.00           C  
ATOM   4767  HB2 GLN   309      65.550  33.045  37.774  1.00  0.00           H  
ATOM   4768  HB3 GLN   309      67.222  32.558  37.779  1.00  0.00           H  
ATOM   4769  CG  GLN   309      66.979  34.304  36.710  1.00  0.00           C  
ATOM   4770  HG2 GLN   309      67.908  34.141  36.164  1.00  0.00           H  
ATOM   4771  HG3 GLN   309      66.330  34.930  36.097  1.00  0.00           H  
ATOM   4772  CD  GLN   309      67.270  35.272  37.894  1.00  0.00           C  
ATOM   4773  OE1 GLN   309      66.676  35.302  38.960  1.00  0.00           O  
ATOM   4774  NE2 GLN   309      68.140  36.186  37.735  1.00  0.00           N  
ATOM   4775 HE21 GLN   309      68.247  36.789  38.538  1.00  0.00           H  
ATOM   4776 HE22 GLN   309      68.761  36.205  36.939  1.00  0.00           H  
ATOM   4777  C   GLN   309      65.012  32.692  35.056  1.00  0.00           C  
ATOM   4778  O   GLN   309      65.383  33.375  34.141  1.00  0.00           O  
ATOM   4779  N   TRP   310      63.739  32.328  35.434  1.00  0.00           N  
ATOM   4780  H   TRP   310      63.483  31.799  36.255  1.00  0.00           H  
ATOM   4781  CA  TRP   310      62.510  32.527  34.591  1.00  0.00           C  
ATOM   4782  HA  TRP   310      62.771  33.109  33.707  1.00  0.00           H  
ATOM   4783  CB  TRP   310      61.962  31.172  34.224  1.00  0.00           C  
ATOM   4784  HB2 TRP   310      62.882  30.665  33.933  1.00  0.00           H  
ATOM   4785  HB3 TRP   310      61.526  30.707  35.108  1.00  0.00           H  
ATOM   4786  CG  TRP   310      60.919  30.926  33.231  1.00  0.00           C  
ATOM   4787  CD1 TRP   310      61.010  30.259  31.959  1.00  0.00           C  
ATOM   4788  HD1 TRP   310      61.938  29.851  31.587  1.00  0.00           H  
ATOM   4789  NE1 TRP   310      59.822  30.064  31.391  1.00  0.00           N  
ATOM   4790  HE1 TRP   310      59.751  29.457  30.587  1.00  0.00           H  
ATOM   4791  CE2 TRP   310      58.821  30.488  32.231  1.00  0.00           C  
ATOM   4792  CZ2 TRP   310      57.421  30.560  32.026  1.00  0.00           C  
ATOM   4793  HZ2 TRP   310      57.019  30.123  31.124  1.00  0.00           H  
ATOM   4794  CH2 TRP   310      56.679  31.076  33.126  1.00  0.00           C  
ATOM   4795  HH2 TRP   310      55.611  30.967  33.004  1.00  0.00           H  
ATOM   4796  CZ3 TRP   310      57.191  31.652  34.185  1.00  0.00           C  
ATOM   4797  HZ3 TRP   310      56.524  32.062  34.930  1.00  0.00           H  
ATOM   4798  CE3 TRP   310      58.568  31.718  34.353  1.00  0.00           C  
ATOM   4799  HE3 TRP   310      58.856  32.314  35.207  1.00  0.00           H  
ATOM   4800  CD2 TRP   310      59.479  31.172  33.389  1.00  0.00           C  
ATOM   4801  C   TRP   310      61.451  33.402  35.253  1.00  0.00           C  
ATOM   4802  O   TRP   310      61.234  33.296  36.475  1.00  0.00           O  
ATOM   4803  N   VAL   311      60.869  34.385  34.552  1.00  0.00           N  
ATOM   4804  H   VAL   311      61.197  34.473  33.601  1.00  0.00           H  
ATOM   4805  CA  VAL   311      59.732  35.201  35.126  1.00  0.00           C  
ATOM   4806  HA  VAL   311      59.399  34.718  36.046  1.00  0.00           H  
ATOM   4807  CB  VAL   311      60.325  36.627  35.349  1.00  0.00           C  
ATOM   4808  HB  VAL   311      60.845  36.941  34.444  1.00  0.00           H  
ATOM   4809  CG1 VAL   311      59.196  37.640  35.669  1.00  0.00           C  
ATOM   4810 HG11 VAL   311      58.498  37.538  36.500  1.00  0.00           H  
ATOM   4811 HG12 VAL   311      59.600  38.627  35.898  1.00  0.00           H  
ATOM   4812 HG13 VAL   311      58.595  37.787  34.772  1.00  0.00           H  
ATOM   4813  CG2 VAL   311      61.397  36.781  36.453  1.00  0.00           C  
ATOM   4814 HG21 VAL   311      61.723  37.822  36.468  1.00  0.00           H  
ATOM   4815 HG22 VAL   311      61.004  36.368  37.381  1.00  0.00           H  
ATOM   4816 HG23 VAL   311      62.330  36.275  36.203  1.00  0.00           H  
ATOM   4817  C   VAL   311      58.562  35.119  34.087  1.00  0.00           C  
ATOM   4818  O   VAL   311      58.717  35.155  32.852  1.00  0.00           O  
ATOM   4819  N   GLY   312      57.327  35.018  34.669  1.00  0.00           N  
ATOM   4820  H   GLY   312      57.315  35.022  35.679  1.00  0.00           H  
ATOM   4821  CA  GLY   312      56.075  35.063  33.874  1.00  0.00           C  
ATOM   4822  HA2 GLY   312      56.264  35.106  32.801  1.00  0.00           H  
ATOM   4823  HA3 GLY   312      55.512  34.191  34.208  1.00  0.00           H  
ATOM   4824  C   GLY   312      55.446  36.404  34.369  1.00  0.00           C  
ATOM   4825  O   GLY   312      55.377  36.640  35.608  1.00  0.00           O  
ATOM   4826  N   PHE   313      54.866  37.145  33.452  1.00  0.00           N  
ATOM   4827  H   PHE   313      54.877  36.868  32.481  1.00  0.00           H  
ATOM   4828  CA  PHE   313      54.532  38.565  33.751  1.00  0.00           C  
ATOM   4829  HA  PHE   313      54.185  38.692  34.776  1.00  0.00           H  
ATOM   4830  CB  PHE   313      55.894  39.415  33.652  1.00  0.00           C  
ATOM   4831  HB2 PHE   313      55.623  40.428  33.951  1.00  0.00           H  
ATOM   4832  HB3 PHE   313      56.570  39.014  34.407  1.00  0.00           H  
ATOM   4833  CG  PHE   313      56.597  39.710  32.358  1.00  0.00           C  
ATOM   4834  CD1 PHE   313      57.249  38.643  31.703  1.00  0.00           C  
ATOM   4835  HD1 PHE   313      57.277  37.669  32.169  1.00  0.00           H  
ATOM   4836  CE1 PHE   313      57.788  38.827  30.387  1.00  0.00           C  
ATOM   4837  HE1 PHE   313      58.360  38.015  29.963  1.00  0.00           H  
ATOM   4838  CZ  PHE   313      57.782  40.054  29.801  1.00  0.00           C  
ATOM   4839  HZ  PHE   313      58.294  40.256  28.872  1.00  0.00           H  
ATOM   4840  CE2 PHE   313      57.080  41.120  30.432  1.00  0.00           C  
ATOM   4841  HE2 PHE   313      56.909  42.047  29.905  1.00  0.00           H  
ATOM   4842  CD2 PHE   313      56.486  40.941  31.705  1.00  0.00           C  
ATOM   4843  HD2 PHE   313      55.993  41.787  32.160  1.00  0.00           H  
ATOM   4844  C   PHE   313      53.495  39.063  32.802  1.00  0.00           C  
ATOM   4845  O   PHE   313      53.174  38.398  31.793  1.00  0.00           O  
ATOM   4846  N   ASP   314      52.855  40.135  33.108  1.00  0.00           N  
ATOM   4847  H   ASP   314      53.124  40.579  33.974  1.00  0.00           H  
ATOM   4848  CA  ASP   314      52.084  40.937  32.264  1.00  0.00           C  
ATOM   4849  HA  ASP   314      51.643  40.305  31.493  1.00  0.00           H  
ATOM   4850  CB  ASP   314      51.030  41.678  33.069  1.00  0.00           C  
ATOM   4851  HB2 ASP   314      51.357  41.982  34.063  1.00  0.00           H  
ATOM   4852  HB3 ASP   314      50.726  42.567  32.515  1.00  0.00           H  
ATOM   4853  CG  ASP   314      49.792  40.820  33.180  1.00  0.00           C  
ATOM   4854  OD1 ASP   314      49.681  39.976  34.087  1.00  0.00           O  
ATOM   4855  OD2 ASP   314      48.915  40.929  32.296  1.00  0.00           O  
ATOM   4856  C   ASP   314      52.930  41.972  31.545  1.00  0.00           C  
ATOM   4857  O   ASP   314      53.811  42.591  32.113  1.00  0.00           O  
ATOM   4858  N   ASP   315      52.547  42.204  30.283  1.00  0.00           N  
ATOM   4859  H   ASP   315      51.730  41.742  29.912  1.00  0.00           H  
ATOM   4860  CA  ASP   315      52.937  43.420  29.560  1.00  0.00           C  
ATOM   4861  HA  ASP   315      53.399  44.174  30.198  1.00  0.00           H  
ATOM   4862  CB  ASP   315      53.950  42.987  28.458  1.00  0.00           C  
ATOM   4863  HB2 ASP   315      54.461  43.837  28.007  1.00  0.00           H  
ATOM   4864  HB3 ASP   315      54.655  42.344  28.985  1.00  0.00           H  
ATOM   4865  CG  ASP   315      53.393  42.207  27.285  1.00  0.00           C  
ATOM   4866  OD1 ASP   315      52.210  41.816  27.313  1.00  0.00           O  
ATOM   4867  OD2 ASP   315      54.132  41.971  26.272  1.00  0.00           O  
ATOM   4868  C   ASP   315      51.734  44.254  28.977  1.00  0.00           C  
ATOM   4869  O   ASP   315      50.572  43.922  29.260  1.00  0.00           O  
ATOM   4870  N   VAL   316      52.028  45.272  28.177  1.00  0.00           N  
ATOM   4871  H   VAL   316      53.014  45.414  28.014  1.00  0.00           H  
ATOM   4872  CA  VAL   316      50.956  46.199  27.715  1.00  0.00           C  
ATOM   4873  HA  VAL   316      50.374  46.625  28.533  1.00  0.00           H  
ATOM   4874  CB  VAL   316      51.716  47.306  26.956  1.00  0.00           C  
ATOM   4875  HB  VAL   316      52.405  46.958  26.187  1.00  0.00           H  
ATOM   4876  CG1 VAL   316      50.665  48.316  26.370  1.00  0.00           C  
ATOM   4877 HG11 VAL   316      51.208  49.177  25.982  1.00  0.00           H  
ATOM   4878 HG12 VAL   316      50.163  47.828  25.534  1.00  0.00           H  
ATOM   4879 HG13 VAL   316      49.934  48.652  27.106  1.00  0.00           H  
ATOM   4880  CG2 VAL   316      52.524  48.160  27.871  1.00  0.00           C  
ATOM   4881 HG21 VAL   316      51.876  48.637  28.607  1.00  0.00           H  
ATOM   4882 HG22 VAL   316      53.171  47.533  28.484  1.00  0.00           H  
ATOM   4883 HG23 VAL   316      53.217  48.841  27.377  1.00  0.00           H  
ATOM   4884  C   VAL   316      49.970  45.377  26.715  1.00  0.00           C  
ATOM   4885  O   VAL   316      48.741  45.628  26.740  1.00  0.00           O  
ATOM   4886  N   GLU   317      50.550  44.498  25.890  1.00  0.00           N  
ATOM   4887  H   GLU   317      51.548  44.379  25.990  1.00  0.00           H  
ATOM   4888  CA  GLU   317      49.766  43.632  24.947  1.00  0.00           C  
ATOM   4889  HA  GLU   317      49.135  44.341  24.411  1.00  0.00           H  
ATOM   4890  CB  GLU   317      50.846  42.998  24.026  1.00  0.00           C  
ATOM   4891  HB2 GLU   317      51.446  43.806  23.607  1.00  0.00           H  
ATOM   4892  HB3 GLU   317      51.621  42.485  24.594  1.00  0.00           H  
ATOM   4893  CG  GLU   317      50.318  42.219  22.843  1.00  0.00           C  
ATOM   4894  HG2 GLU   317      51.180  41.871  22.275  1.00  0.00           H  
ATOM   4895  HG3 GLU   317      49.872  41.279  23.168  1.00  0.00           H  
ATOM   4896  CD  GLU   317      49.415  43.056  21.840  1.00  0.00           C  
ATOM   4897  OE1 GLU   317      48.415  42.474  21.308  1.00  0.00           O  
ATOM   4898  OE2 GLU   317      49.692  44.245  21.623  1.00  0.00           O  
ATOM   4899  C   GLU   317      48.889  42.637  25.689  1.00  0.00           C  
ATOM   4900  O   GLU   317      47.810  42.232  25.123  1.00  0.00           O  
ATOM   4901  N   SER   318      49.334  42.157  26.880  1.00  0.00           N  
ATOM   4902  H   SER   318      50.219  42.464  27.259  1.00  0.00           H  
ATOM   4903  CA  SER   318      48.455  41.417  27.777  1.00  0.00           C  
ATOM   4904  HA  SER   318      48.057  40.544  27.259  1.00  0.00           H  
ATOM   4905  CB  SER   318      49.191  40.904  28.974  1.00  0.00           C  
ATOM   4906  HB2 SER   318      49.813  40.086  28.610  1.00  0.00           H  
ATOM   4907  HB3 SER   318      49.627  41.640  29.649  1.00  0.00           H  
ATOM   4908  OG  SER   318      48.288  40.257  29.817  1.00  0.00           O  
ATOM   4909  HG  SER   318      48.508  40.525  30.712  1.00  0.00           H  
ATOM   4910  C   SER   318      47.315  42.299  28.260  1.00  0.00           C  
ATOM   4911  O   SER   318      46.148  41.972  27.989  1.00  0.00           O  
ATOM   4912  N   PHE   319      47.665  43.485  28.820  1.00  0.00           N  
ATOM   4913  H   PHE   319      48.657  43.666  28.879  1.00  0.00           H  
ATOM   4914  CA  PHE   319      46.638  44.410  29.300  1.00  0.00           C  
ATOM   4915  HA  PHE   319      45.988  43.914  30.022  1.00  0.00           H  
ATOM   4916  CB  PHE   319      47.318  45.676  29.919  1.00  0.00           C  
ATOM   4917  HB2 PHE   319      48.259  45.877  29.408  1.00  0.00           H  
ATOM   4918  HB3 PHE   319      46.613  46.503  29.822  1.00  0.00           H  
ATOM   4919  CG  PHE   319      47.732  45.642  31.392  1.00  0.00           C  
ATOM   4920  CD1 PHE   319      48.282  44.431  31.860  1.00  0.00           C  
ATOM   4921  HD1 PHE   319      48.571  43.585  31.255  1.00  0.00           H  
ATOM   4922  CE1 PHE   319      48.515  44.246  33.280  1.00  0.00           C  
ATOM   4923  HE1 PHE   319      48.688  43.281  33.732  1.00  0.00           H  
ATOM   4924  CZ  PHE   319      47.977  45.263  34.150  1.00  0.00           C  
ATOM   4925  HZ  PHE   319      48.049  45.085  35.213  1.00  0.00           H  
ATOM   4926  CE2 PHE   319      47.540  46.520  33.681  1.00  0.00           C  
ATOM   4927  HE2 PHE   319      47.214  47.312  34.338  1.00  0.00           H  
ATOM   4928  CD2 PHE   319      47.389  46.627  32.305  1.00  0.00           C  
ATOM   4929  HD2 PHE   319      46.784  47.432  31.913  1.00  0.00           H  
ATOM   4930  C   PHE   319      45.596  44.819  28.116  1.00  0.00           C  
ATOM   4931  O   PHE   319      44.396  44.753  28.409  1.00  0.00           O  
ATOM   4932  N   LYS   320      46.027  45.227  26.928  1.00  0.00           N  
ATOM   4933  H   LYS   320      47.008  45.449  26.840  1.00  0.00           H  
ATOM   4934  CA  LYS   320      45.142  45.289  25.723  1.00  0.00           C  
ATOM   4935  HA  LYS   320      44.440  46.119  25.796  1.00  0.00           H  
ATOM   4936  CB  LYS   320      46.198  45.484  24.514  1.00  0.00           C  
ATOM   4937  HB2 LYS   320      46.955  44.700  24.505  1.00  0.00           H
[truncated: 46,320,391 more chars]
