# Supplementary material for: MISATO: machine learning dataset of protein–ligand complexes for structure-based drug discovery
Source: Nat Comput Sci. 2024 May 10;4(5):367–78. doi: 10.1038/s43588-024-00627-2 (PMC11136668; doi:10.1038/s43588-024-00627-2)
Supplement: Supplementary file 7 — Statistical source data for Fig. 3 showing MD trajectories for the described structures. [file 43588_2024_627_MOESM7_ESM.zip › Figure3/3d_upper_panel_4zyz_pdb.txt]

CRYST1   82.716   82.716   82.716 109.47 109.47 109.47               1
MODEL     1
ATOM      1  N   ALA     1      25.822  34.858  46.360  1.00  0.00           N  
ATOM      2  H1  ALA     1      25.987  35.033  45.379  1.00  0.00           H  
ATOM      3  H2  ALA     1      24.914  35.199  46.641  1.00  0.00           H  
ATOM      4  H3  ALA     1      25.652  33.877  46.531  1.00  0.00           H  
ATOM      5  CA  ALA     1      26.975  35.370  47.196  1.00  0.00           C  
ATOM      6  HA  ALA     1      26.652  35.239  48.228  1.00  0.00           H  
ATOM      7  CB  ALA     1      28.211  34.466  47.038  1.00  0.00           C  
ATOM      8  HB1 ALA     1      29.006  34.892  47.650  1.00  0.00           H  
ATOM      9  HB2 ALA     1      28.058  33.433  47.349  1.00  0.00           H  
ATOM     10  HB3 ALA     1      28.631  34.473  46.031  1.00  0.00           H  
ATOM     11  C   ALA     1      27.181  36.814  46.872  1.00  0.00           C  
ATOM     12  O   ALA     1      27.171  37.138  45.659  1.00  0.00           O  
ATOM     13  N   ARG     2      27.445  37.702  47.831  1.00  0.00           N  
ATOM     14  H   ARG     2      27.459  37.386  48.790  1.00  0.00           H  
ATOM     15  CA  ARG     2      27.628  39.155  47.666  1.00  0.00           C  
ATOM     16  HA  ARG     2      27.077  39.412  46.761  1.00  0.00           H  
ATOM     17  CB  ARG     2      27.006  39.887  48.772  1.00  0.00           C  
ATOM     18  HB2 ARG     2      27.524  39.634  49.698  1.00  0.00           H  
ATOM     19  HB3 ARG     2      27.029  40.957  48.567  1.00  0.00           H  
ATOM     20  CG  ARG     2      25.515  39.605  48.973  1.00  0.00           C  
ATOM     21  HG2 ARG     2      25.307  38.608  49.361  1.00  0.00           H  
ATOM     22  HG3 ARG     2      25.221  40.200  49.838  1.00  0.00           H  
ATOM     23  CD  ARG     2      24.684  39.866  47.699  1.00  0.00           C  
ATOM     24  HD2 ARG     2      25.012  40.857  47.384  1.00  0.00           H  
ATOM     25  HD3 ARG     2      24.992  39.138  46.950  1.00  0.00           H  
ATOM     26  NE  ARG     2      23.268  39.810  47.896  1.00  0.00           N  
ATOM     27  HE  ARG     2      22.906  38.872  47.994  1.00  0.00           H  
ATOM     28  CZ  ARG     2      22.338  40.742  47.849  1.00  0.00           C  
ATOM     29  NH1 ARG     2      22.699  42.033  47.793  1.00  0.00           N  
ATOM     30 HH11 ARG     2      23.687  42.244  47.786  1.00  0.00           H  
ATOM     31 HH12 ARG     2      21.986  42.748  47.756  1.00  0.00           H  
ATOM     32  NH2 ARG     2      21.062  40.598  47.892  1.00  0.00           N  
ATOM     33 HH21 ARG     2      20.633  39.687  47.812  1.00  0.00           H  
ATOM     34 HH22 ARG     2      20.427  41.359  48.085  1.00  0.00           H  
ATOM     35  C   ARG     2      29.088  39.664  47.444  1.00  0.00           C  
ATOM     36  O   ARG     2      29.999  39.064  48.072  1.00  0.00           O  
ATOM     37  N   VAL     3      29.332  40.559  46.445  1.00  0.00           N  
ATOM     38  H   VAL     3      28.641  40.738  45.731  1.00  0.00           H  
ATOM     39  CA  VAL     3      30.719  40.826  45.825  1.00  0.00           C  
ATOM     40  HA  VAL     3      31.417  40.208  46.389  1.00  0.00           H  
ATOM     41  CB  VAL     3      30.793  40.330  44.328  1.00  0.00           C  
ATOM     42  HB  VAL     3      30.073  40.807  43.663  1.00  0.00           H  
ATOM     43  CG1 VAL     3      32.198  40.608  43.726  1.00  0.00           C  
ATOM     44 HG11 VAL     3      32.921  39.958  44.218  1.00  0.00           H  
ATOM     45 HG12 VAL     3      32.068  40.289  42.692  1.00  0.00           H  
ATOM     46 HG13 VAL     3      32.425  41.674  43.718  1.00  0.00           H  
ATOM     47  CG2 VAL     3      30.659  38.794  44.248  1.00  0.00           C  
ATOM     48 HG21 VAL     3      30.596  38.460  43.212  1.00  0.00           H  
ATOM     49 HG22 VAL     3      31.583  38.306  44.559  1.00  0.00           H  
ATOM     50 HG23 VAL     3      29.876  38.383  44.885  1.00  0.00           H  
ATOM     51  C   VAL     3      31.140  42.220  46.019  1.00  0.00           C  
ATOM     52  O   VAL     3      30.358  43.194  45.783  1.00  0.00           O  
ATOM     53  N   ALA     4      32.319  42.490  46.625  1.00  0.00           N  
ATOM     54  H   ALA     4      32.795  41.670  46.972  1.00  0.00           H  
ATOM     55  CA  ALA     4      33.055  43.785  46.550  1.00  0.00           C  
ATOM     56  HA  ALA     4      32.347  44.551  46.234  1.00  0.00           H  
ATOM     57  CB  ALA     4      33.687  44.306  47.860  1.00  0.00           C  
ATOM     58  HB1 ALA     4      34.214  45.199  47.523  1.00  0.00           H  
ATOM     59  HB2 ALA     4      32.855  44.610  48.494  1.00  0.00           H  
ATOM     60  HB3 ALA     4      34.441  43.610  48.228  1.00  0.00           H  
ATOM     61  C   ALA     4      34.153  43.669  45.496  1.00  0.00           C  
ATOM     62  O   ALA     4      34.750  42.620  45.182  1.00  0.00           O  
ATOM     63  N   VAL     5      34.489  44.817  44.962  1.00  0.00           N  
ATOM     64  H   VAL     5      34.011  45.643  45.293  1.00  0.00           H  
ATOM     65  CA  VAL     5      35.691  45.005  44.191  1.00  0.00           C  
ATOM     66  HA  VAL     5      36.337  44.128  44.168  1.00  0.00           H  
ATOM     67  CB  VAL     5      35.349  45.347  42.640  1.00  0.00           C  
ATOM     68  HB  VAL     5      34.891  46.332  42.543  1.00  0.00           H  
ATOM     69  CG1 VAL     5      36.590  45.282  41.717  1.00  0.00           C  
ATOM     70 HG11 VAL     5      37.388  45.987  41.950  1.00  0.00           H  
ATOM     71 HG12 VAL     5      36.996  44.270  41.749  1.00  0.00           H  
ATOM     72 HG13 VAL     5      36.226  45.410  40.698  1.00  0.00           H  
ATOM     73  CG2 VAL     5      34.390  44.254  42.170  1.00  0.00           C  
ATOM     74 HG21 VAL     5      34.780  43.262  42.397  1.00  0.00           H  
ATOM     75 HG22 VAL     5      33.372  44.303  42.558  1.00  0.00           H  
ATOM     76 HG23 VAL     5      34.295  44.221  41.085  1.00  0.00           H  
ATOM     77  C   VAL     5      36.687  46.139  44.675  1.00  0.00           C  
ATOM     78  O   VAL     5      36.193  47.220  45.096  1.00  0.00           O  
ATOM     79  N   LEU     6      37.953  45.848  44.716  1.00  0.00           N  
ATOM     80  H   LEU     6      38.268  45.057  44.173  1.00  0.00           H  
ATOM     81  CA  LEU     6      39.046  46.870  44.991  1.00  0.00           C  
ATOM     82  HA  LEU     6      38.580  47.792  45.339  1.00  0.00           H  
ATOM     83  CB  LEU     6      39.965  46.279  46.162  1.00  0.00           C  
ATOM     84  HB2 LEU     6      40.677  45.592  45.704  1.00  0.00           H  
ATOM     85  HB3 LEU     6      40.531  47.142  46.511  1.00  0.00           H  
ATOM     86  CG  LEU     6      39.380  45.641  47.424  1.00  0.00           C  
ATOM     87  HG  LEU     6      39.074  44.627  47.167  1.00  0.00           H  
ATOM     88  CD1 LEU     6      40.348  45.517  48.518  1.00  0.00           C  
ATOM     89 HD11 LEU     6      40.711  46.496  48.832  1.00  0.00           H  
ATOM     90 HD12 LEU     6      39.861  45.044  49.371  1.00  0.00           H  
ATOM     91 HD13 LEU     6      41.230  44.885  48.407  1.00  0.00           H  
ATOM     92  CD2 LEU     6      38.133  46.351  47.886  1.00  0.00           C  
ATOM     93 HD21 LEU     6      38.365  47.389  48.127  1.00  0.00           H  
ATOM     94 HD22 LEU     6      37.319  46.418  47.164  1.00  0.00           H  
ATOM     95 HD23 LEU     6      37.670  45.813  48.713  1.00  0.00           H  
ATOM     96  C   LEU     6      39.811  47.282  43.709  1.00  0.00           C  
ATOM     97  O   LEU     6      40.229  46.490  42.909  1.00  0.00           O  
ATOM     98  N   ILE     7      40.091  48.598  43.668  1.00  0.00           N  
ATOM     99  H   ILE     7      39.792  49.198  44.423  1.00  0.00           H  
ATOM    100  CA  ILE     7      40.586  49.222  42.453  1.00  0.00           C  
ATOM    101  HA  ILE     7      41.210  48.519  41.902  1.00  0.00           H  
ATOM    102  CB  ILE     7      39.403  49.812  41.572  1.00  0.00           C  
ATOM    103  HB  ILE     7      39.906  50.156  40.669  1.00  0.00           H  
ATOM    104  CG2 ILE     7      38.369  48.753  41.101  1.00  0.00           C  
ATOM    105 HG21 ILE     7      37.643  48.484  41.868  1.00  0.00           H  
ATOM    106 HG22 ILE     7      37.821  49.220  40.282  1.00  0.00           H  
ATOM    107 HG23 ILE     7      38.804  47.790  40.836  1.00  0.00           H  
ATOM    108  CG1 ILE     7      38.742  51.062  42.159  1.00  0.00           C  
ATOM    109 HG12 ILE     7      38.027  50.774  42.930  1.00  0.00           H  
ATOM    110 HG13 ILE     7      39.410  51.769  42.650  1.00  0.00           H  
ATOM    111  CD1 ILE     7      37.978  51.874  41.149  1.00  0.00           C  
ATOM    112 HD11 ILE     7      37.122  51.229  40.950  1.00  0.00           H  
ATOM    113 HD12 ILE     7      37.514  52.790  41.514  1.00  0.00           H  
ATOM    114 HD13 ILE     7      38.615  52.010  40.275  1.00  0.00           H  
ATOM    115  C   ILE     7      41.496  50.446  42.833  1.00  0.00           C  
ATOM    116  O   ILE     7      41.457  50.838  43.953  1.00  0.00           O  
ATOM    117  N   SER     8      42.322  51.063  41.954  1.00  0.00           N  
ATOM    118  H   SER     8      42.343  50.692  41.015  1.00  0.00           H  
ATOM    119  CA  SER     8      43.126  52.259  42.104  1.00  0.00           C  
ATOM    120  HA  SER     8      42.715  52.822  42.942  1.00  0.00           H  
ATOM    121  CB  SER     8      44.533  51.888  42.462  1.00  0.00           C  
ATOM    122  HB2 SER     8      44.986  51.255  41.699  1.00  0.00           H  
ATOM    123  HB3 SER     8      45.027  52.849  42.610  1.00  0.00           H  
ATOM    124  OG  SER     8      44.523  51.239  43.624  1.00  0.00           O  
ATOM    125  HG  SER     8      44.649  51.898  44.311  1.00  0.00           H  
ATOM    126  C   SER     8      43.107  53.040  40.764  1.00  0.00           C  
ATOM    127  O   SER     8      44.046  53.724  40.410  1.00  0.00           O  
ATOM    128  N   GLY     9      42.155  52.823  39.849  1.00  0.00           N  
ATOM    129  H   GLY     9      41.345  52.270  40.088  1.00  0.00           H  
ATOM    130  CA  GLY     9      42.381  53.225  38.465  1.00  0.00           C  
ATOM    131  HA2 GLY     9      42.500  54.304  38.363  1.00  0.00           H  
ATOM    132  HA3 GLY     9      43.299  52.736  38.138  1.00  0.00           H  
ATOM    133  C   GLY     9      41.114  53.003  37.604  1.00  0.00           C  
ATOM    134  O   GLY     9      40.008  53.039  38.104  1.00  0.00           O  
ATOM    135  N   THR    10      41.262  52.644  36.333  1.00  0.00           N  
ATOM    136  H   THR    10      42.181  52.316  36.071  1.00  0.00           H  
ATOM    137  CA  THR    10      40.229  52.663  35.354  1.00  0.00           C  
ATOM    138  HA  THR    10      39.445  53.408  35.492  1.00  0.00           H  
ATOM    139  CB  THR    10      40.889  52.924  33.975  1.00  0.00           C  
ATOM    140  HB  THR    10      41.549  52.072  33.809  1.00  0.00           H  
ATOM    141  CG2 THR    10      40.032  52.999  32.771  1.00  0.00           C  
ATOM    142 HG21 THR    10      39.528  52.058  32.548  1.00  0.00           H  
ATOM    143 HG22 THR    10      39.253  53.738  32.959  1.00  0.00           H  
ATOM    144 HG23 THR    10      40.554  53.202  31.837  1.00  0.00           H  
ATOM    145  OG1 THR    10      41.659  54.092  34.179  1.00  0.00           O  
ATOM    146  HG1 THR    10      42.507  53.922  34.596  1.00  0.00           H  
ATOM    147  C   THR    10      39.495  51.311  35.391  1.00  0.00           C  
ATOM    148  O   THR    10      38.303  51.296  35.071  1.00  0.00           O  
ATOM    149  N   GLY    11      40.068  50.187  35.871  1.00  0.00           N  
ATOM    150  H   GLY    11      41.053  50.005  35.997  1.00  0.00           H  
ATOM    151  CA  GLY    11      39.296  48.959  36.295  1.00  0.00           C  
ATOM    152  HA2 GLY    11      39.906  48.257  36.862  1.00  0.00           H  
ATOM    153  HA3 GLY    11      38.539  49.252  37.023  1.00  0.00           H  
ATOM    154  C   GLY    11      38.636  48.182  35.138  1.00  0.00           C  
ATOM    155  O   GLY    11      37.540  47.705  35.417  1.00  0.00           O  
ATOM    156  N   SER    12      39.168  48.022  33.919  1.00  0.00           N  
ATOM    157  H   SER    12      40.147  48.205  33.750  1.00  0.00           H  
ATOM    158  CA  SER    12      38.374  47.431  32.733  1.00  0.00           C  
ATOM    159  HA  SER    12      37.485  48.061  32.768  1.00  0.00           H  
ATOM    160  CB  SER    12      39.076  47.747  31.369  1.00  0.00           C  
ATOM    161  HB2 SER    12      38.422  47.524  30.526  1.00  0.00           H  
ATOM    162  HB3 SER    12      39.424  48.779  31.334  1.00  0.00           H  
ATOM    163  OG  SER    12      40.149  46.808  31.128  1.00  0.00           O  
ATOM    164  HG  SER    12      40.651  47.169  30.393  1.00  0.00           H  
ATOM    165  C   SER    12      37.988  45.978  32.930  1.00  0.00           C  
ATOM    166  O   SER    12      37.005  45.552  32.327  1.00  0.00           O  
ATOM    167  N   ASN    13      38.536  45.333  33.917  1.00  0.00           N  
ATOM    168  H   ASN    13      39.293  45.810  34.384  1.00  0.00           H  
ATOM    169  CA  ASN    13      38.040  44.019  34.379  1.00  0.00           C  
ATOM    170  HA  ASN    13      37.700  43.480  33.495  1.00  0.00           H  
ATOM    171  CB  ASN    13      39.132  43.236  35.022  1.00  0.00           C  
ATOM    172  HB2 ASN    13      39.483  43.748  35.919  1.00  0.00           H  
ATOM    173  HB3 ASN    13      38.740  42.235  35.201  1.00  0.00           H  
ATOM    174  CG  ASN    13      40.407  42.999  34.086  1.00  0.00           C  
ATOM    175  OD1 ASN    13      40.355  43.014  32.908  1.00  0.00           O  
ATOM    176  ND2 ASN    13      41.547  42.799  34.718  1.00  0.00           N  
ATOM    177 HD21 ASN    13      42.313  42.420  34.179  1.00  0.00           H  
ATOM    178 HD22 ASN    13      41.585  42.758  35.726  1.00  0.00           H  
ATOM    179  C   ASN    13      36.871  44.091  35.364  1.00  0.00           C  
ATOM    180  O   ASN    13      36.239  43.045  35.617  1.00  0.00           O  
ATOM    181  N   LEU    14      36.377  45.270  35.723  1.00  0.00           N  
ATOM    182  H   LEU    14      36.837  46.126  35.446  1.00  0.00           H  
ATOM    183  CA  LEU    14      34.983  45.366  36.270  1.00  0.00           C  
ATOM    184  HA  LEU    14      34.826  44.540  36.964  1.00  0.00           H  
ATOM    185  CB  LEU    14      34.839  46.635  37.114  1.00  0.00           C  
ATOM    186  HB2 LEU    14      35.557  46.658  37.933  1.00  0.00           H  
ATOM    187  HB3 LEU    14      35.105  47.538  36.565  1.00  0.00           H  
ATOM    188  CG  LEU    14      33.465  46.942  37.660  1.00  0.00           C  
ATOM    189  HG  LEU    14      32.653  46.927  36.933  1.00  0.00           H  
ATOM    190  CD1 LEU    14      33.181  45.797  38.699  1.00  0.00           C  
ATOM    191 HD11 LEU    14      33.319  44.793  38.298  1.00  0.00           H  
ATOM    192 HD12 LEU    14      33.878  45.885  39.533  1.00  0.00           H  
ATOM    193 HD13 LEU    14      32.166  46.015  39.031  1.00  0.00           H  
ATOM    194  CD2 LEU    14      33.462  48.326  38.296  1.00  0.00           C  
ATOM    195 HD21 LEU    14      33.649  49.112  37.563  1.00  0.00           H  
ATOM    196 HD22 LEU    14      32.481  48.528  38.726  1.00  0.00           H  
ATOM    197 HD23 LEU    14      34.234  48.505  39.044  1.00  0.00           H  
ATOM    198  C   LEU    14      33.879  45.216  35.186  1.00  0.00           C  
ATOM    199  O   LEU    14      32.948  44.605  35.428  1.00  0.00           O  
ATOM    200  N   GLN    15      34.101  45.808  34.019  1.00  0.00           N  
ATOM    201  H   GLN    15      34.962  46.318  33.884  1.00  0.00           H  
ATOM    202  CA  GLN    15      33.150  45.862  32.931  1.00  0.00           C  
ATOM    203  HA  GLN    15      32.325  46.468  33.306  1.00  0.00           H  
ATOM    204  CB  GLN    15      33.779  46.569  31.660  1.00  0.00           C  
ATOM    205  HB2 GLN    15      34.646  45.952  31.423  1.00  0.00           H  
ATOM    206  HB3 GLN    15      32.957  46.547  30.945  1.00  0.00           H  
ATOM    207  CG  GLN    15      34.117  48.018  31.821  1.00  0.00           C  
ATOM    208  HG2 GLN    15      33.233  48.594  31.550  1.00  0.00           H  
ATOM    209  HG3 GLN    15      34.411  48.297  32.833  1.00  0.00           H  
ATOM    210  CD  GLN    15      35.176  48.491  30.799  1.00  0.00           C  
ATOM    211  OE1 GLN    15      35.958  49.376  31.036  1.00  0.00           O  
ATOM    212  NE2 GLN    15      35.125  48.000  29.537  1.00  0.00           N  
ATOM    213 HE21 GLN    15      35.777  48.402  28.878  1.00  0.00           H  
ATOM    214 HE22 GLN    15      34.587  47.154  29.420  1.00  0.00           H  
ATOM    215  C   GLN    15      32.651  44.440  32.489  1.00  0.00           C  
ATOM    216  O   GLN    15      31.393  44.275  32.175  1.00  0.00           O  
ATOM    217  N   ALA    16      33.512  43.400  32.530  1.00  0.00           N  
ATOM    218  H   ALA    16      34.451  43.578  32.856  1.00  0.00           H  
ATOM    219  CA  ALA    16      33.091  42.014  32.318  1.00  0.00           C  
ATOM    220  HA  ALA    16      32.412  41.967  31.466  1.00  0.00           H  
ATOM    221  CB  ALA    16      34.323  41.127  32.068  1.00  0.00           C  
ATOM    222  HB1 ALA    16      33.939  40.159  31.746  1.00  0.00           H  
ATOM    223  HB2 ALA    16      34.986  41.606  31.348  1.00  0.00           H  
ATOM    224  HB3 ALA    16      34.835  40.948  33.013  1.00  0.00           H  
ATOM    225  C   ALA    16      32.251  41.432  33.439  1.00  0.00           C  
ATOM    226  O   ALA    16      31.365  40.594  33.234  1.00  0.00           O  
ATOM    227  N   LEU    17      32.650  41.651  34.698  1.00  0.00           N  
ATOM    228  H   LEU    17      33.268  42.411  34.945  1.00  0.00           H  
ATOM    229  CA  LEU    17      32.007  40.884  35.845  1.00  0.00           C  
ATOM    230  HA  LEU    17      31.973  39.803  35.706  1.00  0.00           H  
ATOM    231  CB  LEU    17      32.559  41.086  37.272  1.00  0.00           C  
ATOM    232  HB2 LEU    17      32.583  42.132  37.577  1.00  0.00           H  
ATOM    233  HB3 LEU    17      31.870  40.700  38.022  1.00  0.00           H  
ATOM    234  CG  LEU    17      33.951  40.571  37.553  1.00  0.00           C  
ATOM    235  HG  LEU    17      34.589  41.151  36.886  1.00  0.00           H  
ATOM    236  CD1 LEU    17      34.343  40.758  39.033  1.00  0.00           C  
ATOM    237 HD11 LEU    17      35.295  40.248  39.178  1.00  0.00           H  
ATOM    238 HD12 LEU    17      34.467  41.835  39.152  1.00  0.00           H  
ATOM    239 HD13 LEU    17      33.595  40.458  39.766  1.00  0.00           H  
ATOM    240  CD2 LEU    17      34.148  39.115  37.280  1.00  0.00           C  
ATOM    241 HD21 LEU    17      33.429  38.406  37.688  1.00  0.00           H  
ATOM    242 HD22 LEU    17      34.291  38.990  36.206  1.00  0.00           H  
ATOM    243 HD23 LEU    17      35.128  38.860  37.684  1.00  0.00           H  
ATOM    244  C   LEU    17      30.534  41.369  35.838  1.00  0.00           C  
ATOM    245  O   LEU    17      29.691  40.617  36.200  1.00  0.00           O  
ATOM    246  N   ILE    18      30.235  42.626  35.572  1.00  0.00           N  
ATOM    247  H   ILE    18      31.060  43.104  35.239  1.00  0.00           H  
ATOM    248  CA  ILE    18      28.869  43.210  35.470  1.00  0.00           C  
ATOM    249  HA  ILE    18      28.310  43.040  36.390  1.00  0.00           H  
ATOM    250  CB  ILE    18      28.940  44.767  35.321  1.00  0.00           C  
ATOM    251  HB  ILE    18      29.496  45.020  34.418  1.00  0.00           H  
ATOM    252  CG2 ILE    18      27.477  45.288  35.188  1.00  0.00           C  
ATOM    253 HG21 ILE    18      27.502  46.328  34.862  1.00  0.00           H  
ATOM    254 HG22 ILE    18      27.123  44.758  34.303  1.00  0.00           H  
ATOM    255 HG23 ILE    18      26.823  45.056  36.028  1.00  0.00           H  
ATOM    256  CG1 ILE    18      29.791  45.436  36.443  1.00  0.00           C  
ATOM    257 HG12 ILE    18      29.502  45.048  37.420  1.00  0.00           H  
ATOM    258 HG13 ILE    18      30.845  45.224  36.263  1.00  0.00           H  
ATOM    259  CD1 ILE    18      29.760  46.929  36.560  1.00  0.00           C  
ATOM    260 HD11 ILE    18      29.912  47.390  35.585  1.00  0.00           H  
ATOM    261 HD12 ILE    18      28.733  47.160  36.843  1.00  0.00           H  
ATOM    262 HD13 ILE    18      30.485  47.337  37.265  1.00  0.00           H  
ATOM    263  C   ILE    18      28.062  42.527  34.325  1.00  0.00           C  
ATOM    264  O   ILE    18      26.851  42.246  34.432  1.00  0.00           O  
ATOM    265  N   ASP    19      28.661  42.220  33.135  1.00  0.00           N  
ATOM    266  H   ASP    19      29.646  42.368  32.970  1.00  0.00           H  
ATOM    267  CA  ASP    19      28.021  41.387  32.165  1.00  0.00           C  
ATOM    268  HA  ASP    19      27.031  41.820  32.024  1.00  0.00           H  
ATOM    269  CB  ASP    19      28.909  41.480  30.850  1.00  0.00           C  
ATOM    270  HB2 ASP    19      29.950  41.225  31.050  1.00  0.00           H  
ATOM    271  HB3 ASP    19      28.654  40.709  30.124  1.00  0.00           H  
ATOM    272  CG  ASP    19      28.850  42.812  30.164  1.00  0.00           C  
ATOM    273  OD1 ASP    19      29.656  42.898  29.180  1.00  0.00           O  
ATOM    274  OD2 ASP    19      28.141  43.712  30.544  1.00  0.00           O  
ATOM    275  C   ASP    19      27.778  39.853  32.496  1.00  0.00           C  
ATOM    276  O   ASP    19      27.000  39.303  31.822  1.00  0.00           O  
ATOM    277  N   SER    20      28.466  39.294  33.467  1.00  0.00           N  
ATOM    278  H   SER    20      29.197  39.793  33.953  1.00  0.00           H  
ATOM    279  CA  SER    20      28.357  37.828  33.766  1.00  0.00           C  
ATOM    280  HA  SER    20      27.919  37.262  32.944  1.00  0.00           H  
ATOM    281  CB  SER    20      29.739  37.276  34.015  1.00  0.00           C  
ATOM    282  HB2 SER    20      29.658  36.225  34.291  1.00  0.00           H  
ATOM    283  HB3 SER    20      30.396  37.282  33.144  1.00  0.00           H  
ATOM    284  OG  SER    20      30.257  37.894  35.076  1.00  0.00           O  
ATOM    285  HG  SER    20      30.798  37.253  35.544  1.00  0.00           H  
ATOM    286  C   SER    20      27.464  37.698  34.957  1.00  0.00           C  
ATOM    287  O   SER    20      26.698  36.721  35.017  1.00  0.00           O  
ATOM    288  N   THR    21      27.542  38.552  35.969  1.00  0.00           N  
ATOM    289  H   THR    21      28.411  39.064  36.014  1.00  0.00           H  
ATOM    290  CA  THR    21      26.790  38.536  37.251  1.00  0.00           C  
ATOM    291  HA  THR    21      26.700  37.528  37.657  1.00  0.00           H  
ATOM    292  CB  THR    21      27.426  39.252  38.418  1.00  0.00           C  
ATOM    293  HB  THR    21      26.690  39.379  39.212  1.00  0.00           H  
ATOM    294  CG2 THR    21      28.587  38.531  39.099  1.00  0.00           C  
ATOM    295 HG21 THR    21      29.091  39.120  39.865  1.00  0.00           H  
ATOM    296 HG22 THR    21      28.216  37.618  39.567  1.00  0.00           H  
ATOM    297 HG23 THR    21      29.262  38.187  38.316  1.00  0.00           H  
ATOM    298  OG1 THR    21      27.705  40.583  38.072  1.00  0.00           O  
ATOM    299  HG1 THR    21      28.389  40.581  37.398  1.00  0.00           H  
ATOM    300  C   THR    21      25.308  38.974  37.170  1.00  0.00           C  
ATOM    301  O   THR    21      24.581  38.534  38.077  1.00  0.00           O  
ATOM    302  N   ARG    22      24.913  39.662  36.138  1.00  0.00           N  
ATOM    303  H   ARG    22      25.559  39.985  35.432  1.00  0.00           H  
ATOM    304  CA  ARG    22      23.483  40.060  36.020  1.00  0.00           C  
ATOM    305  HA  ARG    22      23.108  40.129  37.041  1.00  0.00           H  
ATOM    306  CB  ARG    22      23.308  41.432  35.415  1.00  0.00           C  
ATOM    307  HB2 ARG    22      23.964  41.592  34.558  1.00  0.00           H  
ATOM    308  HB3 ARG    22      22.299  41.576  35.030  1.00  0.00           H  
ATOM    309  CG  ARG    22      23.609  42.508  36.451  1.00  0.00           C  
ATOM    310  HG2 ARG    22      22.841  42.405  37.218  1.00  0.00           H  
ATOM    311  HG3 ARG    22      24.561  42.292  36.935  1.00  0.00           H  
ATOM    312  CD  ARG    22      23.667  43.986  35.993  1.00  0.00           C  
ATOM    313  HD2 ARG    22      24.479  44.103  35.275  1.00  0.00           H  
ATOM    314  HD3 ARG    22      22.760  44.215  35.433  1.00  0.00           H  
ATOM    315  NE  ARG    22      23.859  44.914  37.171  1.00  0.00           N  
ATOM    316  HE  ARG    22      23.942  44.444  38.061  1.00  0.00           H  
ATOM    317  CZ  ARG    22      23.932  46.200  37.054  1.00  0.00           C  
ATOM    318  NH1 ARG    22      24.093  46.876  35.907  1.00  0.00           N  
ATOM    319 HH11 ARG    22      24.082  46.311  35.070  1.00  0.00           H  
ATOM    320 HH12 ARG    22      24.222  47.874  35.824  1.00  0.00           H  
ATOM    321  NH2 ARG    22      23.906  46.940  38.114  1.00  0.00           N  
ATOM    322 HH21 ARG    22      23.804  46.399  38.961  1.00  0.00           H  
ATOM    323 HH22 ARG    22      24.006  47.942  38.040  1.00  0.00           H  
ATOM    324  C   ARG    22      22.556  38.964  35.341  1.00  0.00           C  
ATOM    325  O   ARG    22      21.321  39.169  35.283  1.00  0.00           O  
ATOM    326  N   GLU    23      23.235  38.007  34.698  1.00  0.00           N  
ATOM    327  H   GLU    23      24.223  38.020  34.908  1.00  0.00           H  
ATOM    328  CA  GLU    23      22.681  36.819  34.096  1.00  0.00           C  
ATOM    329  HA  GLU    23      21.986  37.136  33.318  1.00  0.00           H  
ATOM    330  CB  GLU    23      23.719  36.009  33.261  1.00  0.00           C  
ATOM    331  HB2 GLU    23      24.686  35.889  33.748  1.00  0.00           H  
ATOM    332  HB3 GLU    23      23.220  35.116  32.885  1.00  0.00           H  
ATOM    333  CG  GLU    23      24.223  36.704  31.997  1.00  0.00           C  
ATOM    334  HG2 GLU    23      24.798  37.620  32.133  1.00  0.00           H  
ATOM    335  HG3 GLU    23      25.014  36.106  31.545  1.00  0.00           H  
ATOM    336  CD  GLU    23      23.137  36.923  30.873  1.00  0.00           C  
ATOM    337  OE1 GLU    23      23.140  38.131  30.377  1.00  0.00           O  
ATOM    338  OE2 GLU    23      22.271  36.074  30.581  1.00  0.00           O  
ATOM    339  C   GLU    23      22.008  35.866  35.082  1.00  0.00           C  
ATOM    340  O   GLU    23      22.615  35.525  36.033  1.00  0.00           O  
ATOM    341  N   PRO    24      20.752  35.422  34.842  1.00  0.00           N  
ATOM    342  CD  PRO    24      19.877  35.931  33.817  1.00  0.00           C  
ATOM    343  HD2 PRO    24      20.157  35.753  32.779  1.00  0.00           H  
ATOM    344  HD3 PRO    24      19.777  36.997  34.023  1.00  0.00           H  
ATOM    345  CG  PRO    24      18.513  35.393  34.088  1.00  0.00           C  
ATOM    346  HG2 PRO    24      17.952  35.072  33.210  1.00  0.00           H  
ATOM    347  HG3 PRO    24      17.965  35.999  34.809  1.00  0.00           H  
ATOM    348  CB  PRO    24      18.851  34.093  34.873  1.00  0.00           C  
ATOM    349  HB2 PRO    24      18.956  33.276  34.158  1.00  0.00           H  
ATOM    350  HB3 PRO    24      18.021  33.875  35.545  1.00  0.00           H  
ATOM    351  CA  PRO    24      20.091  34.466  35.673  1.00  0.00           C  
ATOM    352  HA  PRO    24      19.758  34.915  36.609  1.00  0.00           H  
ATOM    353  C   PRO    24      20.918  33.203  36.129  1.00  0.00           C  
ATOM    354  O   PRO    24      20.568  32.568  37.144  1.00  0.00           O  
ATOM    355  N   ASN    25      21.829  32.783  35.317  1.00  0.00           N  
ATOM    356  H   ASN    25      22.071  33.342  34.511  1.00  0.00           H  
ATOM    357  CA  ASN    25      22.702  31.634  35.480  1.00  0.00           C  
ATOM    358  HA  ASN    25      22.104  30.782  35.801  1.00  0.00           H  
ATOM    359  CB  ASN    25      23.300  31.440  34.141  1.00  0.00           C  
ATOM    360  HB2 ASN    25      24.022  32.229  33.930  1.00  0.00           H  
ATOM    361  HB3 ASN    25      23.811  30.480  34.077  1.00  0.00           H  
ATOM    362  CG  ASN    25      22.342  31.429  32.955  1.00  0.00           C  
ATOM    363  OD1 ASN    25      21.935  32.482  32.445  1.00  0.00           O  
ATOM    364  ND2 ASN    25      21.751  30.334  32.437  1.00  0.00           N  
ATOM    365 HD21 ASN    25      21.171  30.451  31.619  1.00  0.00           H  
ATOM    366 HD22 ASN    25      21.827  29.496  32.997  1.00  0.00           H  
ATOM    367  C   ASN    25      23.689  31.861  36.665  1.00  0.00           C  
ATOM    368  O   ASN    25      24.264  30.911  37.259  1.00  0.00           O  
ATOM    369  N   SER    26      23.855  33.110  37.082  1.00  0.00           N  
ATOM    370  H   SER    26      23.417  33.820  36.512  1.00  0.00           H  
ATOM    371  CA  SER    26      24.793  33.599  38.081  1.00  0.00           C  
ATOM    372  HA  SER    26      25.782  33.169  37.928  1.00  0.00           H  
ATOM    373  CB  SER    26      25.073  35.144  38.027  1.00  0.00           C  
ATOM    374  HB2 SER    26      25.441  35.419  37.039  1.00  0.00           H  
ATOM    375  HB3 SER    26      24.160  35.733  38.111  1.00  0.00           H  
ATOM    376  OG  SER    26      26.040  35.522  39.035  1.00  0.00           O  
ATOM    377  HG  SER    26      25.774  36.190  39.670  1.00  0.00           H  
ATOM    378  C   SER    26      24.434  33.231  39.531  1.00  0.00           C  
ATOM    379  O   SER    26      23.308  33.395  39.994  1.00  0.00           O  
ATOM    380  N   SER    27      25.470  32.879  40.354  1.00  0.00           N  
ATOM    381  H   SER    27      26.348  32.742  39.873  1.00  0.00           H  
ATOM    382  CA  SER    27      25.462  32.658  41.832  1.00  0.00           C  
ATOM    383  HA  SER    27      24.467  32.452  42.226  1.00  0.00           H  
ATOM    384  CB  SER    27      26.382  31.446  42.122  1.00  0.00           C  
ATOM    385  HB2 SER    27      27.410  31.651  41.825  1.00  0.00           H  
ATOM    386  HB3 SER    27      26.454  31.370  43.207  1.00  0.00           H  
ATOM    387  OG  SER    27      25.932  30.305  41.387  1.00  0.00           O  
ATOM    388  HG  SER    27      25.057  30.101  41.726  1.00  0.00           H  
ATOM    389  C   SER    27      26.016  33.870  42.504  1.00  0.00           C  
ATOM    390  O   SER    27      26.174  33.685  43.739  1.00  0.00           O  
ATOM    391  N   ALA    28      26.543  34.850  41.786  1.00  0.00           N  
ATOM    392  H   ALA    28      26.413  34.954  40.790  1.00  0.00           H  
ATOM    393  CA  ALA    28      27.152  36.060  42.382  1.00  0.00           C  
ATOM    394  HA  ALA    28      26.943  35.925  43.443  1.00  0.00           H  
ATOM    395  CB  ALA    28      28.719  36.079  42.145  1.00  0.00           C  
ATOM    396  HB1 ALA    28      28.858  35.571  41.191  1.00  0.00           H  
ATOM    397  HB2 ALA    28      29.216  37.048  42.101  1.00  0.00           H  
ATOM    398  HB3 ALA    28      29.114  35.593  43.037  1.00  0.00           H  
ATOM    399  C   ALA    28      26.432  37.314  41.907  1.00  0.00           C  
ATOM    400  O   ALA    28      25.971  37.420  40.778  1.00  0.00           O  
ATOM    401  N   GLN    29      26.425  38.342  42.755  1.00  0.00           N  
ATOM    402  H   GLN    29      26.714  38.084  43.687  1.00  0.00           H  
ATOM    403  CA  GLN    29      26.042  39.674  42.470  1.00  0.00           C  
ATOM    404  HA  GLN    29      26.322  39.858  41.433  1.00  0.00           H  
ATOM    405  CB  GLN    29      24.463  39.822  42.587  1.00  0.00           C  
ATOM    406  HB2 GLN    29      24.138  40.697  42.024  1.00  0.00           H  
ATOM    407  HB3 GLN    29      24.037  38.976  42.048  1.00  0.00           H  
ATOM    408  CG  GLN    29      23.845  39.913  43.978  1.00  0.00           C  
ATOM    409  HG2 GLN    29      24.028  38.968  44.491  1.00  0.00           H  
ATOM    410  HG3 GLN    29      24.429  40.623  44.564  1.00  0.00           H  
ATOM    411  CD  GLN    29      22.348  40.204  44.142  1.00  0.00           C  
ATOM    412  OE1 GLN    29      21.467  39.371  43.957  1.00  0.00           O  
ATOM    413  NE2 GLN    29      21.974  41.455  44.447  1.00  0.00           N  
ATOM    414 HE21 GLN    29      20.992  41.527  44.671  1.00  0.00           H  
ATOM    415 HE22 GLN    29      22.578  42.230  44.678  1.00  0.00           H  
ATOM    416  C   GLN    29      26.925  40.699  43.213  1.00  0.00           C  
ATOM    417  O   GLN    29      27.509  40.361  44.229  1.00  0.00           O  
ATOM    418  N   ILE    30      27.069  41.931  42.747  1.00  0.00           N  
ATOM    419  H   ILE    30      26.447  42.115  41.973  1.00  0.00           H  
ATOM    420  CA  ILE    30      28.098  42.913  43.032  1.00  0.00           C  
ATOM    421  HA  ILE    30      28.673  42.484  43.853  1.00  0.00           H  
ATOM    422  CB  ILE    30      29.052  43.211  41.820  1.00  0.00           C  
ATOM    423  HB  ILE    30      28.531  43.764  41.038  1.00  0.00           H  
ATOM    424  CG2 ILE    30      30.062  44.288  42.353  1.00  0.00           C  
ATOM    425 HG21 ILE    30      30.707  43.789  43.076  1.00  0.00           H  
ATOM    426 HG22 ILE    30      30.716  44.468  41.499  1.00  0.00           H  
ATOM    427 HG23 ILE    30      29.583  45.216  42.664  1.00  0.00           H  
ATOM    428  CG1 ILE    30      29.696  42.153  41.047  1.00  0.00           C  
ATOM    429 HG12 ILE    30      30.530  41.818  41.664  1.00  0.00           H  
ATOM    430 HG13 ILE    30      29.040  41.317  40.805  1.00  0.00           H  
ATOM    431  CD1 ILE    30      30.238  42.676  39.624  1.00  0.00           C  
ATOM    432 HD11 ILE    30      29.542  43.399  39.200  1.00  0.00           H  
ATOM    433 HD12 ILE    30      31.114  43.298  39.807  1.00  0.00           H  
ATOM    434 HD13 ILE    30      30.343  41.819  38.959  1.00  0.00           H  
ATOM    435  C   ILE    30      27.422  44.129  43.629  1.00  0.00           C  
ATOM    436  O   ILE    30      26.615  44.804  43.075  1.00  0.00           O  
ATOM    437  N   ASP    31      27.731  44.367  44.882  1.00  0.00           N  
ATOM    438  H   ASP    31      28.488  43.924  45.383  1.00  0.00           H  
ATOM    439  CA  ASP    31      27.071  45.332  45.735  1.00  0.00           C  
ATOM    440  HA  ASP    31      26.132  45.659  45.288  1.00  0.00           H  
ATOM    441  CB  ASP    31      26.840  44.641  47.137  1.00  0.00           C  
ATOM    442  HB2 ASP    31      27.814  44.237  47.413  1.00  0.00           H  
ATOM    443  HB3 ASP    31      26.466  45.362  47.864  1.00  0.00           H  
ATOM    444  CG  ASP    31      25.736  43.535  47.181  1.00  0.00           C  
ATOM    445  OD1 ASP    31      25.377  43.137  48.301  1.00  0.00           O  
ATOM    446  OD2 ASP    31      25.135  43.090  46.189  1.00  0.00           O  
ATOM    447  C   ASP    31      27.843  46.604  45.924  1.00  0.00           C  
ATOM    448  O   ASP    31      27.288  47.603  46.282  1.00  0.00           O  
ATOM    449  N   ILE    32      29.144  46.652  45.657  1.00  0.00           N  
ATOM    450  H   ILE    32      29.552  45.797  45.307  1.00  0.00           H  
ATOM    451  CA  ILE    32      30.059  47.799  46.060  1.00  0.00           C  
ATOM    452  HA  ILE    32      29.442  48.680  45.881  1.00  0.00           H  
ATOM    453  CB  ILE    32      30.230  47.850  47.615  1.00  0.00           C  
ATOM    454  HB  ILE    32      29.222  48.037  47.984  1.00  0.00           H  
ATOM    455  CG2 ILE    32      30.740  46.515  48.155  1.00  0.00           C  
ATOM    456 HG21 ILE    32      31.827  46.544  48.086  1.00  0.00           H  
ATOM    457 HG22 ILE    32      30.492  46.528  49.216  1.00  0.00           H  
ATOM    458 HG23 ILE    32      30.352  45.610  47.686  1.00  0.00           H  
ATOM    459  CG1 ILE    32      31.055  49.068  48.151  1.00  0.00           C  
ATOM    460 HG12 ILE    32      31.210  48.919  49.219  1.00  0.00           H  
ATOM    461 HG13 ILE    32      32.046  49.071  47.698  1.00  0.00           H  
ATOM    462  CD1 ILE    32      30.434  50.443  47.952  1.00  0.00           C  
ATOM    463 HD11 ILE    32      29.403  50.368  48.297  1.00  0.00           H  
ATOM    464 HD12 ILE    32      30.927  51.231  48.521  1.00  0.00           H  
ATOM    465 HD13 ILE    32      30.404  50.664  46.885  1.00  0.00           H  
ATOM    466  C   ILE    32      31.493  47.917  45.393  1.00  0.00           C  
ATOM    467  O   ILE    32      32.033  46.866  45.107  1.00  0.00           O  
ATOM    468  N   VAL    33      32.040  49.110  45.144  1.00  0.00           N  
ATOM    469  H   VAL    33      31.522  49.915  45.466  1.00  0.00           H  
ATOM    470  CA  VAL    33      33.397  49.398  44.563  1.00  0.00           C  
ATOM    471  HA  VAL    33      34.068  48.542  44.492  1.00  0.00           H  
ATOM    472  CB  VAL    33      33.344  50.015  43.218  1.00  0.00           C  
ATOM    473  HB  VAL    33      32.553  50.764  43.209  1.00  0.00           H  
ATOM    474  CG1 VAL    33      34.722  50.443  42.608  1.00  0.00           C  
ATOM    475 HG11 VAL    33      35.338  49.563  42.418  1.00  0.00           H  
ATOM    476 HG12 VAL    33      34.710  50.870  41.605  1.00  0.00           H  
ATOM    477 HG13 VAL    33      35.318  51.090  43.251  1.00  0.00           H  
ATOM    478  CG2 VAL    33      32.809  49.024  42.194  1.00  0.00           C  
ATOM    479 HG21 VAL    33      32.583  49.465  41.223  1.00  0.00           H  
ATOM    480 HG22 VAL    33      33.458  48.160  42.047  1.00  0.00           H  
ATOM    481 HG23 VAL    33      31.813  48.678  42.473  1.00  0.00           H  
ATOM    482  C   VAL    33      34.109  50.291  45.556  1.00  0.00           C  
ATOM    483  O   VAL    33      33.473  51.294  45.972  1.00  0.00           O  
ATOM    484  N   ILE    34      35.369  49.961  45.890  1.00  0.00           N  
ATOM    485  H   ILE    34      35.732  49.060  45.610  1.00  0.00           H  
ATOM    486  CA  ILE    34      36.193  50.837  46.781  1.00  0.00           C  
ATOM    487  HA  ILE    34      35.693  51.796  46.921  1.00  0.00           H  
ATOM    488  CB  ILE    34      36.440  50.094  48.102  1.00  0.00           C  
ATOM    489  HB  ILE    34      36.949  49.174  47.811  1.00  0.00           H  
ATOM    490  CG2 ILE    34      37.486  50.882  48.992  1.00  0.00           C  
ATOM    491 HG21 ILE    34      37.112  51.824  49.391  1.00  0.00           H  
ATOM    492 HG22 ILE    34      37.607  50.410  49.967  1.00  0.00           H  
ATOM    493 HG23 ILE    34      38.505  50.994  48.623  1.00  0.00           H  
ATOM    494  CG1 ILE    34      35.157  49.781  48.796  1.00  0.00           C  
ATOM    495 HG12 ILE    34      35.202  49.945  49.872  1.00  0.00           H  
ATOM    496 HG13 ILE    34      34.263  50.326  48.494  1.00  0.00           H  
ATOM    497  CD1 ILE    34      34.914  48.262  48.933  1.00  0.00           C  
ATOM    498 HD11 ILE    34      33.977  48.133  49.475  1.00  0.00           H  
ATOM    499 HD12 ILE    34      34.740  47.886  47.924  1.00  0.00           H  
ATOM    500 HD13 ILE    34      35.783  47.811  49.411  1.00  0.00           H  
ATOM    501  C   ILE    34      37.489  51.228  46.041  1.00  0.00           C  
ATOM    502  O   ILE    34      38.281  50.348  45.711  1.00  0.00           O  
ATOM    503  N   SER    35      37.773  52.538  45.987  1.00  0.00           N  
ATOM    504  H   SER    35      37.198  53.184  46.509  1.00  0.00           H  
ATOM    505  CA  SER    35      39.066  53.019  45.472  1.00  0.00           C  
ATOM    506  HA  SER    35      39.616  52.227  44.963  1.00  0.00           H  
ATOM    507  CB  SER    35      38.817  54.088  44.437  1.00  0.00           C  
ATOM    508  HB2 SER    35      38.255  53.557  43.669  1.00  0.00           H  
ATOM    509  HB3 SER    35      38.285  54.896  44.939  1.00  0.00           H  
ATOM    510  OG  SER    35      40.034  54.619  43.945  1.00  0.00           O  
ATOM    511  HG  SER    35      40.028  55.548  44.187  1.00  0.00           H  
ATOM    512  C   SER    35      39.940  53.627  46.588  1.00  0.00           C  
ATOM    513  O   SER    35      39.504  54.165  47.521  1.00  0.00           O  
ATOM    514  N   ASN    36      41.303  53.547  46.358  1.00  0.00           N  
ATOM    515  H   ASN    36      41.678  52.999  45.597  1.00  0.00           H  
ATOM    516  CA  ASN    36      42.289  54.248  47.244  1.00  0.00           C  
ATOM    517  HA  ASN    36      41.723  54.373  48.167  1.00  0.00           H  
ATOM    518  CB  ASN    36      43.491  53.374  47.654  1.00  0.00           C  
ATOM    519  HB2 ASN    36      43.772  53.669  48.665  1.00  0.00           H  
ATOM    520  HB3 ASN    36      43.207  52.339  47.844  1.00  0.00           H  
ATOM    521  CG  ASN    36      44.603  53.439  46.612  1.00  0.00           C  
ATOM    522  OD1 ASN    36      44.537  52.949  45.516  1.00  0.00           O  
ATOM    523  ND2 ASN    36      45.650  54.105  47.000  1.00  0.00           N  
ATOM    524 HD21 ASN    36      46.501  54.173  46.461  1.00  0.00           H  
ATOM    525 HD22 ASN    36      45.609  54.552  47.904  1.00  0.00           H  
ATOM    526  C   ASN    36      42.633  55.729  46.804  1.00  0.00           C  
ATOM    527  O   ASN    36      43.270  56.481  47.605  1.00  0.00           O  
ATOM    528  N   LYS    37      42.340  55.936  45.575  1.00  0.00           N  
ATOM    529  H   LYS    37      41.748  55.311  45.047  1.00  0.00           H  
ATOM    530  CA  LYS    37      42.715  57.140  44.822  1.00  0.00           C  
ATOM    531  HA  LYS    37      43.368  57.761  45.435  1.00  0.00           H  
ATOM    532  CB  LYS    37      43.573  56.781  43.578  1.00  0.00           C  
ATOM    533  HB2 LYS    37      44.374  56.116  43.901  1.00  0.00           H  
ATOM    534  HB3 LYS    37      42.979  56.300  42.802  1.00  0.00           H  
ATOM    535  CG  LYS    37      44.149  57.920  42.765  1.00  0.00           C  
ATOM    536  HG2 LYS    37      43.336  58.412  42.231  1.00  0.00           H  
ATOM    537  HG3 LYS    37      44.537  58.595  43.527  1.00  0.00           H  
ATOM    538  CD  LYS    37      45.206  57.355  41.826  1.00  0.00           C  
ATOM    539  HD2 LYS    37      45.985  56.941  42.467  1.00  0.00           H  
ATOM    540  HD3 LYS    37      44.811  56.527  41.238  1.00  0.00           H  
ATOM    541  CE  LYS    37      45.759  58.536  41.042  1.00  0.00           C  
ATOM    542  HE2 LYS    37      44.963  59.165  40.644  1.00  0.00           H  
ATOM    543  HE3 LYS    37      46.326  59.236  41.655  1.00  0.00           H  
ATOM    544  NZ  LYS    37      46.557  58.046  39.906  1.00  0.00           N  
ATOM    545  HZ1 LYS    37      46.156  57.203  39.521  1.00  0.00           H  
ATOM    546  HZ2 LYS    37      46.737  58.750  39.204  1.00  0.00           H  
ATOM    547  HZ3 LYS    37      47.472  57.772  40.235  1.00  0.00           H  
ATOM    548  C   LYS    37      41.445  57.959  44.466  1.00  0.00           C  
ATOM    549  O   LYS    37      40.390  57.290  44.288  1.00  0.00           O  
ATOM    550  N   ALA    38      41.496  59.262  44.408  1.00  0.00           N  
ATOM    551  H   ALA    38      42.383  59.742  44.466  1.00  0.00           H  
ATOM    552  CA  ALA    38      40.310  60.055  43.915  1.00  0.00           C  
ATOM    553  HA  ALA    38      39.476  59.375  44.085  1.00  0.00           H  
ATOM    554  CB  ALA    38      40.176  61.290  44.824  1.00  0.00           C  
ATOM    555  HB1 ALA    38      39.191  61.712  44.623  1.00  0.00           H  
ATOM    556  HB2 ALA    38      40.110  61.011  45.875  1.00  0.00           H  
ATOM    557  HB3 ALA    38      40.888  62.095  44.640  1.00  0.00           H  
ATOM    558  C   ALA    38      40.305  60.333  42.360  1.00  0.00           C  
ATOM    559  O   ALA    38      41.378  60.372  41.742  1.00  0.00           O  
ATOM    560  N   ALA    39      39.110  60.460  41.771  1.00  0.00           N  
ATOM    561  H   ALA    39      38.422  60.619  42.493  1.00  0.00           H  
ATOM    562  CA  ALA    39      38.797  60.892  40.393  1.00  0.00           C  
ATOM    563  HA  ALA    39      37.708  60.954  40.393  1.00  0.00           H  
ATOM    564  CB  ALA    39      39.435  62.285  40.113  1.00  0.00           C  
ATOM    565  HB1 ALA    39      40.518  62.211  40.214  1.00  0.00           H  
ATOM    566  HB2 ALA    39      39.259  62.564  39.075  1.00  0.00           H  
ATOM    567  HB3 ALA    39      39.026  63.052  40.771  1.00  0.00           H  
ATOM    568  C   ALA    39      39.175  59.871  39.318  1.00  0.00           C  
ATOM    569  O   ALA    39      38.940  60.080  38.097  1.00  0.00           O  
ATOM    570  N   VAL    40      39.633  58.644  39.722  1.00  0.00           N  
ATOM    571  H   VAL    40      39.713  58.479  40.715  1.00  0.00           H  
ATOM    572  CA  VAL    40      39.958  57.524  38.795  1.00  0.00           C  
ATOM    573  HA  VAL    40      40.654  57.925  38.059  1.00  0.00           H  
ATOM    574  CB  VAL    40      40.595  56.350  39.582  1.00  0.00           C  
ATOM    575  HB  VAL    40      40.559  55.447  38.973  1.00  0.00           H  
ATOM    576  CG1 VAL    40      41.957  56.591  40.092  1.00  0.00           C  
ATOM    577 HG11 VAL    40      42.684  56.676  39.285  1.00  0.00           H  
ATOM    578 HG12 VAL    40      42.009  57.417  40.801  1.00  0.00           H  
ATOM    579 HG13 VAL    40      42.281  55.673  40.583  1.00  0.00           H  
ATOM    580  CG2 VAL    40      39.755  56.096  40.811  1.00  0.00           C  
ATOM    581 HG21 VAL    40      40.117  55.231  41.367  1.00  0.00           H  
ATOM    582 HG22 VAL    40      39.893  56.888  41.547  1.00  0.00           H  
ATOM    583 HG23 VAL    40      38.761  55.878  40.421  1.00  0.00           H  
ATOM    584  C   VAL    40      38.670  57.100  37.967  1.00  0.00           C  
ATOM    585  O   VAL    40      37.636  57.269  38.523  1.00  0.00           O  
ATOM    586  N   ALA    41      38.805  56.665  36.702  1.00  0.00           N  
ATOM    587  H   ALA    41      39.748  56.810  36.370  1.00  0.00           H  
ATOM    588  CA  ALA    41      37.684  56.386  35.853  1.00  0.00           C  
ATOM    589  HA  ALA    41      37.042  57.267  35.848  1.00  0.00           H  
ATOM    590  CB  ALA    41      38.189  56.115  34.428  1.00  0.00           C  
ATOM    591  HB1 ALA    41      38.842  55.245  34.372  1.00  0.00           H  
ATOM    592  HB2 ALA    41      37.375  55.823  33.765  1.00  0.00           H  
ATOM    593  HB3 ALA    41      38.765  56.983  34.107  1.00  0.00           H  
ATOM    594  C   ALA    41      36.688  55.334  36.322  1.00  0.00           C  
ATOM    595  O   ALA    41      35.443  55.424  35.990  1.00  0.00           O  
ATOM    596  N   GLY    42      37.105  54.282  37.060  1.00  0.00           N  
ATOM    597  H   GLY    42      38.020  54.282  37.487  1.00  0.00           H  
ATOM    598  CA  GLY    42      36.242  53.095  37.370  1.00  0.00           C  
ATOM    599  HA2 GLY    42      35.924  52.568  36.470  1.00  0.00           H  
ATOM    600  HA3 GLY    42      36.797  52.459  38.061  1.00  0.00           H  
ATOM    601  C   GLY    42      34.992  53.459  38.160  1.00  0.00           C  
ATOM    602  O   GLY    42      33.995  52.856  37.811  1.00  0.00           O  
ATOM    603  N   LEU    43      35.094  54.370  39.119  1.00  0.00           N  
ATOM    604  H   LEU    43      35.974  54.863  39.163  1.00  0.00           H  
ATOM    605  CA  LEU    43      33.940  54.846  39.848  1.00  0.00           C  
ATOM    606  HA  LEU    43      33.528  54.030  40.441  1.00  0.00           H  
ATOM    607  CB  LEU    43      34.360  56.031  40.808  1.00  0.00           C  
ATOM    608  HB2 LEU    43      34.595  56.811  40.084  1.00  0.00           H  
ATOM    609  HB3 LEU    43      33.506  56.398  41.378  1.00  0.00           H  
ATOM    610  CG  LEU    43      35.639  55.888  41.673  1.00  0.00           C  
ATOM    611  HG  LEU    43      36.434  55.430  41.085  1.00  0.00           H  
ATOM    612  CD1 LEU    43      36.242  57.248  42.057  1.00  0.00           C  
ATOM    613 HD11 LEU    43      35.596  57.768  42.764  1.00  0.00           H  
ATOM    614 HD12 LEU    43      37.234  57.184  42.505  1.00  0.00           H  
ATOM    615 HD13 LEU    43      36.313  57.866  41.162  1.00  0.00           H  
ATOM    616  CD2 LEU    43      35.328  55.170  43.005  1.00  0.00           C  
ATOM    617 HD21 LEU    43      35.048  54.139  42.790  1.00  0.00           H  
ATOM    618 HD22 LEU    43      36.279  55.036  43.520  1.00  0.00           H  
ATOM    619 HD23 LEU    43      34.529  55.629  43.587  1.00  0.00           H  
ATOM    620  C   LEU    43      32.777  55.385  38.995  1.00  0.00           C  
ATOM    621  O   LEU    43      31.618  55.015  39.321  1.00  0.00           O  
ATOM    622  N   ASP    44      33.017  56.136  37.921  1.00  0.00           N  
ATOM    623  H   ASP    44      33.976  56.373  37.710  1.00  0.00           H  
ATOM    624  CA  ASP    44      31.902  56.556  37.049  1.00  0.00           C  
ATOM    625  HA  ASP    44      31.076  56.864  37.690  1.00  0.00           H  
ATOM    626  CB  ASP    44      32.289  57.826  36.220  1.00  0.00           C  
ATOM    627  HB2 ASP    44      33.115  57.422  35.634  1.00  0.00           H  
ATOM    628  HB3 ASP    44      31.430  58.108  35.611  1.00  0.00           H  
ATOM    629  CG  ASP    44      32.649  59.026  37.067  1.00  0.00           C  
ATOM    630  OD1 ASP    44      32.071  59.135  38.158  1.00  0.00           O  
ATOM    631  OD2 ASP    44      33.220  60.011  36.535  1.00  0.00           O  
ATOM    632  C   ASP    44      31.377  55.345  36.215  1.00  0.00           C  
ATOM    633  O   ASP    44      30.199  55.439  35.931  1.00  0.00           O  
ATOM    634  N   LYS    45      32.196  54.368  35.908  1.00  0.00           N  
ATOM    635  H   LYS    45      33.110  54.305  36.334  1.00  0.00           H  
ATOM    636  CA  LYS    45      31.818  53.161  35.100  1.00  0.00           C  
ATOM    637  HA  LYS    45      31.271  53.545  34.239  1.00  0.00           H  
ATOM    638  CB  LYS    45      33.058  52.307  34.706  1.00  0.00           C  
ATOM    639  HB2 LYS    45      33.608  51.881  35.545  1.00  0.00           H  
ATOM    640  HB3 LYS    45      32.610  51.474  34.163  1.00  0.00           H  
ATOM    641  CG  LYS    45      34.037  53.028  33.657  1.00  0.00           C  
ATOM    642  HG2 LYS    45      33.482  53.591  32.907  1.00  0.00           H  
ATOM    643  HG3 LYS    45      34.718  53.606  34.281  1.00  0.00           H  
ATOM    644  CD  LYS    45      34.859  51.965  32.858  1.00  0.00           C  
ATOM    645  HD2 LYS    45      35.409  51.283  33.506  1.00  0.00           H  
ATOM    646  HD3 LYS    45      34.097  51.373  32.351  1.00  0.00           H  
ATOM    647  CE  LYS    45      35.851  52.591  31.866  1.00  0.00           C  
ATOM    648  HE2 LYS    45      36.793  52.746  32.393  1.00  0.00           H  
ATOM    649  HE3 LYS    45      36.046  51.800  31.142  1.00  0.00           H  
ATOM    650  NZ  LYS    45      35.308  53.783  31.249  1.00  0.00           N  
ATOM    651  HZ1 LYS    45      35.851  53.984  30.422  1.00  0.00           H  
ATOM    652  HZ2 LYS    45      34.310  53.746  31.096  1.00  0.00           H  
ATOM    653  HZ3 LYS    45      35.339  54.610  31.827  1.00  0.00           H  
ATOM    654  C   LYS    45      30.759  52.480  35.941  1.00  0.00           C  
ATOM    655  O   LYS    45      29.800  52.041  35.325  1.00  0.00           O  
ATOM    656  N   ALA    46      31.031  52.342  37.231  1.00  0.00           N  
ATOM    657  H   ALA    46      31.891  52.732  37.589  1.00  0.00           H  
ATOM    658  CA  ALA    46      30.113  51.923  38.286  1.00  0.00           C  
ATOM    659  HA  ALA    46      29.610  50.988  38.037  1.00  0.00           H  
ATOM    660  CB  ALA    46      30.973  51.587  39.524  1.00  0.00           C  
ATOM    661  HB1 ALA    46      30.406  50.949  40.202  1.00  0.00           H  
ATOM    662  HB2 ALA    46      31.821  50.960  39.246  1.00  0.00           H  
ATOM    663  HB3 ALA    46      31.282  52.500  40.032  1.00  0.00           H  
ATOM    664  C   ALA    46      28.759  52.752  38.407  1.00  0.00           C  
ATOM    665  O   ALA    46      27.623  52.147  38.439  1.00  0.00           O  
ATOM    666  N   GLU    47      28.888  54.071  38.426  1.00  0.00           N  
ATOM    667  H   GLU    47      29.795  54.514  38.420  1.00  0.00           H  
ATOM    668  CA  GLU    47      27.700  54.892  38.684  1.00  0.00           C  
ATOM    669  HA  GLU    47      27.206  54.502  39.574  1.00  0.00           H  
ATOM    670  CB  GLU    47      28.096  56.385  38.962  1.00  0.00           C  
ATOM    671  HB2 GLU    47      28.971  56.361  39.612  1.00  0.00           H  
ATOM    672  HB3 GLU    47      28.429  56.832  38.026  1.00  0.00           H  
ATOM    673  CG  GLU    47      26.958  57.087  39.636  1.00  0.00           C  
ATOM    674  HG2 GLU    47      26.287  56.420  40.178  1.00  0.00           H  
ATOM    675  HG3 GLU    47      27.305  57.739  40.439  1.00  0.00           H  
ATOM    676  CD  GLU    47      26.016  57.784  38.685  1.00  0.00           C  
ATOM    677  OE1 GLU    47      26.305  57.987  37.493  1.00  0.00           O  
ATOM    678  OE2 GLU    47      24.893  58.207  39.111  1.00  0.00           O  
ATOM    679  C   GLU    47      26.633  54.736  37.605  1.00  0.00           C  
ATOM    680  O   GLU    47      25.426  54.486  37.837  1.00  0.00           O  
ATOM    681  N   ARG    48      27.103  54.838  36.325  1.00  0.00           N  
ATOM    682  H   ARG    48      28.100  54.937  36.192  1.00  0.00           H  
ATOM    683  CA  ARG    48      26.317  54.711  35.174  1.00  0.00           C  
ATOM    684  HA  ARG    48      25.429  55.340  35.229  1.00  0.00           H  
ATOM    685  CB  ARG    48      27.233  55.057  33.913  1.00  0.00           C  
ATOM    686  HB2 ARG    48      27.577  56.079  34.070  1.00  0.00           H  
ATOM    687  HB3 ARG    48      28.107  54.407  33.935  1.00  0.00           H  
ATOM    688  CG  ARG    48      26.360  54.964  32.598  1.00  0.00           C  
ATOM    689  HG2 ARG    48      26.075  53.914  32.662  1.00  0.00           H  
ATOM    690  HG3 ARG    48      25.550  55.694  32.578  1.00  0.00           H  
ATOM    691  CD  ARG    48      27.486  55.081  31.546  1.00  0.00           C  
ATOM    692  HD2 ARG    48      28.269  54.338  31.697  1.00  0.00           H  
ATOM    693  HD3 ARG    48      27.000  54.898  30.588  1.00  0.00           H  
ATOM    694  NE  ARG    48      28.060  56.466  31.424  1.00  0.00           N  
ATOM    695  HE  ARG    48      27.542  57.285  31.708  1.00  0.00           H  
ATOM    696  CZ  ARG    48      29.363  56.784  31.188  1.00  0.00           C  
ATOM    697  NH1 ARG    48      30.242  55.875  30.785  1.00  0.00           N  
ATOM    698 HH11 ARG    48      29.976  54.907  30.676  1.00  0.00           H  
ATOM    699 HH12 ARG    48      31.174  56.156  30.515  1.00  0.00           H  
ATOM    700  NH2 ARG    48      29.758  57.995  31.232  1.00  0.00           N  
ATOM    701 HH21 ARG    48      29.046  58.679  31.445  1.00  0.00           H  
ATOM    702 HH22 ARG    48      30.726  58.193  31.023  1.00  0.00           H  
ATOM    703  C   ARG    48      25.799  53.228  35.072  1.00  0.00           C  
ATOM    704  O   ARG    48      24.606  53.049  34.705  1.00  0.00           O  
ATOM    705  N   ALA    49      26.486  52.186  35.478  1.00  0.00           N  
ATOM    706  H   ALA    49      27.428  52.392  35.778  1.00  0.00           H  
ATOM    707  CA  ALA    49      26.058  50.786  35.599  1.00  0.00           C  
ATOM    708  HA  ALA    49      25.562  50.518  34.666  1.00  0.00           H  
ATOM    709  CB  ALA    49      27.298  49.915  35.971  1.00  0.00           C  
ATOM    710  HB1 ALA    49      28.088  50.055  35.234  1.00  0.00           H  
ATOM    711  HB2 ALA    49      27.679  50.148  36.966  1.00  0.00           H  
ATOM    712  HB3 ALA    49      26.949  48.883  35.950  1.00  0.00           H  
ATOM    713  C   ALA    49      24.984  50.493  36.740  1.00  0.00           C  
ATOM    714  O   ALA    49      24.387  49.415  36.769  1.00  0.00           O  
ATOM    715  N   GLY    50      24.684  51.491  37.563  1.00  0.00           N  
ATOM    716  H   GLY    50      25.290  52.297  37.502  1.00  0.00           H  
ATOM    717  CA  GLY    50      23.743  51.407  38.645  1.00  0.00           C  
ATOM    718  HA2 GLY    50      23.282  52.369  38.871  1.00  0.00           H  
ATOM    719  HA3 GLY    50      22.976  50.696  38.340  1.00  0.00           H  
ATOM    720  C   GLY    50      24.304  50.770  39.999  1.00  0.00           C  
ATOM    721  O   GLY    50      23.596  50.380  40.868  1.00  0.00           O  
ATOM    722  N   ILE    51      25.638  50.641  40.090  1.00  0.00           N  
ATOM    723  H   ILE    51      26.232  51.160  39.459  1.00  0.00           H  
ATOM    724  CA  ILE    51      26.432  49.941  41.167  1.00  0.00           C  
ATOM    725  HA  ILE    51      25.684  49.400  41.745  1.00  0.00           H  
ATOM    726  CB  ILE    51      27.372  48.827  40.531  1.00  0.00           C  
ATOM    727  HB  ILE    51      28.099  49.116  39.773  1.00  0.00           H  
ATOM    728  CG2 ILE    51      28.228  48.172  41.605  1.00  0.00           C  
ATOM    729 HG21 ILE    51      27.623  47.417  42.108  1.00  0.00           H  
ATOM    730 HG22 ILE    51      29.123  47.718  41.179  1.00  0.00           H  
ATOM    731 HG23 ILE    51      28.508  48.809  42.444  1.00  0.00           H  
ATOM    732  CG1 ILE    51      26.422  47.829  39.866  1.00  0.00           C  
ATOM    733 HG12 ILE    51      25.581  47.671  40.541  1.00  0.00           H  
ATOM    734 HG13 ILE    51      26.045  48.436  39.043  1.00  0.00           H  
ATOM    735  CD1 ILE    51      26.982  46.435  39.428  1.00  0.00           C  
ATOM    736 HD11 ILE    51      26.374  45.863  38.727  1.00  0.00           H  
ATOM    737 HD12 ILE    51      27.991  46.523  39.024  1.00  0.00           H  
ATOM    738 HD13 ILE    51      27.213  45.866  40.328  1.00  0.00           H  
ATOM    739  C   ILE    51      27.153  50.941  42.125  1.00  0.00           C  
ATOM    740  O   ILE    51      27.807  51.910  41.636  1.00  0.00           O  
ATOM    741  N   PRO    52      27.006  50.779  43.485  1.00  0.00           N  
ATOM    742  CD  PRO    52      26.237  49.789  44.119  1.00  0.00           C  
ATOM    743  HD2 PRO    52      26.674  48.792  44.170  1.00  0.00           H  
ATOM    744  HD3 PRO    52      25.272  49.580  43.658  1.00  0.00           H  
ATOM    745  CG  PRO    52      25.919  50.350  45.486  1.00  0.00           C  
ATOM    746  HG2 PRO    52      25.788  49.550  46.215  1.00  0.00           H  
ATOM    747  HG3 PRO    52      25.004  50.942  45.479  1.00  0.00           H  
ATOM    748  CB  PRO    52      27.124  51.302  45.769  1.00  0.00           C  
ATOM    749  HB2 PRO    52      27.889  50.576  46.043  1.00  0.00           H  
ATOM    750  HB3 PRO    52      26.890  52.011  46.563  1.00  0.00           H  
ATOM    751  CA  PRO    52      27.561  51.784  44.423  1.00  0.00           C  
ATOM    752  HA  PRO    52      27.133  52.759  44.191  1.00  0.00           H  
ATOM    753  C   PRO    52      29.124  51.905  44.337  1.00  0.00           C  
ATOM    754  O   PRO    52      29.823  51.010  43.994  1.00  0.00           O  
ATOM    755  N   THR    53      29.636  52.956  45.026  1.00  0.00           N  
ATOM    756  H   THR    53      29.021  53.616  45.479  1.00  0.00           H  
ATOM    757  CA  THR    53      31.048  53.366  45.147  1.00  0.00           C  
ATOM    758  HA  THR    53      31.695  52.532  44.877  1.00  0.00           H  
ATOM    759  CB  THR    53      31.450  54.465  44.163  1.00  0.00           C  
ATOM    760  HB  THR    53      32.506  54.658  44.353  1.00  0.00           H  
ATOM    761  CG2 THR    53      31.166  54.025  42.734  1.00  0.00           C  
ATOM    762 HG21 THR    53      30.129  53.786  42.496  1.00  0.00           H  
ATOM    763 HG22 THR    53      31.617  54.853  42.186  1.00  0.00           H  
ATOM    764 HG23 THR    53      31.638  53.062  42.542  1.00  0.00           H  
ATOM    765  OG1 THR    53      30.870  55.724  44.262  1.00  0.00           O  
ATOM    766  HG1 THR    53      29.947  55.624  44.018  1.00  0.00           H  
ATOM    767  C   THR    53      31.411  54.002  46.479  1.00  0.00           C  
ATOM    768  O   THR    53      30.544  54.729  47.039  1.00  0.00           O  
ATOM    769  N   ARG    54      32.669  53.832  46.976  1.00  0.00           N  
ATOM    770  H   ARG    54      33.224  53.083  46.587  1.00  0.00           H  
ATOM    771  CA  ARG    54      33.202  54.608  48.095  1.00  0.00           C  
ATOM    772  HA  ARG    54      32.581  55.502  48.158  1.00  0.00           H  
ATOM    773  CB  ARG    54      33.004  53.763  49.345  1.00  0.00           C  
ATOM    774  HB2 ARG    54      32.071  53.200  49.348  1.00  0.00           H  
ATOM    775  HB3 ARG    54      33.724  52.944  49.370  1.00  0.00           H  
ATOM    776  CG  ARG    54      33.182  54.616  50.632  1.00  0.00           C  
ATOM    777  HG2 ARG    54      34.238  54.877  50.571  1.00  0.00           H  
ATOM    778  HG3 ARG    54      32.495  55.462  50.611  1.00  0.00           H  
ATOM    779  CD  ARG    54      33.019  53.805  51.957  1.00  0.00           C  
ATOM    780  HD2 ARG    54      33.476  52.820  51.867  1.00  0.00           H  
ATOM    781  HD3 ARG    54      33.416  54.471  52.723  1.00  0.00           H  
ATOM    782  NE  ARG    54      31.575  53.498  52.219  1.00  0.00           N  
ATOM    783  HE  ARG    54      30.873  53.949  51.650  1.00  0.00           H  
ATOM    784  CZ  ARG    54      30.998  53.082  53.286  1.00  0.00           C  
ATOM    785  NH1 ARG    54      29.709  53.047  53.336  1.00  0.00           N  
ATOM    786 HH11 ARG    54      29.143  53.419  52.585  1.00  0.00           H  
ATOM    787 HH12 ARG    54      29.152  52.676  54.092  1.00  0.00           H  
ATOM    788  NH2 ARG    54      31.639  52.639  54.326  1.00  0.00           N  
ATOM    789 HH21 ARG    54      32.605  52.870  54.509  1.00  0.00           H  
ATOM    790 HH22 ARG    54      31.159  52.161  55.075  1.00  0.00           H  
ATOM    791  C   ARG    54      34.697  54.865  47.837  1.00  0.00           C  
ATOM    792  O   ARG    54      35.351  54.007  47.273  1.00  0.00           O  
ATOM    793  N   VAL    55      35.230  55.978  48.284  1.00  0.00           N  
ATOM    794  H   VAL    55      34.634  56.719  48.624  1.00  0.00           H  
ATOM    795  CA  VAL    55      36.712  56.144  48.267  1.00  0.00           C  
ATOM    796  HA  VAL    55      37.148  55.478  47.523  1.00  0.00           H  
ATOM    797  CB  VAL    55      37.122  57.570  47.816  1.00  0.00           C  
ATOM    798  HB  VAL    55      36.647  58.332  48.435  1.00  0.00           H  
ATOM    799  CG1 VAL    55      38.661  57.867  47.738  1.00  0.00           C  
ATOM    800 HG11 VAL    55      39.080  57.525  46.792  1.00  0.00           H  
ATOM    801 HG12 VAL    55      38.714  58.947  47.870  1.00  0.00           H  
ATOM    802 HG13 VAL    55      39.166  57.402  48.585  1.00  0.00           H  
ATOM    803  CG2 VAL    55      36.660  57.811  46.402  1.00  0.00           C  
ATOM    804 HG21 VAL    55      37.166  57.142  45.706  1.00  0.00           H  
ATOM    805 HG22 VAL    55      35.647  57.507  46.141  1.00  0.00           H  
ATOM    806 HG23 VAL    55      36.882  58.820  46.054  1.00  0.00           H  
ATOM    807  C   VAL    55      37.286  55.932  49.693  1.00  0.00           C  
ATOM    808  O   VAL    55      36.757  56.628  50.621  1.00  0.00           O  
ATOM    809  N   ILE    56      38.272  55.083  49.908  1.00  0.00           N  
ATOM    810  H   ILE    56      38.769  54.680  49.127  1.00  0.00           H  
ATOM    811  CA  ILE    56      38.964  55.017  51.234  1.00  0.00           C  
ATOM    812  HA  ILE    56      38.631  55.820  51.893  1.00  0.00           H  
ATOM    813  CB  ILE    56      38.735  53.679  52.007  1.00  0.00           C  
ATOM    814  HB  ILE    56      38.875  52.802  51.374  1.00  0.00           H  
ATOM    815  CG2 ILE    56      39.662  53.599  53.236  1.00  0.00           C  
ATOM    816 HG21 ILE    56      39.542  52.659  53.774  1.00  0.00           H  
ATOM    817 HG22 ILE    56      40.739  53.669  53.082  1.00  0.00           H  
ATOM    818 HG23 ILE    56      39.513  54.469  53.876  1.00  0.00           H  
ATOM    819  CG1 ILE    56      37.247  53.649  52.334  1.00  0.00           C  
ATOM    820 HG12 ILE    56      37.014  54.533  52.928  1.00  0.00           H  
ATOM    821 HG13 ILE    56      36.585  53.681  51.469  1.00  0.00           H  
ATOM    822  CD1 ILE    56      36.747  52.427  53.232  1.00  0.00           C  
ATOM    823 HD11 ILE    56      37.322  52.349  54.155  1.00  0.00           H  
ATOM    824 HD12 ILE    56      35.726  52.658  53.535  1.00  0.00           H  
ATOM    825 HD13 ILE    56      36.865  51.538  52.613  1.00  0.00           H  
ATOM    826  C   ILE    56      40.464  55.169  51.116  1.00  0.00           C  
ATOM    827  O   ILE    56      41.152  54.156  50.680  1.00  0.00           O  
ATOM    828  N   ASN    57      41.008  56.280  51.532  1.00  0.00           N  
ATOM    829  H   ASN    57      40.356  56.910  51.978  1.00  0.00           H  
ATOM    830  CA  ASN    57      42.325  56.693  51.174  1.00  0.00           C  
ATOM    831  HA  ASN    57      42.503  56.227  50.205  1.00  0.00           H  
ATOM    832  CB  ASN    57      42.195  58.119  51.027  1.00  0.00           C  
ATOM    833  HB2 ASN    57      41.628  58.254  50.106  1.00  0.00           H  
ATOM    834  HB3 ASN    57      41.570  58.580  51.792  1.00  0.00           H  
ATOM    835  CG  ASN    57      43.474  58.899  50.778  1.00  0.00           C  
ATOM    836  OD1 ASN    57      44.530  58.444  50.354  1.00  0.00           O  
ATOM    837  ND2 ASN    57      43.461  60.202  51.103  1.00  0.00           N  
ATOM    838 HD21 ASN    57      44.341  60.695  51.056  1.00  0.00           H  
ATOM    839 HD22 ASN    57      42.611  60.687  51.351  1.00  0.00           H  
ATOM    840  C   ASN    57      43.291  56.209  52.239  1.00  0.00           C  
ATOM    841  O   ASN    57      43.130  56.373  53.447  1.00  0.00           O  
ATOM    842  N   HIE    58      44.365  55.582  51.716  1.00  0.00           N  
ATOM    843  H   HIE    58      44.408  55.424  50.719  1.00  0.00           H  
ATOM    844  CA  HIE    58      45.432  55.101  52.504  1.00  0.00           C  
ATOM    845  HA  HIE    58      45.166  54.351  53.250  1.00  0.00           H  
ATOM    846  CB  HIE    58      46.359  54.331  51.556  1.00  0.00           C  
ATOM    847  HB2 HIE    58      47.112  53.825  52.160  1.00  0.00           H  
ATOM    848  HB3 HIE    58      45.831  53.560  50.995  1.00  0.00           H  
ATOM    849  CG  HIE    58      47.151  55.165  50.608  1.00  0.00           C  
ATOM    850  ND1 HIE    58      46.567  55.729  49.519  1.00  0.00           N  
ATOM    851  CE1 HIE    58      47.584  56.363  48.858  1.00  0.00           C  
ATOM    852  HE1 HIE    58      47.420  57.061  48.051  1.00  0.00           H  
ATOM    853  NE2 HIE    58      48.723  56.201  49.482  1.00  0.00           N  
ATOM    854  HE2 HIE    58      49.588  56.532  49.079  1.00  0.00           H  
ATOM    855  CD2 HIE    58      48.527  55.417  50.607  1.00  0.00           C  
ATOM    856  HD2 HIE    58      49.201  55.076  51.379  1.00  0.00           H  
ATOM    857  C   HIE    58      46.189  56.214  53.270  1.00  0.00           C  
ATOM    858  O   HIE    58      46.676  55.894  54.392  1.00  0.00           O  
ATOM    859  N   LYS    59      46.348  57.437  52.727  1.00  0.00           N  
ATOM    860  H   LYS    59      46.008  57.670  51.805  1.00  0.00           H  
ATOM    861  CA  LYS    59      47.081  58.544  53.290  1.00  0.00           C  
ATOM    862  HA  LYS    59      48.062  58.246  53.660  1.00  0.00           H  
ATOM    863  CB  LYS    59      47.353  59.557  52.198  1.00  0.00           C  
ATOM    864  HB2 LYS    59      46.448  59.872  51.680  1.00  0.00           H  
ATOM    865  HB3 LYS    59      47.747  60.443  52.696  1.00  0.00           H  
ATOM    866  CG  LYS    59      48.313  59.263  51.035  1.00  0.00           C  
ATOM    867  HG2 LYS    59      49.133  58.638  51.390  1.00  0.00           H  
ATOM    868  HG3 LYS    59      47.838  58.688  50.240  1.00  0.00           H  
ATOM    869  CD  LYS    59      49.033  60.577  50.440  1.00  0.00           C  
ATOM    870  HD2 LYS    59      48.315  61.363  50.207  1.00  0.00           H  
ATOM    871  HD3 LYS    59      49.553  61.178  51.186  1.00  0.00           H  
ATOM    872  CE  LYS    59      49.885  60.436  49.190  1.00  0.00           C  
ATOM    873  HE2 LYS    59      50.678  59.744  49.476  1.00  0.00           H  
ATOM    874  HE3 LYS    59      49.306  60.004  48.373  1.00  0.00           H  
ATOM    875  NZ  LYS    59      50.460  61.689  48.879  1.00  0.00           N  
ATOM    876  HZ1 LYS    59      50.739  62.230  49.685  1.00  0.00           H  
ATOM    877  HZ2 LYS    59      51.157  61.589  48.155  1.00  0.00           H  
ATOM    878  HZ3 LYS    59      49.774  62.230  48.371  1.00  0.00           H  
ATOM    879  C   LYS    59      46.372  59.217  54.479  1.00  0.00           C  
ATOM    880  O   LYS    59      46.921  60.172  55.094  1.00  0.00           O  
ATOM    881  N   LEU    60      45.316  58.568  54.954  1.00  0.00           N  
ATOM    882  H   LEU    60      44.958  57.831  54.363  1.00  0.00           H  
ATOM    883  CA  LEU    60      44.615  58.869  56.229  1.00  0.00           C  
ATOM    884  HA  LEU    60      44.770  59.909  56.517  1.00  0.00           H  
ATOM    885  CB  LEU    60      43.097  58.485  56.024  1.00  0.00           C  
ATOM    886  HB2 LEU    60      42.999  57.411  55.865  1.00  0.00           H  
ATOM    887  HB3 LEU    60      42.539  58.753  56.921  1.00  0.00           H  
ATOM    888  CG  LEU    60      42.340  59.352  54.892  1.00  0.00           C  
ATOM    889  HG  LEU    60      42.666  59.088  53.886  1.00  0.00           H  
ATOM    890  CD1 LEU    60      40.950  58.945  55.023  1.00  0.00           C  
ATOM    891 HD11 LEU    60      40.842  57.861  55.051  1.00  0.00           H  
ATOM    892 HD12 LEU    60      40.565  59.365  55.952  1.00  0.00           H  
ATOM    893 HD13 LEU    60      40.402  59.408  54.202  1.00  0.00           H  
ATOM    894  CD2 LEU    60      42.470  60.843  55.066  1.00  0.00           C  
ATOM    895 HD21 LEU    60      42.111  61.196  56.033  1.00  0.00           H  
ATOM    896 HD22 LEU    60      43.468  61.253  54.913  1.00  0.00           H  
ATOM    897 HD23 LEU    60      41.874  61.310  54.282  1.00  0.00           H  
ATOM    898  C   LEU    60      45.077  58.098  57.441  1.00  0.00           C  
ATOM    899  O   LEU    60      44.908  58.440  58.596  1.00  0.00           O  
ATOM    900  N   TYR    61      45.768  57.008  57.099  1.00  0.00           N  
ATOM    901  H   TYR    61      45.938  56.796  56.126  1.00  0.00           H  
ATOM    902  CA  TYR    61      46.206  56.024  58.160  1.00  0.00           C  
ATOM    903  HA  TYR    61      45.910  56.477  59.106  1.00  0.00           H  
ATOM    904  CB  TYR    61      45.380  54.751  58.037  1.00  0.00           C  
ATOM    905  HB2 TYR    61      45.770  54.195  57.184  1.00  0.00           H  
ATOM    906  HB3 TYR    61      45.403  54.045  58.867  1.00  0.00           H  
ATOM    907  CG  TYR    61      43.944  55.073  57.808  1.00  0.00           C  
ATOM    908  CD1 TYR    61      43.441  54.917  56.457  1.00  0.00           C  
ATOM    909  HD1 TYR    61      44.104  54.713  55.629  1.00  0.00           H  
ATOM    910  CE1 TYR    61      42.015  55.112  56.284  1.00  0.00           C  
ATOM    911  HE1 TYR    61      41.595  55.107  55.289  1.00  0.00           H  
ATOM    912  CZ  TYR    61      41.197  55.293  57.450  1.00  0.00           C  
ATOM    913  OH  TYR    61      39.829  55.288  57.326  1.00  0.00           O  
ATOM    914  HH  TYR    61      39.561  56.072  56.840  1.00  0.00           H  
ATOM    915  CE2 TYR    61      41.824  55.421  58.731  1.00  0.00           C  
ATOM    916  HE2 TYR    61      41.174  55.472  59.593  1.00  0.00           H  
ATOM    917  CD2 TYR    61      43.147  55.302  58.885  1.00  0.00           C  
ATOM    918  HD2 TYR    61      43.537  55.418  59.885  1.00  0.00           H  
ATOM    919  C   TYR    61      47.697  55.804  58.272  1.00  0.00           C  
ATOM    920  O   TYR    61      48.545  56.046  57.391  1.00  0.00           O  
ATOM    921  N   LYS    62      48.088  55.403  59.507  1.00  0.00           N  
ATOM    922  H   LYS    62      47.284  55.331  60.115  1.00  0.00           H  
ATOM    923  CA  LYS    62      49.459  55.408  60.056  1.00  0.00           C  
ATOM    924  HA  LYS    62      50.130  56.111  59.560  1.00  0.00           H  
ATOM    925  CB  LYS    62      49.401  55.841  61.473  1.00  0.00           C  
ATOM    926  HB2 LYS    62      48.823  55.031  61.918  1.00  0.00           H  
ATOM    927  HB3 LYS    62      50.343  55.832  62.022  1.00  0.00           H  
ATOM    928  CG  LYS    62      48.637  57.214  61.768  1.00  0.00           C  
ATOM    929  HG2 LYS    62      49.076  58.042  61.211  1.00  0.00           H  
ATOM    930  HG3 LYS    62      47.590  57.057  61.508  1.00  0.00           H  
ATOM    931  CD  LYS    62      48.536  57.473  63.240  1.00  0.00           C  
ATOM    932  HD2 LYS    62      49.542  57.508  63.659  1.00  0.00           H  
ATOM    933  HD3 LYS    62      48.165  58.457  63.529  1.00  0.00           H  
ATOM    934  CE  LYS    62      47.556  56.500  63.989  1.00  0.00           C  
ATOM    935  HE2 LYS    62      47.931  55.476  63.967  1.00  0.00           H  
ATOM    936  HE3 LYS    62      47.636  56.889  65.004  1.00  0.00           H  
ATOM    937  NZ  LYS    62      46.144  56.626  63.612  1.00  0.00           N  
ATOM    938  HZ1 LYS    62      46.012  56.059  62.786  1.00  0.00           H  
ATOM    939  HZ2 LYS    62      45.371  56.296  64.171  1.00  0.00           H  
ATOM    940  HZ3 LYS    62      45.961  57.578  63.329  1.00  0.00           H  
ATOM    941  C   LYS    62      50.165  54.109  59.874  1.00  0.00           C  
ATOM    942  O   LYS    62      51.402  54.067  59.948  1.00  0.00           O  
ATOM    943  N   ASN    63      49.428  52.930  59.611  1.00  0.00           N  
ATOM    944  H   ASN    63      48.443  53.123  59.498  1.00  0.00           H  
ATOM    945  CA  ASN    63      50.028  51.635  59.168  1.00  0.00           C  
ATOM    946  HA  ASN    63      50.948  51.787  58.604  1.00  0.00           H  
ATOM    947  CB  ASN    63      50.366  50.788  60.458  1.00  0.00           C  
ATOM    948  HB2 ASN    63      50.810  49.865  60.084  1.00  0.00           H  
ATOM    949  HB3 ASN    63      51.111  51.352  61.019  1.00  0.00           H  
ATOM    950  CG  ASN    63      49.226  50.652  61.365  1.00  0.00           C  
ATOM    951  OD1 ASN    63      48.233  50.148  61.023  1.00  0.00           O  
ATOM    952  ND2 ASN    63      49.367  50.997  62.580  1.00  0.00           N  
ATOM    953 HD21 ASN    63      48.618  50.910  63.252  1.00  0.00           H  
ATOM    954 HD22 ASN    63      50.200  51.531  62.782  1.00  0.00           H  
ATOM    955  C   ASN    63      49.122  50.902  58.130  1.00  0.00           C  
ATOM    956  O   ASN    63      47.985  51.248  57.963  1.00  0.00           O  
ATOM    957  N   ARG    64      49.623  49.809  57.532  1.00  0.00           N  
ATOM    958  H   ARG    64      50.604  49.578  57.588  1.00  0.00           H  
ATOM    959  CA  ARG    64      48.779  49.055  56.627  1.00  0.00           C  
ATOM    960  HA  ARG    64      48.430  49.711  55.829  1.00  0.00           H  
ATOM    961  CB  ARG    64      49.624  48.038  55.858  1.00  0.00           C  
ATOM    962  HB2 ARG    64      50.484  48.535  55.409  1.00  0.00           H  
ATOM    963  HB3 ARG    64      50.013  47.253  56.506  1.00  0.00           H  
ATOM    964  CG  ARG    64      49.054  47.314  54.638  1.00  0.00           C  
ATOM    965  HG2 ARG    64      48.168  46.717  54.855  1.00  0.00           H  
ATOM    966  HG3 ARG    64      48.734  48.080  53.932  1.00  0.00           H  
ATOM    967  CD  ARG    64      50.105  46.419  53.874  1.00  0.00           C  
ATOM    968  HD2 ARG    64      50.579  45.786  54.624  1.00  0.00           H  
ATOM    969  HD3 ARG    64      49.619  45.690  53.226  1.00  0.00           H  
ATOM    970  NE  ARG    64      51.247  47.209  53.293  1.00  0.00           N  
ATOM    971  HE  ARG    64      51.043  48.115  52.895  1.00  0.00           H  
ATOM    972  CZ  ARG    64      52.502  46.768  53.209  1.00  0.00           C  
ATOM    973  NH1 ARG    64      52.967  45.626  53.547  1.00  0.00           N  
ATOM    974 HH11 ARG    64      52.348  44.973  54.007  1.00  0.00           H  
ATOM    975 HH12 ARG    64      53.867  45.275  53.254  1.00  0.00           H  
ATOM    976  NH2 ARG    64      53.369  47.559  52.629  1.00  0.00           N  
ATOM    977 HH21 ARG    64      53.169  48.465  52.229  1.00  0.00           H  
ATOM    978 HH22 ARG    64      54.315  47.216  52.539  1.00  0.00           H  
ATOM    979  C   ARG    64      47.591  48.388  57.305  1.00  0.00           C  
ATOM    980  O   ARG    64      46.490  48.515  56.754  1.00  0.00           O  
ATOM    981  N   VAL    65      47.852  47.725  58.439  1.00  0.00           N  
ATOM    982  H   VAL    65      48.841  47.747  58.642  1.00  0.00           H  
ATOM    983  CA  VAL    65      46.847  47.147  59.322  1.00  0.00           C  
ATOM    984  HA  VAL    65      46.490  46.243  58.828  1.00  0.00           H  
ATOM    985  CB  VAL    65      47.557  46.707  60.683  1.00  0.00           C  
ATOM    986  HB  VAL    65      47.460  47.527  61.395  1.00  0.00           H  
ATOM    987  CG1 VAL    65      46.965  45.451  61.273  1.00  0.00           C  
ATOM    988 HG11 VAL    65      47.205  44.605  60.628  1.00  0.00           H  
ATOM    989 HG12 VAL    65      47.233  45.168  62.291  1.00  0.00           H  
ATOM    990 HG13 VAL    65      45.892  45.616  61.175  1.00  0.00           H  
ATOM    991  CG2 VAL    65      49.089  46.431  60.492  1.00  0.00           C  
ATOM    992 HG21 VAL    65      49.119  45.586  59.804  1.00  0.00           H  
ATOM    993 HG22 VAL    65      49.545  47.401  60.293  1.00  0.00           H  
ATOM    994 HG23 VAL    65      49.382  46.112  61.493  1.00  0.00           H  
ATOM    995  C   VAL    65      45.654  48.018  59.685  1.00  0.00           C  
ATOM    996  O   VAL    65      44.531  47.532  59.899  1.00  0.00           O  
ATOM    997  N   GLU    66      45.829  49.327  59.789  1.00  0.00           N  
ATOM    998  H   GLU    66      46.775  49.665  59.679  1.00  0.00           H  
ATOM    999  CA  GLU    66      44.872  50.408  59.996  1.00  0.00           C  
ATOM   1000  HA  GLU    66      44.102  50.151  60.724  1.00  0.00           H  
ATOM   1001  CB  GLU    66      45.510  51.563  60.710  1.00  0.00           C  
ATOM   1002  HB2 GLU    66      45.923  51.385  61.703  1.00  0.00           H  
ATOM   1003  HB3 GLU    66      46.263  52.021  60.070  1.00  0.00           H  
ATOM   1004  CG  GLU    66      44.486  52.593  61.134  1.00  0.00           C  
ATOM   1005  HG2 GLU    66      43.831  52.731  60.274  1.00  0.00           H  
ATOM   1006  HG3 GLU    66      43.848  52.210  61.931  1.00  0.00           H  
ATOM   1007  CD  GLU    66      45.034  53.986  61.634  1.00  0.00           C  
ATOM   1008  OE1 GLU    66      44.510  54.538  62.680  1.00  0.00           O  
ATOM   1009  OE2 GLU    66      45.948  54.658  61.113  1.00  0.00           O  
ATOM   1010  C   GLU    66      44.181  50.733  58.679  1.00  0.00           C  
ATOM   1011  O   GLU    66      42.957  50.763  58.721  1.00  0.00           O  
ATOM   1012  N   PHE    67      44.906  50.983  57.513  1.00  0.00           N  
ATOM   1013  H   PHE    67      45.902  51.130  57.592  1.00  0.00           H  
ATOM   1014  CA  PHE    67      44.283  51.081  56.209  1.00  0.00           C  
ATOM   1015  HA  PHE    67      43.749  52.031  56.235  1.00  0.00           H  
ATOM   1016  CB  PHE    67      45.395  51.177  55.219  1.00  0.00           C  
ATOM   1017  HB2 PHE    67      45.802  52.186  55.284  1.00  0.00           H  
ATOM   1018  HB3 PHE    67      46.191  50.487  55.503  1.00  0.00           H  
ATOM   1019  CG  PHE    67      44.943  50.875  53.748  1.00  0.00           C  
ATOM   1020  CD1 PHE    67      44.026  51.657  53.084  1.00  0.00           C  
ATOM   1021  HD1 PHE    67      43.466  52.381  53.657  1.00  0.00           H  
ATOM   1022  CE1 PHE    67      43.654  51.413  51.788  1.00  0.00           C  
ATOM   1023  HE1 PHE    67      42.748  51.861  51.407  1.00  0.00           H  
ATOM   1024  CZ  PHE    67      44.266  50.423  51.040  1.00  0.00           C  
ATOM   1025  HZ  PHE    67      43.859  50.101  50.093  1.00  0.00           H  
ATOM   1026  CE2 PHE    67      45.182  49.572  51.720  1.00  0.00           C  
ATOM   1027  HE2 PHE    67      45.629  48.755  51.174  1.00  0.00           H  
ATOM   1028  CD2 PHE    67      45.559  49.823  53.012  1.00  0.00           C  
ATOM   1029  HD2 PHE    67      46.197  49.075  53.460  1.00  0.00           H  
ATOM   1030  C   PHE    67      43.280  49.966  55.862  1.00  0.00           C  
ATOM   1031  O   PHE    67      42.216  50.194  55.268  1.00  0.00           O  
ATOM   1032  N   ASP    68      43.659  48.762  56.176  1.00  0.00           N  
ATOM   1033  H   ASP    68      44.615  48.708  56.496  1.00  0.00           H  
ATOM   1034  CA  ASP    68      42.886  47.594  55.770  1.00  0.00           C  
ATOM   1035  HA  ASP    68      42.449  47.823  54.798  1.00  0.00           H  
ATOM   1036  CB  ASP    68      43.778  46.350  55.465  1.00  0.00           C  
ATOM   1037  HB2 ASP    68      43.205  45.691  54.813  1.00  0.00           H  
ATOM   1038  HB3 ASP    68      44.623  46.667  54.854  1.00  0.00           H  
ATOM   1039  CG  ASP    68      44.425  45.538  56.639  1.00  0.00           C  
ATOM   1040  OD1 ASP    68      45.432  44.828  56.370  1.00  0.00           O  
ATOM   1041  OD2 ASP    68      43.855  45.611  57.731  1.00  0.00           O  
ATOM   1042  C   ASP    68      41.728  47.334  56.642  1.00  0.00           C  
ATOM   1043  O   ASP    68      40.676  46.949  56.187  1.00  0.00           O  
ATOM   1044  N   SER    69      41.789  47.639  57.920  1.00  0.00           N  
ATOM   1045  H   SER    69      42.718  47.845  58.257  1.00  0.00           H  
ATOM   1046  CA  SER    69      40.650  47.728  58.906  1.00  0.00           C  
ATOM   1047  HA  SER    69      40.255  46.726  59.073  1.00  0.00           H  
ATOM   1048  CB  SER    69      41.301  48.141  60.183  1.00  0.00           C  
ATOM   1049  HB2 SER    69      41.894  49.038  60.005  1.00  0.00           H  
ATOM   1050  HB3 SER    69      40.507  48.347  60.901  1.00  0.00           H  
ATOM   1051  OG  SER    69      42.133  47.192  60.726  1.00  0.00           O  
ATOM   1052  HG  SER    69      42.976  47.359  60.298  1.00  0.00           H  
ATOM   1053  C   SER    69      39.578  48.740  58.456  1.00  0.00           C  
ATOM   1054  O   SER    69      38.392  48.446  58.765  1.00  0.00           O  
ATOM   1055  N   ALA    70      39.933  49.863  57.716  1.00  0.00           N  
ATOM   1056  H   ALA    70      40.914  49.884  57.476  1.00  0.00           H  
ATOM   1057  CA  ALA    70      38.905  50.668  57.089  1.00  0.00           C  
ATOM   1058  HA  ALA    70      38.165  50.787  57.881  1.00  0.00           H  
ATOM   1059  CB  ALA    70      39.483  52.028  56.696  1.00  0.00           C  
ATOM   1060  HB1 ALA    70      38.656  52.553  56.218  1.00  0.00           H  
ATOM   1061  HB2 ALA    70      39.837  52.641  57.524  1.00  0.00           H  
ATOM   1062  HB3 ALA    70      40.302  52.035  55.977  1.00  0.00           H  
ATOM   1063  C   ALA    70      38.186  49.909  55.987  1.00  0.00           C  
ATOM   1064  O   ALA    70      36.983  50.118  55.823  1.00  0.00           O  
ATOM   1065  N   ILE    71      38.835  49.092  55.165  1.00  0.00           N  
ATOM   1066  H   ILE    71      39.825  48.969  55.320  1.00  0.00           H  
ATOM   1067  CA  ILE    71      38.167  48.300  54.130  1.00  0.00           C  
ATOM   1068  HA  ILE    71      37.428  48.945  53.654  1.00  0.00           H  
ATOM   1069  CB  ILE    71      39.255  47.899  53.087  1.00  0.00           C  
ATOM   1070  HB  ILE    71      40.104  47.438  53.591  1.00  0.00           H  
ATOM   1071  CG2 ILE    71      38.623  46.973  51.997  1.00  0.00           C  
ATOM   1072 HG21 ILE    71      37.886  47.562  51.450  1.00  0.00           H  
ATOM   1073 HG22 ILE    71      39.333  46.541  51.293  1.00  0.00           H  
ATOM   1074 HG23 ILE    71      38.194  46.083  52.456  1.00  0.00           H  
ATOM   1075  CG1 ILE    71      39.842  49.211  52.454  1.00  0.00           C  
ATOM   1076 HG12 ILE    71      39.166  49.846  51.882  1.00  0.00           H  
ATOM   1077 HG13 ILE    71      40.101  49.867  53.285  1.00  0.00           H  
ATOM   1078  CD1 ILE    71      41.080  48.942  51.616  1.00  0.00           C  
ATOM   1079 HD11 ILE    71      41.478  49.916  51.334  1.00  0.00           H  
ATOM   1080 HD12 ILE    71      41.937  48.597  52.195  1.00  0.00           H  
ATOM   1081 HD13 ILE    71      40.836  48.387  50.711  1.00  0.00           H  
ATOM   1082  C   ILE    71      37.310  47.189  54.711  1.00  0.00           C  
ATOM   1083  O   ILE    71      36.223  47.079  54.255  1.00  0.00           O  
ATOM   1084  N   ASP    72      37.861  46.469  55.744  1.00  0.00           N  
ATOM   1085  H   ASP    72      38.754  46.768  56.111  1.00  0.00           H  
ATOM   1086  CA  ASP    72      37.090  45.436  56.450  1.00  0.00           C  
ATOM   1087  HA  ASP    72      36.888  44.654  55.718  1.00  0.00           H  
ATOM   1088  CB  ASP    72      37.864  44.832  57.505  1.00  0.00           C  
ATOM   1089  HB2 ASP    72      38.850  44.655  57.074  1.00  0.00           H  
ATOM   1090  HB3 ASP    72      38.046  45.427  58.400  1.00  0.00           H  
ATOM   1091  CG  ASP    72      37.421  43.438  57.991  1.00  0.00           C  
ATOM   1092  OD1 ASP    72      37.394  42.455  57.205  1.00  0.00           O  
ATOM   1093  OD2 ASP    72      37.031  43.289  59.172  1.00  0.00           O  
ATOM   1094  C   ASP    72      35.755  45.995  57.084  1.00  0.00           C  
ATOM   1095  O   ASP    72      34.756  45.290  57.176  1.00  0.00           O  
ATOM   1096  N   LEU    73      35.745  47.236  57.378  1.00  0.00           N  
ATOM   1097  H   LEU    73      36.686  47.598  57.327  1.00  0.00           H  
ATOM   1098  CA  LEU    73      34.590  48.027  57.873  1.00  0.00           C  
ATOM   1099  HA  LEU    73      34.272  47.445  58.738  1.00  0.00           H  
ATOM   1100  CB  LEU    73      35.124  49.277  58.594  1.00  0.00           C  
ATOM   1101  HB2 LEU    73      35.493  48.919  59.555  1.00  0.00           H  
ATOM   1102  HB3 LEU    73      35.892  49.616  57.898  1.00  0.00           H  
ATOM   1103  CG  LEU    73      33.976  50.303  58.852  1.00  0.00           C  
ATOM   1104  HG  LEU    73      33.464  50.494  57.908  1.00  0.00           H  
ATOM   1105  CD1 LEU    73      32.858  49.854  59.775  1.00  0.00           C  
ATOM   1106 HD11 LEU    73      33.081  50.135  60.804  1.00  0.00           H  
ATOM   1107 HD12 LEU    73      31.915  50.209  59.358  1.00  0.00           H  
ATOM   1108 HD13 LEU    73      32.832  48.764  59.780  1.00  0.00           H  
ATOM   1109  CD2 LEU    73      34.598  51.668  59.375  1.00  0.00           C  
ATOM   1110 HD21 LEU    73      35.061  52.117  58.496  1.00  0.00           H  
ATOM   1111 HD22 LEU    73      33.817  52.310  59.782  1.00  0.00           H  
ATOM   1112 HD23 LEU    73      35.447  51.477  60.032  1.00  0.00           H  
ATOM   1113  C   LEU    73      33.443  48.171  56.845  1.00  0.00           C  
ATOM   1114  O   LEU    73      32.307  47.985  57.188  1.00  0.00           O  
ATOM   1115  N   VAL    74      33.873  48.389  55.593  1.00  0.00           N  
ATOM   1116  H   VAL    74      34.826  48.597  55.332  1.00  0.00           H  
ATOM   1117  CA  VAL    74      32.967  48.408  54.465  1.00  0.00           C  
ATOM   1118  HA  VAL    74      32.174  49.070  54.814  1.00  0.00           H  
ATOM   1119  CB  VAL    74      33.559  48.915  53.214  1.00  0.00           C  
ATOM   1120  HB  VAL    74      34.294  48.139  53.001  1.00  0.00           H  
ATOM   1121  CG1 VAL    74      32.564  49.307  52.112  1.00  0.00           C  
ATOM   1122 HG11 VAL    74      32.023  48.488  51.637  1.00  0.00           H  
ATOM   1123 HG12 VAL    74      31.767  49.924  52.527  1.00  0.00           H  
ATOM   1124 HG13 VAL    74      33.006  49.844  51.273  1.00  0.00           H  
ATOM   1125  CG2 VAL    74      34.435  50.135  53.457  1.00  0.00           C  
ATOM   1126 HG21 VAL    74      33.832  50.824  54.048  1.00  0.00           H  
ATOM   1127 HG22 VAL    74      35.378  49.823  53.906  1.00  0.00           H  
ATOM   1128 HG23 VAL    74      34.725  50.627  52.528  1.00  0.00           H  
ATOM   1129  C   VAL    74      32.383  47.039  54.262  1.00  0.00           C  
ATOM   1130  O   VAL    74      31.178  46.897  54.063  1.00  0.00           O  
ATOM   1131  N   LEU    75      33.274  46.019  54.228  1.00  0.00           N  
ATOM   1132  H   LEU    75      34.241  46.267  54.377  1.00  0.00           H  
ATOM   1133  CA  LEU    75      32.876  44.671  53.823  1.00  0.00           C  
ATOM   1134  HA  LEU    75      32.235  44.753  52.945  1.00  0.00           H  
ATOM   1135  CB  LEU    75      34.123  43.812  53.609  1.00  0.00           C  
ATOM   1136  HB2 LEU    75      34.640  43.722  54.564  1.00  0.00           H  
ATOM   1137  HB3 LEU    75      33.819  42.799  53.348  1.00  0.00           H  
ATOM   1138  CG  LEU    75      35.222  44.235  52.590  1.00  0.00           C  
ATOM   1139  HG  LEU    75      35.405  45.304  52.701  1.00  0.00           H  
ATOM   1140  CD1 LEU    75      36.510  43.465  52.682  1.00  0.00           C  
ATOM   1141 HD11 LEU    75      37.118  43.807  51.845  1.00  0.00           H  
ATOM   1142 HD12 LEU    75      37.048  43.656  53.610  1.00  0.00           H  
ATOM   1143 HD13 LEU    75      36.344  42.394  52.564  1.00  0.00           H  
ATOM   1144  CD2 LEU    75      34.635  44.109  51.224  1.00  0.00           C  
ATOM   1145 HD21 LEU    75      33.783  44.785  51.157  1.00  0.00           H  
ATOM   1146 HD22 LEU    75      35.345  44.246  50.409  1.00  0.00           H  
ATOM   1147 HD23 LEU    75      34.351  43.069  51.059  1.00  0.00           H  
ATOM   1148  C   LEU    75      31.957  43.918  54.791  1.00  0.00           C  
ATOM   1149  O   LEU    75      31.061  43.120  54.480  1.00  0.00           O  
ATOM   1150  N   GLU    76      31.970  44.415  56.005  1.00  0.00           N  
ATOM   1151  H   GLU    76      32.654  45.112  56.260  1.00  0.00           H  
ATOM   1152  CA  GLU    76      30.891  44.122  57.025  1.00  0.00           C  
ATOM   1153  HA  GLU    76      30.603  43.072  56.966  1.00  0.00           H  
ATOM   1154  CB  GLU    76      31.597  44.231  58.511  1.00  0.00           C  
ATOM   1155  HB2 GLU    76      31.918  45.263  58.654  1.00  0.00           H  
ATOM   1156  HB3 GLU    76      30.791  43.905  59.168  1.00  0.00           H  
ATOM   1157  CG  GLU    76      32.672  43.250  58.970  1.00  0.00           C  
ATOM   1158  HG2 GLU    76      33.567  43.532  58.416  1.00  0.00           H  
ATOM   1159  HG3 GLU    76      32.781  43.578  60.004  1.00  0.00           H  
ATOM   1160  CD  GLU    76      32.289  41.791  58.824  1.00  0.00           C  
ATOM   1161  OE1 GLU    76      33.101  41.128  58.115  1.00  0.00           O  
ATOM   1162  OE2 GLU    76      31.243  41.366  59.213  1.00  0.00           O  
ATOM   1163  C   GLU    76      29.685  45.069  56.979  1.00  0.00           C  
ATOM   1164  O   GLU    76      28.565  44.591  57.277  1.00  0.00           O  
ATOM   1165  N   GLU    77      29.760  46.326  56.640  1.00  0.00           N  
ATOM   1166  H   GLU    77      30.664  46.700  56.389  1.00  0.00           H  
ATOM   1167  CA  GLU    77      28.584  47.199  56.509  1.00  0.00           C  
ATOM   1168  HA  GLU    77      27.939  47.113  57.384  1.00  0.00           H  
ATOM   1169  CB  GLU    77      29.042  48.691  56.424  1.00  0.00           C  
ATOM   1170  HB2 GLU    77      29.469  49.010  57.375  1.00  0.00           H  
ATOM   1171  HB3 GLU    77      29.858  48.617  55.705  1.00  0.00           H  
ATOM   1172  CG  GLU    77      28.031  49.698  55.855  1.00  0.00           C  
ATOM   1173  HG2 GLU    77      27.711  49.258  54.911  1.00  0.00           H  
ATOM   1174  HG3 GLU    77      27.189  49.690  56.547  1.00  0.00           H  
ATOM   1175  CD  GLU    77      28.693  51.052  55.782  1.00  0.00           C  
ATOM   1176  OE1 GLU    77      28.032  51.993  55.350  1.00  0.00           O  
ATOM   1177  OE2 GLU    77      29.843  51.345  56.184  1.00  0.00           O  
ATOM   1178  C   GLU    77      27.690  46.713  55.372  1.00  0.00           C  
ATOM   1179  O   GLU    77      26.463  46.846  55.576  1.00  0.00           O  
ATOM   1180  N   PHE    78      28.232  46.145  54.249  1.00  0.00           N  
ATOM   1181  H   PHE    78      29.236  46.033  54.277  1.00  0.00           H  
ATOM   1182  CA  PHE    78      27.470  45.577  53.134  1.00  0.00           C  
ATOM   1183  HA  PHE    78      26.487  46.041  53.221  1.00  0.00           H  
ATOM   1184  CB  PHE    78      28.109  45.946  51.803  1.00  0.00           C  
ATOM   1185  HB2 PHE    78      29.188  45.799  51.752  1.00  0.00           H  
ATOM   1186  HB3 PHE    78      27.735  45.291  51.016  1.00  0.00           H  
ATOM   1187  CG  PHE    78      27.870  47.446  51.338  1.00  0.00           C  
ATOM   1188  CD1 PHE    78      28.358  48.471  52.145  1.00  0.00           C  
ATOM   1189  HD1 PHE    78      28.842  48.299  53.095  1.00  0.00           H  
ATOM   1190  CE1 PHE    78      28.162  49.835  51.691  1.00  0.00           C  
ATOM   1191  HE1 PHE    78      28.473  50.621  52.363  1.00  0.00           H  
ATOM   1192  CZ  PHE    78      27.473  50.137  50.403  1.00  0.00           C  
ATOM   1193  HZ  PHE    78      27.264  51.167  50.156  1.00  0.00           H  
ATOM   1194  CE2 PHE    78      26.943  49.091  49.674  1.00  0.00           C  
ATOM   1195  HE2 PHE    78      26.554  49.265  48.681  1.00  0.00           H  
ATOM   1196  CD2 PHE    78      27.172  47.753  50.113  1.00  0.00           C  
ATOM   1197  HD2 PHE    78      26.831  46.895  49.553  1.00  0.00           H  
ATOM   1198  C   PHE    78      27.218  44.063  53.321  1.00  0.00           C  
ATOM   1199  O   PHE    78      26.522  43.541  52.532  1.00  0.00           O  
ATOM   1200  N   SER    79      27.883  43.386  54.262  1.00  0.00           N  
ATOM   1201  H   SER    79      28.325  43.923  54.994  1.00  0.00           H  
ATOM   1202  CA  SER    79      27.991  41.916  54.318  1.00  0.00           C  
ATOM   1203  HA  SER    79      28.794  41.729  55.032  1.00  0.00           H  
ATOM   1204  CB  SER    79      26.662  41.298  54.930  1.00  0.00           C  
ATOM   1205  HB2 SER    79      25.862  41.443  54.204  1.00  0.00           H  
ATOM   1206  HB3 SER    79      26.931  40.246  55.024  1.00  0.00           H  
ATOM   1207  OG  SER    79      26.433  41.736  56.222  1.00  0.00           O  
ATOM   1208  HG  SER    79      25.893  42.519  56.091  1.00  0.00           H  
ATOM   1209  C   SER    79      28.332  41.285  52.941  1.00  0.00           C  
ATOM   1210  O   SER    79      27.587  40.592  52.244  1.00  0.00           O  
ATOM   1211  N   ILE    80      29.568  41.445  52.568  1.00  0.00           N  
ATOM   1212  H   ILE    80      30.106  42.009  53.210  1.00  0.00           H  
ATOM   1213  CA  ILE    80      30.189  40.899  51.399  1.00  0.00           C  
ATOM   1214  HA  ILE    80      29.447  40.854  50.602  1.00  0.00           H  
ATOM   1215  CB  ILE    80      31.272  41.845  50.998  1.00  0.00           C  
ATOM   1216  HB  ILE    80      31.895  42.187  51.825  1.00  0.00           H  
ATOM   1217  CG2 ILE    80      32.217  41.152  49.967  1.00  0.00           C  
ATOM   1218 HG21 ILE    80      31.559  40.785  49.179  1.00  0.00           H  
ATOM   1219 HG22 ILE    80      32.888  41.868  49.492  1.00  0.00           H  
ATOM   1220 HG23 ILE    80      32.819  40.313  50.317  1.00  0.00           H  
ATOM   1221  CG1 ILE    80      30.796  43.153  50.514  1.00  0.00           C  
ATOM   1222 HG12 ILE    80      30.349  43.736  51.319  1.00  0.00           H  
ATOM   1223 HG13 ILE    80      31.595  43.790  50.134  1.00  0.00           H  
ATOM   1224  CD1 ILE    80      29.749  43.118  49.361  1.00  0.00           C  
ATOM   1225 HD11 ILE    80      30.130  42.454  48.586  1.00  0.00           H  
ATOM   1226 HD12 ILE    80      28.776  42.849  49.772  1.00  0.00           H  
ATOM   1227 HD13 ILE    80      29.633  44.124  48.956  1.00  0.00           H  
ATOM   1228  C   ILE    80      30.626  39.459  51.775  1.00  0.00           C  
ATOM   1229  O   ILE    80      31.170  39.227  52.918  1.00  0.00           O  
ATOM   1230  N   ASP    81      30.494  38.583  50.807  1.00  0.00           N  
ATOM   1231  H   ASP    81      30.021  38.885  49.968  1.00  0.00           H  
ATOM   1232  CA  ASP    81      31.056  37.220  50.871  1.00  0.00           C  
ATOM   1233  HA  ASP    81      31.405  37.003  51.881  1.00  0.00           H  
ATOM   1234  CB  ASP    81      30.003  36.210  50.366  1.00  0.00           C  
ATOM   1235  HB2 ASP    81      29.898  36.503  49.322  1.00  0.00           H  
ATOM   1236  HB3 ASP    81      30.343  35.175  50.405  1.00  0.00           H  
ATOM   1237  CG  ASP    81      28.693  36.310  51.077  1.00  0.00           C  
ATOM   1238  OD1 ASP    81      28.673  36.365  52.339  1.00  0.00           O  
ATOM   1239  OD2 ASP    81      27.631  36.515  50.431  1.00  0.00           O  
ATOM   1240  C   ASP    81      32.337  36.878  50.110  1.00  0.00           C  
ATOM   1241  O   ASP    81      33.058  35.954  50.449  1.00  0.00           O  
ATOM   1242  N   ILE    82      32.616  37.675  49.072  1.00  0.00           N  
ATOM   1243  H   ILE    82      31.975  38.423  48.847  1.00  0.00           H  
ATOM   1244  CA  ILE    82      33.805  37.581  48.202  1.00  0.00           C  
ATOM   1245  HA  ILE    82      34.584  37.059  48.759  1.00  0.00           H  
ATOM   1246  CB  ILE    82      33.359  36.767  46.886  1.00  0.00           C  
ATOM   1247  HB  ILE    82      32.374  37.043  46.509  1.00  0.00           H  
ATOM   1248  CG2 ILE    82      34.373  36.901  45.743  1.00  0.00           C  
ATOM   1249 HG21 ILE    82      33.924  36.542  44.818  1.00  0.00           H  
ATOM   1250 HG22 ILE    82      34.598  37.936  45.486  1.00  0.00           H  
ATOM   1251 HG23 ILE    82      35.322  36.386  45.893  1.00  0.00           H  
ATOM   1252  CG1 ILE    82      33.266  35.302  47.289  1.00  0.00           C  
ATOM   1253 HG12 ILE    82      34.289  35.007  47.524  1.00  0.00           H  
ATOM   1254 HG13 ILE    82      32.568  35.005  48.072  1.00  0.00           H  
ATOM   1255  CD1 ILE    82      32.844  34.432  46.081  1.00  0.00           C  
ATOM   1256 HD11 ILE    82      32.505  33.440  46.381  1.00  0.00           H  
ATOM   1257 HD12 ILE    82      32.040  34.959  45.567  1.00  0.00           H  
ATOM   1258 HD13 ILE    82      33.739  34.381  45.461  1.00  0.00           H  
ATOM   1259  C   ILE    82      34.357  38.952  47.820  1.00  0.00           C  
ATOM   1260  O   ILE    82      33.599  39.908  47.516  1.00  0.00           O  
ATOM   1261  N   VAL    83      35.663  39.074  47.723  1.00  0.00           N  
ATOM   1262  H   VAL    83      36.169  38.205  47.634  1.00  0.00           H  
ATOM   1263  CA  VAL    83      36.389  40.321  47.358  1.00  0.00           C  
ATOM   1264  HA  VAL    83      35.734  41.161  47.126  1.00  0.00           H  
ATOM   1265  CB  VAL    83      37.352  40.805  48.416  1.00  0.00           C  
ATOM   1266  HB  VAL    83      38.120  40.043  48.547  1.00  0.00           H  
ATOM   1267  CG1 VAL    83      37.999  42.094  48.062  1.00  0.00           C  
ATOM   1268 HG11 VAL    83      37.280  42.905  47.944  1.00  0.00           H  
ATOM   1269 HG12 VAL    83      38.611  42.496  48.869  1.00  0.00           H  
ATOM   1270 HG13 VAL    83      38.687  42.177  47.220  1.00  0.00           H  
ATOM   1271  CG2 VAL    83      36.619  41.001  49.810  1.00  0.00           C  
ATOM   1272 HG21 VAL    83      37.174  41.693  50.443  1.00  0.00           H  
ATOM   1273 HG22 VAL    83      35.640  41.455  49.655  1.00  0.00           H  
ATOM   1274 HG23 VAL    83      36.506  40.064  50.355  1.00  0.00           H  
ATOM   1275  C   VAL    83      37.171  39.994  46.120  1.00  0.00           C  
ATOM   1276  O   VAL    83      37.784  38.941  45.934  1.00  0.00           O  
ATOM   1277  N   CYS    84      37.280  41.011  45.262  1.00  0.00           N  
ATOM   1278  H   CYS    84      36.597  41.738  45.421  1.00  0.00           H  
ATOM   1279  CA  CYS    84      38.039  41.018  44.017  1.00  0.00           C  
ATOM   1280  HA  CYS    84      38.635  40.106  43.984  1.00  0.00           H  
ATOM   1281  CB  CYS    84      37.040  41.041  42.853  1.00  0.00           C  
ATOM   1282  HB2 CYS    84      36.675  42.067  42.901  1.00  0.00           H  
ATOM   1283  HB3 CYS    84      37.573  40.952  41.906  1.00  0.00           H  
ATOM   1284  SG  CYS    84      35.671  39.867  42.860  1.00  0.00           S  
ATOM   1285  HG  CYS    84      34.767  40.531  43.586  1.00  0.00           H  
ATOM   1286  C   CYS    84      39.089  42.151  44.000  1.00  0.00           C  
ATOM   1287  O   CYS    84      38.854  43.294  44.281  1.00  0.00           O  
ATOM   1288  N   LEU    85      40.360  41.810  43.696  1.00  0.00           N  
ATOM   1289  H   LEU    85      40.550  40.842  43.480  1.00  0.00           H  
ATOM   1290  CA  LEU    85      41.380  42.795  43.378  1.00  0.00           C  
ATOM   1291  HA  LEU    85      41.231  43.805  43.759  1.00  0.00           H  
ATOM   1292  CB  LEU    85      42.798  42.406  43.968  1.00  0.00           C  
ATOM   1293  HB2 LEU    85      43.291  41.695  43.305  1.00  0.00           H  
ATOM   1294  HB3 LEU    85      43.478  43.253  43.873  1.00  0.00           H  
ATOM   1295  CG  LEU    85      42.876  42.016  45.432  1.00  0.00           C  
ATOM   1296  HG  LEU    85      42.570  40.973  45.512  1.00  0.00           H  
ATOM   1297  CD1 LEU    85      44.325  42.103  46.006  1.00  0.00           C  
ATOM   1298 HD11 LEU    85      44.592  43.149  45.861  1.00  0.00           H  
ATOM   1299 HD12 LEU    85      44.345  41.801  47.053  1.00  0.00           H  
ATOM   1300 HD13 LEU    85      44.867  41.503  45.275  1.00  0.00           H  
ATOM   1301  CD2 LEU    85      42.049  42.871  46.455  1.00  0.00           C  
ATOM   1302 HD21 LEU    85      42.274  42.518  47.462  1.00  0.00           H  
ATOM   1303 HD22 LEU    85      42.143  43.911  46.143  1.00  0.00           H  
ATOM   1304 HD23 LEU    85      41.025  42.551  46.266  1.00  0.00           H  
ATOM   1305  C   LEU    85      41.565  42.896  41.856  1.00  0.00           C  
ATOM   1306  O   LEU    85      41.820  41.944  41.074  1.00  0.00           O  
ATOM   1307  N   ALA    86      41.261  44.095  41.375  1.00  0.00           N  
ATOM   1308  H   ALA    86      41.053  44.821  42.045  1.00  0.00           H  
ATOM   1309  CA  ALA    86      41.259  44.513  39.966  1.00  0.00           C  
ATOM   1310  HA  ALA    86      41.804  43.785  39.365  1.00  0.00           H  
ATOM   1311  CB  ALA    86      39.732  44.552  39.550  1.00  0.00           C  
ATOM   1312  HB1 ALA    86      39.676  44.810  38.493  1.00  0.00           H  
ATOM   1313  HB2 ALA    86      39.177  43.619  39.645  1.00  0.00           H  
ATOM   1314  HB3 ALA    86      39.155  45.246  40.160  1.00  0.00           H  
ATOM   1315  C   ALA    86      42.129  45.745  39.795  1.00  0.00           C  
ATOM   1316  O   ALA    86      41.523  46.820  39.589  1.00  0.00           O  
ATOM   1317  N   GLY    87      43.460  45.580  39.740  1.00  0.00           N  
ATOM   1318  H   GLY    87      43.852  44.660  39.883  1.00  0.00           H  
ATOM   1319  CA  GLY    87      44.396  46.703  39.506  1.00  0.00           C  
ATOM   1320  HA2 GLY    87      45.307  46.238  39.129  1.00  0.00           H  
ATOM   1321  HA3 GLY    87      43.922  47.453  38.873  1.00  0.00           H  
ATOM   1322  C   GLY    87      44.488  47.508  40.766  1.00  0.00           C  
ATOM   1323  O   GLY    87      44.610  48.690  40.816  1.00  0.00           O  
ATOM   1324  N   PHE    88      44.497  46.872  41.919  1.00  0.00           N  
ATOM   1325  H   PHE    88      44.394  45.868  41.892  1.00  0.00           H  
ATOM   1326  CA  PHE    88      44.548  47.504  43.290  1.00  0.00           C  
ATOM   1327  HA  PHE    88      44.095  48.495  43.249  1.00  0.00           H  
ATOM   1328  CB  PHE    88      43.768  46.549  44.310  1.00  0.00           C  
ATOM   1329  HB2 PHE    88      42.724  46.476  44.007  1.00  0.00           H  
ATOM   1330  HB3 PHE    88      44.231  45.563  44.362  1.00  0.00           H  
ATOM   1331  CG  PHE    88      43.664  47.097  45.678  1.00  0.00           C  
ATOM   1332  CD1 PHE    88      43.026  48.284  46.089  1.00  0.00           C  
ATOM   1333  HD1 PHE    88      42.594  48.876  45.296  1.00  0.00           H  
ATOM   1334  CE1 PHE    88      42.991  48.612  47.505  1.00  0.00           C  
ATOM   1335  HE1 PHE    88      42.509  49.557  47.707  1.00  0.00           H  
ATOM   1336  CZ  PHE    88      43.514  47.763  48.470  1.00  0.00           C  
ATOM   1337  HZ  PHE    88      43.309  47.939  49.516  1.00  0.00           H  
ATOM   1338  CE2 PHE    88      44.300  46.675  48.063  1.00  0.00           C  
ATOM   1339  HE2 PHE    88      44.818  46.145  48.848  1.00  0.00           H  
ATOM   1340  CD2 PHE    88      44.389  46.455  46.704  1.00  0.00           C  
ATOM   1341  HD2 PHE    88      45.029  45.640  46.399  1.00  0.00           H  
ATOM   1342  C   PHE    88      45.960  47.680  43.808  1.00  0.00           C  
ATOM   1343  O   PHE    88      46.468  46.739  44.335  1.00  0.00           O  
ATOM   1344  N   MET    89      46.514  48.892  43.698  1.00  0.00           N  
ATOM   1345  H   MET    89      45.919  49.692  43.541  1.00  0.00           H  
ATOM   1346  CA  MET    89      48.016  49.171  43.917  1.00  0.00           C  
ATOM   1347  HA  MET    89      48.451  48.463  43.213  1.00  0.00           H  
ATOM   1348  CB  MET    89      48.382  50.579  43.456  1.00  0.00           C  
ATOM   1349  HB2 MET    89      47.818  51.277  44.074  1.00  0.00           H  
ATOM   1350  HB3 MET    89      49.443  50.654  43.692  1.00  0.00           H  
ATOM   1351  CG  MET    89      48.151  50.682  41.991  1.00  0.00           C  
ATOM   1352  HG2 MET    89      47.098  50.608  41.720  1.00  0.00           H  
ATOM   1353  HG3 MET    89      48.462  51.684  41.693  1.00  0.00           H  
ATOM   1354  SD  MET    89      49.001  49.561  40.941  1.00  0.00           S  
ATOM   1355  CE  MET    89      50.730  49.985  41.415  1.00  0.00           C  
ATOM   1356  HE1 MET    89      51.302  50.209  40.515  1.00  0.00           H  
ATOM   1357  HE2 MET    89      50.656  50.840  42.087  1.00  0.00           H  
ATOM   1358  HE3 MET    89      51.314  49.228  41.940  1.00  0.00           H  
ATOM   1359  C   MET    89      48.503  48.958  45.379  1.00  0.00           C  
ATOM   1360  O   MET    89      49.677  49.102  45.709  1.00  0.00           O  
ATOM   1361  N   ARG    90      47.603  48.807  46.374  1.00  0.00           N  
ATOM   1362  H   ARG    90      46.624  48.742  46.134  1.00  0.00           H  
ATOM   1363  CA  ARG    90      48.011  48.702  47.797  1.00  0.00           C  
ATOM   1364  HA  ARG    90      49.020  49.076  47.970  1.00  0.00           H  
ATOM   1365  CB  ARG    90      47.148  49.585  48.699  1.00  0.00           C  
ATOM   1366  HB2 ARG    90      46.101  49.284  48.657  1.00  0.00           H  
ATOM   1367  HB3 ARG    90      47.465  49.404  49.726  1.00  0.00           H  
ATOM   1368  CG  ARG    90      47.179  51.090  48.419  1.00  0.00           C  
ATOM   1369  HG2 ARG    90      46.860  51.199  47.382  1.00  0.00           H  
ATOM   1370  HG3 ARG    90      46.457  51.487  49.132  1.00  0.00           H  
ATOM   1371  CD  ARG    90      48.544  51.830  48.420  1.00  0.00           C  
ATOM   1372  HD2 ARG    90      49.183  51.377  47.662  1.00  0.00           H  
ATOM   1373  HD3 ARG    90      48.383  52.881  48.179  1.00  0.00           H  
ATOM   1374  NE  ARG    90      49.361  51.871  49.649  1.00  0.00           N  
ATOM   1375  HE  ARG    90      48.922  51.459  50.460  1.00  0.00           H  
ATOM   1376  CZ  ARG    90      50.514  52.524  49.871  1.00  0.00           C  
ATOM   1377  NH1 ARG    90      51.211  52.960  48.842  1.00  0.00           N  
ATOM   1378 HH11 ARG    90      50.901  52.816  47.892  1.00  0.00           H  
ATOM   1379 HH12 ARG    90      52.007  53.573  48.951  1.00  0.00           H  
ATOM   1380  NH2 ARG    90      50.967  52.844  51.080  1.00  0.00           N  
ATOM   1381 HH21 ARG    90      50.577  52.532  51.958  1.00  0.00           H  
ATOM   1382 HH22 ARG    90      51.820  53.378  51.168  1.00  0.00           H  
ATOM   1383  C   ARG    90      47.917  47.286  48.402  1.00  0.00           C  
ATOM   1384  O   ARG    90      47.203  46.427  47.950  1.00  0.00           O  
ATOM   1385  N   ILE    91      48.819  46.926  49.295  1.00  0.00           N  
ATOM   1386  H   ILE    91      49.501  47.565  49.677  1.00  0.00           H  
ATOM   1387  CA  ILE    91      48.914  45.578  49.884  1.00  0.00           C  
ATOM   1388  HA  ILE    91      48.589  44.761  49.240  1.00  0.00           H  
ATOM   1389  CB  ILE    91      50.421  45.257  50.161  1.00  0.00           C  
ATOM   1390  HB  ILE    91      50.761  46.132  50.716  1.00  0.00           H  
ATOM   1391  CG2 ILE    91      50.599  43.908  50.970  1.00  0.00           C  
ATOM   1392 HG21 ILE    91      50.373  44.017  52.031  1.00  0.00           H  
ATOM   1393 HG22 ILE    91      50.022  43.216  50.357  1.00  0.00           H  
ATOM   1394 HG23 ILE    91      51.669  43.708  50.923  1.00  0.00           H  
ATOM   1395  CG1 ILE    91      51.273  45.196  48.908  1.00  0.00           C  
ATOM   1396 HG12 ILE    91      51.174  44.240  48.394  1.00  0.00           H  
ATOM   1397 HG13 ILE    91      50.900  45.977  48.246  1.00  0.00           H  
ATOM   1398  CD1 ILE    91      52.777  45.386  49.066  1.00  0.00           C  
ATOM   1399 HD11 ILE    91      52.998  46.178  49.782  1.00  0.00           H  
ATOM   1400 HD12 ILE    91      53.109  44.427  49.464  1.00  0.00           H  
ATOM   1401 HD13 ILE    91      53.233  45.565  48.092  1.00  0.00           H  
ATOM   1402  C   ILE    91      47.982  45.587  51.109  1.00  0.00           C  
ATOM   1403  O   ILE    91      47.504  46.667  51.603  1.00  0.00           O  
ATOM   1404  N   LEU    92      47.672  44.432  51.756  1.00  0.00           N  
ATOM   1405  H   LEU    92      48.129  43.621  51.365  1.00  0.00           H  
ATOM   1406  CA  LEU    92      46.967  44.274  53.018  1.00  0.00           C  
ATOM   1407  HA  LEU    92      47.079  45.234  53.522  1.00  0.00           H  
ATOM   1408  CB  LEU    92      45.466  43.961  53.011  1.00  0.00           C  
ATOM   1409  HB2 LEU    92      45.419  42.873  52.954  1.00  0.00           H  
ATOM   1410  HB3 LEU    92      45.019  44.101  53.995  1.00  0.00           H  
ATOM   1411  CG  LEU    92      44.654  44.534  51.799  1.00  0.00           C  
ATOM   1412  HG  LEU    92      45.256  44.408  50.899  1.00  0.00           H  
ATOM   1413  CD1 LEU    92      43.547  43.526  51.589  1.00  0.00           C  
ATOM   1414 HD11 LEU    92      42.827  43.872  50.847  1.00  0.00           H  
ATOM   1415 HD12 LEU    92      44.011  42.618  51.202  1.00  0.00           H  
ATOM   1416 HD13 LEU    92      43.007  43.410  52.528  1.00  0.00           H  
ATOM   1417  CD2 LEU    92      44.139  45.979  51.891  1.00  0.00           C  
ATOM   1418 HD21 LEU    92      43.473  46.043  52.752  1.00  0.00           H  
ATOM   1419 HD22 LEU    92      44.916  46.694  52.162  1.00  0.00           H  
ATOM   1420 HD23 LEU    92      43.635  46.339  50.994  1.00  0.00           H  
ATOM   1421  C   LEU    92      47.781  43.384  53.930  1.00  0.00           C  
ATOM   1422  O   LEU    92      48.838  42.804  53.520  1.00  0.00           O  
ATOM   1423  N   SER    93      47.412  43.350  55.215  1.00  0.00           N  
ATOM   1424  H   SER    93      46.614  43.930  55.431  1.00  0.00           H  
ATOM   1425  CA  SER    93      48.088  42.760  56.363  1.00  0.00           C  
ATOM   1426  HA  SER    93      49.163  42.868  56.219  1.00  0.00           H  
ATOM   1427  CB  SER    93      47.709  43.425  57.660  1.00  0.00           C  
ATOM   1428  HB2 SER    93      48.464  43.203  58.414  1.00  0.00           H  
ATOM   1429  HB3 SER    93      47.651  44.498  57.478  1.00  0.00           H  
ATOM   1430  OG  SER    93      46.402  43.064  58.081  1.00  0.00           O  
ATOM   1431  HG  SER    93      45.866  43.593  57.486  1.00  0.00           H  
ATOM   1432  C   SER    93      47.772  41.227  56.481  1.00  0.00           C  
ATOM   1433  O   SER    93      46.769  40.761  55.958  1.00  0.00           O  
ATOM   1434  N   GLY    94      48.703  40.524  57.135  1.00  0.00           N  
ATOM   1435  H   GLY    94      49.534  41.029  57.409  1.00  0.00           H  
ATOM   1436  CA  GLY    94      48.662  39.100  57.457  1.00  0.00           C  
ATOM   1437  HA2 GLY    94      48.715  38.537  56.525  1.00  0.00           H  
ATOM   1438  HA3 GLY    94      49.569  38.874  58.018  1.00  0.00           H  
ATOM   1439  C   GLY    94      47.431  38.644  58.282  1.00  0.00           C  
ATOM   1440  O   GLY    94      46.724  37.682  57.968  1.00  0.00           O  
ATOM   1441  N   PRO    95      46.957  39.527  59.252  1.00  0.00           N  
ATOM   1442  CD  PRO    95      47.883  40.199  60.103  1.00  0.00           C  
ATOM   1443  HD2 PRO    95      48.130  41.160  59.652  1.00  0.00           H  
ATOM   1444  HD3 PRO    95      48.802  39.613  60.098  1.00  0.00           H  
ATOM   1445  CG  PRO    95      47.301  40.309  61.494  1.00  0.00           C  
ATOM   1446  HG2 PRO    95      47.705  41.153  62.052  1.00  0.00           H  
ATOM   1447  HG3 PRO    95      47.459  39.453  62.149  1.00  0.00           H  
ATOM   1448  CB  PRO    95      45.792  40.580  61.072  1.00  0.00           C  
ATOM   1449  HB2 PRO    95      45.750  41.621  60.752  1.00  0.00           H  
ATOM   1450  HB3 PRO    95      45.136  40.496  61.938  1.00  0.00           H  
ATOM   1451  CA  PRO    95      45.659  39.567  59.930  1.00  0.00           C  
ATOM   1452  HA  PRO    95      45.574  38.561  60.342  1.00  0.00           H  
ATOM   1453  C   PRO    95      44.374  39.762  59.112  1.00  0.00           C  
ATOM   1454  O   PRO    95      43.334  39.318  59.575  1.00  0.00           O  
ATOM   1455  N   PHE    96      44.428  40.472  57.999  1.00  0.00           N  
ATOM   1456  H   PHE    96      45.301  40.833  57.642  1.00  0.00           H  
ATOM   1457  CA  PHE    96      43.238  40.571  57.082  1.00  0.00           C  
ATOM   1458  HA  PHE    96      42.376  40.824  57.699  1.00  0.00           H  
ATOM   1459  CB  PHE    96      43.521  41.575  55.925  1.00  0.00           C  
ATOM   1460  HB2 PHE    96      43.875  42.506  56.368  1.00  0.00           H  
ATOM   1461  HB3 PHE    96      44.277  41.121  55.285  1.00  0.00           H  
ATOM   1462  CG  PHE    96      42.320  41.891  55.048  1.00  0.00           C  
ATOM   1463  CD1 PHE    96      42.046  41.225  53.843  1.00  0.00           C  
ATOM   1464  HD1 PHE    96      42.632  40.424  53.416  1.00  0.00           H  
ATOM   1465  CE1 PHE    96      40.820  41.602  53.158  1.00  0.00           C  
ATOM   1466  HE1 PHE    96      40.468  41.143  52.246  1.00  0.00           H  
ATOM   1467  CZ  PHE    96      40.035  42.670  53.656  1.00  0.00           C  
ATOM   1468  HZ  PHE    96      39.088  42.848  53.168  1.00  0.00           H  
ATOM   1469  CE2 PHE    96      40.373  43.226  54.911  1.00  0.00           C  
ATOM   1470  HE2 PHE    96      39.652  43.878  55.381  1.00  0.00           H  
ATOM   1471  CD2 PHE    96      41.518  42.895  55.568  1.00  0.00           C  
ATOM   1472  HD2 PHE    96      41.677  43.312  56.551  1.00  0.00           H  
ATOM   1473  C   PHE    96      43.037  39.188  56.458  1.00  0.00           C  
ATOM   1474  O   PHE    96      41.907  38.750  56.243  1.00  0.00           O  
ATOM   1475  N   VAL    97      44.140  38.499  56.094  1.00  0.00           N  
ATOM   1476  H   VAL    97      45.017  38.823  56.477  1.00  0.00           H  
ATOM   1477  CA  VAL    97      44.185  37.307  55.287  1.00  0.00           C  
ATOM   1478  HA  VAL    97      43.461  37.444  54.483  1.00  0.00           H  
ATOM   1479  CB  VAL    97      45.550  37.044  54.617  1.00  0.00           C  
ATOM   1480  HB  VAL    97      46.295  36.991  55.411  1.00  0.00           H  
ATOM   1481  CG1 VAL    97      45.561  35.769  53.771  1.00  0.00           C  
ATOM   1482 HG11 VAL    97      45.461  34.935  54.466  1.00  0.00           H  
ATOM   1483 HG12 VAL    97      44.693  35.675  53.118  1.00  0.00           H  
ATOM   1484 HG13 VAL    97      46.499  35.678  53.223  1.00  0.00           H  
ATOM   1485  CG2 VAL    97      45.917  38.167  53.626  1.00  0.00           C  
ATOM   1486 HG21 VAL    97      46.882  37.892  53.202  1.00  0.00           H  
ATOM   1487 HG22 VAL    97      45.079  38.271  52.936  1.00  0.00           H  
ATOM   1488 HG23 VAL    97      46.012  39.036  54.277  1.00  0.00           H  
ATOM   1489  C   VAL    97      43.718  36.129  56.101  1.00  0.00           C  
ATOM   1490  O   VAL    97      43.044  35.257  55.586  1.00  0.00           O  
ATOM   1491  N   GLN    98      43.953  36.077  57.449  1.00  0.00           N  
ATOM   1492  H   GLN    98      44.611  36.725  57.860  1.00  0.00           H  
ATOM   1493  CA  GLN    98      43.502  34.984  58.362  1.00  0.00           C  
ATOM   1494  HA  GLN    98      43.882  34.039  57.976  1.00  0.00           H  
ATOM   1495  CB  GLN    98      43.876  35.201  59.790  1.00  0.00           C  
ATOM   1496  HB2 GLN    98      43.289  35.986  60.268  1.00  0.00           H  
ATOM   1497  HB3 GLN    98      43.432  34.345  60.297  1.00  0.00           H  
ATOM   1498  CG  GLN    98      45.403  35.330  60.064  1.00  0.00           C  
ATOM   1499  HG2 GLN    98      45.782  36.204  59.534  1.00  0.00           H  
ATOM   1500  HG3 GLN    98      45.521  35.348  61.148  1.00  0.00           H  
ATOM   1501  CD  GLN    98      46.093  34.039  59.633  1.00  0.00           C  
ATOM   1502  OE1 GLN    98      45.813  32.942  59.986  1.00  0.00           O  
ATOM   1503  NE2 GLN    98      47.138  34.196  58.890  1.00  0.00           N  
ATOM   1504 HE21 GLN    98      47.595  33.373  58.524  1.00  0.00           H  
ATOM   1505 HE22 GLN    98      47.490  35.143  58.878  1.00  0.00           H  
ATOM   1506  C   GLN    98      42.016  34.840  58.195  1.00  0.00           C  
ATOM   1507  O   GLN    98      41.599  33.737  58.350  1.00  0.00           O  
ATOM   1508  N   LYS    99      41.267  35.925  57.836  1.00  0.00           N  
ATOM   1509  H   LYS    99      41.807  36.754  57.634  1.00  0.00           H  
ATOM   1510  CA  LYS    99      39.839  35.969  57.600  1.00  0.00           C  
ATOM   1511  HA  LYS    99      39.330  35.265  58.259  1.00  0.00           H  
ATOM   1512  CB  LYS    99      39.360  37.408  58.028  1.00  0.00           C  
ATOM   1513  HB2 LYS    99      39.486  37.455  59.110  1.00  0.00           H  
ATOM   1514  HB3 LYS    99      39.863  38.250  57.553  1.00  0.00           H  
ATOM   1515  CG  LYS    99      37.871  37.686  57.810  1.00  0.00           C  
ATOM   1516  HG2 LYS    99      37.644  37.661  56.744  1.00  0.00           H  
ATOM   1517  HG3 LYS    99      37.404  36.830  58.296  1.00  0.00           H  
ATOM   1518  CD  LYS    99      37.434  39.003  58.326  1.00  0.00           C  
ATOM   1519  HD2 LYS    99      37.385  38.936  59.413  1.00  0.00           H  
ATOM   1520  HD3 LYS    99      38.121  39.771  57.971  1.00  0.00           H  
ATOM   1521  CE  LYS    99      35.971  39.343  57.974  1.00  0.00           C  
ATOM   1522  HE2 LYS    99      35.841  39.330  56.892  1.00  0.00           H  
ATOM   1523  HE3 LYS    99      35.275  38.645  58.440  1.00  0.00           H  
ATOM   1524  NZ  LYS    99      35.716  40.729  58.585  1.00  0.00           N  
ATOM   1525  HZ1 LYS    99      36.226  41.354  57.976  1.00  0.00           H  
ATOM   1526  HZ2 LYS    99      34.744  40.936  58.409  1.00  0.00           H  
ATOM   1527  HZ3 LYS    99      35.950  40.816  59.563  1.00  0.00           H  
ATOM   1528  C   LYS    99      39.578  35.663  56.128  1.00  0.00           C  
ATOM   1529  O   LYS    99      39.062  34.605  55.847  1.00  0.00           O  
ATOM   1530  N   TRP   100      40.043  36.557  55.261  1.00  0.00           N  
ATOM   1531  H   TRP   100      40.576  37.358  55.567  1.00  0.00           H  
ATOM   1532  CA  TRP   100      39.602  36.505  53.911  1.00  0.00           C  
ATOM   1533  HA  TRP   100      38.586  36.112  53.860  1.00  0.00           H  
ATOM   1534  CB  TRP   100      39.524  37.969  53.337  1.00  0.00           C  
ATOM   1535  HB2 TRP   100      40.506  38.438  53.276  1.00  0.00           H  
ATOM   1536  HB3 TRP   100      39.192  37.885  52.302  1.00  0.00           H  
ATOM   1537  CG  TRP   100      38.717  38.874  54.098  1.00  0.00           C  
ATOM   1538  CD1 TRP   100      38.980  39.875  54.985  1.00  0.00           C  
ATOM   1539  HD1 TRP   100      39.949  39.986  55.450  1.00  0.00           H  
ATOM   1540  NE1 TRP   100      37.895  40.577  55.335  1.00  0.00           N  
ATOM   1541  HE1 TRP   100      37.911  41.422  55.888  1.00  0.00           H  
ATOM   1542  CE2 TRP   100      36.795  40.102  54.564  1.00  0.00           C  
ATOM   1543  CZ2 TRP   100      35.473  40.459  54.531  1.00  0.00           C  
ATOM   1544  HZ2 TRP   100      35.085  41.203  55.211  1.00  0.00           H  
ATOM   1545  CH2 TRP   100      34.522  39.776  53.779  1.00  0.00           C  
ATOM   1546  HH2 TRP   100      33.496  40.105  53.704  1.00  0.00           H  
ATOM   1547  CZ3 TRP   100      34.973  38.668  52.988  1.00  0.00           C  
ATOM   1548  HZ3 TRP   100      34.315  38.146  52.309  1.00  0.00           H  
ATOM   1549  CE3 TRP   100      36.311  38.304  53.089  1.00  0.00           C  
ATOM   1550  HE3 TRP   100      36.582  37.441  52.499  1.00  0.00           H  
ATOM   1551  CD2 TRP   100      37.266  39.033  53.847  1.00  0.00           C  
ATOM   1552  C   TRP   100      40.264  35.497  53.011  1.00  0.00           C  
ATOM   1553  O   TRP   100      39.991  35.543  51.832  1.00  0.00           O  
ATOM   1554  N   ASN   101      41.087  34.540  53.446  1.00  0.00           N  
ATOM   1555  H   ASN   101      41.350  34.485  54.420  1.00  0.00           H  
ATOM   1556  CA  ASN   101      41.693  33.622  52.588  1.00  0.00           C  
ATOM   1557  HA  ASN   101      42.152  34.086  51.716  1.00  0.00           H  
ATOM   1558  CB  ASN   101      42.872  32.957  53.263  1.00  0.00           C  
ATOM   1559  HB2 ASN   101      43.514  33.826  53.407  1.00  0.00           H  
ATOM   1560  HB3 ASN   101      42.625  32.609  54.266  1.00  0.00           H  
ATOM   1561  CG  ASN   101      43.504  31.962  52.423  1.00  0.00           C  
ATOM   1562  OD1 ASN   101      43.983  32.238  51.385  1.00  0.00           O  
ATOM   1563  ND2 ASN   101      43.386  30.630  52.637  1.00  0.00           N  
ATOM   1564 HD21 ASN   101      43.832  29.896  52.105  1.00  0.00           H  
ATOM   1565 HD22 ASN   101      42.841  30.367  53.446  1.00  0.00           H  
ATOM   1566  C   ASN   101      40.634  32.588  51.992  1.00  0.00           C  
ATOM   1567  O   ASN   101      39.644  32.231  52.640  1.00  0.00           O  
ATOM   1568  N   GLY   102      40.729  32.252  50.726  1.00  0.00           N  
ATOM   1569  H   GLY   102      41.593  32.517  50.275  1.00  0.00           H  
ATOM   1570  CA  GLY   102      39.783  31.450  49.964  1.00  0.00           C  
ATOM   1571  HA2 GLY   102      40.287  31.057  49.082  1.00  0.00           H  
ATOM   1572  HA3 GLY   102      39.290  30.681  50.559  1.00  0.00           H  
ATOM   1573  C   GLY   102      38.646  32.258  49.446  1.00  0.00           C  
ATOM   1574  O   GLY   102      37.891  31.840  48.572  1.00  0.00           O  
ATOM   1575  N   LYS   103      38.468  33.482  49.934  1.00  0.00           N  
ATOM   1576  H   LYS   103      39.030  33.801  50.710  1.00  0.00           H  
ATOM   1577  CA  LYS   103      37.338  34.396  49.484  1.00  0.00           C  
ATOM   1578  HA  LYS   103      36.685  33.835  48.816  1.00  0.00           H  
ATOM   1579  CB  LYS   103      36.387  34.902  50.612  1.00  0.00           C  
ATOM   1580  HB2 LYS   103      37.078  35.216  51.394  1.00  0.00           H  
ATOM   1581  HB3 LYS   103      35.754  35.725  50.281  1.00  0.00           H  
ATOM   1582  CG  LYS   103      35.533  33.716  51.150  1.00  0.00           C  
ATOM   1583  HG2 LYS   103      34.759  34.167  51.772  1.00  0.00           H  
ATOM   1584  HG3 LYS   103      34.882  33.274  50.396  1.00  0.00           H  
ATOM   1585  CD  LYS   103      36.080  32.489  51.973  1.00  0.00           C  
ATOM   1586  HD2 LYS   103      36.415  31.701  51.299  1.00  0.00           H  
ATOM   1587  HD3 LYS   103      36.919  32.797  52.596  1.00  0.00           H  
ATOM   1588  CE  LYS   103      35.085  31.653  52.757  1.00  0.00           C  
ATOM   1589  HE2 LYS   103      35.565  30.825  53.280  1.00  0.00           H  
ATOM   1590  HE3 LYS   103      34.609  32.199  53.572  1.00  0.00           H  
ATOM   1591  NZ  LYS   103      34.066  31.102  51.780  1.00  0.00           N  
ATOM   1592  HZ1 LYS   103      33.350  31.793  51.606  1.00  0.00           H  
ATOM   1593  HZ2 LYS   103      34.590  30.925  50.935  1.00  0.00           H  
ATOM   1594  HZ3 LYS   103      33.604  30.259  52.090  1.00  0.00           H  
ATOM   1595  C   LYS   103      37.827  35.621  48.684  1.00  0.00           C  
ATOM   1596  O   LYS   103      37.160  36.277  47.931  1.00  0.00           O  
ATOM   1597  N   MET   104      39.049  36.062  48.918  1.00  0.00           N  
ATOM   1598  H   MET   104      39.588  35.547  49.600  1.00  0.00           H  
ATOM   1599  CA  MET   104      39.667  37.179  48.228  1.00  0.00           C  
ATOM   1600  HA  MET   104      39.005  37.892  47.737  1.00  0.00           H  
ATOM   1601  CB  MET   104      40.419  38.043  49.240  1.00  0.00           C  
ATOM   1602  HB2 MET   104      39.753  38.403  50.025  1.00  0.00           H  
ATOM   1603  HB3 MET   104      41.222  37.413  49.622  1.00  0.00           H  
ATOM   1604  CG  MET   104      41.151  39.226  48.637  1.00  0.00           C  
ATOM   1605  HG2 MET   104      41.752  39.135  47.732  1.00  0.00           H  
ATOM   1606  HG3 MET   104      40.482  40.011  48.283  1.00  0.00           H  
ATOM   1607  SD  MET   104      42.200  40.212  49.793  1.00  0.00           S  
ATOM   1608  CE  MET   104      43.031  39.026  50.864  1.00  0.00           C  
ATOM   1609  HE1 MET   104      43.854  39.555  51.344  1.00  0.00           H  
ATOM   1610  HE2 MET   104      42.382  38.437  51.513  1.00  0.00           H  
ATOM   1611  HE3 MET   104      43.589  38.273  50.308  1.00  0.00           H  
ATOM   1612  C   MET   104      40.521  36.729  47.043  1.00  0.00           C  
ATOM   1613  O   MET   104      41.415  35.943  47.204  1.00  0.00           O  
ATOM   1614  N   LEU   105      40.320  37.363  45.918  1.00  0.00           N  
ATOM   1615  H   LEU   105      39.562  38.015  46.066  1.00  0.00           H  
ATOM   1616  CA  LEU   105      40.807  36.958  44.603  1.00  0.00           C  
ATOM   1617  HA  LEU   105      41.459  36.092  44.717  1.00  0.00           H  
ATOM   1618  CB  LEU   105      39.531  36.580  43.885  1.00  0.00           C  
ATOM   1619  HB2 LEU   105      38.966  37.512  43.914  1.00  0.00           H  
ATOM   1620  HB3 LEU   105      39.688  36.348  42.832  1.00  0.00           H  
ATOM   1621  CG  LEU   105      38.713  35.413  44.434  1.00  0.00           C  
ATOM   1622  HG  LEU   105      38.552  35.781  45.447  1.00  0.00           H  
ATOM   1623  CD1 LEU   105      37.350  35.455  43.691  1.00  0.00           C  
ATOM   1624 HD11 LEU   105      36.675  34.766  44.198  1.00  0.00           H  
ATOM   1625 HD12 LEU   105      36.903  36.448  43.714  1.00  0.00           H  
ATOM   1626 HD13 LEU   105      37.461  35.151  42.650  1.00  0.00           H  
ATOM   1627  CD2 LEU   105      39.404  34.151  44.244  1.00  0.00           C  
ATOM   1628 HD21 LEU   105      39.678  34.062  43.193  1.00  0.00           H  
ATOM   1629 HD22 LEU   105      40.390  34.049  44.697  1.00  0.00           H  
ATOM   1630 HD23 LEU   105      38.663  33.412  44.550  1.00  0.00           H  
ATOM   1631  C   LEU   105      41.542  38.052  43.852  1.00  0.00           C  
ATOM   1632  O   LEU   105      41.331  39.202  44.043  1.00  0.00           O  
ATOM   1633  N   ASN   106      42.472  37.683  42.983  1.00  0.00           N  
ATOM   1634  H   ASN   106      42.860  36.751  42.983  1.00  0.00           H  
ATOM   1635  CA  ASN   106      43.068  38.682  42.126  1.00  0.00           C  
ATOM   1636  HA  ASN   106      42.595  39.659  42.225  1.00  0.00           H  
ATOM   1637  CB  ASN   106      44.522  38.911  42.684  1.00  0.00           C  
ATOM   1638  HB2 ASN   106      44.419  39.026  43.763  1.00  0.00           H  
ATOM   1639  HB3 ASN   106      45.071  37.990  42.489  1.00  0.00           H  
ATOM   1640  CG  ASN   106      45.283  40.089  41.962  1.00  0.00           C  
ATOM   1641  OD1 ASN   106      44.618  40.891  41.337  1.00  0.00           O  
ATOM   1642  ND2 ASN   106      46.544  40.135  42.043  1.00  0.00           N  
ATOM   1643 HD21 ASN   106      47.056  40.689  41.371  1.00  0.00           H  
ATOM   1644 HD22 ASN   106      46.998  39.389  42.550  1.00  0.00           H  
ATOM   1645  C   ASN   106      43.054  38.278  40.655  1.00  0.00           C  
ATOM   1646  O   ASN   106      43.285  37.044  40.389  1.00  0.00           O  
ATOM   1647  N   ILE   107      42.802  39.143  39.685  1.00  0.00           N  
ATOM   1648  H   ILE   107      42.643  40.110  39.932  1.00  0.00           H  
ATOM   1649  CA  ILE   107      43.059  38.911  38.251  1.00  0.00           C  
ATOM   1650  HA  ILE   107      43.157  37.830  38.154  1.00  0.00           H  
ATOM   1651  CB  ILE   107      41.864  39.241  37.331  1.00  0.00           C  
ATOM   1652  HB  ILE   107      41.079  38.531  37.594  1.00  0.00           H  
ATOM   1653  CG2 ILE   107      41.283  40.618  37.735  1.00  0.00           C  
ATOM   1654 HG21 ILE   107      40.394  40.864  37.154  1.00  0.00           H  
ATOM   1655 HG22 ILE   107      40.867  40.546  38.739  1.00  0.00           H  
ATOM   1656 HG23 ILE   107      42.091  41.349  37.696  1.00  0.00           H  
ATOM   1657  CG1 ILE   107      42.250  39.301  35.827  1.00  0.00           C  
ATOM   1658 HG12 ILE   107      41.315  39.659  35.395  1.00  0.00           H  
ATOM   1659 HG13 ILE   107      43.023  40.062  35.719  1.00  0.00           H  
ATOM   1660  CD1 ILE   107      42.653  37.935  35.235  1.00  0.00           C  
ATOM   1661 HD11 ILE   107      41.721  37.392  35.074  1.00  0.00           H  
ATOM   1662 HD12 ILE   107      43.059  38.264  34.279  1.00  0.00           H  
ATOM   1663 HD13 ILE   107      43.398  37.465  35.877  1.00  0.00           H  
ATOM   1664  C   ILE   107      44.468  39.539  37.872  1.00  0.00           C  
ATOM   1665  O   ILE   107      44.673  40.724  37.859  1.00  0.00           O  
ATOM   1666  N   HIE   108      45.372  38.605  37.624  1.00  0.00           N  
ATOM   1667  H   HIE   108      45.016  37.660  37.613  1.00  0.00           H  
ATOM   1668  CA  HIE   108      46.813  38.934  37.374  1.00  0.00           C  
ATOM   1669  HA  HIE   108      46.988  39.958  37.707  1.00  0.00           H  
ATOM   1670  CB  HIE   108      47.681  38.254  38.345  1.00  0.00           C  
ATOM   1671  HB2 HIE   108      47.252  38.512  39.313  1.00  0.00           H  
ATOM   1672  HB3 HIE   108      47.657  37.166  38.279  1.00  0.00           H  
ATOM   1673  CG  HIE   108      49.150  38.558  38.416  1.00  0.00           C  
ATOM   1674  ND1 HIE   108      50.136  38.213  37.483  1.00  0.00           N  
ATOM   1675  CE1 HIE   108      51.335  38.560  38.011  1.00  0.00           C  
ATOM   1676  HE1 HIE   108      52.328  38.517  37.588  1.00  0.00           H  
ATOM   1677  NE2 HIE   108      51.128  39.253  39.152  1.00  0.00           N  
ATOM   1678  HE2 HIE   108      51.803  39.719  39.741  1.00  0.00           H  
ATOM   1679  CD2 HIE   108      49.808  39.169  39.483  1.00  0.00           C  
ATOM   1680  HD2 HIE   108      49.349  39.455  40.418  1.00  0.00           H  
ATOM   1681  C   HIE   108      47.271  38.750  35.864  1.00  0.00           C  
ATOM   1682  O   HIE   108      46.976  37.732  35.210  1.00  0.00           O  
ATOM   1683  N   PRO   109      47.948  39.792  35.254  1.00  0.00           N  
ATOM   1684  CD  PRO   109      47.809  41.179  35.652  1.00  0.00           C  
ATOM   1685  HD2 PRO   109      48.691  41.575  36.155  1.00  0.00           H  
ATOM   1686  HD3 PRO   109      46.879  41.343  36.196  1.00  0.00           H  
ATOM   1687  CG  PRO   109      47.684  41.915  34.328  1.00  0.00           C  
ATOM   1688  HG2 PRO   109      47.912  42.962  34.527  1.00  0.00           H  
ATOM   1689  HG3 PRO   109      46.659  41.741  34.000  1.00  0.00           H  
ATOM   1690  CB  PRO   109      48.567  41.233  33.354  1.00  0.00           C  
ATOM   1691  HB2 PRO   109      49.564  41.639  33.522  1.00  0.00           H  
ATOM   1692  HB3 PRO   109      48.336  41.388  32.301  1.00  0.00           H  
ATOM   1693  CA  PRO   109      48.340  39.762  33.822  1.00  0.00           C  
ATOM   1694  HA  PRO   109      47.480  39.446  33.232  1.00  0.00           H  
ATOM   1695  C   PRO   109      49.466  38.858  33.419  1.00  0.00           C  
ATOM   1696  O   PRO   109      50.184  39.198  32.493  1.00  0.00           O  
ATOM   1697  N   SER   110      49.745  37.753  34.203  1.00  0.00           N  
ATOM   1698  H   SER   110      49.076  37.595  34.943  1.00  0.00           H  
ATOM   1699  CA  SER   110      50.960  36.964  34.033  1.00  0.00           C  
ATOM   1700  HA  SER   110      51.336  37.228  33.045  1.00  0.00           H  
ATOM   1701  CB  SER   110      52.138  37.320  34.929  1.00  0.00           C  
ATOM   1702  HB2 SER   110      52.399  38.376  34.863  1.00  0.00           H  
ATOM   1703  HB3 SER   110      51.954  37.164  35.992  1.00  0.00           H  
ATOM   1704  OG  SER   110      53.257  36.512  34.591  1.00  0.00           O  
ATOM   1705  HG  SER   110      53.733  36.311  35.401  1.00  0.00           H  
ATOM   1706  C   SER   110      50.631  35.399  34.190  1.00  0.00           C  
ATOM   1707  O   SER   110      49.947  35.064  35.161  1.00  0.00           O  
ATOM   1708  N   LEU   111      51.236  34.478  33.417  1.00  0.00           N  
ATOM   1709  H   LEU   111      51.949  34.861  32.812  1.00  0.00           H  
ATOM   1710  CA  LEU   111      51.378  33.048  33.717  1.00  0.00           C  
ATOM   1711  HA  LEU   111      50.376  32.645  33.862  1.00  0.00           H  
ATOM   1712  CB  LEU   111      51.897  32.309  32.374  1.00  0.00           C  
ATOM   1713  HB2 LEU   111      52.885  32.688  32.111  1.00  0.00           H  
ATOM   1714  HB3 LEU   111      52.051  31.237  32.495  1.00  0.00           H  
ATOM   1715  CG  LEU   111      51.022  32.465  31.100  1.00  0.00           C  
ATOM   1716  HG  LEU   111      50.497  33.419  31.067  1.00  0.00           H  
ATOM   1717  CD1 LEU   111      51.662  32.152  29.770  1.00  0.00           C  
ATOM   1718 HD11 LEU   111      52.105  31.158  29.704  1.00  0.00           H  
ATOM   1719 HD12 LEU   111      50.961  32.357  28.961  1.00  0.00           H  
ATOM   1720 HD13 LEU   111      52.427  32.889  29.529  1.00  0.00           H  
ATOM   1721  CD2 LEU   111      49.796  31.489  31.291  1.00  0.00           C  
ATOM   1722 HD21 LEU   111      49.162  31.441  30.405  1.00  0.00           H  
ATOM   1723 HD22 LEU   111      50.148  30.466  31.421  1.00  0.00           H  
ATOM   1724 HD23 LEU   111      49.183  31.765  32.149  1.00  0.00           H  
ATOM   1725  C   LEU   111      52.109  32.628  34.994  1.00  0.00           C  
ATOM   1726  O   LEU   111      53.011  31.948  34.758  1.00  0.00           O  
ATOM   1727  N   LEU   112      51.640  32.994  36.179  1.00  0.00           N  
ATOM   1728  H   LEU   112      50.853  33.627  36.175  1.00  0.00           H  
ATOM   1729  CA  LEU   112      52.253  32.760  37.425  1.00  0.00           C  
ATOM   1730  HA  LEU   112      53.081  33.467  37.480  1.00  0.00           H  
ATOM   1731  CB  LEU   112      51.244  33.057  38.578  1.00  0.00           C  
ATOM   1732  HB2 LEU   112      50.278  32.614  38.335  1.00  0.00           H  
ATOM   1733  HB3 LEU   112      51.710  32.556  39.427  1.00  0.00           H  
ATOM   1734  CG  LEU   112      50.877  34.576  38.710  1.00  0.00           C  
ATOM   1735  HG  LEU   112      50.542  34.910  37.727  1.00  0.00           H  
ATOM   1736  CD1 LEU   112      49.700  34.770  39.710  1.00  0.00           C  
ATOM   1737 HD11 LEU   112      49.339  35.797  39.751  1.00  0.00           H  
ATOM   1738 HD12 LEU   112      48.900  34.159  39.291  1.00  0.00           H  
ATOM   1739 HD13 LEU   112      49.973  34.312  40.660  1.00  0.00           H  
ATOM   1740  CD2 LEU   112      52.052  35.311  39.324  1.00  0.00           C  
ATOM   1741 HD21 LEU   112      52.591  34.782  40.110  1.00  0.00           H  
ATOM   1742 HD22 LEU   112      52.863  35.393  38.600  1.00  0.00           H  
ATOM   1743 HD23 LEU   112      51.782  36.355  39.478  1.00  0.00           H  
ATOM   1744  C   LEU   112      52.723  31.227  37.569  1.00  0.00           C  
ATOM   1745  O   LEU   112      52.030  30.297  37.161  1.00  0.00           O  
ATOM   1746  N   PRO   113      53.855  30.942  38.158  1.00  0.00           N  
ATOM   1747  CD  PRO   113      54.374  29.608  38.147  1.00  0.00           C  
ATOM   1748  HD2 PRO   113      54.571  29.298  37.121  1.00  0.00           H  
ATOM   1749  HD3 PRO   113      53.756  28.867  38.654  1.00  0.00           H  
ATOM   1750  CG  PRO   113      55.686  29.610  38.914  1.00  0.00           C  
ATOM   1751  HG2 PRO   113      56.529  29.670  38.226  1.00  0.00           H  
ATOM   1752  HG3 PRO   113      55.714  28.660  39.447  1.00  0.00           H  
ATOM   1753  CB  PRO   113      55.676  30.911  39.795  1.00  0.00           C  
ATOM   1754  HB2 PRO   113      56.688  31.307  39.879  1.00  0.00           H  
ATOM   1755  HB3 PRO   113      55.109  30.708  40.704  1.00  0.00           H  
ATOM   1756  CA  PRO   113      54.831  31.877  38.876  1.00  0.00           C  
ATOM   1757  HA  PRO   113      54.305  32.601  39.496  1.00  0.00           H  
ATOM   1758  C   PRO   113      55.652  32.653  37.852  1.00  0.00           C  
ATOM   1759  O   PRO   113      56.571  33.285  38.241  1.00  0.00           O  
ATOM   1760  N   SER   114      55.369  32.694  36.512  1.00  0.00           N  
ATOM   1761  H   SER   114      54.515  32.265  36.183  1.00  0.00           H  
ATOM   1762  CA  SER   114      56.068  33.525  35.504  1.00  0.00           C  
ATOM   1763  HA  SER   114      57.142  33.380  35.620  1.00  0.00           H  
ATOM   1764  CB  SER   114      55.734  33.105  34.036  1.00  0.00           C  
ATOM   1765  HB2 SER   114      55.730  32.016  34.064  1.00  0.00           H  
ATOM   1766  HB3 SER   114      54.820  33.570  33.667  1.00  0.00           H  
ATOM   1767  OG  SER   114      56.729  33.474  33.091  1.00  0.00           O  
ATOM   1768  HG  SER   114      56.715  32.896  32.324  1.00  0.00           H  
ATOM   1769  C   SER   114      55.709  35.003  35.708  1.00  0.00           C  
ATOM   1770  O   SER   114      54.663  35.258  36.341  1.00  0.00           O  
ATOM   1771  N   PHE   115      56.626  35.918  35.247  1.00  0.00           N  
ATOM   1772  H   PHE   115      57.335  35.576  34.615  1.00  0.00           H  
ATOM   1773  CA  PHE   115      56.667  37.366  35.254  1.00  0.00           C  
ATOM   1774  HA  PHE   115      57.701  37.530  35.558  1.00  0.00           H  
ATOM   1775  CB  PHE   115      56.342  37.954  33.860  1.00  0.00           C  
ATOM   1776  HB2 PHE   115      55.305  37.734  33.607  1.00  0.00           H  
ATOM   1777  HB3 PHE   115      56.338  39.038  33.974  1.00  0.00           H  
ATOM   1778  CG  PHE   115      57.320  37.670  32.839  1.00  0.00           C  
ATOM   1779  CD1 PHE   115      58.569  38.376  32.745  1.00  0.00           C  
ATOM   1780  HD1 PHE   115      58.837  39.230  33.350  1.00  0.00           H  
ATOM   1781  CE1 PHE   115      59.471  38.026  31.687  1.00  0.00           C  
ATOM   1782  HE1 PHE   115      60.439  38.497  31.603  1.00  0.00           H  
ATOM   1783  CZ  PHE   115      59.097  37.122  30.678  1.00  0.00           C  
ATOM   1784  HZ  PHE   115      59.828  36.916  29.910  1.00  0.00           H  
ATOM   1785  CE2 PHE   115      57.899  36.492  30.768  1.00  0.00           C  
ATOM   1786  HE2 PHE   115      57.647  35.623  30.179  1.00  0.00           H  
ATOM   1787  CD2 PHE   115      56.981  36.711  31.849  1.00  0.00           C  
ATOM   1788  HD2 PHE   115      56.105  36.113  32.054  1.00  0.00           H  
ATOM   1789  C   PHE   115      55.735  37.924  36.393  1.00  0.00           C  
ATOM   1790  O   PHE   115      54.629  38.425  36.246  1.00  0.00           O  
ATOM   1791  N   LYS   116      56.311  37.918  37.580  1.00  0.00           N  
ATOM   1792  H   LYS   116      57.163  37.384  37.675  1.00  0.00           H  
ATOM   1793  CA  LYS   116      55.767  38.556  38.849  1.00  0.00           C  
ATOM   1794  HA  LYS   116      54.700  38.343  38.906  1.00  0.00           H  
ATOM   1795  CB  LYS   116      56.449  38.000  40.080  1.00  0.00           C  
ATOM   1796  HB2 LYS   116      57.533  38.113  40.063  1.00  0.00           H  
ATOM   1797  HB3 LYS   116      56.024  38.490  40.956  1.00  0.00           H  
ATOM   1798  CG  LYS   116      56.221  36.485  40.131  1.00  0.00           C  
ATOM   1799  HG2 LYS   116      55.184  36.334  39.831  1.00  0.00           H  
ATOM   1800  HG3 LYS   116      56.806  36.004  39.348  1.00  0.00           H  
ATOM   1801  CD  LYS   116      56.558  35.758  41.530  1.00  0.00           C  
ATOM   1802  HD2 LYS   116      55.769  35.954  42.257  1.00  0.00           H  
ATOM   1803  HD3 LYS   116      56.561  34.669  41.479  1.00  0.00           H  
ATOM   1804  CE  LYS   116      57.892  36.160  42.114  1.00  0.00           C  
ATOM   1805  HE2 LYS   116      57.895  37.193  42.463  1.00  0.00           H  
ATOM   1806  HE3 LYS   116      58.075  35.539  42.991  1.00  0.00           H  
ATOM   1807  NZ  LYS   116      58.975  35.870  41.227  1.00  0.00           N  
ATOM   1808  HZ1 LYS   116      59.002  36.443  40.396  1.00  0.00           H  
ATOM   1809  HZ2 LYS   116      59.825  36.065  41.737  1.00  0.00           H  
ATOM   1810  HZ3 LYS   116      59.014  34.882  41.019  1.00  0.00           H  
ATOM   1811  C   LYS   116      55.938  40.073  38.875  1.00  0.00           C  
ATOM   1812  O   LYS   116      56.805  40.618  38.216  1.00  0.00           O  
ATOM   1813  N   GLY   117      55.107  40.764  39.605  1.00  0.00           N  
ATOM   1814  H   GLY   117      54.400  40.212  40.070  1.00  0.00           H  
ATOM   1815  CA  GLY   117      54.963  42.242  39.780  1.00  0.00           C  
ATOM   1816  HA2 GLY   117      54.404  42.364  40.707  1.00  0.00           H  
ATOM   1817  HA3 GLY   117      55.963  42.657  39.905  1.00  0.00           H  
ATOM   1818  C   GLY   117      54.296  42.999  38.633  1.00  0.00           C  
ATOM   1819  O   GLY   117      53.806  42.435  37.651  1.00  0.00           O  
ATOM   1820  N   SER   118      54.279  44.367  38.832  1.00  0.00           N  
ATOM   1821  H   SER   118      54.666  44.697  39.704  1.00  0.00           H  
ATOM   1822  CA  SER   118      53.562  45.289  37.890  1.00  0.00           C  
ATOM   1823  HA  SER   118      52.566  44.877  37.726  1.00  0.00           H  
ATOM   1824  CB  SER   118      53.376  46.699  38.460  1.00  0.00           C  
ATOM   1825  HB2 SER   118      52.781  47.291  37.765  1.00  0.00           H  
ATOM   1826  HB3 SER   118      52.799  46.644  39.383  1.00  0.00           H  
ATOM   1827  OG  SER   118      54.624  47.285  38.600  1.00  0.00           O  
ATOM   1828  HG  SER   118      54.656  47.753  39.437  1.00  0.00           H  
ATOM   1829  C   SER   118      54.282  45.371  36.536  1.00  0.00           C  
ATOM   1830  O   SER   118      53.559  45.714  35.624  1.00  0.00           O  
ATOM   1831  N   ASN   119      55.548  44.950  36.412  1.00  0.00           N  
ATOM   1832  H   ASN   119      56.046  44.850  37.285  1.00  0.00           H  
ATOM   1833  CA  ASN   119      56.384  45.014  35.294  1.00  0.00           C  
ATOM   1834  HA  ASN   119      56.120  45.948  34.797  1.00  0.00           H  
ATOM   1835  CB  ASN   119      57.852  45.162  35.739  1.00  0.00           C  
ATOM   1836  HB2 ASN   119      58.493  45.312  34.870  1.00  0.00           H  
ATOM   1837  HB3 ASN   119      58.002  46.034  36.376  1.00  0.00           H  
ATOM   1838  CG  ASN   119      58.285  43.906  36.378  1.00  0.00           C  
ATOM   1839  OD1 ASN   119      58.542  42.901  35.684  1.00  0.00           O  
ATOM   1840  ND2 ASN   119      58.456  43.859  37.684  1.00  0.00           N  
ATOM   1841 HD21 ASN   119      58.756  42.951  38.010  1.00  0.00           H  
ATOM   1842 HD22 ASN   119      58.279  44.635  38.306  1.00  0.00           H  
ATOM   1843  C   ASN   119      56.172  43.970  34.133  1.00  0.00           C  
ATOM   1844  O   ASN   119      56.996  43.997  33.247  1.00  0.00           O  
ATOM   1845  N   ALA   120      55.204  43.071  34.153  1.00  0.00           N  
ATOM   1846  H   ALA   120      54.626  43.154  34.977  1.00  0.00           H  
ATOM   1847  CA  ALA   120      55.273  41.783  33.483  1.00  0.00           C  
ATOM   1848  HA  ALA   120      56.097  41.230  33.933  1.00  0.00           H  
ATOM   1849  CB  ALA   120      54.026  41.052  33.835  1.00  0.00           C  
ATOM   1850  HB1 ALA   120      54.076  40.019  33.490  1.00  0.00           H  
ATOM   1851  HB2 ALA   120      53.930  41.039  34.921  1.00  0.00           H  
ATOM   1852  HB3 ALA   120      53.216  41.475  33.241  1.00  0.00           H  
ATOM   1853  C   ALA   120      55.504  41.844  31.931  1.00  0.00           C  
ATOM   1854  O   ALA   120      56.369  41.139  31.361  1.00  0.00           O  
ATOM   1855  N   HIE   121      54.721  42.629  31.242  1.00  0.00           N  
ATOM   1856  H   HIE   121      54.234  43.366  31.732  1.00  0.00           H  
ATOM   1857  CA  HIE   121      54.844  42.830  29.787  1.00  0.00           C  
ATOM   1858  HA  HIE   121      54.996  41.867  29.301  1.00  0.00           H  
ATOM   1859  CB  HIE   121      53.505  43.387  29.210  1.00  0.00           C  
ATOM   1860  HB2 HIE   121      53.470  44.446  29.465  1.00  0.00           H  
ATOM   1861  HB3 HIE   121      53.603  43.442  28.126  1.00  0.00           H  
ATOM   1862  CG  HIE   121      52.253  42.617  29.597  1.00  0.00           C  
ATOM   1863  ND1 HIE   121      50.933  43.241  29.816  1.00  0.00           N  
ATOM   1864  CE1 HIE   121      50.271  42.263  30.373  1.00  0.00           C  
ATOM   1865  HE1 HIE   121      49.244  42.442  30.653  1.00  0.00           H  
ATOM   1866  NE2 HIE   121      50.909  41.065  30.446  1.00  0.00           N  
ATOM   1867  HE2 HIE   121      50.635  40.231  30.945  1.00  0.00           H  
ATOM   1868  CD2 HIE   121      52.159  41.302  29.904  1.00  0.00           C  
ATOM   1869  HD2 HIE   121      52.966  40.584  29.919  1.00  0.00           H  
ATOM   1870  C   HIE   121      56.055  43.661  29.440  1.00  0.00           C  
ATOM   1871  O   HIE   121      56.607  43.501  28.390  1.00  0.00           O  
ATOM   1872  N   GLU   122      56.445  44.637  30.365  1.00  0.00           N  
ATOM   1873  H   GLU   122      55.936  44.784  31.225  1.00  0.00           H  
ATOM   1874  CA  GLU   122      57.685  45.322  30.054  1.00  0.00           C  
ATOM   1875  HA  GLU   122      57.792  45.649  29.020  1.00  0.00           H  
ATOM   1876  CB  GLU   122      57.729  46.550  30.988  1.00  0.00           C  
ATOM   1877  HB2 GLU   122      56.782  47.083  30.903  1.00  0.00           H  
ATOM   1878  HB3 GLU   122      58.043  46.158  31.955  1.00  0.00           H  
ATOM   1879  CG  GLU   122      58.737  47.624  30.578  1.00  0.00           C  
ATOM   1880  HG2 GLU   122      59.665  47.071  30.436  1.00  0.00           H  
ATOM   1881  HG3 GLU   122      58.479  47.959  29.574  1.00  0.00           H  
ATOM   1882  CD  GLU   122      58.935  48.893  31.496  1.00  0.00           C  
ATOM   1883  OE1 GLU   122      58.452  48.973  32.623  1.00  0.00           O  
ATOM   1884  OE2 GLU   122      59.565  49.905  31.025  1.00  0.00           O  
ATOM   1885  C   GLU   122      58.945  44.439  30.253  1.00  0.00           C  
ATOM   1886  O   GLU   122      59.837  44.475  29.405  1.00  0.00           O  
ATOM   1887  N   GLN   123      59.001  43.468  31.220  1.00  0.00           N  
ATOM   1888  H   GLN   123      58.152  43.351  31.756  1.00  0.00           H  
ATOM   1889  CA  GLN   123      60.094  42.462  31.401  1.00  0.00           C  
ATOM   1890  HA  GLN   123      60.945  43.131  31.274  1.00  0.00           H  
ATOM   1891  CB  GLN   123      59.953  42.031  32.858  1.00  0.00           C  
ATOM   1892  HB2 GLN   123      59.859  42.926  33.472  1.00  0.00           H  
ATOM   1893  HB3 GLN   123      59.092  41.370  32.958  1.00  0.00           H  
ATOM   1894  CG  GLN   123      61.277  41.281  33.314  1.00  0.00           C  
ATOM   1895  HG2 GLN   123      61.202  40.852  34.313  1.00  0.00           H  
ATOM   1896  HG3 GLN   123      61.456  40.432  32.654  1.00  0.00           H  
ATOM   1897  CD  GLN   123      62.498  42.167  33.534  1.00  0.00           C  
ATOM   1898  OE1 GLN   123      62.286  43.248  34.185  1.00  0.00           O  
ATOM   1899  NE2 GLN   123      63.713  41.669  33.363  1.00  0.00           N  
ATOM   1900 HE21 GLN   123      64.573  42.160  33.562  1.00  0.00           H  
ATOM   1901 HE22 GLN   123      63.751  40.676  33.183  1.00  0.00           H  
ATOM   1902  C   GLN   123      60.062  41.420  30.286  1.00  0.00           C  
ATOM   1903  O   GLN   123      61.069  40.915  29.829  1.00  0.00           O  
ATOM   1904  N   ALA   124      58.856  41.140  29.796  1.00  0.00           N  
ATOM   1905  H   ALA   124      58.010  41.514  30.201  1.00  0.00           H  
ATOM   1906  CA  ALA   124      58.685  40.213  28.717  1.00  0.00           C  
ATOM   1907  HA  ALA   124      59.369  39.374  28.843  1.00  0.00           H  
ATOM   1908  CB  ALA   124      57.332  39.679  28.758  1.00  0.00           C  
ATOM   1909  HB1 ALA   124      57.182  38.901  28.009  1.00  0.00           H  
ATOM   1910  HB2 ALA   124      57.185  39.377  29.794  1.00  0.00           H  
ATOM   1911  HB3 ALA   124      56.562  40.397  28.475  1.00  0.00           H  
ATOM   1912  C   ALA   124      59.123  40.772  27.362  1.00  0.00           C  
ATOM   1913  O   ALA   124      59.949  40.091  26.770  1.00  0.00           O  
ATOM   1914  N   LEU   125      58.637  41.987  26.925  1.00  0.00           N  
ATOM   1915  H   LEU   125      57.917  42.466  27.446  1.00  0.00           H  
ATOM   1916  CA  LEU   125      59.119  42.657  25.735  1.00  0.00           C  
ATOM   1917  HA  LEU   125      58.983  41.995  24.879  1.00  0.00           H  
ATOM   1918  CB  LEU   125      58.456  43.981  25.533  1.00  0.00           C  
ATOM   1919  HB2 LEU   125      58.361  44.325  26.563  1.00  0.00           H  
ATOM   1920  HB3 LEU   125      59.120  44.530  24.865  1.00  0.00           H  
ATOM   1921  CG  LEU   125      57.051  43.913  24.991  1.00  0.00           C  
ATOM   1922  HG  LEU   125      56.547  43.068  25.459  1.00  0.00           H  
ATOM   1923  CD1 LEU   125      56.129  45.024  25.377  1.00  0.00           C  
ATOM   1924 HD11 LEU   125      56.562  45.968  25.045  1.00  0.00           H  
ATOM   1925 HD12 LEU   125      55.180  44.882  24.860  1.00  0.00           H  
ATOM   1926 HD13 LEU   125      55.891  45.171  26.430  1.00  0.00           H  
ATOM   1927  CD2 LEU   125      56.916  43.624  23.612  1.00  0.00           C  
ATOM   1928 HD21 LEU   125      57.194  44.559  23.125  1.00  0.00           H  
ATOM   1929 HD22 LEU   125      57.616  42.809  23.432  1.00  0.00           H  
ATOM   1930 HD23 LEU   125      55.890  43.446  23.289  1.00  0.00           H  
ATOM   1931  C   LEU   125      60.609  42.812  25.900  1.00  0.00           C  
ATOM   1932  O   LEU   125      61.344  42.679  24.895  1.00  0.00           O  
ATOM   1933  N   GLU   126      61.179  43.091  27.085  1.00  0.00           N  
ATOM   1934  H   GLU   126      60.688  43.288  27.946  1.00  0.00           H  
ATOM   1935  CA  GLU   126      62.612  43.340  27.163  1.00  0.00           C  
ATOM   1936  HA  GLU   126      62.871  43.925  26.280  1.00  0.00           H  
ATOM   1937  CB  GLU   126      62.875  44.173  28.408  1.00  0.00           C  
ATOM   1938  HB2 GLU   126      62.659  45.196  28.100  1.00  0.00           H  
ATOM   1939  HB3 GLU   126      62.197  43.955  29.234  1.00  0.00           H  
ATOM   1940  CG  GLU   126      64.329  44.359  28.889  1.00  0.00           C  
ATOM   1941  HG2 GLU   126      64.386  45.008  29.762  1.00  0.00           H  
ATOM   1942  HG3 GLU   126      64.748  43.449  29.318  1.00  0.00           H  
ATOM   1943  CD  GLU   126      65.249  45.008  27.833  1.00  0.00           C  
ATOM   1944  OE1 GLU   126      64.845  45.944  27.120  1.00  0.00           O  
ATOM   1945  OE2 GLU   126      66.396  44.528  27.726  1.00  0.00           O  
ATOM   1946  C   GLU   126      63.564  42.056  27.098  1.00  0.00           C  
ATOM   1947  O   GLU   126      64.653  42.043  26.585  1.00  0.00           O  
ATOM   1948  N   THR   127      62.931  40.884  27.406  1.00  0.00           N  
ATOM   1949  H   THR   127      62.046  41.000  27.878  1.00  0.00           H  
ATOM   1950  CA  THR   127      63.600  39.608  27.395  1.00  0.00           C  
ATOM   1951  HA  THR   127      64.678  39.710  27.521  1.00  0.00           H  
ATOM   1952  CB  THR   127      63.083  38.600  28.446  1.00  0.00           C  
ATOM   1953  HB  THR   127      62.104  38.252  28.117  1.00  0.00           H  
ATOM   1954  CG2 THR   127      63.852  37.366  28.790  1.00  0.00           C  
ATOM   1955 HG21 THR   127      63.491  36.953  29.731  1.00  0.00           H  
ATOM   1956 HG22 THR   127      63.578  36.614  28.050  1.00  0.00           H  
ATOM   1957 HG23 THR   127      64.937  37.462  28.839  1.00  0.00           H  
ATOM   1958  OG1 THR   127      63.014  39.239  29.721  1.00  0.00           O  
ATOM   1959  HG1 THR   127      62.283  39.854  29.624  1.00  0.00           H  
ATOM   1960  C   THR   127      63.293  38.988  26.026  1.00  0.00           C  
ATOM   1961  O   THR   127      64.164  38.270  25.542  1.00  0.00           O  
ATOM   1962  N   GLY   128      62.281  39.312  25.306  1.00  0.00           N  
ATOM   1963  H   GLY   128      61.635  39.947  25.753  1.00  0.00           H  
ATOM   1964  CA  GLY   128      61.996  38.847  23.865  1.00  0.00           C  
ATOM   1965  HA2 GLY   128      61.607  39.679  23.278  1.00  0.00           H  
ATOM   1966  HA3 GLY   128      63.012  38.646  23.526  1.00  0.00           H  
ATOM   1967  C   GLY   128      61.190  37.605  23.797  1.00  0.00           C  
ATOM   1968  O   GLY   128      61.543  36.773  22.905  1.00  0.00           O  
ATOM   1969  N   VAL   129      60.204  37.360  24.724  1.00  0.00           N  
ATOM   1970  H   VAL   129      60.020  38.085  25.402  1.00  0.00           H  
ATOM   1971  CA  VAL   129      59.359  36.125  24.786  1.00  0.00           C  
ATOM   1972  HA  VAL   129      60.058  35.312  24.592  1.00  0.00           H  
ATOM   1973  CB  VAL   129      58.838  35.782  26.145  1.00  0.00           C  
ATOM   1974  HB  VAL   129      58.342  34.812  26.177  1.00  0.00           H  
ATOM   1975  CG1 VAL   129      60.061  35.923  27.110  1.00  0.00           C  
ATOM   1976 HG11 VAL   129      61.052  35.673  26.732  1.00  0.00           H  
ATOM   1977 HG12 VAL   129      60.259  36.932  27.472  1.00  0.00           H  
ATOM   1978 HG13 VAL   129      59.870  35.516  28.103  1.00  0.00           H  
ATOM   1979  CG2 VAL   129      57.803  36.854  26.567  1.00  0.00           C  
ATOM   1980 HG21 VAL   129      58.209  37.857  26.439  1.00  0.00           H  
ATOM   1981 HG22 VAL   129      56.911  36.658  25.972  1.00  0.00           H  
ATOM   1982 HG23 VAL   129      57.484  36.605  27.579  1.00  0.00           H  
ATOM   1983  C   VAL   129      58.338  36.019  23.651  1.00  0.00           C  
ATOM   1984  O   VAL   129      57.927  37.031  23.044  1.00  0.00           O  
ATOM   1985  N   THR   130      57.921  34.799  23.415  1.00  0.00           N  
ATOM   1986  H   THR   130      58.406  34.103  23.965  1.00  0.00           H  
ATOM   1987  CA  THR   130      56.911  34.494  22.546  1.00  0.00           C  
ATOM   1988  HA  THR   130      56.986  35.116  21.654  1.00  0.00           H  
ATOM   1989  CB  THR   130      57.154  32.984  22.045  1.00  0.00           C  
ATOM   1990  HB  THR   130      56.310  32.762  21.393  1.00  0.00           H  
ATOM   1991  CG2 THR   130      58.460  32.879  21.168  1.00  0.00           C  
ATOM   1992 HG21 THR   130      58.440  31.845  20.822  1.00  0.00           H  
ATOM   1993 HG22 THR   130      58.370  33.551  20.316  1.00  0.00           H  
ATOM   1994 HG23 THR   130      59.300  33.200  21.784  1.00  0.00           H  
ATOM   1995  OG1 THR   130      57.136  32.095  23.149  1.00  0.00           O  
ATOM   1996  HG1 THR   130      57.776  32.368  23.811  1.00  0.00           H  
ATOM   1997  C   THR   130      55.426  34.698  23.071  1.00  0.00           C  
ATOM   1998  O   THR   130      54.537  34.912  22.247  1.00  0.00           O  
ATOM   1999  N   VAL   131      55.114  34.567  24.369  1.00  0.00           N  
ATOM   2000  H   VAL   131      55.874  34.523  25.032  1.00  0.00           H  
ATOM   2001  CA  VAL   131      53.795  34.462  24.931  1.00  0.00           C  
ATOM   2002  HA  VAL   131      53.151  35.177  24.419  1.00  0.00           H  
ATOM   2003  CB  VAL   131      53.228  33.030  24.721  1.00  0.00           C  
ATOM   2004  HB  VAL   131      53.395  32.855  23.658  1.00  0.00           H  
ATOM   2005  CG1 VAL   131      53.971  31.904  25.433  1.00  0.00           C  
ATOM   2006 HG11 VAL   131      53.697  31.925  26.487  1.00  0.00           H  
ATOM   2007 HG12 VAL   131      53.672  30.972  24.954  1.00  0.00           H  
ATOM   2008 HG13 VAL   131      55.058  31.973  25.399  1.00  0.00           H  
ATOM   2009  CG2 VAL   131      51.769  32.825  25.141  1.00  0.00           C  
ATOM   2010 HG21 VAL   131      51.097  33.445  24.547  1.00  0.00           H  
ATOM   2011 HG22 VAL   131      51.464  31.780  25.190  1.00  0.00           H  
ATOM   2012 HG23 VAL   131      51.695  33.082  26.197  1.00  0.00           H  
ATOM   2013  C   VAL   131      53.754  34.891  26.392  1.00  0.00           C  
ATOM   2014  O   VAL   131      54.749  34.640  27.098  1.00  0.00           O  
ATOM   2015  N   THR   132      52.731  35.657  26.783  1.00  0.00           N  
ATOM   2016  H   THR   132      52.066  35.733  26.027  1.00  0.00           H  
ATOM   2017  CA  THR   132      52.395  36.080  28.184  1.00  0.00           C  
ATOM   2018  HA  THR   132      53.085  35.555  28.844  1.00  0.00           H  
ATOM   2019  CB  THR   132      52.596  37.594  28.210  1.00  0.00           C  
ATOM   2020  HB  THR   132      53.624  37.854  27.959  1.00  0.00           H  
ATOM   2021  CG2 THR   132      51.677  38.416  27.317  1.00  0.00           C  
ATOM   2022 HG21 THR   132      50.614  38.196  27.410  1.00  0.00           H  
ATOM   2023 HG22 THR   132      51.784  39.485  27.500  1.00  0.00           H  
ATOM   2024 HG23 THR   132      51.872  38.219  26.263  1.00  0.00           H  
ATOM   2025  OG1 THR   132      52.321  38.016  29.616  1.00  0.00           O  
ATOM   2026  HG1 THR   132      52.857  37.508  30.228  1.00  0.00           H  
ATOM   2027  C   THR   132      50.959  35.573  28.520  1.00  0.00           C  
ATOM   2028  O   THR   132      50.564  34.793  27.679  1.00  0.00           O  
ATOM   2029  N   GLY   133      50.212  35.966  29.546  1.00  0.00           N  
ATOM   2030  H   GLY   133      50.443  36.811  30.049  1.00  0.00           H  
ATOM   2031  CA  GLY   133      48.845  35.420  29.670  1.00  0.00           C  
ATOM   2032  HA2 GLY   133      48.286  35.555  28.745  1.00  0.00           H  
ATOM   2033  HA3 GLY   133      49.064  34.382  29.920  1.00  0.00           H  
ATOM   2034  C   GLY   133      48.191  36.215  30.834  1.00  0.00           C  
ATOM   2035  O   GLY   133      48.396  37.362  31.183  1.00  0.00           O  
ATOM   2036  N   CYS   134      47.220  35.493  31.429  1.00  0.00           N  
ATOM   2037  H   CYS   134      46.964  34.584  31.070  1.00  0.00           H  
ATOM   2038  CA  CYS   134      46.640  35.794  32.699  1.00  0.00           C  
ATOM   2039  HA  CYS   134      47.422  36.261  33.297  1.00  0.00           H  
ATOM   2040  CB  CYS   134      45.558  36.871  32.517  1.00  0.00           C  
ATOM   2041  HB2 CYS   134      45.262  37.178  33.520  1.00  0.00           H  
ATOM   2042  HB3 CYS   134      45.984  37.781  32.094  1.00  0.00           H  
ATOM   2043  SG  CYS   134      44.121  36.267  31.616  1.00  0.00           S  
ATOM   2044  HG  CYS   134      44.827  36.269  30.481  1.00  0.00           H  
ATOM   2045  C   CYS   134      46.269  34.626  33.657  1.00  0.00           C  
ATOM   2046  O   CYS   134      46.164  33.444  33.260  1.00  0.00           O  
ATOM   2047  N   THR   135      46.182  34.953  34.990  1.00  0.00           N  
ATOM   2048  H   THR   135      46.317  35.937  35.173  1.00  0.00           H  
ATOM   2049  CA  THR   135      46.013  34.069  36.086  1.00  0.00           C  
ATOM   2050  HA  THR   135      45.565  33.107  35.837  1.00  0.00           H  
ATOM   2051  CB  THR   135      47.331  33.718  36.846  1.00  0.00           C  
ATOM   2052  HB  THR   135      47.687  34.640  37.305  1.00  0.00           H  
ATOM   2053  CG2 THR   135      46.972  32.702  38.016  1.00  0.00           C  
ATOM   2054 HG21 THR   135      46.273  31.968  37.615  1.00  0.00           H  
ATOM   2055 HG22 THR   135      47.873  32.236  38.416  1.00  0.00           H  
ATOM   2056 HG23 THR   135      46.721  33.278  38.906  1.00  0.00           H  
ATOM   2057  OG1 THR   135      48.375  33.057  36.093  1.00  0.00           O  
ATOM   2058  HG1 THR   135      48.719  33.780  35.564  1.00  0.00           H  
ATOM   2059  C   THR   135      45.049  34.684  37.104  1.00  0.00           C  
ATOM   2060  O   THR   135      45.371  35.686  37.634  1.00  0.00           O  
ATOM   2061  N   VAL   136      43.952  34.005  37.430  1.00  0.00           N  
ATOM   2062  H   VAL   136      43.836  33.098  37.002  1.00  0.00           H  
ATOM   2063  CA  VAL   136      43.112  34.301  38.658  1.00  0.00           C  
ATOM   2064  HA  VAL   136      43.117  35.361  38.913  1.00  0.00           H  
ATOM   2065  CB  VAL   136      41.615  34.219  38.363  1.00  0.00           C  
ATOM   2066  HB  VAL   136      41.432  33.176  38.102  1.00  0.00           H  
ATOM   2067  CG1 VAL   136      40.714  34.575  39.573  1.00  0.00           C  
ATOM   2068 HG11 VAL   136      39.727  34.897  39.239  1.00  0.00           H  
ATOM   2069 HG12 VAL   136      40.663  33.781  40.318  1.00  0.00           H  
ATOM   2070 HG13 VAL   136      41.107  35.485  40.025  1.00  0.00           H  
ATOM   2071  CG2 VAL   136      41.159  35.021  37.151  1.00  0.00           C  
ATOM   2072 HG21 VAL   136      40.194  34.622  36.838  1.00  0.00           H  
ATOM   2073 HG22 VAL   136      41.084  36.071  37.434  1.00  0.00           H  
ATOM   2074 HG23 VAL   136      41.810  34.882  36.288  1.00  0.00           H  
ATOM   2075  C   VAL   136      43.446  33.324  39.821  1.00  0.00           C  
ATOM   2076  O   VAL   136      43.305  32.114  39.747  1.00  0.00           O  
ATOM   2077  N   HIE   137      43.969  33.938  40.932  1.00  0.00           N  
ATOM   2078  H   HIE   137      44.079  34.934  41.052  1.00  0.00           H  
ATOM   2079  CA  HIE   137      44.440  33.292  42.191  1.00  0.00           C  
ATOM   2080  HA  HIE   137      44.154  32.250  42.046  1.00  0.00           H  
ATOM   2081  CB  HIE   137      45.972  33.370  42.286  1.00  0.00           C  
ATOM   2082  HB2 HIE   137      46.270  32.690  43.084  1.00  0.00           H  
ATOM   2083  HB3 HIE   137      46.469  33.040  41.373  1.00  0.00           H  
ATOM   2084  CG  HIE   137      46.428  34.762  42.646  1.00  0.00           C  
ATOM   2085  ND1 HIE   137      46.556  35.325  43.937  1.00  0.00           N  
ATOM   2086  CE1 HIE   137      47.190  36.502  43.766  1.00  0.00           C  
ATOM   2087  HE1 HIE   137      47.571  37.121  44.564  1.00  0.00           H  
ATOM   2088  NE2 HIE   137      47.435  36.676  42.424  1.00  0.00           N  
ATOM   2089  HE2 HIE   137      48.057  37.369  42.033  1.00  0.00           H  
ATOM   2090  CD2 HIE   137      46.942  35.664  41.741  1.00  0.00           C  
ATOM   2091  HD2 HIE   137      47.080  35.468  40.688  1.00  0.00           H  
ATOM   2092  C   HIE   137      43.740  33.816  43.444  1.00  0.00           C  
ATOM   2093  O   HIE   137      43.400  35.017  43.506  1.00  0.00           O  
ATOM   2094  N   PHE   138      43.541  32.957  44.446  1.00  0.00           N  
ATOM   2095  H   PHE   138      43.876  32.016  44.298  1.00  0.00           H  
ATOM   2096  CA  PHE   138      43.207  33.232  45.786  1.00  0.00           C  
ATOM   2097  HA  PHE   138      42.335  33.885  45.742  1.00  0.00           H  
ATOM   2098  CB  PHE   138      42.701  32.042  46.640  1.00  0.00           C  
ATOM   2099  HB2 PHE   138      43.517  31.514  47.135  1.00  0.00           H  
ATOM   2100  HB3 PHE   138      42.148  32.512  47.452  1.00  0.00           H  
ATOM   2101  CG  PHE   138      41.691  31.129  46.069  1.00  0.00           C  
ATOM   2102  CD1 PHE   138      40.332  31.344  46.291  1.00  0.00           C  
ATOM   2103  HD1 PHE   138      39.901  32.207  46.776  1.00  0.00           H  
ATOM   2104  CE1 PHE   138      39.370  30.371  45.983  1.00  0.00           C  
ATOM   2105  HE1 PHE   138      38.361  30.518  46.340  1.00  0.00           H  
ATOM   2106  CZ  PHE   138      39.761  29.102  45.454  1.00  0.00           C  
ATOM   2107  HZ  PHE   138      39.091  28.257  45.510  1.00  0.00           H  
ATOM   2108  CE2 PHE   138      41.131  28.931  45.136  1.00  0.00           C  
ATOM   2109  HE2 PHE   138      41.477  28.038  44.637  1.00  0.00           H  
ATOM   2110  CD2 PHE   138      42.033  29.959  45.347  1.00  0.00           C  
ATOM   2111  HD2 PHE   138      43.019  29.898  44.911  1.00  0.00           H  
ATOM   2112  C   PHE   138      44.318  34.012  46.545  1.00  0.00           C  
ATOM   2113  O   PHE   138      45.316  33.397  46.854  1.00  0.00           O  
ATOM   2114  N   VAL   139      44.162  35.202  47.033  1.00  0.00           N  
ATOM   2115  H   VAL   139      43.244  35.616  46.950  1.00  0.00           H  
ATOM   2116  CA  VAL   139      45.194  36.090  47.572  1.00  0.00           C  
ATOM   2117  HA  VAL   139      45.972  36.108  46.808  1.00  0.00           H  
ATOM   2118  CB  VAL   139      44.672  37.540  47.704  1.00  0.00           C  
ATOM   2119  HB  VAL   139      43.855  37.431  48.417  1.00  0.00           H  
ATOM   2120  CG1 VAL   139      45.580  38.523  48.365  1.00  0.00           C  
ATOM   2121 HG11 VAL   139      45.893  38.164  49.345  1.00  0.00           H  
ATOM   2122 HG12 VAL   139      46.490  38.608  47.771  1.00  0.00           H  
ATOM   2123 HG13 VAL   139      45.177  39.533  48.445  1.00  0.00           H  
ATOM   2124  CG2 VAL   139      44.121  38.210  46.386  1.00  0.00           C  
ATOM   2125 HG21 VAL   139      44.877  38.004  45.628  1.00  0.00           H  
ATOM   2126 HG22 VAL   139      43.168  37.795  46.059  1.00  0.00           H  
ATOM   2127 HG23 VAL   139      44.050  39.298  46.387  1.00  0.00           H  
ATOM   2128  C   VAL   139      45.736  35.572  48.895  1.00  0.00           C  
ATOM   2129  O   VAL   139      44.941  35.374  49.803  1.00  0.00           O  
ATOM   2130  N   ALA   140      47.017  35.197  48.930  1.00  0.00           N  
ATOM   2131  H   ALA   140      47.596  35.473  48.150  1.00  0.00           H  
ATOM   2132  CA  ALA   140      47.748  34.718  50.090  1.00  0.00           C  
ATOM   2133  HA  ALA   140      47.104  34.110  50.725  1.00  0.00           H  
ATOM   2134  CB  ALA   140      49.032  33.968  49.590  1.00  0.00           C  
ATOM   2135  HB1 ALA   140      49.511  34.665  48.902  1.00  0.00           H  
ATOM   2136  HB2 ALA   140      49.663  33.854  50.471  1.00  0.00           H  
ATOM   2137  HB3 ALA   140      48.948  32.962  49.180  1.00  0.00           H  
ATOM   2138  C   ALA   140      48.155  35.968  50.923  1.00  0.00           C  
ATOM   2139  O   ALA   140      47.906  37.122  50.607  1.00  0.00           O  
ATOM   2140  N   GLU   141      48.854  35.777  52.036  1.00  0.00           N  
ATOM   2141  H   GLU   141      49.066  34.830  52.316  1.00  0.00           H  
ATOM   2142  CA  GLU   141      49.429  36.813  52.924  1.00  0.00           C  
ATOM   2143  HA  GLU   141      48.755  37.510  53.422  1.00  0.00           H  
ATOM   2144  CB  GLU   141      50.058  36.199  54.216  1.00  0.00           C  
ATOM   2145  HB2 GLU   141      51.054  35.796  54.031  1.00  0.00           H  
ATOM   2146  HB3 GLU   141      50.194  37.027  54.912  1.00  0.00           H  
ATOM   2147  CG  GLU   141      49.186  35.171  54.788  1.00  0.00           C  
ATOM   2148  HG2 GLU   141      49.415  35.249  55.851  1.00  0.00           H  
ATOM   2149  HG3 GLU   141      48.127  35.350  54.605  1.00  0.00           H  
ATOM   2150  CD  GLU   141      49.432  33.638  54.362  1.00  0.00           C  
ATOM   2151  OE1 GLU   141      49.660  32.762  55.255  1.00  0.00           O  
ATOM   2152  OE2 GLU   141      49.528  33.341  53.145  1.00  0.00           O  
ATOM   2153  C   GLU   141      50.617  37.602  52.279  1.00  0.00           C  
ATOM   2154  O   GLU   141      51.019  38.655  52.721  1.00  0.00           O  
ATOM   2155  N   ASP   142      51.176  37.038  51.198  1.00  0.00           N  
ATOM   2156  H   ASP   142      50.527  36.359  50.827  1.00  0.00           H  
ATOM   2157  CA  ASP   142      52.380  37.416  50.454  1.00  0.00           C  
ATOM   2158  HA  ASP   142      52.758  38.339  50.894  1.00  0.00           H  
ATOM   2159  CB  ASP   142      53.438  36.359  50.575  1.00  0.00           C  
ATOM   2160  HB2 ASP   142      53.660  36.159  51.623  1.00  0.00           H  
ATOM   2161  HB3 ASP   142      53.014  35.427  50.202  1.00  0.00           H  
ATOM   2162  CG  ASP   142      54.782  36.626  49.880  1.00  0.00           C  
ATOM   2163  OD1 ASP   142      55.184  37.813  49.704  1.00  0.00           O  
ATOM   2164  OD2 ASP   142      55.329  35.526  49.508  1.00  0.00           O  
ATOM   2165  C   ASP   142      51.980  37.663  48.981  1.00  0.00           C  
ATOM   2166  O   ASP   142      51.193  36.971  48.392  1.00  0.00           O  
ATOM   2167  N   VAL   143      52.580  38.753  48.467  1.00  0.00           N  
ATOM   2168  H   VAL   143      53.291  39.257  48.978  1.00  0.00           H  
ATOM   2169  CA  VAL   143      52.320  39.286  47.064  1.00  0.00           C  
ATOM   2170  HA  VAL   143      51.253  39.506  47.098  1.00  0.00           H  
ATOM   2171  CB  VAL   143      53.046  40.658  46.905  1.00  0.00           C  
ATOM   2172  HB  VAL   143      54.117  40.456  46.917  1.00  0.00           H  
ATOM   2173  CG1 VAL   143      52.757  41.427  45.533  1.00  0.00           C  
ATOM   2174 HG11 VAL   143      53.175  40.795  44.750  1.00  0.00           H  
ATOM   2175 HG12 VAL   143      51.706  41.679  45.388  1.00  0.00           H  
ATOM   2176 HG13 VAL   143      53.386  42.317  45.516  1.00  0.00           H  
ATOM   2177  CG2 VAL   143      52.801  41.704  48.021  1.00  0.00           C  
ATOM   2178 HG21 VAL   143      53.308  42.639  47.782  1.00  0.00           H  
ATOM   2179 HG22 VAL   143      51.720  41.833  48.062  1.00  0.00           H  
ATOM   2180 HG23 VAL   143      53.221  41.264  48.926  1.00  0.00           H  
ATOM   2181  C   VAL   143      52.631  38.262  45.999  1.00  0.00           C  
ATOM   2182  O   VAL   143      53.628  37.602  46.136  1.00  0.00           O  
ATOM   2183  N   ASP   144      51.775  38.128  44.975  1.00  0.00           N  
ATOM   2184  H   ASP   144      50.965  38.721  45.083  1.00  0.00           H  
ATOM   2185  CA  ASP   144      51.734  37.115  43.897  1.00  0.00           C  
ATOM   2186  HA  ASP   144      50.818  37.194  43.312  1.00  0.00           H  
ATOM   2187  CB  ASP   144      52.860  37.447  42.868  1.00  0.00           C  
ATOM   2188  HB2 ASP   144      53.828  37.362  43.361  1.00  0.00           H  
ATOM   2189  HB3 ASP   144      52.825  36.656  42.118  1.00  0.00           H  
ATOM   2190  CG  ASP   144      52.562  38.704  42.140  1.00  0.00           C  
ATOM   2191  OD1 ASP   144      51.526  39.393  42.342  1.00  0.00           O  
ATOM   2192  OD2 ASP   144      53.586  39.098  41.406  1.00  0.00           O  
ATOM   2193  C   ASP   144      51.846  35.606  44.429  1.00  0.00           C  
ATOM   2194  O   ASP   144      51.834  34.689  43.644  1.00  0.00           O  
ATOM   2195  N   ALA   145      51.876  35.313  45.721  1.00  0.00           N  
ATOM   2196  H   ALA   145      51.767  36.126  46.311  1.00  0.00           H  
ATOM   2197  CA  ALA   145      52.043  33.957  46.308  1.00  0.00           C  
ATOM   2198  HA  ALA   145      52.811  33.515  45.674  1.00  0.00           H  
ATOM   2199  CB  ALA   145      52.706  34.203  47.695  1.00  0.00           C  
ATOM   2200  HB1 ALA   145      53.446  34.994  47.571  1.00  0.00           H  
ATOM   2201  HB2 ALA   145      51.952  34.423  48.451  1.00  0.00           H  
ATOM   2202  HB3 ALA   145      53.212  33.274  47.959  1.00  0.00           H  
ATOM   2203  C   ALA   145      50.759  33.125  46.360  1.00  0.00           C  
ATOM   2204  O   ALA   145      50.842  31.963  46.748  1.00  0.00           O  
ATOM   2205  N   GLY   146      49.618  33.710  45.972  1.00  0.00           N  
ATOM   2206  H   GLY   146      49.571  34.659  45.629  1.00  0.00           H  
ATOM   2207  CA  GLY   146      48.311  33.064  45.944  1.00  0.00           C  
ATOM   2208  HA2 GLY   146      48.208  32.829  47.003  1.00  0.00           H  
ATOM   2209  HA3 GLY   146      47.495  33.672  45.555  1.00  0.00           H  
ATOM   2210  C   GLY   146      48.206  31.736  45.243  1.00  0.00           C  
ATOM   2211  O   GLY   146      48.903  31.520  44.257  1.00  0.00           O  
ATOM   2212  N   GLN   147      47.307  30.849  45.746  1.00  0.00           N  
ATOM   2213  H   GLN   147      46.889  31.208  46.593  1.00  0.00           H  
ATOM   2214  CA  GLN   147      46.853  29.672  45.046  1.00  0.00           C  
ATOM   2215  HA  GLN   147      47.672  29.076  44.644  1.00  0.00           H  
ATOM   2216  CB  GLN   147      46.173  28.762  46.111  1.00  0.00           C  
ATOM   2217  HB2 GLN   147      45.317  29.278  46.544  1.00  0.00           H  
ATOM   2218  HB3 GLN   147      45.867  27.855  45.590  1.00  0.00           H  
ATOM   2219  CG  GLN   147      46.907  28.321  47.399  1.00  0.00           C  
ATOM   2220  HG2 GLN   147      47.850  27.900  47.052  1.00  0.00           H  
ATOM   2221  HG3 GLN   147      47.135  29.251  47.920  1.00  0.00           H  
ATOM   2222  CD  GLN   147      46.262  27.207  48.157  1.00  0.00           C  
ATOM   2223  OE1 GLN   147      46.058  26.120  47.550  1.00  0.00           O  
ATOM   2224  NE2 GLN   147      46.016  27.322  49.455  1.00  0.00           N  
ATOM   2225 HE21 GLN   147      45.478  26.647  49.979  1.00  0.00           H  
ATOM   2226 HE22 GLN   147      46.327  28.140  49.958  1.00  0.00           H  
ATOM   2227  C   GLN   147      46.031  29.897  43.755  1.00  0.00           C  
ATOM   2228  O   GLN   147      45.188  30.754  43.679  1.00  0.00           O  
ATOM   2229  N   ILE   148      46.189  29.086  42.691  1.00  0.00           N  
ATOM   2230  H   ILE   148      46.819  28.320  42.877  1.00  0.00           H  
ATOM   2231  CA  ILE   148      45.798  29.323  41.283  1.00  0.00           C  
ATOM   2232  HA  ILE   148      45.661  30.400  41.187  1.00  0.00           H  
ATOM   2233  CB  ILE   148      46.919  28.882  40.223  1.00  0.00           C  
ATOM   2234  HB  ILE   148      47.231  27.874  40.496  1.00  0.00           H  
ATOM   2235  CG2 ILE   148      46.359  28.827  38.798  1.00  0.00           C  
ATOM   2236 HG21 ILE   148      45.698  29.664  38.572  1.00  0.00           H  
ATOM   2237 HG22 ILE   148      47.157  28.794  38.055  1.00  0.00           H  
ATOM   2238 HG23 ILE   148      45.775  27.950  38.518  1.00  0.00           H  
ATOM   2239  CG1 ILE   148      48.160  29.644  40.453  1.00  0.00           C  
ATOM   2240 HG12 ILE   148      47.833  30.682  40.406  1.00  0.00           H  
ATOM   2241 HG13 ILE   148      48.488  29.497  41.483  1.00  0.00           H  
ATOM   2242  CD1 ILE   148      49.261  29.390  39.389  1.00  0.00           C  
ATOM   2243 HD11 ILE   148      48.982  29.979  38.515  1.00  0.00           H  
ATOM   2244 HD12 ILE   148      50.193  29.819  39.756  1.00  0.00           H  
ATOM   2245 HD13 ILE   148      49.350  28.310  39.267  1.00  0.00           H  
ATOM   2246  C   ILE   148      44.367  28.652  40.975  1.00  0.00           C  
ATOM   2247  O   ILE   148      44.238  27.455  41.307  1.00  0.00           O  
ATOM   2248  N   ILE   149      43.430  29.352  40.343  1.00  0.00           N  
ATOM   2249  H   ILE   149      43.576  30.340  40.191  1.00  0.00           H  
ATOM   2250  CA  ILE   149      42.075  28.786  39.971  1.00  0.00           C  
ATOM   2251  HA  ILE   149      41.916  27.865  40.531  1.00  0.00           H  
ATOM   2252  CB  ILE   149      40.948  29.745  40.277  1.00  0.00           C  
ATOM   2253  HB  ILE   149      41.102  30.629  39.658  1.00  0.00           H  
ATOM   2254  CG2 ILE   149      39.508  29.107  39.963  1.00  0.00           C  
ATOM   2255 HG21 ILE   149      38.754  29.879  40.118  1.00  0.00           H  
ATOM   2256 HG22 ILE   149      39.468  28.901  38.894  1.00  0.00           H  
ATOM   2257 HG23 ILE   149      39.236  28.216  40.529  1.00  0.00           H  
ATOM   2258  CG1 ILE   149      40.935  30.198  41.837  1.00  0.00           C  
ATOM   2259 HG12 ILE   149      40.222  29.479  42.240  1.00  0.00           H  
ATOM   2260 HG13 ILE   149      41.908  30.084  42.315  1.00  0.00           H  
ATOM   2261  CD1 ILE   149      40.439  31.570  42.225  1.00  0.00           C  
ATOM   2262 HD11 ILE   149      39.625  31.766  41.527  1.00  0.00           H  
ATOM   2263 HD12 ILE   149      39.885  31.523  43.162  1.00  0.00           H  
ATOM   2264 HD13 ILE   149      41.175  32.371  42.154  1.00  0.00           H  
ATOM   2265  C   ILE   149      42.068  28.414  38.517  1.00  0.00           C  
ATOM   2266  O   ILE   149      41.642  27.276  38.147  1.00  0.00           O  
ATOM   2267  N   LEU   150      42.431  29.316  37.572  1.00  0.00           N  
ATOM   2268  H   LEU   150      42.904  30.144  37.903  1.00  0.00           H  
ATOM   2269  CA  LEU   150      42.411  29.277  36.134  1.00  0.00           C  
ATOM   2270  HA  LEU   150      42.529  28.266  35.745  1.00  0.00           H  
ATOM   2271  CB  LEU   150      41.103  30.014  35.620  1.00  0.00           C  
ATOM   2272  HB2 LEU   150      40.849  30.828  36.300  1.00  0.00           H  
ATOM   2273  HB3 LEU   150      41.208  30.468  34.635  1.00  0.00           H  
ATOM   2274  CG  LEU   150      39.958  28.993  35.475  1.00  0.00           C  
ATOM   2275  HG  LEU   150      39.701  28.582  36.451  1.00  0.00           H  
ATOM   2276  CD1 LEU   150      38.765  29.777  34.992  1.00  0.00           C  
ATOM   2277 HD11 LEU   150      37.949  29.061  34.890  1.00  0.00           H  
ATOM   2278 HD12 LEU   150      38.624  30.601  35.691  1.00  0.00           H  
ATOM   2279 HD13 LEU   150      38.990  30.225  34.024  1.00  0.00           H  
ATOM   2280  CD2 LEU   150      40.361  27.844  34.555  1.00  0.00           C  
ATOM   2281 HD21 LEU   150      39.580  27.417  33.926  1.00  0.00           H  
ATOM   2282 HD22 LEU   150      41.049  28.234  33.804  1.00  0.00           H  
ATOM   2283 HD23 LEU   150      40.786  27.031  35.143  1.00  0.00           H  
ATOM   2284  C   LEU   150      43.593  30.086  35.583  1.00  0.00           C  
ATOM   2285  O   LEU   150      44.009  31.182  36.023  1.00  0.00           O  
ATOM   2286  N   GLN   151      44.054  29.680  34.443  1.00  0.00           N  
ATOM   2287  H   GLN   151      43.663  28.796  34.151  1.00  0.00           H  
ATOM   2288  CA  GLN   151      45.134  30.266  33.538  1.00  0.00           C  
ATOM   2289  HA  GLN   151      45.219  31.314  33.826  1.00  0.00           H  
ATOM   2290  CB  GLN   151      46.534  29.632  33.744  1.00  0.00           C  
ATOM   2291  HB2 GLN   151      46.464  28.544  33.755  1.00  0.00           H  
ATOM   2292  HB3 GLN   151      47.167  30.100  32.990  1.00  0.00           H  
ATOM   2293  CG  GLN   151      47.095  30.062  35.128  1.00  0.00           C  
ATOM   2294  HG2 GLN   151      47.183  31.149  35.145  1.00  0.00           H  
ATOM   2295  HG3 GLN   151      46.554  29.545  35.920  1.00  0.00           H  
ATOM   2296  CD  GLN   151      48.521  29.546  35.316  1.00  0.00           C  
ATOM   2297  OE1 GLN   151      48.860  28.439  34.999  1.00  0.00           O  
ATOM   2298  NE2 GLN   151      49.338  30.407  35.916  1.00  0.00           N  
ATOM   2299 HE21 GLN   151      50.284  30.245  36.229  1.00  0.00           H  
ATOM   2300 HE22 GLN   151      49.101  31.345  36.206  1.00  0.00           H  
ATOM   2301  C   GLN   151      44.870  30.216  32.045  1.00  0.00           C  
ATOM   2302  O   GLN   151      44.310  29.232  31.546  1.00  0.00           O  
ATOM   2303  N   GLU   152      45.348  31.286  31.319  1.00  0.00           N  
ATOM   2304  H   GLU   152      45.731  32.050  31.857  1.00  0.00           H  
ATOM   2305  CA  GLU   152      45.154  31.373  29.894  1.00  0.00           C  
ATOM   2306  HA  GLU   152      45.320  30.351  29.554  1.00  0.00           H  
ATOM   2307  CB  GLU   152      43.719  31.897  29.492  1.00  0.00           C  
ATOM   2308  HB2 GLU   152      43.063  31.087  29.809  1.00  0.00           H  
ATOM   2309  HB3 GLU   152      43.379  32.699  30.148  1.00  0.00           H  
ATOM   2310  CG  GLU   152      43.434  32.048  28.018  1.00  0.00           C  
ATOM   2311  HG2 GLU   152      42.363  32.169  27.859  1.00  0.00           H  
ATOM   2312  HG3 GLU   152      43.972  32.938  27.693  1.00  0.00           H  
ATOM   2313  CD  GLU   152      43.889  30.836  27.134  1.00  0.00           C  
ATOM   2314  OE1 GLU   152      44.360  31.076  25.979  1.00  0.00           O  
ATOM   2315  OE2 GLU   152      43.821  29.671  27.569  1.00  0.00           O  
ATOM   2316  C   GLU   152      46.315  32.203  29.241  1.00  0.00           C  
ATOM   2317  O   GLU   152      46.670  33.239  29.928  1.00  0.00           O  
ATOM   2318  N   ALA   153      46.869  31.836  28.152  1.00  0.00           N  
ATOM   2319  H   ALA   153      46.454  31.062  27.653  1.00  0.00           H  
ATOM   2320  CA  ALA   153      47.962  32.439  27.396  1.00  0.00           C  
ATOM   2321  HA  ALA   153      48.565  32.884  28.187  1.00  0.00           H  
ATOM   2322  CB  ALA   153      48.838  31.403  26.729  1.00  0.00           C  
ATOM   2323  HB1 ALA   153      49.455  31.984  26.043  1.00  0.00           H  
ATOM   2324  HB2 ALA   153      49.434  30.931  27.510  1.00  0.00           H  
ATOM   2325  HB3 ALA   153      48.299  30.617  26.200  1.00  0.00           H  
ATOM   2326  C   ALA   153      47.528  33.683  26.489  1.00  0.00           C  
ATOM   2327  O   ALA   153      46.366  33.756  26.043  1.00  0.00           O  
ATOM   2328  N   VAL   154      48.445  34.526  26.068  1.00  0.00           N  
ATOM   2329  H   VAL   154      49.382  34.447  26.438  1.00  0.00           H  
ATOM   2330  CA  VAL   154      48.189  35.575  25.005  1.00  0.00           C  
ATOM   2331  HA  VAL   154      47.406  35.173  24.362  1.00  0.00           H  
ATOM   2332  CB  VAL   154      47.664  36.831  25.675  1.00  0.00           C  
ATOM   2333  HB  VAL   154      48.342  37.178  26.455  1.00  0.00           H  
ATOM   2334  CG1 VAL   154      47.534  37.926  24.525  1.00  0.00           C  
ATOM   2335 HG11 VAL   154      47.077  38.816  24.958  1.00  0.00           H  
ATOM   2336 HG12 VAL   154      48.559  38.114  24.207  1.00  0.00           H  
ATOM   2337 HG13 VAL   154      46.853  37.577  23.749  1.00  0.00           H  
ATOM   2338  CG2 VAL   154      46.254  36.641  26.240  1.00  0.00           C  
ATOM   2339 HG21 VAL   154      45.906  37.633  26.528  1.00  0.00           H  
ATOM   2340 HG22 VAL   154      45.609  36.222  25.468  1.00  0.00           H  
ATOM   2341 HG23 VAL   154      46.283  36.095  27.183  1.00  0.00           H  
ATOM   2342  C   VAL   154      49.547  35.752  24.292  1.00  0.00           C  
ATOM   2343  O   VAL   154      50.563  35.996  25.035  1.00  0.00           O  
ATOM   2344  N   PRO   155      49.664  35.626  22.950  1.00  0.00           N  
ATOM   2345  CD  PRO   155      48.468  35.472  22.116  1.00  0.00           C  
ATOM   2346  HD2 PRO   155      47.766  36.302  22.191  1.00  0.00           H  
ATOM   2347  HD3 PRO   155      47.850  34.602  22.339  1.00  0.00           H  
ATOM   2348  CG  PRO   155      49.016  35.305  20.772  1.00  0.00           C  
ATOM   2349  HG2 PRO   155      48.841  36.176  20.142  1.00  0.00           H  
ATOM   2350  HG3 PRO   155      48.604  34.476  20.198  1.00  0.00           H  
ATOM   2351  CB  PRO   155      50.551  35.195  20.807  1.00  0.00           C  
ATOM   2352  HB2 PRO   155      51.005  35.828  20.046  1.00  0.00           H  
ATOM   2353  HB3 PRO   155      50.833  34.143  20.757  1.00  0.00           H  
ATOM   2354  CA  PRO   155      50.929  35.760  22.156  1.00  0.00           C  
ATOM   2355  HA  PRO   155      51.650  35.213  22.765  1.00  0.00           H  
ATOM   2356  C   PRO   155      51.464  37.169  22.052  1.00  0.00           C  
ATOM   2357  O   PRO   155      50.703  38.096  21.837  1.00  0.00           O  
ATOM   2358  N   VAL   156      52.836  37.296  22.047  1.00  0.00           N  
ATOM   2359  H   VAL   156      53.315  36.419  21.903  1.00  0.00           H  
ATOM   2360  CA  VAL   156      53.568  38.532  21.755  1.00  0.00           C  
ATOM   2361  HA  VAL   156      52.956  39.400  22.000  1.00  0.00           H  
ATOM   2362  CB  VAL   156      54.873  38.702  22.561  1.00  0.00           C  
ATOM   2363  HB  VAL   156      55.562  37.898  22.306  1.00  0.00           H  
ATOM   2364  CG1 VAL   156      55.578  39.910  22.028  1.00  0.00           C  
ATOM   2365 HG11 VAL   156      54.932  40.777  21.889  1.00  0.00           H  
ATOM   2366 HG12 VAL   156      56.372  40.260  22.687  1.00  0.00           H  
ATOM   2367 HG13 VAL   156      56.095  39.734  21.084  1.00  0.00           H  
ATOM   2368  CG2 VAL   156      54.642  38.650  24.061  1.00  0.00           C  
ATOM   2369 HG21 VAL   156      54.325  37.636  24.302  1.00  0.00           H  
ATOM   2370 HG22 VAL   156      55.624  38.828  24.500  1.00  0.00           H  
ATOM   2371 HG23 VAL   156      54.065  39.486  24.458  1.00  0.00           H  
ATOM   2372  C   VAL   156      53.925  38.646  20.183  1.00  0.00           C  
ATOM   2373  O   VAL   156      54.323  37.571  19.599  1.00  0.00           O  
ATOM   2374  N   LYS   157      53.776  39.764  19.474  1.00  0.00           N  
ATOM   2375  H   LYS   157      53.454  40.602  19.938  1.00  0.00           H  
ATOM   2376  CA  LYS   157      54.043  39.865  18.015  1.00  0.00           C  
ATOM   2377  HA  LYS   157      54.626  39.016  17.657  1.00  0.00           H  
ATOM   2378  CB  LYS   157      52.789  40.094  17.132  1.00  0.00           C  
ATOM   2379  HB2 LYS   157      52.207  40.978  17.396  1.00  0.00           H  
ATOM   2380  HB3 LYS   157      53.185  40.262  16.131  1.00  0.00           H  
ATOM   2381  CG  LYS   157      51.818  38.962  17.042  1.00  0.00           C  
ATOM   2382  HG2 LYS   157      52.475  38.148  16.738  1.00  0.00           H  
ATOM   2383  HG3 LYS   157      51.429  38.826  18.051  1.00  0.00           H  
ATOM   2384  CD  LYS   157      50.660  39.266  16.006  1.00  0.00           C  
ATOM   2385  HD2 LYS   157      50.179  40.195  16.312  1.00  0.00           H  
ATOM   2386  HD3 LYS   157      51.005  39.167  14.977  1.00  0.00           H  
ATOM   2387  CE  LYS   157      49.652  38.195  16.284  1.00  0.00           C  
ATOM   2388  HE2 LYS   157      50.170  37.269  16.532  1.00  0.00           H  
ATOM   2389  HE3 LYS   157      49.017  38.580  17.082  1.00  0.00           H  
ATOM   2390  NZ  LYS   157      48.793  38.009  15.092  1.00  0.00           N  
ATOM   2391  HZ1 LYS   157      49.372  37.635  14.354  1.00  0.00           H  
ATOM   2392  HZ2 LYS   157      48.113  37.289  15.287  1.00  0.00           H  
ATOM   2393  HZ3 LYS   157      48.346  38.860  14.784  1.00  0.00           H  
ATOM   2394  C   LYS   157      55.045  41.017  17.757  1.00  0.00           C  
ATOM   2395  O   LYS   157      55.162  41.888  18.612  1.00  0.00           O  
ATOM   2396  N   ARG   158      55.726  40.986  16.617  1.00  0.00           N  
ATOM   2397  H   ARG   158      55.583  40.261  15.927  1.00  0.00           H  
ATOM   2398  CA  ARG   158      56.516  42.155  16.191  1.00  0.00           C  
ATOM   2399  HA  ARG   158      57.184  42.358  17.028  1.00  0.00           H  
ATOM   2400  CB  ARG   158      57.391  41.926  14.891  1.00  0.00           C  
ATOM   2401  HB2 ARG   158      56.748  41.592  14.077  1.00  0.00           H  
ATOM   2402  HB3 ARG   158      57.748  42.913  14.595  1.00  0.00           H  
ATOM   2403  CG  ARG   158      58.573  40.980  15.216  1.00  0.00           C  
ATOM   2404  HG2 ARG   158      59.170  41.365  16.043  1.00  0.00           H  
ATOM   2405  HG3 ARG   158      58.157  40.005  15.469  1.00  0.00           H  
ATOM   2406  CD  ARG   158      59.502  40.724  14.005  1.00  0.00           C  
ATOM   2407  HD2 ARG   158      60.202  39.957  14.336  1.00  0.00           H  
ATOM   2408  HD3 ARG   158      58.941  40.178  13.246  1.00  0.00           H  
ATOM   2409  NE  ARG   158      60.166  41.955  13.567  1.00  0.00           N  
ATOM   2410  HE  ARG   158      59.644  42.631  13.028  1.00  0.00           H  
ATOM   2411  CZ  ARG   158      61.396  42.306  13.937  1.00  0.00           C  
ATOM   2412  NH1 ARG   158      62.184  41.753  14.822  1.00  0.00           N  
ATOM   2413 HH11 ARG   158      61.786  40.985  15.343  1.00  0.00           H  
ATOM   2414 HH12 ARG   158      63.187  41.869  14.840  1.00  0.00           H  
ATOM   2415  NH2 ARG   158      61.888  43.401  13.339  1.00  0.00           N  
ATOM   2416 HH21 ARG   158      61.355  43.644  12.516  1.00  0.00           H  
ATOM   2417 HH22 ARG   158      62.809  43.799  13.452  1.00  0.00           H  
ATOM   2418  C   ARG   158      55.684  43.455  15.891  1.00  0.00           C  
ATOM   2419  O   ARG   158      54.472  43.396  15.668  1.00  0.00           O  
ATOM   2420  N   GLY   159      56.288  44.664  16.120  1.00  0.00           N  
ATOM   2421  H   GLY   159      57.268  44.528  16.326  1.00  0.00           H  
ATOM   2422  CA  GLY   159      55.683  45.986  16.233  1.00  0.00           C  
ATOM   2423  HA2 GLY   159      56.507  46.671  16.429  1.00  0.00           H  
ATOM   2424  HA3 GLY   159      55.231  46.303  15.293  1.00  0.00           H  
ATOM   2425  C   GLY   159      54.693  46.229  17.364  1.00  0.00           C  
ATOM   2426  O   GLY   159      54.067  47.320  17.377  1.00  0.00           O  
ATOM   2427  N   ASP   160      54.586  45.317  18.388  1.00  0.00           N  
ATOM   2428  H   ASP   160      55.157  44.484  18.403  1.00  0.00           H  
ATOM   2429  CA  ASP   160      53.801  45.626  19.541  1.00  0.00           C  
ATOM   2430  HA  ASP   160      52.823  46.098  19.452  1.00  0.00           H  
ATOM   2431  CB  ASP   160      53.544  44.339  20.392  1.00  0.00           C  
ATOM   2432  HB2 ASP   160      54.426  43.699  20.370  1.00  0.00           H  
ATOM   2433  HB3 ASP   160      53.355  44.538  21.447  1.00  0.00           H  
ATOM   2434  CG  ASP   160      52.511  43.405  19.716  1.00  0.00           C  
ATOM   2435  OD1 ASP   160      51.729  43.890  18.771  1.00  0.00           O  
ATOM   2436  OD2 ASP   160      52.415  42.218  20.054  1.00  0.00           O  
ATOM   2437  C   ASP   160      54.560  46.558  20.484  1.00  0.00           C  
ATOM   2438  O   ASP   160      55.754  46.724  20.349  1.00  0.00           O  
ATOM   2439  N   THR   161      53.941  47.117  21.524  1.00  0.00           N  
ATOM   2440  H   THR   161      52.949  46.935  21.578  1.00  0.00           H  
ATOM   2441  CA  THR   161      54.498  47.943  22.575  1.00  0.00           C  
ATOM   2442  HA  THR   161      55.566  47.724  22.591  1.00  0.00           H  
ATOM   2443  CB  THR   161      54.349  49.461  22.365  1.00  0.00           C  
ATOM   2444  HB  THR   161      55.017  49.945  23.078  1.00  0.00           H  
ATOM   2445  CG2 THR   161      54.794  49.962  21.028  1.00  0.00           C  
ATOM   2446 HG21 THR   161      54.104  49.559  20.286  1.00  0.00           H  
ATOM   2447 HG22 THR   161      54.899  51.047  21.016  1.00  0.00           H  
ATOM   2448 HG23 THR   161      55.800  49.652  20.744  1.00  0.00           H  
ATOM   2449  OG1 THR   161      53.058  49.890  22.535  1.00  0.00           O  
ATOM   2450  HG1 THR   161      52.490  49.466  21.887  1.00  0.00           H  
ATOM   2451  C   THR   161      53.879  47.554  23.970  1.00  0.00           C  
ATOM   2452  O   THR   161      52.821  46.806  23.964  1.00  0.00           O  
ATOM   2453  N   VAL   162      54.375  47.983  25.143  1.00  0.00           N  
ATOM   2454  H   VAL   162      55.246  48.490  25.084  1.00  0.00           H  
ATOM   2455  CA  VAL   162      53.765  47.671  26.432  1.00  0.00           C  
ATOM   2456  HA  VAL   162      53.913  46.654  26.793  1.00  0.00           H  
ATOM   2457  CB  VAL   162      54.496  48.403  27.674  1.00  0.00           C  
ATOM   2458  HB  VAL   162      54.651  49.463  27.470  1.00  0.00           H  
ATOM   2459  CG1 VAL   162      53.708  48.146  28.999  1.00  0.00           C  
ATOM   2460 HG11 VAL   162      53.529  47.082  29.157  1.00  0.00           H  
ATOM   2461 HG12 VAL   162      54.358  48.420  29.829  1.00  0.00           H  
ATOM   2462 HG13 VAL   162      52.716  48.598  28.979  1.00  0.00           H  
ATOM   2463  CG2 VAL   162      55.902  47.712  27.806  1.00  0.00           C  
ATOM   2464 HG21 VAL   162      55.704  46.792  28.355  1.00  0.00           H  
ATOM   2465 HG22 VAL   162      56.408  47.402  26.891  1.00  0.00           H  
ATOM   2466 HG23 VAL   162      56.537  48.243  28.515  1.00  0.00           H  
ATOM   2467  C   VAL   162      52.255  48.036  26.449  1.00  0.00           C  
ATOM   2468  O   VAL   162      51.448  47.181  26.828  1.00  0.00           O  
ATOM   2469  N   ALA   163      51.843  49.197  25.936  1.00  0.00           N  
ATOM   2470  H   ALA   163      52.636  49.800  25.773  1.00  0.00           H  
ATOM   2471  CA  ALA   163      50.509  49.735  26.023  1.00  0.00           C  
ATOM   2472  HA  ALA   163      50.150  49.589  27.041  1.00  0.00           H  
ATOM   2473  CB  ALA   163      50.689  51.220  25.763  1.00  0.00           C  
ATOM   2474  HB1 ALA   163      51.167  51.656  26.640  1.00  0.00           H  
ATOM   2475  HB2 ALA   163      51.264  51.318  24.842  1.00  0.00           H  
ATOM   2476  HB3 ALA   163      49.776  51.780  25.562  1.00  0.00           H  
ATOM   2477  C   ALA   163      49.547  49.166  24.996  1.00  0.00           C  
ATOM   2478  O   ALA   163      48.414  49.630  24.920  1.00  0.00           O  
ATOM   2479  N   THR   164      49.982  48.252  24.110  1.00  0.00           N  
ATOM   2480  H   THR   164      50.951  47.968  24.068  1.00  0.00           H  
ATOM   2481  CA  THR   164      49.094  47.563  23.209  1.00  0.00           C  
ATOM   2482  HA  THR   164      48.075  47.927  23.343  1.00  0.00           H  
ATOM   2483  CB  THR   164      49.501  47.823  21.730  1.00  0.00           C  
ATOM   2484  HB  THR   164      48.746  47.416  21.058  1.00  0.00           H  
ATOM   2485  CG2 THR   164      49.644  49.307  21.394  1.00  0.00           C  
ATOM   2486 HG21 THR   164      49.769  49.453  20.321  1.00  0.00           H  
ATOM   2487 HG22 THR   164      48.692  49.754  21.681  1.00  0.00           H  
ATOM   2488 HG23 THR   164      50.391  49.842  21.980  1.00  0.00           H  
ATOM   2489  OG1 THR   164      50.796  47.225  21.380  1.00  0.00           O  
ATOM   2490  HG1 THR   164      50.769  46.909  20.474  1.00  0.00           H  
ATOM   2491  C   THR   164      49.070  46.044  23.482  1.00  0.00           C  
ATOM   2492  O   THR   164      48.039  45.386  23.352  1.00  0.00           O  
ATOM   2493  N   LEU   165      50.213  45.418  23.758  1.00  0.00           N  
ATOM   2494  H   LEU   165      51.104  45.888  23.689  1.00  0.00           H  
ATOM   2495  CA  LEU   165      50.210  44.004  24.289  1.00  0.00           C  
ATOM   2496  HA  LEU   165      49.953  43.349  23.458  1.00  0.00           H  
ATOM   2497  CB  LEU   165      51.749  43.745  24.524  1.00  0.00           C  
ATOM   2498  HB2 LEU   165      52.329  43.708  23.602  1.00  0.00           H  
ATOM   2499  HB3 LEU   165      52.226  44.377  25.274  1.00  0.00           H  
ATOM   2500  CG  LEU   165      51.994  42.383  25.223  1.00  0.00           C  
ATOM   2501  HG  LEU   165      51.450  42.379  26.168  1.00  0.00           H  
ATOM   2502  CD1 LEU   165      51.589  41.242  24.309  1.00  0.00           C  
ATOM   2503 HD11 LEU   165      50.546  41.262  23.994  1.00  0.00           H  
ATOM   2504 HD12 LEU   165      52.146  41.416  23.388  1.00  0.00           H  
ATOM   2505 HD13 LEU   165      51.842  40.294  24.784  1.00  0.00           H  
ATOM   2506  CD2 LEU   165      53.475  42.157  25.568  1.00  0.00           C  
ATOM   2507 HD21 LEU   165      53.431  41.277  26.211  1.00  0.00           H  
ATOM   2508 HD22 LEU   165      54.097  41.984  24.690  1.00  0.00           H  
ATOM   2509 HD23 LEU   165      53.917  43.005  26.090  1.00  0.00           H  
ATOM   2510  C   LEU   165      49.305  43.870  25.536  1.00  0.00           C  
ATOM   2511  O   LEU   165      48.576  42.864  25.685  1.00  0.00           O  
ATOM   2512  N   SER   166      49.428  44.785  26.472  1.00  0.00           N  
ATOM   2513  H   SER   166      50.157  45.466  26.315  1.00  0.00           H  
ATOM   2514  CA  SER   166      48.582  44.861  27.703  1.00  0.00           C  
ATOM   2515  HA  SER   166      48.784  43.908  28.191  1.00  0.00           H  
ATOM   2516  CB  SER   166      49.085  45.908  28.653  1.00  0.00           C  
ATOM   2517  HB2 SER   166      48.396  45.923  29.497  1.00  0.00           H  
ATOM   2518  HB3 SER   166      50.122  45.676  28.895  1.00  0.00           H  
ATOM   2519  OG  SER   166      49.040  47.180  28.030  1.00  0.00           O  
ATOM   2520  HG  SER   166      49.864  47.210  27.538  1.00  0.00           H  
ATOM   2521  C   SER   166      47.034  44.955  27.464  1.00  0.00           C  
ATOM   2522  O   SER   166      46.242  44.233  28.050  1.00  0.00           O  
ATOM   2523  N   GLU   167      46.678  45.657  26.428  1.00  0.00           N  
ATOM   2524  H   GLU   167      47.430  46.004  25.850  1.00  0.00           H  
ATOM   2525  CA  GLU   167      45.321  45.781  25.909  1.00  0.00           C  
ATOM   2526  HA  GLU   167      44.668  45.801  26.782  1.00  0.00           H  
ATOM   2527  CB  GLU   167      45.303  47.187  25.161  1.00  0.00           C  
ATOM   2528  HB2 GLU   167      45.729  47.959  25.801  1.00  0.00           H  
ATOM   2529  HB3 GLU   167      45.848  47.112  24.220  1.00  0.00           H  
ATOM   2530  CG  GLU   167      43.930  47.865  24.763  1.00  0.00           C  
ATOM   2531  HG2 GLU   167      44.020  48.822  24.249  1.00  0.00           H  
ATOM   2532  HG3 GLU   167      43.475  47.190  24.038  1.00  0.00           H  
ATOM   2533  CD  GLU   167      42.908  48.008  25.942  1.00  0.00           C  
ATOM   2534  OE1 GLU   167      43.275  48.281  27.117  1.00  0.00           O  
ATOM   2535  OE2 GLU   167      41.715  47.857  25.605  1.00  0.00           O  
ATOM   2536  C   GLU   167      44.784  44.716  24.920  1.00  0.00           C  
ATOM   2537  O   GLU   167      43.650  44.487  24.945  1.00  0.00           O  
ATOM   2538  N   ARG   168      45.699  43.944  24.286  1.00  0.00           N  
ATOM   2539  H   ARG   168      46.648  44.291  24.295  1.00  0.00           H  
ATOM   2540  CA  ARG   168      45.394  42.566  23.862  1.00  0.00           C  
ATOM   2541  HA  ARG   168      44.489  42.501  23.259  1.00  0.00           H  
ATOM   2542  CB  ARG   168      46.552  41.920  23.032  1.00  0.00           C  
ATOM   2543  HB2 ARG   168      46.861  42.739  22.382  1.00  0.00           H  
ATOM   2544  HB3 ARG   168      47.442  41.676  23.611  1.00  0.00           H  
ATOM   2545  CG  ARG   168      46.165  40.685  22.213  1.00  0.00           C  
ATOM   2546  HG2 ARG   168      45.724  40.021  22.956  1.00  0.00           H  
ATOM   2547  HG3 ARG   168      45.423  40.878  21.438  1.00  0.00           H  
ATOM   2548  CD  ARG   168      47.359  40.124  21.419  1.00  0.00           C  
ATOM   2549  HD2 ARG   168      48.038  39.797  22.207  1.00  0.00           H  
ATOM   2550  HD3 ARG   168      47.160  39.203  20.871  1.00  0.00           H  
ATOM   2551  NE  ARG   168      48.002  41.086  20.515  1.00  0.00           N  
ATOM   2552  HE  ARG   168      47.326  41.699  20.083  1.00  0.00           H  
ATOM   2553  CZ  ARG   168      49.293  41.287  20.183  1.00  0.00           C  
ATOM   2554  NH1 ARG   168      50.309  40.550  20.590  1.00  0.00           N  
ATOM   2555 HH11 ARG   168      50.232  39.741  21.190  1.00  0.00           H  
ATOM   2556 HH12 ARG   168      51.210  40.909  20.306  1.00  0.00           H  
ATOM   2557  NH2 ARG   168      49.595  42.231  19.363  1.00  0.00           N  
ATOM   2558 HH21 ARG   168      48.838  42.815  19.038  1.00  0.00           H  
ATOM   2559 HH22 ARG   168      50.552  42.442  19.120  1.00  0.00           H  
ATOM   2560  C   ARG   168      45.229  41.648  25.016  1.00  0.00           C  
ATOM   2561  O   ARG   168      44.427  40.694  24.914  1.00  0.00           O  
ATOM   2562  N   VAL   169      46.054  41.746  26.076  1.00  0.00           N  
ATOM   2563  H   VAL   169      46.728  42.491  26.174  1.00  0.00           H  
ATOM   2564  CA  VAL   169      45.986  40.763  27.152  1.00  0.00           C  
ATOM   2565  HA  VAL   169      45.915  39.749  26.758  1.00  0.00           H  
ATOM   2566  CB  VAL   169      47.227  40.899  28.140  1.00  0.00           C  
ATOM   2567  HB  VAL   169      47.426  41.969  28.207  1.00  0.00           H  
ATOM   2568  CG1 VAL   169      46.967  40.326  29.593  1.00  0.00           C  
ATOM   2569 HG11 VAL   169      47.848  40.537  30.199  1.00  0.00           H  
ATOM   2570 HG12 VAL   169      46.119  40.744  30.135  1.00  0.00           H  
ATOM   2571 HG13 VAL   169      46.909  39.243  29.486  1.00  0.00           H  
ATOM   2572  CG2 VAL   169      48.442  40.254  27.629  1.00  0.00           C  
ATOM   2573 HG21 VAL   169      48.618  40.427  26.567  1.00  0.00           H  
ATOM   2574 HG22 VAL   169      49.307  40.608  28.190  1.00  0.00           H  
ATOM   2575 HG23 VAL   169      48.423  39.198  27.898  1.00  0.00           H  
ATOM   2576  C   VAL   169      44.676  40.863  27.919  1.00  0.00           C  
ATOM   2577  O   VAL   169      44.040  39.832  28.187  1.00  0.00           O  
ATOM   2578  N   LYS   170      44.164  42.124  28.181  1.00  0.00           N  
ATOM   2579  H   LYS   170      44.750  42.886  27.873  1.00  0.00           H  
ATOM   2580  CA  LYS   170      42.821  42.348  28.797  1.00  0.00           C  
ATOM   2581  HA  LYS   170      42.828  41.973  29.820  1.00  0.00           H  
ATOM   2582  CB  LYS   170      42.651  43.879  28.648  1.00  0.00           C  
ATOM   2583  HB2 LYS   170      43.112  44.268  27.740  1.00  0.00           H  
ATOM   2584  HB3 LYS   170      41.583  44.092  28.698  1.00  0.00           H  
ATOM   2585  CG  LYS   170      43.255  44.677  29.775  1.00  0.00           C  
ATOM   2586  HG2 LYS   170      44.266  44.304  29.939  1.00  0.00           H  
ATOM   2587  HG3 LYS   170      43.269  45.726  29.479  1.00  0.00           H  
ATOM   2588  CD  LYS   170      42.536  44.366  31.070  1.00  0.00           C  
ATOM   2589  HD2 LYS   170      41.516  44.648  30.810  1.00  0.00           H  
ATOM   2590  HD3 LYS   170      42.444  43.308  31.315  1.00  0.00           H  
ATOM   2591  CE  LYS   170      42.975  45.117  32.304  1.00  0.00           C  
ATOM   2592  HE2 LYS   170      43.081  46.180  32.085  1.00  0.00           H  
ATOM   2593  HE3 LYS   170      42.219  45.088  33.089  1.00  0.00           H  
ATOM   2594  NZ  LYS   170      44.206  44.592  32.932  1.00  0.00           N  
ATOM   2595  HZ1 LYS   170      44.109  43.596  32.795  1.00  0.00           H  
ATOM   2596  HZ2 LYS   170      44.995  44.952  32.414  1.00  0.00           H  
ATOM   2597  HZ3 LYS   170      44.241  44.687  33.937  1.00  0.00           H  
ATOM   2598  C   LYS   170      41.699  41.471  28.192  1.00  0.00           C  
ATOM   2599  O   LYS   170      40.882  40.908  28.923  1.00  0.00           O  
ATOM   2600  N   LEU   171      41.723  41.167  26.855  1.00  0.00           N  
ATOM   2601  H   LEU   171      42.464  41.615  26.336  1.00  0.00           H  
ATOM   2602  CA  LEU   171      40.755  40.331  26.068  1.00  0.00           C  
ATOM   2603  HA  LEU   171      39.753  40.756  26.128  1.00  0.00           H  
ATOM   2604  CB  LEU   171      41.094  40.525  24.546  1.00  0.00           C  
ATOM   2605  HB2 LEU   171      40.976  41.594  24.366  1.00  0.00           H  
ATOM   2606  HB3 LEU   171      42.103  40.126  24.445  1.00  0.00           H  
ATOM   2607  CG  LEU   171      40.250  39.875  23.424  1.00  0.00           C  
ATOM   2608  HG  LEU   171      40.429  38.809  23.566  1.00  0.00           H  
ATOM   2609  CD1 LEU   171      38.720  40.120  23.551  1.00  0.00           C  
ATOM   2610 HD11 LEU   171      38.247  39.402  24.220  1.00  0.00           H  
ATOM   2611 HD12 LEU   171      38.495  41.183  23.648  1.00  0.00           H  
ATOM   2612 HD13 LEU   171      38.178  39.776  22.670  1.00  0.00           H  
ATOM   2613  CD2 LEU   171      40.925  40.080  22.093  1.00  0.00           C  
ATOM   2614 HD21 LEU   171      40.557  39.340  21.383  1.00  0.00           H  
ATOM   2615 HD22 LEU   171      40.621  41.073  21.763  1.00  0.00           H  
ATOM   2616 HD23 LEU   171      42.014  40.031  22.103  1.00  0.00           H  
ATOM   2617  C   LEU   171      40.731  38.906  26.513  1.00  0.00           C  
ATOM   2618  O   LEU   171      39.822  38.116  26.319  1.00  0.00           O  
ATOM   2619  N   ALA   172      41.771  38.388  27.242  1.00  0.00           N  
ATOM   2620  H   ALA   172      42.562  39.000  27.381  1.00  0.00           H  
ATOM   2621  CA  ALA   172      41.756  37.179  27.882  1.00  0.00           C  
ATOM   2622  HA  ALA   172      41.036  36.462  27.487  1.00  0.00           H  
ATOM   2623  CB  ALA   172      43.138  36.552  27.702  1.00  0.00           C  
ATOM   2624  HB1 ALA   172      43.737  37.201  28.341  1.00  0.00           H  
ATOM   2625  HB2 ALA   172      43.151  35.585  28.205  1.00  0.00           H  
ATOM   2626  HB3 ALA   172      43.447  36.715  26.670  1.00  0.00           H  
ATOM   2627  C   ALA   172      41.330  37.362  29.342  1.00  0.00           C  
ATOM   2628  O   ALA   172      40.528  36.526  29.821  1.00  0.00           O  
ATOM   2629  N   GLU   173      41.808  38.431  30.048  1.00  0.00           N  
ATOM   2630  H   GLU   173      42.293  39.084  29.449  1.00  0.00           H  
ATOM   2631  CA  GLU   173      41.322  38.676  31.384  1.00  0.00           C  
ATOM   2632  HA  GLU   173      41.556  37.765  31.934  1.00  0.00           H  
ATOM   2633  CB  GLU   173      41.976  40.027  31.865  1.00  0.00           C  
ATOM   2634  HB2 GLU   173      41.628  40.868  31.266  1.00  0.00           H  
ATOM   2635  HB3 GLU   173      41.677  40.215  32.896  1.00  0.00           H  
ATOM   2636  CG  GLU   173      43.512  40.011  31.942  1.00  0.00           C  
ATOM   2637  HG2 GLU   173      43.990  39.286  32.600  1.00  0.00           H  
ATOM   2638  HG3 GLU   173      43.987  39.779  30.988  1.00  0.00           H  
ATOM   2639  CD  GLU   173      44.168  41.335  32.421  1.00  0.00           C  
ATOM   2640  OE1 GLU   173      44.032  41.722  33.630  1.00  0.00           O  
ATOM   2641  OE2 GLU   173      44.834  42.074  31.676  1.00  0.00           O  
ATOM   2642  C   GLU   173      39.750  38.652  31.498  1.00  0.00           C  
ATOM   2643  O   GLU   173      39.181  38.114  32.494  1.00  0.00           O  
ATOM   2644  N   HIE   174      39.060  39.182  30.426  1.00  0.00           N  
ATOM   2645  H   HIE   174      39.657  39.673  29.775  1.00  0.00           H  
ATOM   2646  CA  HIE   174      37.690  39.330  30.321  1.00  0.00           C  
ATOM   2647  HA  HIE   174      37.187  39.676  31.224  1.00  0.00           H  
ATOM   2648  CB  HIE   174      37.321  40.252  29.211  1.00  0.00           C  
ATOM   2649  HB2 HIE   174      37.527  39.951  28.183  1.00  0.00           H  
ATOM   2650  HB3 HIE   174      36.244  40.394  29.300  1.00  0.00           H  
ATOM   2651  CG  HIE   174      37.847  41.707  29.371  1.00  0.00           C  
ATOM   2652  ND1 HIE   174      38.068  42.624  28.377  1.00  0.00           N  
ATOM   2653  CE1 HIE   174      38.556  43.763  28.919  1.00  0.00           C  
ATOM   2654  HE1 HIE   174      38.922  44.631  28.391  1.00  0.00           H  
ATOM   2655  NE2 HIE   174      38.676  43.551  30.231  1.00  0.00           N  
ATOM   2656  HE2 HIE   174      38.953  44.247  30.908  1.00  0.00           H  
ATOM   2657  CD2 HIE   174      38.230  42.288  30.541  1.00  0.00           C  
ATOM   2658  HD2 HIE   174      38.195  41.792  31.500  1.00  0.00           H  
ATOM   2659  C   HIE   174      36.933  38.004  30.124  1.00  0.00           C  
ATOM   2660  O   HIE   174      35.746  37.925  30.344  1.00  0.00           O  
ATOM   2661  N   LYS   175      37.628  37.006  29.665  1.00  0.00           N  
ATOM   2662  H   LYS   175      38.585  37.248  29.449  1.00  0.00           H  
ATOM   2663  CA  LYS   175      37.207  35.586  29.595  1.00  0.00           C  
ATOM   2664  HA  LYS   175      36.128  35.489  29.477  1.00  0.00           H  
ATOM   2665  CB  LYS   175      38.012  34.980  28.438  1.00  0.00           C  
ATOM   2666  HB2 LYS   175      39.048  35.315  28.483  1.00  0.00           H  
ATOM   2667  HB3 LYS   175      37.928  33.898  28.535  1.00  0.00           H  
ATOM   2668  CG  LYS   175      37.537  35.603  27.114  1.00  0.00           C  
ATOM   2669  HG2 LYS   175      36.483  35.484  26.862  1.00  0.00           H  
ATOM   2670  HG3 LYS   175      37.719  36.654  26.891  1.00  0.00           H  
ATOM   2671  CD  LYS   175      38.278  34.850  26.026  1.00  0.00           C  
ATOM   2672  HD2 LYS   175      39.342  34.726  26.226  1.00  0.00           H  
ATOM   2673  HD3 LYS   175      37.819  33.873  25.875  1.00  0.00           H  
ATOM   2674  CE  LYS   175      38.027  35.464  24.626  1.00  0.00           C  
ATOM   2675  HE2 LYS   175      38.292  34.645  23.956  1.00  0.00           H  
ATOM   2676  HE3 LYS   175      36.980  35.750  24.531  1.00  0.00           H  
ATOM   2677  NZ  LYS   175      38.988  36.616  24.366  1.00  0.00           N  
ATOM   2678  HZ1 LYS   175      39.968  36.423  24.515  1.00  0.00           H  
ATOM   2679  HZ2 LYS   175      38.905  36.918  23.405  1.00  0.00           H  
ATOM   2680  HZ3 LYS   175      38.778  37.379  24.993  1.00  0.00           H  
ATOM   2681  C   LYS   175      37.396  34.883  30.901  1.00  0.00           C  
ATOM   2682  O   LYS   175      36.450  34.412  31.492  1.00  0.00           O  
ATOM   2683  N   ILE   176      38.614  34.828  31.496  1.00  0.00           N  
ATOM   2684  H   ILE   176      39.363  35.378  31.099  1.00  0.00           H  
ATOM   2685  CA  ILE   176      38.840  33.887  32.614  1.00  0.00           C  
ATOM   2686  HA  ILE   176      38.131  33.063  32.537  1.00  0.00           H  
ATOM   2687  CB  ILE   176      40.195  33.354  32.673  1.00  0.00           C  
ATOM   2688  HB  ILE   176      40.178  32.673  33.524  1.00  0.00           H  
ATOM   2689  CG2 ILE   176      40.452  32.444  31.449  1.00  0.00           C  
ATOM   2690 HG21 ILE   176      39.558  31.832  31.328  1.00  0.00           H  
ATOM   2691 HG22 ILE   176      40.612  33.062  30.565  1.00  0.00           H  
ATOM   2692 HG23 ILE   176      41.315  31.811  31.655  1.00  0.00           H  
ATOM   2693  CG1 ILE   176      41.365  34.349  32.850  1.00  0.00           C  
ATOM   2694 HG12 ILE   176      41.558  34.827  31.890  1.00  0.00           H  
ATOM   2695 HG13 ILE   176      41.070  35.082  33.601  1.00  0.00           H  
ATOM   2696  CD1 ILE   176      42.655  33.743  33.380  1.00  0.00           C  
ATOM   2697 HD11 ILE   176      43.213  34.409  34.037  1.00  0.00           H  
ATOM   2698 HD12 ILE   176      42.504  32.884  34.034  1.00  0.00           H  
ATOM   2699 HD13 ILE   176      43.276  33.379  32.561  1.00  0.00           H  
ATOM   2700  C   ILE   176      38.377  34.454  34.019  1.00  0.00           C  
ATOM   2701  O   ILE   176      38.025  33.612  34.881  1.00  0.00           O  
ATOM   2702  N   PHE   177      38.383  35.796  34.207  1.00  0.00           N  
ATOM   2703  H   PHE   177      38.485  36.377  33.388  1.00  0.00           H  
ATOM   2704  CA  PHE   177      38.050  36.376  35.538  1.00  0.00           C  
ATOM   2705  HA  PHE   177      38.719  35.999  36.312  1.00  0.00           H  
ATOM   2706  CB  PHE   177      38.378  37.844  35.453  1.00  0.00           C  
ATOM   2707  HB2 PHE   177      39.430  38.020  35.228  1.00  0.00           H  
ATOM   2708  HB3 PHE   177      37.737  38.182  34.640  1.00  0.00           H  
ATOM   2709  CG  PHE   177      38.091  38.676  36.636  1.00  0.00           C  
ATOM   2710  CD1 PHE   177      38.392  38.265  37.935  1.00  0.00           C  
ATOM   2711  HD1 PHE   177      38.764  37.254  38.016  1.00  0.00           H  
ATOM   2712  CE1 PHE   177      38.199  39.041  39.050  1.00  0.00           C  
ATOM   2713  HE1 PHE   177      38.476  38.577  39.985  1.00  0.00           H  
ATOM   2714  CZ  PHE   177      37.805  40.377  38.902  1.00  0.00           C  
ATOM   2715  HZ  PHE   177      37.789  41.020  39.769  1.00  0.00           H  
ATOM   2716  CE2 PHE   177      37.583  40.906  37.654  1.00  0.00           C  
ATOM   2717  HE2 PHE   177      37.371  41.953  37.492  1.00  0.00           H  
ATOM   2718  CD2 PHE   177      37.728  40.043  36.489  1.00  0.00           C  
ATOM   2719  HD2 PHE   177      37.369  40.441  35.551  1.00  0.00           H  
ATOM   2720  C   PHE   177      36.555  36.084  36.008  1.00  0.00           C  
ATOM   2721  O   PHE   177      36.382  35.563  37.124  1.00  0.00           O  
ATOM   2722  N   PRO   178      35.478  36.182  35.194  1.00  0.00           N  
ATOM   2723  CD  PRO   178      35.427  36.710  33.766  1.00  0.00           C  
ATOM   2724  HD2 PRO   178      36.203  36.212  33.185  1.00  0.00           H  
ATOM   2725  HD3 PRO   178      35.668  37.773  33.790  1.00  0.00           H  
ATOM   2726  CG  PRO   178      34.000  36.449  33.168  1.00  0.00           C  
ATOM   2727  HG2 PRO   178      33.994  35.473  32.683  1.00  0.00           H  
ATOM   2728  HG3 PRO   178      33.651  37.171  32.430  1.00  0.00           H  
ATOM   2729  CB  PRO   178      33.142  36.366  34.402  1.00  0.00           C  
ATOM   2730  HB2 PRO   178      32.349  35.623  34.310  1.00  0.00           H  
ATOM   2731  HB3 PRO   178      32.810  37.389  34.582  1.00  0.00           H  
ATOM   2732  CA  PRO   178      34.121  35.873  35.499  1.00  0.00           C  
ATOM   2733  HA  PRO   178      33.805  36.434  36.378  1.00  0.00           H  
ATOM   2734  C   PRO   178      33.858  34.424  35.716  1.00  0.00           C  
ATOM   2735  O   PRO   178      33.057  34.058  36.557  1.00  0.00           O  
ATOM   2736  N   ALA   179      34.553  33.571  35.020  1.00  0.00           N  
ATOM   2737  H   ALA   179      35.133  33.837  34.237  1.00  0.00           H  
ATOM   2738  CA  ALA   179      34.501  32.100  35.237  1.00  0.00           C  
ATOM   2739  HA  ALA   179      33.469  31.750  35.256  1.00  0.00           H  
ATOM   2740  CB  ALA   179      34.983  31.440  33.954  1.00  0.00           C  
ATOM   2741  HB1 ALA   179      35.885  31.990  33.686  1.00  0.00           H  
ATOM   2742  HB2 ALA   179      35.194  30.382  34.111  1.00  0.00           H  
ATOM   2743  HB3 ALA   179      34.253  31.596  33.160  1.00  0.00           H  
ATOM   2744  C   ALA   179      35.198  31.633  36.530  1.00  0.00           C  
ATOM   2745  O   ALA   179      34.706  30.712  37.250  1.00  0.00           O  
ATOM   2746  N   ALA   180      36.280  32.268  37.004  1.00  0.00           N  
ATOM   2747  H   ALA   180      36.595  33.119  36.560  1.00  0.00           H  
ATOM   2748  CA  ALA   180      36.752  32.110  38.347  1.00  0.00           C  
ATOM   2749  HA  ALA   180      36.821  31.044  38.563  1.00  0.00           H  
ATOM   2750  CB  ALA   180      38.156  32.676  38.537  1.00  0.00           C  
ATOM   2751  HB1 ALA   180      38.390  32.718  39.601  1.00  0.00           H  
ATOM   2752  HB2 ALA   180      38.808  32.073  37.906  1.00  0.00           H  
ATOM   2753  HB3 ALA   180      38.123  33.698  38.159  1.00  0.00           H  
ATOM   2754  C   ALA   180      35.792  32.576  39.437  1.00  0.00           C  
ATOM   2755  O   ALA   180      35.763  31.844  40.460  1.00  0.00           O  
ATOM   2756  N   LEU   181      35.102  33.657  39.269  1.00  0.00           N  
ATOM   2757  H   LEU   181      35.293  34.188  38.431  1.00  0.00           H  
ATOM   2758  CA  LEU   181      34.125  34.190  40.245  1.00  0.00           C  
ATOM   2759  HA  LEU   181      34.587  34.036  41.220  1.00  0.00           H  
ATOM   2760  CB  LEU   181      33.769  35.675  39.879  1.00  0.00           C  
ATOM   2761  HB2 LEU   181      34.626  36.342  39.974  1.00  0.00           H  
ATOM   2762  HB3 LEU   181      33.406  35.570  38.857  1.00  0.00           H  
ATOM   2763  CG  LEU   181      32.723  36.331  40.784  1.00  0.00           C  
ATOM   2764  HG  LEU   181      31.778  35.794  40.706  1.00  0.00           H  
ATOM   2765  CD1 LEU   181      33.168  36.400  42.246  1.00  0.00           C  
ATOM   2766 HD11 LEU   181      34.153  36.837  42.413  1.00  0.00           H  
ATOM   2767 HD12 LEU   181      32.499  37.141  42.685  1.00  0.00           H  
ATOM   2768 HD13 LEU   181      33.043  35.451  42.768  1.00  0.00           H  
ATOM   2769  CD2 LEU   181      32.412  37.729  40.284  1.00  0.00           C  
ATOM   2770 HD21 LEU   181      33.335  38.310  40.288  1.00  0.00           H  
ATOM   2771 HD22 LEU   181      31.930  37.642  39.311  1.00  0.00           H  
ATOM   2772 HD23 LEU   181      31.723  38.133  41.026  1.00  0.00           H  
ATOM   2773  C   LEU   181      32.911  33.241  40.235  1.00  0.00           C  
ATOM   2774  O   LEU   181      32.595  32.831  41.363  1.00  0.00           O  
ATOM   2775  N   GLN   182      32.342  32.733  39.112  1.00  0.00           N  
ATOM   2776  H   GLN   182      32.758  32.952  38.218  1.00  0.00           H  
ATOM   2777  CA  GLN   182      31.245  31.772  39.072  1.00  0.00           C  
ATOM   2778  HA  GLN   182      30.486  32.128  39.768  1.00  0.00           H  
ATOM   2779  CB  GLN   182      30.598  31.810  37.663  1.00  0.00           C  
ATOM   2780  HB2 GLN   182      30.349  32.866  37.556  1.00  0.00           H  
ATOM   2781  HB3 GLN   182      31.322  31.497  36.911  1.00  0.00           H  
ATOM   2782  CG  GLN   182      29.323  30.904  37.423  1.00  0.00           C  
ATOM   2783  HG2 GLN   182      28.862  31.273  36.507  1.00  0.00           H  
ATOM   2784  HG3 GLN   182      29.699  29.907  37.192  1.00  0.00           H  
ATOM   2785  CD  GLN   182      28.298  30.888  38.472  1.00  0.00           C  
ATOM   2786  OE1 GLN   182      28.023  31.935  39.041  1.00  0.00           O  
ATOM   2787  NE2 GLN   182      27.614  29.821  38.815  1.00  0.00           N  
ATOM   2788 HE21 GLN   182      26.971  29.829  39.594  1.00  0.00           H  
ATOM   2789 HE22 GLN   182      27.912  28.968  38.365  1.00  0.00           H  
ATOM   2790  C   GLN   182      31.612  30.423  39.596  1.00  0.00           C  
ATOM   2791  O   GLN   182      30.987  29.948  40.535  1.00  0.00           O  
ATOM   2792  N   LEU   183      32.750  29.828  39.241  1.00  0.00           N  
ATOM   2793  H   LEU   183      33.375  30.112  38.501  1.00  0.00           H  
ATOM   2794  CA  LEU   183      33.185  28.587  39.928  1.00  0.00           C  
ATOM   2795  HA  LEU   183      32.411  27.841  39.746  1.00  0.00           H  
ATOM   2796  CB  LEU   183      34.484  28.276  39.177  1.00  0.00           C  
ATOM   2797  HB2 LEU   183      35.166  29.125  39.220  1.00  0.00           H  
ATOM   2798  HB3 LEU   183      35.107  27.617  39.781  1.00  0.00           H  
ATOM   2799  CG  LEU   183      34.506  27.817  37.684  1.00  0.00           C  
ATOM   2800  HG  LEU   183      33.897  28.437  37.027  1.00  0.00           H  
ATOM   2801  CD1 LEU   183      35.941  27.812  37.154  1.00  0.00           C  
ATOM   2802 HD11 LEU   183      36.030  27.214  36.246  1.00  0.00           H  
ATOM   2803 HD12 LEU   183      36.292  28.837  37.035  1.00  0.00           H  
ATOM   2804 HD13 LEU   183      36.625  27.444  37.918  1.00  0.00           H  
ATOM   2805  CD2 LEU   183      34.079  26.331  37.640  1.00  0.00           C  
ATOM   2806 HD21 LEU   183      33.075  26.273  38.059  1.00  0.00           H  
ATOM   2807 HD22 LEU   183      34.072  25.896  36.641  1.00  0.00           H  
ATOM   2808 HD23 LEU   183      34.749  25.662  38.180  1.00  0.00           H  
ATOM   2809  C   LEU   183      33.415  28.726  41.442  1.00  0.00           C  
ATOM   2810  O   LEU   183      33.221  27.720  42.120  1.00  0.00           O  
ATOM   2811  N   VAL   184      33.709  29.871  42.044  1.00  0.00           N  
ATOM   2812  H   VAL   184      33.786  30.680  41.444  1.00  0.00           H  
ATOM   2813  CA  VAL   184      34.101  30.051  43.451  1.00  0.00           C  
ATOM   2814  HA  VAL   184      34.596  29.142  43.794  1.00  0.00           H  
ATOM   2815  CB  VAL   184      35.293  31.098  43.619  1.00  0.00           C  
ATOM   2816  HB  VAL   184      35.137  31.934  42.938  1.00  0.00           H  
ATOM   2817  CG1 VAL   184      35.422  31.562  45.054  1.00  0.00           C  
ATOM   2818 HG11 VAL   184      34.537  32.127  45.347  1.00  0.00           H  
ATOM   2819 HG12 VAL   184      35.513  30.751  45.777  1.00  0.00           H  
ATOM   2820 HG13 VAL   184      36.218  32.304  45.119  1.00  0.00           H  
ATOM   2821  CG2 VAL   184      36.731  30.562  43.394  1.00  0.00           C  
ATOM   2822 HG21 VAL   184      36.997  29.748  44.068  1.00  0.00           H  
ATOM   2823 HG22 VAL   184      36.726  30.294  42.338  1.00  0.00           H  
ATOM   2824 HG23 VAL   184      37.451  31.374  43.498  1.00  0.00           H  
ATOM   2825  C   VAL   184      32.798  30.236  44.282  1.00  0.00           C  
ATOM   2826  O   VAL   184      32.675  29.603  45.324  1.00  0.00           O  
ATOM   2827  N   ALA   185      31.863  30.987  43.771  1.00  0.00           N  
ATOM   2828  H   ALA   185      32.030  31.390  42.859  1.00  0.00           H  
ATOM   2829  CA  ALA   185      30.547  31.319  44.378  1.00  0.00           C  
ATOM   2830  HA  ALA   185      30.672  31.506  45.445  1.00  0.00           H  
ATOM   2831  CB  ALA   185      29.969  32.524  43.681  1.00  0.00           C  
ATOM   2832  HB1 ALA   185      29.502  32.204  42.750  1.00  0.00           H  
ATOM   2833  HB2 ALA   185      29.194  33.002  44.281  1.00  0.00           H  
ATOM   2834  HB3 ALA   185      30.720  33.223  43.313  1.00  0.00           H  
ATOM   2835  C   ALA   185      29.496  30.181  44.301  1.00  0.00           C  
ATOM   2836  O   ALA   185      28.605  30.176  45.104  1.00  0.00           O  
ATOM   2837  N   SER   186      29.658  29.279  43.333  1.00  0.00           N  
ATOM   2838  H   SER   186      30.462  29.454  42.747  1.00  0.00           H  
ATOM   2839  CA  SER   186      28.722  28.197  43.011  1.00  0.00           C  
ATOM   2840  HA  SER   186      27.712  28.575  43.166  1.00  0.00           H  
ATOM   2841  CB  SER   186      28.872  27.818  41.554  1.00  0.00           C  
ATOM   2842  HB2 SER   186      28.169  27.039  41.261  1.00  0.00           H  
ATOM   2843  HB3 SER   186      28.697  28.723  40.972  1.00  0.00           H  
ATOM   2844  OG  SER   186      30.282  27.484  41.330  1.00  0.00           O  
ATOM   2845  HG  SER   186      30.703  28.291  41.023  1.00  0.00           H  
ATOM   2846  C   SER   186      28.841  26.994  43.936  1.00  0.00           C  
ATOM   2847  O   SER   186      28.164  25.971  43.825  1.00  0.00           O  
ATOM   2848  N   GLY   187      29.843  27.032  44.776  1.00  0.00           N  
ATOM   2849  H   GLY   187      30.098  27.957  45.092  1.00  0.00           H  
ATOM   2850  CA  GLY   187      30.359  25.957  45.649  1.00  0.00           C  
ATOM   2851  HA2 GLY   187      31.015  26.425  46.383  1.00  0.00           H  
ATOM   2852  HA3 GLY   187      29.578  25.335  46.085  1.00  0.00           H  
ATOM   2853  C   GLY   187      31.154  24.965  44.741  1.00  0.00           C  
ATOM   2854  O   GLY   187      31.643  23.976  45.317  1.00  0.00           O  
ATOM   2855  N   THR   188      31.307  25.150  43.401  1.00  0.00           N  
ATOM   2856  H   THR   188      30.803  25.920  42.986  1.00  0.00           H  
ATOM   2857  CA  THR   188      32.009  24.116  42.525  1.00  0.00           C  
ATOM   2858  HA  THR   188      31.627  23.140  42.827  1.00  0.00           H  
ATOM   2859  CB  THR   188      31.823  24.439  41.090  1.00  0.00           C  
ATOM   2860  HB  THR   188      32.435  25.320  40.896  1.00  0.00           H  
ATOM   2861  CG2 THR   188      32.148  23.288  40.121  1.00  0.00           C  
ATOM   2862 HG21 THR   188      33.227  23.328  39.966  1.00  0.00           H  
ATOM   2863 HG22 THR   188      31.665  22.344  40.374  1.00  0.00           H  
ATOM   2864 HG23 THR   188      31.743  23.448  39.122  1.00  0.00           H  
ATOM   2865  OG1 THR   188      30.538  24.771  40.740  1.00  0.00           O  
ATOM   2866  HG1 THR   188      30.382  25.712  40.847  1.00  0.00           H  
ATOM   2867  C   THR   188      33.467  24.037  42.845  1.00  0.00           C  
ATOM   2868  O   THR   188      34.055  23.015  42.621  1.00  0.00           O  
ATOM   2869  N   VAL   189      34.147  25.082  43.411  1.00  0.00           N  
ATOM   2870  H   VAL   189      33.628  25.929  43.595  1.00  0.00           H  
ATOM   2871  CA  VAL   189      35.608  24.999  43.940  1.00  0.00           C  
ATOM   2872  HA  VAL   189      35.723  23.933  44.135  1.00  0.00           H  
ATOM   2873  CB  VAL   189      36.550  25.502  42.885  1.00  0.00           C  
ATOM   2874  HB  VAL   189      36.260  25.182  41.884  1.00  0.00           H  
ATOM   2875  CG1 VAL   189      36.690  26.993  42.826  1.00  0.00           C  
ATOM   2876 HG11 VAL   189      35.670  27.378  42.834  1.00  0.00           H  
ATOM   2877 HG12 VAL   189      37.295  27.348  43.660  1.00  0.00           H  
ATOM   2878 HG13 VAL   189      37.258  27.183  41.915  1.00  0.00           H  
ATOM   2879  CG2 VAL   189      37.884  24.875  43.023  1.00  0.00           C  
ATOM   2880 HG21 VAL   189      38.618  25.175  42.275  1.00  0.00           H  
ATOM   2881 HG22 VAL   189      38.350  25.138  43.973  1.00  0.00           H  
ATOM   2882 HG23 VAL   189      37.758  23.793  42.982  1.00  0.00           H  
ATOM   2883  C   VAL   189      35.763  25.775  45.202  1.00  0.00           C  
ATOM   2884  O   VAL   189      34.979  26.677  45.519  1.00  0.00           O  
ATOM   2885  N   GLN   190      36.672  25.301  46.010  1.00  0.00           N  
ATOM   2886  H   GLN   190      37.125  24.447  45.717  1.00  0.00           H  
ATOM   2887  CA  GLN   190      37.114  25.913  47.225  1.00  0.00           C  
ATOM   2888  HA  GLN   190      37.141  26.971  46.967  1.00  0.00           H  
ATOM   2889  CB  GLN   190      35.931  25.601  48.269  1.00  0.00           C  
ATOM   2890  HB2 GLN   190      36.118  26.181  49.172  1.00  0.00           H  
ATOM   2891  HB3 GLN   190      34.962  25.990  47.958  1.00  0.00           H  
ATOM   2892  CG  GLN   190      35.771  24.168  48.685  1.00  0.00           C  
ATOM   2893  HG2 GLN   190      35.414  23.496  47.905  1.00  0.00           H  
ATOM   2894  HG3 GLN   190      36.685  23.774  49.129  1.00  0.00           H  
ATOM   2895  CD  GLN   190      34.753  23.970  49.912  1.00  0.00           C  
ATOM   2896  OE1 GLN   190      33.641  24.431  49.885  1.00  0.00           O  
ATOM   2897  NE2 GLN   190      35.197  23.374  50.980  1.00  0.00           N  
ATOM   2898 HE21 GLN   190      34.668  23.385  51.840  1.00  0.00           H  
ATOM   2899 HE22 GLN   190      36.178  23.151  50.887  1.00  0.00           H  
ATOM   2900  C   GLN   190      38.383  25.321  47.720  1.00  0.00           C  
ATOM   2901  O   GLN   190      39.119  24.522  47.099  1.00  0.00           O  
ATOM   2902  N   LEU   191      38.802  25.963  48.851  1.00  0.00           N  
ATOM   2903  H   LEU   191      38.280  26.790  49.101  1.00  0.00           H  
ATOM   2904  CA  LEU   191      39.817  25.437  49.836  1.00  0.00           C  
ATOM   2905  HA  LEU   191      40.598  24.846  49.357  1.00  0.00           H  
ATOM   2906  CB  LEU   191      40.545  26.553  50.569  1.00  0.00           C  
ATOM   2907  HB2 LEU   191      39.825  26.964  51.277  1.00  0.00           H  
ATOM   2908  HB3 LEU   191      41.361  26.064  51.102  1.00  0.00           H  
ATOM   2909  CG  LEU   191      41.143  27.701  49.610  1.00  0.00           C  
ATOM   2910  HG  LEU   191      40.320  28.185  49.085  1.00  0.00           H  
ATOM   2911  CD1 LEU   191      42.030  28.676  50.376  1.00  0.00           C  
ATOM   2912 HD11 LEU   191      41.471  29.266  51.102  1.00  0.00           H  
ATOM   2913 HD12 LEU   191      42.810  28.170  50.946  1.00  0.00           H  
ATOM   2914 HD13 LEU   191      42.484  29.417  49.718  1.00  0.00           H  
ATOM   2915  CD2 LEU   191      42.065  27.103  48.637  1.00  0.00           C  
ATOM   2916 HD21 LEU   191      42.832  26.524  49.151  1.00  0.00           H  
ATOM   2917 HD22 LEU   191      41.556  26.468  47.912  1.00  0.00           H  
ATOM   2918 HD23 LEU   191      42.620  27.872  48.099  1.00  0.00           H  
ATOM   2919  C   LEU   191      39.220  24.488  50.851  1.00  0.00           C  
ATOM   2920  O   LEU   191      38.279  24.820  51.508  1.00  0.00           O  
ATOM   2921  N   GLY   192      39.942  23.325  51.070  1.00  0.00           N  
ATOM   2922  H   GLY   192      40.696  23.196  50.410  1.00  0.00           H  
ATOM   2923  CA  GLY   192      39.634  22.418  52.139  1.00  0.00           C  
ATOM   2924  HA2 GLY   192      38.589  22.145  52.280  1.00  0.00           H  
ATOM   2925  HA3 GLY   192      40.076  21.456  51.879  1.00  0.00           H  
ATOM   2926  C   GLY   192      40.292  22.787  53.461  1.00  0.00           C  
ATOM   2927  O   GLY   192      41.013  23.752  53.648  1.00  0.00           O  
ATOM   2928  N   GLU   193      40.101  21.883  54.455  1.00  0.00           N  
ATOM   2929  H   GLU   193      39.446  21.132  54.294  1.00  0.00           H  
ATOM   2930  CA  GLU   193      40.609  21.975  55.817  1.00  0.00           C  
ATOM   2931  HA  GLU   193      40.697  22.966  56.263  1.00  0.00           H  
ATOM   2932  CB  GLU   193      39.812  21.184  56.837  1.00  0.00           C  
ATOM   2933  HB2 GLU   193      40.050  20.131  56.683  1.00  0.00           H  
ATOM   2934  HB3 GLU   193      40.227  21.360  57.830  1.00  0.00           H  
ATOM   2935  CG  GLU   193      38.242  21.584  56.884  1.00  0.00           C  
ATOM   2936  HG2 GLU   193      37.951  21.349  57.908  1.00  0.00           H  
ATOM   2937  HG3 GLU   193      38.183  22.671  56.925  1.00  0.00           H  
ATOM   2938  CD  GLU   193      37.280  20.850  55.893  1.00  0.00           C  
ATOM   2939  OE1 GLU   193      37.831  19.924  55.245  1.00  0.00           O  
ATOM   2940  OE2 GLU   193      36.055  21.074  55.952  1.00  0.00           O  
ATOM   2941  C   GLU   193      42.082  21.626  55.873  1.00  0.00           C  
ATOM   2942  O   GLU   193      42.829  22.072  56.813  1.00  0.00           O  
ATOM   2943  N   ASN   194      42.539  20.748  54.948  1.00  0.00           N  
ATOM   2944  H   ASN   194      41.819  20.327  54.380  1.00  0.00           H  
ATOM   2945  CA  ASN   194      43.968  20.490  54.655  1.00  0.00           C  
ATOM   2946  HA  ASN   194      44.462  20.182  55.577  1.00  0.00           H  
ATOM   2947  CB  ASN   194      44.009  19.356  53.670  1.00  0.00           C  
ATOM   2948  HB2 ASN   194      45.056  19.230  53.394  1.00  0.00           H  
ATOM   2949  HB3 ASN   194      43.661  18.405  54.072  1.00  0.00           H  
ATOM   2950  CG  ASN   194      43.289  19.634  52.371  1.00  0.00           C  
ATOM   2951  OD1 ASN   194      43.140  20.750  51.924  1.00  0.00           O  
ATOM   2952  ND2 ASN   194      42.961  18.643  51.559  1.00  0.00           N  
ATOM   2953 HD21 ASN   194      42.412  18.975  50.780  1.00  0.00           H  
ATOM   2954 HD22 ASN   194      42.972  17.730  51.991  1.00  0.00           H  
ATOM   2955  C   ASN   194      44.710  21.712  54.108  1.00  0.00           C  
ATOM   2956  O   ASN   194      45.892  21.862  54.309  1.00  0.00           O  
ATOM   2957  N   GLY   195      43.941  22.777  53.841  1.00  0.00           N  
ATOM   2958  H   GLY   195      42.941  22.641  53.801  1.00  0.00           H  
ATOM   2959  CA  GLY   195      44.360  24.176  53.538  1.00  0.00           C  
ATOM   2960  HA2 GLY   195      43.462  24.714  53.841  1.00  0.00           H  
ATOM   2961  HA3 GLY   195      45.155  24.479  54.220  1.00  0.00           H  
ATOM   2962  C   GLY   195      44.570  24.512  52.076  1.00  0.00           C  
ATOM   2963  O   GLY   195      45.127  25.567  51.719  1.00  0.00           O  
ATOM   2964  N   LYS   196      44.281  23.522  51.216  1.00  0.00           N  
ATOM   2965  H   LYS   196      43.938  22.673  51.641  1.00  0.00           H  
ATOM   2966  CA  LYS   196      44.537  23.631  49.749  1.00  0.00           C  
ATOM   2967  HA  LYS   196      45.110  24.545  49.590  1.00  0.00           H  
ATOM   2968  CB  LYS   196      45.509  22.463  49.252  1.00  0.00           C  
ATOM   2969  HB2 LYS   196      44.982  21.532  49.459  1.00  0.00           H  
ATOM   2970  HB3 LYS   196      45.664  22.561  48.177  1.00  0.00           H  
ATOM   2971  CG  LYS   196      46.769  22.243  50.089  1.00  0.00           C  
ATOM   2972  HG2 LYS   196      46.634  22.356  51.165  1.00  0.00           H  
ATOM   2973  HG3 LYS   196      47.119  21.222  49.935  1.00  0.00           H  
ATOM   2974  CD  LYS   196      47.817  23.402  49.871  1.00  0.00           C  
ATOM   2975  HD2 LYS   196      47.999  23.325  48.799  1.00  0.00           H  
ATOM   2976  HD3 LYS   196      47.312  24.338  50.112  1.00  0.00           H  
ATOM   2977  CE  LYS   196      49.204  23.311  50.555  1.00  0.00           C  
ATOM   2978  HE2 LYS   196      49.106  23.142  51.627  1.00  0.00           H  
ATOM   2979  HE3 LYS   196      49.709  22.454  50.109  1.00  0.00           H  
ATOM   2980  NZ  LYS   196      49.980  24.517  50.373  1.00  0.00           N  
ATOM   2981  HZ1 LYS   196      49.507  25.330  50.740  1.00  0.00           H  
ATOM   2982  HZ2 LYS   196      50.907  24.480  50.772  1.00  0.00           H  
ATOM   2983  HZ3 LYS   196      50.029  24.655  49.374  1.00  0.00           H  
ATOM   2984  C   LYS   196      43.253  23.534  48.898  1.00  0.00           C  
ATOM   2985  O   LYS   196      42.193  23.117  49.339  1.00  0.00           O  
ATOM   2986  N   ILE   197      43.399  23.932  47.597  1.00  0.00           N  
ATOM   2987  H   ILE   197      44.312  24.225  47.280  1.00  0.00           H  
ATOM   2988  CA  ILE   197      42.293  23.913  46.569  1.00  0.00           C  
ATOM   2989  HA  ILE   197      41.453  24.479  46.970  1.00  0.00           H  
ATOM   2990  CB  ILE   197      42.781  24.535  45.293  1.00  0.00           C  
ATOM   2991  HB  ILE   197      43.288  25.486  45.453  1.00  0.00           H  
ATOM   2992  CG2 ILE   197      43.906  23.726  44.645  1.00  0.00           C  
ATOM   2993 HG21 ILE   197      43.511  22.819  44.187  1.00  0.00           H  
ATOM   2994 HG22 ILE   197      44.608  24.267  44.011  1.00  0.00           H  
ATOM   2995 HG23 ILE   197      44.549  23.311  45.422  1.00  0.00           H  
ATOM   2996  CG1 ILE   197      41.683  24.865  44.235  1.00  0.00           C  
ATOM   2997 HG12 ILE   197      41.240  23.975  43.787  1.00  0.00           H  
ATOM   2998 HG13 ILE   197      40.958  25.487  44.759  1.00  0.00           H  
ATOM   2999  CD1 ILE   197      42.162  25.710  43.014  1.00  0.00           C  
ATOM   3000 HD11 ILE   197      41.301  25.978  42.401  1.00  0.00           H  
ATOM   3001 HD12 ILE   197      42.787  26.549  43.319  1.00  0.00           H  
ATOM   3002 HD13 ILE   197      42.880  25.093  42.474  1.00  0.00           H  
ATOM   3003  C   ILE   197      41.746  22.469  46.418  1.00  0.00           C  
ATOM   3004  O   ILE   197      42.485  21.498  46.638  1.00  0.00           O  
ATOM   3005  N   CYS   198      40.505  22.332  46.069  1.00  0.00           N  
ATOM   3006  H   CYS   198      39.888  23.106  46.267  1.00  0.00           H  
ATOM   3007  CA  CYS   198      39.875  21.081  45.596  1.00  0.00           C  
ATOM   3008  HA  CYS   198      40.550  20.651  44.855  1.00  0.00           H  
ATOM   3009  CB  CYS   198      39.776  20.023  46.747  1.00  0.00           C  
ATOM   3010  HB2 CYS   198      39.047  19.222  46.626  1.00  0.00           H  
ATOM   3011  HB3 CYS   198      40.720  19.491  46.863  1.00  0.00           H  
ATOM   3012  SG  CYS   198      39.297  20.740  48.388  1.00  0.00           S  
ATOM   3013  HG  CYS   198      39.197  19.566  49.019  1.00  0.00           H  
ATOM   3014  C   CYS   198      38.513  21.179  44.866  1.00  0.00           C  
ATOM   3015  O   CYS   198      37.777  22.176  45.171  1.00  0.00           O  
ATOM   3016  N   TRP   199      38.318  20.318  43.929  1.00  0.00           N  
ATOM   3017  H   TRP   199      38.995  19.694  43.513  1.00  0.00           H  
ATOM   3018  CA  TRP   199      36.952  20.211  43.277  1.00  0.00           C  
ATOM   3019  HA  TRP   199      36.577  21.196  42.997  1.00  0.00           H  
ATOM   3020  CB  TRP   199      37.199  19.548  41.937  1.00  0.00           C  
ATOM   3021  HB2 TRP   199      37.844  18.709  42.200  1.00  0.00           H  
ATOM   3022  HB3 TRP   199      36.224  19.414  41.469  1.00  0.00           H  
ATOM   3023  CG  TRP   199      37.954  20.385  41.003  1.00  0.00           C  
ATOM   3024  CD1 TRP   199      38.764  21.437  41.224  1.00  0.00           C  
ATOM   3025  HD1 TRP   199      38.937  21.928  42.171  1.00  0.00           H  
ATOM   3026  NE1 TRP   199      39.166  22.004  40.029  1.00  0.00           N  
ATOM   3027  HE1 TRP   199      39.732  22.831  39.900  1.00  0.00           H  
ATOM   3028  CE2 TRP   199      38.683  21.198  38.975  1.00  0.00           C  
ATOM   3029  CZ2 TRP   199      38.928  21.291  37.625  1.00  0.00           C  
ATOM   3030  HZ2 TRP   199      39.576  22.046  37.206  1.00  0.00           H  
ATOM   3031  CH2 TRP   199      38.424  20.353  36.735  1.00  0.00           C  
ATOM   3032  HH2 TRP   199      38.569  20.523  35.678  1.00  0.00           H  
ATOM   3033  CZ3 TRP   199      37.656  19.274  37.246  1.00  0.00           C  
ATOM   3034  HZ3 TRP   199      37.287  18.533  36.552  1.00  0.00           H  
ATOM   3035  CE3 TRP   199      37.551  19.157  38.631  1.00  0.00           C  
ATOM   3036  HE3 TRP   199      37.036  18.302  39.044  1.00  0.00           H  
ATOM   3037  CD2 TRP   199      37.962  20.190  39.495  1.00  0.00           C  
ATOM   3038  C   TRP   199      36.034  19.585  44.321  1.00  0.00           C  
ATOM   3039  O   TRP   199      36.294  18.539  44.875  1.00  0.00           O  
ATOM   3040  N   VAL   200      34.875  20.217  44.609  1.00  0.00           N  
ATOM   3041  H   VAL   200      34.724  21.073  44.095  1.00  0.00           H  
ATOM   3042  CA  VAL   200      33.719  19.590  45.315  1.00  0.00           C  
ATOM   3043  HA  VAL   200      33.969  19.086  46.248  1.00  0.00           H  
ATOM   3044  CB  VAL   200      32.824  20.775  45.751  1.00  0.00           C  
ATOM   3045  HB  VAL   200      32.629  21.362  44.854  1.00  0.00           H  
ATOM   3046  CG1 VAL   200      31.568  20.202  46.468  1.00  0.00           C  
ATOM   3047 HG11 VAL   200      30.895  19.674  45.792  1.00  0.00           H  
ATOM   3048 HG12 VAL   200      31.922  19.498  47.220  1.00  0.00           H  
ATOM   3049 HG13 VAL   200      31.009  21.077  46.801  1.00  0.00           H  
ATOM   3050  CG2 VAL   200      33.587  21.706  46.780  1.00  0.00           C  
ATOM   3051 HG21 VAL   200      33.559  21.156  47.721  1.00  0.00           H  
ATOM   3052 HG22 VAL   200      34.647  21.846  46.570  1.00  0.00           H  
ATOM   3053 HG23 VAL   200      33.059  22.660  46.781  1.00  0.00           H  
ATOM   3054  C   VAL   200      33.031  18.522  44.464  1.00  0.00           C  
ATOM   3055  O   VAL   200      32.585  17.516  45.080  1.00  0.00           O  
ATOM   3056  OXT VAL   200      33.034  18.663  43.170  1.00  0.00           O  
TER    3057      VAL   200 
ATOM   3057  N1  MOL   201      47.391  43.582  46.738  1.00  0.00           N  
ATOM   3058  C1  MOL   201      47.414  42.583  47.664  1.00  0.00           C  
ATOM   3059  N2  MOL   201      47.868  41.307  47.359  1.00  0.00           N  
ATOM   3060  C2  MOL   201      48.359  41.013  46.115  1.00  0.00           C  
ATOM   3061  N3  MOL   201      47.816  44.330  44.479  1.00  0.00           N  
ATOM   3062  C3  MOL   201      48.411  43.659  43.479  1.00  0.00           C  
ATOM   3063  C4  MOL   201      48.756  42.366  43.824  1.00  0.00           C  
ATOM   3064  C5  MOL   201      48.240  42.151  45.193  1.00  0.00           C  
ATOM   3065  C6  MOL   201      47.594  43.297  45.382  1.00  0.00           C  
ATOM   3066  O1  MOL   201      48.767  39.915  45.720  1.00  0.00           O  
ATOM   3067  N4  MOL   201      46.716  42.655  48.811  1.00  0.00           N  
ATOM   3068  C7  MOL   201      53.054  47.612  45.651  1.00  0.00           C  
ATOM   3069  C8  MOL   201      52.565  46.272  45.105  1.00  0.00           C  
ATOM   3070  C9  MOL   201      51.348  46.339  44.203  1.00  0.00           C  
ATOM   3071  C10 MOL   201      51.000  45.195  43.275  1.00  0.00           C  
ATOM   3072  C11 MOL   201      49.807  45.461  42.284  1.00  0.00           C  
ATOM   3073  C12 MOL   201      54.161  48.255  44.739  1.00  0.00           C  
ATOM   3074  O2  MOL   201      54.568  47.632  43.735  1.00  0.00           O  
ATOM   3075  N5  MOL   201      54.506  49.578  44.923  1.00  0.00           N  
ATOM   3076  C13 MOL   201      54.327  50.351  46.185  1.00  0.00           C  
ATOM   3077  C14 MOL   201      52.993  51.145  46.249  1.00  0.00           C  
ATOM   3078  C15 MOL   201      52.656  51.832  44.946  1.00  0.00           C  
ATOM   3079  C16 MOL   201      51.459  52.867  44.964  1.00  0.00           C  
ATOM   3080  O3  MOL   201      51.515  53.825  44.225  1.00  0.00           O  
ATOM   3081  O4  MOL   201      50.731  52.865  45.981  1.00  0.00           O  
ATOM   3082  C17 MOL   201      54.882  49.647  47.539  1.00  0.00           C  
ATOM   3083  O5  MOL   201      54.360  50.027  48.598  1.00  0.00           O  
ATOM   3084  O6  MOL   201      55.771  48.811  47.486  1.00  0.00           O  
ATOM   3085  C18 MOL   201      48.821  44.295  42.134  1.00  0.00           C  
ATOM   3086  H1  MOL   201      47.295  44.542  47.038  1.00  0.00           H  
ATOM   3087  H2  MOL   201      47.852  40.551  48.033  1.00  0.00           H  
ATOM   3088  H3  MOL   201      47.424  45.258  44.544  1.00  0.00           H  
ATOM   3089  H4  MOL   201      49.174  41.612  43.166  1.00  0.00           H  
ATOM   3090  H5  MOL   201      46.661  41.827  49.391  1.00  0.00           H  
ATOM   3091  H6  MOL   201      46.005  43.338  49.039  1.00  0.00           H  
ATOM   3092  H7  MOL   201      53.552  47.474  46.618  1.00  0.00           H  
ATOM   3093  H8  MOL   201      52.199  48.262  45.872  1.00  0.00           H  
ATOM   3094  H9  MOL   201      52.308  45.650  45.971  1.00  0.00           H  
ATOM   3095  H10 MOL   201      53.309  45.632  44.614  1.00  0.00           H  
ATOM   3096  H11 MOL   201      51.468  47.226  43.569  1.00  0.00           H  
ATOM   3097  H12 MOL   201      50.467  46.681  44.760  1.00  0.00           H  
ATOM   3098  H13 MOL   201      50.721  44.390  43.965  1.00  0.00           H  
ATOM   3099  H14 MOL   201      51.888  44.832  42.744  1.00  0.00           H  
ATOM   3100  H15 MOL   201      50.325  45.738  41.357  1.00  0.00           H  
ATOM   3101  H16 MOL   201      49.212  46.325  42.602  1.00  0.00           H  
ATOM   3102  H17 MOL   201      55.074  49.931  44.162  1.00  0.00           H  
ATOM   3103  H18 MOL   201      55.089  51.131  46.067  1.00  0.00           H  
ATOM   3104  H19 MOL   201      53.015  51.949  46.995  1.00  0.00           H  
ATOM   3105  H20 MOL   201      52.277  50.410  46.635  1.00  0.00           H  
ATOM   3106  H21 MOL   201      52.245  51.086  44.254  1.00  0.00           H  
ATOM   3107  H22 MOL   201      53.495  52.349  44.465  1.00  0.00           H  
ATOM   3108  H23 MOL   201      47.950  44.628  41.556  1.00  0.00           H  
ATOM   3109  H24 MOL   201      49.250  43.480  41.537  1.00  0.00           H  
TER    3110      MOL   201 
ENDMDL
MODEL     2
ATOM      1  N   ALA     1      25.262  36.305  45.033  1.00  0.00           N  
ATOM      2  H1  ALA     1      24.453  36.850  45.295  1.00  0.00           H  
ATOM      3  H2  ALA     1      25.040  35.337  45.221  1.00  0.00           H  
ATOM      4  H3  ALA     1      25.369  36.460  44.041  1.00  0.00           H  
ATOM      5  CA  ALA     1      26.476  36.698  45.787  1.00  0.00           C  
ATOM      6  HA  ALA     1      26.226  36.553  46.838  1.00  0.00           H  
ATOM      7  CB  ALA     1      27.684  35.889  45.416  1.00  0.00           C  
ATOM      8  HB1 ALA     1      28.005  36.267  44.446  1.00  0.00           H  
ATOM      9  HB2 ALA     1      28.508  35.930  46.129  1.00  0.00           H  
ATOM     10  HB3 ALA     1      27.338  34.864  45.278  1.00  0.00           H  
ATOM     11  C   ALA     1      26.761  38.172  45.586  1.00  0.00           C  
ATOM     12  O   ALA     1      26.776  38.596  44.465  1.00  0.00           O  
ATOM     13  N   ARG     2      26.969  38.914  46.652  1.00  0.00           N  
ATOM     14  H   ARG     2      27.005  38.509  47.577  1.00  0.00           H  
ATOM     15  CA  ARG     2      27.197  40.416  46.727  1.00  0.00           C  
ATOM     16  HA  ARG     2      26.806  40.897  45.830  1.00  0.00           H  
ATOM     17  CB  ARG     2      26.587  40.969  47.953  1.00  0.00           C  
ATOM     18  HB2 ARG     2      27.113  40.613  48.838  1.00  0.00           H  
ATOM     19  HB3 ARG     2      26.663  42.052  47.852  1.00  0.00           H  
ATOM     20  CG  ARG     2      25.095  40.667  48.019  1.00  0.00           C  
ATOM     21  HG2 ARG     2      24.888  39.667  48.401  1.00  0.00           H  
ATOM     22  HG3 ARG     2      24.697  41.436  48.681  1.00  0.00           H  
ATOM     23  CD  ARG     2      24.190  40.854  46.756  1.00  0.00           C  
ATOM     24  HD2 ARG     2      24.447  41.758  46.203  1.00  0.00           H  
ATOM     25  HD3 ARG     2      24.413  40.024  46.085  1.00  0.00           H  
ATOM     26  NE  ARG     2      22.747  40.873  47.074  1.00  0.00           N  
ATOM     27  HE  ARG     2      22.289  39.984  47.220  1.00  0.00           H  
ATOM     28  CZ  ARG     2      21.899  41.889  46.996  1.00  0.00           C  
ATOM     29  NH1 ARG     2      22.325  43.087  46.677  1.00  0.00           N  
ATOM     30 HH11 ARG     2      23.329  43.191  46.672  1.00  0.00           H  
ATOM     31 HH12 ARG     2      21.789  43.939  46.595  1.00  0.00           H  
ATOM     32  NH2 ARG     2      20.632  41.686  47.081  1.00  0.00           N  
ATOM     33 HH21 ARG     2      20.380  40.715  47.197  1.00  0.00           H  
ATOM     34 HH22 ARG     2      20.085  42.526  47.202  1.00  0.00           H  
ATOM     35  C   ARG     2      28.736  40.770  46.681  1.00  0.00           C  
ATOM     36  O   ARG     2      29.445  40.425  47.613  1.00  0.00           O  
ATOM     37  N   VAL     3      29.191  41.439  45.693  1.00  0.00           N  
ATOM     38  H   VAL     3      28.604  41.637  44.895  1.00  0.00           H  
ATOM     39  CA  VAL     3      30.595  41.510  45.420  1.00  0.00           C  
ATOM     40  HA  VAL     3      31.082  40.760  46.043  1.00  0.00           H  
ATOM     41  CB  VAL     3      30.964  41.031  43.962  1.00  0.00           C  
ATOM     42  HB  VAL     3      30.510  41.699  43.230  1.00  0.00           H  
ATOM     43  CG1 VAL     3      32.432  40.765  43.618  1.00  0.00           C  
ATOM     44 HG11 VAL     3      32.452  40.592  42.542  1.00  0.00           H  
ATOM     45 HG12 VAL     3      33.136  41.580  43.791  1.00  0.00           H  
ATOM     46 HG13 VAL     3      32.879  39.850  44.006  1.00  0.00           H  
ATOM     47  CG2 VAL     3      30.177  39.713  43.651  1.00  0.00           C  
ATOM     48 HG21 VAL     3      29.098  39.795  43.523  1.00  0.00           H  
ATOM     49 HG22 VAL     3      30.552  39.315  42.708  1.00  0.00           H  
ATOM     50 HG23 VAL     3      30.279  38.959  44.432  1.00  0.00           H  
ATOM     51  C   VAL     3      31.163  42.979  45.591  1.00  0.00           C  
ATOM     52  O   VAL     3      30.549  43.893  45.076  1.00  0.00           O  
ATOM     53  N   ALA     4      32.211  43.045  46.313  1.00  0.00           N  
ATOM     54  H   ALA     4      32.549  42.186  46.723  1.00  0.00           H  
ATOM     55  CA  ALA     4      33.000  44.184  46.405  1.00  0.00           C  
ATOM     56  HA  ALA     4      32.398  45.091  46.347  1.00  0.00           H  
ATOM     57  CB  ALA     4      33.644  44.300  47.833  1.00  0.00           C  
ATOM     58  HB1 ALA     4      34.005  45.314  48.002  1.00  0.00           H  
ATOM     59  HB2 ALA     4      32.988  43.950  48.631  1.00  0.00           H  
ATOM     60  HB3 ALA     4      34.523  43.656  47.820  1.00  0.00           H  
ATOM     61  C   ALA     4      34.186  44.164  45.354  1.00  0.00           C  
ATOM     62  O   ALA     4      34.912  43.153  45.208  1.00  0.00           O  
ATOM     63  N   VAL     5      34.486  45.331  44.828  1.00  0.00           N  
ATOM     64  H   VAL     5      33.954  46.096  45.218  1.00  0.00           H  
ATOM     65  CA  VAL     5      35.491  45.585  43.797  1.00  0.00           C  
ATOM     66  HA  VAL     5      35.994  44.639  43.595  1.00  0.00           H  
ATOM     67  CB  VAL     5      34.772  45.793  42.426  1.00  0.00           C  
ATOM     68  HB  VAL     5      34.084  46.634  42.516  1.00  0.00           H  
ATOM     69  CG1 VAL     5      35.807  46.292  41.507  1.00  0.00           C  
ATOM     70 HG11 VAL     5      36.161  47.270  41.835  1.00  0.00           H  
ATOM     71 HG12 VAL     5      36.641  45.593  41.448  1.00  0.00           H  
ATOM     72 HG13 VAL     5      35.264  46.291  40.562  1.00  0.00           H  
ATOM     73  CG2 VAL     5      33.880  44.717  41.887  1.00  0.00           C  
ATOM     74 HG21 VAL     5      34.535  43.915  41.546  1.00  0.00           H  
ATOM     75 HG22 VAL     5      33.241  44.288  42.659  1.00  0.00           H  
ATOM     76 HG23 VAL     5      33.294  44.998  41.012  1.00  0.00           H  
ATOM     77  C   VAL     5      36.470  46.602  44.297  1.00  0.00           C  
ATOM     78  O   VAL     5      36.133  47.722  44.579  1.00  0.00           O  
ATOM     79  N   LEU     6      37.655  46.133  44.503  1.00  0.00           N  
ATOM     80  H   LEU     6      37.953  45.224  44.181  1.00  0.00           H  
ATOM     81  CA  LEU     6      38.727  47.002  44.970  1.00  0.00           C  
ATOM     82  HA  LEU     6      38.299  47.882  45.449  1.00  0.00           H  
ATOM     83  CB  LEU     6      39.569  46.361  46.075  1.00  0.00           C  
ATOM     84  HB2 LEU     6      40.203  45.637  45.563  1.00  0.00           H  
ATOM     85  HB3 LEU     6      40.296  47.108  46.396  1.00  0.00           H  
ATOM     86  CG  LEU     6      38.823  45.757  47.235  1.00  0.00           C  
ATOM     87  HG  LEU     6      38.508  44.798  46.825  1.00  0.00           H  
ATOM     88  CD1 LEU     6      39.915  45.399  48.356  1.00  0.00           C  
ATOM     89 HD11 LEU     6      40.309  46.298  48.830  1.00  0.00           H  
ATOM     90 HD12 LEU     6      39.254  44.944  49.092  1.00  0.00           H  
ATOM     91 HD13 LEU     6      40.626  44.620  48.080  1.00  0.00           H  
ATOM     92  CD2 LEU     6      37.643  46.544  47.822  1.00  0.00           C  
ATOM     93 HD21 LEU     6      38.035  47.427  48.327  1.00  0.00           H  
ATOM     94 HD22 LEU     6      36.918  46.799  47.048  1.00  0.00           H  
ATOM     95 HD23 LEU     6      37.108  45.955  48.567  1.00  0.00           H  
ATOM     96  C   LEU     6      39.609  47.550  43.825  1.00  0.00           C  
ATOM     97  O   LEU     6      40.186  46.780  43.050  1.00  0.00           O  
ATOM     98  N   ILE     7      39.778  48.866  43.753  1.00  0.00           N  
ATOM     99  H   ILE     7      39.245  49.399  44.425  1.00  0.00           H  
ATOM    100  CA  ILE     7      40.592  49.573  42.744  1.00  0.00           C  
ATOM    101  HA  ILE     7      41.171  48.817  42.213  1.00  0.00           H  
ATOM    102  CB  ILE     7      39.633  50.317  41.698  1.00  0.00           C  
ATOM    103  HB  ILE     7      40.345  50.815  41.040  1.00  0.00           H  
ATOM    104  CG2 ILE     7      38.925  49.252  40.835  1.00  0.00           C  
ATOM    105 HG21 ILE     7      38.125  48.783  41.407  1.00  0.00           H  
ATOM    106 HG22 ILE     7      38.486  49.770  39.982  1.00  0.00           H  
ATOM    107 HG23 ILE     7      39.664  48.540  40.467  1.00  0.00           H  
ATOM    108  CG1 ILE     7      38.663  51.375  42.260  1.00  0.00           C  
ATOM    109 HG12 ILE     7      37.784  50.835  42.609  1.00  0.00           H  
ATOM    110 HG13 ILE     7      39.171  51.814  43.118  1.00  0.00           H  
ATOM    111  CD1 ILE     7      38.258  52.456  41.384  1.00  0.00           C  
ATOM    112 HD11 ILE     7      37.824  53.189  42.065  1.00  0.00           H  
ATOM    113 HD12 ILE     7      39.170  52.813  40.907  1.00  0.00           H  
ATOM    114 HD13 ILE     7      37.525  52.109  40.656  1.00  0.00           H  
ATOM    115  C   ILE     7      41.656  50.463  43.349  1.00  0.00           C  
ATOM    116  O   ILE     7      41.511  51.043  44.433  1.00  0.00           O  
ATOM    117  N   SER     8      42.775  50.726  42.622  1.00  0.00           N  
ATOM    118  H   SER     8      43.075  50.079  41.906  1.00  0.00           H  
ATOM    119  CA  SER     8      43.631  51.851  42.932  1.00  0.00           C  
ATOM    120  HA  SER     8      43.355  52.503  43.760  1.00  0.00           H  
ATOM    121  CB  SER     8      44.991  51.182  43.214  1.00  0.00           C  
ATOM    122  HB2 SER     8      45.509  50.775  42.345  1.00  0.00           H  
ATOM    123  HB3 SER     8      45.592  52.058  43.456  1.00  0.00           H  
ATOM    124  OG  SER     8      44.833  50.307  44.301  1.00  0.00           O  
ATOM    125  HG  SER     8      44.622  50.945  44.987  1.00  0.00           H  
ATOM    126  C   SER     8      43.721  52.836  41.793  1.00  0.00           C  
ATOM    127  O   SER     8      44.502  53.846  41.902  1.00  0.00           O  
ATOM    128  N   GLY     9      43.065  52.685  40.610  1.00  0.00           N  
ATOM    129  H   GLY     9      42.377  51.946  40.608  1.00  0.00           H  
ATOM    130  CA  GLY     9      43.214  53.520  39.370  1.00  0.00           C  
ATOM    131  HA2 GLY     9      43.285  54.587  39.582  1.00  0.00           H  
ATOM    132  HA3 GLY     9      44.176  53.273  38.922  1.00  0.00           H  
ATOM    133  C   GLY     9      42.146  53.513  38.327  1.00  0.00           C  
ATOM    134  O   GLY     9      40.966  53.786  38.607  1.00  0.00           O  
ATOM    135  N   THR    10      42.559  53.304  37.099  1.00  0.00           N  
ATOM    136  H   THR    10      43.507  53.068  36.844  1.00  0.00           H  
ATOM    137  CA  THR    10      41.577  53.448  35.963  1.00  0.00           C  
ATOM    138  HA  THR    10      40.987  54.351  36.120  1.00  0.00           H  
ATOM    139  CB  THR    10      42.282  53.516  34.572  1.00  0.00           C  
ATOM    140  HB  THR    10      42.917  52.655  34.363  1.00  0.00           H  
ATOM    141  CG2 THR    10      41.394  53.810  33.323  1.00  0.00           C  
ATOM    142 HG21 THR    10      40.708  54.638  33.500  1.00  0.00           H  
ATOM    143 HG22 THR    10      42.032  54.054  32.473  1.00  0.00           H  
ATOM    144 HG23 THR    10      40.743  52.956  33.139  1.00  0.00           H  
ATOM    145  OG1 THR    10      43.148  54.708  34.522  1.00  0.00           O  
ATOM    146  HG1 THR    10      43.856  54.599  33.883  1.00  0.00           H  
ATOM    147  C   THR    10      40.529  52.194  36.011  1.00  0.00           C  
ATOM    148  O   THR    10      39.513  52.296  35.365  1.00  0.00           O  
ATOM    149  N   GLY    11      40.776  51.179  36.773  1.00  0.00           N  
ATOM    150  H   GLY    11      41.663  51.121  37.253  1.00  0.00           H  
ATOM    151  CA  GLY    11      39.749  50.040  36.803  1.00  0.00           C  
ATOM    152  HA2 GLY    11      40.070  49.336  37.571  1.00  0.00           H  
ATOM    153  HA3 GLY    11      38.938  50.530  37.343  1.00  0.00           H  
ATOM    154  C   GLY    11      39.313  49.306  35.541  1.00  0.00           C  
ATOM    155  O   GLY    11      38.156  48.886  35.541  1.00  0.00           O  
ATOM    156  N   SER    12      40.002  49.232  34.338  1.00  0.00           N  
ATOM    157  H   SER    12      40.946  49.581  34.415  1.00  0.00           H  
ATOM    158  CA  SER    12      39.411  48.680  33.137  1.00  0.00           C  
ATOM    159  HA  SER    12      38.468  49.199  32.962  1.00  0.00           H  
ATOM    160  CB  SER    12      40.408  48.660  32.019  1.00  0.00           C  
ATOM    161  HB2 SER    12      39.889  48.379  31.103  1.00  0.00           H  
ATOM    162  HB3 SER    12      40.775  49.675  31.871  1.00  0.00           H  
ATOM    163  OG  SER    12      41.560  47.842  32.325  1.00  0.00           O  
ATOM    164  HG  SER    12      41.866  47.512  31.476  1.00  0.00           H  
ATOM    165  C   SER    12      38.941  47.202  33.270  1.00  0.00           C  
ATOM    166  O   SER    12      38.086  46.895  32.419  1.00  0.00           O  
ATOM    167  N   ASN    13      39.396  46.457  34.227  1.00  0.00           N  
ATOM    168  H   ASN    13      39.974  46.878  34.941  1.00  0.00           H  
ATOM    169  CA  ASN    13      38.820  45.124  34.382  1.00  0.00           C  
ATOM    170  HA  ASN    13      38.785  44.684  33.386  1.00  0.00           H  
ATOM    171  CB  ASN    13      39.694  44.191  35.211  1.00  0.00           C  
ATOM    172  HB2 ASN    13      40.022  44.664  36.136  1.00  0.00           H  
ATOM    173  HB3 ASN    13      39.196  43.309  35.613  1.00  0.00           H  
ATOM    174  CG  ASN    13      40.949  43.736  34.428  1.00  0.00           C  
ATOM    175  OD1 ASN    13      41.311  44.215  33.405  1.00  0.00           O  
ATOM    176  ND2 ASN    13      41.624  42.736  34.943  1.00  0.00           N  
ATOM    177 HD21 ASN    13      42.441  42.394  34.457  1.00  0.00           H  
ATOM    178 HD22 ASN    13      41.342  42.461  35.873  1.00  0.00           H  
ATOM    179  C   ASN    13      37.418  45.049  34.873  1.00  0.00           C  
ATOM    180  O   ASN    13      36.598  44.169  34.495  1.00  0.00           O  
ATOM    181  N   LEU    14      36.931  46.065  35.641  1.00  0.00           N  
ATOM    182  H   LEU    14      37.584  46.716  36.053  1.00  0.00           H  
ATOM    183  CA  LEU    14      35.533  46.185  36.136  1.00  0.00           C  
ATOM    184  HA  LEU    14      35.259  45.390  36.829  1.00  0.00           H  
ATOM    185  CB  LEU    14      35.566  47.438  36.999  1.00  0.00           C  
ATOM    186  HB2 LEU    14      36.113  47.316  37.934  1.00  0.00           H  
ATOM    187  HB3 LEU    14      36.041  48.262  36.467  1.00  0.00           H  
ATOM    188  CG  LEU    14      34.113  48.090  37.440  1.00  0.00           C  
ATOM    189  HG  LEU    14      33.468  48.277  36.581  1.00  0.00           H  
ATOM    190  CD1 LEU    14      33.239  47.264  38.266  1.00  0.00           C  
ATOM    191 HD11 LEU    14      32.962  46.356  37.731  1.00  0.00           H  
ATOM    192 HD12 LEU    14      33.759  46.990  39.185  1.00  0.00           H  
ATOM    193 HD13 LEU    14      32.415  47.884  38.619  1.00  0.00           H  
ATOM    194  CD2 LEU    14      34.411  49.339  38.254  1.00  0.00           C  
ATOM    195 HD21 LEU    14      34.949  50.087  37.673  1.00  0.00           H  
ATOM    196 HD22 LEU    14      33.463  49.764  38.585  1.00  0.00           H  
ATOM    197 HD23 LEU    14      34.975  49.072  39.148  1.00  0.00           H  
ATOM    198  C   LEU    14      34.499  46.174  35.035  1.00  0.00           C  
ATOM    199  O   LEU    14      33.379  45.728  35.206  1.00  0.00           O  
ATOM    200  N   GLN    15      34.922  46.598  33.806  1.00  0.00           N  
ATOM    201  H   GLN    15      35.901  46.822  33.705  1.00  0.00           H  
ATOM    202  CA  GLN    15      34.081  46.698  32.575  1.00  0.00           C  
ATOM    203  HA  GLN    15      33.157  47.212  32.838  1.00  0.00           H  
ATOM    204  CB  GLN    15      34.821  47.557  31.533  1.00  0.00           C  
ATOM    205  HB2 GLN    15      35.735  46.996  31.338  1.00  0.00           H  
ATOM    206  HB3 GLN    15      34.244  47.472  30.612  1.00  0.00           H  
ATOM    207  CG  GLN    15      35.121  48.987  31.885  1.00  0.00           C  
ATOM    208  HG2 GLN    15      34.229  49.612  31.834  1.00  0.00           H  
ATOM    209  HG3 GLN    15      35.666  49.019  32.828  1.00  0.00           H  
ATOM    210  CD  GLN    15      36.042  49.563  30.779  1.00  0.00           C  
ATOM    211  OE1 GLN    15      37.144  49.904  31.048  1.00  0.00           O  
ATOM    212  NE2 GLN    15      35.847  49.441  29.443  1.00  0.00           N  
ATOM    213 HE21 GLN    15      36.616  49.614  28.812  1.00  0.00           H  
ATOM    214 HE22 GLN    15      34.900  49.207  29.179  1.00  0.00           H  
ATOM    215  C   GLN    15      33.793  45.342  31.962  1.00  0.00           C  
ATOM    216  O   GLN    15      32.773  45.143  31.213  1.00  0.00           O  
ATOM    217  N   ALA    16      34.517  44.293  32.355  1.00  0.00           N  
ATOM    218  H   ALA    16      35.339  44.447  32.922  1.00  0.00           H  
ATOM    219  CA  ALA    16      34.218  42.944  31.883  1.00  0.00           C  
ATOM    220  HA  ALA    16      33.863  43.077  30.861  1.00  0.00           H  
ATOM    221  CB  ALA    16      35.512  42.052  31.873  1.00  0.00           C  
ATOM    222  HB1 ALA    16      35.264  41.194  31.248  1.00  0.00           H  
ATOM    223  HB2 ALA    16      36.334  42.634  31.458  1.00  0.00           H  
ATOM    224  HB3 ALA    16      35.778  41.773  32.893  1.00  0.00           H  
ATOM    225  C   ALA    16      33.068  42.359  32.817  1.00  0.00           C  
ATOM    226  O   ALA    16      32.136  41.751  32.273  1.00  0.00           O  
ATOM    227  N   LEU    17      33.056  42.593  34.116  1.00  0.00           N  
ATOM    228  H   LEU    17      33.855  43.090  34.482  1.00  0.00           H  
ATOM    229  CA  LEU    17      32.023  42.268  35.139  1.00  0.00           C  
ATOM    230  HA  LEU    17      31.748  41.233  34.935  1.00  0.00           H  
ATOM    231  CB  LEU    17      32.591  42.551  36.561  1.00  0.00           C  
ATOM    232  HB2 LEU    17      32.845  43.609  36.631  1.00  0.00           H  
ATOM    233  HB3 LEU    17      31.795  42.165  37.198  1.00  0.00           H  
ATOM    234  CG  LEU    17      33.848  41.821  36.961  1.00  0.00           C  
ATOM    235  HG  LEU    17      34.592  42.421  36.436  1.00  0.00           H  
ATOM    236  CD1 LEU    17      33.959  41.936  38.495  1.00  0.00           C  
ATOM    237 HD11 LEU    17      33.210  41.282  38.939  1.00  0.00           H  
ATOM    238 HD12 LEU    17      34.926  41.579  38.850  1.00  0.00           H  
ATOM    239 HD13 LEU    17      33.880  42.993  38.751  1.00  0.00           H  
ATOM    240  CD2 LEU    17      33.894  40.362  36.579  1.00  0.00           C  
ATOM    241 HD21 LEU    17      32.953  39.947  36.941  1.00  0.00           H  
ATOM    242 HD22 LEU    17      33.982  40.236  35.500  1.00  0.00           H  
ATOM    243 HD23 LEU    17      34.742  39.946  37.124  1.00  0.00           H  
ATOM    244  C   LEU    17      30.760  43.081  35.028  1.00  0.00           C  
ATOM    245  O   LEU    17      29.692  42.664  35.510  1.00  0.00           O  
ATOM    246  N   ILE    18      30.779  44.363  34.401  1.00  0.00           N  
ATOM    247  H   ILE    18      31.722  44.718  34.340  1.00  0.00           H  
ATOM    248  CA  ILE    18      29.520  45.079  34.114  1.00  0.00           C  
ATOM    249  HA  ILE    18      28.963  45.214  35.040  1.00  0.00           H  
ATOM    250  CB  ILE    18      29.842  46.554  33.693  1.00  0.00           C  
ATOM    251  HB  ILE    18      30.661  46.579  32.974  1.00  0.00           H  
ATOM    252  CG2 ILE    18      28.708  47.230  32.998  1.00  0.00           C  
ATOM    253 HG21 ILE    18      28.980  48.232  32.665  1.00  0.00           H  
ATOM    254 HG22 ILE    18      28.485  46.785  32.029  1.00  0.00           H  
ATOM    255 HG23 ILE    18      27.796  47.241  33.595  1.00  0.00           H  
ATOM    256  CG1 ILE    18      30.262  47.238  35.010  1.00  0.00           C  
ATOM    257 HG12 ILE    18      29.378  47.516  35.584  1.00  0.00           H  
ATOM    258 HG13 ILE    18      31.047  46.659  35.496  1.00  0.00           H  
ATOM    259  CD1 ILE    18      31.013  48.538  34.686  1.00  0.00           C  
ATOM    260 HD11 ILE    18      31.812  48.201  34.026  1.00  0.00           H  
ATOM    261 HD12 ILE    18      30.293  49.217  34.230  1.00  0.00           H  
ATOM    262 HD13 ILE    18      31.373  49.013  35.598  1.00  0.00           H  
ATOM    263  C   ILE    18      28.657  44.173  33.243  1.00  0.00           C  
ATOM    264  O   ILE    18      27.515  43.803  33.597  1.00  0.00           O  
ATOM    265  N   ASP    19      29.174  43.640  32.169  1.00  0.00           N  
ATOM    266  H   ASP    19      30.083  43.993  31.905  1.00  0.00           H  
ATOM    267  CA  ASP    19      28.365  42.924  31.130  1.00  0.00           C  
ATOM    268  HA  ASP    19      27.436  43.482  31.008  1.00  0.00           H  
ATOM    269  CB  ASP    19      29.148  42.981  29.749  1.00  0.00           C  
ATOM    270  HB2 ASP    19      30.176  42.732  30.013  1.00  0.00           H  
ATOM    271  HB3 ASP    19      28.715  42.207  29.116  1.00  0.00           H  
ATOM    272  CG  ASP    19      28.943  44.347  29.093  1.00  0.00           C  
ATOM    273  OD1 ASP    19      29.684  44.679  28.155  1.00  0.00           O  
ATOM    274  OD2 ASP    19      28.116  45.133  29.521  1.00  0.00           O  
ATOM    275  C   ASP    19      28.175  41.437  31.544  1.00  0.00           C  
ATOM    276  O   ASP    19      27.337  40.809  30.944  1.00  0.00           O  
ATOM    277  N   SER    20      28.844  40.887  32.581  1.00  0.00           N  
ATOM    278  H   SER    20      29.599  41.413  32.997  1.00  0.00           H  
ATOM    279  CA  SER    20      28.706  39.499  33.111  1.00  0.00           C  
ATOM    280  HA  SER    20      28.375  38.935  32.239  1.00  0.00           H  
ATOM    281  CB  SER    20      30.053  38.941  33.551  1.00  0.00           C  
ATOM    282  HB2 SER    20      29.968  37.894  33.259  1.00  0.00           H  
ATOM    283  HB3 SER    20      30.875  39.288  32.924  1.00  0.00           H  
ATOM    284  OG  SER    20      30.356  39.235  34.926  1.00  0.00           O  
ATOM    285  HG  SER    20      30.380  38.479  35.517  1.00  0.00           H  
ATOM    286  C   SER    20      27.661  39.531  34.253  1.00  0.00           C  
ATOM    287  O   SER    20      26.911  38.639  34.248  1.00  0.00           O  
ATOM    288  N   THR    21      27.701  40.466  35.232  1.00  0.00           N  
ATOM    289  H   THR    21      28.523  41.050  35.280  1.00  0.00           H  
ATOM    290  CA  THR    21      26.691  40.511  36.210  1.00  0.00           C  
ATOM    291  HA  THR    21      26.571  39.531  36.671  1.00  0.00           H  
ATOM    292  CB  THR    21      27.185  41.353  37.444  1.00  0.00           C  
ATOM    293  HB  THR    21      26.393  41.352  38.192  1.00  0.00           H  
ATOM    294  CG2 THR    21      28.278  40.482  38.127  1.00  0.00           C  
ATOM    295 HG21 THR    21      28.482  40.914  39.106  1.00  0.00           H  
ATOM    296 HG22 THR    21      27.835  39.524  38.399  1.00  0.00           H  
ATOM    297 HG23 THR    21      29.207  40.447  37.558  1.00  0.00           H  
ATOM    298  OG1 THR    21      27.600  42.708  37.265  1.00  0.00           O  
ATOM    299  HG1 THR    21      28.343  42.627  36.662  1.00  0.00           H  
ATOM    300  C   THR    21      25.388  41.072  35.668  1.00  0.00           C  
ATOM    301  O   THR    21      24.395  40.758  36.312  1.00  0.00           O  
ATOM    302  N   ARG    22      25.311  41.744  34.498  1.00  0.00           N  
ATOM    303  H   ARG    22      26.246  41.985  34.202  1.00  0.00           H  
ATOM    304  CA  ARG    22      24.034  42.064  33.815  1.00  0.00           C  
ATOM    305  HA  ARG    22      23.311  42.488  34.511  1.00  0.00           H  
ATOM    306  CB  ARG    22      24.125  43.217  32.833  1.00  0.00           C  
ATOM    307  HB2 ARG    22      24.928  42.940  32.151  1.00  0.00           H  
ATOM    308  HB3 ARG    22      23.255  43.360  32.192  1.00  0.00           H  
ATOM    309  CG  ARG    22      24.387  44.591  33.456  1.00  0.00           C  
ATOM    310  HG2 ARG    22      23.489  44.946  33.962  1.00  0.00           H  
ATOM    311  HG3 ARG    22      25.138  44.466  34.236  1.00  0.00           H  
ATOM    312  CD  ARG    22      24.794  45.669  32.467  1.00  0.00           C  
ATOM    313  HD2 ARG    22      25.875  45.571  32.370  1.00  0.00           H  
ATOM    314  HD3 ARG    22      24.328  45.292  31.556  1.00  0.00           H  
ATOM    315  NE  ARG    22      24.384  47.022  32.876  1.00  0.00           N  
ATOM    316  HE  ARG    22      23.969  47.022  33.797  1.00  0.00           H  
ATOM    317  CZ  ARG    22      24.533  48.165  32.240  1.00  0.00           C  
ATOM    318  NH1 ARG    22      25.148  48.142  31.105  1.00  0.00           N  
ATOM    319 HH11 ARG    22      25.411  47.262  30.686  1.00  0.00           H  
ATOM    320 HH12 ARG    22      25.504  48.952  30.618  1.00  0.00           H  
ATOM    321  NH2 ARG    22      24.119  49.328  32.656  1.00  0.00           N  
ATOM    322 HH21 ARG    22      23.736  49.427  33.586  1.00  0.00           H  
ATOM    323 HH22 ARG    22      24.244  50.089  32.004  1.00  0.00           H  
ATOM    324  C   ARG    22      23.380  40.822  33.095  1.00  0.00           C  
ATOM    325  O   ARG    22      22.253  40.916  32.689  1.00  0.00           O  
ATOM    326  N   GLU    23      24.109  39.710  32.962  1.00  0.00           N  
ATOM    327  H   GLU    23      25.055  39.563  33.284  1.00  0.00           H  
ATOM    328  CA  GLU    23      23.482  38.543  32.469  1.00  0.00           C  
ATOM    329  HA  GLU    23      22.980  38.760  31.526  1.00  0.00           H  
ATOM    330  CB  GLU    23      24.444  37.406  32.216  1.00  0.00           C  
ATOM    331  HB2 GLU    23      25.149  37.289  33.040  1.00  0.00           H  
ATOM    332  HB3 GLU    23      23.874  36.477  32.189  1.00  0.00           H  
ATOM    333  CG  GLU    23      25.278  37.491  30.866  1.00  0.00           C  
ATOM    334  HG2 GLU    23      24.646  37.434  29.981  1.00  0.00           H  
ATOM    335  HG3 GLU    23      25.638  38.520  30.872  1.00  0.00           H  
ATOM    336  CD  GLU    23      26.409  36.553  30.784  1.00  0.00           C  
ATOM    337  OE1 GLU    23      27.331  36.833  30.013  1.00  0.00           O  
ATOM    338  OE2 GLU    23      26.256  35.399  31.309  1.00  0.00           O  
ATOM    339  C   GLU    23      22.471  37.951  33.528  1.00  0.00           C  
ATOM    340  O   GLU    23      22.787  37.891  34.666  1.00  0.00           O  
ATOM    341  N   PRO    24      21.295  37.462  33.122  1.00  0.00           N  
ATOM    342  CD  PRO    24      20.645  37.535  31.804  1.00  0.00           C  
ATOM    343  HD2 PRO    24      20.892  36.689  31.163  1.00  0.00           H  
ATOM    344  HD3 PRO    24      21.041  38.428  31.321  1.00  0.00           H  
ATOM    345  CG  PRO    24      19.222  37.610  32.174  1.00  0.00           C  
ATOM    346  HG2 PRO    24      18.592  37.328  31.330  1.00  0.00           H  
ATOM    347  HG3 PRO    24      19.040  38.612  32.564  1.00  0.00           H  
ATOM    348  CB  PRO    24      19.088  36.625  33.240  1.00  0.00           C  
ATOM    349  HB2 PRO    24      18.902  35.636  32.821  1.00  0.00           H  
ATOM    350  HB3 PRO    24      18.238  36.945  33.843  1.00  0.00           H  
ATOM    351  CA  PRO    24      20.389  36.732  34.068  1.00  0.00           C  
ATOM    352  HA  PRO    24      20.268  37.382  34.934  1.00  0.00           H  
ATOM    353  C   PRO    24      20.845  35.380  34.532  1.00  0.00           C  
ATOM    354  O   PRO    24      20.590  35.032  35.686  1.00  0.00           O  
ATOM    355  N   ASN    25      21.651  34.722  33.710  1.00  0.00           N  
ATOM    356  H   ASN    25      22.066  35.125  32.882  1.00  0.00           H  
ATOM    357  CA  ASN    25      22.202  33.386  34.162  1.00  0.00           C  
ATOM    358  HA  ASN    25      21.444  32.860  34.742  1.00  0.00           H  
ATOM    359  CB  ASN    25      22.528  32.490  32.899  1.00  0.00           C  
ATOM    360  HB2 ASN    25      23.354  32.944  32.351  1.00  0.00           H  
ATOM    361  HB3 ASN    25      22.817  31.530  33.327  1.00  0.00           H  
ATOM    362  CG  ASN    25      21.376  32.320  31.915  1.00  0.00           C  
ATOM    363  OD1 ASN    25      21.650  31.954  30.798  1.00  0.00           O  
ATOM    364  ND2 ASN    25      20.124  32.529  32.231  1.00  0.00           N  
ATOM    365 HD21 ASN    25      19.504  32.470  31.435  1.00  0.00           H  
ATOM    366 HD22 ASN    25      19.719  32.803  33.114  1.00  0.00           H  
ATOM    367  C   ASN    25      23.358  33.473  35.167  1.00  0.00           C  
ATOM    368  O   ASN    25      23.848  32.477  35.699  1.00  0.00           O  
ATOM    369  N   SER    26      23.583  34.674  35.621  1.00  0.00           N  
ATOM    370  H   SER    26      23.000  35.425  35.281  1.00  0.00           H  
ATOM    371  CA  SER    26      24.662  34.935  36.580  1.00  0.00           C  
ATOM    372  HA  SER    26      25.540  34.397  36.223  1.00  0.00           H  
ATOM    373  CB  SER    26      24.845  36.431  36.590  1.00  0.00           C  
ATOM    374  HB2 SER    26      25.257  36.722  35.624  1.00  0.00           H  
ATOM    375  HB3 SER    26      23.887  36.941  36.691  1.00  0.00           H  
ATOM    376  OG  SER    26      25.768  36.823  37.611  1.00  0.00           O  
ATOM    377  HG  SER    26      26.654  36.647  37.285  1.00  0.00           H  
ATOM    378  C   SER    26      24.369  34.426  38.022  1.00  0.00           C  
ATOM    379  O   SER    26      23.238  34.305  38.451  1.00  0.00           O  
ATOM    380  N   SER    27      25.389  34.283  38.887  1.00  0.00           N  
ATOM    381  H   SER    27      26.341  34.399  38.571  1.00  0.00           H  
ATOM    382  CA  SER    27      25.185  34.050  40.316  1.00  0.00           C  
ATOM    383  HA  SER    27      24.129  33.963  40.573  1.00  0.00           H  
ATOM    384  CB  SER    27      25.821  32.665  40.737  1.00  0.00           C  
ATOM    385  HB2 SER    27      26.897  32.659  40.562  1.00  0.00           H  
ATOM    386  HB3 SER    27      25.735  32.549  41.818  1.00  0.00           H  
ATOM    387  OG  SER    27      25.168  31.650  40.061  1.00  0.00           O  
ATOM    388  HG  SER    27      24.220  31.773  40.148  1.00  0.00           H  
ATOM    389  C   SER    27      25.826  35.104  41.264  1.00  0.00           C  
ATOM    390  O   SER    27      25.908  34.886  42.468  1.00  0.00           O  
ATOM    391  N   ALA    28      26.170  36.330  40.728  1.00  0.00           N  
ATOM    392  H   ALA    28      25.883  36.612  39.802  1.00  0.00           H  
ATOM    393  CA  ALA    28      26.937  37.409  41.367  1.00  0.00           C  
ATOM    394  HA  ALA    28      26.791  37.060  42.389  1.00  0.00           H  
ATOM    395  CB  ALA    28      28.467  37.157  41.034  1.00  0.00           C  
ATOM    396  HB1 ALA    28      28.655  37.108  39.962  1.00  0.00           H  
ATOM    397  HB2 ALA    28      29.068  37.997  41.383  1.00  0.00           H  
ATOM    398  HB3 ALA    28      28.805  36.231  41.500  1.00  0.00           H  
ATOM    399  C   ALA    28      26.381  38.829  40.968  1.00  0.00           C  
ATOM    400  O   ALA    28      25.678  38.959  40.011  1.00  0.00           O  
ATOM    401  N   GLN    29      26.701  39.887  41.765  1.00  0.00           N  
ATOM    402  H   GLN    29      27.040  39.628  42.681  1.00  0.00           H  
ATOM    403  CA  GLN    29      26.356  41.303  41.561  1.00  0.00           C  
ATOM    404  HA  GLN    29      26.402  41.577  40.507  1.00  0.00           H  
ATOM    405  CB  GLN    29      24.817  41.504  41.968  1.00  0.00           C  
ATOM    406  HB2 GLN    29      24.543  42.528  41.713  1.00  0.00           H  
ATOM    407  HB3 GLN    29      24.256  40.868  41.283  1.00  0.00           H  
ATOM    408  CG  GLN    29      24.530  41.119  43.422  1.00  0.00           C  
ATOM    409  HG2 GLN    29      25.028  40.183  43.674  1.00  0.00           H  
ATOM    410  HG3 GLN    29      24.809  41.908  44.120  1.00  0.00           H  
ATOM    411  CD  GLN    29      23.066  40.806  43.712  1.00  0.00           C  
ATOM    412  OE1 GLN    29      22.655  39.745  44.160  1.00  0.00           O  
ATOM    413  NE2 GLN    29      22.113  41.655  43.470  1.00  0.00           N  
ATOM    414 HE21 GLN    29      21.156  41.342  43.391  1.00  0.00           H  
ATOM    415 HE22 GLN    29      22.383  42.588  43.194  1.00  0.00           H  
ATOM    416  C   GLN    29      27.184  42.238  42.343  1.00  0.00           C  
ATOM    417  O   GLN    29      27.529  42.003  43.485  1.00  0.00           O  
ATOM    418  N   ILE    30      27.533  43.368  41.760  1.00  0.00           N  
ATOM    419  H   ILE    30      27.074  43.772  40.956  1.00  0.00           H  
ATOM    420  CA  ILE    30      28.385  44.298  42.493  1.00  0.00           C  
ATOM    421  HA  ILE    30      29.125  43.778  43.101  1.00  0.00           H  
ATOM    422  CB  ILE    30      29.220  45.106  41.497  1.00  0.00           C  
ATOM    423  HB  ILE    30      28.636  45.839  40.939  1.00  0.00           H  
ATOM    424  CG2 ILE    30      30.277  45.932  42.412  1.00  0.00           C  
ATOM    425 HG21 ILE    30      30.937  45.258  42.958  1.00  0.00           H  
ATOM    426 HG22 ILE    30      30.907  46.442  41.683  1.00  0.00           H  
ATOM    427 HG23 ILE    30      29.746  46.616  43.075  1.00  0.00           H  
ATOM    428  CG1 ILE    30      29.905  44.248  40.418  1.00  0.00           C  
ATOM    429 HG12 ILE    30      30.700  43.582  40.752  1.00  0.00           H  
ATOM    430 HG13 ILE    30      29.171  43.538  40.038  1.00  0.00           H  
ATOM    431  CD1 ILE    30      30.338  45.101  39.161  1.00  0.00           C  
ATOM    432 HD11 ILE    30      30.970  44.458  38.550  1.00  0.00           H  
ATOM    433 HD12 ILE    30      29.481  45.426  38.571  1.00  0.00           H  
ATOM    434 HD13 ILE    30      31.068  45.845  39.480  1.00  0.00           H  
ATOM    435  C   ILE    30      27.521  45.160  43.451  1.00  0.00           C  
ATOM    436  O   ILE    30      26.548  45.669  43.012  1.00  0.00           O  
ATOM    437  N   ASP    31      28.015  45.347  44.711  1.00  0.00           N  
ATOM    438  H   ASP    31      28.706  44.665  44.991  1.00  0.00           H  
ATOM    439  CA  ASP    31      27.346  46.196  45.683  1.00  0.00           C  
ATOM    440  HA  ASP    31      26.418  46.571  45.253  1.00  0.00           H  
ATOM    441  CB  ASP    31      26.825  45.396  46.851  1.00  0.00           C  
ATOM    442  HB2 ASP    31      27.485  44.585  47.160  1.00  0.00           H  
ATOM    443  HB3 ASP    31      26.749  46.009  47.749  1.00  0.00           H  
ATOM    444  CG  ASP    31      25.448  44.722  46.469  1.00  0.00           C  
ATOM    445  OD1 ASP    31      25.032  43.708  47.072  1.00  0.00           O  
ATOM    446  OD2 ASP    31      24.725  45.224  45.578  1.00  0.00           O  
ATOM    447  C   ASP    31      28.120  47.466  46.168  1.00  0.00           C  
ATOM    448  O   ASP    31      27.479  48.368  46.651  1.00  0.00           O  
ATOM    449  N   ILE    32      29.454  47.526  46.017  1.00  0.00           N  
ATOM    450  H   ILE    32      29.892  46.630  45.855  1.00  0.00           H  
ATOM    451  CA  ILE    32      30.273  48.793  46.097  1.00  0.00           C  
ATOM    452  HA  ILE    32      29.748  49.616  45.612  1.00  0.00           H  
ATOM    453  CB  ILE    32      30.430  49.075  47.599  1.00  0.00           C  
ATOM    454  HB  ILE    32      29.496  49.235  48.138  1.00  0.00           H  
ATOM    455  CG2 ILE    32      31.103  47.886  48.363  1.00  0.00           C  
ATOM    456 HG21 ILE    32      30.215  47.287  48.566  1.00  0.00           H  
ATOM    457 HG22 ILE    32      31.919  47.463  47.777  1.00  0.00           H  
ATOM    458 HG23 ILE    32      31.503  48.198  49.328  1.00  0.00           H  
ATOM    459  CG1 ILE    32      31.224  50.368  47.744  1.00  0.00           C  
ATOM    460 HG12 ILE    32      32.268  50.132  47.542  1.00  0.00           H  
ATOM    461 HG13 ILE    32      30.809  51.180  47.147  1.00  0.00           H  
ATOM    462  CD1 ILE    32      31.063  50.949  49.255  1.00  0.00           C  
ATOM    463 HD11 ILE    32      31.289  50.166  49.979  1.00  0.00           H  
ATOM    464 HD12 ILE    32      31.672  51.840  49.403  1.00  0.00           H  
ATOM    465 HD13 ILE    32      30.052  51.356  49.273  1.00  0.00           H  
ATOM    466  C   ILE    32      31.632  48.630  45.344  1.00  0.00           C  
ATOM    467  O   ILE    32      32.163  47.529  45.224  1.00  0.00           O  
ATOM    468  N   VAL    33      32.108  49.763  44.817  1.00  0.00           N  
ATOM    469  H   VAL    33      31.632  50.650  44.900  1.00  0.00           H  
ATOM    470  CA  VAL    33      33.508  49.917  44.305  1.00  0.00           C  
ATOM    471  HA  VAL    33      33.974  48.934  44.232  1.00  0.00           H  
ATOM    472  CB  VAL    33      33.474  50.471  42.785  1.00  0.00           C  
ATOM    473  HB  VAL    33      32.872  51.380  42.788  1.00  0.00           H  
ATOM    474  CG1 VAL    33      34.918  50.755  42.218  1.00  0.00           C  
ATOM    475 HG11 VAL    33      35.616  49.925  42.325  1.00  0.00           H  
ATOM    476 HG12 VAL    33      34.867  51.084  41.180  1.00  0.00           H  
ATOM    477 HG13 VAL    33      35.332  51.598  42.770  1.00  0.00           H  
ATOM    478  CG2 VAL    33      32.775  49.449  41.856  1.00  0.00           C  
ATOM    479 HG21 VAL    33      31.715  49.249  42.014  1.00  0.00           H  
ATOM    480 HG22 VAL    33      32.838  49.754  40.811  1.00  0.00           H  
ATOM    481 HG23 VAL    33      33.227  48.464  41.971  1.00  0.00           H  
ATOM    482  C   VAL    33      34.356  50.806  45.234  1.00  0.00           C  
ATOM    483  O   VAL    33      33.929  51.926  45.427  1.00  0.00           O  
ATOM    484  N   ILE    34      35.473  50.362  45.805  1.00  0.00           N  
ATOM    485  H   ILE    34      35.865  49.508  45.433  1.00  0.00           H  
ATOM    486  CA  ILE    34      36.247  51.126  46.803  1.00  0.00           C  
ATOM    487  HA  ILE    34      35.628  51.985  47.064  1.00  0.00           H  
ATOM    488  CB  ILE    34      36.454  50.382  48.126  1.00  0.00           C  
ATOM    489  HB  ILE    34      36.658  49.340  47.883  1.00  0.00           H  
ATOM    490  CG2 ILE    34      37.754  50.735  48.964  1.00  0.00           C  
ATOM    491 HG21 ILE    34      37.809  51.773  49.294  1.00  0.00           H  
ATOM    492 HG22 ILE    34      37.817  50.027  49.790  1.00  0.00           H  
ATOM    493 HG23 ILE    34      38.750  50.658  48.527  1.00  0.00           H  
ATOM    494  CG1 ILE    34      35.240  50.330  49.002  1.00  0.00           C  
ATOM    495 HG12 ILE    34      35.018  51.170  49.661  1.00  0.00           H  
ATOM    496 HG13 ILE    34      34.399  50.225  48.317  1.00  0.00           H  
ATOM    497  CD1 ILE    34      35.177  49.088  49.907  1.00  0.00           C  
ATOM    498 HD11 ILE    34      35.195  48.118  49.411  1.00  0.00           H  
ATOM    499 HD12 ILE    34      36.000  49.137  50.620  1.00  0.00           H  
ATOM    500 HD13 ILE    34      34.237  49.131  50.457  1.00  0.00           H  
ATOM    501  C   ILE    34      37.532  51.557  46.136  1.00  0.00           C  
ATOM    502  O   ILE    34      37.981  50.817  45.362  1.00  0.00           O  
ATOM    503  N   SER    35      38.063  52.709  46.462  1.00  0.00           N  
ATOM    504  H   SER    35      37.585  53.211  47.197  1.00  0.00           H  
ATOM    505  CA  SER    35      39.502  53.075  46.120  1.00  0.00           C  
ATOM    506  HA  SER    35      39.931  52.257  45.541  1.00  0.00           H  
ATOM    507  CB  SER    35      39.501  54.187  45.004  1.00  0.00           C  
ATOM    508  HB2 SER    35      38.917  53.845  44.150  1.00  0.00           H  
ATOM    509  HB3 SER    35      38.903  54.992  45.432  1.00  0.00           H  
ATOM    510  OG  SER    35      40.804  54.638  44.566  1.00  0.00           O  
ATOM    511  HG  SER    35      40.776  55.588  44.425  1.00  0.00           H  
ATOM    512  C   SER    35      40.422  53.393  47.273  1.00  0.00           C  
ATOM    513  O   SER    35      39.931  53.975  48.267  1.00  0.00           O  
ATOM    514  N   ASN    36      41.746  53.199  47.077  1.00  0.00           N  
ATOM    515  H   ASN    36      42.050  53.014  46.132  1.00  0.00           H  
ATOM    516  CA  ASN    36      42.699  53.657  48.148  1.00  0.00           C  
ATOM    517  HA  ASN    36      42.143  53.559  49.080  1.00  0.00           H  
ATOM    518  CB  ASN    36      43.864  52.706  48.235  1.00  0.00           C  
ATOM    519  HB2 ASN    36      44.428  52.830  49.160  1.00  0.00           H  
ATOM    520  HB3 ASN    36      43.614  51.647  48.178  1.00  0.00           H  
ATOM    521  CG  ASN    36      44.888  52.792  47.122  1.00  0.00           C  
ATOM    522  OD1 ASN    36      44.741  52.071  46.158  1.00  0.00           O  
ATOM    523  ND2 ASN    36      45.860  53.628  47.138  1.00  0.00           N  
ATOM    524 HD21 ASN    36      46.480  53.607  46.341  1.00  0.00           H  
ATOM    525 HD22 ASN    36      46.055  54.080  48.020  1.00  0.00           H  
ATOM    526  C   ASN    36      43.081  55.196  48.048  1.00  0.00           C  
ATOM    527  O   ASN    36      43.901  55.660  48.819  1.00  0.00           O  
ATOM    528  N   LYS    37      42.597  55.880  47.061  1.00  0.00           N  
ATOM    529  H   LYS    37      42.069  55.340  46.390  1.00  0.00           H  
ATOM    530  CA  LYS    37      42.894  57.244  46.467  1.00  0.00           C  
ATOM    531  HA  LYS    37      43.251  57.822  47.319  1.00  0.00           H  
ATOM    532  CB  LYS    37      44.062  56.966  45.512  1.00  0.00           C  
ATOM    533  HB2 LYS    37      44.854  56.482  46.084  1.00  0.00           H  
ATOM    534  HB3 LYS    37      43.606  56.289  44.790  1.00  0.00           H  
ATOM    535  CG  LYS    37      44.625  58.193  44.757  1.00  0.00           C  
ATOM    536  HG2 LYS    37      43.729  58.582  44.272  1.00  0.00           H  
ATOM    537  HG3 LYS    37      44.924  58.962  45.469  1.00  0.00           H  
ATOM    538  CD  LYS    37      45.763  57.791  43.819  1.00  0.00           C  
ATOM    539  HD2 LYS    37      46.645  57.684  44.450  1.00  0.00           H  
ATOM    540  HD3 LYS    37      45.500  56.938  43.194  1.00  0.00           H  
ATOM    541  CE  LYS    37      46.151  58.919  42.900  1.00  0.00           C  
ATOM    542  HE2 LYS    37      45.294  59.434  42.464  1.00  0.00           H  
ATOM    543  HE3 LYS    37      46.657  59.609  43.575  1.00  0.00           H  
ATOM    544  NZ  LYS    37      47.038  58.282  41.863  1.00  0.00           N  
ATOM    545  HZ1 LYS    37      47.402  59.039  41.303  1.00  0.00           H  
ATOM    546  HZ2 LYS    37      47.828  57.803  42.271  1.00  0.00           H  
ATOM    547  HZ3 LYS    37      46.681  57.663  41.149  1.00  0.00           H  
ATOM    548  C   LYS    37      41.669  57.923  45.920  1.00  0.00           C  
ATOM    549  O   LYS    37      40.787  57.361  45.206  1.00  0.00           O  
ATOM    550  N   ALA    38      41.605  59.233  46.108  1.00  0.00           N  
ATOM    551  H   ALA    38      42.236  59.806  46.648  1.00  0.00           H  
ATOM    552  CA  ALA    38      40.508  60.115  45.499  1.00  0.00           C  
ATOM    553  HA  ALA    38      39.538  59.736  45.820  1.00  0.00           H  
ATOM    554  CB  ALA    38      40.595  61.486  46.140  1.00  0.00           C  
ATOM    555  HB1 ALA    38      41.494  62.038  45.866  1.00  0.00           H  
ATOM    556  HB2 ALA    38      39.733  62.002  45.718  1.00  0.00           H  
ATOM    557  HB3 ALA    38      40.453  61.502  47.221  1.00  0.00           H  
ATOM    558  C   ALA    38      40.492  60.210  44.042  1.00  0.00           C  
ATOM    559  O   ALA    38      41.526  60.139  43.398  1.00  0.00           O  
ATOM    560  N   ALA    39      39.394  60.466  43.476  1.00  0.00           N  
ATOM    561  H   ALA    39      38.574  60.533  44.062  1.00  0.00           H  
ATOM    562  CA  ALA    39      39.176  60.883  42.108  1.00  0.00           C  
ATOM    563  HA  ALA    39      38.100  60.988  41.968  1.00  0.00           H  
ATOM    564  CB  ALA    39      39.577  62.340  42.017  1.00  0.00           C  
ATOM    565  HB1 ALA    39      40.616  62.438  41.703  1.00  0.00           H  
ATOM    566  HB2 ALA    39      38.822  62.922  41.488  1.00  0.00           H  
ATOM    567  HB3 ALA    39      39.518  62.851  42.978  1.00  0.00           H  
ATOM    568  C   ALA    39      39.665  60.009  40.936  1.00  0.00           C  
ATOM    569  O   ALA    39      39.620  60.451  39.804  1.00  0.00           O  
ATOM    570  N   VAL    40      40.087  58.751  41.214  1.00  0.00           N  
ATOM    571  H   VAL    40      39.959  58.382  42.145  1.00  0.00           H  
ATOM    572  CA  VAL    40      40.402  57.831  40.176  1.00  0.00           C  
ATOM    573  HA  VAL    40      41.081  58.296  39.462  1.00  0.00           H  
ATOM    574  CB  VAL    40      41.100  56.535  40.669  1.00  0.00           C  
ATOM    575  HB  VAL    40      41.417  56.012  39.766  1.00  0.00           H  
ATOM    576  CG1 VAL    40      42.326  56.954  41.514  1.00  0.00           C  
ATOM    577 HG11 VAL    40      42.884  57.819  41.156  1.00  0.00           H  
ATOM    578 HG12 VAL    40      42.029  57.306  42.502  1.00  0.00           H  
ATOM    579 HG13 VAL    40      43.018  56.119  41.629  1.00  0.00           H  
ATOM    580  CG2 VAL    40      40.267  55.566  41.535  1.00  0.00           C  
ATOM    581 HG21 VAL    40      40.768  54.672  41.906  1.00  0.00           H  
ATOM    582 HG22 VAL    40      40.005  56.124  42.434  1.00  0.00           H  
ATOM    583 HG23 VAL    40      39.358  55.251  41.024  1.00  0.00           H  
ATOM    584  C   VAL    40      39.219  57.402  39.267  1.00  0.00           C  
ATOM    585  O   VAL    40      38.138  57.105  39.825  1.00  0.00           O  
ATOM    586  N   ALA    41      39.415  57.264  37.979  1.00  0.00           N  
ATOM    587  H   ALA    41      40.341  57.508  37.657  1.00  0.00           H  
ATOM    588  CA  ALA    41      38.416  56.858  36.949  1.00  0.00           C  
ATOM    589  HA  ALA    41      37.679  57.659  36.904  1.00  0.00           H  
ATOM    590  CB  ALA    41      39.157  56.760  35.655  1.00  0.00           C  
ATOM    591  HB1 ALA    41      39.650  57.697  35.397  1.00  0.00           H  
ATOM    592  HB2 ALA    41      39.912  55.974  35.626  1.00  0.00           H  
ATOM    593  HB3 ALA    41      38.345  56.561  34.955  1.00  0.00           H  
ATOM    594  C   ALA    41      37.680  55.627  37.199  1.00  0.00           C  
ATOM    595  O   ALA    41      36.506  55.628  36.804  1.00  0.00           O  
ATOM    596  N   GLY    42      38.166  54.580  37.946  1.00  0.00           N  
ATOM    597  H   GLY    42      39.116  54.508  38.283  1.00  0.00           H  
ATOM    598  CA  GLY    42      37.324  53.421  38.211  1.00  0.00           C  
ATOM    599  HA2 GLY    42      37.003  52.988  37.264  1.00  0.00           H  
ATOM    600  HA3 GLY    42      37.883  52.611  38.679  1.00  0.00           H  
ATOM    601  C   GLY    42      36.068  53.772  39.023  1.00  0.00           C  
ATOM    602  O   GLY    42      35.031  53.108  38.851  1.00  0.00           O  
ATOM    603  N   LEU    43      36.017  54.914  39.768  1.00  0.00           N  
ATOM    604  H   LEU    43      36.907  55.389  39.829  1.00  0.00           H  
ATOM    605  CA  LEU    43      34.910  55.382  40.522  1.00  0.00           C  
ATOM    606  HA  LEU    43      34.418  54.526  40.983  1.00  0.00           H  
ATOM    607  CB  LEU    43      35.353  56.379  41.522  1.00  0.00           C  
ATOM    608  HB2 LEU    43      35.975  57.128  41.031  1.00  0.00           H  
ATOM    609  HB3 LEU    43      34.491  56.875  41.968  1.00  0.00           H  
ATOM    610  CG  LEU    43      36.221  55.778  42.607  1.00  0.00           C  
ATOM    611  HG  LEU    43      37.194  55.521  42.188  1.00  0.00           H  
ATOM    612  CD1 LEU    43      36.619  56.915  43.532  1.00  0.00           C  
ATOM    613 HD11 LEU    43      35.823  57.496  43.998  1.00  0.00           H  
ATOM    614 HD12 LEU    43      37.366  56.611  44.266  1.00  0.00           H  
ATOM    615 HD13 LEU    43      37.211  57.558  42.881  1.00  0.00           H  
ATOM    616  CD2 LEU    43      35.607  54.676  43.459  1.00  0.00           C  
ATOM    617 HD21 LEU    43      36.417  54.206  44.017  1.00  0.00           H  
ATOM    618 HD22 LEU    43      34.837  55.043  44.137  1.00  0.00           H  
ATOM    619 HD23 LEU    43      35.208  53.974  42.727  1.00  0.00           H  
ATOM    620  C   LEU    43      33.883  56.032  39.566  1.00  0.00           C  
ATOM    621  O   LEU    43      32.665  55.984  39.857  1.00  0.00           O  
ATOM    622  N   ASP    44      34.287  56.623  38.487  1.00  0.00           N  
ATOM    623  H   ASP    44      35.270  56.610  38.256  1.00  0.00           H  
ATOM    624  CA  ASP    44      33.439  57.202  37.426  1.00  0.00           C  
ATOM    625  HA  ASP    44      32.606  57.731  37.890  1.00  0.00           H  
ATOM    626  CB  ASP    44      34.287  58.191  36.555  1.00  0.00           C  
ATOM    627  HB2 ASP    44      35.219  57.739  36.216  1.00  0.00           H  
ATOM    628  HB3 ASP    44      33.713  58.364  35.644  1.00  0.00           H  
ATOM    629  CG  ASP    44      34.356  59.498  37.229  1.00  0.00           C  
ATOM    630  OD1 ASP    44      33.365  60.102  37.675  1.00  0.00           O  
ATOM    631  OD2 ASP    44      35.459  60.079  37.188  1.00  0.00           O  
ATOM    632  C   ASP    44      32.875  55.994  36.601  1.00  0.00           C  
ATOM    633  O   ASP    44      31.660  55.893  36.421  1.00  0.00           O  
ATOM    634  N   LYS    45      33.625  54.935  36.260  1.00  0.00           N  
ATOM    635  H   LYS    45      34.619  55.113  36.279  1.00  0.00           H  
ATOM    636  CA  LYS    45      33.098  53.793  35.608  1.00  0.00           C  
ATOM    637  HA  LYS    45      32.730  54.015  34.606  1.00  0.00           H  
ATOM    638  CB  LYS    45      34.244  52.762  35.333  1.00  0.00           C  
ATOM    639  HB2 LYS    45      34.835  52.679  36.246  1.00  0.00           H  
ATOM    640  HB3 LYS    45      33.838  51.774  35.113  1.00  0.00           H  
ATOM    641  CG  LYS    45      35.103  53.200  34.174  1.00  0.00           C  
ATOM    642  HG2 LYS    45      34.575  53.422  33.246  1.00  0.00           H  
ATOM    643  HG3 LYS    45      35.559  54.143  34.473  1.00  0.00           H  
ATOM    644  CD  LYS    45      36.270  52.211  33.949  1.00  0.00           C  
ATOM    645  HD2 LYS    45      36.609  51.836  34.915  1.00  0.00           H  
ATOM    646  HD3 LYS    45      36.005  51.343  33.346  1.00  0.00           H  
ATOM    647  CE  LYS    45      37.425  52.715  33.080  1.00  0.00           C  
ATOM    648  HE2 LYS    45      37.826  53.632  33.513  1.00  0.00           H  
ATOM    649  HE3 LYS    45      38.001  51.793  32.995  1.00  0.00           H  
ATOM    650  NZ  LYS    45      37.058  53.100  31.686  1.00  0.00           N  
ATOM    651  HZ1 LYS    45      36.311  52.507  31.353  1.00  0.00           H  
ATOM    652  HZ2 LYS    45      36.741  54.058  31.665  1.00  0.00           H  
ATOM    653  HZ3 LYS    45      37.807  53.064  31.010  1.00  0.00           H  
ATOM    654  C   LYS    45      31.979  53.204  36.439  1.00  0.00           C  
ATOM    655  O   LYS    45      31.152  52.576  35.811  1.00  0.00           O  
ATOM    656  N   ALA    46      32.054  53.269  37.818  1.00  0.00           N  
ATOM    657  H   ALA    46      32.858  53.713  38.239  1.00  0.00           H  
ATOM    658  CA  ALA    46      30.941  52.801  38.677  1.00  0.00           C  
ATOM    659  HA  ALA    46      30.473  51.937  38.205  1.00  0.00           H  
ATOM    660  CB  ALA    46      31.569  52.234  39.981  1.00  0.00           C  
ATOM    661  HB1 ALA    46      32.209  52.980  40.453  1.00  0.00           H  
ATOM    662  HB2 ALA    46      30.772  51.926  40.658  1.00  0.00           H  
ATOM    663  HB3 ALA    46      32.281  51.429  39.798  1.00  0.00           H  
ATOM    664  C   ALA    46      29.778  53.847  38.888  1.00  0.00           C  
ATOM    665  O   ALA    46      28.637  53.481  38.813  1.00  0.00           O  
ATOM    666  N   GLU    47      30.125  55.190  39.029  1.00  0.00           N  
ATOM    667  H   GLU    47      31.080  55.474  39.195  1.00  0.00           H  
ATOM    668  CA  GLU    47      29.081  56.263  38.951  1.00  0.00           C  
ATOM    669  HA  GLU    47      28.471  56.133  39.845  1.00  0.00           H  
ATOM    670  CB  GLU    47      29.753  57.673  39.062  1.00  0.00           C  
ATOM    671  HB2 GLU    47      30.609  57.655  39.737  1.00  0.00           H  
ATOM    672  HB3 GLU    47      30.175  57.954  38.097  1.00  0.00           H  
ATOM    673  CG  GLU    47      28.852  58.740  39.594  1.00  0.00           C  
ATOM    674  HG2 GLU    47      28.502  58.496  40.597  1.00  0.00           H  
ATOM    675  HG3 GLU    47      29.498  59.579  39.853  1.00  0.00           H  
ATOM    676  CD  GLU    47      27.769  59.259  38.666  1.00  0.00           C  
ATOM    677  OE1 GLU    47      28.058  59.308  37.452  1.00  0.00           O  
ATOM    678  OE2 GLU    47      26.685  59.597  39.165  1.00  0.00           O  
ATOM    679  C   GLU    47      28.167  56.128  37.658  1.00  0.00           C  
ATOM    680  O   GLU    47      26.957  55.943  37.766  1.00  0.00           O  
ATOM    681  N   ARG    48      28.826  55.948  36.486  1.00  0.00           N  
ATOM    682  H   ARG    48      29.831  55.887  36.565  1.00  0.00           H  
ATOM    683  CA  ARG    48      28.263  55.569  35.205  1.00  0.00           C  
ATOM    684  HA  ARG    48      27.335  56.119  35.051  1.00  0.00           H  
ATOM    685  CB  ARG    48      29.338  55.979  34.168  1.00  0.00           C  
ATOM    686  HB2 ARG    48      29.729  56.994  34.246  1.00  0.00           H  
ATOM    687  HB3 ARG    48      30.184  55.318  34.353  1.00  0.00           H  
ATOM    688  CG  ARG    48      28.835  55.767  32.760  1.00  0.00           C  
ATOM    689  HG2 ARG    48      28.714  54.710  32.522  1.00  0.00           H  
ATOM    690  HG3 ARG    48      27.885  56.274  32.587  1.00  0.00           H  
ATOM    691  CD  ARG    48      29.827  56.280  31.702  1.00  0.00           C  
ATOM    692  HD2 ARG    48      30.804  55.811  31.813  1.00  0.00           H  
ATOM    693  HD3 ARG    48      29.462  55.973  30.722  1.00  0.00           H  
ATOM    694  NE  ARG    48      29.834  57.759  31.864  1.00  0.00           N  
ATOM    695  HE  ARG    48      29.443  58.131  32.718  1.00  0.00           H  
ATOM    696  CZ  ARG    48      30.098  58.665  30.913  1.00  0.00           C  
ATOM    697  NH1 ARG    48      30.542  58.374  29.698  1.00  0.00           N  
ATOM    698 HH11 ARG    48      30.904  57.438  29.585  1.00  0.00           H  
ATOM    699 HH12 ARG    48      30.586  59.085  28.982  1.00  0.00           H  
ATOM    700  NH2 ARG    48      30.008  59.887  31.128  1.00  0.00           N  
ATOM    701 HH21 ARG    48      29.720  60.238  32.030  1.00  0.00           H  
ATOM    702 HH22 ARG    48      30.001  60.479  30.310  1.00  0.00           H  
ATOM    703  C   ARG    48      27.644  54.164  35.080  1.00  0.00           C  
ATOM    704  O   ARG    48      26.783  54.043  34.177  1.00  0.00           O  
ATOM    705  N   ALA    49      27.977  53.149  35.961  1.00  0.00           N  
ATOM    706  H   ALA    49      28.715  53.190  36.649  1.00  0.00           H  
ATOM    707  CA  ALA    49      27.321  51.792  35.866  1.00  0.00           C  
ATOM    708  HA  ALA    49      26.955  51.754  34.840  1.00  0.00           H  
ATOM    709  CB  ALA    49      28.416  50.714  36.046  1.00  0.00           C  
ATOM    710  HB1 ALA    49      27.938  49.741  35.936  1.00  0.00           H  
ATOM    711  HB2 ALA    49      29.075  50.733  35.179  1.00  0.00           H  
ATOM    712  HB3 ALA    49      28.993  50.846  36.962  1.00  0.00           H  
ATOM    713  C   ALA    49      26.169  51.538  36.831  1.00  0.00           C  
ATOM    714  O   ALA    49      25.472  50.549  36.807  1.00  0.00           O  
ATOM    715  N   GLY    50      25.928  52.543  37.689  1.00  0.00           N  
ATOM    716  H   GLY    50      26.559  53.326  37.596  1.00  0.00           H  
ATOM    717  CA  GLY    50      24.726  52.605  38.551  1.00  0.00           C  
ATOM    718  HA2 GLY    50      24.543  53.671  38.686  1.00  0.00           H  
ATOM    719  HA3 GLY    50      23.823  52.207  38.089  1.00  0.00           H  
ATOM    720  C   GLY    50      24.987  51.976  39.960  1.00  0.00           C  
ATOM    721  O   GLY    50      24.155  51.672  40.753  1.00  0.00           O  
ATOM    722  N   ILE    51      26.271  51.631  40.180  1.00  0.00           N  
ATOM    723  H   ILE    51      27.004  51.795  39.504  1.00  0.00           H  
ATOM    724  CA  ILE    51      26.768  51.034  41.475  1.00  0.00           C  
ATOM    725  HA  ILE    51      26.019  50.326  41.830  1.00  0.00           H  
ATOM    726  CB  ILE    51      27.999  50.145  41.039  1.00  0.00           C  
ATOM    727  HB  ILE    51      28.853  50.783  40.811  1.00  0.00           H  
ATOM    728  CG2 ILE    51      28.332  49.180  42.179  1.00  0.00           C  
ATOM    729 HG21 ILE    51      27.398  48.659  42.389  1.00  0.00           H  
ATOM    730 HG22 ILE    51      29.134  48.524  41.838  1.00  0.00           H  
ATOM    731 HG23 ILE    51      28.744  49.602  43.095  1.00  0.00           H  
ATOM    732  CG1 ILE    51      27.777  49.297  39.738  1.00  0.00           C  
ATOM    733 HG12 ILE    51      26.965  48.600  39.943  1.00  0.00           H  
ATOM    734 HG13 ILE    51      27.470  49.926  38.903  1.00  0.00           H  
ATOM    735  CD1 ILE    51      29.066  48.513  39.208  1.00  0.00           C  
ATOM    736 HD11 ILE    51      29.001  48.207  38.164  1.00  0.00           H  
ATOM    737 HD12 ILE    51      29.886  49.231  39.192  1.00  0.00           H  
ATOM    738 HD13 ILE    51      29.433  47.734  39.876  1.00  0.00           H  
ATOM    739  C   ILE    51      27.256  52.051  42.467  1.00  0.00           C  
ATOM    740  O   ILE    51      27.645  53.152  41.987  1.00  0.00           O  
ATOM    741  N   PRO    52      27.278  51.788  43.828  1.00  0.00           N  
ATOM    742  CD  PRO    52      26.354  50.873  44.437  1.00  0.00           C  
ATOM    743  HD2 PRO    52      26.850  49.916  44.604  1.00  0.00           H  
ATOM    744  HD3 PRO    52      25.458  50.736  43.832  1.00  0.00           H  
ATOM    745  CG  PRO    52      25.969  51.338  45.792  1.00  0.00           C  
ATOM    746  HG2 PRO    52      25.602  50.531  46.425  1.00  0.00           H  
ATOM    747  HG3 PRO    52      25.155  52.056  45.696  1.00  0.00           H  
ATOM    748  CB  PRO    52      27.235  52.060  46.251  1.00  0.00           C  
ATOM    749  HB2 PRO    52      27.800  51.212  46.638  1.00  0.00           H  
ATOM    750  HB3 PRO    52      27.059  52.761  47.067  1.00  0.00           H  
ATOM    751  CA  PRO    52      27.733  52.664  44.860  1.00  0.00           C  
ATOM    752  HA  PRO    52      27.300  53.661  44.788  1.00  0.00           H  
ATOM    753  C   PRO    52      29.224  52.721  44.925  1.00  0.00           C  
ATOM    754  O   PRO    52      29.934  51.866  44.494  1.00  0.00           O  
ATOM    755  N   THR    53      29.736  53.702  45.648  1.00  0.00           N  
ATOM    756  H   THR    53      29.204  54.423  46.115  1.00  0.00           H  
ATOM    757  CA  THR    53      31.169  53.863  45.914  1.00  0.00           C  
ATOM    758  HA  THR    53      31.640  52.889  45.778  1.00  0.00           H  
ATOM    759  CB  THR    53      31.843  54.780  44.748  1.00  0.00           C  
ATOM    760  HB  THR    53      32.903  54.982  44.906  1.00  0.00           H  
ATOM    761  CG2 THR    53      31.713  54.283  43.300  1.00  0.00           C  
ATOM    762 HG21 THR    53      32.385  54.935  42.742  1.00  0.00           H  
ATOM    763 HG22 THR    53      32.048  53.267  43.094  1.00  0.00           H  
ATOM    764 HG23 THR    53      30.705  54.476  42.933  1.00  0.00           H  
ATOM    765  OG1 THR    53      31.153  56.012  44.714  1.00  0.00           O  
ATOM    766  HG1 THR    53      30.893  56.237  43.818  1.00  0.00           H  
ATOM    767  C   THR    53      31.497  54.482  47.357  1.00  0.00           C  
ATOM    768  O   THR    53      30.654  54.890  48.080  1.00  0.00           O  
ATOM    769  N   ARG    54      32.785  54.254  47.719  1.00  0.00           N  
ATOM    770  H   ARG    54      33.389  53.744  47.091  1.00  0.00           H  
ATOM    771  CA  ARG    54      33.429  54.937  48.889  1.00  0.00           C  
ATOM    772  HA  ARG    54      33.068  55.958  49.018  1.00  0.00           H  
ATOM    773  CB  ARG    54      33.067  54.100  50.198  1.00  0.00           C  
ATOM    774  HB2 ARG    54      32.025  53.784  50.158  1.00  0.00           H  
ATOM    775  HB3 ARG    54      33.639  53.174  50.267  1.00  0.00           H  
ATOM    776  CG  ARG    54      33.253  54.849  51.479  1.00  0.00           C  
ATOM    777  HG2 ARG    54      34.320  55.039  51.594  1.00  0.00           H  
ATOM    778  HG3 ARG    54      32.585  55.711  51.451  1.00  0.00           H  
ATOM    779  CD  ARG    54      32.903  54.183  52.748  1.00  0.00           C  
ATOM    780  HD2 ARG    54      33.243  53.147  52.748  1.00  0.00           H  
ATOM    781  HD3 ARG    54      33.309  54.723  53.603  1.00  0.00           H  
ATOM    782  NE  ARG    54      31.424  54.011  52.981  1.00  0.00           N  
ATOM    783  HE  ARG    54      30.739  54.248  52.278  1.00  0.00           H  
ATOM    784  CZ  ARG    54      30.806  53.346  53.993  1.00  0.00           C  
ATOM    785  NH1 ARG    54      29.506  53.171  53.943  1.00  0.00           N  
ATOM    786 HH11 ARG    54      29.044  53.512  53.112  1.00  0.00           H  
ATOM    787 HH12 ARG    54      29.110  52.679  54.732  1.00  0.00           H  
ATOM    788  NH2 ARG    54      31.339  52.825  55.071  1.00  0.00           N  
ATOM    789 HH21 ARG    54      32.249  53.107  55.407  1.00  0.00           H  
ATOM    790 HH22 ARG    54      30.710  52.402  55.738  1.00  0.00           H  
ATOM    791  C   ARG    54      34.974  54.993  48.833  1.00  0.00           C  
ATOM    792  O   ARG    54      35.609  53.990  48.561  1.00  0.00           O  
ATOM    793  N   VAL    55      35.599  56.199  49.074  1.00  0.00           N  
ATOM    794  H   VAL    55      35.036  57.002  49.313  1.00  0.00           H  
ATOM    795  CA  VAL    55      37.035  56.319  49.243  1.00  0.00           C  
ATOM    796  HA  VAL    55      37.521  55.640  48.543  1.00  0.00           H  
ATOM    797  CB  VAL    55      37.559  57.725  48.800  1.00  0.00           C  
ATOM    798  HB  VAL    55      37.107  58.458  49.468  1.00  0.00           H  
ATOM    799  CG1 VAL    55      39.116  57.778  48.812  1.00  0.00           C  
ATOM    800 HG11 VAL    55      39.493  57.157  47.999  1.00  0.00           H  
ATOM    801 HG12 VAL    55      39.543  58.770  48.668  1.00  0.00           H  
ATOM    802 HG13 VAL    55      39.517  57.320  49.716  1.00  0.00           H  
ATOM    803  CG2 VAL    55      37.083  58.116  47.389  1.00  0.00           C  
ATOM    804 HG21 VAL    55      36.052  58.471  47.393  1.00  0.00           H  
ATOM    805 HG22 VAL    55      37.595  59.049  47.154  1.00  0.00           H  
ATOM    806 HG23 VAL    55      37.345  57.343  46.667  1.00  0.00           H  
ATOM    807  C   VAL    55      37.449  55.986  50.701  1.00  0.00           C  
ATOM    808  O   VAL    55      36.758  56.276  51.677  1.00  0.00           O  
ATOM    809  N   ILE    56      38.584  55.198  50.821  1.00  0.00           N  
ATOM    810  H   ILE    56      39.012  54.956  49.939  1.00  0.00           H  
ATOM    811  CA  ILE    56      39.126  54.822  52.186  1.00  0.00           C  
ATOM    812  HA  ILE    56      38.737  55.494  52.951  1.00  0.00           H  
ATOM    813  CB  ILE    56      38.711  53.378  52.544  1.00  0.00           C  
ATOM    814  HB  ILE    56      39.286  52.819  51.807  1.00  0.00           H  
ATOM    815  CG2 ILE    56      39.354  52.985  53.808  1.00  0.00           C  
ATOM    816 HG21 ILE    56      38.760  53.515  54.553  1.00  0.00           H  
ATOM    817 HG22 ILE    56      39.302  51.914  54.001  1.00  0.00           H  
ATOM    818 HG23 ILE    56      40.361  53.345  54.016  1.00  0.00           H  
ATOM    819  CG1 ILE    56      37.180  53.130  52.348  1.00  0.00           C  
ATOM    820 HG12 ILE    56      36.642  53.864  52.948  1.00  0.00           H  
ATOM    821 HG13 ILE    56      36.771  53.243  51.344  1.00  0.00           H  
ATOM    822  CD1 ILE    56      36.745  51.715  52.627  1.00  0.00           C  
ATOM    823 HD11 ILE    56      36.863  51.518  53.693  1.00  0.00           H  
ATOM    824 HD12 ILE    56      35.705  51.556  52.342  1.00  0.00           H  
ATOM    825 HD13 ILE    56      37.420  50.980  52.190  1.00  0.00           H  
ATOM    826  C   ILE    56      40.653  54.932  52.006  1.00  0.00           C  
ATOM    827  O   ILE    56      41.377  53.995  51.643  1.00  0.00           O  
ATOM    828  N   ASN    57      41.045  56.134  52.165  1.00  0.00           N  
ATOM    829  H   ASN    57      40.438  56.743  52.695  1.00  0.00           H  
ATOM    830  CA  ASN    57      42.354  56.648  51.709  1.00  0.00           C  
ATOM    831  HA  ASN    57      42.557  56.386  50.670  1.00  0.00           H  
ATOM    832  CB  ASN    57      42.300  58.152  51.719  1.00  0.00           C  
ATOM    833  HB2 ASN    57      41.403  58.349  51.131  1.00  0.00           H  
ATOM    834  HB3 ASN    57      42.161  58.572  52.716  1.00  0.00           H  
ATOM    835  CG  ASN    57      43.469  58.733  50.970  1.00  0.00           C  
ATOM    836  OD1 ASN    57      44.664  58.671  51.337  1.00  0.00           O  
ATOM    837  ND2 ASN    57      43.163  59.485  49.900  1.00  0.00           N  
ATOM    838 HD21 ASN    57      43.955  60.007  49.553  1.00  0.00           H  
ATOM    839 HD22 ASN    57      42.193  59.692  49.705  1.00  0.00           H  
ATOM    840  C   ASN    57      43.476  56.127  52.582  1.00  0.00           C  
ATOM    841  O   ASN    57      43.596  56.426  53.750  1.00  0.00           O  
ATOM    842  N   HIE    58      44.361  55.329  52.019  1.00  0.00           N  
ATOM    843  H   HIE    58      44.215  55.034  51.064  1.00  0.00           H  
ATOM    844  CA  HIE    58      45.311  54.503  52.800  1.00  0.00           C  
ATOM    845  HA  HIE    58      44.721  53.993  53.561  1.00  0.00           H  
ATOM    846  CB  HIE    58      45.925  53.456  51.978  1.00  0.00           C  
ATOM    847  HB2 HIE    58      46.458  52.734  52.596  1.00  0.00           H  
ATOM    848  HB3 HIE    58      45.130  53.011  51.379  1.00  0.00           H  
ATOM    849  CG  HIE    58      47.045  53.971  51.093  1.00  0.00           C  
ATOM    850  ND1 HIE    58      46.783  54.557  49.931  1.00  0.00           N  
ATOM    851  CE1 HIE    58      47.987  54.978  49.527  1.00  0.00           C  
ATOM    852  HE1 HIE    58      48.209  55.493  48.604  1.00  0.00           H  
ATOM    853  NE2 HIE    58      48.959  54.631  50.291  1.00  0.00           N  
ATOM    854  HE2 HIE    58      49.944  54.826  50.180  1.00  0.00           H  
ATOM    855  CD2 HIE    58      48.306  54.028  51.445  1.00  0.00           C  
ATOM    856  HD2 HIE    58      48.751  53.573  52.317  1.00  0.00           H  
ATOM    857  C   HIE    58      46.291  55.362  53.584  1.00  0.00           C  
ATOM    858  O   HIE    58      46.952  54.873  54.445  1.00  0.00           O  
ATOM    859  N   LYS    59      46.534  56.666  53.219  1.00  0.00           N  
ATOM    860  H   LYS    59      46.058  56.956  52.377  1.00  0.00           H  
ATOM    861  CA  LYS    59      47.396  57.563  53.965  1.00  0.00           C  
ATOM    862  HA  LYS    59      48.417  57.205  54.101  1.00  0.00           H  
ATOM    863  CB  LYS    59      47.536  58.999  53.309  1.00  0.00           C  
ATOM    864  HB2 LYS    59      46.525  59.404  53.263  1.00  0.00           H  
ATOM    865  HB3 LYS    59      48.217  59.615  53.895  1.00  0.00           H  
ATOM    866  CG  LYS    59      48.083  58.958  51.871  1.00  0.00           C  
ATOM    867  HG2 LYS    59      47.394  58.355  51.280  1.00  0.00           H  
ATOM    868  HG3 LYS    59      48.219  59.952  51.444  1.00  0.00           H  
ATOM    869  CD  LYS    59      49.501  58.375  51.781  1.00  0.00           C  
ATOM    870  HD2 LYS    59      50.136  58.824  52.544  1.00  0.00           H  
ATOM    871  HD3 LYS    59      49.468  57.294  51.919  1.00  0.00           H  
ATOM    872  CE  LYS    59      50.102  58.770  50.510  1.00  0.00           C  
ATOM    873  HE2 LYS    59      49.377  58.713  49.698  1.00  0.00           H  
ATOM    874  HE3 LYS    59      50.261  59.838  50.656  1.00  0.00           H  
ATOM    875  NZ  LYS    59      51.313  58.038  50.078  1.00  0.00           N  
ATOM    876  HZ1 LYS    59      51.044  57.086  49.874  1.00  0.00           H  
ATOM    877  HZ2 LYS    59      51.752  58.437  49.261  1.00  0.00           H  
ATOM    878  HZ3 LYS    59      52.040  58.170  50.766  1.00  0.00           H  
ATOM    879  C   LYS    59      46.927  57.717  55.390  1.00  0.00           C  
ATOM    880  O   LYS    59      47.715  58.034  56.247  1.00  0.00           O  
ATOM    881  N   LEU    60      45.678  57.607  55.704  1.00  0.00           N  
ATOM    882  H   LEU    60      45.063  57.301  54.963  1.00  0.00           H  
ATOM    883  CA  LEU    60      45.066  57.999  56.952  1.00  0.00           C  
ATOM    884  HA  LEU    60      45.475  58.937  57.328  1.00  0.00           H  
ATOM    885  CB  LEU    60      43.486  58.186  56.796  1.00  0.00           C  
ATOM    886  HB2 LEU    60      43.061  57.192  56.653  1.00  0.00           H  
ATOM    887  HB3 LEU    60      43.003  58.547  57.704  1.00  0.00           H  
ATOM    888  CG  LEU    60      42.898  59.109  55.819  1.00  0.00           C  
ATOM    889  HG  LEU    60      43.284  58.875  54.827  1.00  0.00           H  
ATOM    890  CD1 LEU    60      41.354  59.099  55.728  1.00  0.00           C  
ATOM    891 HD11 LEU    60      41.102  59.791  54.923  1.00  0.00           H  
ATOM    892 HD12 LEU    60      40.955  58.115  55.482  1.00  0.00           H  
ATOM    893 HD13 LEU    60      40.864  59.401  56.654  1.00  0.00           H  
ATOM    894  CD2 LEU    60      43.333  60.498  56.184  1.00  0.00           C  
ATOM    895 HD21 LEU    60      42.970  60.784  57.171  1.00  0.00           H  
ATOM    896 HD22 LEU    60      44.411  60.594  56.315  1.00  0.00           H  
ATOM    897 HD23 LEU    60      42.883  61.243  55.528  1.00  0.00           H  
ATOM    898  C   LEU    60      45.317  57.037  58.169  1.00  0.00           C  
ATOM    899  O   LEU    60      44.453  57.012  59.028  1.00  0.00           O  
ATOM    900  N   TYR    61      46.301  56.157  58.154  1.00  0.00           N  
ATOM    901  H   TYR    61      47.051  56.324  57.499  1.00  0.00           H  
ATOM    902  CA  TYR    61      46.418  54.932  58.987  1.00  0.00           C  
ATOM    903  HA  TYR    61      45.960  55.061  59.968  1.00  0.00           H  
ATOM    904  CB  TYR    61      45.686  53.810  58.228  1.00  0.00           C  
ATOM    905  HB2 TYR    61      46.264  53.483  57.364  1.00  0.00           H  
ATOM    906  HB3 TYR    61      45.460  52.996  58.917  1.00  0.00           H  
ATOM    907  CG  TYR    61      44.248  54.035  57.748  1.00  0.00           C  
ATOM    908  CD1 TYR    61      44.023  54.101  56.319  1.00  0.00           C  
ATOM    909  HD1 TYR    61      44.866  53.902  55.674  1.00  0.00           H  
ATOM    910  CE1 TYR    61      42.738  54.314  55.834  1.00  0.00           C  
ATOM    911  HE1 TYR    61      42.596  54.391  54.766  1.00  0.00           H  
ATOM    912  CZ  TYR    61      41.699  54.676  56.711  1.00  0.00           C  
ATOM    913  OH  TYR    61      40.486  54.956  56.242  1.00  0.00           O  
ATOM    914  HH  TYR    61      40.320  54.579  55.375  1.00  0.00           H  
ATOM    915  CE2 TYR    61      41.869  54.531  58.079  1.00  0.00           C  
ATOM    916  HE2 TYR    61      41.035  54.655  58.753  1.00  0.00           H  
ATOM    917  CD2 TYR    61      43.146  54.193  58.545  1.00  0.00           C  
ATOM    918  HD2 TYR    61      43.265  54.109  59.616  1.00  0.00           H  
ATOM    919  C   TYR    61      47.915  54.656  59.241  1.00  0.00           C  
ATOM    920  O   TYR    61      48.788  54.742  58.423  1.00  0.00           O  
ATOM    921  N   LYS    62      48.195  54.186  60.522  1.00  0.00           N  
ATOM    922  H   LYS    62      47.401  53.955  61.102  1.00  0.00           H  
ATOM    923  CA  LYS    62      49.591  53.938  61.050  1.00  0.00           C  
ATOM    924  HA  LYS    62      50.330  54.682  60.750  1.00  0.00           H  
ATOM    925  CB  LYS    62      49.595  53.638  62.505  1.00  0.00           C  
ATOM    926  HB2 LYS    62      48.715  53.010  62.638  1.00  0.00           H  
ATOM    927  HB3 LYS    62      50.466  53.104  62.886  1.00  0.00           H  
ATOM    928  CG  LYS    62      49.428  54.975  63.371  1.00  0.00           C  
ATOM    929  HG2 LYS    62      50.208  55.629  62.981  1.00  0.00           H  
ATOM    930  HG3 LYS    62      48.458  55.374  63.072  1.00  0.00           H  
ATOM    931  CD  LYS    62      49.502  54.931  64.882  1.00  0.00           C  
ATOM    932  HD2 LYS    62      50.500  54.560  65.119  1.00  0.00           H  
ATOM    933  HD3 LYS    62      49.388  55.945  65.266  1.00  0.00           H  
ATOM    934  CE  LYS    62      48.472  53.918  65.477  1.00  0.00           C  
ATOM    935  HE2 LYS    62      48.671  52.966  64.984  1.00  0.00           H  
ATOM    936  HE3 LYS    62      48.589  53.847  66.558  1.00  0.00           H  
ATOM    937  NZ  LYS    62      47.031  54.361  65.166  1.00  0.00           N  
ATOM    938  HZ1 LYS    62      46.939  54.330  64.160  1.00  0.00           H  
ATOM    939  HZ2 LYS    62      46.403  53.770  65.692  1.00  0.00           H  
ATOM    940  HZ3 LYS    62      46.824  55.259  65.578  1.00  0.00           H  
ATOM    941  C   LYS    62      50.109  52.654  60.337  1.00  0.00           C  
ATOM    942  O   LYS    62      51.215  52.747  59.755  1.00  0.00           O  
ATOM    943  N   ASN    63      49.397  51.511  60.409  1.00  0.00           N  
ATOM    944  H   ASN    63      48.460  51.412  60.772  1.00  0.00           H  
ATOM    945  CA  ASN    63      49.900  50.241  59.936  1.00  0.00           C  
ATOM    946  HA  ASN    63      50.779  50.478  59.336  1.00  0.00           H  
ATOM    947  CB  ASN    63      50.400  49.353  61.105  1.00  0.00           C  
ATOM    948  HB2 ASN    63      50.912  48.533  60.602  1.00  0.00           H  
ATOM    949  HB3 ASN    63      51.046  49.860  61.822  1.00  0.00           H  
ATOM    950  CG  ASN    63      49.293  48.673  61.927  1.00  0.00           C  
ATOM    951  OD1 ASN    63      48.090  48.939  61.659  1.00  0.00           O  
ATOM    952  ND2 ASN    63      49.493  47.683  62.753  1.00  0.00           N  
ATOM    953 HD21 ASN    63      48.706  47.198  63.161  1.00  0.00           H  
ATOM    954 HD22 ASN    63      50.460  47.435  62.903  1.00  0.00           H  
ATOM    955  C   ASN    63      48.906  49.486  58.965  1.00  0.00           C  
ATOM    956  O   ASN    63      47.759  49.832  58.860  1.00  0.00           O  
ATOM    957  N   ARG    64      49.331  48.378  58.265  1.00  0.00           N  
ATOM    958  H   ARG    64      50.322  48.212  58.167  1.00  0.00           H  
ATOM    959  CA  ARG    64      48.425  47.617  57.374  1.00  0.00           C  
ATOM    960  HA  ARG    64      48.029  48.216  56.554  1.00  0.00           H  
ATOM    961  CB  ARG    64      49.196  46.495  56.674  1.00  0.00           C  
ATOM    962  HB2 ARG    64      50.142  46.881  56.295  1.00  0.00           H  
ATOM    963  HB3 ARG    64      49.254  45.617  57.317  1.00  0.00           H  
ATOM    964  CG  ARG    64      48.646  45.978  55.379  1.00  0.00           C  
ATOM    965  HG2 ARG    64      47.755  45.398  55.618  1.00  0.00           H  
ATOM    966  HG3 ARG    64      48.309  46.792  54.737  1.00  0.00           H  
ATOM    967  CD  ARG    64      49.574  44.976  54.637  1.00  0.00           C  
ATOM    968  HD2 ARG    64      49.904  44.194  55.320  1.00  0.00           H  
ATOM    969  HD3 ARG    64      48.943  44.496  53.889  1.00  0.00           H  
ATOM    970  NE  ARG    64      50.704  45.645  53.989  1.00  0.00           N  
ATOM    971  HE  ARG    64      50.462  46.587  53.714  1.00  0.00           H  
ATOM    972  CZ  ARG    64      51.936  45.227  53.813  1.00  0.00           C  
ATOM    973  NH1 ARG    64      52.301  43.989  54.079  1.00  0.00           N  
ATOM    974 HH11 ARG    64      51.661  43.235  54.282  1.00  0.00           H  
ATOM    975 HH12 ARG    64      53.267  43.803  53.849  1.00  0.00           H  
ATOM    976  NH2 ARG    64      52.826  45.949  53.209  1.00  0.00           N  
ATOM    977 HH21 ARG    64      52.653  46.852  52.791  1.00  0.00           H  
ATOM    978 HH22 ARG    64      53.781  45.646  53.337  1.00  0.00           H  
ATOM    979  C   ARG    64      47.185  47.037  57.989  1.00  0.00           C  
ATOM    980  O   ARG    64      46.123  47.137  57.376  1.00  0.00           O  
ATOM    981  N   VAL    65      47.241  46.610  59.231  1.00  0.00           N  
ATOM    982  H   VAL    65      48.131  46.713  59.698  1.00  0.00           H  
ATOM    983  CA  VAL    65      46.131  46.185  60.056  1.00  0.00           C  
ATOM    984  HA  VAL    65      45.600  45.429  59.478  1.00  0.00           H  
ATOM    985  CB  VAL    65      46.566  45.627  61.426  1.00  0.00           C  
ATOM    986  HB  VAL    65      47.076  46.479  61.877  1.00  0.00           H  
ATOM    987  CG1 VAL    65      45.432  45.146  62.317  1.00  0.00           C  
ATOM    988 HG11 VAL    65      45.861  44.693  63.211  1.00  0.00           H  
ATOM    989 HG12 VAL    65      44.852  45.947  62.775  1.00  0.00           H  
ATOM    990 HG13 VAL    65      44.846  44.389  61.796  1.00  0.00           H  
ATOM    991  CG2 VAL    65      47.592  44.431  61.241  1.00  0.00           C  
ATOM    992 HG21 VAL    65      47.125  43.583  60.740  1.00  0.00           H  
ATOM    993 HG22 VAL    65      48.499  44.786  60.751  1.00  0.00           H  
ATOM    994 HG23 VAL    65      47.914  44.128  62.237  1.00  0.00           H  
ATOM    995  C   VAL    65      45.044  47.265  60.271  1.00  0.00           C  
ATOM    996  O   VAL    65      43.767  47.060  60.353  1.00  0.00           O  
ATOM    997  N   GLU    66      45.461  48.486  60.492  1.00  0.00           N  
ATOM    998  H   GLU    66      46.455  48.661  60.476  1.00  0.00           H  
ATOM    999  CA  GLU    66      44.575  49.621  60.813  1.00  0.00           C  
ATOM   1000  HA  GLU    66      43.826  49.228  61.501  1.00  0.00           H  
ATOM   1001  CB  GLU    66      45.366  50.844  61.406  1.00  0.00           C  
ATOM   1002  HB2 GLU    66      45.920  50.471  62.267  1.00  0.00           H  
ATOM   1003  HB3 GLU    66      46.066  51.317  60.717  1.00  0.00           H  
ATOM   1004  CG  GLU    66      44.317  51.900  61.809  1.00  0.00           C  
ATOM   1005  HG2 GLU    66      44.079  52.364  60.852  1.00  0.00           H  
ATOM   1006  HG3 GLU    66      43.399  51.446  62.183  1.00  0.00           H  
ATOM   1007  CD  GLU    66      44.819  53.095  62.714  1.00  0.00           C  
ATOM   1008  OE1 GLU    66      43.962  53.470  63.495  1.00  0.00           O  
ATOM   1009  OE2 GLU    66      45.925  53.665  62.493  1.00  0.00           O  
ATOM   1010  C   GLU    66      43.852  50.014  59.483  1.00  0.00           C  
ATOM   1011  O   GLU    66      42.733  50.424  59.559  1.00  0.00           O  
ATOM   1012  N   PHE    67      44.591  49.996  58.315  1.00  0.00           N  
ATOM   1013  H   PHE    67      45.560  49.720  58.390  1.00  0.00           H  
ATOM   1014  CA  PHE    67      43.995  50.317  56.949  1.00  0.00           C  
ATOM   1015  HA  PHE    67      43.451  51.257  57.034  1.00  0.00           H  
ATOM   1016  CB  PHE    67      45.145  50.415  55.882  1.00  0.00           C  
ATOM   1017  HB2 PHE    67      45.638  51.360  56.113  1.00  0.00           H  
ATOM   1018  HB3 PHE    67      45.809  49.568  56.053  1.00  0.00           H  
ATOM   1019  CG  PHE    67      44.851  50.428  54.385  1.00  0.00           C  
ATOM   1020  CD1 PHE    67      43.813  51.218  53.931  1.00  0.00           C  
ATOM   1021  HD1 PHE    67      43.166  51.813  54.559  1.00  0.00           H  
ATOM   1022  CE1 PHE    67      43.353  51.336  52.607  1.00  0.00           C  
ATOM   1023  HE1 PHE    67      42.527  51.961  52.304  1.00  0.00           H  
ATOM   1024  CZ  PHE    67      43.984  50.537  51.655  1.00  0.00           C  
ATOM   1025  HZ  PHE    67      43.766  50.643  50.602  1.00  0.00           H  
ATOM   1026  CE2 PHE    67      45.033  49.589  52.130  1.00  0.00           C  
ATOM   1027  HE2 PHE    67      45.421  48.860  51.434  1.00  0.00           H  
ATOM   1028  CD2 PHE    67      45.418  49.555  53.473  1.00  0.00           C  
ATOM   1029  HD2 PHE    67      46.234  48.981  53.887  1.00  0.00           H  
ATOM   1030  C   PHE    67      43.040  49.233  56.559  1.00  0.00           C  
ATOM   1031  O   PHE    67      41.884  49.536  56.184  1.00  0.00           O  
ATOM   1032  N   ASP    68      43.259  47.868  56.720  1.00  0.00           N  
ATOM   1033  H   ASP    68      44.155  47.548  57.059  1.00  0.00           H  
ATOM   1034  CA  ASP    68      42.333  46.822  56.340  1.00  0.00           C  
ATOM   1035  HA  ASP    68      41.854  47.168  55.424  1.00  0.00           H  
ATOM   1036  CB  ASP    68      43.052  45.583  55.930  1.00  0.00           C  
ATOM   1037  HB2 ASP    68      42.373  44.916  55.400  1.00  0.00           H  
ATOM   1038  HB3 ASP    68      43.650  45.958  55.099  1.00  0.00           H  
ATOM   1039  CG  ASP    68      43.801  44.756  56.976  1.00  0.00           C  
ATOM   1040  OD1 ASP    68      44.709  43.918  56.654  1.00  0.00           O  
ATOM   1041  OD2 ASP    68      43.561  45.003  58.161  1.00  0.00           O  
ATOM   1042  C   ASP    68      41.130  46.635  57.284  1.00  0.00           C  
ATOM   1043  O   ASP    68      40.113  46.144  56.837  1.00  0.00           O  
ATOM   1044  N   SER    69      41.184  46.999  58.564  1.00  0.00           N  
ATOM   1045  H   SER    69      42.046  47.215  59.044  1.00  0.00           H  
ATOM   1046  CA  SER    69      40.035  46.965  59.474  1.00  0.00           C  
ATOM   1047  HA  SER    69      39.533  46.005  59.353  1.00  0.00           H  
ATOM   1048  CB  SER    69      40.453  47.114  60.966  1.00  0.00           C  
ATOM   1049  HB2 SER    69      40.899  48.078  61.212  1.00  0.00           H  
ATOM   1050  HB3 SER    69      39.605  46.956  61.633  1.00  0.00           H  
ATOM   1051  OG  SER    69      41.413  46.148  61.177  1.00  0.00           O  
ATOM   1052  HG  SER    69      42.218  46.423  60.733  1.00  0.00           H  
ATOM   1053  C   SER    69      39.144  48.164  59.207  1.00  0.00           C  
ATOM   1054  O   SER    69      37.908  48.208  59.388  1.00  0.00           O  
ATOM   1055  N   ALA    70      39.739  49.281  58.702  1.00  0.00           N  
ATOM   1056  H   ALA    70      40.738  49.157  58.615  1.00  0.00           H  
ATOM   1057  CA  ALA    70      38.971  50.358  58.068  1.00  0.00           C  
ATOM   1058  HA  ALA    70      38.184  50.735  58.721  1.00  0.00           H  
ATOM   1059  CB  ALA    70      39.945  51.536  57.869  1.00  0.00           C  
ATOM   1060  HB1 ALA    70      39.399  52.466  57.718  1.00  0.00           H  
ATOM   1061  HB2 ALA    70      40.484  51.700  58.803  1.00  0.00           H  
ATOM   1062  HB3 ALA    70      40.639  51.439  57.034  1.00  0.00           H  
ATOM   1063  C   ALA    70      38.348  49.975  56.726  1.00  0.00           C  
ATOM   1064  O   ALA    70      37.313  50.607  56.457  1.00  0.00           O  
ATOM   1065  N   ILE    71      38.851  48.955  55.968  1.00  0.00           N  
ATOM   1066  H   ILE    71      39.712  48.493  56.226  1.00  0.00           H  
ATOM   1067  CA  ILE    71      37.918  48.462  54.903  1.00  0.00           C  
ATOM   1068  HA  ILE    71      37.325  49.298  54.532  1.00  0.00           H  
ATOM   1069  CB  ILE    71      38.729  47.778  53.737  1.00  0.00           C  
ATOM   1070  HB  ILE    71      39.345  46.977  54.146  1.00  0.00           H  
ATOM   1071  CG2 ILE    71      37.768  47.125  52.688  1.00  0.00           C  
ATOM   1072 HG21 ILE    71      37.290  47.821  51.999  1.00  0.00           H  
ATOM   1073 HG22 ILE    71      38.279  46.352  52.115  1.00  0.00           H  
ATOM   1074 HG23 ILE    71      37.094  46.397  53.140  1.00  0.00           H  
ATOM   1075  CG1 ILE    71      39.615  48.794  53.004  1.00  0.00           C  
ATOM   1076 HG12 ILE    71      39.055  49.562  52.472  1.00  0.00           H  
ATOM   1077 HG13 ILE    71      40.309  49.156  53.763  1.00  0.00           H  
ATOM   1078  CD1 ILE    71      40.534  48.319  51.877  1.00  0.00           C  
ATOM   1079 HD11 ILE    71      41.217  47.516  52.151  1.00  0.00           H  
ATOM   1080 HD12 ILE    71      39.908  47.805  51.147  1.00  0.00           H  
ATOM   1081 HD13 ILE    71      41.096  49.209  51.594  1.00  0.00           H  
ATOM   1082  C   ILE    71      36.929  47.496  55.498  1.00  0.00           C  
ATOM   1083  O   ILE    71      35.713  47.566  55.204  1.00  0.00           O  
ATOM   1084  N   ASP    72      37.299  46.514  56.338  1.00  0.00           N  
ATOM   1085  H   ASP    72      38.281  46.423  56.557  1.00  0.00           H  
ATOM   1086  CA  ASP    72      36.400  45.378  56.721  1.00  0.00           C  
ATOM   1087  HA  ASP    72      36.053  44.900  55.805  1.00  0.00           H  
ATOM   1088  CB  ASP    72      37.216  44.482  57.624  1.00  0.00           C  
ATOM   1089  HB2 ASP    72      38.226  44.286  57.264  1.00  0.00           H  
ATOM   1090  HB3 ASP    72      37.419  44.966  58.579  1.00  0.00           H  
ATOM   1091  CG  ASP    72      36.629  43.070  57.888  1.00  0.00           C  
ATOM   1092  OD1 ASP    72      36.255  42.359  57.000  1.00  0.00           O  
ATOM   1093  OD2 ASP    72      36.555  42.749  59.063  1.00  0.00           O  
ATOM   1094  C   ASP    72      35.096  45.786  57.435  1.00  0.00           C  
ATOM   1095  O   ASP    72      34.094  45.142  57.152  1.00  0.00           O  
ATOM   1096  N   LEU    73      35.132  46.888  58.107  1.00  0.00           N  
ATOM   1097  H   LEU    73      36.004  47.398  58.106  1.00  0.00           H  
ATOM   1098  CA  LEU    73      33.939  47.555  58.612  1.00  0.00           C  
ATOM   1099  HA  LEU    73      33.651  46.878  59.416  1.00  0.00           H  
ATOM   1100  CB  LEU    73      34.250  48.950  59.076  1.00  0.00           C  
ATOM   1101  HB2 LEU    73      35.030  48.899  59.836  1.00  0.00           H  
ATOM   1102  HB3 LEU    73      34.715  49.450  58.226  1.00  0.00           H  
ATOM   1103  CG  LEU    73      33.104  49.838  59.472  1.00  0.00           C  
ATOM   1104  HG  LEU    73      32.332  49.747  58.707  1.00  0.00           H  
ATOM   1105  CD1 LEU    73      32.603  49.345  60.779  1.00  0.00           C  
ATOM   1106 HD11 LEU    73      33.293  49.446  61.616  1.00  0.00           H  
ATOM   1107 HD12 LEU    73      31.683  49.875  61.024  1.00  0.00           H  
ATOM   1108 HD13 LEU    73      32.227  48.323  60.810  1.00  0.00           H  
ATOM   1109  CD2 LEU    73      33.627  51.210  59.464  1.00  0.00           C  
ATOM   1110 HD21 LEU    73      34.281  51.422  60.311  1.00  0.00           H  
ATOM   1111 HD22 LEU    73      34.150  51.510  58.556  1.00  0.00           H  
ATOM   1112 HD23 LEU    73      32.910  52.031  59.479  1.00  0.00           H  
ATOM   1113  C   LEU    73      32.828  47.574  57.565  1.00  0.00           C  
ATOM   1114  O   LEU    73      31.752  47.348  57.933  1.00  0.00           O  
ATOM   1115  N   VAL    74      33.175  47.980  56.323  1.00  0.00           N  
ATOM   1116  H   VAL    74      34.120  48.249  56.092  1.00  0.00           H  
ATOM   1117  CA  VAL    74      32.304  48.315  55.131  1.00  0.00           C  
ATOM   1118  HA  VAL    74      31.439  48.931  55.377  1.00  0.00           H  
ATOM   1119  CB  VAL    74      33.092  49.197  54.180  1.00  0.00           C  
ATOM   1120  HB  VAL    74      33.819  48.504  53.757  1.00  0.00           H  
ATOM   1121  CG1 VAL    74      32.258  49.790  53.048  1.00  0.00           C  
ATOM   1122 HG11 VAL    74      32.104  49.085  52.231  1.00  0.00           H  
ATOM   1123 HG12 VAL    74      31.298  50.145  53.425  1.00  0.00           H  
ATOM   1124 HG13 VAL    74      32.812  50.606  52.585  1.00  0.00           H  
ATOM   1125  CG2 VAL    74      33.779  50.339  54.794  1.00  0.00           C  
ATOM   1126 HG21 VAL    74      34.167  51.053  54.067  1.00  0.00           H  
ATOM   1127 HG22 VAL    74      33.201  50.951  55.486  1.00  0.00           H  
ATOM   1128 HG23 VAL    74      34.586  49.927  55.400  1.00  0.00           H  
ATOM   1129  C   VAL    74      31.818  47.076  54.422  1.00  0.00           C  
ATOM   1130  O   VAL    74      30.744  46.942  53.897  1.00  0.00           O  
ATOM   1131  N   LEU    75      32.648  45.988  54.365  1.00  0.00           N  
ATOM   1132  H   LEU    75      33.456  46.017  54.970  1.00  0.00           H  
ATOM   1133  CA  LEU    75      32.237  44.659  53.914  1.00  0.00           C  
ATOM   1134  HA  LEU    75      31.824  44.831  52.920  1.00  0.00           H  
ATOM   1135  CB  LEU    75      33.532  43.820  53.750  1.00  0.00           C  
ATOM   1136  HB2 LEU    75      33.965  43.640  54.734  1.00  0.00           H  
ATOM   1137  HB3 LEU    75      33.199  42.918  53.237  1.00  0.00           H  
ATOM   1138  CG  LEU    75      34.749  44.420  52.972  1.00  0.00           C  
ATOM   1139  HG  LEU    75      35.133  45.294  53.498  1.00  0.00           H  
ATOM   1140  CD1 LEU    75      35.936  43.487  52.832  1.00  0.00           C  
ATOM   1141 HD11 LEU    75      36.806  43.858  52.290  1.00  0.00           H  
ATOM   1142 HD12 LEU    75      36.296  43.106  53.788  1.00  0.00           H  
ATOM   1143 HD13 LEU    75      35.546  42.608  52.319  1.00  0.00           H  
ATOM   1144  CD2 LEU    75      34.265  44.802  51.556  1.00  0.00           C  
ATOM   1145 HD21 LEU    75      33.879  43.970  50.966  1.00  0.00           H  
ATOM   1146 HD22 LEU    75      33.496  45.570  51.636  1.00  0.00           H  
ATOM   1147 HD23 LEU    75      35.175  45.261  51.170  1.00  0.00           H  
ATOM   1148  C   LEU    75      31.067  44.041  54.731  1.00  0.00           C  
ATOM   1149  O   LEU    75      30.046  43.562  54.196  1.00  0.00           O  
ATOM   1150  N   GLU    76      31.116  44.319  55.998  1.00  0.00           N  
ATOM   1151  H   GLU    76      31.958  44.752  56.350  1.00  0.00           H  
ATOM   1152  CA  GLU    76      29.972  44.061  56.927  1.00  0.00           C  
ATOM   1153  HA  GLU    76      29.523  43.101  56.671  1.00  0.00           H  
ATOM   1154  CB  GLU    76      30.453  43.827  58.417  1.00  0.00           C  
ATOM   1155  HB2 GLU    76      30.860  44.695  58.936  1.00  0.00           H  
ATOM   1156  HB3 GLU    76      29.604  43.616  59.067  1.00  0.00           H  
ATOM   1157  CG  GLU    76      31.477  42.640  58.543  1.00  0.00           C  
ATOM   1158  HG2 GLU    76      32.371  42.904  57.979  1.00  0.00           H  
ATOM   1159  HG3 GLU    76      31.723  42.659  59.605  1.00  0.00           H  
ATOM   1160  CD  GLU    76      30.812  41.304  58.132  1.00  0.00           C  
ATOM   1161  OE1 GLU    76      31.557  40.465  57.727  1.00  0.00           O  
ATOM   1162  OE2 GLU    76      29.595  41.131  58.426  1.00  0.00           O  
ATOM   1163  C   GLU    76      28.881  45.092  56.931  1.00  0.00           C  
ATOM   1164  O   GLU    76      27.863  44.851  57.424  1.00  0.00           O  
ATOM   1165  N   GLU    77      29.076  46.304  56.319  1.00  0.00           N  
ATOM   1166  H   GLU    77      30.035  46.435  56.031  1.00  0.00           H  
ATOM   1167  CA  GLU    77      28.053  47.284  56.120  1.00  0.00           C  
ATOM   1168  HA  GLU    77      27.466  47.213  57.036  1.00  0.00           H  
ATOM   1169  CB  GLU    77      28.651  48.680  56.018  1.00  0.00           C  
ATOM   1170  HB2 GLU    77      29.415  48.820  56.783  1.00  0.00           H  
ATOM   1171  HB3 GLU    77      29.045  48.818  55.011  1.00  0.00           H  
ATOM   1172  CG  GLU    77      27.558  49.685  56.200  1.00  0.00           C  
ATOM   1173  HG2 GLU    77      26.759  49.596  55.464  1.00  0.00           H  
ATOM   1174  HG3 GLU    77      27.082  49.548  57.171  1.00  0.00           H  
ATOM   1175  CD  GLU    77      28.016  51.067  56.121  1.00  0.00           C  
ATOM   1176  OE1 GLU    77      27.170  51.999  55.932  1.00  0.00           O  
ATOM   1177  OE2 GLU    77      29.237  51.411  56.226  1.00  0.00           O  
ATOM   1178  C   GLU    77      27.196  46.829  54.944  1.00  0.00           C  
ATOM   1179  O   GLU    77      25.967  46.735  55.045  1.00  0.00           O  
ATOM   1180  N   PHE    78      27.889  46.497  53.802  1.00  0.00           N  
ATOM   1181  H   PHE    78      28.894  46.604  53.810  1.00  0.00           H  
ATOM   1182  CA  PHE    78      27.337  46.054  52.527  1.00  0.00           C  
ATOM   1183  HA  PHE    78      26.349  46.512  52.570  1.00  0.00           H  
ATOM   1184  CB  PHE    78      28.312  46.578  51.536  1.00  0.00           C  
ATOM   1185  HB2 PHE    78      29.318  46.393  51.912  1.00  0.00           H  
ATOM   1186  HB3 PHE    78      28.194  46.100  50.564  1.00  0.00           H  
ATOM   1187  CG  PHE    78      28.160  48.152  51.240  1.00  0.00           C  
ATOM   1188  CD1 PHE    78      28.943  49.121  51.867  1.00  0.00           C  
ATOM   1189  HD1 PHE    78      29.605  48.813  52.663  1.00  0.00           H  
ATOM   1190  CE1 PHE    78      28.528  50.469  51.798  1.00  0.00           C  
ATOM   1191  HE1 PHE    78      29.043  51.268  52.312  1.00  0.00           H  
ATOM   1192  CZ  PHE    78      27.592  50.821  50.799  1.00  0.00           C  
ATOM   1193  HZ  PHE    78      27.237  51.823  50.605  1.00  0.00           H  
ATOM   1194  CE2 PHE    78      27.006  49.796  50.070  1.00  0.00           C  
ATOM   1195  HE2 PHE    78      26.266  50.124  49.355  1.00  0.00           H  
ATOM   1196  CD2 PHE    78      27.327  48.485  50.165  1.00  0.00           C  
ATOM   1197  HD2 PHE    78      26.880  47.738  49.526  1.00  0.00           H  
ATOM   1198  C   PHE    78      27.023  44.497  52.367  1.00  0.00           C  
ATOM   1199  O   PHE    78      26.745  44.019  51.283  1.00  0.00           O  
ATOM   1200  N   SER    79      27.152  43.737  53.467  1.00  0.00           N  
ATOM   1201  H   SER    79      27.498  44.167  54.313  1.00  0.00           H  
ATOM   1202  CA  SER    79      26.783  42.289  53.431  1.00  0.00           C  
ATOM   1203  HA  SER    79      27.157  42.032  54.422  1.00  0.00           H  
ATOM   1204  CB  SER    79      25.220  42.108  53.464  1.00  0.00           C  
ATOM   1205  HB2 SER    79      24.847  42.207  52.445  1.00  0.00           H  
ATOM   1206  HB3 SER    79      24.959  41.103  53.795  1.00  0.00           H  
ATOM   1207  OG  SER    79      24.674  43.129  54.324  1.00  0.00           O  
ATOM   1208  HG  SER    79      24.213  43.799  53.814  1.00  0.00           H  
ATOM   1209  C   SER    79      27.560  41.527  52.364  1.00  0.00           C  
ATOM   1210  O   SER    79      27.076  40.591  51.781  1.00  0.00           O  
ATOM   1211  N   ILE    80      28.874  41.822  52.057  1.00  0.00           N  
ATOM   1212  H   ILE    80      29.200  42.683  52.472  1.00  0.00           H  
ATOM   1213  CA  ILE    80      29.642  41.296  50.900  1.00  0.00           C  
ATOM   1214  HA  ILE    80      29.101  41.409  49.960  1.00  0.00           H  
ATOM   1215  CB  ILE    80      30.954  42.072  50.947  1.00  0.00           C  
ATOM   1216  HB  ILE    80      31.386  41.971  51.942  1.00  0.00           H  
ATOM   1217  CG2 ILE    80      31.936  41.445  49.923  1.00  0.00           C  
ATOM   1218 HG21 ILE    80      31.471  41.511  48.939  1.00  0.00           H  
ATOM   1219 HG22 ILE    80      32.881  41.989  49.932  1.00  0.00           H  
ATOM   1220 HG23 ILE    80      32.124  40.408  50.203  1.00  0.00           H  
ATOM   1221  CG1 ILE    80      30.753  43.509  50.495  1.00  0.00           C  
ATOM   1222 HG12 ILE    80      30.364  44.013  51.379  1.00  0.00           H  
ATOM   1223 HG13 ILE    80      31.781  43.844  50.359  1.00  0.00           H  
ATOM   1224  CD1 ILE    80      29.809  43.842  49.344  1.00  0.00           C  
ATOM   1225 HD11 ILE    80      29.801  44.925  49.223  1.00  0.00           H  
ATOM   1226 HD12 ILE    80      30.199  43.452  48.404  1.00  0.00           H  
ATOM   1227 HD13 ILE    80      28.806  43.420  49.412  1.00  0.00           H  
ATOM   1228  C   ILE    80      29.868  39.825  51.057  1.00  0.00           C  
ATOM   1229  O   ILE    80      30.246  39.379  52.130  1.00  0.00           O  
ATOM   1230  N   ASP    81      29.697  39.023  49.970  1.00  0.00           N  
ATOM   1231  H   ASP    81      29.374  39.494  49.137  1.00  0.00           H  
ATOM   1232  CA  ASP    81      29.895  37.552  49.919  1.00  0.00           C  
ATOM   1233  HA  ASP    81      29.901  37.040  50.881  1.00  0.00           H  
ATOM   1234  CB  ASP    81      28.797  36.865  49.114  1.00  0.00           C  
ATOM   1235  HB2 ASP    81      28.756  37.405  48.168  1.00  0.00           H  
ATOM   1236  HB3 ASP    81      29.001  35.815  48.901  1.00  0.00           H  
ATOM   1237  CG  ASP    81      27.402  36.965  49.693  1.00  0.00           C  
ATOM   1238  OD1 ASP    81      27.188  36.728  50.920  1.00  0.00           O  
ATOM   1239  OD2 ASP    81      26.507  37.154  48.908  1.00  0.00           O  
ATOM   1240  C   ASP    81      31.249  37.220  49.288  1.00  0.00           C  
ATOM   1241  O   ASP    81      31.859  36.229  49.601  1.00  0.00           O  
ATOM   1242  N   ILE    82      31.723  38.035  48.319  1.00  0.00           N  
ATOM   1243  H   ILE    82      31.099  38.766  48.009  1.00  0.00           H  
ATOM   1244  CA  ILE    82      32.894  37.824  47.471  1.00  0.00           C  
ATOM   1245  HA  ILE    82      33.511  37.074  47.966  1.00  0.00           H  
ATOM   1246  CB  ILE    82      32.474  37.113  46.140  1.00  0.00           C  
ATOM   1247  HB  ILE    82      31.853  37.801  45.566  1.00  0.00           H  
ATOM   1248  CG2 ILE    82      33.647  36.752  45.240  1.00  0.00           C  
ATOM   1249 HG21 ILE    82      34.439  36.225  45.772  1.00  0.00           H  
ATOM   1250 HG22 ILE    82      33.217  36.161  44.432  1.00  0.00           H  
ATOM   1251 HG23 ILE    82      34.084  37.669  44.844  1.00  0.00           H  
ATOM   1252  CG1 ILE    82      31.735  35.806  46.417  1.00  0.00           C  
ATOM   1253 HG12 ILE    82      32.358  35.192  47.068  1.00  0.00           H  
ATOM   1254 HG13 ILE    82      30.851  36.095  46.986  1.00  0.00           H  
ATOM   1255  CD1 ILE    82      31.159  35.056  45.186  1.00  0.00           C  
ATOM   1256 HD11 ILE    82      30.343  34.357  45.371  1.00  0.00           H  
ATOM   1257 HD12 ILE    82      30.806  35.749  44.422  1.00  0.00           H  
ATOM   1258 HD13 ILE    82      31.893  34.352  44.794  1.00  0.00           H  
ATOM   1259  C   ILE    82      33.684  39.113  47.125  1.00  0.00           C  
ATOM   1260  O   ILE    82      33.112  40.223  46.978  1.00  0.00           O  
ATOM   1261  N   VAL    83      35.000  39.045  47.082  1.00  0.00           N  
ATOM   1262  H   VAL    83      35.475  38.154  47.076  1.00  0.00           H  
ATOM   1263  CA  VAL    83      35.879  40.176  46.963  1.00  0.00           C  
ATOM   1264  HA  VAL    83      35.242  41.047  46.812  1.00  0.00           H  
ATOM   1265  CB  VAL    83      36.675  40.493  48.268  1.00  0.00           C  
ATOM   1266  HB  VAL    83      37.577  39.885  48.332  1.00  0.00           H  
ATOM   1267  CG1 VAL    83      37.124  41.966  48.348  1.00  0.00           C  
ATOM   1268 HG11 VAL    83      37.752  42.278  47.514  1.00  0.00           H  
ATOM   1269 HG12 VAL    83      36.334  42.717  48.335  1.00  0.00           H  
ATOM   1270 HG13 VAL    83      37.820  42.036  49.185  1.00  0.00           H  
ATOM   1271  CG2 VAL    83      35.874  40.188  49.578  1.00  0.00           C  
ATOM   1272 HG21 VAL    83      35.853  39.117  49.785  1.00  0.00           H  
ATOM   1273 HG22 VAL    83      36.212  40.741  50.455  1.00  0.00           H  
ATOM   1274 HG23 VAL    83      34.886  40.632  49.456  1.00  0.00           H  
ATOM   1275  C   VAL    83      36.836  40.090  45.808  1.00  0.00           C  
ATOM   1276  O   VAL    83      37.501  39.068  45.651  1.00  0.00           O  
ATOM   1277  N   CYS    84      36.955  41.149  44.951  1.00  0.00           N  
ATOM   1278  H   CYS    84      36.485  41.996  45.236  1.00  0.00           H  
ATOM   1279  CA  CYS    84      37.605  41.186  43.645  1.00  0.00           C  
ATOM   1280  HA  CYS    84      38.197  40.286  43.480  1.00  0.00           H  
ATOM   1281  CB  CYS    84      36.620  41.274  42.519  1.00  0.00           C  
ATOM   1282  HB2 CYS    84      35.971  42.131  42.698  1.00  0.00           H  
ATOM   1283  HB3 CYS    84      37.164  41.468  41.595  1.00  0.00           H  
ATOM   1284  SG  CYS    84      35.580  39.792  42.407  1.00  0.00           S  
ATOM   1285  HG  CYS    84      36.427  38.851  41.980  1.00  0.00           H  
ATOM   1286  C   CYS    84      38.649  42.315  43.633  1.00  0.00           C  
ATOM   1287  O   CYS    84      38.295  43.469  43.794  1.00  0.00           O  
ATOM   1288  N   LEU    85      39.929  42.011  43.528  1.00  0.00           N  
ATOM   1289  H   LEU    85      40.223  41.045  43.539  1.00  0.00           H  
ATOM   1290  CA  LEU    85      41.023  42.908  43.276  1.00  0.00           C  
ATOM   1291  HA  LEU    85      40.842  43.836  43.819  1.00  0.00           H  
ATOM   1292  CB  LEU    85      42.317  42.300  43.818  1.00  0.00           C  
ATOM   1293  HB2 LEU    85      42.487  41.397  43.232  1.00  0.00           H  
ATOM   1294  HB3 LEU    85      43.143  42.993  43.661  1.00  0.00           H  
ATOM   1295  CG  LEU    85      42.295  41.810  45.348  1.00  0.00           C  
ATOM   1296  HG  LEU    85      41.744  40.880  45.487  1.00  0.00           H  
ATOM   1297  CD1 LEU    85      43.702  41.694  45.835  1.00  0.00           C  
ATOM   1298 HD11 LEU    85      43.959  42.668  46.250  1.00  0.00           H  
ATOM   1299 HD12 LEU    85      43.715  40.978  46.656  1.00  0.00           H  
ATOM   1300 HD13 LEU    85      44.397  41.339  45.074  1.00  0.00           H  
ATOM   1301  CD2 LEU    85      41.607  42.848  46.260  1.00  0.00           C  
ATOM   1302 HD21 LEU    85      40.518  42.807  46.213  1.00  0.00           H  
ATOM   1303 HD22 LEU    85      41.846  42.559  47.283  1.00  0.00           H  
ATOM   1304 HD23 LEU    85      41.985  43.855  46.085  1.00  0.00           H  
ATOM   1305  C   LEU    85      41.005  43.263  41.787  1.00  0.00           C  
ATOM   1306  O   LEU    85      41.012  42.277  40.998  1.00  0.00           O  
ATOM   1307  N   ALA    86      40.956  44.542  41.429  1.00  0.00           N  
ATOM   1308  H   ALA    86      40.850  45.242  42.148  1.00  0.00           H  
ATOM   1309  CA  ALA    86      40.830  44.946  40.016  1.00  0.00           C  
ATOM   1310  HA  ALA    86      41.191  44.132  39.387  1.00  0.00           H  
ATOM   1311  CB  ALA    86      39.337  45.307  39.791  1.00  0.00           C  
ATOM   1312  HB1 ALA    86      39.238  45.576  38.740  1.00  0.00           H  
ATOM   1313  HB2 ALA    86      38.673  44.456  39.942  1.00  0.00           H  
ATOM   1314  HB3 ALA    86      38.947  46.213  40.255  1.00  0.00           H  
ATOM   1315  C   ALA    86      41.794  46.050  39.841  1.00  0.00           C  
ATOM   1316  O   ALA    86      41.444  47.153  39.468  1.00  0.00           O  
ATOM   1317  N   GLY    87      43.131  45.716  39.890  1.00  0.00           N  
ATOM   1318  H   GLY    87      43.365  44.775  40.170  1.00  0.00           H  
ATOM   1319  CA  GLY    87      44.282  46.546  39.760  1.00  0.00           C  
ATOM   1320  HA2 GLY    87      45.070  46.014  39.227  1.00  0.00           H  
ATOM   1321  HA3 GLY    87      43.905  47.391  39.185  1.00  0.00           H  
ATOM   1322  C   GLY    87      44.812  47.065  41.092  1.00  0.00           C  
ATOM   1323  O   GLY    87      45.420  48.128  41.103  1.00  0.00           O  
ATOM   1324  N   PHE    88      44.445  46.399  42.196  1.00  0.00           N  
ATOM   1325  H   PHE    88      43.982  45.507  42.097  1.00  0.00           H  
ATOM   1326  CA  PHE    88      44.766  46.868  43.612  1.00  0.00           C  
ATOM   1327  HA  PHE    88      44.418  47.899  43.680  1.00  0.00           H  
ATOM   1328  CB  PHE    88      43.855  46.089  44.610  1.00  0.00           C  
ATOM   1329  HB2 PHE    88      42.828  46.074  44.244  1.00  0.00           H  
ATOM   1330  HB3 PHE    88      44.263  45.107  44.849  1.00  0.00           H  
ATOM   1331  CG  PHE    88      43.726  46.859  45.913  1.00  0.00           C  
ATOM   1332  CD1 PHE    88      43.083  48.102  45.857  1.00  0.00           C  
ATOM   1333  HD1 PHE    88      42.757  48.505  44.909  1.00  0.00           H  
ATOM   1334  CE1 PHE    88      42.836  48.841  47.026  1.00  0.00           C  
ATOM   1335  HE1 PHE    88      42.412  49.832  46.963  1.00  0.00           H  
ATOM   1336  CZ  PHE    88      43.270  48.358  48.296  1.00  0.00           C  
ATOM   1337  HZ  PHE    88      43.153  48.986  49.166  1.00  0.00           H  
ATOM   1338  CE2 PHE    88      43.887  47.080  48.349  1.00  0.00           C  
ATOM   1339  HE2 PHE    88      44.325  46.739  49.275  1.00  0.00           H  
ATOM   1340  CD2 PHE    88      44.102  46.375  47.185  1.00  0.00           C  
ATOM   1341  HD2 PHE    88      44.670  45.460  47.259  1.00  0.00           H  
ATOM   1342  C   PHE    88      46.269  46.894  43.977  1.00  0.00           C  
ATOM   1343  O   PHE    88      46.814  45.810  44.209  1.00  0.00           O  
ATOM   1344  N   MET    89      46.879  48.016  43.934  1.00  0.00           N  
ATOM   1345  H   MET    89      46.336  48.793  43.588  1.00  0.00           H  
ATOM   1346  CA  MET    89      48.328  48.276  44.132  1.00  0.00           C  
ATOM   1347  HA  MET    89      48.929  47.547  43.588  1.00  0.00           H  
ATOM   1348  CB  MET    89      48.666  49.656  43.499  1.00  0.00           C  
ATOM   1349  HB2 MET    89      47.918  50.375  43.835  1.00  0.00           H  
ATOM   1350  HB3 MET    89      49.594  49.993  43.961  1.00  0.00           H  
ATOM   1351  CG  MET    89      48.739  49.586  41.971  1.00  0.00           C  
ATOM   1352  HG2 MET    89      47.719  49.594  41.587  1.00  0.00           H  
ATOM   1353  HG3 MET    89      49.230  50.496  41.625  1.00  0.00           H  
ATOM   1354  SD  MET    89      49.692  48.247  41.357  1.00  0.00           S  
ATOM   1355  CE  MET    89      51.393  48.866  41.659  1.00  0.00           C  
ATOM   1356  HE1 MET    89      52.048  48.000  41.569  1.00  0.00           H  
ATOM   1357  HE2 MET    89      51.720  49.560  40.885  1.00  0.00           H  
ATOM   1358  HE3 MET    89      51.459  49.251  42.677  1.00  0.00           H  
ATOM   1359  C   MET    89      48.803  48.129  45.531  1.00  0.00           C  
ATOM   1360  O   MET    89      49.966  48.054  45.813  1.00  0.00           O  
ATOM   1361  N   ARG    90      47.948  48.276  46.511  1.00  0.00           N  
ATOM   1362  H   ARG    90      47.035  48.592  46.218  1.00  0.00           H  
ATOM   1363  CA  ARG    90      48.176  48.125  47.971  1.00  0.00           C  
ATOM   1364  HA  ARG    90      49.197  48.440  48.185  1.00  0.00           H  
ATOM   1365  CB  ARG    90      47.220  49.029  48.779  1.00  0.00           C  
ATOM   1366  HB2 ARG    90      46.222  48.635  48.590  1.00  0.00           H  
ATOM   1367  HB3 ARG    90      47.319  48.928  49.859  1.00  0.00           H  
ATOM   1368  CG  ARG    90      47.141  50.517  48.238  1.00  0.00           C  
ATOM   1369  HG2 ARG    90      46.678  50.407  47.258  1.00  0.00           H  
ATOM   1370  HG3 ARG    90      46.462  51.041  48.911  1.00  0.00           H  
ATOM   1371  CD  ARG    90      48.448  51.233  48.145  1.00  0.00           C  
ATOM   1372  HD2 ARG    90      49.049  50.806  47.342  1.00  0.00           H  
ATOM   1373  HD3 ARG    90      48.395  52.286  47.869  1.00  0.00           H  
ATOM   1374  NE  ARG    90      49.171  51.168  49.438  1.00  0.00           N  
ATOM   1375  HE  ARG    90      48.642  50.691  50.154  1.00  0.00           H  
ATOM   1376  CZ  ARG    90      50.260  51.806  49.743  1.00  0.00           C  
ATOM   1377  NH1 ARG    90      51.003  52.328  48.836  1.00  0.00           N  
ATOM   1378 HH11 ARG    90      50.838  52.225  47.845  1.00  0.00           H  
ATOM   1379 HH12 ARG    90      51.798  52.910  49.060  1.00  0.00           H  
ATOM   1380  NH2 ARG    90      50.594  51.930  51.018  1.00  0.00           N  
ATOM   1381 HH21 ARG    90      49.948  51.613  51.727  1.00  0.00           H  
ATOM   1382 HH22 ARG    90      51.553  52.190  51.194  1.00  0.00           H  
ATOM   1383  C   ARG    90      48.079  46.728  48.390  1.00  0.00           C  
ATOM   1384  O   ARG    90      47.114  46.027  48.018  1.00  0.00           O  
ATOM   1385  N   ILE    91      48.905  46.346  49.387  1.00  0.00           N  
ATOM   1386  H   ILE    91      49.689  46.932  49.641  1.00  0.00           H  
ATOM   1387  CA  ILE    91      48.899  45.033  50.069  1.00  0.00           C  
ATOM   1388  HA  ILE    91      48.514  44.336  49.325  1.00  0.00           H  
ATOM   1389  CB  ILE    91      50.358  44.740  50.484  1.00  0.00           C  
ATOM   1390  HB  ILE    91      50.726  45.418  51.254  1.00  0.00           H  
ATOM   1391  CG2 ILE    91      50.564  43.358  51.181  1.00  0.00           C  
ATOM   1392 HG21 ILE    91      49.944  43.248  52.071  1.00  0.00           H  
ATOM   1393 HG22 ILE    91      50.339  42.536  50.502  1.00  0.00           H  
ATOM   1394 HG23 ILE    91      51.588  43.159  51.497  1.00  0.00           H  
ATOM   1395  CG1 ILE    91      51.406  44.765  49.284  1.00  0.00           C  
ATOM   1396 HG12 ILE    91      51.140  43.920  48.649  1.00  0.00           H  
ATOM   1397 HG13 ILE    91      51.381  45.748  48.814  1.00  0.00           H  
ATOM   1398  CD1 ILE    91      52.848  44.659  49.820  1.00  0.00           C  
ATOM   1399 HD11 ILE    91      53.096  43.699  50.272  1.00  0.00           H  
ATOM   1400 HD12 ILE    91      53.545  44.746  48.986  1.00  0.00           H  
ATOM   1401 HD13 ILE    91      53.036  45.531  50.447  1.00  0.00           H  
ATOM   1402  C   ILE    91      47.999  45.048  51.306  1.00  0.00           C  
ATOM   1403  O   ILE    91      47.942  46.042  52.022  1.00  0.00           O  
ATOM   1404  N   LEU    92      47.493  43.837  51.634  1.00  0.00           N  
ATOM   1405  H   LEU    92      47.876  43.031  51.162  1.00  0.00           H  
ATOM   1406  CA  LEU    92      46.566  43.591  52.822  1.00  0.00           C  
ATOM   1407  HA  LEU    92      46.280  44.486  53.375  1.00  0.00           H  
ATOM   1408  CB  LEU    92      45.209  43.142  52.295  1.00  0.00           C  
ATOM   1409  HB2 LEU    92      45.312  42.210  51.740  1.00  0.00           H  
ATOM   1410  HB3 LEU    92      44.565  42.933  53.149  1.00  0.00           H  
ATOM   1411  CG  LEU    92      44.591  44.145  51.314  1.00  0.00           C  
ATOM   1412  HG  LEU    92      45.275  44.386  50.501  1.00  0.00           H  
ATOM   1413  CD1 LEU    92      43.275  43.747  50.678  1.00  0.00           C  
ATOM   1414 HD11 LEU    92      42.856  44.535  50.052  1.00  0.00           H  
ATOM   1415 HD12 LEU    92      43.471  42.835  50.115  1.00  0.00           H  
ATOM   1416 HD13 LEU    92      42.542  43.354  51.382  1.00  0.00           H  
ATOM   1417  CD2 LEU    92      44.287  45.436  51.948  1.00  0.00           C  
ATOM   1418 HD21 LEU    92      43.676  45.197  52.818  1.00  0.00           H  
ATOM   1419 HD22 LEU    92      45.252  45.884  52.184  1.00  0.00           H  
ATOM   1420 HD23 LEU    92      43.705  46.217  51.457  1.00  0.00           H  
ATOM   1421  C   LEU    92      47.217  42.526  53.729  1.00  0.00           C  
ATOM   1422  O   LEU    92      48.072  41.716  53.318  1.00  0.00           O  
ATOM   1423  N   SER    93      46.780  42.500  55.007  1.00  0.00           N  
ATOM   1424  H   SER    93      46.050  43.088  55.384  1.00  0.00           H  
ATOM   1425  CA  SER    93      47.369  41.635  56.063  1.00  0.00           C  
ATOM   1426  HA  SER    93      48.449  41.649  55.912  1.00  0.00           H  
ATOM   1427  CB  SER    93      47.131  42.210  57.482  1.00  0.00           C  
ATOM   1428  HB2 SER    93      47.753  41.720  58.231  1.00  0.00           H  
ATOM   1429  HB3 SER    93      47.438  43.255  57.510  1.00  0.00           H  
ATOM   1430  OG  SER    93      45.829  42.017  58.019  1.00  0.00           O  
ATOM   1431  HG  SER    93      45.383  42.786  57.655  1.00  0.00           H  
ATOM   1432  C   SER    93      46.971  40.171  56.032  1.00  0.00           C  
ATOM   1433  O   SER    93      45.982  39.768  55.498  1.00  0.00           O  
ATOM   1434  N   GLY    94      47.807  39.327  56.737  1.00  0.00           N  
ATOM   1435  H   GLY    94      48.675  39.715  57.078  1.00  0.00           H  
ATOM   1436  CA  GLY    94      47.473  37.942  56.993  1.00  0.00           C  
ATOM   1437  HA2 GLY    94      47.623  37.344  56.094  1.00  0.00           H  
ATOM   1438  HA3 GLY    94      48.233  37.630  57.708  1.00  0.00           H  
ATOM   1439  C   GLY    94      46.079  37.616  57.518  1.00  0.00           C  
ATOM   1440  O   GLY    94      45.429  36.747  56.956  1.00  0.00           O  
ATOM   1441  N   PRO    95      45.649  38.350  58.671  1.00  0.00           N  
ATOM   1442  CD  PRO    95      46.595  39.040  59.528  1.00  0.00           C  
ATOM   1443  HD2 PRO    95      46.793  40.081  59.274  1.00  0.00           H  
ATOM   1444  HD3 PRO    95      47.557  38.537  59.425  1.00  0.00           H  
ATOM   1445  CG  PRO    95      45.927  38.853  60.942  1.00  0.00           C  
ATOM   1446  HG2 PRO    95      46.164  39.623  61.677  1.00  0.00           H  
ATOM   1447  HG3 PRO    95      46.034  37.842  61.336  1.00  0.00           H  
ATOM   1448  CB  PRO    95      44.462  38.888  60.565  1.00  0.00           C  
ATOM   1449  HB2 PRO    95      44.167  39.934  60.477  1.00  0.00           H  
ATOM   1450  HB3 PRO    95      43.794  38.475  61.321  1.00  0.00           H  
ATOM   1451  CA  PRO    95      44.363  38.114  59.268  1.00  0.00           C  
ATOM   1452  HA  PRO    95      44.201  37.095  59.621  1.00  0.00           H  
ATOM   1453  C   PRO    95      43.265  38.310  58.312  1.00  0.00           C  
ATOM   1454  O   PRO    95      42.350  37.438  58.203  1.00  0.00           O  
ATOM   1455  N   PHE    96      43.383  39.486  57.632  1.00  0.00           N  
ATOM   1456  H   PHE    96      44.037  40.163  57.998  1.00  0.00           H  
ATOM   1457  CA  PHE    96      42.393  39.858  56.581  1.00  0.00           C  
ATOM   1458  HA  PHE    96      41.421  39.866  57.074  1.00  0.00           H  
ATOM   1459  CB  PHE    96      42.755  41.258  56.074  1.00  0.00           C  
ATOM   1460  HB2 PHE    96      42.797  41.858  56.983  1.00  0.00           H  
ATOM   1461  HB3 PHE    96      43.715  41.287  55.557  1.00  0.00           H  
ATOM   1462  CG  PHE    96      41.639  41.791  55.157  1.00  0.00           C  
ATOM   1463  CD1 PHE    96      41.698  41.741  53.722  1.00  0.00           C  
ATOM   1464  HD1 PHE    96      42.547  41.267  53.252  1.00  0.00           H  
ATOM   1465  CE1 PHE    96      40.662  42.347  52.948  1.00  0.00           C  
ATOM   1466  HE1 PHE    96      40.570  42.312  51.872  1.00  0.00           H  
ATOM   1467  CZ  PHE    96      39.470  42.746  53.603  1.00  0.00           C  
ATOM   1468  HZ  PHE    96      38.644  42.942  52.934  1.00  0.00           H  
ATOM   1469  CE2 PHE    96      39.296  42.625  55.006  1.00  0.00           C  
ATOM   1470  HE2 PHE    96      38.406  42.854  55.574  1.00  0.00           H  
ATOM   1471  CD2 PHE    96      40.473  42.203  55.748  1.00  0.00           C  
ATOM   1472  HD2 PHE    96      40.250  42.132  56.803  1.00  0.00           H  
ATOM   1473  C   PHE    96      42.137  38.865  55.425  1.00  0.00           C  
ATOM   1474  O   PHE    96      40.987  38.493  55.226  1.00  0.00           O  
ATOM   1475  N   VAL    97      43.173  38.393  54.830  1.00  0.00           N  
ATOM   1476  H   VAL    97      44.082  38.683  55.160  1.00  0.00           H  
ATOM   1477  CA  VAL    97      43.103  37.308  53.832  1.00  0.00           C  
ATOM   1478  HA  VAL    97      42.312  37.583  53.134  1.00  0.00           H  
ATOM   1479  CB  VAL    97      44.437  37.158  53.051  1.00  0.00           C  
ATOM   1480  HB  VAL    97      45.212  36.886  53.767  1.00  0.00           H  
ATOM   1481  CG1 VAL    97      44.186  36.056  52.015  1.00  0.00           C  
ATOM   1482 HG11 VAL    97      43.173  36.121  51.616  1.00  0.00           H  
ATOM   1483 HG12 VAL    97      44.770  36.218  51.109  1.00  0.00           H  
ATOM   1484 HG13 VAL    97      44.483  35.062  52.348  1.00  0.00           H  
ATOM   1485  CG2 VAL    97      44.825  38.407  52.280  1.00  0.00           C  
ATOM   1486 HG21 VAL    97      45.669  38.160  51.636  1.00  0.00           H  
ATOM   1487 HG22 VAL    97      44.018  38.698  51.607  1.00  0.00           H  
ATOM   1488 HG23 VAL    97      45.328  39.192  52.845  1.00  0.00           H  
ATOM   1489  C   VAL    97      42.698  35.900  54.459  1.00  0.00           C  
ATOM   1490  O   VAL    97      42.074  35.109  53.846  1.00  0.00           O  
ATOM   1491  N   GLN    98      42.982  35.702  55.743  1.00  0.00           N  
ATOM   1492  H   GLN    98      43.765  36.182  56.163  1.00  0.00           H  
ATOM   1493  CA  GLN    98      42.401  34.511  56.448  1.00  0.00           C  
ATOM   1494  HA  GLN    98      42.511  33.638  55.805  1.00  0.00           H  
ATOM   1495  CB  GLN    98      43.205  34.266  57.735  1.00  0.00           C  
ATOM   1496  HB2 GLN    98      43.510  35.234  58.133  1.00  0.00           H  
ATOM   1497  HB3 GLN    98      42.584  33.718  58.444  1.00  0.00           H  
ATOM   1498  CG  GLN    98      44.565  33.468  57.557  1.00  0.00           C  
ATOM   1499  HG2 GLN    98      44.887  33.713  56.545  1.00  0.00           H  
ATOM   1500  HG3 GLN    98      45.218  33.785  58.370  1.00  0.00           H  
ATOM   1501  CD  GLN    98      44.405  31.934  57.607  1.00  0.00           C  
ATOM   1502  OE1 GLN    98      43.394  31.507  58.107  1.00  0.00           O  
ATOM   1503  NE2 GLN    98      45.396  31.167  57.237  1.00  0.00           N  
ATOM   1504 HE21 GLN    98      45.410  30.193  57.505  1.00  0.00           H  
ATOM   1505 HE22 GLN    98      46.124  31.594  56.682  1.00  0.00           H  
ATOM   1506  C   GLN    98      40.915  34.691  56.841  1.00  0.00           C  
ATOM   1507  O   GLN    98      40.239  33.683  56.843  1.00  0.00           O  
ATOM   1508  N   LYS    99      40.375  35.914  56.890  1.00  0.00           N  
ATOM   1509  H   LYS    99      40.962  36.735  56.833  1.00  0.00           H  
ATOM   1510  CA  LYS    99      38.886  36.096  56.993  1.00  0.00           C  
ATOM   1511  HA  LYS    99      38.431  35.280  57.553  1.00  0.00           H  
ATOM   1512  CB  LYS    99      38.552  37.400  57.626  1.00  0.00           C  
ATOM   1513  HB2 LYS    99      38.805  37.341  58.685  1.00  0.00           H  
ATOM   1514  HB3 LYS    99      39.025  38.229  57.100  1.00  0.00           H  
ATOM   1515  CG  LYS    99      36.997  37.629  57.626  1.00  0.00           C  
ATOM   1516  HG2 LYS    99      36.708  37.673  56.576  1.00  0.00           H  
ATOM   1517  HG3 LYS    99      36.485  36.723  57.952  1.00  0.00           H  
ATOM   1518  CD  LYS    99      36.470  38.801  58.385  1.00  0.00           C  
ATOM   1519  HD2 LYS    99      36.520  38.613  59.457  1.00  0.00           H  
ATOM   1520  HD3 LYS    99      37.073  39.705  58.299  1.00  0.00           H  
ATOM   1521  CE  LYS    99      35.066  39.118  58.004  1.00  0.00           C  
ATOM   1522  HE2 LYS    99      34.831  38.882  56.966  1.00  0.00           H  
ATOM   1523  HE3 LYS    99      34.474  38.454  58.634  1.00  0.00           H  
ATOM   1524  NZ  LYS    99      34.650  40.523  58.267  1.00  0.00           N  
ATOM   1525  HZ1 LYS    99      35.395  41.144  57.986  1.00  0.00           H  
ATOM   1526  HZ2 LYS    99      33.776  40.933  57.970  1.00  0.00           H  
ATOM   1527  HZ3 LYS    99      34.559  40.689  59.259  1.00  0.00           H  
ATOM   1528  C   LYS    99      38.247  35.934  55.562  1.00  0.00           C  
ATOM   1529  O   LYS    99      37.467  34.966  55.437  1.00  0.00           O  
ATOM   1530  N   TRP   100      38.775  36.637  54.584  1.00  0.00           N  
ATOM   1531  H   TRP   100      39.415  37.379  54.828  1.00  0.00           H  
ATOM   1532  CA  TRP   100      38.273  36.475  53.188  1.00  0.00           C  
ATOM   1533  HA  TRP   100      37.218  36.211  53.259  1.00  0.00           H  
ATOM   1534  CB  TRP   100      38.300  37.905  52.589  1.00  0.00           C  
ATOM   1535  HB2 TRP   100      39.265  38.410  52.626  1.00  0.00           H  
ATOM   1536  HB3 TRP   100      37.821  37.958  51.611  1.00  0.00           H  
ATOM   1537  CG  TRP   100      37.375  38.857  53.432  1.00  0.00           C  
ATOM   1538  CD1 TRP   100      37.765  39.805  54.396  1.00  0.00           C  
ATOM   1539  HD1 TRP   100      38.821  39.973  54.545  1.00  0.00           H  
ATOM   1540  NE1 TRP   100      36.668  40.343  54.990  1.00  0.00           N  
ATOM   1541  HE1 TRP   100      36.783  41.045  55.708  1.00  0.00           H  
ATOM   1542  CE2 TRP   100      35.548  39.904  54.408  1.00  0.00           C  
ATOM   1543  CZ2 TRP   100      34.192  40.225  54.616  1.00  0.00           C  
ATOM   1544  HZ2 TRP   100      33.931  40.942  55.380  1.00  0.00           H  
ATOM   1545  CH2 TRP   100      33.225  39.513  53.920  1.00  0.00           C  
ATOM   1546  HH2 TRP   100      32.179  39.714  54.102  1.00  0.00           H  
ATOM   1547  CZ3 TRP   100      33.543  38.547  52.942  1.00  0.00           C  
ATOM   1548  HZ3 TRP   100      32.850  38.051  52.278  1.00  0.00           H  
ATOM   1549  CE3 TRP   100      34.894  38.305  52.752  1.00  0.00           C  
ATOM   1550  HE3 TRP   100      35.153  37.572  52.003  1.00  0.00           H  
ATOM   1551  CD2 TRP   100      35.907  38.933  53.389  1.00  0.00           C  
ATOM   1552  C   TRP   100      38.884  35.357  52.395  1.00  0.00           C  
ATOM   1553  O   TRP   100      38.955  35.508  51.144  1.00  0.00           O  
ATOM   1554  N   ASN   101      39.299  34.307  53.034  1.00  0.00           N  
ATOM   1555  H   ASN   101      39.452  34.374  54.030  1.00  0.00           H  
ATOM   1556  CA  ASN   101      39.768  33.120  52.372  1.00  0.00           C  
ATOM   1557  HA  ASN   101      40.540  33.357  51.639  1.00  0.00           H  
ATOM   1558  CB  ASN   101      40.465  32.216  53.394  1.00  0.00           C  
ATOM   1559  HB2 ASN   101      41.066  32.838  54.058  1.00  0.00           H  
ATOM   1560  HB3 ASN   101      39.713  31.659  53.953  1.00  0.00           H  
ATOM   1561  CG  ASN   101      41.445  31.216  52.834  1.00  0.00           C  
ATOM   1562  OD1 ASN   101      42.166  31.500  51.879  1.00  0.00           O  
ATOM   1563  ND2 ASN   101      41.312  29.938  53.233  1.00  0.00           N  
ATOM   1564 HD21 ASN   101      41.834  29.169  52.837  1.00  0.00           H  
ATOM   1565 HD22 ASN   101      40.704  29.748  54.016  1.00  0.00           H  
ATOM   1566  C   ASN   101      38.700  32.358  51.523  1.00  0.00           C  
ATOM   1567  O   ASN   101      37.627  32.083  52.019  1.00  0.00           O  
ATOM   1568  N   GLY   102      39.018  32.042  50.235  1.00  0.00           N  
ATOM   1569  H   GLY   102      39.907  32.325  49.848  1.00  0.00           H  
ATOM   1570  CA  GLY   102      38.100  31.390  49.356  1.00  0.00           C  
ATOM   1571  HA2 GLY   102      38.620  31.068  48.454  1.00  0.00           H  
ATOM   1572  HA3 GLY   102      37.550  30.588  49.849  1.00  0.00           H  
ATOM   1573  C   GLY   102      36.985  32.356  48.885  1.00  0.00           C  
ATOM   1574  O   GLY   102      36.026  31.896  48.219  1.00  0.00           O  
ATOM   1575  N   LYS   103      36.991  33.650  49.239  1.00  0.00           N  
ATOM   1576  H   LYS   103      37.811  33.944  49.752  1.00  0.00           H  
ATOM   1577  CA  LYS   103      36.124  34.731  48.854  1.00  0.00           C  
ATOM   1578  HA  LYS   103      35.375  34.502  48.096  1.00  0.00           H  
ATOM   1579  CB  LYS   103      35.469  35.228  50.079  1.00  0.00           C  
ATOM   1580  HB2 LYS   103      36.169  35.443  50.887  1.00  0.00           H  
ATOM   1581  HB3 LYS   103      34.882  36.078  49.730  1.00  0.00           H  
ATOM   1582  CG  LYS   103      34.439  34.218  50.688  1.00  0.00           C  
ATOM   1583  HG2 LYS   103      33.772  33.808  49.929  1.00  0.00           H  
ATOM   1584  HG3 LYS   103      35.035  33.352  50.975  1.00  0.00           H  
ATOM   1585  CD  LYS   103      33.604  34.707  51.887  1.00  0.00           C  
ATOM   1586  HD2 LYS   103      34.284  35.069  52.658  1.00  0.00           H  
ATOM   1587  HD3 LYS   103      33.193  35.595  51.405  1.00  0.00           H  
ATOM   1588  CE  LYS   103      32.553  33.753  52.465  1.00  0.00           C  
ATOM   1589  HE2 LYS   103      32.091  34.290  53.293  1.00  0.00           H  
ATOM   1590  HE3 LYS   103      31.681  33.606  51.827  1.00  0.00           H  
ATOM   1591  NZ  LYS   103      33.074  32.471  52.914  1.00  0.00           N  
ATOM   1592  HZ1 LYS   103      33.283  31.955  52.071  1.00  0.00           H  
ATOM   1593  HZ2 LYS   103      33.850  32.448  53.559  1.00  0.00           H  
ATOM   1594  HZ3 LYS   103      32.384  31.992  53.475  1.00  0.00           H  
ATOM   1595  C   LYS   103      36.919  35.878  48.167  1.00  0.00           C  
ATOM   1596  O   LYS   103      36.256  36.629  47.494  1.00  0.00           O  
ATOM   1597  N   MET   104      38.308  35.894  48.329  1.00  0.00           N  
ATOM   1598  H   MET   104      38.852  35.176  48.787  1.00  0.00           H  
ATOM   1599  CA  MET   104      39.062  36.980  47.785  1.00  0.00           C  
ATOM   1600  HA  MET   104      38.341  37.719  47.435  1.00  0.00           H  
ATOM   1601  CB  MET   104      40.020  37.658  48.758  1.00  0.00           C  
ATOM   1602  HB2 MET   104      39.422  38.060  49.576  1.00  0.00           H  
ATOM   1603  HB3 MET   104      40.662  36.911  49.224  1.00  0.00           H  
ATOM   1604  CG  MET   104      40.826  38.751  48.099  1.00  0.00           C  
ATOM   1605  HG2 MET   104      41.212  38.393  47.145  1.00  0.00           H  
ATOM   1606  HG3 MET   104      40.091  39.526  47.882  1.00  0.00           H  
ATOM   1607  SD  MET   104      42.236  39.342  49.053  1.00  0.00           S  
ATOM   1608  CE  MET   104      41.326  40.344  50.232  1.00  0.00           C  
ATOM   1609  HE1 MET   104      42.138  40.575  50.921  1.00  0.00           H  
ATOM   1610  HE2 MET   104      40.890  41.191  49.702  1.00  0.00           H  
ATOM   1611  HE3 MET   104      40.560  39.777  50.762  1.00  0.00           H  
ATOM   1612  C   MET   104      39.820  36.421  46.571  1.00  0.00           C  
ATOM   1613  O   MET   104      40.700  35.539  46.715  1.00  0.00           O  
ATOM   1614  N   LEU   105      39.513  37.004  45.421  1.00  0.00           N  
ATOM   1615  H   LEU   105      38.800  37.717  45.487  1.00  0.00           H  
ATOM   1616  CA  LEU   105      40.079  36.785  44.080  1.00  0.00           C  
ATOM   1617  HA  LEU   105      40.628  35.846  44.022  1.00  0.00           H  
ATOM   1618  CB  LEU   105      38.994  36.615  42.956  1.00  0.00           C  
ATOM   1619  HB2 LEU   105      38.552  37.576  42.690  1.00  0.00           H  
ATOM   1620  HB3 LEU   105      39.559  36.361  42.059  1.00  0.00           H  
ATOM   1621  CG  LEU   105      37.872  35.575  43.316  1.00  0.00           C  
ATOM   1622  HG  LEU   105      37.539  35.873  44.310  1.00  0.00           H  
ATOM   1623  CD1 LEU   105      36.654  35.756  42.456  1.00  0.00           C  
ATOM   1624 HD11 LEU   105      35.877  35.052  42.755  1.00  0.00           H  
ATOM   1625 HD12 LEU   105      36.323  36.783  42.610  1.00  0.00           H  
ATOM   1626 HD13 LEU   105      36.876  35.669  41.392  1.00  0.00           H  
ATOM   1627  CD2 LEU   105      38.321  34.122  43.234  1.00  0.00           C  
ATOM   1628 HD21 LEU   105      37.597  33.437  43.676  1.00  0.00           H  
ATOM   1629 HD22 LEU   105      38.385  33.844  42.182  1.00  0.00           H  
ATOM   1630 HD23 LEU   105      39.294  33.995  43.709  1.00  0.00           H  
ATOM   1631  C   LEU   105      41.023  37.909  43.572  1.00  0.00           C  
ATOM   1632  O   LEU   105      40.663  39.072  43.766  1.00  0.00           O  
ATOM   1633  N   ASN   106      42.047  37.588  42.816  1.00  0.00           N  
ATOM   1634  H   ASN   106      42.427  36.652  42.844  1.00  0.00           H  
ATOM   1635  CA  ASN   106      42.962  38.580  42.131  1.00  0.00           C  
ATOM   1636  HA  ASN   106      42.447  39.532  42.002  1.00  0.00           H  
ATOM   1637  CB  ASN   106      44.188  38.893  42.969  1.00  0.00           C  
ATOM   1638  HB2 ASN   106      43.782  38.986  43.977  1.00  0.00           H  
ATOM   1639  HB3 ASN   106      44.913  38.082  42.903  1.00  0.00           H  
ATOM   1640  CG  ASN   106      44.947  40.085  42.594  1.00  0.00           C  
ATOM   1641  OD1 ASN   106      44.439  40.912  41.909  1.00  0.00           O  
ATOM   1642  ND2 ASN   106      46.220  40.236  42.987  1.00  0.00           N  
ATOM   1643 HD21 ASN   106      46.746  41.075  42.787  1.00  0.00           H  
ATOM   1644 HD22 ASN   106      46.679  39.343  43.102  1.00  0.00           H  
ATOM   1645  C   ASN   106      43.365  37.986  40.736  1.00  0.00           C  
ATOM   1646  O   ASN   106      43.551  36.775  40.553  1.00  0.00           O  
ATOM   1647  N   ILE   107      43.500  38.911  39.685  1.00  0.00           N  
ATOM   1648  H   ILE   107      43.230  39.838  39.979  1.00  0.00           H  
ATOM   1649  CA  ILE   107      43.800  38.776  38.335  1.00  0.00           C  
ATOM   1650  HA  ILE   107      43.900  37.695  38.230  1.00  0.00           H  
ATOM   1651  CB  ILE   107      42.558  39.154  37.403  1.00  0.00           C  
ATOM   1652  HB  ILE   107      41.778  38.467  37.730  1.00  0.00           H  
ATOM   1653  CG2 ILE   107      41.937  40.506  37.739  1.00  0.00           C  
ATOM   1654 HG21 ILE   107      41.054  40.696  37.130  1.00  0.00           H  
ATOM   1655 HG22 ILE   107      41.755  40.600  38.810  1.00  0.00           H  
ATOM   1656 HG23 ILE   107      42.631  41.335  37.598  1.00  0.00           H  
ATOM   1657  CG1 ILE   107      42.756  39.101  35.924  1.00  0.00           C  
ATOM   1658 HG12 ILE   107      41.800  39.363  35.470  1.00  0.00           H  
ATOM   1659 HG13 ILE   107      43.337  39.873  35.419  1.00  0.00           H  
ATOM   1660  CD1 ILE   107      43.192  37.699  35.414  1.00  0.00           C  
ATOM   1661 HD11 ILE   107      44.255  37.464  35.481  1.00  0.00           H  
ATOM   1662 HD12 ILE   107      42.535  36.930  35.821  1.00  0.00           H  
ATOM   1663 HD13 ILE   107      42.918  37.701  34.360  1.00  0.00           H  
ATOM   1664  C   ILE   107      45.176  39.305  37.946  1.00  0.00           C  
ATOM   1665  O   ILE   107      45.277  40.476  37.541  1.00  0.00           O  
ATOM   1666  N   HIE   108      46.139  38.420  38.050  1.00  0.00           N  
ATOM   1667  H   HIE   108      45.937  37.472  38.336  1.00  0.00           H  
ATOM   1668  CA  HIE   108      47.526  38.811  37.726  1.00  0.00           C  
ATOM   1669  HA  HIE   108      47.769  39.810  38.087  1.00  0.00           H  
ATOM   1670  CB  HIE   108      48.422  37.907  38.483  1.00  0.00           C  
ATOM   1671  HB2 HIE   108      48.221  37.778  39.547  1.00  0.00           H  
ATOM   1672  HB3 HIE   108      48.334  36.917  38.036  1.00  0.00           H  
ATOM   1673  CG  HIE   108      49.788  38.402  38.500  1.00  0.00           C  
ATOM   1674  ND1 HIE   108      50.724  38.191  37.495  1.00  0.00           N  
ATOM   1675  CE1 HIE   108      51.779  39.021  37.824  1.00  0.00           C  
ATOM   1676  HE1 HIE   108      52.645  39.157  37.192  1.00  0.00           H  
ATOM   1677  NE2 HIE   108      51.556  39.629  39.003  1.00  0.00           N  
ATOM   1678  HE2 HIE   108      52.322  40.058  39.504  1.00  0.00           H  
ATOM   1679  CD2 HIE   108      50.326  39.268  39.420  1.00  0.00           C  
ATOM   1680  HD2 HIE   108      49.896  39.493  40.385  1.00  0.00           H  
ATOM   1681  C   HIE   108      47.818  38.816  36.264  1.00  0.00           C  
ATOM   1682  O   HIE   108      47.643  37.780  35.604  1.00  0.00           O  
ATOM   1683  N   PRO   109      48.238  39.890  35.642  1.00  0.00           N  
ATOM   1684  CD  PRO   109      48.620  41.203  36.268  1.00  0.00           C  
ATOM   1685  HD2 PRO   109      49.678  41.012  36.447  1.00  0.00           H  
ATOM   1686  HD3 PRO   109      48.108  41.550  37.165  1.00  0.00           H  
ATOM   1687  CG  PRO   109      48.389  42.248  35.195  1.00  0.00           C  
ATOM   1688  HG2 PRO   109      48.944  43.169  35.375  1.00  0.00           H  
ATOM   1689  HG3 PRO   109      47.308  42.389  35.195  1.00  0.00           H  
ATOM   1690  CB  PRO   109      48.795  41.416  33.976  1.00  0.00           C  
ATOM   1691  HB2 PRO   109      49.867  41.573  33.861  1.00  0.00           H  
ATOM   1692  HB3 PRO   109      48.226  41.823  33.140  1.00  0.00           H  
ATOM   1693  CA  PRO   109      48.513  40.007  34.256  1.00  0.00           C  
ATOM   1694  HA  PRO   109      47.613  39.662  33.748  1.00  0.00           H  
ATOM   1695  C   PRO   109      49.828  39.174  33.825  1.00  0.00           C  
ATOM   1696  O   PRO   109      50.522  39.594  32.937  1.00  0.00           O  
ATOM   1697  N   SER   110      50.042  38.080  34.440  1.00  0.00           N  
ATOM   1698  H   SER   110      49.494  37.904  35.270  1.00  0.00           H  
ATOM   1699  CA  SER   110      51.046  36.994  33.954  1.00  0.00           C  
ATOM   1700  HA  SER   110      51.253  37.158  32.896  1.00  0.00           H  
ATOM   1701  CB  SER   110      52.405  37.375  34.632  1.00  0.00           C  
ATOM   1702  HB2 SER   110      52.587  38.440  34.488  1.00  0.00           H  
ATOM   1703  HB3 SER   110      52.391  36.975  35.646  1.00  0.00           H  
ATOM   1704  OG  SER   110      53.461  36.617  34.017  1.00  0.00           O  
ATOM   1705  HG  SER   110      53.969  36.223  34.730  1.00  0.00           H  
ATOM   1706  C   SER   110      50.686  35.496  34.221  1.00  0.00           C  
ATOM   1707  O   SER   110      49.899  35.264  35.190  1.00  0.00           O  
ATOM   1708  N   LEU   111      51.412  34.522  33.639  1.00  0.00           N  
ATOM   1709  H   LEU   111      52.211  34.751  33.065  1.00  0.00           H  
ATOM   1710  CA  LEU   111      51.268  33.110  34.019  1.00  0.00           C  
ATOM   1711  HA  LEU   111      50.243  32.847  34.282  1.00  0.00           H  
ATOM   1712  CB  LEU   111      51.693  32.329  32.793  1.00  0.00           C  
ATOM   1713  HB2 LEU   111      52.699  32.553  32.440  1.00  0.00           H  
ATOM   1714  HB3 LEU   111      51.798  31.283  33.082  1.00  0.00           H  
ATOM   1715  CG  LEU   111      50.768  32.541  31.586  1.00  0.00           C  
ATOM   1716  HG  LEU   111      50.896  33.526  31.138  1.00  0.00           H  
ATOM   1717  CD1 LEU   111      51.204  31.460  30.652  1.00  0.00           C  
ATOM   1718 HD11 LEU   111      51.299  30.437  31.017  1.00  0.00           H  
ATOM   1719 HD12 LEU   111      50.477  31.299  29.856  1.00  0.00           H  
ATOM   1720 HD13 LEU   111      52.122  31.743  30.137  1.00  0.00           H  
ATOM   1721  CD2 LEU   111      49.273  32.306  31.871  1.00  0.00           C  
ATOM   1722 HD21 LEU   111      48.756  32.135  30.927  1.00  0.00           H  
ATOM   1723 HD22 LEU   111      49.214  31.468  32.565  1.00  0.00           H  
ATOM   1724 HD23 LEU   111      48.998  33.216  32.406  1.00  0.00           H  
ATOM   1725  C   LEU   111      52.135  32.713  35.262  1.00  0.00           C  
ATOM   1726  O   LEU   111      53.110  31.988  35.144  1.00  0.00           O  
ATOM   1727  N   LEU   112      51.771  33.244  36.435  1.00  0.00           N  
ATOM   1728  H   LEU   112      51.082  33.974  36.314  1.00  0.00           H  
ATOM   1729  CA  LEU   112      52.334  32.848  37.783  1.00  0.00           C  
ATOM   1730  HA  LEU   112      53.290  33.366  37.859  1.00  0.00           H  
ATOM   1731  CB  LEU   112      51.354  33.233  38.896  1.00  0.00           C  
ATOM   1732  HB2 LEU   112      50.385  33.000  38.454  1.00  0.00           H  
ATOM   1733  HB3 LEU   112      51.532  32.606  39.770  1.00  0.00           H  
ATOM   1734  CG  LEU   112      51.391  34.720  39.276  1.00  0.00           C  
ATOM   1735  HG  LEU   112      51.393  35.370  38.402  1.00  0.00           H  
ATOM   1736  CD1 LEU   112      50.121  35.081  40.148  1.00  0.00           C  
ATOM   1737 HD11 LEU   112      49.286  35.399  39.524  1.00  0.00           H  
ATOM   1738 HD12 LEU   112      49.832  34.276  40.823  1.00  0.00           H  
ATOM   1739 HD13 LEU   112      50.232  35.969  40.769  1.00  0.00           H  
ATOM   1740  CD2 LEU   112      52.664  35.024  40.035  1.00  0.00           C  
ATOM   1741 HD21 LEU   112      52.742  36.073  40.318  1.00  0.00           H  
ATOM   1742 HD22 LEU   112      52.720  34.469  40.971  1.00  0.00           H  
ATOM   1743 HD23 LEU   112      53.496  34.815  39.363  1.00  0.00           H  
ATOM   1744  C   LEU   112      52.527  31.313  37.907  1.00  0.00           C  
ATOM   1745  O   LEU   112      51.628  30.593  37.462  1.00  0.00           O  
ATOM   1746  N   PRO   113      53.619  30.803  38.508  1.00  0.00           N  
ATOM   1747  CD  PRO   113      53.823  29.358  38.660  1.00  0.00           C  
ATOM   1748  HD2 PRO   113      54.435  29.066  37.807  1.00  0.00           H  
ATOM   1749  HD3 PRO   113      52.951  28.705  38.704  1.00  0.00           H  
ATOM   1750  CG  PRO   113      54.503  29.234  40.009  1.00  0.00           C  
ATOM   1751  HG2 PRO   113      54.991  28.279  40.207  1.00  0.00           H  
ATOM   1752  HG3 PRO   113      53.785  29.435  40.804  1.00  0.00           H  
ATOM   1753  CB  PRO   113      55.361  30.543  40.014  1.00  0.00           C  
ATOM   1754  HB2 PRO   113      56.323  30.324  39.551  1.00  0.00           H  
ATOM   1755  HB3 PRO   113      55.569  30.862  41.035  1.00  0.00           H  
ATOM   1756  CA  PRO   113      54.688  31.632  39.160  1.00  0.00           C  
ATOM   1757  HA  PRO   113      54.203  32.291  39.880  1.00  0.00           H  
ATOM   1758  C   PRO   113      55.754  32.441  38.337  1.00  0.00           C  
ATOM   1759  O   PRO   113      56.710  33.085  38.781  1.00  0.00           O  
ATOM   1760  N   SER   114      55.652  32.362  37.038  1.00  0.00           N  
ATOM   1761  H   SER   114      54.957  31.728  36.670  1.00  0.00           H  
ATOM   1762  CA  SER   114      56.579  33.078  36.067  1.00  0.00           C  
ATOM   1763  HA  SER   114      57.594  32.975  36.451  1.00  0.00           H  
ATOM   1764  CB  SER   114      56.511  32.439  34.693  1.00  0.00           C  
ATOM   1765  HB2 SER   114      56.630  31.361  34.585  1.00  0.00           H  
ATOM   1766  HB3 SER   114      55.473  32.629  34.417  1.00  0.00           H  
ATOM   1767  OG  SER   114      57.327  33.002  33.735  1.00  0.00           O  
ATOM   1768  HG  SER   114      57.773  32.407  33.128  1.00  0.00           H  
ATOM   1769  C   SER   114      56.206  34.574  36.065  1.00  0.00           C  
ATOM   1770  O   SER   114      55.032  35.008  35.985  1.00  0.00           O  
ATOM   1771  N   PHE   115      57.314  35.363  36.106  1.00  0.00           N  
ATOM   1772  H   PHE   115      58.208  34.919  36.259  1.00  0.00           H  
ATOM   1773  CA  PHE   115      57.156  36.882  36.343  1.00  0.00           C  
ATOM   1774  HA  PHE   115      58.081  37.146  36.856  1.00  0.00           H  
ATOM   1775  CB  PHE   115      57.053  37.783  35.074  1.00  0.00           C  
ATOM   1776  HB2 PHE   115      55.990  37.738  34.834  1.00  0.00           H  
ATOM   1777  HB3 PHE   115      57.392  38.776  35.367  1.00  0.00           H  
ATOM   1778  CG  PHE   115      57.812  37.249  33.953  1.00  0.00           C  
ATOM   1779  CD1 PHE   115      59.183  36.989  34.146  1.00  0.00           C  
ATOM   1780  HD1 PHE   115      59.670  37.351  35.039  1.00  0.00           H  
ATOM   1781  CE1 PHE   115      59.993  36.368  33.139  1.00  0.00           C  
ATOM   1782  HE1 PHE   115      61.051  36.373  33.353  1.00  0.00           H  
ATOM   1783  CZ  PHE   115      59.448  35.967  31.965  1.00  0.00           C  
ATOM   1784  HZ  PHE   115      60.070  35.563  31.180  1.00  0.00           H  
ATOM   1785  CE2 PHE   115      58.055  36.094  31.782  1.00  0.00           C  
ATOM   1786  HE2 PHE   115      57.571  35.706  30.899  1.00  0.00           H  
ATOM   1787  CD2 PHE   115      57.199  36.623  32.757  1.00  0.00           C  
ATOM   1788  HD2 PHE   115      56.158  36.810  32.536  1.00  0.00           H  
ATOM   1789  C   PHE   115      56.184  37.274  37.425  1.00  0.00           C  
ATOM   1790  O   PHE   115      55.152  37.898  37.171  1.00  0.00           O  
ATOM   1791  N   LYS   116      56.491  36.957  38.702  1.00  0.00           N  
ATOM   1792  H   LYS   116      57.256  36.328  38.897  1.00  0.00           H  
ATOM   1793  CA  LYS   116      55.719  37.481  39.842  1.00  0.00           C  
ATOM   1794  HA  LYS   116      54.644  37.353  39.711  1.00  0.00           H  
ATOM   1795  CB  LYS   116      56.244  36.836  41.131  1.00  0.00           C  
ATOM   1796  HB2 LYS   116      57.286  37.114  41.292  1.00  0.00           H  
ATOM   1797  HB3 LYS   116      55.638  37.310  41.904  1.00  0.00           H  
ATOM   1798  CG  LYS   116      56.221  35.330  41.075  1.00  0.00           C  
ATOM   1799  HG2 LYS   116      55.305  34.865  40.712  1.00  0.00           H  
ATOM   1800  HG3 LYS   116      56.989  35.058  40.351  1.00  0.00           H  
ATOM   1801  CD  LYS   116      56.525  34.578  42.405  1.00  0.00           C  
ATOM   1802  HD2 LYS   116      56.791  33.546  42.175  1.00  0.00           H  
ATOM   1803  HD3 LYS   116      57.383  35.055  42.880  1.00  0.00           H  
ATOM   1804  CE  LYS   116      55.311  34.559  43.401  1.00  0.00           C  
ATOM   1805  HE2 LYS   116      55.216  35.528  43.891  1.00  0.00           H  
ATOM   1806  HE3 LYS   116      54.423  34.192  42.887  1.00  0.00           H  
ATOM   1807  NZ  LYS   116      55.737  33.665  44.527  1.00  0.00           N  
ATOM   1808  HZ1 LYS   116      55.791  32.675  44.331  1.00  0.00           H  
ATOM   1809  HZ2 LYS   116      56.679  33.804  44.865  1.00  0.00           H  
ATOM   1810  HZ3 LYS   116      55.095  33.817  45.291  1.00  0.00           H  
ATOM   1811  C   LYS   116      55.997  39.031  39.936  1.00  0.00           C  
ATOM   1812  O   LYS   116      56.979  39.488  39.391  1.00  0.00           O  
ATOM   1813  N   GLY   117      55.077  39.718  40.610  1.00  0.00           N  
ATOM   1814  H   GLY   117      54.285  39.238  41.013  1.00  0.00           H  
ATOM   1815  CA  GLY   117      55.257  41.155  40.873  1.00  0.00           C  
ATOM   1816  HA2 GLY   117      54.879  41.308  41.884  1.00  0.00           H  
ATOM   1817  HA3 GLY   117      56.319  41.363  40.746  1.00  0.00           H  
ATOM   1818  C   GLY   117      54.669  42.126  39.953  1.00  0.00           C  
ATOM   1819  O   GLY   117      53.792  41.782  39.082  1.00  0.00           O  
ATOM   1820  N   SER   118      54.979  43.421  40.094  1.00  0.00           N  
ATOM   1821  H   SER   118      55.847  43.645  40.560  1.00  0.00           H  
ATOM   1822  CA  SER   118      54.321  44.603  39.395  1.00  0.00           C  
ATOM   1823  HA  SER   118      53.262  44.349  39.360  1.00  0.00           H  
ATOM   1824  CB  SER   118      54.563  45.775  40.333  1.00  0.00           C  
ATOM   1825  HB2 SER   118      53.917  46.534  39.890  1.00  0.00           H  
ATOM   1826  HB3 SER   118      54.075  45.531  41.276  1.00  0.00           H  
ATOM   1827  OG  SER   118      55.857  46.235  40.392  1.00  0.00           O
[truncated: 24,790,597 more chars]
