# Supplementary material for: MISATO: machine learning dataset of protein–ligand complexes for structure-based drug discovery
Source: Nat Comput Sci. 2024 May 10;4(5):367–78. doi: 10.1038/s43588-024-00627-2 (PMC11136668; doi:10.1038/s43588-024-00627-2)
Supplement: Supplementary file 7 — Statistical source data for Fig. 3 showing MD trajectories for the described structures. [file 43588_2024_627_MOESM7_ESM.zip › Figure3/3e_2ig0_pdb.txt]

CRYST1   74.948   74.948   74.948 109.47 109.47 109.47               1
MODEL     1
ATOM      1  N   SER     1      42.325  17.215  34.572  1.00  0.00           N  
ATOM      2  H1  SER     1      42.908  17.759  35.192  1.00  0.00           H  
ATOM      3  H2  SER     1      42.660  16.295  34.322  1.00  0.00           H  
ATOM      4  H3  SER     1      41.478  17.025  35.087  1.00  0.00           H  
ATOM      5  CA  SER     1      42.080  18.027  33.378  1.00  0.00           C  
ATOM      6  HA  SER     1      43.059  18.226  32.942  1.00  0.00           H  
ATOM      7  CB  SER     1      41.244  17.193  32.461  1.00  0.00           C  
ATOM      8  HB2 SER     1      41.887  16.587  31.823  1.00  0.00           H  
ATOM      9  HB3 SER     1      40.484  16.679  33.050  1.00  0.00           H  
ATOM     10  OG  SER     1      40.632  18.200  31.645  1.00  0.00           O  
ATOM     11  HG  SER     1      40.170  17.744  30.937  1.00  0.00           H  
ATOM     12  C   SER     1      41.482  19.310  33.942  1.00  0.00           C  
ATOM     13  O   SER     1      40.520  19.338  34.742  1.00  0.00           O  
ATOM     14  N   PHE     2      42.046  20.488  33.599  1.00  0.00           N  
ATOM     15  H   PHE     2      42.886  20.450  33.040  1.00  0.00           H  
ATOM     16  CA  PHE     2      41.399  21.775  33.933  1.00  0.00           C  
ATOM     17  HA  PHE     2      40.782  21.652  34.823  1.00  0.00           H  
ATOM     18  CB  PHE     2      42.462  22.844  34.235  1.00  0.00           C  
ATOM     19  HB2 PHE     2      42.943  23.224  33.334  1.00  0.00           H  
ATOM     20  HB3 PHE     2      41.874  23.625  34.719  1.00  0.00           H  
ATOM     21  CG  PHE     2      43.541  22.278  35.204  1.00  0.00           C  
ATOM     22  CD1 PHE     2      44.824  21.910  34.749  1.00  0.00           C  
ATOM     23  HD1 PHE     2      45.012  21.856  33.687  1.00  0.00           H  
ATOM     24  CE1 PHE     2      45.782  21.526  35.769  1.00  0.00           C  
ATOM     25  HE1 PHE     2      46.819  21.437  35.481  1.00  0.00           H  
ATOM     26  CZ  PHE     2      45.396  21.350  37.100  1.00  0.00           C  
ATOM     27  HZ  PHE     2      46.102  20.982  37.831  1.00  0.00           H  
ATOM     28  CE2 PHE     2      44.070  21.656  37.511  1.00  0.00           C  
ATOM     29  HE2 PHE     2      43.744  21.440  38.518  1.00  0.00           H  
ATOM     30  CD2 PHE     2      43.177  22.137  36.536  1.00  0.00           C  
ATOM     31  HD2 PHE     2      42.189  22.443  36.844  1.00  0.00           H  
ATOM     32  C   PHE     2      40.425  22.215  32.734  1.00  0.00           C  
ATOM     33  O   PHE     2      40.003  23.381  32.686  1.00  0.00           O  
ATOM     34  N   VAL     3      40.243  21.324  31.759  1.00  0.00           N  
ATOM     35  H   VAL     3      40.444  20.357  31.968  1.00  0.00           H  
ATOM     36  CA  VAL     3      39.588  21.650  30.499  1.00  0.00           C  
ATOM     37  HA  VAL     3      39.851  22.688  30.297  1.00  0.00           H  
ATOM     38  CB  VAL     3      40.133  20.818  29.353  1.00  0.00           C  
ATOM     39  HB  VAL     3      40.336  19.791  29.658  1.00  0.00           H  
ATOM     40  CG1 VAL     3      39.374  20.973  28.098  1.00  0.00           C  
ATOM     41 HG11 VAL     3      39.937  20.547  27.267  1.00  0.00           H  
ATOM     42 HG12 VAL     3      38.376  20.538  28.047  1.00  0.00           H  
ATOM     43 HG13 VAL     3      39.252  22.035  27.885  1.00  0.00           H  
ATOM     44  CG2 VAL     3      41.586  21.370  29.026  1.00  0.00           C  
ATOM     45 HG21 VAL     3      42.047  20.857  28.182  1.00  0.00           H  
ATOM     46 HG22 VAL     3      41.499  22.417  28.736  1.00  0.00           H  
ATOM     47 HG23 VAL     3      42.224  21.174  29.888  1.00  0.00           H  
ATOM     48  C   VAL     3      38.014  21.543  30.635  1.00  0.00           C  
ATOM     49  O   VAL     3      37.550  20.619  31.321  1.00  0.00           O  
ATOM     50  N   GLY     4      37.364  22.585  30.212  1.00  0.00           N  
ATOM     51  H   GLY     4      37.760  23.258  29.571  1.00  0.00           H  
ATOM     52  CA  GLY     4      36.027  22.873  30.705  1.00  0.00           C  
ATOM     53  HA2 GLY     4      35.616  23.322  29.801  1.00  0.00           H  
ATOM     54  HA3 GLY     4      35.453  22.032  31.095  1.00  0.00           H  
ATOM     55  C   GLY     4      35.824  23.929  31.882  1.00  0.00           C  
ATOM     56  O   GLY     4      34.736  24.522  31.992  1.00  0.00           O  
ATOM     57  N   LEU     5      36.797  24.114  32.717  1.00  0.00           N  
ATOM     58  H   LEU     5      37.686  23.717  32.450  1.00  0.00           H  
ATOM     59  CA  LEU     5      36.623  24.603  34.071  1.00  0.00           C  
ATOM     60  HA  LEU     5      35.603  24.402  34.397  1.00  0.00           H  
ATOM     61  CB  LEU     5      37.698  24.027  34.988  1.00  0.00           C  
ATOM     62  HB2 LEU     5      38.645  24.382  34.582  1.00  0.00           H  
ATOM     63  HB3 LEU     5      37.567  24.506  35.958  1.00  0.00           H  
ATOM     64  CG  LEU     5      37.648  22.486  35.137  1.00  0.00           C  
ATOM     65  HG  LEU     5      37.880  22.059  34.161  1.00  0.00           H  
ATOM     66  CD1 LEU     5      38.614  22.109  36.318  1.00  0.00           C  
ATOM     67 HD11 LEU     5      38.331  22.612  37.242  1.00  0.00           H  
ATOM     68 HD12 LEU     5      38.680  21.035  36.494  1.00  0.00           H  
ATOM     69 HD13 LEU     5      39.610  22.473  36.066  1.00  0.00           H  
ATOM     70  CD2 LEU     5      36.288  21.995  35.636  1.00  0.00           C  
ATOM     71 HD21 LEU     5      35.564  21.953  34.822  1.00  0.00           H  
ATOM     72 HD22 LEU     5      36.303  21.107  36.267  1.00  0.00           H  
ATOM     73 HD23 LEU     5      35.954  22.687  36.410  1.00  0.00           H  
ATOM     74  C   LEU     5      36.613  26.142  34.112  1.00  0.00           C  
ATOM     75  O   LEU     5      37.358  26.828  33.484  1.00  0.00           O  
ATOM     76  N   ARG     6      35.788  26.668  34.988  1.00  0.00           N  
ATOM     77  H   ARG     6      35.118  26.148  35.537  1.00  0.00           H  
ATOM     78  CA  ARG     6      35.727  28.131  35.184  1.00  0.00           C  
ATOM     79  HA  ARG     6      35.947  28.530  34.194  1.00  0.00           H  
ATOM     80  CB  ARG     6      34.394  28.540  35.634  1.00  0.00           C  
ATOM     81  HB2 ARG     6      34.107  28.138  36.605  1.00  0.00           H  
ATOM     82  HB3 ARG     6      34.264  29.621  35.691  1.00  0.00           H  
ATOM     83  CG  ARG     6      33.207  28.187  34.664  1.00  0.00           C  
ATOM     84  HG2 ARG     6      33.435  28.498  33.644  1.00  0.00           H  
ATOM     85  HG3 ARG     6      33.067  27.106  34.688  1.00  0.00           H  
ATOM     86  CD  ARG     6      31.854  28.928  35.167  1.00  0.00           C  
ATOM     87  HD2 ARG     6      31.233  28.264  35.767  1.00  0.00           H  
ATOM     88  HD3 ARG     6      32.111  29.788  35.786  1.00  0.00           H  
ATOM     89  NE  ARG     6      31.115  29.753  34.155  1.00  0.00           N  
ATOM     90  HE  ARG     6      30.112  29.654  34.091  1.00  0.00           H  
ATOM     91  CZ  ARG     6      31.575  30.748  33.478  1.00  0.00           C  
ATOM     92  NH1 ARG     6      32.775  31.136  33.312  1.00  0.00           N  
ATOM     93 HH11 ARG     6      33.576  30.883  33.872  1.00  0.00           H  
ATOM     94 HH12 ARG     6      32.862  32.042  32.875  1.00  0.00           H  
ATOM     95  NH2 ARG     6      30.707  31.559  32.822  1.00  0.00           N  
ATOM     96 HH21 ARG     6      29.718  31.405  32.959  1.00  0.00           H  
ATOM     97 HH22 ARG     6      31.053  32.374  32.337  1.00  0.00           H  
ATOM     98  C   ARG     6      36.772  28.764  36.104  1.00  0.00           C  
ATOM     99  O   ARG     6      37.165  28.065  37.066  1.00  0.00           O  
ATOM    100  N   VAL     7      37.155  29.960  35.776  1.00  0.00           N  
ATOM    101  H   VAL     7      36.703  30.364  34.969  1.00  0.00           H  
ATOM    102  CA  VAL     7      38.449  30.491  36.307  1.00  0.00           C  
ATOM    103  HA  VAL     7      38.576  30.495  37.390  1.00  0.00           H  
ATOM    104  CB  VAL     7      39.598  29.956  35.553  1.00  0.00           C  
ATOM    105  HB  VAL     7      40.466  30.591  35.726  1.00  0.00           H  
ATOM    106  CG1 VAL     7      40.112  28.656  36.030  1.00  0.00           C  
ATOM    107 HG11 VAL     7      40.295  28.678  37.104  1.00  0.00           H  
ATOM    108 HG12 VAL     7      39.351  27.881  35.941  1.00  0.00           H  
ATOM    109 HG13 VAL     7      40.935  28.285  35.420  1.00  0.00           H  
ATOM    110  CG2 VAL     7      39.541  29.929  33.972  1.00  0.00           C  
ATOM    111 HG21 VAL     7      39.443  30.913  33.514  1.00  0.00           H  
ATOM    112 HG22 VAL     7      40.457  29.465  33.607  1.00  0.00           H  
ATOM    113 HG23 VAL     7      38.716  29.257  33.731  1.00  0.00           H  
ATOM    114  C   VAL     7      38.386  31.996  36.032  1.00  0.00           C  
ATOM    115  O   VAL     7      37.675  32.402  35.179  1.00  0.00           O  
ATOM    116  N   VAL     8      39.171  32.715  36.732  1.00  0.00           N  
ATOM    117  H   VAL     8      39.729  32.274  37.449  1.00  0.00           H  
ATOM    118  CA  VAL     8      39.540  34.124  36.451  1.00  0.00           C  
ATOM    119  HA  VAL     8      38.938  34.597  35.675  1.00  0.00           H  
ATOM    120  CB  VAL     8      39.564  34.998  37.697  1.00  0.00           C  
ATOM    121  HB  VAL     8      40.324  34.602  38.370  1.00  0.00           H  
ATOM    122  CG1 VAL     8      40.008  36.436  37.413  1.00  0.00           C  
ATOM    123 HG11 VAL     8      40.715  36.535  36.589  1.00  0.00           H  
ATOM    124 HG12 VAL     8      39.149  37.093  37.271  1.00  0.00           H  
ATOM    125 HG13 VAL     8      40.473  36.884  38.290  1.00  0.00           H  
ATOM    126  CG2 VAL     8      38.222  35.106  38.412  1.00  0.00           C  
ATOM    127 HG21 VAL     8      38.373  35.838  39.206  1.00  0.00           H  
ATOM    128 HG22 VAL     8      37.498  35.529  37.715  1.00  0.00           H  
ATOM    129 HG23 VAL     8      37.870  34.138  38.768  1.00  0.00           H  
ATOM    130  C   VAL     8      40.959  34.104  35.899  1.00  0.00           C  
ATOM    131  O   VAL     8      41.948  33.620  36.541  1.00  0.00           O  
ATOM    132  N   ALA     9      41.184  34.702  34.770  1.00  0.00           N  
ATOM    133  H   ALA     9      40.469  35.201  34.261  1.00  0.00           H  
ATOM    134  CA  ALA     9      42.588  34.917  34.210  1.00  0.00           C  
ATOM    135  HA  ALA     9      43.367  34.874  34.970  1.00  0.00           H  
ATOM    136  CB  ALA     9      42.826  33.864  33.127  1.00  0.00           C  
ATOM    137  HB1 ALA     9      43.578  34.207  32.417  1.00  0.00           H  
ATOM    138  HB2 ALA     9      42.886  32.888  33.607  1.00  0.00           H  
ATOM    139  HB3 ALA     9      41.922  33.855  32.519  1.00  0.00           H  
ATOM    140  C   ALA     9      42.901  36.279  33.689  1.00  0.00           C  
ATOM    141  O   ALA     9      41.960  37.077  33.422  1.00  0.00           O  
ATOM    142  N   LYS    10      44.169  36.562  33.582  1.00  0.00           N  
ATOM    143  H   LYS    10      44.784  35.887  34.015  1.00  0.00           H  
ATOM    144  CA  LYS    10      44.679  37.921  33.111  1.00  0.00           C  
ATOM    145  HA  LYS    10      44.158  38.642  33.741  1.00  0.00           H  
ATOM    146  CB  LYS    10      46.227  38.050  33.494  1.00  0.00           C  
ATOM    147  HB2 LYS    10      46.518  37.339  34.267  1.00  0.00           H  
ATOM    148  HB3 LYS    10      46.805  37.765  32.615  1.00  0.00           H  
ATOM    149  CG  LYS    10      46.608  39.539  33.829  1.00  0.00           C  
ATOM    150  HG2 LYS    10      46.377  40.208  33.000  1.00  0.00           H  
ATOM    151  HG3 LYS    10      46.005  39.928  34.650  1.00  0.00           H  
ATOM    152  CD  LYS    10      48.059  39.531  34.181  1.00  0.00           C  
ATOM    153  HD2 LYS    10      48.050  39.267  35.239  1.00  0.00           H  
ATOM    154  HD3 LYS    10      48.578  38.725  33.663  1.00  0.00           H  
ATOM    155  CE  LYS    10      48.834  40.866  34.106  1.00  0.00           C  
ATOM    156  HE2 LYS    10      48.611  41.220  33.100  1.00  0.00           H  
ATOM    157  HE3 LYS    10      48.276  41.628  34.651  1.00  0.00           H  
ATOM    158  NZ  LYS    10      50.281  40.814  34.391  1.00  0.00           N  
ATOM    159  HZ1 LYS    10      50.388  40.422  35.316  1.00  0.00           H  
ATOM    160  HZ2 LYS    10      50.808  40.263  33.729  1.00  0.00           H  
ATOM    161  HZ3 LYS    10      50.708  41.726  34.322  1.00  0.00           H  
ATOM    162  C   LYS    10      44.465  38.218  31.571  1.00  0.00           C  
ATOM    163  O   LYS    10      44.331  37.352  30.705  1.00  0.00           O  
ATOM    164  N   TRP    11      44.302  39.542  31.256  1.00  0.00           N  
ATOM    165  H   TRP    11      44.272  40.232  31.993  1.00  0.00           H  
ATOM    166  CA  TRP    11      44.021  40.056  29.920  1.00  0.00           C  
ATOM    167  HA  TRP    11      43.866  39.227  29.230  1.00  0.00           H  
ATOM    168  CB  TRP    11      42.712  40.813  29.956  1.00  0.00           C  
ATOM    169  HB2 TRP    11      41.953  40.062  30.176  1.00  0.00           H  
ATOM    170  HB3 TRP    11      42.689  41.531  30.776  1.00  0.00           H  
ATOM    171  CG  TRP    11      42.239  41.378  28.704  1.00  0.00           C  
ATOM    172  CD1 TRP    11      42.535  42.626  28.291  1.00  0.00           C  
ATOM    173  HD1 TRP    11      43.070  43.269  28.974  1.00  0.00           H  
ATOM    174  NE1 TRP    11      42.089  42.918  27.015  1.00  0.00           N  
ATOM    175  HE1 TRP    11      42.310  43.798  26.571  1.00  0.00           H  
ATOM    176  CE2 TRP    11      41.756  41.754  26.415  1.00  0.00           C  
ATOM    177  CZ2 TRP    11      41.434  41.352  25.083  1.00  0.00           C  
ATOM    178  HZ2 TRP    11      41.377  42.181  24.393  1.00  0.00           H  
ATOM    179  CH2 TRP    11      41.168  40.030  24.806  1.00  0.00           C  
ATOM    180  HH2 TRP    11      40.702  39.819  23.855  1.00  0.00           H  
ATOM    181  CZ3 TRP    11      41.289  39.096  25.767  1.00  0.00           C  
ATOM    182  HZ3 TRP    11      41.147  38.044  25.567  1.00  0.00           H  
ATOM    183  CE3 TRP    11      41.618  39.448  27.114  1.00  0.00           C  
ATOM    184  HE3 TRP    11      41.832  38.602  27.750  1.00  0.00           H  
ATOM    185  CD2 TRP    11      41.822  40.768  27.430  1.00  0.00           C  
ATOM    186  C   TRP    11      45.135  40.927  29.348  1.00  0.00           C  
ATOM    187  O   TRP    11      45.332  42.055  29.835  1.00  0.00           O  
ATOM    188  N   SER    12      45.825  40.422  28.319  1.00  0.00           N  
ATOM    189  H   SER    12      45.612  39.448  28.161  1.00  0.00           H  
ATOM    190  CA  SER    12      47.065  40.928  27.721  1.00  0.00           C  
ATOM    191  HA  SER    12      47.814  40.640  28.459  1.00  0.00           H  
ATOM    192  CB  SER    12      47.372  40.148  26.454  1.00  0.00           C  
ATOM    193  HB2 SER    12      48.392  40.331  26.117  1.00  0.00           H  
ATOM    194  HB3 SER    12      47.351  39.070  26.619  1.00  0.00           H  
ATOM    195  OG  SER    12      46.367  40.390  25.409  1.00  0.00           O  
ATOM    196  HG  SER    12      45.864  39.577  25.498  1.00  0.00           H  
ATOM    197  C   SER    12      47.136  42.451  27.458  1.00  0.00           C  
ATOM    198  O   SER    12      48.150  42.966  27.796  1.00  0.00           O  
ATOM    199  N   SER    13      46.123  43.099  26.821  1.00  0.00           N  
ATOM    200  H   SER    13      45.243  42.635  26.648  1.00  0.00           H  
ATOM    201  CA  SER    13      46.206  44.559  26.406  1.00  0.00           C  
ATOM    202  HA  SER    13      47.198  44.821  26.039  1.00  0.00           H  
ATOM    203  CB  SER    13      45.379  44.667  25.102  1.00  0.00           C  
ATOM    204  HB2 SER    13      45.699  45.569  24.580  1.00  0.00           H  
ATOM    205  HB3 SER    13      45.875  43.915  24.490  1.00  0.00           H  
ATOM    206  OG  SER    13      44.012  44.394  25.110  1.00  0.00           O  
ATOM    207  HG  SER    13      43.708  44.160  24.230  1.00  0.00           H  
ATOM    208  C   SER    13      45.794  45.557  27.457  1.00  0.00           C  
ATOM    209  O   SER    13      45.818  46.769  27.166  1.00  0.00           O  
ATOM    210  N   ASN    14      45.634  45.196  28.786  1.00  0.00           N  
ATOM    211  H   ASN    14      45.607  44.223  29.055  1.00  0.00           H  
ATOM    212  CA  ASN    14      45.492  46.199  29.898  1.00  0.00           C  
ATOM    213  HA  ASN    14      46.212  46.982  29.664  1.00  0.00           H  
ATOM    214  CB  ASN    14      44.093  46.719  29.921  1.00  0.00           C  
ATOM    215  HB2 ASN    14      43.990  47.666  30.451  1.00  0.00           H  
ATOM    216  HB3 ASN    14      43.711  46.897  28.916  1.00  0.00           H  
ATOM    217  CG  ASN    14      43.106  45.755  30.682  1.00  0.00           C  
ATOM    218  OD1 ASN    14      43.335  44.581  30.854  1.00  0.00           O  
ATOM    219  ND2 ASN    14      41.980  46.262  31.106  1.00  0.00           N  
ATOM    220 HD21 ASN    14      41.378  45.609  31.587  1.00  0.00           H  
ATOM    221 HD22 ASN    14      41.726  47.201  30.832  1.00  0.00           H  
ATOM    222  C   ASN    14      46.003  45.626  31.247  1.00  0.00           C  
ATOM    223  O   ASN    14      45.956  46.279  32.307  1.00  0.00           O  
ATOM    224  N   GLY    15      46.384  44.314  31.364  1.00  0.00           N  
ATOM    225  H   GLY    15      46.347  43.599  30.651  1.00  0.00           H  
ATOM    226  CA  GLY    15      46.922  43.628  32.549  1.00  0.00           C  
ATOM    227  HA2 GLY    15      47.333  42.678  32.207  1.00  0.00           H  
ATOM    228  HA3 GLY    15      47.822  44.127  32.910  1.00  0.00           H  
ATOM    229  C   GLY    15      46.081  43.423  33.820  1.00  0.00           C  
ATOM    230  O   GLY    15      46.483  42.833  34.742  1.00  0.00           O  
ATOM    231  N   TYR    16      44.791  43.813  33.821  1.00  0.00           N  
ATOM    232  H   TYR    16      44.482  44.219  32.949  1.00  0.00           H  
ATOM    233  CA  TYR    16      43.721  43.391  34.737  1.00  0.00           C  
ATOM    234  HA  TYR    16      44.023  43.322  35.782  1.00  0.00           H  
ATOM    235  CB  TYR    16      42.523  44.314  34.417  1.00  0.00           C  
ATOM    236  HB2 TYR    16      42.311  44.328  33.348  1.00  0.00           H  
ATOM    237  HB3 TYR    16      41.586  43.999  34.875  1.00  0.00           H  
ATOM    238  CG  TYR    16      42.652  45.747  34.980  1.00  0.00           C  
ATOM    239  CD1 TYR    16      42.134  46.011  36.269  1.00  0.00           C  
ATOM    240  HD1 TYR    16      41.663  45.162  36.743  1.00  0.00           H  
ATOM    241  CE1 TYR    16      42.165  47.309  36.759  1.00  0.00           C  
ATOM    242  HE1 TYR    16      41.784  47.598  37.727  1.00  0.00           H  
ATOM    243  CZ  TYR    16      42.673  48.406  35.868  1.00  0.00           C  
ATOM    244  OH  TYR    16      42.653  49.638  36.281  1.00  0.00           O  
ATOM    245  HH  TYR    16      42.493  50.206  35.524  1.00  0.00           H  
ATOM    246  CE2 TYR    16      43.219  48.113  34.546  1.00  0.00           C  
ATOM    247  HE2 TYR    16      43.558  48.894  33.881  1.00  0.00           H  
ATOM    248  CD2 TYR    16      43.297  46.776  34.202  1.00  0.00           C  
ATOM    249  HD2 TYR    16      43.706  46.439  33.260  1.00  0.00           H  
ATOM    250  C   TYR    16      43.285  41.922  34.534  1.00  0.00           C  
ATOM    251  O   TYR    16      43.577  41.297  33.528  1.00  0.00           O  
ATOM    252  N   PHE    17      42.546  41.403  35.517  1.00  0.00           N  
ATOM    253  H   PHE    17      42.125  42.088  36.128  1.00  0.00           H  
ATOM    254  CA  PHE    17      42.083  39.937  35.347  1.00  0.00           C  
ATOM    255  HA  PHE    17      42.567  39.448  34.502  1.00  0.00           H  
ATOM    256  CB  PHE    17      42.530  39.295  36.666  1.00  0.00           C  
ATOM    257  HB2 PHE    17      42.253  39.955  37.488  1.00  0.00           H  
ATOM    258  HB3 PHE    17      41.964  38.379  36.838  1.00  0.00           H  
ATOM    259  CG  PHE    17      43.987  38.963  36.835  1.00  0.00           C  
ATOM    260  CD1 PHE    17      44.917  40.011  37.017  1.00  0.00           C  
ATOM    261  HD1 PHE    17      44.586  41.039  37.050  1.00  0.00           H  
ATOM    262  CE1 PHE    17      46.283  39.660  37.272  1.00  0.00           C  
ATOM    263  HE1 PHE    17      46.968  40.460  37.510  1.00  0.00           H  
ATOM    264  CZ  PHE    17      46.636  38.299  37.368  1.00  0.00           C  
ATOM    265  HZ  PHE    17      47.684  38.111  37.547  1.00  0.00           H  
ATOM    266  CE2 PHE    17      45.717  37.347  37.147  1.00  0.00           C  
ATOM    267  HE2 PHE    17      46.089  36.355  36.938  1.00  0.00           H  
ATOM    268  CD2 PHE    17      44.368  37.689  36.901  1.00  0.00           C  
ATOM    269  HD2 PHE    17      43.630  36.900  36.889  1.00  0.00           H  
ATOM    270  C   PHE    17      40.579  39.936  35.330  1.00  0.00           C  
ATOM    271  O   PHE    17      39.937  40.687  35.978  1.00  0.00           O  
ATOM    272  N   TYR    18      40.019  38.981  34.593  1.00  0.00           N  
ATOM    273  H   TYR    18      40.649  38.363  34.102  1.00  0.00           H  
ATOM    274  CA  TYR    18      38.645  38.878  34.197  1.00  0.00           C  
ATOM    275  HA  TYR    18      37.994  39.529  34.782  1.00  0.00           H  
ATOM    276  CB  TYR    18      38.546  39.329  32.738  1.00  0.00           C  
ATOM    277  HB2 TYR    18      39.306  38.833  32.135  1.00  0.00           H  
ATOM    278  HB3 TYR    18      37.608  39.023  32.274  1.00  0.00           H  
ATOM    279  CG  TYR    18      38.876  40.798  32.560  1.00  0.00           C  
ATOM    280  CD1 TYR    18      40.171  41.350  32.300  1.00  0.00           C  
ATOM    281  HD1 TYR    18      41.006  40.664  32.297  1.00  0.00           H  
ATOM    282  CE1 TYR    18      40.362  42.694  31.817  1.00  0.00           C  
ATOM    283  HE1 TYR    18      41.333  43.082  31.546  1.00  0.00           H  
ATOM    284  CZ  TYR    18      39.241  43.543  31.758  1.00  0.00           C  
ATOM    285  OH  TYR    18      39.422  44.865  31.370  1.00  0.00           O  
ATOM    286  HH  TYR    18      38.778  45.434  31.799  1.00  0.00           H  
ATOM    287  CE2 TYR    18      37.944  42.980  32.037  1.00  0.00           C  
ATOM    288  HE2 TYR    18      37.144  43.688  31.874  1.00  0.00           H  
ATOM    289  CD2 TYR    18      37.722  41.653  32.476  1.00  0.00           C  
ATOM    290  HD2 TYR    18      36.716  41.302  32.658  1.00  0.00           H  
ATOM    291  C   TYR    18      38.201  37.384  34.323  1.00  0.00           C  
ATOM    292  O   TYR    18      39.080  36.450  34.263  1.00  0.00           O  
ATOM    293  N   SER    19      36.924  37.051  34.539  1.00  0.00           N  
ATOM    294  H   SER    19      36.221  37.769  34.436  1.00  0.00           H  
ATOM    295  CA  SER    19      36.399  35.633  34.657  1.00  0.00           C  
ATOM    296  HA  SER    19      37.001  34.889  35.180  1.00  0.00           H  
ATOM    297  CB  SER    19      35.122  35.642  35.451  1.00  0.00           C  
ATOM    298  HB2 SER    19      34.681  34.648  35.377  1.00  0.00           H  
ATOM    299  HB3 SER    19      35.405  35.892  36.474  1.00  0.00           H  
ATOM    300  OG  SER    19      34.211  36.611  35.071  1.00  0.00           O  
ATOM    301  HG  SER    19      33.517  36.167  34.578  1.00  0.00           H  
ATOM    302  C   SER    19      36.165  35.073  33.227  1.00  0.00           C  
ATOM    303  O   SER    19      35.944  35.762  32.279  1.00  0.00           O  
ATOM    304  N   GLY    20      36.212  33.754  33.060  1.00  0.00           N  
ATOM    305  H   GLY    20      36.579  33.328  33.900  1.00  0.00           H  
ATOM    306  CA  GLY    20      35.852  32.823  31.965  1.00  0.00           C  
ATOM    307  HA2 GLY    20      34.801  32.974  31.722  1.00  0.00           H  
ATOM    308  HA3 GLY    20      36.410  33.108  31.073  1.00  0.00           H  
ATOM    309  C   GLY    20      36.006  31.368  32.234  1.00  0.00           C  
ATOM    310  O   GLY    20      35.695  30.901  33.316  1.00  0.00           O  
ATOM    311  N   LYS    21      36.419  30.547  31.288  1.00  0.00           N  
ATOM    312  H   LYS    21      36.564  30.894  30.351  1.00  0.00           H  
ATOM    313  CA  LYS    21      36.744  29.155  31.395  1.00  0.00           C  
ATOM    314  HA  LYS    21      37.076  28.930  32.409  1.00  0.00           H  
ATOM    315  CB  LYS    21      35.427  28.282  31.281  1.00  0.00           C  
ATOM    316  HB2 LYS    21      35.711  27.240  31.133  1.00  0.00           H  
ATOM    317  HB3 LYS    21      34.914  28.497  32.218  1.00  0.00           H  
ATOM    318  CG  LYS    21      34.631  28.553  30.046  1.00  0.00           C  
ATOM    319  HG2 LYS    21      34.271  29.579  29.984  1.00  0.00           H  
ATOM    320  HG3 LYS    21      35.435  28.614  29.313  1.00  0.00           H  
ATOM    321  CD  LYS    21      33.595  27.511  29.624  1.00  0.00           C  
ATOM    322  HD2 LYS    21      34.111  26.580  29.388  1.00  0.00           H  
ATOM    323  HD3 LYS    21      32.997  27.376  30.525  1.00  0.00           H  
ATOM    324  CE  LYS    21      32.750  27.836  28.373  1.00  0.00           C  
ATOM    325  HE2 LYS    21      32.339  28.844  28.439  1.00  0.00           H  
ATOM    326  HE3 LYS    21      33.348  27.829  27.462  1.00  0.00           H  
ATOM    327  NZ  LYS    21      31.645  26.929  28.054  1.00  0.00           N  
ATOM    328  HZ1 LYS    21      31.080  26.804  28.881  1.00  0.00           H  
ATOM    329  HZ2 LYS    21      31.018  27.234  27.324  1.00  0.00           H  
ATOM    330  HZ3 LYS    21      31.929  25.986  27.827  1.00  0.00           H  
ATOM    331  C   LYS    21      37.723  28.673  30.321  1.00  0.00           C  
ATOM    332  O   LYS    21      37.965  29.204  29.248  1.00  0.00           O  
ATOM    333  N   ILE    22      38.395  27.551  30.702  1.00  0.00           N  
ATOM    334  H   ILE    22      38.361  27.230  31.659  1.00  0.00           H  
ATOM    335  CA  ILE    22      39.371  26.842  29.836  1.00  0.00           C  
ATOM    336  HA  ILE    22      39.959  27.459  29.157  1.00  0.00           H  
ATOM    337  CB  ILE    22      40.306  25.922  30.659  1.00  0.00           C  
ATOM    338  HB  ILE    22      39.704  25.233  31.252  1.00  0.00           H  
ATOM    339  CG2 ILE    22      41.222  25.115  29.731  1.00  0.00           C  
ATOM    340 HG21 ILE    22      41.777  25.825  29.118  1.00  0.00           H  
ATOM    341 HG22 ILE    22      41.852  24.494  30.369  1.00  0.00           H  
ATOM    342 HG23 ILE    22      40.645  24.488  29.052  1.00  0.00           H  
ATOM    343  CG1 ILE    22      41.033  26.821  31.648  1.00  0.00           C  
ATOM    344 HG12 ILE    22      41.706  27.452  31.067  1.00  0.00           H  
ATOM    345 HG13 ILE    22      40.446  27.324  32.415  1.00  0.00           H  
ATOM    346  CD1 ILE    22      42.104  26.082  32.476  1.00  0.00           C  
ATOM    347 HD11 ILE    22      42.920  25.706  31.860  1.00  0.00           H  
ATOM    348 HD12 ILE    22      42.716  26.792  33.032  1.00  0.00           H  
ATOM    349 HD13 ILE    22      41.609  25.493  33.249  1.00  0.00           H  
ATOM    350  C   ILE    22      38.654  25.995  28.807  1.00  0.00           C  
ATOM    351  O   ILE    22      37.869  25.078  29.117  1.00  0.00           O  
ATOM    352  N   THR    23      38.866  26.299  27.519  1.00  0.00           N  
ATOM    353  H   THR    23      39.455  27.096  27.328  1.00  0.00           H  
ATOM    354  CA  THR    23      38.167  25.555  26.394  1.00  0.00           C  
ATOM    355  HA  THR    23      37.207  25.157  26.722  1.00  0.00           H  
ATOM    356  CB  THR    23      37.671  26.592  25.284  1.00  0.00           C  
ATOM    357  HB  THR    23      36.991  26.151  24.556  1.00  0.00           H  
ATOM    358  CG2 THR    23      36.748  27.694  25.880  1.00  0.00           C  
ATOM    359 HG21 THR    23      35.748  27.267  25.938  1.00  0.00           H  
ATOM    360 HG22 THR    23      37.028  28.021  26.882  1.00  0.00           H  
ATOM    361 HG23 THR    23      36.588  28.481  25.142  1.00  0.00           H  
ATOM    362  OG1 THR    23      38.677  27.339  24.662  1.00  0.00           O  
ATOM    363  HG1 THR    23      38.469  27.531  23.744  1.00  0.00           H  
ATOM    364  C   THR    23      38.901  24.444  25.779  1.00  0.00           C  
ATOM    365  O   THR    23      38.359  23.389  25.485  1.00  0.00           O  
ATOM    366  N   ARG    24      40.301  24.535  25.718  1.00  0.00           N  
ATOM    367  H   ARG    24      40.755  25.400  25.975  1.00  0.00           H  
ATOM    368  CA  ARG    24      41.146  23.625  24.932  1.00  0.00           C  
ATOM    369  HA  ARG    24      40.751  22.614  25.029  1.00  0.00           H  
ATOM    370  CB  ARG    24      41.161  23.950  23.434  1.00  0.00           C  
ATOM    371  HB2 ARG    24      41.476  24.980  23.268  1.00  0.00           H  
ATOM    372  HB3 ARG    24      41.829  23.283  22.890  1.00  0.00           H  
ATOM    373  CG  ARG    24      39.822  23.762  22.768  1.00  0.00           C  
ATOM    374  HG2 ARG    24      39.341  22.874  23.180  1.00  0.00           H  
ATOM    375  HG3 ARG    24      39.261  24.652  23.054  1.00  0.00           H  
ATOM    376  CD  ARG    24      39.940  23.531  21.244  1.00  0.00           C  
ATOM    377  HD2 ARG    24      40.471  24.346  20.752  1.00  0.00           H  
ATOM    378  HD3 ARG    24      40.544  22.640  21.068  1.00  0.00           H  
ATOM    379  NE  ARG    24      38.627  23.380  20.611  1.00  0.00           N  
ATOM    380  HE  ARG    24      37.846  23.367  21.250  1.00  0.00           H  
ATOM    381  CZ  ARG    24      38.359  23.465  19.352  1.00  0.00           C  
ATOM    382  NH1 ARG    24      39.340  23.576  18.519  1.00  0.00           N  
ATOM    383 HH11 ARG    24      40.297  23.654  18.835  1.00  0.00           H  
ATOM    384 HH12 ARG    24      39.100  23.685  17.544  1.00  0.00           H  
ATOM    385  NH2 ARG    24      37.144  23.305  18.779  1.00  0.00           N  
ATOM    386 HH21 ARG    24      36.388  22.978  19.363  1.00  0.00           H  
ATOM    387 HH22 ARG    24      36.930  23.435  17.801  1.00  0.00           H  
ATOM    388  C   ARG    24      42.586  23.666  25.495  1.00  0.00           C  
ATOM    389  O   ARG    24      43.128  24.771  25.679  1.00  0.00           O  
ATOM    390  N   ASP    25      43.250  22.570  25.745  1.00  0.00           N  
ATOM    391  H   ASP    25      42.695  21.743  25.580  1.00  0.00           H  
ATOM    392  CA  ASP    25      44.698  22.443  25.892  1.00  0.00           C  
ATOM    393  HA  ASP    25      45.082  23.157  26.622  1.00  0.00           H  
ATOM    394  CB  ASP    25      45.020  21.040  26.374  1.00  0.00           C  
ATOM    395  HB2 ASP    25      44.616  20.962  27.384  1.00  0.00           H  
ATOM    396  HB3 ASP    25      44.453  20.334  25.768  1.00  0.00           H  
ATOM    397  CG  ASP    25      46.535  20.730  26.448  1.00  0.00           C  
ATOM    398  OD1 ASP    25      47.276  21.655  26.930  1.00  0.00           O  
ATOM    399  OD2 ASP    25      47.009  19.659  25.989  1.00  0.00           O  
ATOM    400  C   ASP    25      45.567  22.867  24.667  1.00  0.00           C  
ATOM    401  O   ASP    25      45.200  22.571  23.538  1.00  0.00           O  
ATOM    402  N   VAL    26      46.548  23.720  24.916  1.00  0.00           N  
ATOM    403  H   VAL    26      46.726  24.130  25.822  1.00  0.00           H  
ATOM    404  CA  VAL    26      47.493  24.232  23.915  1.00  0.00           C  
ATOM    405  HA  VAL    26      47.242  23.798  22.947  1.00  0.00           H  
ATOM    406  CB  VAL    26      47.509  25.795  23.753  1.00  0.00           C  
ATOM    407  HB  VAL    26      47.775  26.311  24.675  1.00  0.00           H  
ATOM    408  CG1 VAL    26      48.481  26.498  22.779  1.00  0.00           C  
ATOM    409 HG11 VAL    26      48.303  27.566  22.912  1.00  0.00           H  
ATOM    410 HG12 VAL    26      49.527  26.323  23.030  1.00  0.00           H  
ATOM    411 HG13 VAL    26      48.288  26.176  21.756  1.00  0.00           H  
ATOM    412  CG2 VAL    26      46.127  26.123  23.180  1.00  0.00           C  
ATOM    413 HG21 VAL    26      46.071  27.211  23.187  1.00  0.00           H  
ATOM    414 HG22 VAL    26      46.115  25.865  22.121  1.00  0.00           H  
ATOM    415 HG23 VAL    26      45.417  25.760  23.922  1.00  0.00           H  
ATOM    416  C   VAL    26      48.950  23.627  24.135  1.00  0.00           C  
ATOM    417  O   VAL    26      49.711  23.440  23.206  1.00  0.00           O  
ATOM    418  N   GLY    27      49.311  23.284  25.291  1.00  0.00           N  
ATOM    419  H   GLY    27      48.615  23.274  26.023  1.00  0.00           H  
ATOM    420  CA  GLY    27      50.530  22.560  25.685  1.00  0.00           C  
ATOM    421  HA2 GLY    27      50.226  21.608  26.119  1.00  0.00           H  
ATOM    422  HA3 GLY    27      51.262  22.287  24.924  1.00  0.00           H  
ATOM    423  C   GLY    27      51.356  23.271  26.696  1.00  0.00           C  
ATOM    424  O   GLY    27      51.166  24.444  27.036  1.00  0.00           O  
ATOM    425  N   ALA    28      52.339  22.636  27.381  1.00  0.00           N  
ATOM    426  H   ALA    28      52.461  21.639  27.278  1.00  0.00           H  
ATOM    427  CA  ALA    28      53.338  23.186  28.283  1.00  0.00           C  
ATOM    428  HA  ALA    28      53.831  22.370  28.811  1.00  0.00           H  
ATOM    429  CB  ALA    28      54.472  23.786  27.432  1.00  0.00           C  
ATOM    430  HB1 ALA    28      55.336  24.019  28.054  1.00  0.00           H  
ATOM    431  HB2 ALA    28      54.756  22.982  26.753  1.00  0.00           H  
ATOM    432  HB3 ALA    28      54.100  24.615  26.830  1.00  0.00           H  
ATOM    433  C   ALA    28      52.853  24.068  29.438  1.00  0.00           C  
ATOM    434  O   ALA    28      53.538  24.966  29.848  1.00  0.00           O  
ATOM    435  N   GLY    29      51.598  23.847  29.949  1.00  0.00           N  
ATOM    436  H   GLY    29      51.167  23.086  29.443  1.00  0.00           H  
ATOM    437  CA  GLY    29      50.882  24.516  31.055  1.00  0.00           C  
ATOM    438  HA2 GLY    29      50.109  23.936  31.559  1.00  0.00           H  
ATOM    439  HA3 GLY    29      51.641  24.859  31.759  1.00  0.00           H  
ATOM    440  C   GLY    29      50.289  25.736  30.448  1.00  0.00           C  
ATOM    441  O   GLY    29      50.194  26.791  31.042  1.00  0.00           O  
ATOM    442  N   LYS    30      49.866  25.694  29.191  1.00  0.00           N  
ATOM    443  H   LYS    30      49.876  24.809  28.704  1.00  0.00           H  
ATOM    444  CA  LYS    30      49.194  26.779  28.411  1.00  0.00           C  
ATOM    445  HA  LYS    30      49.112  27.614  29.107  1.00  0.00           H  
ATOM    446  CB  LYS    30      50.120  27.306  27.227  1.00  0.00           C  
ATOM    447  HB2 LYS    30      51.144  27.371  27.594  1.00  0.00           H  
ATOM    448  HB3 LYS    30      50.065  26.586  26.410  1.00  0.00           H  
ATOM    449  CG  LYS    30      49.656  28.635  26.610  1.00  0.00           C  
ATOM    450  HG2 LYS    30      48.594  28.818  26.446  1.00  0.00           H  
ATOM    451  HG3 LYS    30      50.019  29.402  27.295  1.00  0.00           H  
ATOM    452  CD  LYS    30      50.286  28.908  25.234  1.00  0.00           C  
ATOM    453  HD2 LYS    30      51.199  28.340  25.056  1.00  0.00           H  
ATOM    454  HD3 LYS    30      49.548  28.732  24.451  1.00  0.00           H  
ATOM    455  CE  LYS    30      50.729  30.343  25.010  1.00  0.00           C  
ATOM    456  HE2 LYS    30      50.069  31.152  25.323  1.00  0.00           H  
ATOM    457  HE3 LYS    30      51.598  30.498  25.650  1.00  0.00           H  
ATOM    458  NZ  LYS    30      51.124  30.596  23.605  1.00  0.00           N  
ATOM    459  HZ1 LYS    30      51.544  29.791  23.162  1.00  0.00           H  
ATOM    460  HZ2 LYS    30      50.259  30.707  23.096  1.00  0.00           H  
ATOM    461  HZ3 LYS    30      51.805  31.308  23.384  1.00  0.00           H  
ATOM    462  C   LYS    30      47.759  26.350  27.843  1.00  0.00           C  
ATOM    463  O   LYS    30      47.576  25.269  27.239  1.00  0.00           O  
ATOM    464  N   TYR    31      46.825  27.221  28.073  1.00  0.00           N  
ATOM    465  H   TYR    31      47.101  28.073  28.541  1.00  0.00           H  
ATOM    466  CA  TYR    31      45.399  26.987  27.864  1.00  0.00           C  
ATOM    467  HA  TYR    31      45.259  25.992  27.441  1.00  0.00           H  
ATOM    468  CB  TYR    31      44.742  26.925  29.222  1.00  0.00           C  
ATOM    469  HB2 TYR    31      44.767  27.889  29.731  1.00  0.00           H  
ATOM    470  HB3 TYR    31      43.705  26.590  29.197  1.00  0.00           H  
ATOM    471  CG  TYR    31      45.451  25.928  30.121  1.00  0.00           C  
ATOM    472  CD1 TYR    31      46.468  26.389  30.953  1.00  0.00           C  
ATOM    473  HD1 TYR    31      46.758  27.429  30.976  1.00  0.00           H  
ATOM    474  CE1 TYR    31      47.104  25.424  31.770  1.00  0.00           C  
ATOM    475  HE1 TYR    31      47.900  25.684  32.453  1.00  0.00           H  
ATOM    476  CZ  TYR    31      46.702  24.082  31.768  1.00  0.00           C  
ATOM    477  OH  TYR    31      47.350  23.206  32.568  1.00  0.00           O  
ATOM    478  HH  TYR    31      47.194  22.263  32.478  1.00  0.00           H  
ATOM    479  CE2 TYR    31      45.531  23.715  31.068  1.00  0.00           C  
ATOM    480  HE2 TYR    31      45.204  22.694  31.196  1.00  0.00           H  
ATOM    481  CD2 TYR    31      44.900  24.640  30.199  1.00  0.00           C  
ATOM    482  HD2 TYR    31      43.940  24.410  29.761  1.00  0.00           H  
ATOM    483  C   TYR    31      44.573  28.043  26.995  1.00  0.00           C  
ATOM    484  O   TYR    31      44.611  29.261  27.268  1.00  0.00           O  
ATOM    485  N   LYS    32      43.795  27.597  26.000  1.00  0.00           N  
ATOM    486  H   LYS    32      43.821  26.589  25.935  1.00  0.00           H  
ATOM    487  CA  LYS    32      42.795  28.406  25.324  1.00  0.00           C  
ATOM    488  HA  LYS    32      43.287  29.342  25.058  1.00  0.00           H  
ATOM    489  CB  LYS    32      42.346  27.623  24.075  1.00  0.00           C  
ATOM    490  HB2 LYS    32      43.203  27.151  23.595  1.00  0.00           H  
ATOM    491  HB3 LYS    32      41.785  26.787  24.493  1.00  0.00           H  
ATOM    492  CG  LYS    32      41.515  28.489  23.150  1.00  0.00           C  
ATOM    493  HG2 LYS    32      40.553  28.736  23.599  1.00  0.00           H  
ATOM    494  HG3 LYS    32      42.171  29.291  22.813  1.00  0.00           H  
ATOM    495  CD  LYS    32      40.999  27.727  21.816  1.00  0.00           C  
ATOM    496  HD2 LYS    32      41.810  27.213  21.299  1.00  0.00           H  
ATOM    497  HD3 LYS    32      40.312  26.962  22.180  1.00  0.00           H  
ATOM    498  CE  LYS    32      40.123  28.713  20.942  1.00  0.00           C  
ATOM    499  HE2 LYS    32      39.488  28.094  20.307  1.00  0.00           H  
ATOM    500  HE3 LYS    32      39.673  29.319  21.728  1.00  0.00           H  
ATOM    501  NZ  LYS    32      41.036  29.554  20.012  1.00  0.00           N  
ATOM    502  HZ1 LYS    32      41.893  29.749  20.510  1.00  0.00           H  
ATOM    503  HZ2 LYS    32      41.286  29.112  19.139  1.00  0.00           H  
ATOM    504  HZ3 LYS    32      40.646  30.424  19.681  1.00  0.00           H  
ATOM    505  C   LYS    32      41.653  28.700  26.282  1.00  0.00           C  
ATOM    506  O   LYS    32      41.273  27.801  27.053  1.00  0.00           O  
ATOM    507  N   LEU    33      41.110  29.929  26.303  1.00  0.00           N  
ATOM    508  H   LEU    33      41.503  30.596  25.654  1.00  0.00           H  
ATOM    509  CA  LEU    33      40.188  30.408  27.338  1.00  0.00           C  
ATOM    510  HA  LEU    33      39.727  29.533  27.796  1.00  0.00           H  
ATOM    511  CB  LEU    33      41.031  31.146  28.399  1.00  0.00           C  
ATOM    512  HB2 LEU    33      41.920  30.531  28.533  1.00  0.00           H  
ATOM    513  HB3 LEU    33      41.446  32.080  28.020  1.00  0.00           H  
ATOM    514  CG  LEU    33      40.376  31.302  29.737  1.00  0.00           C  
ATOM    515  HG  LEU    33      39.968  30.333  30.023  1.00  0.00           H  
ATOM    516  CD1 LEU    33      41.429  31.526  30.836  1.00  0.00           C  
ATOM    517 HD11 LEU    33      41.078  31.777  31.836  1.00  0.00           H  
ATOM    518 HD12 LEU    33      42.093  30.662  30.858  1.00  0.00           H  
ATOM    519 HD13 LEU    33      42.098  32.334  30.537  1.00  0.00           H  
ATOM    520  CD2 LEU    33      39.412  32.472  29.850  1.00  0.00           C  
ATOM    521 HD21 LEU    33      38.989  32.630  30.842  1.00  0.00           H  
ATOM    522 HD22 LEU    33      39.915  33.428  29.706  1.00  0.00           H  
ATOM    523 HD23 LEU    33      38.629  32.542  29.095  1.00  0.00           H  
ATOM    524  C   LEU    33      39.182  31.393  26.694  1.00  0.00           C  
ATOM    525  O   LEU    33      39.520  32.432  26.235  1.00  0.00           O  
ATOM    526  N   LEU    34      37.893  31.104  26.849  1.00  0.00           N  
ATOM    527  H   LEU    34      37.693  30.296  27.421  1.00  0.00           H  
ATOM    528  CA  LEU    34      36.732  31.933  26.599  1.00  0.00           C  
ATOM    529  HA  LEU    34      37.000  32.599  25.778  1.00  0.00           H  
ATOM    530  CB  LEU    34      35.476  31.026  26.308  1.00  0.00           C  
ATOM    531  HB2 LEU    34      35.607  30.436  25.401  1.00  0.00           H  
ATOM    532  HB3 LEU    34      35.516  30.348  27.160  1.00  0.00           H  
ATOM    533  CG  LEU    34      34.208  31.731  26.112  1.00  0.00           C  
ATOM    534  HG  LEU    34      33.968  32.226  27.053  1.00  0.00           H  
ATOM    535  CD1 LEU    34      34.280  32.811  24.893  1.00  0.00           C  
ATOM    536 HD11 LEU    34      35.011  33.559  25.201  1.00  0.00           H  
ATOM    537 HD12 LEU    34      34.735  32.344  24.019  1.00  0.00           H  
ATOM    538 HD13 LEU    34      33.280  33.214  24.732  1.00  0.00           H  
ATOM    539  CD2 LEU    34      33.006  30.797  25.731  1.00  0.00           C  
ATOM    540 HD21 LEU    34      33.226  30.270  24.803  1.00  0.00           H  
ATOM    541 HD22 LEU    34      32.672  30.138  26.533  1.00  0.00           H  
ATOM    542 HD23 LEU    34      32.222  31.538  25.575  1.00  0.00           H  
ATOM    543  C   LEU    34      36.423  32.856  27.770  1.00  0.00           C  
ATOM    544  O   LEU    34      35.892  32.435  28.866  1.00  0.00           O  
ATOM    545  N   PHE    35      36.638  34.150  27.628  1.00  0.00           N  
ATOM    546  H   PHE    35      36.924  34.506  26.727  1.00  0.00           H  
ATOM    547  CA  PHE    35      36.167  35.038  28.648  1.00  0.00           C  
ATOM    548  HA  PHE    35      36.460  34.678  29.634  1.00  0.00           H  
ATOM    549  CB  PHE    35      36.849  36.450  28.526  1.00  0.00           C  
ATOM    550  HB2 PHE    35      36.659  36.813  27.516  1.00  0.00           H  
ATOM    551  HB3 PHE    35      36.362  37.142  29.214  1.00  0.00           H  
ATOM    552  CG  PHE    35      38.295  36.353  28.809  1.00  0.00           C  
ATOM    553  CD1 PHE    35      39.238  36.158  27.805  1.00  0.00           C  
ATOM    554  HD1 PHE    35      38.840  35.808  26.864  1.00  0.00           H  
ATOM    555  CE1 PHE    35      40.607  36.044  28.051  1.00  0.00           C  
ATOM    556  HE1 PHE    35      41.254  35.763  27.233  1.00  0.00           H  
ATOM    557  CZ  PHE    35      41.075  36.400  29.300  1.00  0.00           C  
ATOM    558  HZ  PHE    35      42.109  36.563  29.568  1.00  0.00           H  
ATOM    559  CE2 PHE    35      40.222  36.478  30.445  1.00  0.00           C  
ATOM    560  HE2 PHE    35      40.516  36.697  31.460  1.00  0.00           H  
ATOM    561  CD2 PHE    35      38.849  36.462  30.121  1.00  0.00           C  
ATOM    562  HD2 PHE    35      38.131  36.610  30.914  1.00  0.00           H  
ATOM    563  C   PHE    35      34.619  35.157  28.721  1.00  0.00           C  
ATOM    564  O   PHE    35      33.875  34.829  27.747  1.00  0.00           O  
ATOM    565  N   ASP    36      33.972  35.593  29.833  1.00  0.00           N  
ATOM    566  H   ASP    36      34.554  35.784  30.636  1.00  0.00           H  
ATOM    567  CA  ASP    36      32.571  35.801  29.933  1.00  0.00           C  
ATOM    568  HA  ASP    36      32.098  34.921  29.498  1.00  0.00           H  
ATOM    569  CB  ASP    36      32.235  35.945  31.464  1.00  0.00           C  
ATOM    570  HB2 ASP    36      32.711  36.869  31.792  1.00  0.00           H  
ATOM    571  HB3 ASP    36      31.199  36.269  31.564  1.00  0.00           H  
ATOM    572  CG  ASP    36      32.478  34.791  32.377  1.00  0.00           C  
ATOM    573  OD1 ASP    36      32.509  33.580  31.958  1.00  0.00           O  
ATOM    574  OD2 ASP    36      32.727  34.998  33.623  1.00  0.00           O  
ATOM    575  C   ASP    36      31.999  36.940  29.039  1.00  0.00           C  
ATOM    576  O   ASP    36      30.813  37.283  29.190  1.00  0.00           O  
ATOM    577  N   ASP    37      32.779  37.585  28.233  1.00  0.00           N  
ATOM    578  H   ASP    37      33.787  37.541  28.186  1.00  0.00           H  
ATOM    579  CA  ASP    37      32.356  38.481  27.159  1.00  0.00           C  
ATOM    580  HA  ASP    37      31.278  38.640  27.184  1.00  0.00           H  
ATOM    581  CB  ASP    37      32.827  39.943  27.498  1.00  0.00           C  
ATOM    582  HB2 ASP    37      32.555  40.588  26.663  1.00  0.00           H  
ATOM    583  HB3 ASP    37      32.380  40.264  28.439  1.00  0.00           H  
ATOM    584  CG  ASP    37      34.355  40.049  27.776  1.00  0.00           C  
ATOM    585  OD1 ASP    37      35.012  39.032  27.794  1.00  0.00           O  
ATOM    586  OD2 ASP    37      34.863  41.172  28.097  1.00  0.00           O  
ATOM    587  C   ASP    37      32.746  38.105  25.679  1.00  0.00           C  
ATOM    588  O   ASP    37      32.859  38.878  24.752  1.00  0.00           O  
ATOM    589  N   GLY    38      32.888  36.749  25.447  1.00  0.00           N  
ATOM    590  H   GLY    38      32.978  36.104  26.219  1.00  0.00           H  
ATOM    591  CA  GLY    38      32.911  36.142  24.130  1.00  0.00           C  
ATOM    592  HA2 GLY    38      32.525  35.126  24.211  1.00  0.00           H  
ATOM    593  HA3 GLY    38      32.280  36.678  23.421  1.00  0.00           H  
ATOM    594  C   GLY    38      34.225  36.040  23.432  1.00  0.00           C  
ATOM    595  O   GLY    38      34.414  35.164  22.662  1.00  0.00           O  
ATOM    596  N   TYR    39      35.210  36.926  23.752  1.00  0.00           N  
ATOM    597  H   TYR    39      34.919  37.618  24.427  1.00  0.00           H  
ATOM    598  CA  TYR    39      36.626  36.865  23.313  1.00  0.00           C  
ATOM    599  HA  TYR    39      36.642  37.003  22.232  1.00  0.00           H  
ATOM    600  CB  TYR    39      37.245  38.188  23.853  1.00  0.00           C  
ATOM    601  HB2 TYR    39      37.300  38.094  24.938  1.00  0.00           H  
ATOM    602  HB3 TYR    39      38.270  38.130  23.488  1.00  0.00           H  
ATOM    603  CG  TYR    39      36.537  39.431  23.432  1.00  0.00           C  
ATOM    604  CD1 TYR    39      36.693  39.928  22.148  1.00  0.00           C  
ATOM    605  HD1 TYR    39      37.265  39.395  21.404  1.00  0.00           H  
ATOM    606  CE1 TYR    39      36.113  41.118  21.842  1.00  0.00           C  
ATOM    607  HE1 TYR    39      36.224  41.514  20.843  1.00  0.00           H  
ATOM    608  CZ  TYR    39      35.292  41.858  22.676  1.00  0.00           C  
ATOM    609  OH  TYR    39      34.744  43.009  22.388  1.00  0.00           O  
ATOM    610  HH  TYR    39      34.773  43.130  21.436  1.00  0.00           H  
ATOM    611  CE2 TYR    39      35.103  41.394  24.063  1.00  0.00           C  
ATOM    612  HE2 TYR    39      34.449  41.845  24.794  1.00  0.00           H  
ATOM    613  CD2 TYR    39      35.695  40.168  24.380  1.00  0.00           C  
ATOM    614  HD2 TYR    39      35.437  39.695  25.316  1.00  0.00           H  
ATOM    615  C   TYR    39      37.374  35.624  23.821  1.00  0.00           C  
ATOM    616  O   TYR    39      36.960  34.985  24.786  1.00  0.00           O  
ATOM    617  N   GLU    40      38.446  35.267  23.174  1.00  0.00           N  
ATOM    618  H   GLU    40      38.757  35.876  22.431  1.00  0.00           H  
ATOM    619  CA  GLU    40      39.335  34.122  23.571  1.00  0.00           C  
ATOM    620  HA  GLU    40      39.346  34.215  24.657  1.00  0.00           H  
ATOM    621  CB  GLU    40      38.734  32.757  23.171  1.00  0.00           C  
ATOM    622  HB2 GLU    40      39.273  31.977  23.709  1.00  0.00           H  
ATOM    623  HB3 GLU    40      37.712  32.700  23.545  1.00  0.00           H  
ATOM    624  CG  GLU    40      38.778  32.336  21.671  1.00  0.00           C  
ATOM    625  HG2 GLU    40      39.808  32.312  21.314  1.00  0.00           H  
ATOM    626  HG3 GLU    40      38.404  31.317  21.575  1.00  0.00           H  
ATOM    627  CD  GLU    40      37.881  33.187  20.760  1.00  0.00           C  
ATOM    628  OE1 GLU    40      36.804  32.710  20.385  1.00  0.00           O  
ATOM    629  OE2 GLU    40      38.241  34.330  20.301  1.00  0.00           O  
ATOM    630  C   GLU    40      40.745  34.198  22.970  1.00  0.00           C  
ATOM    631  O   GLU    40      41.106  34.692  21.931  1.00  0.00           O  
ATOM    632  N   CYS    41      41.614  33.748  23.923  1.00  0.00           N  
ATOM    633  H   CYS    41      41.246  33.451  24.816  1.00  0.00           H  
ATOM    634  CA  CYS    41      43.029  33.695  23.704  1.00  0.00           C  
ATOM    635  HA  CYS    41      43.183  33.621  22.628  1.00  0.00           H  
ATOM    636  CB  CYS    41      43.698  35.026  24.093  1.00  0.00           C  
ATOM    637  HB2 CYS    41      44.751  35.064  23.813  1.00  0.00           H  
ATOM    638  HB3 CYS    41      43.223  35.846  23.554  1.00  0.00           H  
ATOM    639  SG  CYS    41      43.543  35.378  25.888  1.00  0.00           S  
ATOM    640  HG  CYS    41      44.497  34.491  26.185  1.00  0.00           H  
ATOM    641  C   CYS    41      43.583  32.432  24.417  1.00  0.00           C  
ATOM    642  O   CYS    41      42.825  31.619  24.943  1.00  0.00           O  
ATOM    643  N   ASP    42      44.899  32.383  24.367  1.00  0.00           N  
ATOM    644  H   ASP    42      45.427  32.995  23.762  1.00  0.00           H  
ATOM    645  CA  ASP    42      45.614  31.351  25.068  1.00  0.00           C  
ATOM    646  HA  ASP    42      44.886  30.999  25.798  1.00  0.00           H  
ATOM    647  CB  ASP    42      46.092  30.235  24.208  1.00  0.00           C  
ATOM    648  HB2 ASP    42      46.658  29.465  24.733  1.00  0.00           H  
ATOM    649  HB3 ASP    42      45.283  29.638  23.787  1.00  0.00           H  
ATOM    650  CG  ASP    42      46.856  30.678  22.963  1.00  0.00           C  
ATOM    651  OD1 ASP    42      46.266  31.191  22.020  1.00  0.00           O  
ATOM    652  OD2 ASP    42      48.091  30.535  22.992  1.00  0.00           O  
ATOM    653  C   ASP    42      46.709  31.997  25.948  1.00  0.00           C  
ATOM    654  O   ASP    42      47.234  33.081  25.594  1.00  0.00           O  
ATOM    655  N   VAL    43      46.852  31.437  27.120  1.00  0.00           N  
ATOM    656  H   VAL    43      46.273  30.667  27.423  1.00  0.00           H  
ATOM    657  CA  VAL    43      47.591  31.936  28.254  1.00  0.00           C  
ATOM    658  HA  VAL    43      48.526  32.435  27.999  1.00  0.00           H  
ATOM    659  CB  VAL    43      46.742  32.760  29.245  1.00  0.00           C  
ATOM    660  HB  VAL    43      47.479  32.887  30.038  1.00  0.00           H  
ATOM    661  CG1 VAL    43      46.463  34.218  28.712  1.00  0.00           C  
ATOM    662 HG11 VAL    43      45.994  34.761  29.533  1.00  0.00           H  
ATOM    663 HG12 VAL    43      47.365  34.716  28.357  1.00  0.00           H  
ATOM    664 HG13 VAL    43      45.796  34.175  27.852  1.00  0.00           H  
ATOM    665  CG2 VAL    43      45.473  32.115  29.764  1.00  0.00           C  
ATOM    666 HG21 VAL    43      45.341  32.485  30.780  1.00  0.00           H  
ATOM    667 HG22 VAL    43      44.590  32.319  29.157  1.00  0.00           H  
ATOM    668 HG23 VAL    43      45.544  31.029  29.705  1.00  0.00           H  
ATOM    669  C   VAL    43      48.242  30.698  28.975  1.00  0.00           C  
ATOM    670  O   VAL    43      47.705  29.569  28.940  1.00  0.00           O  
ATOM    671  N   LEU    44      49.199  31.057  29.766  1.00  0.00           N  
ATOM    672  H   LEU    44      49.474  32.028  29.789  1.00  0.00           H  
ATOM    673  CA  LEU    44      49.868  30.135  30.794  1.00  0.00           C  
ATOM    674  HA  LEU    44      49.826  29.118  30.405  1.00  0.00           H  
ATOM    675  CB  LEU    44      51.308  30.427  30.897  1.00  0.00           C  
ATOM    676  HB2 LEU    44      51.480  31.463  31.188  1.00  0.00           H  
ATOM    677  HB3 LEU    44      51.582  29.845  31.777  1.00  0.00           H  
ATOM    678  CG  LEU    44      52.152  29.953  29.719  1.00  0.00           C  
ATOM    679  HG  LEU    44      51.663  29.084  29.278  1.00  0.00           H  
ATOM    680  CD1 LEU    44      52.170  31.015  28.680  1.00  0.00           C  
ATOM    681 HD11 LEU    44      52.636  31.961  28.958  1.00  0.00           H  
ATOM    682 HD12 LEU    44      52.531  30.509  27.785  1.00  0.00           H  
ATOM    683 HD13 LEU    44      51.163  31.259  28.342  1.00  0.00           H  
ATOM    684  CD2 LEU    44      53.445  29.518  30.262  1.00  0.00           C  
ATOM    685 HD21 LEU    44      53.917  30.350  30.785  1.00  0.00           H  
ATOM    686 HD22 LEU    44      53.569  28.705  30.977  1.00  0.00           H  
ATOM    687 HD23 LEU    44      53.881  29.175  29.323  1.00  0.00           H  
ATOM    688  C   LEU    44      49.092  29.936  32.080  1.00  0.00           C  
ATOM    689  O   LEU    44      48.353  30.790  32.482  1.00  0.00           O  
ATOM    690  N   GLY    45      49.447  28.922  32.860  1.00  0.00           N  
ATOM    691  H   GLY    45      50.013  28.219  32.408  1.00  0.00           H  
ATOM    692  CA  GLY    45      49.041  28.647  34.300  1.00  0.00           C  
ATOM    693  HA2 GLY    45      47.966  28.482  34.379  1.00  0.00           H  
ATOM    694  HA3 GLY    45      49.390  27.663  34.613  1.00  0.00           H  
ATOM    695  C   GLY    45      49.464  29.738  35.334  1.00  0.00           C  
ATOM    696  O   GLY    45      48.620  29.956  36.244  1.00  0.00           O  
ATOM    697  N   LYS    46      50.571  30.438  35.098  1.00  0.00           N  
ATOM    698  H   LYS    46      51.104  30.050  34.332  1.00  0.00           H  
ATOM    699  CA  LYS    46      51.032  31.730  35.707  1.00  0.00           C  
ATOM    700  HA  LYS    46      51.176  31.639  36.784  1.00  0.00           H  
ATOM    701  CB  LYS    46      52.323  32.202  35.013  1.00  0.00           C  
ATOM    702  HB2 LYS    46      52.014  32.164  33.969  1.00  0.00           H  
ATOM    703  HB3 LYS    46      52.593  33.193  35.378  1.00  0.00           H  
ATOM    704  CG  LYS    46      53.532  31.313  35.154  1.00  0.00           C  
ATOM    705  HG2 LYS    46      53.282  30.372  34.663  1.00  0.00           H  
ATOM    706  HG3 LYS    46      54.355  31.788  34.621  1.00  0.00           H  
ATOM    707  CD  LYS    46      54.050  30.894  36.496  1.00  0.00           C  
ATOM    708  HD2 LYS    46      54.158  31.842  37.023  1.00  0.00           H  
ATOM    709  HD3 LYS    46      53.364  30.243  37.037  1.00  0.00           H  
ATOM    710  CE  LYS    46      55.403  30.229  36.395  1.00  0.00           C  
ATOM    711  HE2 LYS    46      55.322  29.431  35.657  1.00  0.00           H  
ATOM    712  HE3 LYS    46      56.126  30.949  36.012  1.00  0.00           H  
ATOM    713  NZ  LYS    46      55.886  29.654  37.638  1.00  0.00           N  
ATOM    714  HZ1 LYS    46      56.717  29.098  37.494  1.00  0.00           H  
ATOM    715  HZ2 LYS    46      55.927  30.406  38.312  1.00  0.00           H  
ATOM    716  HZ3 LYS    46      55.160  29.027  37.952  1.00  0.00           H  
ATOM    717  C   LYS    46      49.941  32.920  35.779  1.00  0.00           C  
ATOM    718  O   LYS    46      49.994  33.731  36.742  1.00  0.00           O  
ATOM    719  N   ASP    47      49.139  33.019  34.730  1.00  0.00           N  
ATOM    720  H   ASP    47      49.380  32.526  33.881  1.00  0.00           H  
ATOM    721  CA  ASP    47      48.128  34.060  34.463  1.00  0.00           C  
ATOM    722  HA  ASP    47      48.459  34.921  35.044  1.00  0.00           H  
ATOM    723  CB  ASP    47      48.149  34.522  32.995  1.00  0.00           C  
ATOM    724  HB2 ASP    47      48.000  33.665  32.339  1.00  0.00           H  
ATOM    725  HB3 ASP    47      47.295  35.127  32.691  1.00  0.00           H  
ATOM    726  CG  ASP    47      49.310  35.320  32.463  1.00  0.00           C  
ATOM    727  OD1 ASP    47      50.078  35.897  33.279  1.00  0.00           O  
ATOM    728  OD2 ASP    47      49.404  35.583  31.256  1.00  0.00           O  
ATOM    729  C   ASP    47      46.680  33.596  34.897  1.00  0.00           C  
ATOM    730  O   ASP    47      45.743  34.303  34.807  1.00  0.00           O  
ATOM    731  N   ILE    48      46.550  32.411  35.437  1.00  0.00           N  
ATOM    732  H   ILE    48      47.376  31.832  35.385  1.00  0.00           H  
ATOM    733  CA  ILE    48      45.220  31.779  35.658  1.00  0.00           C  
ATOM    734  HA  ILE    48      44.497  32.522  35.322  1.00  0.00           H  
ATOM    735  CB  ILE    48      45.014  30.500  34.837  1.00  0.00           C  
ATOM    736  HB  ILE    48      45.745  29.755  35.152  1.00  0.00           H  
ATOM    737  CG2 ILE    48      43.615  30.000  35.140  1.00  0.00           C  
ATOM    738 HG21 ILE    48      43.379  29.882  36.197  1.00  0.00           H  
ATOM    739 HG22 ILE    48      42.809  30.626  34.756  1.00  0.00           H  
ATOM    740 HG23 ILE    48      43.429  29.068  34.607  1.00  0.00           H  
ATOM    741  CG1 ILE    48      45.108  30.599  33.294  1.00  0.00           C  
ATOM    742 HG12 ILE    48      44.191  31.010  32.870  1.00  0.00           H  
ATOM    743 HG13 ILE    48      45.962  31.189  32.962  1.00  0.00           H  
ATOM    744  CD1 ILE    48      45.212  29.212  32.562  1.00  0.00           C  
ATOM    745 HD11 ILE    48      46.036  28.607  32.942  1.00  0.00           H  
ATOM    746 HD12 ILE    48      44.374  28.538  32.735  1.00  0.00           H  
ATOM    747 HD13 ILE    48      45.420  29.267  31.493  1.00  0.00           H  
ATOM    748  C   ILE    48      45.088  31.557  37.189  1.00  0.00           C  
ATOM    749  O   ILE    48      46.099  31.032  37.859  1.00  0.00           O  
ATOM    750  N   LEU    49      43.961  31.943  37.762  1.00  0.00           N  
ATOM    751  H   LEU    49      43.272  32.241  37.086  1.00  0.00           H  
ATOM    752  CA  LEU    49      43.659  31.821  39.217  1.00  0.00           C  
ATOM    753  HA  LEU    49      44.505  31.319  39.685  1.00  0.00           H  
ATOM    754  CB  LEU    49      43.347  33.223  39.816  1.00  0.00           C  
ATOM    755  HB2 LEU    49      42.440  33.681  39.423  1.00  0.00           H  
ATOM    756  HB3 LEU    49      43.238  33.092  40.893  1.00  0.00           H  
ATOM    757  CG  LEU    49      44.406  34.246  39.541  1.00  0.00           C  
ATOM    758  HG  LEU    49      44.485  34.248  38.453  1.00  0.00           H  
ATOM    759  CD1 LEU    49      44.032  35.648  39.865  1.00  0.00           C  
ATOM    760 HD11 LEU    49      43.036  35.944  39.535  1.00  0.00           H  
ATOM    761 HD12 LEU    49      43.999  35.852  40.935  1.00  0.00           H  
ATOM    762 HD13 LEU    49      44.635  36.388  39.339  1.00  0.00           H  
ATOM    763  CD2 LEU    49      45.689  34.015  40.350  1.00  0.00           C  
ATOM    764 HD21 LEU    49      46.405  34.740  39.962  1.00  0.00           H  
ATOM    765 HD22 LEU    49      45.500  34.019  41.424  1.00  0.00           H  
ATOM    766 HD23 LEU    49      46.035  33.029  40.042  1.00  0.00           H  
ATOM    767  C   LEU    49      42.370  31.018  39.302  1.00  0.00           C  
ATOM    768  O   LEU    49      41.340  31.245  38.637  1.00  0.00           O  
ATOM    769  N   LEU    50      42.380  30.014  40.219  1.00  0.00           N  
ATOM    770  H   LEU    50      43.283  29.980  40.670  1.00  0.00           H  
ATOM    771  CA  LEU    50      41.298  29.097  40.617  1.00  0.00           C  
ATOM    772  HA  LEU    50      40.707  28.893  39.724  1.00  0.00           H  
ATOM    773  CB  LEU    50      41.890  27.780  41.169  1.00  0.00           C  
ATOM    774  HB2 LEU    50      42.435  27.932  42.100  1.00  0.00           H  
ATOM    775  HB3 LEU    50      40.993  27.167  41.248  1.00  0.00           H  
ATOM    776  CG  LEU    50      42.914  26.945  40.265  1.00  0.00           C  
ATOM    777  HG  LEU    50      43.794  27.542  40.028  1.00  0.00           H  
ATOM    778  CD1 LEU    50      43.404  25.702  40.850  1.00  0.00           C  
ATOM    779 HD11 LEU    50      43.903  25.936  41.790  1.00  0.00           H  
ATOM    780 HD12 LEU    50      42.700  24.871  40.894  1.00  0.00           H  
ATOM    781 HD13 LEU    50      44.303  25.461  40.282  1.00  0.00           H  
ATOM    782  CD2 LEU    50      42.271  26.801  38.809  1.00  0.00           C  
ATOM    783 HD21 LEU    50      41.246  26.448  38.917  1.00  0.00           H  
ATOM    784 HD22 LEU    50      42.338  27.747  38.271  1.00  0.00           H  
ATOM    785 HD23 LEU    50      42.864  26.145  38.172  1.00  0.00           H  
ATOM    786  C   LEU    50      40.430  29.807  41.738  1.00  0.00           C  
ATOM    787  O   LEU    50      40.210  29.337  42.875  1.00  0.00           O  
ATOM    788  N   CYS    51      39.942  31.017  41.349  1.00  0.00           N  
ATOM    789  H   CYS    51      40.255  31.413  40.474  1.00  0.00           H  
ATOM    790  CA  CYS    51      39.096  31.950  42.149  1.00  0.00           C  
ATOM    791  HA  CYS    51      38.748  31.362  42.999  1.00  0.00           H  
ATOM    792  CB  CYS    51      39.949  33.144  42.658  1.00  0.00           C  
ATOM    793  HB2 CYS    51      39.397  33.728  43.394  1.00  0.00           H  
ATOM    794  HB3 CYS    51      40.864  32.806  43.144  1.00  0.00           H  
ATOM    795  SG  CYS    51      40.381  34.209  41.315  1.00  0.00           S  
ATOM    796  HG  CYS    51      39.187  34.774  41.115  1.00  0.00           H  
ATOM    797  C   CYS    51      37.773  32.312  41.470  1.00  0.00           C  
ATOM    798  O   CYS    51      37.289  33.367  41.604  1.00  0.00           O  
ATOM    799  N   ASP    52      37.222  31.378  40.765  1.00  0.00           N  
ATOM    800  H   ASP    52      37.741  30.540  40.545  1.00  0.00           H  
ATOM    801  CA  ASP    52      35.812  31.426  40.285  1.00  0.00           C  
ATOM    802  HA  ASP    52      35.406  32.414  40.504  1.00  0.00           H  
ATOM    803  CB  ASP    52      35.811  31.318  38.727  1.00  0.00           C  
ATOM    804  HB2 ASP    52      36.649  31.905  38.351  1.00  0.00           H  
ATOM    805  HB3 ASP    52      36.051  30.313  38.380  1.00  0.00           H  
ATOM    806  CG  ASP    52      34.453  31.734  38.045  1.00  0.00           C  
ATOM    807  OD1 ASP    52      34.556  31.948  36.797  1.00  0.00           O  
ATOM    808  OD2 ASP    52      33.364  31.722  38.599  1.00  0.00           O  
ATOM    809  C   ASP    52      34.879  30.300  40.948  1.00  0.00           C  
ATOM    810  O   ASP    52      35.109  29.140  40.614  1.00  0.00           O  
ATOM    811  N   PRO    53      33.848  30.723  41.768  1.00  0.00           N  
ATOM    812  CD  PRO    53      32.940  29.809  42.330  1.00  0.00           C  
ATOM    813  HD2 PRO    53      33.493  29.114  42.963  1.00  0.00           H  
ATOM    814  HD3 PRO    53      32.251  29.422  41.580  1.00  0.00           H  
ATOM    815  CG  PRO    53      32.008  30.575  43.191  1.00  0.00           C  
ATOM    816  HG2 PRO    53      32.564  30.773  44.108  1.00  0.00           H  
ATOM    817  HG3 PRO    53      30.973  30.235  43.217  1.00  0.00           H  
ATOM    818  CB  PRO    53      31.989  31.971  42.419  1.00  0.00           C  
ATOM    819  HB2 PRO    53      31.780  32.797  43.099  1.00  0.00           H  
ATOM    820  HB3 PRO    53      31.350  31.941  41.536  1.00  0.00           H  
ATOM    821  CA  PRO    53      33.427  32.120  41.901  1.00  0.00           C  
ATOM    822  HA  PRO    53      33.301  32.586  40.924  1.00  0.00           H  
ATOM    823  C   PRO    53      34.331  32.885  42.858  1.00  0.00           C  
ATOM    824  O   PRO    53      35.035  32.279  43.703  1.00  0.00           O  
ATOM    825  N   ILE    54      34.406  34.199  42.767  1.00  0.00           N  
ATOM    826  H   ILE    54      33.893  34.681  42.042  1.00  0.00           H  
ATOM    827  CA  ILE    54      35.325  35.039  43.545  1.00  0.00           C  
ATOM    828  HA  ILE    54      36.337  34.635  43.505  1.00  0.00           H  
ATOM    829  CB  ILE    54      35.253  36.571  43.106  1.00  0.00           C  
ATOM    830  HB  ILE    54      34.249  36.961  43.276  1.00  0.00           H  
ATOM    831  CG2 ILE    54      36.380  37.181  43.909  1.00  0.00           C  
ATOM    832 HG21 ILE    54      37.388  36.807  43.733  1.00  0.00           H  
ATOM    833 HG22 ILE    54      36.441  38.200  43.527  1.00  0.00           H  
ATOM    834 HG23 ILE    54      36.206  37.186  44.985  1.00  0.00           H  
ATOM    835  CG1 ILE    54      35.612  36.582  41.569  1.00  0.00           C  
ATOM    836 HG12 ILE    54      36.631  36.245  41.377  1.00  0.00           H  
ATOM    837 HG13 ILE    54      34.897  35.946  41.046  1.00  0.00           H  
ATOM    838  CD1 ILE    54      35.596  37.962  40.882  1.00  0.00           C  
ATOM    839 HD11 ILE    54      34.536  38.217  40.869  1.00  0.00           H  
ATOM    840 HD12 ILE    54      36.278  38.648  41.384  1.00  0.00           H  
ATOM    841 HD13 ILE    54      35.946  37.913  39.850  1.00  0.00           H  
ATOM    842  C   ILE    54      34.844  34.910  45.056  1.00  0.00           C  
ATOM    843  O   ILE    54      33.678  35.203  45.377  1.00  0.00           O  
ATOM    844  N   PRO    55      35.627  34.373  46.060  1.00  0.00           N  
ATOM    845  CD  PRO    55      36.994  33.908  45.951  1.00  0.00           C  
ATOM    846  HD2 PRO    55      37.731  34.570  45.497  1.00  0.00           H  
ATOM    847  HD3 PRO    55      37.129  32.945  45.457  1.00  0.00           H  
ATOM    848  CG  PRO    55      37.451  33.690  47.407  1.00  0.00           C  
ATOM    849  HG2 PRO    55      37.838  34.624  47.815  1.00  0.00           H  
ATOM    850  HG3 PRO    55      38.257  32.961  47.496  1.00  0.00           H  
ATOM    851  CB  PRO    55      36.179  33.317  48.060  1.00  0.00           C  
ATOM    852  HB2 PRO    55      36.199  33.277  49.149  1.00  0.00           H  
ATOM    853  HB3 PRO    55      35.905  32.268  47.947  1.00  0.00           H  
ATOM    854  CA  PRO    55      35.093  34.139  47.430  1.00  0.00           C  
ATOM    855  HA  PRO    55      34.120  33.649  47.432  1.00  0.00           H  
ATOM    856  C   PRO    55      34.956  35.462  48.282  1.00  0.00           C  
ATOM    857  O   PRO    55      35.436  36.518  47.832  1.00  0.00           O  
ATOM    858  N   LEU    56      34.250  35.369  49.399  1.00  0.00           N  
ATOM    859  H   LEU    56      34.175  34.444  49.799  1.00  0.00           H  
ATOM    860  CA  LEU    56      33.951  36.361  50.369  1.00  0.00           C  
ATOM    861  HA  LEU    56      33.300  37.134  49.961  1.00  0.00           H  
ATOM    862  CB  LEU    56      33.236  35.763  51.514  1.00  0.00           C  
ATOM    863  HB2 LEU    56      33.979  35.145  52.017  1.00  0.00           H  
ATOM    864  HB3 LEU    56      32.911  36.599  52.133  1.00  0.00           H  
ATOM    865  CG  LEU    56      31.910  34.987  51.167  1.00  0.00           C  
ATOM    866  HG  LEU    56      32.162  34.126  50.549  1.00  0.00           H  
ATOM    867  CD1 LEU    56      31.197  34.596  52.485  1.00  0.00           C  
ATOM    868 HD11 LEU    56      30.907  35.504  53.013  1.00  0.00           H  
ATOM    869 HD12 LEU    56      30.321  33.958  52.365  1.00  0.00           H  
ATOM    870 HD13 LEU    56      31.946  34.197  53.169  1.00  0.00           H  
ATOM    871  CD2 LEU    56      30.872  35.867  50.382  1.00  0.00           C  
ATOM    872 HD21 LEU    56      29.888  35.400  50.339  1.00  0.00           H  
ATOM    873 HD22 LEU    56      30.803  36.880  50.778  1.00  0.00           H  
ATOM    874 HD23 LEU    56      31.146  35.937  49.329  1.00  0.00           H  
ATOM    875  C   LEU    56      35.271  37.061  50.852  1.00  0.00           C  
ATOM    876  O   LEU    56      36.365  36.516  50.834  1.00  0.00           O  
ATOM    877  N   ASP    57      35.054  38.336  51.197  1.00  0.00           N  
ATOM    878  H   ASP    57      34.141  38.744  51.056  1.00  0.00           H  
ATOM    879  CA  ASP    57      36.029  39.388  51.638  1.00  0.00           C  
ATOM    880  HA  ASP    57      35.516  40.348  51.587  1.00  0.00           H  
ATOM    881  CB  ASP    57      36.513  39.215  53.132  1.00  0.00           C  
ATOM    882  HB2 ASP    57      36.720  38.148  53.212  1.00  0.00           H  
ATOM    883  HB3 ASP    57      37.323  39.848  53.494  1.00  0.00           H  
ATOM    884  CG  ASP    57      35.344  39.407  54.151  1.00  0.00           C  
ATOM    885  OD1 ASP    57      34.353  40.157  53.910  1.00  0.00           O  
ATOM    886  OD2 ASP    57      35.492  38.839  55.277  1.00  0.00           O  
ATOM    887  C   ASP    57      37.323  39.534  50.698  1.00  0.00           C  
ATOM    888  O   ASP    57      38.312  40.163  51.080  1.00  0.00           O  
ATOM    889  N   THR    58      37.160  39.161  49.446  1.00  0.00           N  
ATOM    890  H   THR    58      36.251  38.873  49.112  1.00  0.00           H  
ATOM    891  CA  THR    58      38.193  39.544  48.444  1.00  0.00           C  
ATOM    892  HA  THR    58      39.162  39.375  48.914  1.00  0.00           H  
ATOM    893  CB  THR    58      38.130  38.632  47.219  1.00  0.00           C  
ATOM    894  HB  THR    58      37.339  39.009  46.570  1.00  0.00           H  
ATOM    895  CG2 THR    58      39.405  38.685  46.324  1.00  0.00           C  
ATOM    896 HG21 THR    58      39.513  39.708  45.962  1.00  0.00           H  
ATOM    897 HG22 THR    58      40.339  38.484  46.849  1.00  0.00           H  
ATOM    898 HG23 THR    58      39.297  38.017  45.470  1.00  0.00           H  
ATOM    899  OG1 THR    58      38.013  37.268  47.558  1.00  0.00           O  
ATOM    900  HG1 THR    58      37.093  36.994  47.544  1.00  0.00           H  
ATOM    901  C   THR    58      37.997  41.019  48.030  1.00  0.00           C  
ATOM    902  O   THR    58      36.905  41.398  47.735  1.00  0.00           O  
ATOM    903  N   GLU    59      39.106  41.767  48.051  1.00  0.00           N  
ATOM    904  H   GLU    59      39.955  41.387  48.447  1.00  0.00           H  
ATOM    905  CA  GLU    59      39.148  43.088  47.563  1.00  0.00           C  
ATOM    906  HA  GLU    59      38.235  43.578  47.900  1.00  0.00           H  
ATOM    907  CB  GLU    59      40.374  43.748  48.197  1.00  0.00           C  
ATOM    908  HB2 GLU    59      40.358  43.657  49.283  1.00  0.00           H  
ATOM    909  HB3 GLU    59      41.275  43.231  47.867  1.00  0.00           H  
ATOM    910  CG  GLU    59      40.414  45.289  47.886  1.00  0.00           C  
ATOM    911  HG2 GLU    59      39.831  45.479  46.985  1.00  0.00           H  
ATOM    912  HG3 GLU    59      39.873  45.821  48.669  1.00  0.00           H  
ATOM    913  CD  GLU    59      41.854  45.829  47.750  1.00  0.00           C  
ATOM    914  OE1 GLU    59      42.285  46.518  46.790  1.00  0.00           O  
ATOM    915  OE2 GLU    59      42.599  45.603  48.675  1.00  0.00           O  
ATOM    916  C   GLU    59      39.312  42.931  46.012  1.00  0.00           C  
ATOM    917  O   GLU    59      40.266  42.398  45.445  1.00  0.00           O  
ATOM    918  N   VAL    60      38.342  43.564  45.337  1.00  0.00           N  
ATOM    919  H   VAL    60      37.541  43.982  45.788  1.00  0.00           H  
ATOM    920  CA  VAL    60      38.179  43.537  43.897  1.00  0.00           C  
ATOM    921  HA  VAL    60      39.058  43.106  43.418  1.00  0.00           H  
ATOM    922  CB  VAL    60      36.944  42.639  43.491  1.00  0.00           C  
ATOM    923  HB  VAL    60      36.938  42.531  42.406  1.00  0.00           H  
ATOM    924  CG1 VAL    60      36.848  41.252  44.133  1.00  0.00           C  
ATOM    925 HG11 VAL    60      37.741  40.680  43.880  1.00  0.00           H  
ATOM    926 HG12 VAL    60      36.690  41.415  45.199  1.00  0.00           H  
ATOM    927 HG13 VAL    60      36.050  40.683  43.656  1.00  0.00           H  
ATOM    928  CG2 VAL    60      35.603  43.287  44.010  1.00  0.00           C  
ATOM    929 HG21 VAL    60      35.433  43.451  45.074  1.00  0.00           H  
ATOM    930 HG22 VAL    60      35.289  44.131  43.396  1.00  0.00           H  
ATOM    931 HG23 VAL    60      34.874  42.493  43.852  1.00  0.00           H  
ATOM    932  C   VAL    60      38.011  44.979  43.327  1.00  0.00           C  
ATOM    933  O   VAL    60      38.019  45.972  44.014  1.00  0.00           O  
ATOM    934  N   THR    61      37.793  45.110  42.018  1.00  0.00           N  
ATOM    935  H   THR    61      37.849  44.253  41.487  1.00  0.00           H  
ATOM    936  CA  THR    61      37.440  46.357  41.346  1.00  0.00           C  
ATOM    937  HA  THR    61      37.333  47.137  42.099  1.00  0.00           H  
ATOM    938  CB  THR    61      38.588  46.718  40.361  1.00  0.00           C  
ATOM    939  HB  THR    61      38.786  45.972  39.591  1.00  0.00           H  
ATOM    940  CG2 THR    61      38.286  48.025  39.629  1.00  0.00           C  
ATOM    941 HG21 THR    61      39.136  48.419  39.071  1.00  0.00           H  
ATOM    942 HG22 THR    61      37.400  47.902  39.006  1.00  0.00           H  
ATOM    943 HG23 THR    61      38.091  48.786  40.385  1.00  0.00           H  
ATOM    944  OG1 THR    61      39.782  46.888  41.117  1.00  0.00           O  
ATOM    945  HG1 THR    61      40.057  46.120  41.624  1.00  0.00           H  
ATOM    946  C   THR    61      36.108  46.155  40.519  1.00  0.00           C  
ATOM    947  O   THR    61      35.957  45.097  39.894  1.00  0.00           O  
ATOM    948  N   ALA    62      35.173  47.121  40.622  1.00  0.00           N  
ATOM    949  H   ALA    62      35.364  47.897  41.240  1.00  0.00           H  
ATOM    950  CA  ALA    62      33.824  47.008  40.058  1.00  0.00           C  
ATOM    951  HA  ALA    62      33.842  46.268  39.257  1.00  0.00           H  
ATOM    952  CB  ALA    62      32.806  46.655  41.175  1.00  0.00           C  
ATOM    953  HB1 ALA    62      31.754  46.716  40.897  1.00  0.00           H  
ATOM    954  HB2 ALA    62      33.026  45.630  41.474  1.00  0.00           H  
ATOM    955  HB3 ALA    62      33.010  47.216  42.087  1.00  0.00           H  
ATOM    956  C   ALA    62      33.492  48.328  39.362  1.00  0.00           C  
ATOM    957  O   ALA    62      33.995  49.384  39.714  1.00  0.00           O  
ATOM    958  N   LEU    63      32.580  48.304  38.394  1.00  0.00           N  
ATOM    959  H   LEU    63      32.268  47.371  38.162  1.00  0.00           H  
ATOM    960  CA  LEU    63      32.130  49.379  37.536  1.00  0.00           C  
ATOM    961  HA  LEU    63      32.971  49.602  36.880  1.00  0.00           H  
ATOM    962  CB  LEU    63      30.976  48.829  36.689  1.00  0.00           C  
ATOM    963  HB2 LEU    63      31.149  47.780  36.448  1.00  0.00           H  
ATOM    964  HB3 LEU    63      29.998  49.005  37.138  1.00  0.00           H  
ATOM    965  CG  LEU    63      30.912  49.481  35.303  1.00  0.00           C  
ATOM    966  HG  LEU    63      30.960  50.569  35.352  1.00  0.00           H  
ATOM    967  CD1 LEU    63      32.016  48.951  34.417  1.00  0.00           C  
ATOM    968 HD11 LEU    63      31.806  49.317  33.412  1.00  0.00           H  
ATOM    969 HD12 LEU    63      32.966  49.311  34.812  1.00  0.00           H  
ATOM    970 HD13 LEU    63      31.962  47.862  34.407  1.00  0.00           H  
ATOM    971  CD2 LEU    63      29.546  49.155  34.698  1.00  0.00           C  
ATOM    972 HD21 LEU    63      29.308  49.620  33.741  1.00  0.00           H  
ATOM    973 HD22 LEU    63      29.528  48.067  34.636  1.00  0.00           H  
ATOM    974 HD23 LEU    63      28.771  49.286  35.454  1.00  0.00           H  
ATOM    975  C   LEU    63      31.674  50.631  38.344  1.00  0.00           C  
ATOM    976  O   LEU    63      30.890  50.497  39.216  1.00  0.00           O  
ATOM    977  N   SER    64      32.150  51.884  38.088  1.00  0.00           N  
ATOM    978  H   SER    64      32.838  51.876  37.349  1.00  0.00           H  
ATOM    979  CA  SER    64      31.655  53.140  38.614  1.00  0.00           C  
ATOM    980  HA  SER    64      31.619  53.045  39.699  1.00  0.00           H  
ATOM    981  CB  SER    64      32.722  54.362  38.549  1.00  0.00           C  
ATOM    982  HB2 SER    64      33.047  54.571  37.530  1.00  0.00           H  
ATOM    983  HB3 SER    64      32.364  55.254  39.063  1.00  0.00           H  
ATOM    984  OG  SER    64      33.887  53.925  39.283  1.00  0.00           O  
ATOM    985  HG  SER    64      34.090  54.667  39.858  1.00  0.00           H  
ATOM    986  C   SER    64      30.396  53.591  38.005  1.00  0.00           C  
ATOM    987  O   SER    64      30.288  54.514  37.261  1.00  0.00           O  
ATOM    988  N   GLU    65      29.334  52.734  38.137  1.00  0.00           N  
ATOM    989  H   GLU    65      29.522  51.903  38.679  1.00  0.00           H  
ATOM    990  CA  GLU    65      27.917  52.713  37.522  1.00  0.00           C  
ATOM    991  HA  GLU    65      27.521  51.820  38.007  1.00  0.00           H  
ATOM    992  CB  GLU    65      27.033  53.879  37.907  1.00  0.00           C  
ATOM    993  HB2 GLU    65      27.231  54.778  37.324  1.00  0.00           H  
ATOM    994  HB3 GLU    65      26.024  53.519  37.707  1.00  0.00           H  
ATOM    995  CG  GLU    65      27.035  54.425  39.337  1.00  0.00           C  
ATOM    996  HG2 GLU    65      27.793  55.208  39.373  1.00  0.00           H  
ATOM    997  HG3 GLU    65      26.080  54.903  39.556  1.00  0.00           H  
ATOM    998  CD  GLU    65      27.304  53.361  40.443  1.00  0.00           C  
ATOM    999  OE1 GLU    65      28.416  53.321  41.045  1.00  0.00           O  
ATOM   1000  OE2 GLU    65      26.355  52.606  40.768  1.00  0.00           O  
ATOM   1001  C   GLU    65      27.856  52.508  36.048  1.00  0.00           C  
ATOM   1002  O   GLU    65      27.116  51.621  35.587  1.00  0.00           O  
ATOM   1003  N   ASP    66      28.644  53.307  35.334  1.00  0.00           N  
ATOM   1004  H   ASP    66      29.322  53.882  35.814  1.00  0.00           H  
ATOM   1005  CA  ASP    66      28.963  53.145  33.904  1.00  0.00           C  
ATOM   1006  HA  ASP    66      28.911  52.097  33.608  1.00  0.00           H  
ATOM   1007  CB  ASP    66      27.938  53.875  33.039  1.00  0.00           C  
ATOM   1008  HB2 ASP    66      26.942  53.929  33.477  1.00  0.00           H  
ATOM   1009  HB3 ASP    66      28.296  54.882  32.823  1.00  0.00           H  
ATOM   1010  CG  ASP    66      27.733  53.137  31.664  1.00  0.00           C  
ATOM   1011  OD1 ASP    66      26.883  53.615  30.856  1.00  0.00           O  
ATOM   1012  OD2 ASP    66      28.322  52.067  31.330  1.00  0.00           O  
ATOM   1013  C   ASP    66      30.360  53.594  33.422  1.00  0.00           C  
ATOM   1014  O   ASP    66      31.032  54.407  34.035  1.00  0.00           O  
ATOM   1015  N   GLU    67      30.800  53.039  32.312  1.00  0.00           N  
ATOM   1016  H   GLU    67      30.209  52.291  31.979  1.00  0.00           H  
ATOM   1017  CA  GLU    67      32.085  53.330  31.605  1.00  0.00           C  
ATOM   1018  HA  GLU    67      32.275  52.677  30.754  1.00  0.00           H  
ATOM   1019  CB  GLU    67      31.881  54.806  31.018  1.00  0.00           C  
ATOM   1020  HB2 GLU    67      31.720  55.524  31.823  1.00  0.00           H  
ATOM   1021  HB3 GLU    67      32.756  55.241  30.536  1.00  0.00           H  
ATOM   1022  CG  GLU    67      30.798  54.835  29.973  1.00  0.00           C  
ATOM   1023  HG2 GLU    67      29.972  54.208  30.311  1.00  0.00           H  
ATOM   1024  HG3 GLU    67      30.552  55.887  29.827  1.00  0.00           H  
ATOM   1025  CD  GLU    67      31.117  54.296  28.615  1.00  0.00           C  
ATOM   1026  OE1 GLU    67      31.884  54.908  27.838  1.00  0.00           O  
ATOM   1027  OE2 GLU    67      30.670  53.184  28.246  1.00  0.00           O  
ATOM   1028  C   GLU    67      33.449  53.278  32.331  1.00  0.00           C  
ATOM   1029  O   GLU    67      34.470  53.288  31.675  1.00  0.00           O  
ATOM   1030  N   TYR    68      33.539  53.396  33.608  1.00  0.00           N  
ATOM   1031  H   TYR    68      32.674  53.504  34.118  1.00  0.00           H  
ATOM   1032  CA  TYR    68      34.779  53.460  34.369  1.00  0.00           C  
ATOM   1033  HA  TYR    68      35.675  53.194  33.808  1.00  0.00           H  
ATOM   1034  CB  TYR    68      34.964  54.895  34.923  1.00  0.00           C  
ATOM   1035  HB2 TYR    68      34.058  55.308  35.368  1.00  0.00           H  
ATOM   1036  HB3 TYR    68      35.793  54.823  35.627  1.00  0.00           H  
ATOM   1037  CG  TYR    68      35.359  55.840  33.803  1.00  0.00           C  
ATOM   1038  CD1 TYR    68      34.421  56.908  33.440  1.00  0.00           C  
ATOM   1039  HD1 TYR    68      33.434  56.936  33.878  1.00  0.00           H  
ATOM   1040  CE1 TYR    68      34.713  57.816  32.452  1.00  0.00           C  
ATOM   1041  HE1 TYR    68      33.930  58.494  32.147  1.00  0.00           H  
ATOM   1042  CZ  TYR    68      35.940  57.733  31.707  1.00  0.00           C  
ATOM   1043  OH  TYR    68      36.024  58.455  30.581  1.00  0.00           O  
ATOM   1044  HH  TYR    68      35.379  59.165  30.609  1.00  0.00           H  
ATOM   1045  CE2 TYR    68      36.876  56.803  32.068  1.00  0.00           C  
ATOM   1046  HE2 TYR    68      37.691  56.680  31.370  1.00  0.00           H  
ATOM   1047  CD2 TYR    68      36.560  55.886  33.106  1.00  0.00           C  
ATOM   1048  HD2 TYR    68      37.328  55.135  33.222  1.00  0.00           H  
ATOM   1049  C   TYR    68      34.723  52.440  35.545  1.00  0.00           C  
ATOM   1050  O   TYR    68      33.738  51.678  35.590  1.00  0.00           O  
ATOM   1051  N   PHE    69      35.694  52.401  36.438  1.00  0.00           N  
ATOM   1052  H   PHE    69      36.424  53.095  36.358  1.00  0.00           H  
ATOM   1053  CA  PHE    69      35.848  51.278  37.417  1.00  0.00           C  
ATOM   1054  HA  PHE    69      34.863  50.899  37.687  1.00  0.00           H  
ATOM   1055  CB  PHE    69      36.781  50.183  36.783  1.00  0.00           C  
ATOM   1056  HB2 PHE    69      37.546  50.805  36.319  1.00  0.00           H  
ATOM   1057  HB3 PHE    69      37.261  49.602  37.571  1.00  0.00           H  
ATOM   1058  CG  PHE    69      36.074  49.339  35.884  1.00  0.00           C  
ATOM   1059  CD1 PHE    69      35.460  48.177  36.355  1.00  0.00           C  
ATOM   1060  HD1 PHE    69      35.448  47.934  37.408  1.00  0.00           H  
ATOM   1061  CE1 PHE    69      35.061  47.236  35.436  1.00  0.00           C  
ATOM   1062  HE1 PHE    69      34.671  46.325  35.865  1.00  0.00           H  
ATOM   1063  CZ  PHE    69      35.063  47.434  34.056  1.00  0.00           C  
ATOM   1064  HZ  PHE    69      34.633  46.750  33.340  1.00  0.00           H  
ATOM   1065  CE2 PHE    69      35.703  48.561  33.551  1.00  0.00           C  
ATOM   1066  HE2 PHE    69      35.894  48.819  32.520  1.00  0.00           H  
ATOM   1067  CD2 PHE    69      36.191  49.559  34.450  1.00  0.00           C  
ATOM   1068  HD2 PHE    69      36.625  50.477  34.082  1.00  0.00           H  
ATOM   1069  C   PHE    69      36.468  51.806  38.721  1.00  0.00           C  
ATOM   1070  O   PHE    69      37.385  52.734  38.600  1.00  0.00           O  
ATOM   1071  N   SER    70      36.126  51.233  39.909  1.00  0.00           N  
ATOM   1072  H   SER    70      35.367  50.572  39.989  1.00  0.00           H  
ATOM   1073  CA  SER    70      36.609  51.717  41.248  1.00  0.00           C  
ATOM   1074  HA  SER    70      37.616  52.132  41.209  1.00  0.00           H  
ATOM   1075  CB  SER    70      35.904  52.961  41.755  1.00  0.00           C  
ATOM   1076  HB2 SER    70      36.329  53.041  42.756  1.00  0.00           H  
ATOM   1077  HB3 SER    70      36.238  53.786  41.125  1.00  0.00           H  
ATOM   1078  OG  SER    70      34.482  52.762  41.673  1.00  0.00           O  
ATOM   1079  HG  SER    70      34.086  53.079  40.858  1.00  0.00           H  
ATOM   1080  C   SER    70      36.540  50.521  42.288  1.00  0.00           C  
ATOM   1081  O   SER    70      35.821  49.546  42.132  1.00  0.00           O  
ATOM   1082  N   ALA    71      37.370  50.573  43.401  1.00  0.00           N  
ATOM   1083  H   ALA    71      38.044  51.324  43.406  1.00  0.00           H  
ATOM   1084  CA  ALA    71      37.628  49.428  44.267  1.00  0.00           C  
ATOM   1085  HA  ALA    71      37.793  48.548  43.645  1.00  0.00           H  
ATOM   1086  CB  ALA    71      39.032  49.607  44.944  1.00  0.00           C  
ATOM   1087  HB1 ALA    71      38.780  50.142  45.860  1.00  0.00           H  
ATOM   1088  HB2 ALA    71      39.581  48.743  45.318  1.00  0.00           H  
ATOM   1089  HB3 ALA    71      39.609  50.336  44.374  1.00  0.00           H  
ATOM   1090  C   ALA    71      36.504  49.148  45.289  1.00  0.00           C  
ATOM   1091  O   ALA    71      35.772  50.029  45.718  1.00  0.00           O  
ATOM   1092  N   GLY    72      36.469  47.914  45.865  1.00  0.00           N  
ATOM   1093  H   GLY    72      37.190  47.300  45.512  1.00  0.00           H  
ATOM   1094  CA  GLY    72      35.451  47.374  46.792  1.00  0.00           C  
ATOM   1095  HA2 GLY    72      35.113  48.111  47.521  1.00  0.00           H  
ATOM   1096  HA3 GLY    72      34.496  47.216  46.291  1.00  0.00           H  
ATOM   1097  C   GLY    72      35.914  46.023  47.545  1.00  0.00           C  
ATOM   1098  O   GLY    72      37.130  45.737  47.403  1.00  0.00           O  
ATOM   1099  N   VAL    73      35.011  45.406  48.286  1.00  0.00           N  
ATOM   1100  H   VAL    73      34.137  45.886  48.446  1.00  0.00           H  
ATOM   1101  CA  VAL    73      35.136  44.082  48.901  1.00  0.00           C  
ATOM   1102  HA  VAL    73      36.076  43.570  48.697  1.00  0.00           H  
ATOM   1103  CB  VAL    73      35.167  44.318  50.444  1.00  0.00           C  
ATOM   1104  HB  VAL    73      34.226  44.696  50.844  1.00  0.00           H  
ATOM   1105  CG1 VAL    73      35.438  43.030  51.168  1.00  0.00           C  
ATOM   1106 HG11 VAL    73      36.334  42.523  50.810  1.00  0.00           H  
ATOM   1107 HG12 VAL    73      35.459  43.154  52.250  1.00  0.00           H  
ATOM   1108 HG13 VAL    73      34.595  42.362  50.992  1.00  0.00           H  
ATOM   1109  CG2 VAL    73      36.271  45.248  51.031  1.00  0.00           C  
ATOM   1110 HG21 VAL    73      37.186  45.032  50.480  1.00  0.00           H  
ATOM   1111 HG22 VAL    73      35.883  46.267  51.014  1.00  0.00           H  
ATOM   1112 HG23 VAL    73      36.414  45.116  52.104  1.00  0.00           H  
ATOM   1113  C   VAL    73      33.912  43.174  48.524  1.00  0.00           C  
ATOM   1114  O   VAL    73      32.748  43.623  48.538  1.00  0.00           O  
ATOM   1115  N   VAL    74      34.160  41.891  48.369  1.00  0.00           N  
ATOM   1116  H   VAL    74      35.126  41.598  48.407  1.00  0.00           H  
ATOM   1117  CA  VAL    74      33.018  40.976  48.083  1.00  0.00           C  
ATOM   1118  HA  VAL    74      32.304  41.417  47.388  1.00  0.00           H  
ATOM   1119  CB  VAL    74      33.517  39.645  47.476  1.00  0.00           C  
ATOM   1120  HB  VAL    74      34.289  39.228  48.123  1.00  0.00           H  
ATOM   1121  CG1 VAL    74      32.526  38.556  47.282  1.00  0.00           C  
ATOM   1122 HG11 VAL    74      32.987  37.750  46.710  1.00  0.00           H  
ATOM   1123 HG12 VAL    74      32.167  38.248  48.264  1.00  0.00           H  
ATOM   1124 HG13 VAL    74      31.738  38.991  46.667  1.00  0.00           H  
ATOM   1125  CG2 VAL    74      34.036  39.901  46.054  1.00  0.00           C  
ATOM   1126 HG21 VAL    74      33.165  40.042  45.414  1.00  0.00           H  
ATOM   1127 HG22 VAL    74      34.520  40.873  45.962  1.00  0.00           H  
ATOM   1128 HG23 VAL    74      34.625  39.065  45.677  1.00  0.00           H  
ATOM   1129  C   VAL    74      32.319  40.587  49.365  1.00  0.00           C  
ATOM   1130  O   VAL    74      32.830  40.082  50.307  1.00  0.00           O  
ATOM   1131  N   LYS    75      31.013  40.748  49.289  1.00  0.00           N  
ATOM   1132  H   LYS    75      30.618  41.228  48.493  1.00  0.00           H  
ATOM   1133  CA  LYS    75      30.097  40.491  50.449  1.00  0.00           C  
ATOM   1134  HA  LYS    75      30.646  40.172  51.335  1.00  0.00           H  
ATOM   1135  CB  LYS    75      29.571  41.859  51.063  1.00  0.00           C  
ATOM   1136  HB2 LYS    75      29.098  42.439  50.270  1.00  0.00           H  
ATOM   1137  HB3 LYS    75      28.844  41.563  51.819  1.00  0.00           H  
ATOM   1138  CG  LYS    75      30.593  42.858  51.655  1.00  0.00           C  
ATOM   1139  HG2 LYS    75      31.212  43.251  50.848  1.00  0.00           H  
ATOM   1140  HG3 LYS    75      30.022  43.701  52.043  1.00  0.00           H  
ATOM   1141  CD  LYS    75      31.477  42.171  52.623  1.00  0.00           C  
ATOM   1142  HD2 LYS    75      30.802  41.755  53.370  1.00  0.00           H  
ATOM   1143  HD3 LYS    75      32.127  41.373  52.265  1.00  0.00           H  
ATOM   1144  CE  LYS    75      32.548  43.040  53.300  1.00  0.00           C  
ATOM   1145  HE2 LYS    75      33.421  43.229  52.675  1.00  0.00           H  
ATOM   1146  HE3 LYS    75      32.168  44.028  53.559  1.00  0.00           H  
ATOM   1147  NZ  LYS    75      32.787  42.400  54.627  1.00  0.00           N  
ATOM   1148  HZ1 LYS    75      33.075  41.433  54.591  1.00  0.00           H  
ATOM   1149  HZ2 LYS    75      33.452  42.831  55.253  1.00  0.00           H  
ATOM   1150  HZ3 LYS    75      31.951  42.387  55.194  1.00  0.00           H  
ATOM   1151  C   LYS    75      28.988  39.440  50.271  1.00  0.00           C  
ATOM   1152  O   LYS    75      28.220  39.170  51.200  1.00  0.00           O  
ATOM   1153  N   GLY    76      28.956  38.781  49.129  1.00  0.00           N  
ATOM   1154  H   GLY    76      29.577  38.987  48.359  1.00  0.00           H  
ATOM   1155  CA  GLY    76      27.802  37.852  48.850  1.00  0.00           C  
ATOM   1156  HA2 GLY    76      28.128  37.055  49.518  1.00  0.00           H  
ATOM   1157  HA3 GLY    76      26.922  38.396  49.194  1.00  0.00           H  
ATOM   1158  C   GLY    76      27.669  37.386  47.402  1.00  0.00           C  
ATOM   1159  O   GLY    76      28.277  37.911  46.536  1.00  0.00           O  
ATOM   1160  N   HIE    77      26.756  36.417  47.187  1.00  0.00           N  
ATOM   1161  H   HIE    77      26.236  36.198  48.024  1.00  0.00           H  
ATOM   1162  CA  HIE    77      26.483  35.907  45.851  1.00  0.00           C  
ATOM   1163  HA  HIE    77      26.732  36.641  45.084  1.00  0.00           H  
ATOM   1164  CB  HIE    77      27.236  34.555  45.566  1.00  0.00           C  
ATOM   1165  HB2 HIE    77      26.805  33.899  46.322  1.00  0.00           H  
ATOM   1166  HB3 HIE    77      26.965  34.199  44.572  1.00  0.00           H  
ATOM   1167  CG  HIE    77      28.681  34.478  45.896  1.00  0.00           C  
ATOM   1168  ND1 HIE    77      29.147  34.482  47.199  1.00  0.00           N  
ATOM   1169  CE1 HIE    77      30.507  34.571  47.041  1.00  0.00           C  
ATOM   1170  HE1 HIE    77      31.234  34.598  47.840  1.00  0.00           H  
ATOM   1171  NE2 HIE    77      30.899  34.679  45.764  1.00  0.00           N  
ATOM   1172  HE2 HIE    77      31.846  34.888  45.485  1.00  0.00           H  
ATOM   1173  CD2 HIE    77      29.760  34.677  45.001  1.00  0.00           C  
ATOM   1174  HD2 HIE    77      29.628  34.652  43.929  1.00  0.00           H  
ATOM   1175  C   HIE    77      24.942  35.699  45.773  1.00  0.00           C  
ATOM   1176  O   HIE    77      24.382  35.255  46.784  1.00  0.00           O  
ATOM   1177  N   ARG    78      24.302  36.022  44.726  1.00  0.00           N  
ATOM   1178  H   ARG    78      24.908  36.457  44.046  1.00  0.00           H  
ATOM   1179  CA  ARG    78      22.905  35.758  44.296  1.00  0.00           C  
ATOM   1180  HA  ARG    78      22.460  35.069  45.013  1.00  0.00           H  
ATOM   1181  CB  ARG    78      22.055  37.031  44.496  1.00  0.00           C  
ATOM   1182  HB2 ARG    78      22.147  37.396  45.519  1.00  0.00           H  
ATOM   1183  HB3 ARG    78      22.455  37.866  43.921  1.00  0.00           H  
ATOM   1184  CG  ARG    78      20.559  36.970  44.221  1.00  0.00           C  
ATOM   1185  HG2 ARG    78      20.542  36.903  43.133  1.00  0.00           H  
ATOM   1186  HG3 ARG    78      20.121  36.038  44.578  1.00  0.00           H  
ATOM   1187  CD  ARG    78      19.813  38.207  44.776  1.00  0.00           C  
ATOM   1188  HD2 ARG    78      19.853  38.095  45.860  1.00  0.00           H  
ATOM   1189  HD3 ARG    78      20.370  39.096  44.480  1.00  0.00           H  
ATOM   1190  NE  ARG    78      18.464  38.219  44.243  1.00  0.00           N  
ATOM   1191  HE  ARG    78      17.718  37.983  44.881  1.00  0.00           H  
ATOM   1192  CZ  ARG    78      18.111  38.675  42.998  1.00  0.00           C  
ATOM   1193  NH1 ARG    78      18.947  39.207  42.153  1.00  0.00           N  
ATOM   1194 HH11 ARG    78      19.855  39.469  42.510  1.00  0.00           H  
ATOM   1195 HH12 ARG    78      18.548  39.655  41.340  1.00  0.00           H  
ATOM   1196  NH2 ARG    78      16.895  38.730  42.535  1.00  0.00           N  
ATOM   1197 HH21 ARG    78      16.126  38.275  43.007  1.00  0.00           H  
ATOM   1198 HH22 ARG    78      16.802  38.998  41.566  1.00  0.00           H  
ATOM   1199  C   ARG    78      22.849  35.143  42.886  1.00  0.00           C  
ATOM   1200  O   ARG    78      23.809  35.226  42.148  1.00  0.00           O  
ATOM   1201  N   LYS    79      21.839  34.403  42.542  1.00  0.00           N  
ATOM   1202  H   LYS    79      21.285  34.179  43.357  1.00  0.00           H  
ATOM   1203  CA  LYS    79      21.279  34.060  41.235  1.00  0.00           C  
ATOM   1204  HA  LYS    79      22.007  34.343  40.474  1.00  0.00           H  
ATOM   1205  CB  LYS    79      21.003  32.545  41.087  1.00  0.00           C  
ATOM   1206  HB2 LYS    79      20.097  32.257  41.620  1.00  0.00           H  
ATOM   1207  HB3 LYS    79      20.630  32.363  40.079  1.00  0.00           H  
ATOM   1208  CG  LYS    79      22.163  31.527  41.478  1.00  0.00           C  
ATOM   1209  HG2 LYS    79      21.978  31.376  42.541  1.00  0.00           H  
ATOM   1210  HG3 LYS    79      21.952  30.580  40.981  1.00  0.00           H  
ATOM   1211  CD  LYS    79      23.596  31.856  41.099  1.00  0.00           C  
ATOM   1212  HD2 LYS    79      23.412  32.137  40.062  1.00  0.00           H  
ATOM   1213  HD3 LYS    79      24.109  32.652  41.637  1.00  0.00           H  
ATOM   1214  CE  LYS    79      24.473  30.632  41.156  1.00  0.00           C  
ATOM   1215  HE2 LYS    79      24.061  29.863  40.503  1.00  0.00           H  
ATOM   1216  HE3 LYS    79      25.454  30.933  40.789  1.00  0.00           H  
ATOM   1217  NZ  LYS    79      24.598  30.036  42.525  1.00  0.00           N  
ATOM   1218  HZ1 LYS    79      23.771  29.516  42.780  1.00  0.00           H  
ATOM   1219  HZ2 LYS    79      25.318  29.337  42.636  1.00  0.00           H  
ATOM   1220  HZ3 LYS    79      24.713  30.752  43.229  1.00  0.00           H  
ATOM   1221  C   LYS    79      20.017  34.791  40.770  1.00  0.00           C  
ATOM   1222  O   LYS    79      19.200  35.225  41.576  1.00  0.00           O  
ATOM   1223  N   GLU    80      19.851  35.057  39.472  1.00  0.00           N  
ATOM   1224  H   GLU    80      20.645  34.803  38.901  1.00  0.00           H  
ATOM   1225  CA  GLU    80      18.596  35.488  38.895  1.00  0.00           C  
ATOM   1226  HA  GLU    80      17.759  34.973  39.368  1.00  0.00           H  
ATOM   1227  CB  GLU    80      18.351  37.057  39.150  1.00  0.00           C  
ATOM   1228  HB2 GLU    80      18.420  37.267  40.217  1.00  0.00           H  
ATOM   1229  HB3 GLU    80      19.234  37.609  38.828  1.00  0.00           H  
ATOM   1230  CG  GLU    80      17.077  37.668  38.568  1.00  0.00           C  
ATOM   1231  HG2 GLU    80      17.024  37.435  37.505  1.00  0.00           H  
ATOM   1232  HG3 GLU    80      16.229  37.082  38.923  1.00  0.00           H  
ATOM   1233  CD  GLU    80      16.950  39.144  38.869  1.00  0.00           C  
ATOM   1234  OE1 GLU    80      17.096  39.596  39.985  1.00  0.00           O  
ATOM   1235  OE2 GLU    80      16.544  39.796  37.828  1.00  0.00           O  
ATOM   1236  C   GLU    80      18.702  35.124  37.400  1.00  0.00           C  
ATOM   1237  O   GLU    80      19.679  35.402  36.753  1.00  0.00           O  
ATOM   1238  N   SER    81      17.699  34.467  36.897  1.00  0.00           N  
ATOM   1239  H   SER    81      16.820  34.403  37.391  1.00  0.00           H  
ATOM   1240  CA  SER    81      17.770  33.833  35.601  1.00  0.00           C  
ATOM   1241  HA  SER    81      16.970  33.092  35.586  1.00  0.00           H  
ATOM   1242  CB  SER    81      17.533  34.835  34.464  1.00  0.00           C  
ATOM   1243  HB2 SER    81      18.488  35.360  34.433  1.00  0.00           H  
ATOM   1244  HB3 SER    81      17.492  34.325  33.501  1.00  0.00           H  
ATOM   1245  OG  SER    81      16.540  35.813  34.679  1.00  0.00           O  
ATOM   1246  HG  SER    81      15.734  35.370  34.955  1.00  0.00           H  
ATOM   1247  C   SER    81      19.033  32.948  35.432  1.00  0.00           C  
ATOM   1248  O   SER    81      19.523  32.881  34.327  1.00  0.00           O  
ATOM   1249  N   GLY    82      19.511  32.358  36.531  1.00  0.00           N  
ATOM   1250  H   GLY    82      19.033  32.407  37.419  1.00  0.00           H  
ATOM   1251  CA  GLY    82      20.743  31.582  36.588  1.00  0.00           C  
ATOM   1252  HA2 GLY    82      20.770  31.077  37.554  1.00  0.00           H  
ATOM   1253  HA3 GLY    82      20.760  30.954  35.697  1.00  0.00           H  
ATOM   1254  C   GLY    82      21.991  32.399  36.345  1.00  0.00           C  
ATOM   1255  O   GLY    82      23.072  31.691  36.176  1.00  0.00           O  
ATOM   1256  N   GLU    83      21.999  33.668  36.203  1.00  0.00           N  
ATOM   1257  H   GLU    83      21.161  34.215  36.343  1.00  0.00           H  
ATOM   1258  CA  GLU    83      23.194  34.503  36.115  1.00  0.00           C  
ATOM   1259  HA  GLU    83      24.009  33.957  35.641  1.00  0.00           H  
ATOM   1260  CB  GLU    83      22.867  35.834  35.360  1.00  0.00           C  
ATOM   1261  HB2 GLU    83      22.178  36.335  36.041  1.00  0.00           H  
ATOM   1262  HB3 GLU    83      23.763  36.453  35.334  1.00  0.00           H  
ATOM   1263  CG  GLU    83      22.149  35.818  34.052  1.00  0.00           C  
ATOM   1264  HG2 GLU    83      21.242  35.219  34.135  1.00  0.00           H  
ATOM   1265  HG3 GLU    83      21.928  36.842  33.753  1.00  0.00           H  
ATOM   1266  CD  GLU    83      22.906  35.174  32.880  1.00  0.00           C  
ATOM   1267  OE1 GLU    83      22.337  34.981  31.823  1.00  0.00           O  
ATOM   1268  OE2 GLU    83      24.096  34.860  33.087  1.00  0.00           O  
ATOM   1269  C   GLU    83      23.665  34.804  37.539  1.00  0.00           C  
ATOM   1270  O   GLU    83      22.890  34.803  38.481  1.00  0.00           O  
ATOM   1271  N   LEU    84      24.952  34.890  37.767  1.00  0.00           N  
ATOM   1272  H   LEU    84      25.488  34.844  36.912  1.00  0.00           H  
ATOM   1273  CA  LEU    84      25.620  35.081  39.026  1.00  0.00           C  
ATOM   1274  HA  LEU    84      25.042  34.678  39.857  1.00  0.00           H  
ATOM   1275  CB  LEU    84      26.973  34.298  39.038  1.00  0.00           C  
ATOM   1276  HB2 LEU    84      26.908  33.211  39.005  1.00  0.00           H  
ATOM   1277  HB3 LEU    84      27.485  34.524  38.103  1.00  0.00           H  
ATOM   1278  CG  LEU    84      27.844  34.575  40.255  1.00  0.00           C  
ATOM   1279  HG  LEU    84      28.089  35.636  40.311  1.00  0.00           H  
ATOM   1280  CD1 LEU    84      27.326  34.130  41.601  1.00  0.00           C  
ATOM   1281 HD11 LEU    84      26.334  34.473  41.897  1.00  0.00           H  
ATOM   1282 HD12 LEU    84      27.281  33.050  41.743  1.00  0.00           H  
ATOM   1283 HD13 LEU    84      27.915  34.541  42.420  1.00  0.00           H  
ATOM   1284  CD2 LEU    84      29.176  33.991  40.014  1.00  0.00           C  
ATOM   1285 HD21 LEU    84      29.244  32.903  39.999  1.00  0.00           H  
ATOM   1286 HD22 LEU    84      29.575  34.507  39.141  1.00  0.00           H  
ATOM   1287 HD23 LEU    84      29.837  34.500  40.715  1.00  0.00           H  
ATOM   1288  C   LEU    84      25.717  36.566  39.353  1.00  0.00           C  
ATOM   1289  O   LEU    84      26.296  37.333  38.560  1.00  0.00           O  
ATOM   1290  N   TYR    85      25.147  36.994  40.482  1.00  0.00           N  
ATOM   1291  H   TYR    85      24.485  36.349  40.890  1.00  0.00           H  
ATOM   1292  CA  TYR    85      25.094  38.320  41.002  1.00  0.00           C  
ATOM   1293  HA  TYR    85      25.559  38.961  40.253  1.00  0.00           H  
ATOM   1294  CB  TYR    85      23.713  38.819  41.263  1.00  0.00           C  
ATOM   1295  HB2 TYR    85      23.217  38.087  41.900  1.00  0.00           H  
ATOM   1296  HB3 TYR    85      23.768  39.747  41.833  1.00  0.00           H  
ATOM   1297  CG  TYR    85      22.937  39.039  39.992  1.00  0.00           C  
ATOM   1298  CD1 TYR    85      22.178  38.038  39.395  1.00  0.00           C  
ATOM   1299  HD1 TYR    85      22.204  37.107  39.943  1.00  0.00           H  
ATOM   1300  CE1 TYR    85      21.581  38.100  38.127  1.00  0.00           C  
ATOM   1301  HE1 TYR    85      21.027  37.276  37.702  1.00  0.00           H  
ATOM   1302  CZ  TYR    85      21.914  39.250  37.367  1.00  0.00           C  
ATOM   1303  OH  TYR    85      21.576  39.285  36.062  1.00  0.00           O  
ATOM   1304  HH  TYR    85      20.948  38.575  35.912  1.00  0.00           H  
ATOM   1305  CE2 TYR    85      22.512  40.383  37.922  1.00  0.00           C  
ATOM   1306  HE2 TYR    85      22.641  41.255  37.300  1.00  0.00           H  
ATOM   1307  CD2 TYR    85      23.089  40.218  39.253  1.00  0.00           C  
ATOM   1308  HD2 TYR    85      23.721  40.975  39.695  1.00  0.00           H  
ATOM   1309  C   TYR    85      26.096  38.405  42.188  1.00  0.00           C  
ATOM   1310  O   TYR    85      25.923  37.710  43.180  1.00  0.00           O  
ATOM   1311  N   TYR    86      27.103  39.299  42.112  1.00  0.00           N  
ATOM   1312  H   TYR    86      27.125  39.906  41.305  1.00  0.00           H  
ATOM   1313  CA  TYR    86      28.025  39.561  43.254  1.00  0.00           C  
ATOM   1314  HA  TYR    86      28.135  38.665  43.865  1.00  0.00           H  
ATOM   1315  CB  TYR    86      29.421  39.785  42.726  1.00  0.00           C  
ATOM   1316  HB2 TYR    86      29.402  40.539  41.939  1.00  0.00           H  
ATOM   1317  HB3 TYR    86      30.032  40.244  43.504  1.00  0.00           H  
ATOM   1318  CG  TYR    86      30.183  38.611  42.208  1.00  0.00           C  
ATOM   1319  CD1 TYR    86      30.330  38.399  40.800  1.00  0.00           C  
ATOM   1320  HD1 TYR    86      29.811  39.062  40.124  1.00  0.00           H  
ATOM   1321  CE1 TYR    86      31.097  37.304  40.297  1.00  0.00           C  
ATOM   1322  HE1 TYR    86      31.108  37.043  39.249  1.00  0.00           H  
ATOM   1323  CZ  TYR    86      31.784  36.507  41.238  1.00  0.00           C  
ATOM   1324  OH  TYR    86      32.519  35.495  40.803  1.00  0.00           O  
ATOM   1325  HH  TYR    86      32.517  35.499  39.843  1.00  0.00           H  
ATOM   1326  CE2 TYR    86      31.767  36.683  42.609  1.00  0.00           C  
ATOM   1327  HE2 TYR    86      32.317  36.065  43.303  1.00  0.00           H  
ATOM   1328  CD2 TYR    86      30.929  37.735  43.122  1.00  0.00           C  
ATOM   1329  HD2 TYR    86      30.797  37.892  44.182  1.00  0.00           H  
ATOM   1330  C   TYR    86      27.629  40.856  44.062  1.00  0.00           C  
ATOM   1331  O   TYR    86      27.515  41.951  43.501  1.00  0.00           O  
ATOM   1332  N   SER    87      27.292  40.702  45.354  1.00  0.00           N  
ATOM   1333  H   SER    87      27.566  39.770  45.631  1.00  0.00           H  
ATOM   1334  CA  SER    87      27.175  41.779  46.342  1.00  0.00           C  
ATOM   1335  HA  SER    87      26.420  42.472  45.972  1.00  0.00           H  
ATOM   1336  CB  SER    87      26.687  41.222  47.708  1.00  0.00           C  
ATOM   1337  HB2 SER    87      25.727  40.721  47.584  1.00  0.00           H  
ATOM   1338  HB3 SER    87      27.437  40.583  48.174  1.00  0.00           H  
ATOM   1339  OG  SER    87      26.510  42.305  48.638  1.00  0.00           O  
ATOM   1340  HG  SER    87      25.724  42.833  48.480  1.00  0.00           H  
ATOM   1341  C   SER    87      28.561  42.317  46.577  1.00  0.00           C  
ATOM   1342  O   SER    87      29.461  41.640  47.057  1.00  0.00           O  
ATOM   1343  N   ILE    88      28.739  43.632  46.493  1.00  0.00           N  
ATOM   1344  H   ILE    88      27.949  44.062  46.032  1.00  0.00           H  
ATOM   1345  CA  ILE    88      30.019  44.273  46.664  1.00  0.00           C  
ATOM   1346  HA  ILE    88      30.771  43.649  47.145  1.00  0.00           H  
ATOM   1347  CB  ILE    88      30.591  44.698  45.276  1.00  0.00           C  
ATOM   1348  HB  ILE    88      29.831  45.422  44.982  1.00  0.00           H  
ATOM   1349  CG2 ILE    88      31.859  45.533  45.383  1.00  0.00           C  
ATOM   1350 HG21 ILE    88      32.128  45.767  44.353  1.00  0.00           H  
ATOM   1351 HG22 ILE    88      31.647  46.412  45.992  1.00  0.00           H  
ATOM   1352 HG23 ILE    88      32.703  45.081  45.905  1.00  0.00           H  
ATOM   1353  CG1 ILE    88      30.757  43.649  44.182  1.00  0.00           C  
ATOM   1354 HG12 ILE    88      29.804  43.123  44.129  1.00  0.00           H  
ATOM   1355 HG13 ILE    88      30.761  44.144  43.211  1.00  0.00           H  
ATOM   1356  CD1 ILE    88      31.814  42.551  44.244  1.00  0.00           C  
ATOM   1357 HD11 ILE    88      32.753  43.104  44.201  1.00  0.00           H  
ATOM   1358 HD12 ILE    88      31.845  42.072  45.222  1.00  0.00           H  
ATOM   1359 HD13 ILE    88      31.700  41.731  43.536  1.00  0.00           H  
ATOM   1360  C   ILE    88      29.758  45.545  47.466  1.00  0.00           C  
ATOM   1361  O   ILE    88      28.867  46.335  47.213  1.00  0.00           O  
ATOM   1362  N   GLU    89      30.571  45.614  48.468  1.00  0.00           N  
ATOM   1363  H   GLU    89      31.071  44.774  48.724  1.00  0.00           H  
ATOM   1364  CA  GLU    89      30.721  46.785  49.409  1.00  0.00           C  
ATOM   1365  HA  GLU    89      29.696  47.151  49.472  1.00  0.00           H  
ATOM   1366  CB  GLU    89      31.161  46.439  50.852  1.00  0.00           C  
ATOM   1367  HB2 GLU    89      30.548  45.564  51.068  1.00  0.00           H  
ATOM   1368  HB3 GLU    89      32.220  46.191  50.778  1.00  0.00           H  
ATOM   1369  CG  GLU    89      30.914  47.545  51.821  1.00  0.00           C  
ATOM   1370  HG2 GLU    89      31.629  48.361  51.718  1.00  0.00           H  
ATOM   1371  HG3 GLU    89      30.004  48.101  51.594  1.00  0.00           H  
ATOM   1372  CD  GLU    89      30.885  46.949  53.262  1.00  0.00           C  
ATOM   1373  OE1 GLU    89      29.756  46.412  53.641  1.00  0.00           O  
ATOM   1374  OE2 GLU    89      31.958  47.041  53.946  1.00  0.00           O  
ATOM   1375  C   GLU    89      31.783  47.788  48.855  1.00  0.00           C  
ATOM   1376  O   GLU    89      32.971  47.462  48.779  1.00  0.00           O  
ATOM   1377  N   LYS    90      31.361  49.020  48.501  1.00  0.00           N  
ATOM   1378  H   LYS    90      30.364  49.131  48.612  1.00  0.00           H  
ATOM   1379  CA  LYS    90      32.186  50.207  48.144  1.00  0.00           C  
ATOM   1380  HA  LYS    90      33.008  50.160  48.858  1.00  0.00           H  
ATOM   1381  CB  LYS    90      32.703  50.083  46.725  1.00  0.00           C  
ATOM   1382  HB2 LYS    90      33.620  50.662  46.616  1.00  0.00           H  
ATOM   1383  HB3 LYS    90      33.053  49.051  46.741  1.00  0.00           H  
ATOM   1384  CG  LYS    90      31.647  50.101  45.651  1.00  0.00           C  
ATOM   1385  HG2 LYS    90      30.790  49.450  45.826  1.00  0.00           H  
ATOM   1386  HG3 LYS    90      31.246  51.114  45.654  1.00  0.00           H  
ATOM   1387  CD  LYS    90      32.251  49.721  44.305  1.00  0.00           C  
ATOM   1388  HD2 LYS    90      32.987  48.923  44.402  1.00  0.00           H  
ATOM   1389  HD3 LYS    90      31.515  49.460  43.545  1.00  0.00           H  
ATOM   1390  CE  LYS    90      33.093  50.789  43.692  1.00  0.00           C  
ATOM   1391  HE2 LYS    90      34.023  50.973  44.231  1.00  0.00           H  
ATOM   1392  HE3 LYS    90      33.412  50.390  42.729  1.00  0.00           H  
ATOM   1393  NZ  LYS    90      32.389  52.042  43.528  1.00  0.00           N  
ATOM   1394  HZ1 LYS    90      31.535  51.881  43.014  1.00  0.00           H  
ATOM   1395  HZ2 LYS    90      32.277  52.525  44.408  1.00  0.00           H  
ATOM   1396  HZ3 LYS    90      32.971  52.585  42.905  1.00  0.00           H  
ATOM   1397  C   LYS    90      31.461  51.509  48.477  1.00  0.00           C  
ATOM   1398  O   LYS    90      30.269  51.465  48.804  1.00  0.00           O  
ATOM   1399  N   GLU    91      32.293  52.561  48.578  1.00  0.00           N  
ATOM   1400  H   GLU    91      33.258  52.417  48.319  1.00  0.00           H  
ATOM   1401  CA  GLU    91      31.894  53.857  49.217  1.00  0.00           C  
ATOM   1402  HA  GLU    91      32.866  54.274  49.483  1.00  0.00           H  
ATOM   1403  CB  GLU    91      31.179  54.827  48.239  1.00  0.00           C  
ATOM   1404  HB2 GLU    91      30.270  54.311  47.932  1.00  0.00           H  
ATOM   1405  HB3 GLU    91      30.882  55.715  48.797  1.00  0.00           H  
ATOM   1406  CG  GLU    91      32.010  55.243  46.950  1.00  0.00           C  
ATOM   1407  HG2 GLU    91      31.350  55.972  46.481  1.00  0.00           H  
ATOM   1408  HG3 GLU    91      32.908  55.743  47.313  1.00  0.00           H  
ATOM   1409  CD  GLU    91      32.139  54.083  45.981  1.00  0.00           C  
ATOM   1410  OE1 GLU    91      31.238  53.944  45.062  1.00  0.00           O  
ATOM   1411  OE2 GLU    91      33.174  53.407  45.958  1.00  0.00           O  
ATOM   1412  C   GLU    91      31.137  53.636  50.522  1.00  0.00           C  
ATOM   1413  O   GLU    91      30.282  54.434  50.848  1.00  0.00           O  
ATOM   1414  N   GLY    92      31.387  52.611  51.369  1.00  0.00           N  
ATOM   1415  H   GLY    92      31.925  51.831  51.021  1.00  0.00           H  
ATOM   1416  CA  GLY    92      30.673  52.466  52.624  1.00  0.00           C  
ATOM   1417  HA2 GLY    92      31.244  51.817  53.289  1.00  0.00           H  
ATOM   1418  HA3 GLY    92      30.627  53.413  53.161  1.00  0.00           H  
ATOM   1419  C   GLY    92      29.230  51.997  52.452  1.00  0.00           C  
ATOM   1420  O   GLY    92      28.496  52.053  53.381  1.00  0.00           O  
ATOM   1421  N   GLN    93      28.735  51.546  51.298  1.00  0.00           N  
ATOM   1422  H   GLN    93      29.425  51.360  50.584  1.00  0.00           H  
ATOM   1423  CA  GLN    93      27.365  51.007  50.962  1.00  0.00           C  
ATOM   1424  HA  GLN    93      26.888  50.771  51.914  1.00  0.00           H  
ATOM   1425  CB  GLN    93      26.483  52.005  50.159  1.00  0.00           C  
ATOM   1426  HB2 GLN    93      26.974  52.340  49.245  1.00  0.00           H  
ATOM   1427  HB3 GLN    93      25.506  51.645  49.838  1.00  0.00           H  
ATOM   1428  CG  GLN    93      26.241  53.279  51.018  1.00  0.00           C  
ATOM   1429  HG2 GLN    93      26.062  52.953  52.042  1.00  0.00           H  
ATOM   1430  HG3 GLN    93      27.084  53.970  51.015  1.00  0.00           H  
ATOM   1431  CD  GLN    93      25.047  54.156  50.737  1.00  0.00           C  
ATOM   1432  OE1 GLN    93      24.447  54.110  49.658  1.00  0.00           O  
ATOM   1433  NE2 GLN    93      24.545  54.912  51.665  1.00  0.00           N  
ATOM   1434 HE21 GLN    93      23.843  55.577  51.373  1.00  0.00           H  
ATOM   1435 HE22 GLN    93      25.018  54.916  52.557  1.00  0.00           H  
ATOM   1436  C   GLN    93      27.559  49.731  50.139  1.00  0.00           C  
ATOM   1437  O   GLN    93      28.645  49.355  49.697  1.00  0.00           O  
ATOM   1438  N   ARG    94      26.450  48.990  49.886  1.00  0.00           N  
ATOM   1439  H   ARG    94      25.655  49.273  50.440  1.00  0.00           H  
ATOM   1440  CA  ARG    94      26.488  47.681  49.190  1.00  0.00           C  
ATOM   1441  HA  ARG    94      27.497  47.428  48.863  1.00  0.00           H  
ATOM   1442  CB  ARG    94      26.112  46.529  50.045  1.00  0.00           C  
ATOM   1443  HB2 ARG    94      25.140  46.768  50.476  1.00  0.00           H  
ATOM   1444  HB3 ARG    94      25.956  45.654  49.414  1.00  0.00           H  
ATOM   1445  CG  ARG    94      27.130  46.251  51.178  1.00  0.00           C  
ATOM   1446  HG2 ARG    94      28.074  45.954  50.722  1.00  0.00           H  
ATOM   1447  HG3 ARG    94      27.169  47.182  51.745  1.00  0.00           H  
ATOM   1448  CD  ARG    94      26.588  45.147  52.004  1.00  0.00           C  
ATOM   1449  HD2 ARG    94      25.584  45.318  52.393  1.00  0.00           H  
ATOM   1450  HD3 ARG    94      26.446  44.235  51.423  1.00  0.00           H  
ATOM   1451  NE  ARG    94      27.631  44.897  53.006  1.00  0.00           N  
ATOM   1452  HE  ARG    94      28.231  45.653  53.302  1.00  0.00           H  
ATOM   1453  CZ  ARG    94      27.923  43.838  53.695  1.00  0.00           C  
ATOM   1454  NH1 ARG    94      27.128  42.764  53.504  1.00  0.00           N  
ATOM   1455 HH11 ARG    94      26.314  42.838  52.911  1.00  0.00           H  
ATOM   1456 HH12 ARG    94      27.183  42.036  54.202  1.00  0.00           H  
ATOM   1457  NH2 ARG    94      28.895  43.757  54.567  1.00  0.00           N  
ATOM   1458 HH21 ARG    94      29.462  44.570  54.763  1.00  0.00           H  
ATOM   1459 HH22 ARG    94      28.886  42.926  55.141  1.00  0.00           H  
ATOM   1460  C   ARG    94      25.517  47.690  47.928  1.00  0.00           C  
ATOM   1461  O   ARG    94      24.388  48.081  48.137  1.00  0.00           O  
ATOM   1462  N   LYS    95      26.097  47.319  46.783  1.00  0.00           N  
ATOM   1463  H   LYS    95      27.058  47.022  46.875  1.00  0.00           H  
ATOM   1464  CA  LYS    95      25.440  47.191  45.419  1.00  0.00           C  
ATOM   1465  HA  LYS    95      24.365  47.271  45.579  1.00  0.00           H  
ATOM   1466  CB  LYS    95      25.983  48.330  44.605  1.00  0.00           C  
ATOM   1467  HB2 LYS    95      27.070  48.271  44.669  1.00  0.00           H  
ATOM   1468  HB3 LYS    95      25.645  48.192  43.578  1.00  0.00           H  
ATOM   1469  CG  LYS    95      25.459  49.754  44.914  1.00  0.00           C  
ATOM   1470  HG2 LYS    95      24.377  49.634  44.859  1.00  0.00           H  
ATOM   1471  HG3 LYS    95      25.809  50.053  45.902  1.00  0.00           H  
ATOM   1472  CD  LYS    95      26.020  50.756  43.983  1.00  0.00           C  
ATOM   1473  HD2 LYS    95      27.093  50.631  44.132  1.00  0.00           H  
ATOM   1474  HD3 LYS    95      25.724  50.415  42.992  1.00  0.00           H  
ATOM   1475  CE  LYS    95      25.653  52.224  44.138  1.00  0.00           C  
ATOM   1476  HE2 LYS    95      24.722  52.418  43.604  1.00  0.00           H  
ATOM   1477  HE3 LYS    95      25.697  52.416  45.210  1.00  0.00           H  
ATOM   1478  NZ  LYS    95      26.796  53.017  43.478  1.00  0.00           N  
ATOM   1479  HZ1 LYS    95      26.483  53.974  43.398  1.00  0.00           H  
ATOM   1480  HZ2 LYS    95      27.548  52.942  44.149  1.00  0.00           H  
ATOM   1481  HZ3 LYS    95      27.166  52.604  42.634  1.00  0.00           H  
ATOM   1482  C   LYS    95      25.672  45.865  44.760  1.00  0.00           C  
ATOM   1483  O   LYS    95      26.736  45.242  45.030  1.00  0.00           O  
ATOM   1484  N   TRP    96      24.784  45.505  43.842  1.00  0.00           N  
ATOM   1485  H   TRP    96      23.900  45.994  43.832  1.00  0.00           H  
ATOM   1486  CA  TRP    96      24.953  44.247  42.996  1.00  0.00           C  
ATOM   1487  HA  TRP    96      25.601  43.568  43.551  1.00  0.00           H  
ATOM   1488  CB  TRP    96      23.545  43.616  42.983  1.00  0.00           C  
ATOM   1489  HB2 TRP    96      22.818  44.302  42.548  1.00  0.00           H  
ATOM   1490  HB3 TRP    96      23.572  42.698  42.397  1.00  0.00           H  
ATOM   1491  CG  TRP    96      23.009  43.144  44.378  1.00  0.00           C  
ATOM   1492  CD1 TRP    96      22.096  43.809  45.076  1.00  0.00           C  
ATOM   1493  HD1 TRP    96      21.843  44.838  44.866  1.00  0.00           H  
ATOM   1494  NE1 TRP    96      21.733  43.067  46.146  1.00  0.00           N  
ATOM   1495  HE1 TRP    96      21.079  43.387  46.846  1.00  0.00           H  
ATOM   1496  CE2 TRP    96      22.452  41.891  46.338  1.00  0.00           C  
ATOM   1497  CZ2 TRP    96      22.505  40.884  47.360  1.00  0.00           C  
ATOM   1498  HZ2 TRP    96      22.039  40.997  48.327  1.00  0.00           H  
ATOM   1499  CH2 TRP    96      23.389  39.847  47.029  1.00  0.00           C  
ATOM   1500  HH2 TRP    96      23.534  39.094  47.790  1.00  0.00           H  
ATOM   1501  CZ3 TRP    96      24.008  39.665  45.796  1.00  0.00           C  
ATOM   1502  HZ3 TRP    96      24.711  38.850  45.711  1.00  0.00           H  
ATOM   1503  CE3 TRP    96      23.880  40.715  44.772  1.00  0.00           C  
ATOM   1504  HE3 TRP    96      24.576  40.712  43.947  1.00  0.00           H  
ATOM   1505  CD2 TRP    96      23.168  41.859  45.076  1.00  0.00           C  
ATOM   1506  C   TRP    96      25.598  44.434  41.662  1.00  0.00           C  
ATOM   1507  O   TRP    96      25.217  45.333  40.864  1.00  0.00           O  
ATOM   1508  N   TYR    97      26.444  43.544  41.226  1.00  0.00           N  
ATOM   1509  H   TYR    97      26.588  42.762  41.849  1.00  0.00           H  
ATOM   1510  CA  TYR    97      27.224  43.599  39.979  1.00  0.00           C  
ATOM   1511  HA  TYR    97      26.783  44.319  39.290  1.00  0.00           H  
ATOM   1512  CB  TYR    97      28.621  43.996  40.276  1.00  0.00           C  
ATOM   1513  HB2 TYR    97      29.058  43.298  40.989  1.00  0.00           H  
ATOM   1514  HB3 TYR    97      29.148  43.918  39.324  1.00  0.00           H  
ATOM   1515  CG  TYR    97      28.786  45.434  40.728  1.00  0.00           C  
ATOM   1516  CD1 TYR    97      28.635  45.559  42.174  1.00  0.00           C  
ATOM   1517  HD1 TYR    97      28.435  44.703  42.801  1.00  0.00           H  
ATOM   1518  CE1 TYR    97      28.825  46.804  42.755  1.00  0.00           C  
ATOM   1519  HE1 TYR    97      28.736  46.939  43.823  1.00  0.00           H  
ATOM   1520  CZ  TYR    97      28.972  47.881  41.871  1.00  0.00           C  
ATOM   1521  OH  TYR    97      29.269  49.164  42.369  1.00  0.00           O  
ATOM   1522  HH  TYR    97      29.803  49.679  41.759  1.00  0.00           H  
ATOM   1523  CE2 TYR    97      28.932  47.796  40.464  1.00  0.00           C  
ATOM   1524  HE2 TYR    97      29.005  48.724  39.918  1.00  0.00           H  
ATOM   1525  CD2 TYR    97      29.014  46.478  39.846  1.00  0.00           C  
ATOM   1526  HD2 TYR    97      29.262  46.277  38.814  1.00  0.00           H  
ATOM   1527  C   TYR    97      27.365  42.294  39.263  1.00  0.00           C  
ATOM   1528  O   TYR    97      27.471  41.215  39.871  1.00  0.00           O  
ATOM   1529  N   LYS    98      27.389  42.293  37.917  1.00  0.00           N  
ATOM   1530  H   LYS    98      27.088  43.119  37.420  1.00  0.00           H  
ATOM   1531  CA  LYS    98      27.514  41.123  37.115  1.00  0.00           C  
ATOM   1532  HA  LYS    98      27.048  40.280  37.626  1.00  0.00           H  
ATOM   1533  CB  LYS    98      26.930  41.399  35.727  1.00  0.00           C  
ATOM   1534  HB2 LYS    98      27.114  42.390  35.314  1.00  0.00           H  
ATOM   1535  HB3 LYS    98      27.159  40.651  34.968  1.00  0.00           H  
ATOM   1536  CG  LYS    98      25.379  41.497  35.830  1.00  0.00           C  
ATOM   1537  HG2 LYS    98      24.974  40.619  36.334  1.00  0.00           H  
ATOM   1538  HG3 LYS    98      25.092  42.362  36.428  1.00  0.00           H  
ATOM   1539  CD  LYS    98      24.855  41.628  34.440  1.00  0.00           C  
ATOM   1540  HD2 LYS    98      25.323  42.457  33.908  1.00  0.00           H  
ATOM   1541  HD3 LYS    98      25.097  40.676  33.969  1.00  0.00           H  
ATOM   1542  CE  LYS    98      23.313  41.742  34.558  1.00  0.00           C  
ATOM   1543  HE2 LYS    98      22.820  40.800  34.798  1.00  0.00           H  
ATOM   1544  HE3 LYS    98      23.109  42.411  35.393  1.00  0.00           H  
ATOM   1545  NZ  LYS    98      22.701  42.344  33.459  1.00  0.00           N  
ATOM   1546  HZ1 LYS    98      23.209  43.202  33.295  1.00  0.00           H  
ATOM   1547  HZ2 LYS    98      22.838  41.782  32.632  1.00  0.00           H  
ATOM   1548  HZ3 LYS    98      21.733  42.578  33.628  1.00  0.00           H  
ATOM   1549  C   LYS    98      28.972  40.503  36.903  1.00  0.00           C  
ATOM   1550  O   LYS    98      29.980  41.178  37.237  1.00  0.00           O  
ATOM   1551  N   ARG    99      29.040  39.307  36.247  1.00  0.00           N  
ATOM   1552  H   ARG    99      28.141  38.865  36.114  1.00  0.00           H  
ATOM   1553  CA  ARG    99      30.334  38.693  35.832  1.00  0.00           C  
ATOM   1554  HA  ARG    99      30.892  38.443  36.735  1.00  0.00           H  
ATOM   1555  CB  ARG    99      30.110  37.312  35.088  1.00  0.00           C  
ATOM   1556  HB2 ARG    99      29.279  37.461  34.398  1.00  0.00           H  
ATOM   1557  HB3 ARG    99      30.998  37.230  34.462  1.00  0.00           H  
ATOM   1558  CG  ARG    99      30.016  36.149  35.962  1.00  0.00           C  
ATOM   1559  HG2 ARG    99      30.863  35.907  36.605  1.00  0.00           H  
ATOM   1560  HG3 ARG    99      29.205  36.342  36.665  1.00  0.00           H  
ATOM   1561  CD  ARG    99      29.638  34.834  35.142  1.00  0.00           C  
ATOM   1562  HD2 ARG    99      28.550  34.884  35.169  1.00  0.00           H  
ATOM   1563  HD3 ARG    99      30.152  34.805  34.181  1.00  0.00           H  
ATOM   1564  NE  ARG    99      29.879  33.585  35.995  1.00  0.00           N  
ATOM   1565  HE  ARG    99      29.030  33.154  36.333  1.00  0.00           H  
ATOM   1566  CZ  ARG    99      31.028  33.061  36.290  1.00  0.00           C  
ATOM   1567  NH1 ARG    99      32.224  33.501  35.894  1.00  0.00           N  
ATOM   1568 HH11 ARG    99      32.315  34.201  35.172  1.00  0.00           H  
ATOM   1569 HH12 ARG    99      33.038  33.014  36.240  1.00  0.00           H  
ATOM   1570  NH2 ARG    99      31.007  32.114  37.150  1.00  0.00           N  
ATOM   1571 HH21 ARG    99      30.160  31.938  37.671  1.00  0.00           H  
ATOM   1572 HH22 ARG    99      31.928  31.773  37.387  1.00  0.00           H  
ATOM   1573  C   ARG    99      31.248  39.628  35.045  1.00  0.00           C  
ATOM   1574  O   ARG    99      32.393  39.793  35.382  1.00  0.00           O  
ATOM   1575  N   MET   100      30.835  40.468  34.025  1.00  0.00           N  
ATOM   1576  H   MET   100      29.851  40.449  33.799  1.00  0.00           H  
ATOM   1577  CA  MET   100      31.698  41.483  33.391  1.00  0.00           C  
ATOM   1578  HA  MET   100      32.703  41.104  33.202  1.00  0.00           H  
ATOM   1579  CB  MET   100      31.120  41.793  31.928  1.00  0.00           C  
ATOM   1580  HB2 MET   100      31.915  42.378  31.465  1.00  0.00           H  
ATOM   1581  HB3 MET   100      30.953  40.884  31.349  1.00  0.00           H  
ATOM   1582  CG  MET   100      29.790  42.663  31.884  1.00  0.00           C  
ATOM   1583  HG2 MET   100      29.294  42.473  30.932  1.00  0.00           H  
ATOM   1584  HG3 MET   100      29.114  42.152  32.570  1.00  0.00           H  
ATOM   1585  SD  MET   100      29.590  44.430  32.357  1.00  0.00           S  
ATOM   1586  CE  MET   100      31.000  45.131  31.382  1.00  0.00           C  
ATOM   1587  HE1 MET   100      31.110  44.512  30.492  1.00  0.00           H  
ATOM   1588  HE2 MET   100      30.912  46.194  31.159  1.00  0.00           H  
ATOM   1589  HE3 MET   100      31.801  44.998  32.109  1.00  0.00           H  
ATOM   1590  C   MET   100      31.965  42.751  34.198  1.00  0.00           C  
ATOM   1591  O   MET   100      32.949  43.371  33.873  1.00  0.00           O  
ATOM   1592  N   ALA   101      31.099  43.060  35.150  1.00  0.00           N  
ATOM   1593  H   ALA   101      30.436  42.346  35.417  1.00  0.00           H  
ATOM   1594  CA  ALA   101      31.255  44.360  35.765  1.00  0.00           C  
ATOM   1595  HA  ALA   101      31.617  45.142  35.098  1.00  0.00           H  
ATOM   1596  CB  ALA   101      29.837  44.852  36.080  1.00  0.00           C  
ATOM   1597  HB1 ALA   101      29.253  44.083  36.585  1.00  0.00           H  
ATOM   1598  HB2 ALA   101      29.858  45.871  36.467  1.00  0.00           H  
ATOM   1599  HB3 ALA   101      29.287  45.044  35.158  1.00  0.00           H  
ATOM   1600  C   ALA   101      32.155  44.305  36.979  1.00  0.00           C  
ATOM   1601  O   ALA   101      32.517  45.374  37.509  1.00  0.00           O  
ATOM   1602  N   VAL   102      32.692  43.134  37.297  1.00  0.00           N  
ATOM   1603  H   VAL   102      32.355  42.296  36.845  1.00  0.00           H  
ATOM   1604  CA  VAL   102      33.705  42.783  38.313  1.00  0.00           C  
ATOM   1605  HA  VAL   102      33.937  43.662  38.915  1.00  0.00           H  
ATOM   1606  CB  VAL   102      33.206  41.781  39.337  1.00  0.00           C  
ATOM   1607  HB  VAL   102      33.099  40.800  38.874  1.00  0.00           H  
ATOM   1608  CG1 VAL   102      34.180  41.638  40.443  1.00  0.00           C  
ATOM   1609 HG11 VAL   102      34.407  42.652  40.772  1.00  0.00           H  
ATOM   1610 HG12 VAL   102      33.747  40.944  41.163  1.00  0.00           H  
ATOM   1611 HG13 VAL   102      35.129  41.223  40.105  1.00  0.00           H  
ATOM   1612  CG2 VAL   102      31.878  42.328  40.008  1.00  0.00           C  
ATOM   1613 HG21 VAL   102      31.648  41.628  40.811  1.00  0.00           H  
ATOM   1614 HG22 VAL   102      31.925  43.336  40.421  1.00  0.00           H  
ATOM   1615 HG23 VAL   102      30.965  42.155  39.439  1.00  0.00           H  
ATOM   1616  C   VAL   102      34.992  42.267  37.671  1.00  0.00           C  
ATOM   1617  O   VAL   102      34.934  41.374  36.816  1.00  0.00           O  
ATOM   1618  N   ILE   103      36.146  42.838  38.077  1.00  0.00           N  
ATOM   1619  H   ILE   103      36.171  43.442  38.886  1.00  0.00           H  
ATOM   1620  CA  ILE   103      37.459  42.627  37.465  1.00  0.00           C  
ATOM   1621  HA  ILE   103      37.413  41.604  37.090  1.00  0.00           H  
ATOM   1622  CB  ILE   103      37.841  43.667  36.374  1.00  0.00           C  
ATOM   1623  HB  ILE   103      38.733  43.360  35.828  1.00  0.00           H  
ATOM   1624  CG2 ILE   103      36.620  43.730  35.355  1.00  0.00           C  
ATOM   1625 HG21 ILE   103      36.488  42.661  35.185  1.00  0.00           H  
ATOM   1626 HG22 ILE   103      35.686  44.060  35.810  1.00  0.00           H  
ATOM   1627 HG23 ILE   103      36.874  44.202  34.407  1.00  0.00           H  
ATOM   1628  CG1 ILE   103      38.259  45.040  36.995  1.00  0.00           C  
ATOM   1629 HG12 ILE   103      37.417  45.484  37.526  1.00  0.00           H  
ATOM   1630 HG13 ILE   103      39.056  44.827  37.708  1.00  0.00           H  
ATOM   1631  CD1 ILE   103      38.715  46.053  35.940  1.00  0.00           C  
ATOM   1632 HD11 ILE   103      38.867  47.064  36.319  1.00  0.00           H  
ATOM   1633 HD12 ILE   103      39.468  45.631  35.274  1.00  0.00           H  
ATOM   1634 HD13 ILE   103      37.799  46.158  35.359  1.00  0.00           H  
ATOM   1635  C   ILE   103      38.448  42.672  38.682  1.00  0.00           C  
ATOM   1636  O   ILE   103      38.218  43.220  39.763  1.00  0.00           O  
ATOM   1637  N   LEU   104      39.688  42.053  38.622  1.00  0.00           N  
ATOM   1638  H   LEU   104      39.941  41.559  37.778  1.00  0.00           H  
ATOM   1639  CA  LEU   104      40.725  42.305  39.540  1.00  0.00           C  
ATOM   1640  HA  LEU   104      40.258  42.924  40.306  1.00  0.00           H  
ATOM   1641  CB  LEU   104      41.256  40.983  40.277  1.00  0.00           C  
ATOM   1642  HB2 LEU   104      41.823  40.322  39.622  1.00  0.00           H  
ATOM   1643  HB3 LEU   104      41.994  41.318  41.005  1.00  0.00           H  
ATOM   1644  CG  LEU   104      40.175  40.167  41.062  1.00  0.00           C  
ATOM   1645  HG  LEU   104      39.243  40.711  40.910  1.00  0.00           H  
ATOM   1646  CD1 LEU   104      39.942  38.829  40.421  1.00  0.00           C  
ATOM   1647 HD11 LEU   104      39.803  38.950  39.347  1.00  0.00           H  
ATOM   1648 HD12 LEU   104      40.886  38.287  40.357  1.00  0.00           H  
ATOM   1649 HD13 LEU   104      39.109  38.331  40.917  1.00  0.00           H  
ATOM   1650  CD2 LEU   104      40.451  40.107  42.540  1.00  0.00           C  
ATOM   1651 HD21 LEU   104      40.439  41.105  42.979  1.00  0.00           H  
ATOM   1652 HD22 LEU   104      39.631  39.531  42.969  1.00  0.00           H  
ATOM   1653 HD23 LEU   104      41.384  39.564  42.688  1.00  0.00           H  
ATOM   1654  C   LEU   104      41.933  43.177  38.915  1.00  0.00           C  
ATOM   1655  O   LEU   104      42.258  42.977  37.728  1.00  0.00           O  
ATOM   1656  N   SER   105      42.504  44.091  39.716  1.00  0.00           N  
ATOM   1657  H   SER   105      42.028  44.213  40.598  1.00  0.00           H  
ATOM   1658  CA  SER   105      43.705  44.880  39.399  1.00  0.00           C  
ATOM   1659  HA  SER   105      43.729  45.318  38.401  1.00  0.00           H  
ATOM   1660  CB  SER   105      43.762  46.106  40.372  1.00  0.00           C  
ATOM   1661  HB2 SER   105      44.376  46.850  39.862  1.00  0.00           H  
ATOM   1662  HB3 SER   105      42.721  46.422  40.427  1.00  0.00           H  
ATOM   1663  OG  SER   105      44.194  45.685  41.569  1.00  0.00           O  
ATOM   1664  HG  SER   105      44.060  46.448  42.134  1.00  0.00           H  
ATOM   1665  C   SER   105      45.030  44.030  39.446  1.00  0.00           C  
ATOM   1666  O   SER   105      45.040  42.998  40.098  1.00  0.00           O  
ATOM   1667  N   LEU   106      46.080  44.435  38.783  1.00  0.00           N  
ATOM   1668  H   LEU   106      46.022  45.335  38.329  1.00  0.00           H  
ATOM   1669  CA  LEU   106      47.405  43.766  38.740  1.00  0.00           C  
ATOM   1670  HA  LEU   106      47.213  42.847  38.186  1.00  0.00           H  
ATOM   1671  CB  LEU   106      48.369  44.676  38.009  1.00  0.00           C  
ATOM   1672  HB2 LEU   106      47.995  44.911  37.012  1.00  0.00           H  
ATOM   1673  HB3 LEU   106      48.549  45.547  38.639  1.00  0.00           H  
ATOM   1674  CG  LEU   106      49.764  44.025  37.844  1.00  0.00           C  
ATOM   1675  HG  LEU   106      50.178  43.977  38.852  1.00  0.00           H  
ATOM   1676  CD1 LEU   106      49.764  42.591  37.232  1.00  0.00           C  
ATOM   1677 HD11 LEU   106      49.090  42.471  36.384  1.00  0.00           H  
ATOM   1678 HD12 LEU   106      50.782  42.279  37.002  1.00  0.00           H  
ATOM   1679 HD13 LEU   106      49.372  41.903  37.981  1.00  0.00           H  
ATOM   1680  CD2 LEU   106      50.708  44.897  37.037  1.00  0.00           C  
ATOM   1681 HD21 LEU   106      50.650  45.868  37.529  1.00  0.00           H  
ATOM   1682 HD22 LEU   106      51.750  44.581  37.076  1.00  0.00           H  
ATOM   1683 HD23 LEU   106      50.348  44.726  36.023  1.00  0.00           H  
ATOM   1684  C   LEU   106      47.828  43.368  40.124  1.00  0.00           C  
ATOM   1685  O   LEU   106      48.220  42.244  40.350  1.00  0.00           O  
ATOM   1686  N   GLU   107      47.718  44.231  41.169  1.00  0.00           N  
ATOM   1687  H   GLU   107      47.405  45.124  40.816  1.00  0.00           H  
ATOM   1688  CA  GLU   107      48.032  43.969  42.586  1.00  0.00           C  
ATOM   1689  HA  GLU   107      48.971  43.441  42.752  1.00  0.00           H  
ATOM   1690  CB  GLU   107      48.163  45.334  43.200  1.00  0.00           C  
ATOM   1691  HB2 GLU   107      49.034  45.783  42.723  1.00  0.00           H  
ATOM   1692  HB3 GLU   107      47.263  45.944  43.122  1.00  0.00           H  
ATOM   1693  CG  GLU   107      48.593  45.246  44.751  1.00  0.00           C  
ATOM   1694  HG2 GLU   107      49.198  44.343  44.842  1.00  0.00           H  
ATOM   1695  HG3 GLU   107      49.232  46.109  44.938  1.00  0.00           H  
ATOM   1696  CD  GLU   107      47.557  45.085  45.815  1.00  0.00           C  
ATOM   1697  OE1 GLU   107      46.619  45.912  45.930  1.00  0.00           O  
ATOM   1698  OE2 GLU   107      47.704  44.192  46.674  1.00  0.00           O  
ATOM   1699  C   GLU   107      46.942  43.064  43.196  1.00  0.00           C  
ATOM   1700  O   GLU   107      47.370  42.104  43.848  1.00  0.00           O  
ATOM   1701  N   GLN   108      45.666  43.280  42.914  1.00  0.00           N  
ATOM   1702  H   GLN   108      45.369  44.062  42.348  1.00  0.00           H  
ATOM   1703  CA  GLN   108      44.621  42.374  43.481  1.00  0.00           C  
ATOM   1704  HA  GLN   108      44.892  42.369  44.536  1.00  0.00           H  
ATOM   1705  CB  GLN   108      43.145  42.814  43.254  1.00  0.00           C  
ATOM   1706  HB2 GLN   108      42.878  43.024  42.218  1.00  0.00           H  
ATOM   1707  HB3 GLN   108      42.511  41.967  43.517  1.00  0.00           H  
ATOM   1708  CG  GLN   108      42.737  44.059  44.097  1.00  0.00           C  
ATOM   1709  HG2 GLN   108      42.487  43.656  45.079  1.00  0.00           H  
ATOM   1710  HG3 GLN   108      43.606  44.717  44.056  1.00  0.00           H  
ATOM   1711  CD  GLN   108      41.688  44.871  43.410  1.00  0.00           C  
ATOM   1712  OE1 GLN   108      41.295  44.764  42.228  1.00  0.00           O  
ATOM   1713  NE2 GLN   108      41.061  45.855  44.146  1.00  0.00           N  
ATOM   1714 HE21 GLN   108      40.191  46.180  43.750  1.00  0.00           H  
ATOM   1715 HE22 GLN   108      41.315  46.046  45.105  1.00  0.00           H  
ATOM   1716  C   GLN   108      44.706  40.853  42.981  1.00  0.00           C  
ATOM   1717  O   GLN   108      44.325  39.916  43.683  1.00  0.00           O  
ATOM   1718  N   GLY   109      45.174  40.662  41.727  1.00  0.00           N  
ATOM   1719  H   GLY   109      45.437  41.489  41.211  1.00  0.00           H  
ATOM   1720  CA  GLY   109      45.452  39.341  41.162  1.00  0.00           C  
ATOM   1721  HA2 GLY   109      44.611  38.686  41.387  1.00  0.00           H  
ATOM   1722  HA3 GLY   109      45.401  39.400  40.075  1.00  0.00           H  
ATOM   1723  C   GLY   109      46.816  38.820  41.513  1.00  0.00           C  
ATOM   1724  O   GLY   109      46.902  37.628  41.877  1.00  0.00           O  
ATOM   1725  N   ASN   110      47.866  39.667  41.587  1.00  0.00           N  
ATOM   1726  H   ASN   110      47.699  40.628  41.322  1.00  0.00           H  
ATOM   1727  CA  ASN   110      49.177  39.172  42.099  1.00  0.00           C  
ATOM   1728  HA  ASN   110      49.364  38.210  41.621  1.00  0.00           H  
ATOM   1729  CB  ASN   110      50.351  40.069  41.694  1.00  0.00           C  
ATOM   1730  HB2 ASN   110      50.020  41.092  41.876  1.00  0.00           H  
ATOM   1731  HB3 ASN   110      51.233  39.796  42.274  1.00  0.00           H  
ATOM   1732  CG  ASN   110      50.789  40.029  40.242  1.00  0.00           C  
ATOM   1733  OD1 ASN   110      50.359  39.212  39.440  1.00  0.00           O  
ATOM   1734  ND2 ASN   110      51.675  40.872  39.959  1.00  0.00           N  
ATOM   1735 HD21 ASN   110      51.820  41.100  38.986  1.00  0.00           H  
ATOM   1736 HD22 ASN   110      52.155  41.449  40.635  1.00  0.00           H  
ATOM   1737  C   ASN   110      49.069  38.844  43.599  1.00  0.00           C  
ATOM   1738  O   ASN   110      49.871  37.952  44.071  1.00  0.00           O  
ATOM   1739  N   ARG   111      48.085  39.329  44.323  1.00  0.00           N  
ATOM   1740  H   ARG   111      47.537  40.111  43.993  1.00  0.00           H  
ATOM   1741  CA  ARG   111      47.938  38.963  45.762  1.00  0.00           C  
ATOM   1742  HA  ARG   111      48.964  38.871  46.116  1.00  0.00           H  
ATOM   1743  CB  ARG   111      47.142  40.095  46.427  1.00  0.00           C  
ATOM   1744  HB2 ARG   111      47.529  41.078  46.162  1.00  0.00           H  
ATOM   1745  HB3 ARG   111      46.105  40.149  46.096  1.00  0.00           H  
ATOM   1746  CG  ARG   111      47.097  40.040  47.940  1.00  0.00           C  
ATOM   1747  HG2 ARG   111      46.637  39.066  48.106  1.00  0.00           H  
ATOM   1748  HG3 ARG   111      48.072  40.185  48.404  1.00  0.00           H  
ATOM   1749  CD  ARG   111      46.154  40.993  48.602  1.00  0.00           C  
ATOM   1750  HD2 ARG   111      45.163  40.542  48.551  1.00  0.00           H  
ATOM   1751  HD3 ARG   111      46.438  41.042  49.653  1.00  0.00           H  
ATOM   1752  NE  ARG   111      46.034  42.415  48.090  1.00  0.00           N  
ATOM   1753  HE  ARG   111      46.807  42.819  47.581  1.00  0.00           H  
ATOM   1754  CZ  ARG   111      45.015  43.209  48.258  1.00  0.00           C  
ATOM   1755  NH1 ARG   111      43.921  42.931  48.968  1.00  0.00           N  
ATOM   1756 HH11 ARG   111      43.798  42.092  49.517  1.00  0.00           H  
ATOM   1757 HH12 ARG   111      43.280  43.708  49.041  1.00  0.00           H  
ATOM   1758  NH2 ARG   111      45.033  44.411  47.867  1.00  0.00           N  
ATOM   1759 HH21 ARG   111      45.786  44.728  47.274  1.00  0.00           H  
ATOM   1760 HH22 ARG   111      44.262  45.023  48.095  1.00  0.00           H  
ATOM   1761  C   ARG   111      47.257  37.616  45.840  1.00  0.00           C  
ATOM   1762  O   ARG   111      47.520  36.899  46.753  1.00  0.00           O  
ATOM   1763  N   LEU   112      46.380  37.252  44.864  1.00  0.00           N  
ATOM   1764  H   LEU   112      46.258  37.961  44.155  1.00  0.00           H  
ATOM   1765  CA  LEU   112      45.717  36.010  44.770  1.00  0.00           C  
ATOM   1766  HA  LEU   112      45.502  35.665  45.781  1.00  0.00           H  
ATOM   1767  CB  LEU   112      44.350  36.066  43.969  1.00  0.00           C  
ATOM   1768  HB2 LEU   112      44.546  36.701  43.105  1.00  0.00           H  
ATOM   1769  HB3 LEU   112      43.993  35.088  43.648  1.00  0.00           H  
ATOM   1770  CG  LEU   112      43.180  36.839  44.598  1.00  0.00           C  
ATOM   1771  HG  LEU   112      43.442  37.879  44.795  1.00  0.00           H  
ATOM   1772  CD1 LEU   112      42.042  36.818  43.543  1.00  0.00           C  
ATOM   1773 HD11 LEU   112      42.358  37.325  42.632  1.00  0.00           H  
ATOM   1774 HD12 LEU   112      41.902  35.824  43.117  1.00  0.00           H  
ATOM   1775 HD13 LEU   112      41.056  37.145  43.872  1.00  0.00           H  
ATOM   1776  CD2 LEU   112      42.558  36.276  45.852  1.00  0.00           C  
ATOM   1777 HD21 LEU   112      43.310  36.184  46.635  1.00  0.00           H  
ATOM   1778 HD22 LEU   112      41.743  36.914  46.195  1.00  0.00           H  
ATOM   1779 HD23 LEU   112      42.197  35.262  45.684  1.00  0.00           H  
ATOM   1780  C   LEU   112      46.452  34.846  44.174  1.00  0.00           C  
ATOM   1781  O   LEU   112      46.332  33.702  44.579  1.00  0.00           O  
ATOM   1782  N   ARG   113      47.442  35.170  43.283  1.00  0.00           N  
ATOM   1783  H   ARG   113      47.339  36.128  42.980  1.00  0.00           H  
ATOM   1784  CA  ARG   113      48.424  34.208  42.694  1.00  0.00           C  
ATOM   1785  HA  ARG   113      47.838  33.536  42.066  1.00  0.00           H  
ATOM   1786  CB  ARG   113      49.462  35.082  41.920  1.00  0.00           C  
ATOM   1787  HB2 ARG   113      48.922  35.748  41.246  1.00  0.00           H  
ATOM   1788  HB3 ARG   113      50.008  35.700  42.632  1.00  0.00           H  
ATOM   1789  CG  ARG   113      50.505  34.298  41.104  1.00  0.00           C  
ATOM   1790  HG2 ARG   113      51.184  33.645  41.652  1.00  0.00           H  
ATOM   1791  HG3 ARG   113      50.017  33.718  40.320  1.00  0.00           H  
ATOM   1792  CD  ARG   113      51.343  35.431  40.390  1.00  0.00           C  
ATOM   1793  HD2 ARG   113      51.874  34.922  39.586  1.00  0.00           H  
ATOM   1794  HD3 ARG   113      50.654  36.058  39.823  1.00  0.00           H  
ATOM   1795  NE  ARG   113      52.239  36.139  41.366  1.00  0.00           N  
ATOM   1796  HE  ARG   113      52.213  35.838  42.330  1.00  0.00           H  
ATOM   1797  CZ  ARG   113      52.910  37.237  41.174  1.00  0.00           C  
ATOM   1798  NH1 ARG   113      53.380  37.617  39.968  1.00  0.00           N  
ATOM   1799 HH11 ARG   113      53.223  36.919  39.255  1.00  0.00           H  
ATOM   1800 HH12 ARG   113      53.847  38.506  39.858  1.00  0.00           H  
ATOM   1801  NH2 ARG   113      53.361  37.980  42.224  1.00  0.00           N  
ATOM   1802 HH21 ARG   113      53.298  37.536  43.129  1.00  0.00           H  
ATOM   1803 HH22 ARG   113      53.935  38.789  42.033  1.00  0.00           H  
ATOM   1804  C   ARG   113      49.050  33.327  43.716  1.00  0.00           C  
ATOM   1805  O   ARG   113      49.187  32.132  43.378  1.00  0.00           O  
ATOM   1806  N   GLU   114      49.457  33.928  44.848  1.00  0.00           N  
ATOM   1807  H   GLU   114      49.305  34.926  44.868  1.00  0.00           H  
ATOM   1808  CA  GLU   114      50.189  33.358  45.967  1.00  0.00           C  
ATOM   1809  HA  GLU   114      50.967  32.647  45.688  1.00  0.00           H  
ATOM   1810  CB  GLU   114      50.847  34.479  46.832  1.00  0.00           C  
ATOM   1811  HB2 GLU   114      50.056  35.035  47.337  1.00  0.00           H  
ATOM   1812  HB3 GLU   114      51.515  34.019  47.560  1.00  0.00           H  
ATOM   1813  CG  GLU   114      51.599  35.604  46.080  1.00  0.00           C  
ATOM   1814  HG2 GLU   114      50.850  36.211  45.570  1.00  0.00           H  
ATOM   1815  HG3 GLU   114      51.992  36.220  46.888  1.00  0.00           H  
ATOM   1816  CD  GLU   114      52.817  35.181  45.187  1.00  0.00           C  
ATOM   1817  OE1 GLU   114      53.062  35.800  44.155  1.00  0.00           O  
ATOM   1818  OE2 GLU   114      53.550  34.279  45.661  1.00  0.00           O  
ATOM   1819  C   GLU   114      49.286  32.491  46.887  1.00  0.00           C  
ATOM   1820  O   GLU   114      49.852  31.810  47.738  1.00  0.00           O  
ATOM   1821  N   GLN   115      48.009  32.445  46.609  1.00  0.00           N  
ATOM   1822  H   GLN   115      47.531  33.041  45.948  1.00  0.00           H  
ATOM   1823  CA  GLN   115      47.016  31.475  47.245  1.00  0.00           C  
ATOM   1824  HA  GLN   115      47.573  30.815  47.909  1.00  0.00           H  
ATOM   1825  CB  GLN   115      46.092  32.256  48.142  1.00  0.00           C  
ATOM   1826  HB2 GLN   115      45.482  32.858  47.468  1.00  0.00           H  
ATOM   1827  HB3 GLN   115      45.385  31.572  48.613  1.00  0.00           H  
ATOM   1828  CG  GLN   115      46.644  33.242  49.263  1.00  0.00           C  
ATOM   1829  HG2 GLN   115      47.261  34.059  48.889  1.00  0.00           H  
ATOM   1830  HG3 GLN   115      45.750  33.718  49.666  1.00  0.00           H  
ATOM   1831  CD  GLN   115      47.372  32.605  50.527  1.00  0.00           C  
ATOM   1832  OE1 GLN   115      46.962  32.546  51.616  1.00  0.00           O  
ATOM   1833  NE2 GLN   115      48.517  31.979  50.419  1.00  0.00           N  
ATOM   1834 HE21 GLN   115      48.839  31.348  51.139  1.00  0.00           H  
ATOM   1835 HE22 GLN   115      48.958  31.861  49.518  1.00  0.00           H  
ATOM   1836  C   GLN   115      46.108  30.621  46.296  1.00  0.00           C  
ATOM   1837  O   GLN   115      45.422  29.601  46.672  1.00  0.00           O  
ATOM   1838  N   TYR   116      45.915  31.046  45.001  1.00  0.00           N  
ATOM   1839  H   TYR   116      46.274  31.946  44.716  1.00  0.00           H  
ATOM   1840  CA  TYR   116      45.096  30.406  43.982  1.00  0.00           C  
ATOM   1841  HA  TYR   116      44.729  29.462  44.386  1.00  0.00           H  
ATOM   1842  CB  TYR   116      43.840  31.229  43.885  1.00  0.00           C  
ATOM   1843  HB2 TYR   116      44.100  32.197  43.456  1.00  0.00           H  
ATOM   1844  HB3 TYR   116      43.149  30.760  43.185  1.00  0.00           H  
ATOM   1845  CG  TYR   116      42.928  31.368  45.110  1.00  0.00           C  
ATOM   1846  CD1 TYR   116      43.106  32.407  46.061  1.00  0.00           C  
ATOM   1847  HD1 TYR   116      43.833  33.204  46.006  1.00  0.00           H  
ATOM   1848  CE1 TYR   116      42.288  32.364  47.183  1.00  0.00           C  
ATOM   1849  HE1 TYR   116      42.252  33.053  48.014  1.00  0.00           H  
ATOM   1850  CZ  TYR   116      41.277  31.445  47.363  1.00  0.00           C  
ATOM   1851  OH  TYR   116      40.494  31.437  48.524  1.00  0.00           O  
ATOM   1852  HH  TYR   116      40.520  32.261  49.015  1.00  0.00           H  
ATOM   1853  CE2 TYR   116      41.065  30.395  46.407  1.00  0.00           C  
ATOM   1854  HE2 TYR   116      40.270  29.687  46.593  1.00  0.00           H  
ATOM   1855  CD2 TYR   116      41.898  30.382  45.283  1.00  0.00           C  
ATOM   1856  HD2 TYR   116      41.715  29.662  44.500  1.00  0.00           H  
ATOM   1857  C   TYR   116      45.745  30.145  42.617  1.00  0.00           C  
ATOM   1858  O   TYR   116      45.063  29.891  41.598  1.00  0.00           O  
ATOM   1859  N   GLY   117      47.068  30.246  42.499  1.00  0.00           N  
ATOM   1860  H   GLY   117      47.588  30.692  43.241  1.00  0.00           H  
ATOM   1861  CA  GLY   117      47.750  30.217  41.201  1.00  0.00           C  
ATOM   1862  HA2 GLY   117      47.117  30.833  40.562  1.00  0.00           H  
ATOM   1863  HA3 GLY   117      48.759  30.618  41.302  1.00  0.00           H  
ATOM   1864  C   GLY   117      47.807  28.783  40.559  1.00  0.00           C  
ATOM   1865  O   GLY   117      48.313  27.891  41.234  1.00  0.00           O  
ATOM   1866  N   LEU   118      47.231  28.693  39.309  1.00  0.00           N  
ATOM   1867  H   LEU   118      46.769  29.499  38.913  1.00  0.00           H  
ATOM   1868  CA  LEU   118      46.989  27.392  38.851  1.00  0.00           C  
ATOM   1869  HA  LEU   118      46.688  26.745  39.675  1.00  0.00           H  
ATOM   1870  CB  LEU   118      45.884  27.360  37.644  1.00  0.00           C  
ATOM   1871  HB2 LEU   118      44.900  27.500  38.093  1.00  0.00           H  
ATOM   1872  HB3 LEU   118      46.100  28.268  37.082  1.00  0.00           H  
ATOM   1873  CG  LEU   118      45.901  26.228  36.582  1.00  0.00           C  
ATOM   1874  HG  LEU   118      46.933  25.954  36.363  1.00  0.00           H  
ATOM   1875  CD1 LEU   118      45.381  24.812  37.053  1.00  0.00           C  
ATOM   1876 HD11 LEU   118      44.307  24.902  37.218  1.00  0.00           H  
ATOM   1877 HD12 LEU   118      45.597  24.119  36.239  1.00  0.00           H  
ATOM   1878 HD13 LEU   118      45.957  24.554  37.941  1.00  0.00           H  
ATOM   1879  CD2 LEU   118      45.217  26.716  35.283  1.00  0.00           C  
ATOM   1880 HD21 LEU   118      45.343  26.062  34.419  1.00  0.00           H  
ATOM   1881 HD22 LEU   118      44.136  26.784  35.404  1.00  0.00           H  
ATOM   1882 HD23 LEU   118      45.518  27.699  34.920  1.00  0.00           H  
ATOM   1883  C   LEU   118      48.247  26.658  38.374  1.00  0.00           C  
ATOM   1884  O   LEU   118      48.346  25.455  38.415  1.00  0.00           O  
ATOM   1885  N   GLY   119      49.326  27.431  37.925  1.00  0.00           N  
ATOM   1886  H   GLY   119      49.004  28.374  37.764  1.00  0.00           H  
ATOM   1887  CA  GLY   119      50.600  26.952  37.422  1.00  0.00           C  
ATOM   1888  HA2 GLY   119      50.904  26.106  38.039  1.00  0.00           H  
ATOM   1889  HA3 GLY   119      50.560  26.528  36.419  1.00  0.00           H  
ATOM   1890  C   GLY   119      51.738  27.931  37.588  1.00  0.00           C  
ATOM   1891  O   GLY   119      52.547  28.030  36.618  1.00  0.00           O  
ATOM   1892  OXT GLY   119      51.779  28.520  38.692  1.00  0.00           O  
TER    1893      GLY   119 
ATOM   1893  N1  MOL   120      31.504  43.879  26.389  1.00  0.00           N  
ATOM   1894  C1  MOL   120      32.342  44.212  25.189  1.00  0.00           C  
ATOM   1895  C2  MOL   120      33.551  45.023  25.554  1.00  0.00           C  
ATOM   1896  O1  MOL   120      33.488  45.967  26.347  1.00  0.00           O  
ATOM   1897  C3  MOL   120      31.370  44.916  24.227  1.00  0.00           C  
ATOM   1898  C4  MOL   120      32.031  45.006  22.801  1.00  0.00           C  
ATOM   1899  C5  MOL   120      31.157  45.666  21.671  1.00  0.00           C  
ATOM   1900  N2  MOL   120      31.096  47.169  21.876  1.00  0.00           N  
ATOM   1901  C6  MOL   120      30.050  47.933  21.547  1.00  0.00           C  
ATOM   1902  N3  MOL   120      30.046  49.182  21.963  1.00  0.00           N  
ATOM   1903  N4  MOL   120      28.913  47.392  21.136  1.00  0.00           N  
ATOM   1904  N5  MOL   120      34.728  44.817  24.909  1.00  0.00           N  
ATOM   1905  C7  MOL   120      36.000  45.463  25.148  1.00  0.00           C  
ATOM   1906  C8  MOL   120      37.098  44.491  25.721  1.00  0.00           C  
ATOM   1907  C9  MOL   120      36.693  43.771  27.048  1.00  0.00           C  
ATOM   1908  C10 MOL   120      37.859  43.332  27.921  1.00  0.00           C  
ATOM   1909  C11 MOL   120      38.474  41.978  27.517  1.00  0.00           C  
ATOM   1910  N6  MOL   120      37.724  40.742  27.896  1.00  0.00           N  
ATOM   1911  C12 MOL   120      38.275  39.619  27.136  1.00  0.00           C  
ATOM   1912  C13 MOL   120      37.915  40.452  29.371  1.00  0.00           C  
ATOM   1913  C14 MOL   120      36.452  46.233  23.854  1.00  0.00           C  
ATOM   1914  H1  MOL   120      30.856  44.631  26.664  1.00  0.00           H  
ATOM   1915  H2  MOL   120      32.018  43.795  27.277  1.00  0.00           H  
ATOM   1916  H3  MOL   120      30.969  43.014  26.226  1.00  0.00           H  
ATOM   1917  H4  MOL   120      32.712  43.326  24.672  1.00  0.00           H  
ATOM   1918  H5  MOL   120      31.141  45.873  24.711  1.00  0.00           H  
ATOM   1919  H6  MOL   120      30.456  44.327  24.085  1.00  0.00           H  
ATOM   1920  H7  MOL   120      32.162  44.030  22.316  1.00  0.00           H  
ATOM   1921  H8  MOL   120      33.045  45.413  22.894  1.00  0.00           H  
ATOM   1922  H9  MOL   120      30.194  45.150  21.569  1.00  0.00           H  
ATOM   1923  H10 MOL   120      31.670  45.518  20.713  1.00  0.00           H  
ATOM   1924  H11 MOL   120      31.978  47.543  22.203  1.00  0.00           H  
ATOM   1925  H12 MOL   120      30.873  49.690  21.678  1.00  0.00           H  
ATOM   1926  H13 MOL   120      29.192  49.689  22.161  1.00  0.00           H  
ATOM   1927  H14 MOL   120      28.045  47.912  21.136  1.00  0.00           H  
ATOM   1928  H15 MOL   120      28.832  46.429  20.836  1.00  0.00           H  
ATOM   1929  H16 MOL   120      34.649  44.207  24.104  1.00  0.00           H  
ATOM   1930  H17 MOL   120      35.830  46.294  25.843  1.00  0.00           H  
ATOM   1931  H18 MOL   120      38.013  45.061  25.927  1.00  0.00           H  
ATOM   1932  H19 MOL   120      37.313  43.712  24.979  1.00  0.00           H  
ATOM   1933  H20 MOL   120      36.098  42.887  26.788  1.00  0.00           H  
ATOM   1934  H21 MOL   120      36.130  44.449  27.702  1.00  0.00           H  
ATOM   1935  H22 MOL   120      37.466  43.163  28.931  1.00  0.00           H  
ATOM   1936  H23 MOL   120      38.660  44.081  27.886  1.00  0.00           H  
ATOM   1937  H24 MOL   120      39.473  41.853  27.938  1.00  0.00           H  
ATOM   1938  H25 MOL   120      38.695  42.029  26.450  1.00  0.00           H  
ATOM   1939  H26 MOL   120      36.704  40.873  27.832  1.00  0.00           H  
ATOM   1940  H27 MOL   120      39.239  39.165  27.370  1.00  0.00           H  
ATOM   1941  H28 MOL   120      38.123  39.856  26.082  1.00  0.00           H  
ATOM   1942  H29 MOL   120      37.609  38.760  27.231  1.00  0.00           H  
ATOM   1943  H30 MOL   120      38.939  40.250  29.689  1.00  0.00           H  
ATOM   1944  H31 MOL   120      37.232  39.619  29.545  1.00  0.00           H  
ATOM   1945  H32 MOL   120      37.466  41.290  29.906  1.00  0.00           H  
ATOM   1946  H33 MOL   120      37.382  46.789  24.027  1.00  0.00           H  
ATOM   1947  H34 MOL   120      35.628  46.817  23.426  1.00  0.00           H  
ATOM   1948  H35 MOL   120      36.770  45.619  23.003  1.00  0.00           H  
TER    1949      MOL   120 
ENDMDL
MODEL     2
ATOM      1  N   SER     1      43.757  18.462  31.223  1.00  0.00           N  
ATOM      2  H1  SER     1      42.899  17.987  31.465  1.00  0.00           H  
ATOM      3  H2  SER     1      44.200  18.703  32.098  1.00  0.00           H  
ATOM      4  H3  SER     1      44.225  17.714  30.731  1.00  0.00           H  
ATOM      5  CA  SER     1      43.537  19.605  30.341  1.00  0.00           C  
ATOM      6  HA  SER     1      44.541  19.955  30.103  1.00  0.00           H  
ATOM      7  CB  SER     1      42.896  19.156  29.102  1.00  0.00           C  
ATOM      8  HB2 SER     1      43.621  18.629  28.482  1.00  0.00           H  
ATOM      9  HB3 SER     1      42.051  18.505  29.323  1.00  0.00           H  
ATOM     10  OG  SER     1      42.363  20.227  28.358  1.00  0.00           O  
ATOM     11  HG  SER     1      42.325  20.056  27.414  1.00  0.00           H  
ATOM     12  C   SER     1      42.762  20.743  30.950  1.00  0.00           C  
ATOM     13  O   SER     1      41.813  20.530  31.656  1.00  0.00           O  
ATOM     14  N   PHE     2      43.210  21.984  30.858  1.00  0.00           N  
ATOM     15  H   PHE     2      44.065  22.226  30.378  1.00  0.00           H  
ATOM     16  CA  PHE     2      42.552  23.163  31.401  1.00  0.00           C  
ATOM     17  HA  PHE     2      42.044  22.650  32.218  1.00  0.00           H  
ATOM     18  CB  PHE     2      43.662  24.114  31.827  1.00  0.00           C  
ATOM     19  HB2 PHE     2      44.082  24.489  30.894  1.00  0.00           H  
ATOM     20  HB3 PHE     2      43.217  24.914  32.419  1.00  0.00           H  
ATOM     21  CG  PHE     2      44.819  23.510  32.614  1.00  0.00           C  
ATOM     22  CD1 PHE     2      46.032  23.275  31.949  1.00  0.00           C  
ATOM     23  HD1 PHE     2      46.195  23.413  30.890  1.00  0.00           H  
ATOM     24  CE1 PHE     2      47.101  22.802  32.758  1.00  0.00           C  
ATOM     25  HE1 PHE     2      48.079  22.692  32.313  1.00  0.00           H  
ATOM     26  CZ  PHE     2      46.985  22.566  34.118  1.00  0.00           C  
ATOM     27  HZ  PHE     2      47.819  22.246  34.725  1.00  0.00           H  
ATOM     28  CE2 PHE     2      45.754  22.738  34.785  1.00  0.00           C  
ATOM     29  HE2 PHE     2      45.625  22.458  35.820  1.00  0.00           H  
ATOM     30  CD2 PHE     2      44.694  23.188  33.977  1.00  0.00           C  
ATOM     31  HD2 PHE     2      43.731  23.355  34.439  1.00  0.00           H  
ATOM     32  C   PHE     2      41.640  23.735  30.465  1.00  0.00           C  
ATOM     33  O   PHE     2      40.814  24.557  30.785  1.00  0.00           O  
ATOM     34  N   VAL     3      41.739  23.399  29.140  1.00  0.00           N  
ATOM     35  H   VAL     3      42.406  22.691  28.868  1.00  0.00           H  
ATOM     36  CA  VAL     3      40.732  23.686  28.118  1.00  0.00           C  
ATOM     37  HA  VAL     3      40.582  24.751  27.938  1.00  0.00           H  
ATOM     38  CB  VAL     3      41.047  23.059  26.716  1.00  0.00           C  
ATOM     39  HB  VAL     3      41.125  21.975  26.805  1.00  0.00           H  
ATOM     40  CG1 VAL     3      39.983  23.203  25.536  1.00  0.00           C  
ATOM     41 HG11 VAL     3      40.450  23.009  24.571  1.00  0.00           H  
ATOM     42 HG12 VAL     3      39.198  22.466  25.710  1.00  0.00           H  
ATOM     43 HG13 VAL     3      39.651  24.235  25.428  1.00  0.00           H  
ATOM     44  CG2 VAL     3      42.268  23.730  26.075  1.00  0.00           C  
ATOM     45 HG21 VAL     3      42.729  23.084  25.328  1.00  0.00           H  
ATOM     46 HG22 VAL     3      41.977  24.699  25.669  1.00  0.00           H  
ATOM     47 HG23 VAL     3      43.094  23.989  26.737  1.00  0.00           H  
ATOM     48  C   VAL     3      39.347  23.070  28.558  1.00  0.00           C  
ATOM     49  O   VAL     3      39.153  22.007  29.111  1.00  0.00           O  
ATOM     50  N   GLY     4      38.336  23.922  28.450  1.00  0.00           N  
ATOM     51  H   GLY     4      38.505  24.838  28.060  1.00  0.00           H  
ATOM     52  CA  GLY     4      36.940  23.688  28.789  1.00  0.00           C  
ATOM     53  HA2 GLY     4      36.335  24.350  28.169  1.00  0.00           H  
ATOM     54  HA3 GLY     4      36.637  22.641  28.805  1.00  0.00           H  
ATOM     55  C   GLY     4      36.671  24.229  30.287  1.00  0.00           C  
ATOM     56  O   GLY     4      35.540  24.140  30.735  1.00  0.00           O  
ATOM     57  N   LEU     5      37.624  24.880  30.968  1.00  0.00           N  
ATOM     58  H   LEU     5      38.439  25.178  30.452  1.00  0.00           H  
ATOM     59  CA  LEU     5      37.426  25.434  32.349  1.00  0.00           C  
ATOM     60  HA  LEU     5      36.510  25.073  32.817  1.00  0.00           H  
ATOM     61  CB  LEU     5      38.576  25.055  33.225  1.00  0.00           C  
ATOM     62  HB2 LEU     5      39.460  25.581  32.864  1.00  0.00           H  
ATOM     63  HB3 LEU     5      38.437  25.444  34.234  1.00  0.00           H  
ATOM     64  CG  LEU     5      38.905  23.586  33.391  1.00  0.00           C  
ATOM     65  HG  LEU     5      39.335  23.237  32.452  1.00  0.00           H  
ATOM     66  CD1 LEU     5      39.976  23.467  34.495  1.00  0.00           C  
ATOM     67 HD11 LEU     5      39.614  23.823  35.459  1.00  0.00           H  
ATOM     68 HD12 LEU     5      40.273  22.436  34.683  1.00  0.00           H  
ATOM     69 HD13 LEU     5      40.813  24.082  34.163  1.00  0.00           H  
ATOM     70  CD2 LEU     5      37.707  22.726  33.837  1.00  0.00           C  
ATOM     71 HD21 LEU     5      36.992  22.558  33.032  1.00  0.00           H  
ATOM     72 HD22 LEU     5      38.055  21.746  34.163  1.00  0.00           H  
ATOM     73 HD23 LEU     5      37.166  23.267  34.614  1.00  0.00           H  
ATOM     74  C   LEU     5      37.368  26.963  32.449  1.00  0.00           C  
ATOM     75  O   LEU     5      38.127  27.694  31.838  1.00  0.00           O  
ATOM     76  N   ARG     6      36.570  27.484  33.349  1.00  0.00           N  
ATOM     77  H   ARG     6      36.062  26.798  33.889  1.00  0.00           H  
ATOM     78  CA  ARG     6      36.484  28.874  33.777  1.00  0.00           C  
ATOM     79  HA  ARG     6      36.514  29.557  32.928  1.00  0.00           H  
ATOM     80  CB  ARG     6      35.148  29.160  34.538  1.00  0.00           C  
ATOM     81  HB2 ARG     6      35.002  28.518  35.407  1.00  0.00           H  
ATOM     82  HB3 ARG     6      35.238  30.213  34.803  1.00  0.00           H  
ATOM     83  CG  ARG     6      33.927  29.134  33.575  1.00  0.00           C  
ATOM     84  HG2 ARG     6      34.295  29.332  32.568  1.00  0.00           H  
ATOM     85  HG3 ARG     6      33.524  28.139  33.388  1.00  0.00           H  
ATOM     86  CD  ARG     6      32.926  30.169  34.012  1.00  0.00           C  
ATOM     87  HD2 ARG     6      32.229  29.623  34.649  1.00  0.00           H  
ATOM     88  HD3 ARG     6      33.436  30.875  34.667  1.00  0.00           H  
ATOM     89  NE  ARG     6      32.188  30.798  32.901  1.00  0.00           N  
ATOM     90  HE  ARG     6      31.304  30.354  32.695  1.00  0.00           H  
ATOM     91  CZ  ARG     6      32.370  31.935  32.210  1.00  0.00           C  
ATOM     92  NH1 ARG     6      33.418  32.591  32.508  1.00  0.00           N  
ATOM     93 HH11 ARG     6      34.026  32.156  33.187  1.00  0.00           H  
ATOM     94 HH12 ARG     6      33.397  33.548  32.188  1.00  0.00           H  
ATOM     95  NH2 ARG     6      31.552  32.325  31.271  1.00  0.00           N  
ATOM     96 HH21 ARG     6      30.710  31.790  31.116  1.00  0.00           H  
ATOM     97 HH22 ARG     6      31.741  33.142  30.707  1.00  0.00           H  
ATOM     98  C   ARG     6      37.633  29.267  34.680  1.00  0.00           C  
ATOM     99  O   ARG     6      38.007  28.556  35.573  1.00  0.00           O  
ATOM    100  N   VAL     7      38.068  30.554  34.505  1.00  0.00           N  
ATOM    101  H   VAL     7      37.584  31.167  33.864  1.00  0.00           H  
ATOM    102  CA  VAL     7      39.209  31.206  35.241  1.00  0.00           C  
ATOM    103  HA  VAL     7      39.193  30.921  36.293  1.00  0.00           H  
ATOM    104  CB  VAL     7      40.534  30.825  34.481  1.00  0.00           C  
ATOM    105  HB  VAL     7      41.393  31.299  34.956  1.00  0.00           H  
ATOM    106  CG1 VAL     7      40.784  29.325  34.654  1.00  0.00           C  
ATOM    107 HG11 VAL     7      40.549  28.985  35.662  1.00  0.00           H  
ATOM    108 HG12 VAL     7      40.125  28.747  34.006  1.00  0.00           H  
ATOM    109 HG13 VAL     7      41.814  29.051  34.424  1.00  0.00           H  
ATOM    110  CG2 VAL     7      40.542  31.175  32.968  1.00  0.00           C  
ATOM    111 HG21 VAL     7      40.409  32.251  32.855  1.00  0.00           H  
ATOM    112 HG22 VAL     7      41.526  30.981  32.542  1.00  0.00           H  
ATOM    113 HG23 VAL     7      39.851  30.533  32.422  1.00  0.00           H  
ATOM    114  C   VAL     7      39.128  32.775  35.291  1.00  0.00           C  
ATOM    115  O   VAL     7      38.268  33.318  34.682  1.00  0.00           O  
ATOM    116  N   VAL     8      40.054  33.477  35.952  1.00  0.00           N  
ATOM    117  H   VAL     8      40.862  32.933  36.220  1.00  0.00           H  
ATOM    118  CA  VAL     8      40.317  34.904  36.002  1.00  0.00           C  
ATOM    119  HA  VAL     8      39.578  35.465  35.431  1.00  0.00           H  
ATOM    120  CB  VAL     8      40.248  35.422  37.438  1.00  0.00           C  
ATOM    121  HB  VAL     8      40.977  34.885  38.045  1.00  0.00           H  
ATOM    122  CG1 VAL     8      40.516  36.919  37.622  1.00  0.00           C  
ATOM    123 HG11 VAL     8      41.273  37.206  36.892  1.00  0.00           H  
ATOM    124 HG12 VAL     8      39.589  37.455  37.418  1.00  0.00           H  
ATOM    125 HG13 VAL     8      40.940  36.974  38.625  1.00  0.00           H  
ATOM    126  CG2 VAL     8      39.049  34.926  38.213  1.00  0.00           C  
ATOM    127 HG21 VAL     8      38.189  35.182  37.595  1.00  0.00           H  
ATOM    128 HG22 VAL     8      38.943  33.882  38.509  1.00  0.00           H  
ATOM    129 HG23 VAL     8      38.890  35.583  39.068  1.00  0.00           H  
ATOM    130  C   VAL     8      41.656  35.090  35.350  1.00  0.00           C  
ATOM    131  O   VAL     8      42.563  34.280  35.484  1.00  0.00           O  
ATOM    132  N   ALA     9      41.832  36.084  34.534  1.00  0.00           N  
ATOM    133  H   ALA     9      41.169  36.838  34.423  1.00  0.00           H  
ATOM    134  CA  ALA     9      43.159  36.307  33.856  1.00  0.00           C  
ATOM    135  HA  ALA     9      43.992  35.847  34.387  1.00  0.00           H  
ATOM    136  CB  ALA     9      43.211  35.628  32.509  1.00  0.00           C  
ATOM    137  HB1 ALA     9      44.240  35.796  32.189  1.00  0.00           H  
ATOM    138  HB2 ALA     9      42.975  34.568  32.596  1.00  0.00           H  
ATOM    139  HB3 ALA     9      42.433  36.069  31.887  1.00  0.00           H  
ATOM    140  C   ALA     9      43.417  37.792  33.836  1.00  0.00           C  
ATOM    141  O   ALA     9      42.557  38.690  33.747  1.00  0.00           O  
ATOM    142  N   LYS    10      44.740  38.143  33.737  1.00  0.00           N  
ATOM    143  H   LYS    10      45.405  37.383  33.757  1.00  0.00           H  
ATOM    144  CA  LYS    10      45.101  39.498  33.454  1.00  0.00           C  
ATOM    145  HA  LYS    10      44.465  40.078  34.122  1.00  0.00           H  
ATOM    146  CB  LYS    10      46.628  39.610  33.786  1.00  0.00           C  
ATOM    147  HB2 LYS    10      46.895  38.898  34.568  1.00  0.00           H  
ATOM    148  HB3 LYS    10      47.179  39.296  32.900  1.00  0.00           H  
ATOM    149  CG  LYS    10      47.118  40.938  34.198  1.00  0.00           C  
ATOM    150  HG2 LYS    10      46.847  41.670  33.438  1.00  0.00           H  
ATOM    151  HG3 LYS    10      46.577  41.101  35.130  1.00  0.00           H  
ATOM    152  CD  LYS    10      48.605  40.928  34.334  1.00  0.00           C  
ATOM    153  HD2 LYS    10      48.875  40.038  34.901  1.00  0.00           H  
ATOM    154  HD3 LYS    10      49.064  40.891  33.346  1.00  0.00           H  
ATOM    155  CE  LYS    10      49.214  42.167  34.957  1.00  0.00           C  
ATOM    156  HE2 LYS    10      49.339  42.912  34.170  1.00  0.00           H  
ATOM    157  HE3 LYS    10      48.619  42.501  35.807  1.00  0.00           H  
ATOM    158  NZ  LYS    10      50.593  41.819  35.542  1.00  0.00           N  
ATOM    159  HZ1 LYS    10      51.145  41.435  34.789  1.00  0.00           H  
ATOM    160  HZ2 LYS    10      50.978  42.670  35.927  1.00  0.00           H  
ATOM    161  HZ3 LYS    10      50.538  41.119  36.267  1.00  0.00           H  
ATOM    162  C   LYS    10      44.834  39.885  31.999  1.00  0.00           C  
ATOM    163  O   LYS    10      44.985  39.012  31.100  1.00  0.00           O  
ATOM    164  N   TRP    11      44.622  41.138  31.691  1.00  0.00           N  
ATOM    165  H   TRP    11      44.392  41.762  32.451  1.00  0.00           H  
ATOM    166  CA  TRP    11      44.575  41.790  30.324  1.00  0.00           C  
ATOM    167  HA  TRP    11      44.482  41.034  29.544  1.00  0.00           H  
ATOM    168  CB  TRP    11      43.254  42.532  30.336  1.00  0.00           C  
ATOM    169  HB2 TRP    11      42.408  41.867  30.504  1.00  0.00           H  
ATOM    170  HB3 TRP    11      43.375  43.279  31.121  1.00  0.00           H  
ATOM    171  CG  TRP    11      42.897  43.213  29.049  1.00  0.00           C  
ATOM    172  CD1 TRP    11      42.805  44.542  28.871  1.00  0.00           C  
ATOM    173  HD1 TRP    11      43.196  45.263  29.574  1.00  0.00           H  
ATOM    174  NE1 TRP    11      42.406  44.760  27.561  1.00  0.00           N  
ATOM    175  HE1 TRP    11      42.320  45.693  27.185  1.00  0.00           H  
ATOM    176  CE2 TRP    11      42.018  43.609  26.875  1.00  0.00           C  
ATOM    177  CZ2 TRP    11      41.544  43.306  25.609  1.00  0.00           C  
ATOM    178  HZ2 TRP    11      41.433  44.100  24.886  1.00  0.00           H  
ATOM    179  CH2 TRP    11      41.449  41.970  25.217  1.00  0.00           C  
ATOM    180  HH2 TRP    11      41.100  41.694  24.233  1.00  0.00           H  
ATOM    181  CZ3 TRP    11      41.453  40.988  26.228  1.00  0.00           C  
ATOM    182  HZ3 TRP    11      41.078  39.993  26.040  1.00  0.00           H  
ATOM    183  CE3 TRP    11      42.016  41.249  27.468  1.00  0.00           C  
ATOM    184  HE3 TRP    11      42.206  40.551  28.270  1.00  0.00           H  
ATOM    185  CD2 TRP    11      42.293  42.587  27.837  1.00  0.00           C  
ATOM    186  C   TRP    11      45.741  42.745  30.020  1.00  0.00           C  
ATOM    187  O   TRP    11      46.388  43.297  30.936  1.00  0.00           O  
ATOM    188  N   SER    12      46.172  42.952  28.698  1.00  0.00           N  
ATOM    189  H   SER    12      45.565  42.611  27.966  1.00  0.00           H  
ATOM    190  CA  SER    12      47.382  43.783  28.254  1.00  0.00           C  
ATOM    191  HA  SER    12      48.231  43.345  28.778  1.00  0.00           H  
ATOM    192  CB  SER    12      47.644  43.507  26.841  1.00  0.00           C  
ATOM    193  HB2 SER    12      48.264  44.260  26.355  1.00  0.00           H  
ATOM    194  HB3 SER    12      48.072  42.529  26.623  1.00  0.00           H  
ATOM    195  OG  SER    12      46.431  43.762  26.094  1.00  0.00           O  
ATOM    196  HG  SER    12      46.435  43.200  25.316  1.00  0.00           H  
ATOM    197  C   SER    12      47.472  45.222  28.659  1.00  0.00           C  
ATOM    198  O   SER    12      48.383  45.768  29.204  1.00  0.00           O  
ATOM    199  N   SER    13      46.306  45.929  28.492  1.00  0.00           N  
ATOM    200  H   SER    13      45.598  45.384  28.020  1.00  0.00           H  
ATOM    201  CA  SER    13      46.219  47.382  28.379  1.00  0.00           C  
ATOM    202  HA  SER    13      47.204  47.558  27.947  1.00  0.00           H  
ATOM    203  CB  SER    13      45.109  47.723  27.374  1.00  0.00           C  
ATOM    204  HB2 SER    13      45.289  48.736  27.015  1.00  0.00           H  
ATOM    205  HB3 SER    13      45.334  47.125  26.491  1.00  0.00           H  
ATOM    206  OG  SER    13      43.788  47.485  27.744  1.00  0.00           O  
ATOM    207  HG  SER    13      43.447  48.259  28.200  1.00  0.00           H  
ATOM    208  C   SER    13      46.052  48.191  29.683  1.00  0.00           C  
ATOM    209  O   SER    13      46.361  49.393  29.714  1.00  0.00           O  
ATOM    210  N   ASN    14      45.630  47.593  30.756  1.00  0.00           N  
ATOM    211  H   ASN    14      45.462  46.610  30.590  1.00  0.00           H  
ATOM    212  CA  ASN    14      45.608  48.015  32.136  1.00  0.00           C  
ATOM    213  HA  ASN    14      46.263  48.875  32.275  1.00  0.00           H  
ATOM    214  CB  ASN    14      44.124  48.447  32.499  1.00  0.00           C  
ATOM    215  HB2 ASN    14      43.930  48.835  33.499  1.00  0.00           H  
ATOM    216  HB3 ASN    14      43.926  49.302  31.852  1.00  0.00           H  
ATOM    217  CG  ASN    14      43.169  47.330  32.295  1.00  0.00           C  
ATOM    218  OD1 ASN    14      43.520  46.181  32.068  1.00  0.00           O  
ATOM    219  ND2 ASN    14      41.921  47.668  32.507  1.00  0.00           N  
ATOM    220 HD21 ASN    14      41.164  47.002  32.567  1.00  0.00           H  
ATOM    221 HD22 ASN    14      41.692  48.589  32.852  1.00  0.00           H  
ATOM    222  C   ASN    14      46.131  47.082  33.212  1.00  0.00           C  
ATOM    223  O   ASN    14      46.296  47.667  34.243  1.00  0.00           O  
ATOM    224  N   GLY    15      46.252  45.774  33.049  1.00  0.00           N  
ATOM    225  H   GLY    15      46.029  45.335  32.167  1.00  0.00           H  
ATOM    226  CA  GLY    15      46.617  44.829  34.071  1.00  0.00           C  
ATOM    227  HA2 GLY    15      47.025  43.974  33.531  1.00  0.00           H  
ATOM    228  HA3 GLY    15      47.438  45.280  34.628  1.00  0.00           H  
ATOM    229  C   GLY    15      45.549  44.398  35.087  1.00  0.00           C  
ATOM    230  O   GLY    15      45.842  43.498  35.856  1.00  0.00           O  
ATOM    231  N   TYR    16      44.359  44.927  34.912  1.00  0.00           N  
ATOM    232  H   TYR    16      44.126  45.613  34.209  1.00  0.00           H  
ATOM    233  CA  TYR    16      43.220  44.443  35.662  1.00  0.00           C  
ATOM    234  HA  TYR    16      43.462  44.554  36.719  1.00  0.00           H  
ATOM    235  CB  TYR    16      42.022  45.272  35.406  1.00  0.00           C  
ATOM    236  HB2 TYR    16      41.925  45.556  34.358  1.00  0.00           H  
ATOM    237  HB3 TYR    16      41.129  44.696  35.648  1.00  0.00           H  
ATOM    238  CG  TYR    16      42.022  46.566  36.202  1.00  0.00           C  
ATOM    239  CD1 TYR    16      41.158  46.805  37.312  1.00  0.00           C  
ATOM    240  HD1 TYR    16      40.408  46.062  37.539  1.00  0.00           H  
ATOM    241  CE1 TYR    16      41.125  48.013  37.986  1.00  0.00           C  
ATOM    242  HE1 TYR    16      40.375  48.104  38.759  1.00  0.00           H  
ATOM    243  CZ  TYR    16      41.936  49.143  37.486  1.00  0.00           C  
ATOM    244  OH  TYR    16      41.929  50.261  38.209  1.00  0.00           O  
ATOM    245  HH  TYR    16      42.015  50.152  39.159  1.00  0.00           H  
ATOM    246  CE2 TYR    16      42.936  48.814  36.495  1.00  0.00           C  
ATOM    247  HE2 TYR    16      43.711  49.507  36.204  1.00  0.00           H  
ATOM    248  CD2 TYR    16      42.920  47.571  35.950  1.00  0.00           C  
ATOM    249  HD2 TYR    16      43.668  47.365  35.199  1.00  0.00           H  
ATOM    250  C   TYR    16      42.981  43.032  35.316  1.00  0.00           C  
ATOM    251  O   TYR    16      43.326  42.540  34.244  1.00  0.00           O  
ATOM    252  N   PHE    17      42.425  42.313  36.332  1.00  0.00           N  
ATOM    253  H   PHE    17      42.233  42.734  37.230  1.00  0.00           H  
ATOM    254  CA  PHE    17      42.015  40.905  36.264  1.00  0.00           C  
ATOM    255  HA  PHE    17      42.426  40.450  35.362  1.00  0.00           H  
ATOM    256  CB  PHE    17      42.517  40.160  37.492  1.00  0.00           C  
ATOM    257  HB2 PHE    17      42.202  40.808  38.310  1.00  0.00           H  
ATOM    258  HB3 PHE    17      42.024  39.188  37.470  1.00  0.00           H  
ATOM    259  CG  PHE    17      43.979  39.754  37.432  1.00  0.00           C  
ATOM    260  CD1 PHE    17      44.954  40.578  38.096  1.00  0.00           C  
ATOM    261  HD1 PHE    17      44.585  41.473  38.577  1.00  0.00           H  
ATOM    262  CE1 PHE    17      46.328  40.188  38.222  1.00  0.00           C  
ATOM    263  HE1 PHE    17      47.015  40.752  38.835  1.00  0.00           H  
ATOM    264  CZ  PHE    17      46.791  39.039  37.572  1.00  0.00           C  
ATOM    265  HZ  PHE    17      47.832  38.789  37.714  1.00  0.00           H  
ATOM    266  CE2 PHE    17      45.882  38.212  36.862  1.00  0.00           C  
ATOM    267  HE2 PHE    17      46.221  37.389  36.251  1.00  0.00           H  
ATOM    268  CD2 PHE    17      44.468  38.613  36.842  1.00  0.00           C  
ATOM    269  HD2 PHE    17      43.811  37.977  36.268  1.00  0.00           H  
ATOM    270  C   PHE    17      40.476  40.785  36.060  1.00  0.00           C  
ATOM    271  O   PHE    17      39.655  41.411  36.769  1.00  0.00           O  
ATOM    272  N   TYR    18      40.157  39.978  35.034  1.00  0.00           N  
ATOM    273  H   TYR    18      40.997  39.496  34.749  1.00  0.00           H  
ATOM    274  CA  TYR    18      38.788  39.705  34.465  1.00  0.00           C  
ATOM    275  HA  TYR    18      38.104  40.126  35.202  1.00  0.00           H  
ATOM    276  CB  TYR    18      38.550  40.431  33.103  1.00  0.00           C  
ATOM    277  HB2 TYR    18      39.125  39.957  32.307  1.00  0.00           H  
ATOM    278  HB3 TYR    18      37.517  40.212  32.835  1.00  0.00           H  
ATOM    279  CG  TYR    18      38.870  41.849  32.926  1.00  0.00           C  
ATOM    280  CD1 TYR    18      40.154  42.351  33.022  1.00  0.00           C  
ATOM    281  HD1 TYR    18      41.029  41.719  32.983  1.00  0.00           H  
ATOM    282  CE1 TYR    18      40.303  43.766  32.953  1.00  0.00           C  
ATOM    283  HE1 TYR    18      41.327  44.095  32.857  1.00  0.00           H  
ATOM    284  CZ  TYR    18      39.279  44.702  32.957  1.00  0.00           C  
ATOM    285  OH  TYR    18      39.564  46.029  32.980  1.00  0.00           O  
ATOM    286  HH  TYR    18      38.746  46.531  32.962  1.00  0.00           H  
ATOM    287  CE2 TYR    18      37.990  44.146  32.772  1.00  0.00           C  
ATOM    288  HE2 TYR    18      37.171  44.842  32.669  1.00  0.00           H  
ATOM    289  CD2 TYR    18      37.708  42.755  32.770  1.00  0.00           C  
ATOM    290  HD2 TYR    18      36.712  42.390  32.562  1.00  0.00           H  
ATOM    291  C   TYR    18      38.561  38.206  34.206  1.00  0.00           C  
ATOM    292  O   TYR    18      39.481  37.410  33.944  1.00  0.00           O  
ATOM    293  N   SER    19      37.337  37.813  34.395  1.00  0.00           N  
ATOM    294  H   SER    19      36.643  38.534  34.529  1.00  0.00           H  
ATOM    295  CA  SER    19      36.859  36.408  34.205  1.00  0.00           C  
ATOM    296  HA  SER    19      37.723  35.794  34.462  1.00  0.00           H  
ATOM    297  CB  SER    19      35.674  35.941  35.069  1.00  0.00           C  
ATOM    298  HB2 SER    19      35.390  34.926  34.792  1.00  0.00           H  
ATOM    299  HB3 SER    19      36.101  35.844  36.067  1.00  0.00           H  
ATOM    300  OG  SER    19      34.591  36.846  35.095  1.00  0.00           O  
ATOM    301  HG  SER    19      34.339  36.887  34.170  1.00  0.00           H  
ATOM    302  C   SER    19      36.654  35.985  32.752  1.00  0.00           C  
ATOM    303  O   SER    19      36.314  36.755  31.832  1.00  0.00           O  
ATOM    304  N   GLY    20      36.731  34.635  32.548  1.00  0.00           N  
ATOM    305  H   GLY    20      36.939  34.190  33.431  1.00  0.00           H  
ATOM    306  CA  GLY    20      36.603  34.005  31.165  1.00  0.00           C  
ATOM    307  HA2 GLY    20      35.839  34.382  30.486  1.00  0.00           H  
ATOM    308  HA3 GLY    20      37.501  34.327  30.638  1.00  0.00           H  
ATOM    309  C   GLY    20      36.578  32.502  31.129  1.00  0.00           C  
ATOM    310  O   GLY    20      36.494  31.772  32.129  1.00  0.00           O  
ATOM    311  N   LYS    21      36.826  31.936  29.978  1.00  0.00           N  
ATOM    312  H   LYS    21      36.805  32.484  29.129  1.00  0.00           H  
ATOM    313  CA  LYS    21      37.275  30.448  29.877  1.00  0.00           C  
ATOM    314  HA  LYS    21      37.816  30.294  30.810  1.00  0.00           H  
ATOM    315  CB  LYS    21      35.932  29.650  29.826  1.00  0.00           C  
ATOM    316  HB2 LYS    21      36.228  28.616  29.999  1.00  0.00           H  
ATOM    317  HB3 LYS    21      35.265  30.043  30.593  1.00  0.00           H  
ATOM    318  CG  LYS    21      35.161  29.745  28.532  1.00  0.00           C  
ATOM    319  HG2 LYS    21      34.865  30.759  28.266  1.00  0.00           H  
ATOM    320  HG3 LYS    21      35.777  29.377  27.711  1.00  0.00           H  
ATOM    321  CD  LYS    21      33.941  28.814  28.527  1.00  0.00           C  
ATOM    322  HD2 LYS    21      34.439  27.849  28.632  1.00  0.00           H  
ATOM    323  HD3 LYS    21      33.266  29.124  29.324  1.00  0.00           H  
ATOM    324  CE  LYS    21      33.169  28.795  27.240  1.00  0.00           C  
ATOM    325  HE2 LYS    21      32.681  29.750  27.047  1.00  0.00           H  
ATOM    326  HE3 LYS    21      33.852  28.579  26.419  1.00  0.00           H  
ATOM    327  NZ  LYS    21      32.109  27.804  27.254  1.00  0.00           N  
ATOM    328  HZ1 LYS    21      32.574  26.913  27.354  1.00  0.00           H  
ATOM    329  HZ2 LYS    21      31.535  28.163  28.004  1.00  0.00           H  
ATOM    330  HZ3 LYS    21      31.631  27.858  26.366  1.00  0.00           H  
ATOM    331  C   LYS    21      38.190  30.123  28.823  1.00  0.00           C  
ATOM    332  O   LYS    21      38.210  30.705  27.695  1.00  0.00           O  
ATOM    333  N   ILE    22      39.072  29.099  29.098  1.00  0.00           N  
ATOM    334  H   ILE    22      38.829  28.501  29.875  1.00  0.00           H  
ATOM    335  CA  ILE    22      39.993  28.581  28.129  1.00  0.00           C  
ATOM    336  HA  ILE    22      40.575  29.419  27.746  1.00  0.00           H  
ATOM    337  CB  ILE    22      41.131  27.819  28.859  1.00  0.00           C  
ATOM    338  HB  ILE    22      40.757  27.015  29.493  1.00  0.00           H  
ATOM    339  CG2 ILE    22      42.095  27.193  27.858  1.00  0.00           C  
ATOM    340 HG21 ILE    22      42.633  27.998  27.357  1.00  0.00           H  
ATOM    341 HG22 ILE    22      42.807  26.715  28.530  1.00  0.00           H  
ATOM    342 HG23 ILE    22      41.650  26.489  27.154  1.00  0.00           H  
ATOM    343  CG1 ILE    22      41.883  28.790  29.841  1.00  0.00           C  
ATOM    344 HG12 ILE    22      42.397  29.535  29.234  1.00  0.00           H  
ATOM    345 HG13 ILE    22      41.206  29.395  30.444  1.00  0.00           H  
ATOM    346  CD1 ILE    22      42.907  28.072  30.867  1.00  0.00           C  
ATOM    347 HD11 ILE    22      43.884  27.887  30.421  1.00  0.00           H  
ATOM    348 HD12 ILE    22      43.064  28.748  31.708  1.00  0.00           H  
ATOM    349 HD13 ILE    22      42.499  27.094  31.120  1.00  0.00           H  
ATOM    350  C   ILE    22      39.344  27.740  27.042  1.00  0.00           C  
ATOM    351  O   ILE    22      38.592  26.779  27.377  1.00  0.00           O  
ATOM    352  N   THR    23      39.608  28.071  25.800  1.00  0.00           N  
ATOM    353  H   THR    23      40.155  28.904  25.634  1.00  0.00           H  
ATOM    354  CA  THR    23      38.897  27.481  24.618  1.00  0.00           C  
ATOM    355  HA  THR    23      38.083  26.832  24.940  1.00  0.00           H  
ATOM    356  CB  THR    23      38.364  28.598  23.721  1.00  0.00           C  
ATOM    357  HB  THR    23      38.059  28.234  22.740  1.00  0.00           H  
ATOM    358  CG2 THR    23      37.064  29.220  24.247  1.00  0.00           C  
ATOM    359 HG21 THR    23      37.033  29.260  25.336  1.00  0.00           H  
ATOM    360 HG22 THR    23      36.910  30.199  23.793  1.00  0.00           H  
ATOM    361 HG23 THR    23      36.200  28.627  23.948  1.00  0.00           H  
ATOM    362  OG1 THR    23      39.337  29.545  23.469  1.00  0.00           O  
ATOM    363  HG1 THR    23      39.160  29.771  22.553  1.00  0.00           H  
ATOM    364  C   THR    23      39.886  26.670  23.795  1.00  0.00           C  
ATOM    365  O   THR    23      39.441  25.837  23.029  1.00  0.00           O  
ATOM    366  N   ARG    24      41.180  26.938  23.776  1.00  0.00           N  
ATOM    367  H   ARG    24      41.624  27.470  24.511  1.00  0.00           H  
ATOM    368  CA  ARG    24      42.189  26.156  23.052  1.00  0.00           C  
ATOM    369  HA  ARG    24      41.890  25.108  23.067  1.00  0.00           H  
ATOM    370  CB  ARG    24      42.361  26.711  21.605  1.00  0.00           C  
ATOM    371  HB2 ARG    24      41.353  26.881  21.227  1.00  0.00           H  
ATOM    372  HB3 ARG    24      42.884  27.666  21.544  1.00  0.00           H  
ATOM    373  CG  ARG    24      43.033  25.623  20.704  1.00  0.00           C  
ATOM    374  HG2 ARG    24      43.883  25.144  21.190  1.00  0.00           H  
ATOM    375  HG3 ARG    24      42.321  24.812  20.550  1.00  0.00           H  
ATOM    376  CD  ARG    24      43.434  26.298  19.376  1.00  0.00           C  
ATOM    377  HD2 ARG    24      42.599  26.865  18.965  1.00  0.00           H  
ATOM    378  HD3 ARG    24      44.231  27.013  19.580  1.00  0.00           H  
ATOM    379  NE  ARG    24      43.929  25.317  18.372  1.00  0.00           N  
ATOM    380  HE  ARG    24      44.004  24.364  18.699  1.00  0.00           H  
ATOM    381  CZ  ARG    24      43.924  25.426  17.094  1.00  0.00           C  
ATOM    382  NH1 ARG    24      43.900  26.611  16.445  1.00  0.00           N  
ATOM    383 HH11 ARG    24      44.197  27.419  16.973  1.00  0.00           H  
ATOM    384 HH12 ARG    24      43.881  26.659  15.436  1.00  0.00           H  
ATOM    385  NH2 ARG    24      43.881  24.404  16.389  1.00  0.00           N  
ATOM    386 HH21 ARG    24      43.811  23.457  16.732  1.00  0.00           H  
ATOM    387 HH22 ARG    24      44.097  24.560  15.415  1.00  0.00           H  
ATOM    388  C   ARG    24      43.623  26.133  23.648  1.00  0.00           C  
ATOM    389  O   ARG    24      44.131  27.202  24.139  1.00  0.00           O  
ATOM    390  N   ASP    25      44.299  24.984  23.688  1.00  0.00           N  
ATOM    391  H   ASP    25      44.013  24.218  23.095  1.00  0.00           H  
ATOM    392  CA  ASP    25      45.633  24.814  24.186  1.00  0.00           C  
ATOM    393  HA  ASP    25      45.732  25.400  25.100  1.00  0.00           H  
ATOM    394  CB  ASP    25      45.963  23.299  24.416  1.00  0.00           C  
ATOM    395  HB2 ASP    25      45.181  22.851  25.029  1.00  0.00           H  
ATOM    396  HB3 ASP    25      45.993  22.792  23.451  1.00  0.00           H  
ATOM    397  CG  ASP    25      47.345  23.114  25.026  1.00  0.00           C  
ATOM    398  OD1 ASP    25      47.790  23.930  25.847  1.00  0.00           O  
ATOM    399  OD2 ASP    25      48.047  22.149  24.751  1.00  0.00           O  
ATOM    400  C   ASP    25      46.621  25.343  23.194  1.00  0.00           C  
ATOM    401  O   ASP    25      46.538  25.026  22.009  1.00  0.00           O  
ATOM    402  N   VAL    26      47.688  26.093  23.627  1.00  0.00           N  
ATOM    403  H   VAL    26      47.826  26.174  24.624  1.00  0.00           H  
ATOM    404  CA  VAL    26      48.642  26.780  22.800  1.00  0.00           C  
ATOM    405  HA  VAL    26      48.412  26.491  21.775  1.00  0.00           H  
ATOM    406  CB  VAL    26      48.582  28.363  22.971  1.00  0.00           C  
ATOM    407  HB  VAL    26      48.857  28.726  23.962  1.00  0.00           H  
ATOM    408  CG1 VAL    26      49.490  29.057  21.866  1.00  0.00           C  
ATOM    409 HG11 VAL    26      49.155  30.093  21.829  1.00  0.00           H  
ATOM    410 HG12 VAL    26      50.534  29.111  22.176  1.00  0.00           H  
ATOM    411 HG13 VAL    26      49.322  28.583  20.899  1.00  0.00           H  
ATOM    412  CG2 VAL    26      47.084  28.818  22.961  1.00  0.00           C  
ATOM    413 HG21 VAL    26      47.084  29.846  23.323  1.00  0.00           H  
ATOM    414 HG22 VAL    26      46.707  28.753  21.940  1.00  0.00           H  
ATOM    415 HG23 VAL    26      46.351  28.221  23.502  1.00  0.00           H  
ATOM    416  C   VAL    26      50.108  26.329  23.074  1.00  0.00           C  
ATOM    417  O   VAL    26      51.053  26.596  22.307  1.00  0.00           O  
ATOM    418  N   GLY    27      50.253  25.447  24.065  1.00  0.00           N  
ATOM    419  H   GLY    27      49.356  25.243  24.481  1.00  0.00           H  
ATOM    420  CA  GLY    27      51.468  24.803  24.625  1.00  0.00           C  
ATOM    421  HA2 GLY    27      51.183  24.025  25.334  1.00  0.00           H  
ATOM    422  HA3 GLY    27      51.860  24.232  23.784  1.00  0.00           H  
ATOM    423  C   GLY    27      52.496  25.670  25.258  1.00  0.00           C  
ATOM    424  O   GLY    27      52.488  26.908  25.134  1.00  0.00           O  
ATOM    425  N   ALA    28      53.340  24.990  26.024  1.00  0.00           N  
ATOM    426  H   ALA    28      53.270  23.983  26.020  1.00  0.00           H  
ATOM    427  CA  ALA    28      54.205  25.568  27.127  1.00  0.00           C  
ATOM    428  HA  ALA    28      54.444  24.713  27.760  1.00  0.00           H  
ATOM    429  CB  ALA    28      55.485  26.093  26.519  1.00  0.00           C  
ATOM    430  HB1 ALA    28      55.999  25.334  25.930  1.00  0.00           H  
ATOM    431  HB2 ALA    28      55.259  26.930  25.858  1.00  0.00           H  
ATOM    432  HB3 ALA    28      56.263  26.334  27.243  1.00  0.00           H  
ATOM    433  C   ALA    28      53.424  26.566  27.990  1.00  0.00           C  
ATOM    434  O   ALA    28      53.958  27.594  28.318  1.00  0.00           O  
ATOM    435  N   GLY    29      52.324  26.048  28.518  1.00  0.00           N  
ATOM    436  H   GLY    29      51.989  25.125  28.283  1.00  0.00           H  
ATOM    437  CA  GLY    29      51.580  26.902  29.456  1.00  0.00           C  
ATOM    438  HA2 GLY    29      50.800  26.342  29.972  1.00  0.00           H  
ATOM    439  HA3 GLY    29      52.203  27.324  30.244  1.00  0.00           H  
ATOM    440  C   GLY    29      50.991  28.143  28.839  1.00  0.00           C  
ATOM    441  O   GLY    29      51.008  29.154  29.551  1.00  0.00           O  
ATOM    442  N   LYS    30      50.540  28.144  27.569  1.00  0.00           N  
ATOM    443  H   LYS    30      50.770  27.278  27.103  1.00  0.00           H  
ATOM    444  CA  LYS    30      49.837  29.265  26.994  1.00  0.00           C  
ATOM    445  HA  LYS    30      49.581  30.027  27.730  1.00  0.00           H  
ATOM    446  CB  LYS    30      50.718  29.883  25.948  1.00  0.00           C  
ATOM    447  HB2 LYS    30      51.770  29.930  26.229  1.00  0.00           H  
ATOM    448  HB3 LYS    30      50.582  29.308  25.032  1.00  0.00           H  
ATOM    449  CG  LYS    30      50.390  31.363  25.571  1.00  0.00           C  
ATOM    450  HG2 LYS    30      49.336  31.413  25.296  1.00  0.00           H  
ATOM    451  HG3 LYS    30      50.599  31.994  26.435  1.00  0.00           H  
ATOM    452  CD  LYS    30      51.256  31.975  24.476  1.00  0.00           C  
ATOM    453  HD2 LYS    30      52.286  31.712  24.716  1.00  0.00           H  
ATOM    454  HD3 LYS    30      51.098  31.535  23.492  1.00  0.00           H  
ATOM    455  CE  LYS    30      51.258  33.505  24.371  1.00  0.00           C  
ATOM    456  HE2 LYS    30      50.259  33.837  24.089  1.00  0.00           H  
ATOM    457  HE3 LYS    30      51.450  33.910  25.365  1.00  0.00           H  
ATOM    458  NZ  LYS    30      52.230  34.026  23.385  1.00  0.00           N  
ATOM    459  HZ1 LYS    30      52.238  33.363  22.624  1.00  0.00           H  
ATOM    460  HZ2 LYS    30      52.028  35.004  23.235  1.00  0.00           H  
ATOM    461  HZ3 LYS    30      53.197  33.989  23.674  1.00  0.00           H  
ATOM    462  C   LYS    30      48.452  28.793  26.534  1.00  0.00           C  
ATOM    463  O   LYS    30      48.232  27.610  26.187  1.00  0.00           O  
ATOM    464  N   TYR    31      47.495  29.711  26.601  1.00  0.00           N  
ATOM    465  H   TYR    31      47.671  30.642  26.949  1.00  0.00           H  
ATOM    466  CA  TYR    31      46.077  29.280  26.502  1.00  0.00           C  
ATOM    467  HA  TYR    31      45.901  28.399  25.883  1.00  0.00           H  
ATOM    468  CB  TYR    31      45.535  29.072  27.947  1.00  0.00           C  
ATOM    469  HB2 TYR    31      45.588  30.051  28.425  1.00  0.00           H  
ATOM    470  HB3 TYR    31      44.510  28.704  27.908  1.00  0.00           H  
ATOM    471  CG  TYR    31      46.207  28.026  28.779  1.00  0.00           C  
ATOM    472  CD1 TYR    31      47.331  28.408  29.549  1.00  0.00           C  
ATOM    473  HD1 TYR    31      47.534  29.439  29.796  1.00  0.00           H  
ATOM    474  CE1 TYR    31      48.121  27.416  30.233  1.00  0.00           C  
ATOM    475  HE1 TYR    31      48.908  27.778  30.878  1.00  0.00           H  
ATOM    476  CZ  TYR    31      47.862  26.085  30.002  1.00  0.00           C  
ATOM    477  OH  TYR    31      48.551  25.184  30.674  1.00  0.00           O  
ATOM    478  HH  TYR    31      49.007  25.642  31.384  1.00  0.00           H  
ATOM    479  CE2 TYR    31      46.748  25.687  29.219  1.00  0.00           C  
ATOM    480  HE2 TYR    31      46.548  24.625  29.222  1.00  0.00           H  
ATOM    481  CD2 TYR    31      45.851  26.670  28.671  1.00  0.00           C  
ATOM    482  HD2 TYR    31      44.944  26.374  28.165  1.00  0.00           H  
ATOM    483  C   TYR    31      45.254  30.417  25.865  1.00  0.00           C  
ATOM    484  O   TYR    31      45.088  31.602  26.302  1.00  0.00           O  
ATOM    485  N   LYS    32      44.597  29.998  24.782  1.00  0.00           N  
ATOM    486  H   LYS    32      44.576  29.061  24.406  1.00  0.00           H  
ATOM    487  CA  LYS    32      43.553  30.857  24.149  1.00  0.00           C  
ATOM    488  HA  LYS    32      43.983  31.857  24.082  1.00  0.00           H  
ATOM    489  CB  LYS    32      43.190  30.393  22.751  1.00  0.00           C  
ATOM    490  HB2 LYS    32      44.075  30.268  22.127  1.00  0.00           H  
ATOM    491  HB3 LYS    32      42.653  29.453  22.886  1.00  0.00           H  
ATOM    492  CG  LYS    32      42.321  31.393  21.957  1.00  0.00           C  
ATOM    493  HG2 LYS    32      41.310  31.197  22.313  1.00  0.00           H  
ATOM    494  HG3 LYS    32      42.628  32.398  22.247  1.00  0.00           H  
ATOM    495  CD  LYS    32      42.485  31.140  20.469  1.00  0.00           C  
ATOM    496  HD2 LYS    32      43.420  31.594  20.141  1.00  0.00           H  
ATOM    497  HD3 LYS    32      42.338  30.111  20.143  1.00  0.00           H  
ATOM    498  CE  LYS    32      41.369  31.944  19.791  1.00  0.00           C  
ATOM    499  HE2 LYS    32      40.397  31.714  20.227  1.00  0.00           H  
ATOM    500  HE3 LYS    32      41.643  32.990  19.924  1.00  0.00           H  
ATOM    501  NZ  LYS    32      41.316  31.607  18.328  1.00  0.00           N  
ATOM    502  HZ1 LYS    32      40.924  30.708  18.090  1.00  0.00           H  
ATOM    503  HZ2 LYS    32      40.848  32.325  17.793  1.00  0.00           H  
ATOM    504  HZ3 LYS    32      42.229  31.803  17.944  1.00  0.00           H  
ATOM    505  C   LYS    32      42.316  30.918  25.151  1.00  0.00           C  
ATOM    506  O   LYS    32      41.846  29.886  25.537  1.00  0.00           O  
ATOM    507  N   LEU    33      41.915  32.197  25.313  1.00  0.00           N  
ATOM    508  H   LEU    33      42.455  32.945  24.901  1.00  0.00           H  
ATOM    509  CA  LEU    33      41.057  32.399  26.488  1.00  0.00           C  
ATOM    510  HA  LEU    33      40.555  31.468  26.755  1.00  0.00           H  
ATOM    511  CB  LEU    33      42.012  32.781  27.622  1.00  0.00           C  
ATOM    512  HB2 LEU    33      42.668  31.945  27.866  1.00  0.00           H  
ATOM    513  HB3 LEU    33      42.756  33.442  27.177  1.00  0.00           H  
ATOM    514  CG  LEU    33      41.407  33.334  28.877  1.00  0.00           C  
ATOM    515  HG  LEU    33      41.090  34.345  28.620  1.00  0.00           H  
ATOM    516  CD1 LEU    33      40.210  32.600  29.527  1.00  0.00           C  
ATOM    517 HD11 LEU    33      40.387  31.650  30.031  1.00  0.00           H  
ATOM    518 HD12 LEU    33      39.837  33.302  30.273  1.00  0.00           H  
ATOM    519 HD13 LEU    33      39.350  32.478  28.869  1.00  0.00           H  
ATOM    520  CD2 LEU    33      42.449  33.387  29.980  1.00  0.00           C  
ATOM    521 HD21 LEU    33      41.972  33.968  30.769  1.00  0.00           H  
ATOM    522 HD22 LEU    33      42.578  32.371  30.352  1.00  0.00           H  
ATOM    523 HD23 LEU    33      43.396  33.780  29.610  1.00  0.00           H  
ATOM    524  C   LEU    33      39.962  33.526  26.148  1.00  0.00           C  
ATOM    525  O   LEU    33      40.279  34.681  25.899  1.00  0.00           O  
ATOM    526  N   LEU    34      38.688  33.112  26.185  1.00  0.00           N  
ATOM    527  H   LEU    34      38.599  32.126  26.382  1.00  0.00           H  
ATOM    528  CA  LEU    34      37.538  34.040  26.038  1.00  0.00           C  
ATOM    529  HA  LEU    34      37.829  34.780  25.292  1.00  0.00           H  
ATOM    530  CB  LEU    34      36.283  33.287  25.541  1.00  0.00           C  
ATOM    531  HB2 LEU    34      36.493  32.785  24.597  1.00  0.00           H  
ATOM    532  HB3 LEU    34      36.027  32.502  26.253  1.00  0.00           H  
ATOM    533  CG  LEU    34      34.962  34.112  25.327  1.00  0.00           C  
ATOM    534  HG  LEU    34      34.819  34.608  26.287  1.00  0.00           H  
ATOM    535  CD1 LEU    34      34.938  34.972  24.106  1.00  0.00           C  
ATOM    536 HD11 LEU    34      35.712  35.734  24.208  1.00  0.00           H  
ATOM    537 HD12 LEU    34      35.032  34.299  23.254  1.00  0.00           H  
ATOM    538 HD13 LEU    34      34.007  35.537  24.133  1.00  0.00           H  
ATOM    539  CD2 LEU    34      33.812  33.169  25.263  1.00  0.00           C  
ATOM    540 HD21 LEU    34      32.904  33.738  25.458  1.00  0.00           H  
ATOM    541 HD22 LEU    34      33.658  32.673  24.304  1.00  0.00           H  
ATOM    542 HD23 LEU    34      33.851  32.479  26.106  1.00  0.00           H  
ATOM    543  C   LEU    34      37.138  34.671  27.374  1.00  0.00           C  
ATOM    544  O   LEU    34      36.499  34.080  28.225  1.00  0.00           O  
ATOM    545  N   PHE    35      37.411  35.971  27.518  1.00  0.00           N  
ATOM    546  H   PHE    35      37.966  36.397  26.789  1.00  0.00           H  
ATOM    547  CA  PHE    35      36.890  36.856  28.546  1.00  0.00           C  
ATOM    548  HA  PHE    35      37.045  36.239  29.432  1.00  0.00           H  
ATOM    549  CB  PHE    35      37.658  38.155  28.479  1.00  0.00           C  
ATOM    550  HB2 PHE    35      37.600  38.622  27.496  1.00  0.00           H  
ATOM    551  HB3 PHE    35      37.115  38.826  29.144  1.00  0.00           H  
ATOM    552  CG  PHE    35      39.159  38.048  28.901  1.00  0.00           C  
ATOM    553  CD1 PHE    35      40.159  37.871  27.920  1.00  0.00           C  
ATOM    554  HD1 PHE    35      39.983  37.707  26.867  1.00  0.00           H  
ATOM    555  CE1 PHE    35      41.480  37.715  28.357  1.00  0.00           C  
ATOM    556  HE1 PHE    35      42.229  37.358  27.666  1.00  0.00           H  
ATOM    557  CZ  PHE    35      41.813  37.956  29.679  1.00  0.00           C  
ATOM    558  HZ  PHE    35      42.819  37.885  30.064  1.00  0.00           H  
ATOM    559  CE2 PHE    35      40.835  38.113  30.732  1.00  0.00           C  
ATOM    560  HE2 PHE    35      41.041  38.215  31.787  1.00  0.00           H  
ATOM    561  CD2 PHE    35      39.500  38.021  30.288  1.00  0.00           C  
ATOM    562  HD2 PHE    35      38.715  38.004  31.030  1.00  0.00           H  
ATOM    563  C   PHE    35      35.372  37.097  28.427  1.00  0.00           C  
ATOM    564  O   PHE    35      34.850  37.260  27.351  1.00  0.00           O  
ATOM    565  N   ASP    36      34.705  37.310  29.580  1.00  0.00           N  
ATOM    566  H   ASP    36      35.260  37.246  30.422  1.00  0.00           H  
ATOM    567  CA  ASP    36      33.258  37.335  29.724  1.00  0.00           C  
ATOM    568  HA  ASP    36      32.828  36.552  29.100  1.00  0.00           H  
ATOM    569  CB  ASP    36      32.847  37.038  31.151  1.00  0.00           C  
ATOM    570  HB2 ASP    36      33.379  37.738  31.795  1.00  0.00           H  
ATOM    571  HB3 ASP    36      31.766  37.131  31.258  1.00  0.00           H  
ATOM    572  CG  ASP    36      33.182  35.629  31.514  1.00  0.00           C  
ATOM    573  OD1 ASP    36      33.236  34.749  30.647  1.00  0.00           O  
ATOM    574  OD2 ASP    36      33.144  35.307  32.750  1.00  0.00           O  
ATOM    575  C   ASP    36      32.668  38.618  29.087  1.00  0.00           C  
ATOM    576  O   ASP    36      31.476  38.715  28.862  1.00  0.00           O  
ATOM    577  N   ASP    37      33.486  39.624  28.664  1.00  0.00           N  
ATOM    578  H   ASP    37      34.460  39.621  28.933  1.00  0.00           H  
ATOM    579  CA  ASP    37      33.030  40.737  27.919  1.00  0.00           C  
ATOM    580  HA  ASP    37      31.961  40.939  27.992  1.00  0.00           H  
ATOM    581  CB  ASP    37      33.636  42.009  28.491  1.00  0.00           C  
ATOM    582  HB2 ASP    37      33.275  42.859  27.913  1.00  0.00           H  
ATOM    583  HB3 ASP    37      33.257  42.083  29.510  1.00  0.00           H  
ATOM    584  CG  ASP    37      35.200  41.907  28.545  1.00  0.00           C  
ATOM    585  OD1 ASP    37      35.880  40.910  28.296  1.00  0.00           O  
ATOM    586  OD2 ASP    37      35.762  42.909  29.140  1.00  0.00           O  
ATOM    587  C   ASP    37      33.126  40.678  26.369  1.00  0.00           C  
ATOM    588  O   ASP    37      32.726  41.658  25.655  1.00  0.00           O  
ATOM    589  N   GLY    38      33.622  39.583  25.827  1.00  0.00           N  
ATOM    590  H   GLY    38      33.890  38.881  26.503  1.00  0.00           H  
ATOM    591  CA  GLY    38      33.535  39.228  24.410  1.00  0.00           C  
ATOM    592  HA2 GLY    38      32.938  38.370  24.102  1.00  0.00           H  
ATOM    593  HA3 GLY    38      33.015  39.954  23.785  1.00  0.00           H  
ATOM    594  C   GLY    38      34.869  39.162  23.690  1.00  0.00           C  
ATOM    595  O   GLY    38      35.001  38.980  22.441  1.00  0.00           O  
ATOM    596  N   TYR    39      35.974  39.319  24.413  1.00  0.00           N  
ATOM    597  H   TYR    39      35.840  39.375  25.412  1.00  0.00           H  
ATOM    598  CA  TYR    39      37.333  39.456  23.789  1.00  0.00           C  
ATOM    599  HA  TYR    39      37.384  39.514  22.702  1.00  0.00           H  
ATOM    600  CB  TYR    39      38.117  40.669  24.364  1.00  0.00           C  
ATOM    601  HB2 TYR    39      38.308  40.521  25.427  1.00  0.00           H  
ATOM    602  HB3 TYR    39      39.030  40.702  23.769  1.00  0.00           H  
ATOM    603  CG  TYR    39      37.622  42.059  24.162  1.00  0.00           C  
ATOM    604  CD1 TYR    39      38.159  42.908  23.171  1.00  0.00           C  
ATOM    605  HD1 TYR    39      38.904  42.496  22.507  1.00  0.00           H  
ATOM    606  CE1 TYR    39      37.514  44.139  22.980  1.00  0.00           C  
ATOM    607  HE1 TYR    39      37.796  44.784  22.162  1.00  0.00           H  
ATOM    608  CZ  TYR    39      36.401  44.501  23.770  1.00  0.00           C  
ATOM    609  OH  TYR    39      35.900  45.769  23.649  1.00  0.00           O  
ATOM    610  HH  TYR    39      35.890  46.139  22.763  1.00  0.00           H  
ATOM    611  CE2 TYR    39      35.901  43.591  24.778  1.00  0.00           C  
ATOM    612  HE2 TYR    39      35.038  43.950  25.320  1.00  0.00           H  
ATOM    613  CD2 TYR    39      36.513  42.426  25.014  1.00  0.00           C  
ATOM    614  HD2 TYR    39      36.151  41.724  25.751  1.00  0.00           H  
ATOM    615  C   TYR    39      38.138  38.142  24.092  1.00  0.00           C  
ATOM    616  O   TYR    39      37.797  37.456  25.057  1.00  0.00           O  
ATOM    617  N   GLU    40      39.148  37.857  23.252  1.00  0.00           N  
ATOM    618  H   GLU    40      39.370  38.481  22.490  1.00  0.00           H  
ATOM    619  CA  GLU    40      39.973  36.676  23.400  1.00  0.00           C  
ATOM    620  HA  GLU    40      39.888  36.409  24.453  1.00  0.00           H  
ATOM    621  CB  GLU    40      39.413  35.380  22.762  1.00  0.00           C  
ATOM    622  HB2 GLU    40      39.844  34.487  23.213  1.00  0.00           H  
ATOM    623  HB3 GLU    40      38.349  35.312  22.986  1.00  0.00           H  
ATOM    624  CG  GLU    40      39.652  35.248  21.228  1.00  0.00           C  
ATOM    625  HG2 GLU    40      40.659  35.591  20.991  1.00  0.00           H  
ATOM    626  HG3 GLU    40      39.499  34.234  20.858  1.00  0.00           H  
ATOM    627  CD  GLU    40      38.637  35.985  20.363  1.00  0.00           C  
ATOM    628  OE1 GLU    40      37.467  35.646  20.414  1.00  0.00           O  
ATOM    629  OE2 GLU    40      39.186  36.842  19.530  1.00  0.00           O  
ATOM    630  C   GLU    40      41.452  36.848  23.051  1.00  0.00           C  
ATOM    631  O   GLU    40      41.613  37.659  22.177  1.00  0.00           O  
ATOM    632  N   CYS    41      42.358  36.092  23.592  1.00  0.00           N  
ATOM    633  H   CYS    41      42.074  35.422  24.293  1.00  0.00           H  
ATOM    634  CA  CYS    41      43.802  36.128  23.084  1.00  0.00           C  
ATOM    635  HA  CYS    41      43.809  35.991  22.002  1.00  0.00           H  
ATOM    636  CB  CYS    41      44.499  37.498  23.295  1.00  0.00           C  
ATOM    637  HB2 CYS    41      45.577  37.392  23.173  1.00  0.00           H  
ATOM    638  HB3 CYS    41      43.979  38.293  22.761  1.00  0.00           H  
ATOM    639  SG  CYS    41      44.468  37.911  25.064  1.00  0.00           S  
ATOM    640  HG  CYS    41      43.278  37.417  25.417  1.00  0.00           H  
ATOM    641  C   CYS    41      44.526  34.951  23.745  1.00  0.00           C  
ATOM    642  O   CYS    41      43.937  34.315  24.606  1.00  0.00           O  
ATOM    643  N   ASP    42      45.721  34.657  23.158  1.00  0.00           N  
ATOM    644  H   ASP    42      46.033  34.977  22.252  1.00  0.00           H  
ATOM    645  CA  ASP    42      46.637  33.626  23.740  1.00  0.00           C  
ATOM    646  HA  ASP    42      46.006  32.833  24.142  1.00  0.00           H  
ATOM    647  CB  ASP    42      47.477  33.036  22.620  1.00  0.00           C  
ATOM    648  HB2 ASP    42      48.151  32.265  22.993  1.00  0.00           H  
ATOM    649  HB3 ASP    42      46.769  32.456  22.028  1.00  0.00           H  
ATOM    650  CG  ASP    42      48.253  33.991  21.739  1.00  0.00           C  
ATOM    651  OD1 ASP    42      49.350  33.538  21.352  1.00  0.00           O  
ATOM    652  OD2 ASP    42      47.823  35.108  21.346  1.00  0.00           O  
ATOM    653  C   ASP    42      47.453  34.166  24.866  1.00  0.00           C  
ATOM    654  O   ASP    42      48.326  34.947  24.696  1.00  0.00           O  
ATOM    655  N   VAL    43      46.996  33.822  26.084  1.00  0.00           N  
ATOM    656  H   VAL    43      46.182  33.252  26.265  1.00  0.00           H  
ATOM    657  CA  VAL    43      47.529  34.360  27.347  1.00  0.00           C  
ATOM    658  HA  VAL    43      48.059  35.279  27.098  1.00  0.00           H  
ATOM    659  CB  VAL    43      46.394  34.846  28.313  1.00  0.00           C  
ATOM    660  HB  VAL    43      45.799  33.985  28.616  1.00  0.00           H  
ATOM    661  CG1 VAL    43      46.942  35.359  29.676  1.00  0.00           C  
ATOM    662 HG11 VAL    43      46.206  35.690  30.409  1.00  0.00           H  
ATOM    663 HG12 VAL    43      47.524  34.520  30.057  1.00  0.00           H  
ATOM    664 HG13 VAL    43      47.636  36.180  29.494  1.00  0.00           H  
ATOM    665  CG2 VAL    43      45.416  35.871  27.698  1.00  0.00           C  
ATOM    666 HG21 VAL    43      44.674  36.142  28.448  1.00  0.00           H  
ATOM    667 HG22 VAL    43      46.072  36.666  27.344  1.00  0.00           H  
ATOM    668 HG23 VAL    43      44.789  35.409  26.936  1.00  0.00           H  
ATOM    669  C   VAL    43      48.466  33.279  28.040  1.00  0.00           C  
ATOM    670  O   VAL    43      48.120  32.099  27.990  1.00  0.00           O  
ATOM    671  N   LEU    44      49.585  33.657  28.633  1.00  0.00           N  
ATOM    672  H   LEU    44      49.857  34.630  28.614  1.00  0.00           H  
ATOM    673  CA  LEU    44      50.449  32.770  29.441  1.00  0.00           C  
ATOM    674  HA  LEU    44      50.654  31.875  28.853  1.00  0.00           H  
ATOM    675  CB  LEU    44      51.846  33.422  29.668  1.00  0.00           C  
ATOM    676  HB2 LEU    44      51.855  34.498  29.840  1.00  0.00           H  
ATOM    677  HB3 LEU    44      52.405  33.016  30.511  1.00  0.00           H  
ATOM    678  CG  LEU    44      52.655  33.249  28.348  1.00  0.00           C  
ATOM    679  HG  LEU    44      52.140  32.538  27.703  1.00  0.00           H  
ATOM    680  CD1 LEU    44      53.044  34.576  27.638  1.00  0.00           C  
ATOM    681 HD11 LEU    44      53.471  35.324  28.307  1.00  0.00           H  
ATOM    682 HD12 LEU    44      53.696  34.384  26.787  1.00  0.00           H  
ATOM    683 HD13 LEU    44      52.209  35.002  27.081  1.00  0.00           H  
ATOM    684  CD2 LEU    44      53.994  32.627  28.675  1.00  0.00           C  
ATOM    685 HD21 LEU    44      54.568  33.260  29.351  1.00  0.00           H  
ATOM    686 HD22 LEU    44      53.830  31.707  29.237  1.00  0.00           H  
ATOM    687 HD23 LEU    44      54.744  32.563  27.886  1.00  0.00           H  
ATOM    688  C   LEU    44      49.683  32.306  30.741  1.00  0.00           C  
ATOM    689  O   LEU    44      49.282  33.163  31.473  1.00  0.00           O  
ATOM    690  N   GLY    45      49.689  31.043  31.178  1.00  0.00           N  
ATOM    691  H   GLY    45      50.186  30.424  30.554  1.00  0.00           H  
ATOM    692  CA  GLY    45      49.356  30.481  32.506  1.00  0.00           C  
ATOM    693  HA2 GLY    45      48.272  30.471  32.619  1.00  0.00           H  
ATOM    694  HA3 GLY    45      49.807  29.490  32.557  1.00  0.00           H  
ATOM    695  C   GLY    45      49.899  31.203  33.753  1.00  0.00           C  
ATOM    696  O   GLY    45      49.189  31.303  34.751  1.00  0.00           O  
ATOM    697  N   LYS    46      51.024  31.889  33.625  1.00  0.00           N  
ATOM    698  H   LYS    46      51.624  31.757  32.824  1.00  0.00           H  
ATOM    699  CA  LYS    46      51.542  32.850  34.665  1.00  0.00           C  
ATOM    700  HA  LYS    46      51.583  32.246  35.572  1.00  0.00           H  
ATOM    701  CB  LYS    46      53.009  33.291  34.200  1.00  0.00           C  
ATOM    702  HB2 LYS    46      53.099  33.508  33.136  1.00  0.00           H  
ATOM    703  HB3 LYS    46      53.283  34.219  34.702  1.00  0.00           H  
ATOM    704  CG  LYS    46      54.053  32.212  34.328  1.00  0.00           C  
ATOM    705  HG2 LYS    46      53.958  31.768  35.318  1.00  0.00           H  
ATOM    706  HG3 LYS    46      53.905  31.447  33.566  1.00  0.00           H  
ATOM    707  CD  LYS    46      55.470  32.768  34.198  1.00  0.00           C  
ATOM    708  HD2 LYS    46      55.608  33.236  33.224  1.00  0.00           H  
ATOM    709  HD3 LYS    46      55.757  33.531  34.922  1.00  0.00           H  
ATOM    710  CE  LYS    46      56.517  31.550  34.191  1.00  0.00           C  
ATOM    711  HE2 LYS    46      56.168  30.804  33.477  1.00  0.00           H  
ATOM    712  HE3 LYS    46      57.477  32.014  33.964  1.00  0.00           H  
ATOM    713  NZ  LYS    46      56.491  30.964  35.507  1.00  0.00           N  
ATOM    714  HZ1 LYS    46      55.681  30.384  35.676  1.00  0.00           H  
ATOM    715  HZ2 LYS    46      57.376  30.544  35.750  1.00  0.00           H  
ATOM    716  HZ3 LYS    46      56.328  31.718  36.160  1.00  0.00           H  
ATOM    717  C   LYS    46      50.650  34.019  34.943  1.00  0.00           C  
ATOM    718  O   LYS    46      50.718  34.518  36.110  1.00  0.00           O  
ATOM    719  N   ASP    47      49.744  34.412  34.097  1.00  0.00           N  
ATOM    720  H   ASP    47      49.750  34.049  33.155  1.00  0.00           H  
ATOM    721  CA  ASP    47      48.760  35.479  34.271  1.00  0.00           C  
ATOM    722  HA  ASP    47      48.936  36.085  35.160  1.00  0.00           H  
ATOM    723  CB  ASP    47      48.987  36.472  33.161  1.00  0.00           C  
ATOM    724  HB2 ASP    47      49.107  35.946  32.214  1.00  0.00           H  
ATOM    725  HB3 ASP    47      48.169  37.186  33.064  1.00  0.00           H  
ATOM    726  CG  ASP    47      50.221  37.374  33.393  1.00  0.00           C  
ATOM    727  OD1 ASP    47      50.611  37.534  34.603  1.00  0.00           O  
ATOM    728  OD2 ASP    47      50.787  38.011  32.443  1.00  0.00           O  
ATOM    729  C   ASP    47      47.338  34.861  34.373  1.00  0.00           C  
ATOM    730  O   ASP    47      46.393  35.669  34.491  1.00  0.00           O  
ATOM    731  N   ILE    48      47.144  33.559  34.276  1.00  0.00           N  
ATOM    732  H   ILE    48      47.944  32.943  34.309  1.00  0.00           H  
ATOM    733  CA  ILE    48      45.827  32.964  34.464  1.00  0.00           C  
ATOM    734  HA  ILE    48      45.154  33.797  34.265  1.00  0.00           H  
ATOM    735  CB  ILE    48      45.490  31.797  33.526  1.00  0.00           C  
ATOM    736  HB  ILE    48      46.100  30.921  33.749  1.00  0.00           H  
ATOM    737  CG2 ILE    48      43.980  31.388  33.652  1.00  0.00           C  
ATOM    738 HG21 ILE    48      43.873  30.902  34.621  1.00  0.00           H  
ATOM    739 HG22 ILE    48      43.276  32.212  33.770  1.00  0.00           H  
ATOM    740 HG23 ILE    48      43.613  30.792  32.817  1.00  0.00           H  
ATOM    741  CG1 ILE    48      45.848  32.128  32.069  1.00  0.00           C  
ATOM    742 HG12 ILE    48      45.342  33.039  31.750  1.00  0.00           H  
ATOM    743 HG13 ILE    48      46.933  32.234  32.079  1.00  0.00           H  
ATOM    744  CD1 ILE    48      45.478  31.054  31.038  1.00  0.00           C  
ATOM    745 HD11 ILE    48      44.443  31.141  30.706  1.00  0.00           H  
ATOM    746 HD12 ILE    48      46.022  31.244  30.112  1.00  0.00           H  
ATOM    747 HD13 ILE    48      45.579  30.075  31.507  1.00  0.00           H  
ATOM    748  C   ILE    48      45.653  32.567  35.922  1.00  0.00           C  
ATOM    749  O   ILE    48      46.700  32.111  36.499  1.00  0.00           O  
ATOM    750  N   LEU    49      44.454  32.683  36.580  1.00  0.00           N  
ATOM    751  H   LEU    49      43.710  33.198  36.133  1.00  0.00           H  
ATOM    752  CA  LEU    49      44.188  32.219  37.926  1.00  0.00           C  
ATOM    753  HA  LEU    49      45.000  31.598  38.304  1.00  0.00           H  
ATOM    754  CB  LEU    49      43.944  33.436  38.850  1.00  0.00           C  
ATOM    755  HB2 LEU    49      42.892  33.667  38.682  1.00  0.00           H  
ATOM    756  HB3 LEU    49      44.087  33.051  39.860  1.00  0.00           H  
ATOM    757  CG  LEU    49      44.701  34.889  38.684  1.00  0.00           C  
ATOM    758  HG  LEU    49      44.838  35.126  37.628  1.00  0.00           H  
ATOM    759  CD1 LEU    49      44.029  35.969  39.476  1.00  0.00           C  
ATOM    760 HD11 LEU    49      43.144  36.414  39.022  1.00  0.00           H  
ATOM    761 HD12 LEU    49      43.629  35.492  40.371  1.00  0.00           H  
ATOM    762 HD13 LEU    49      44.754  36.754  39.691  1.00  0.00           H  
ATOM    763  CD2 LEU    49      46.135  34.668  39.225  1.00  0.00           C  
ATOM    764 HD21 LEU    49      46.002  34.397  40.273  1.00  0.00           H  
ATOM    765 HD22 LEU    49      46.636  33.742  38.944  1.00  0.00           H  
ATOM    766 HD23 LEU    49      46.666  35.605  39.058  1.00  0.00           H  
ATOM    767  C   LEU    49      43.040  31.256  37.997  1.00  0.00           C  
ATOM    768  O   LEU    49      41.939  31.545  37.542  1.00  0.00           O  
ATOM    769  N   LEU    50      43.093  30.158  38.762  1.00  0.00           N  
ATOM    770  H   LEU    50      43.978  29.850  39.139  1.00  0.00           H  
ATOM    771  CA  LEU    50      42.101  29.178  39.051  1.00  0.00           C  
ATOM    772  HA  LEU    50      41.433  29.047  38.200  1.00  0.00           H  
ATOM    773  CB  LEU    50      42.935  27.826  39.334  1.00  0.00           C  
ATOM    774  HB2 LEU    50      43.709  28.023  40.076  1.00  0.00           H  
ATOM    775  HB3 LEU    50      42.358  27.059  39.852  1.00  0.00           H  
ATOM    776  CG  LEU    50      43.483  27.102  38.055  1.00  0.00           C  
ATOM    777  HG  LEU    50      43.976  27.932  37.549  1.00  0.00           H  
ATOM    778  CD1 LEU    50      44.393  25.941  38.488  1.00  0.00           C  
ATOM    779 HD11 LEU    50      43.814  25.243  39.092  1.00  0.00           H  
ATOM    780 HD12 LEU    50      44.763  25.353  37.649  1.00  0.00           H  
ATOM    781 HD13 LEU    50      45.179  26.287  39.160  1.00  0.00           H  
ATOM    782  CD2 LEU    50      42.457  26.560  37.240  1.00  0.00           C  
ATOM    783 HD21 LEU    50      41.547  27.113  37.007  1.00  0.00           H  
ATOM    784 HD22 LEU    50      42.913  26.103  36.361  1.00  0.00           H  
ATOM    785 HD23 LEU    50      41.944  25.760  37.775  1.00  0.00           H  
ATOM    786  C   LEU    50      41.215  29.560  40.237  1.00  0.00           C  
ATOM    787  O   LEU    50      40.861  28.704  41.099  1.00  0.00           O  
ATOM    788  N   CYS    51      40.714  30.779  40.224  1.00  0.00           N  
ATOM    789  H   CYS    51      40.981  31.368  39.448  1.00  0.00           H  
ATOM    790  CA  CYS    51      39.698  31.292  41.167  1.00  0.00           C  
ATOM    791  HA  CYS    51      39.309  30.433  41.714  1.00  0.00           H  
ATOM    792  CB  CYS    51      40.321  32.220  42.213  1.00  0.00           C  
ATOM    793  HB2 CYS    51      39.598  32.720  42.857  1.00  0.00           H  
ATOM    794  HB3 CYS    51      41.000  31.680  42.873  1.00  0.00           H  
ATOM    795  SG  CYS    51      41.143  33.654  41.381  1.00  0.00           S  
ATOM    796  HG  CYS    51      40.016  34.177  40.892  1.00  0.00           H  
ATOM    797  C   CYS    51      38.401  31.856  40.526  1.00  0.00           C  
ATOM    798  O   CYS    51      38.038  33.011  40.807  1.00  0.00           O  
ATOM    799  N   ASP    52      37.875  31.213  39.505  1.00  0.00           N  
ATOM    800  H   ASP    52      38.293  30.400  39.076  1.00  0.00           H  
ATOM    801  CA  ASP    52      36.414  31.528  38.968  1.00  0.00           C  
ATOM    802  HA  ASP    52      36.086  32.480  39.386  1.00  0.00           H  
ATOM    803  CB  ASP    52      36.469  31.721  37.487  1.00  0.00           C  
ATOM    804  HB2 ASP    52      37.184  32.525  37.314  1.00  0.00           H  
ATOM    805  HB3 ASP    52      36.876  30.826  37.018  1.00  0.00           H  
ATOM    806  CG  ASP    52      35.124  32.091  36.971  1.00  0.00           C  
ATOM    807  OD1 ASP    52      35.020  32.497  35.794  1.00  0.00           O  
ATOM    808  OD2 ASP    52      34.095  32.065  37.694  1.00  0.00           O  
ATOM    809  C   ASP    52      35.571  30.356  39.357  1.00  0.00           C  
ATOM    810  O   ASP    52      35.670  29.307  38.693  1.00  0.00           O  
ATOM    811  N   PRO    53      34.642  30.481  40.308  1.00  0.00           N  
ATOM    812  CD  PRO    53      33.694  29.359  40.683  1.00  0.00           C  
ATOM    813  HD2 PRO    53      34.074  28.739  41.495  1.00  0.00           H  
ATOM    814  HD3 PRO    53      33.520  28.731  39.809  1.00  0.00           H  
ATOM    815  CG  PRO    53      32.500  30.069  41.105  1.00  0.00           C  
ATOM    816  HG2 PRO    53      31.789  29.398  41.587  1.00  0.00           H  
ATOM    817  HG3 PRO    53      31.854  30.334  40.268  1.00  0.00           H  
ATOM    818  CB  PRO    53      32.968  31.300  41.862  1.00  0.00           C  
ATOM    819  HB2 PRO    53      33.208  30.973  42.874  1.00  0.00           H  
ATOM    820  HB3 PRO    53      32.242  32.113  41.862  1.00  0.00           H  
ATOM    821  CA  PRO    53      34.226  31.662  41.143  1.00  0.00           C  
ATOM    822  HA  PRO    53      33.997  32.309  40.295  1.00  0.00           H  
ATOM    823  C   PRO    53      35.250  32.191  42.050  1.00  0.00           C  
ATOM    824  O   PRO    53      35.962  31.418  42.692  1.00  0.00           O  
ATOM    825  N   ILE    54      35.291  33.507  42.373  1.00  0.00           N  
ATOM    826  H   ILE    54      34.692  34.135  41.856  1.00  0.00           H  
ATOM    827  CA  ILE    54      36.168  34.107  43.337  1.00  0.00           C  
ATOM    828  HA  ILE    54      37.208  33.823  43.174  1.00  0.00           H  
ATOM    829  CB  ILE    54      36.226  35.655  43.126  1.00  0.00           C  
ATOM    830  HB  ILE    54      35.201  35.992  42.975  1.00  0.00           H  
ATOM    831  CG2 ILE    54      36.768  36.423  44.355  1.00  0.00           C  
ATOM    832 HG21 ILE    54      36.743  37.490  44.135  1.00  0.00           H  
ATOM    833 HG22 ILE    54      36.170  36.330  45.261  1.00  0.00           H  
ATOM    834 HG23 ILE    54      37.744  36.044  44.660  1.00  0.00           H  
ATOM    835  CG1 ILE    54      36.977  36.186  41.816  1.00  0.00           C  
ATOM    836 HG12 ILE    54      37.101  37.269  41.856  1.00  0.00           H  
ATOM    837 HG13 ILE    54      37.897  35.624  41.656  1.00  0.00           H  
ATOM    838  CD1 ILE    54      36.178  36.023  40.488  1.00  0.00           C  
ATOM    839 HD11 ILE    54      36.714  36.359  39.600  1.00  0.00           H  
ATOM    840 HD12 ILE    54      36.002  34.992  40.179  1.00  0.00           H  
ATOM    841 HD13 ILE    54      35.201  36.492  40.604  1.00  0.00           H  
ATOM    842  C   ILE    54      35.707  33.733  44.748  1.00  0.00           C  
ATOM    843  O   ILE    54      34.510  33.856  44.949  1.00  0.00           O  
ATOM    844  N   PRO    55      36.640  33.350  45.677  1.00  0.00           N  
ATOM    845  CD  PRO    55      38.038  32.970  45.391  1.00  0.00           C  
ATOM    846  HD2 PRO    55      38.721  33.723  45.783  1.00  0.00           H  
ATOM    847  HD3 PRO    55      38.250  32.615  44.382  1.00  0.00           H  
ATOM    848  CG  PRO    55      38.210  31.774  46.370  1.00  0.00           C  
ATOM    849  HG2 PRO    55      39.247  31.644  46.679  1.00  0.00           H  
ATOM    850  HG3 PRO    55      37.823  30.892  45.860  1.00  0.00           H  
ATOM    851  CB  PRO    55      37.436  32.295  47.610  1.00  0.00           C  
ATOM    852  HB2 PRO    55      37.990  33.010  48.218  1.00  0.00           H  
ATOM    853  HB3 PRO    55      37.181  31.472  48.278  1.00  0.00           H  
ATOM    854  CA  PRO    55      36.219  32.957  47.033  1.00  0.00           C  
ATOM    855  HA  PRO    55      35.435  32.221  46.852  1.00  0.00           H  
ATOM    856  C   PRO    55      35.678  34.074  47.970  1.00  0.00           C  
ATOM    857  O   PRO    55      36.074  35.208  47.745  1.00  0.00           O  
ATOM    858  N   LEU    56      34.814  33.734  48.936  1.00  0.00           N  
ATOM    859  H   LEU    56      34.508  32.772  48.951  1.00  0.00           H  
ATOM    860  CA  LEU    56      34.328  34.632  49.968  1.00  0.00           C  
ATOM    861  HA  LEU    56      33.683  35.339  49.447  1.00  0.00           H  
ATOM    862  CB  LEU    56      33.486  33.847  51.019  1.00  0.00           C  
ATOM    863  HB2 LEU    56      34.075  33.106  51.558  1.00  0.00           H  
ATOM    864  HB3 LEU    56      33.245  34.673  51.689  1.00  0.00           H  
ATOM    865  CG  LEU    56      32.164  33.169  50.556  1.00  0.00           C  
ATOM    866  HG  LEU    56      32.406  32.316  49.923  1.00  0.00           H  
ATOM    867  CD1 LEU    56      31.486  32.704  51.842  1.00  0.00           C  
ATOM    868 HD11 LEU    56      30.545  32.242  51.547  1.00  0.00           H  
ATOM    869 HD12 LEU    56      32.114  31.975  52.354  1.00  0.00           H  
ATOM    870 HD13 LEU    56      31.215  33.487  52.550  1.00  0.00           H  
ATOM    871  CD2 LEU    56      31.316  34.146  49.837  1.00  0.00           C  
ATOM    872 HD21 LEU    56      30.309  33.729  49.863  1.00  0.00           H  
ATOM    873 HD22 LEU    56      31.302  35.059  50.433  1.00  0.00           H  
ATOM    874 HD23 LEU    56      31.621  34.271  48.798  1.00  0.00           H  
ATOM    875  C   LEU    56      35.442  35.443  50.708  1.00  0.00           C  
ATOM    876  O   LEU    56      36.535  34.917  50.987  1.00  0.00           O  
ATOM    877  N   ASP    57      35.181  36.664  51.106  1.00  0.00           N  
ATOM    878  H   ASP    57      34.237  37.012  51.007  1.00  0.00           H  
ATOM    879  CA  ASP    57      36.074  37.636  51.906  1.00  0.00           C  
ATOM    880  HA  ASP    57      35.530  38.560  52.105  1.00  0.00           H  
ATOM    881  CB  ASP    57      36.472  36.994  53.315  1.00  0.00           C  
ATOM    882  HB2 ASP    57      37.007  36.062  53.132  1.00  0.00           H  
ATOM    883  HB3 ASP    57      37.236  37.726  53.576  1.00  0.00           H  
ATOM    884  CG  ASP    57      35.437  36.748  54.384  1.00  0.00           C  
ATOM    885  OD1 ASP    57      34.276  37.239  54.317  1.00  0.00           O  
ATOM    886  OD2 ASP    57      35.783  36.138  55.401  1.00  0.00           O  
ATOM    887  C   ASP    57      37.255  38.088  51.038  1.00  0.00           C  
ATOM    888  O   ASP    57      38.260  38.639  51.505  1.00  0.00           O  
ATOM    889  N   THR    58      37.248  37.748  49.725  1.00  0.00           N  
ATOM    890  H   THR    58      36.627  37.012  49.421  1.00  0.00           H  
ATOM    891  CA  THR    58      38.069  38.371  48.666  1.00  0.00           C  
ATOM    892  HA  THR    58      39.115  38.273  48.956  1.00  0.00           H  
ATOM    893  CB  THR    58      37.926  37.703  47.297  1.00  0.00           C  
ATOM    894  HB  THR    58      36.931  37.855  46.878  1.00  0.00           H  
ATOM    895  CG2 THR    58      38.944  38.326  46.344  1.00  0.00           C  
ATOM    896 HG21 THR    58      39.926  38.341  46.816  1.00  0.00           H  
ATOM    897 HG22 THR    58      38.973  37.806  45.386  1.00  0.00           H  
ATOM    898 HG23 THR    58      38.600  39.290  45.967  1.00  0.00           H  
ATOM    899  OG1 THR    58      38.217  36.341  47.366  1.00  0.00           O  
ATOM    900  HG1 THR    58      37.392  35.873  47.513  1.00  0.00           H  
ATOM    901  C   THR    58      37.764  39.879  48.530  1.00  0.00           C  
ATOM    902  O   THR    58      36.631  40.242  48.322  1.00  0.00           O  
ATOM    903  N   GLU    59      38.759  40.757  48.641  1.00  0.00           N  
ATOM    904  H   GLU    59      39.702  40.396  48.669  1.00  0.00           H  
ATOM    905  CA  GLU    59      38.581  42.131  48.227  1.00  0.00           C  
ATOM    906  HA  GLU    59      37.577  42.533  48.362  1.00  0.00           H  
ATOM    907  CB  GLU    59      39.731  42.887  48.985  1.00  0.00           C  
ATOM    908  HB2 GLU    59      39.736  42.726  50.063  1.00  0.00           H  
ATOM    909  HB3 GLU    59      40.718  42.574  48.643  1.00  0.00           H  
ATOM    910  CG  GLU    59      39.610  44.470  48.779  1.00  0.00           C  
ATOM    911  HG2 GLU    59      39.258  44.795  47.800  1.00  0.00           H  
ATOM    912  HG3 GLU    59      38.889  44.970  49.426  1.00  0.00           H  
ATOM    913  CD  GLU    59      41.069  45.151  48.916  1.00  0.00           C  
ATOM    914  OE1 GLU    59      41.627  45.835  48.028  1.00  0.00           O  
ATOM    915  OE2 GLU    59      41.700  44.993  49.978  1.00  0.00           O  
ATOM    916  C   GLU    59      38.774  42.225  46.762  1.00  0.00           C  
ATOM    917  O   GLU    59      39.805  41.849  46.153  1.00  0.00           O  
ATOM    918  N   VAL    60      37.712  42.709  46.104  1.00  0.00           N  
ATOM    919  H   VAL    60      36.898  42.923  46.660  1.00  0.00           H  
ATOM    920  CA  VAL    60      37.498  42.810  44.633  1.00  0.00           C  
ATOM    921  HA  VAL    60      38.315  42.500  43.982  1.00  0.00           H  
ATOM    922  CB  VAL    60      36.393  41.927  44.226  1.00  0.00           C  
ATOM    923  HB  VAL    60      36.344  42.016  43.140  1.00  0.00           H  
ATOM    924  CG1 VAL    60      36.614  40.419  44.438  1.00  0.00           C  
ATOM    925 HG11 VAL    60      37.539  39.977  44.067  1.00  0.00           H  
ATOM    926 HG12 VAL    60      36.514  40.211  45.503  1.00  0.00           H  
ATOM    927 HG13 VAL    60      35.839  39.848  43.926  1.00  0.00           H  
ATOM    928  CG2 VAL    60      34.992  42.305  44.931  1.00  0.00           C  
ATOM    929 HG21 VAL    60      34.970  42.012  45.981  1.00  0.00           H  
ATOM    930 HG22 VAL    60      34.899  43.378  44.765  1.00  0.00           H  
ATOM    931 HG23 VAL    60      34.147  41.796  44.467  1.00  0.00           H  
ATOM    932  C   VAL    60      37.345  44.272  44.340  1.00  0.00           C  
ATOM    933  O   VAL    60      37.309  45.213  45.155  1.00  0.00           O  
ATOM    934  N   THR    61      37.028  44.488  43.060  1.00  0.00           N  
ATOM    935  H   THR    61      37.174  43.716  42.425  1.00  0.00           H  
ATOM    936  CA  THR    61      36.411  45.733  42.560  1.00  0.00           C  
ATOM    937  HA  THR    61      36.063  46.297  43.426  1.00  0.00           H  
ATOM    938  CB  THR    61      37.499  46.534  41.837  1.00  0.00           C  
ATOM    939  HB  THR    61      38.026  45.946  41.086  1.00  0.00           H  
ATOM    940  CG2 THR    61      37.042  47.877  41.277  1.00  0.00           C  
ATOM    941 HG21 THR    61      37.819  48.553  40.920  1.00  0.00           H  
ATOM    942 HG22 THR    61      36.420  47.780  40.387  1.00  0.00           H  
ATOM    943 HG23 THR    61      36.538  48.518  42.000  1.00  0.00           H  
ATOM    944  OG1 THR    61      38.488  46.800  42.860  1.00  0.00           O  
ATOM    945  HG1 THR    61      39.028  46.008  42.916  1.00  0.00           H  
ATOM    946  C   THR    61      35.156  45.483  41.774  1.00  0.00           C  
ATOM    947  O   THR    61      34.993  44.418  41.109  1.00  0.00           O  
ATOM    948  N   ALA    62      34.121  46.404  41.869  1.00  0.00           N  
ATOM    949  H   ALA    62      34.380  47.272  42.315  1.00  0.00           H  
ATOM    950  CA  ALA    62      32.834  46.189  41.260  1.00  0.00           C  
ATOM    951  HA  ALA    62      32.851  45.339  40.578  1.00  0.00           H  
ATOM    952  CB  ALA    62      31.828  45.605  42.318  1.00  0.00           C  
ATOM    953  HB1 ALA    62      30.875  45.420  41.823  1.00  0.00           H  
ATOM    954  HB2 ALA    62      32.113  44.691  42.839  1.00  0.00           H  
ATOM    955  HB3 ALA    62      31.701  46.346  43.107  1.00  0.00           H  
ATOM    956  C   ALA    62      32.237  47.416  40.690  1.00  0.00           C  
ATOM    957  O   ALA    62      32.577  48.549  41.052  1.00  0.00           O  
ATOM    958  N   LEU    63      31.336  47.252  39.673  1.00  0.00           N  
ATOM    959  H   LEU    63      31.065  46.297  39.486  1.00  0.00           H  
ATOM    960  CA  LEU    63      30.582  48.426  39.089  1.00  0.00           C  
ATOM    961  HA  LEU    63      31.299  49.173  38.747  1.00  0.00           H  
ATOM    962  CB  LEU    63      29.743  47.927  37.944  1.00  0.00           C  
ATOM    963  HB2 LEU    63      30.437  47.602  37.169  1.00  0.00           H  
ATOM    964  HB3 LEU    63      29.275  47.042  38.374  1.00  0.00           H  
ATOM    965  CG  LEU    63      28.633  48.810  37.283  1.00  0.00           C  
ATOM    966  HG  LEU    63      28.093  49.497  37.933  1.00  0.00           H  
ATOM    967  CD1 LEU    63      29.223  49.596  36.174  1.00  0.00           C  
ATOM    968 HD11 LEU    63      29.832  50.428  36.527  1.00  0.00           H  
ATOM    969 HD12 LEU    63      29.801  48.982  35.484  1.00  0.00           H  
ATOM    970 HD13 LEU    63      28.487  50.232  35.683  1.00  0.00           H  
ATOM    971  CD2 LEU    63      27.378  47.953  36.790  1.00  0.00           C  
ATOM    972 HD21 LEU    63      26.648  48.613  36.320  1.00  0.00           H  
ATOM    973 HD22 LEU    63      27.726  47.143  36.149  1.00  0.00           H  
ATOM    974 HD23 LEU    63      26.863  47.590  37.680  1.00  0.00           H  
ATOM    975  C   LEU    63      29.753  49.127  40.082  1.00  0.00           C  
ATOM    976  O   LEU    63      29.057  48.419  40.803  1.00  0.00           O  
ATOM    977  N   SER    64      29.715  50.448  40.207  1.00  0.00           N  
ATOM    978  H   SER    64      30.400  50.974  39.682  1.00  0.00           H  
ATOM    979  CA  SER    64      28.967  51.275  41.142  1.00  0.00           C  
ATOM    980  HA  SER    64      28.962  50.749  42.097  1.00  0.00           H  
ATOM    981  CB  SER    64      29.722  52.619  41.308  1.00  0.00           C  
ATOM    982  HB2 SER    64      29.658  53.094  40.329  1.00  0.00           H  
ATOM    983  HB3 SER    64      29.258  53.293  42.028  1.00  0.00           H  
ATOM    984  OG  SER    64      31.072  52.357  41.637  1.00  0.00           O  
ATOM    985  HG  SER    64      31.439  53.199  41.918  1.00  0.00           H  
ATOM    986  C   SER    64      27.444  51.416  40.827  1.00  0.00           C  
ATOM    987  O   SER    64      26.901  52.494  40.880  1.00  0.00           O  
ATOM    988  N   GLU    65      26.796  50.354  40.459  1.00  0.00           N  
ATOM    989  H   GLU    65      27.355  49.514  40.404  1.00  0.00           H  
ATOM    990  CA  GLU    65      25.526  50.185  39.689  1.00  0.00           C  
ATOM    991  HA  GLU    65      25.502  49.104  39.556  1.00  0.00           H  
ATOM    992  CB  GLU    65      24.266  50.545  40.532  1.00  0.00           C  
ATOM    993  HB2 GLU    65      24.225  51.627  40.659  1.00  0.00           H  
ATOM    994  HB3 GLU    65      23.417  50.322  39.885  1.00  0.00           H  
ATOM    995  CG  GLU    65      24.251  49.714  41.801  1.00  0.00           C  
ATOM    996  HG2 GLU    65      23.392  49.062  41.640  1.00  0.00           H  
ATOM    997  HG3 GLU    65      25.036  48.958  41.833  1.00  0.00           H  
ATOM    998  CD  GLU    65      24.317  50.566  43.061  1.00  0.00           C  
ATOM    999  OE1 GLU    65      23.264  50.695  43.633  1.00  0.00           O  
ATOM   1000  OE2 GLU    65      25.416  51.111  43.493  1.00  0.00           O  
ATOM   1001  C   GLU    65      25.494  50.835  38.255  1.00  0.00           C  
ATOM   1002  O   GLU    65      24.983  50.169  37.424  1.00  0.00           O  
ATOM   1003  N   ASP    66      26.066  52.015  38.047  1.00  0.00           N  
ATOM   1004  H   ASP    66      26.492  52.499  38.825  1.00  0.00           H  
ATOM   1005  CA  ASP    66      26.250  52.663  36.725  1.00  0.00           C  
ATOM   1006  HA  ASP    66      26.374  51.784  36.092  1.00  0.00           H  
ATOM   1007  CB  ASP    66      24.968  53.338  36.278  1.00  0.00           C  
ATOM   1008  HB2 ASP    66      24.022  52.899  36.598  1.00  0.00           H  
ATOM   1009  HB3 ASP    66      24.925  54.349  36.684  1.00  0.00           H  
ATOM   1010  CG  ASP    66      24.725  53.340  34.725  1.00  0.00           C  
ATOM   1011  OD1 ASP    66      23.829  54.045  34.276  1.00  0.00           O  
ATOM   1012  OD2 ASP    66      25.510  52.601  34.061  1.00  0.00           O  
ATOM   1013  C   ASP    66      27.539  53.561  36.520  1.00  0.00           C  
ATOM   1014  O   ASP    66      28.064  54.163  37.533  1.00  0.00           O  
ATOM   1015  N   GLU    67      27.989  53.766  35.292  1.00  0.00           N  
ATOM   1016  H   GLU    67      27.293  53.401  34.658  1.00  0.00           H  
ATOM   1017  CA  GLU    67      29.217  54.349  34.670  1.00  0.00           C  
ATOM   1018  HA  GLU    67      29.474  53.862  33.729  1.00  0.00           H  
ATOM   1019  CB  GLU    67      28.910  55.840  34.237  1.00  0.00           C  
ATOM   1020  HB2 GLU    67      28.275  56.293  34.998  1.00  0.00           H  
ATOM   1021  HB3 GLU    67      29.855  56.380  34.182  1.00  0.00           H  
ATOM   1022  CG  GLU    67      28.117  55.848  32.940  1.00  0.00           C  
ATOM   1023  HG2 GLU    67      27.291  55.139  32.988  1.00  0.00           H  
ATOM   1024  HG3 GLU    67      27.670  56.825  32.760  1.00  0.00           H  
ATOM   1025  CD  GLU    67      29.078  55.527  31.772  1.00  0.00           C  
ATOM   1026  OE1 GLU    67      30.187  56.064  31.646  1.00  0.00           O  
ATOM   1027  OE2 GLU    67      28.607  54.777  30.835  1.00  0.00           O  
ATOM   1028  C   GLU    67      30.593  54.355  35.413  1.00  0.00           C  
ATOM   1029  O   GLU    67      31.605  54.659  34.794  1.00  0.00           O  
ATOM   1030  N   TYR    68      30.630  54.051  36.711  1.00  0.00           N  
ATOM   1031  H   TYR    68      29.726  53.853  37.113  1.00  0.00           H  
ATOM   1032  CA  TYR    68      31.819  54.158  37.544  1.00  0.00           C  
ATOM   1033  HA  TYR    68      32.684  54.318  36.901  1.00  0.00           H  
ATOM   1034  CB  TYR    68      31.617  55.264  38.640  1.00  0.00           C  
ATOM   1035  HB2 TYR    68      30.786  54.964  39.279  1.00  0.00           H  
ATOM   1036  HB3 TYR    68      32.493  55.351  39.284  1.00  0.00           H  
ATOM   1037  CG  TYR    68      31.253  56.598  37.996  1.00  0.00           C  
ATOM   1038  CD1 TYR    68      29.940  57.177  37.941  1.00  0.00           C  
ATOM   1039  HD1 TYR    68      29.073  56.731  38.407  1.00  0.00           H  
ATOM   1040  CE1 TYR    68      29.669  58.379  37.320  1.00  0.00           C  
ATOM   1041  HE1 TYR    68      28.670  58.717  37.089  1.00  0.00           H  
ATOM   1042  CZ  TYR    68      30.732  59.068  36.788  1.00  0.00           C  
ATOM   1043  OH  TYR    68      30.526  60.141  35.980  1.00  0.00           O  
ATOM   1044  HH  TYR    68      29.755  60.128  35.408  1.00  0.00           H  
ATOM   1045  CE2 TYR    68      32.088  58.658  36.939  1.00  0.00           C  
ATOM   1046  HE2 TYR    68      32.846  59.340  36.582  1.00  0.00           H  
ATOM   1047  CD2 TYR    68      32.353  57.426  37.550  1.00  0.00           C  
ATOM   1048  HD2 TYR    68      33.380  57.105  37.643  1.00  0.00           H  
ATOM   1049  C   TYR    68      32.158  52.821  38.263  1.00  0.00           C  
ATOM   1050  O   TYR    68      31.298  52.007  38.500  1.00  0.00           O  
ATOM   1051  N   PHE    69      33.399  52.679  38.799  1.00  0.00           N  
ATOM   1052  H   PHE    69      33.990  53.491  38.691  1.00  0.00           H  
ATOM   1053  CA  PHE    69      33.866  51.443  39.517  1.00  0.00           C  
ATOM   1054  HA  PHE    69      32.976  50.844  39.711  1.00  0.00           H  
ATOM   1055  CB  PHE    69      34.851  50.667  38.562  1.00  0.00           C  
ATOM   1056  HB2 PHE    69      35.456  51.412  38.045  1.00  0.00           H  
ATOM   1057  HB3 PHE    69      35.677  50.174  39.076  1.00  0.00           H  
ATOM   1058  CG  PHE    69      34.124  49.731  37.680  1.00  0.00           C  
ATOM   1059  CD1 PHE    69      34.114  48.397  38.089  1.00  0.00           C  
ATOM   1060  HD1 PHE    69      34.640  48.092  38.982  1.00  0.00           H  
ATOM   1061  CE1 PHE    69      33.607  47.391  37.235  1.00  0.00           C  
ATOM   1062  HE1 PHE    69      33.700  46.328  37.403  1.00  0.00           H  
ATOM   1063  CZ  PHE    69      32.968  47.691  36.053  1.00  0.00           C  
ATOM   1064  HZ  PHE    69      32.466  46.890  35.530  1.00  0.00           H  
ATOM   1065  CE2 PHE    69      32.934  49.006  35.637  1.00  0.00           C  
ATOM   1066  HE2 PHE    69      32.453  49.313  34.721  1.00  0.00           H  
ATOM   1067  CD2 PHE    69      33.549  50.026  36.398  1.00  0.00           C  
ATOM   1068  HD2 PHE    69      33.697  51.033  36.038  1.00  0.00           H  
ATOM   1069  C   PHE    69      34.573  51.705  40.873  1.00  0.00           C  
ATOM   1070  O   PHE    69      35.343  52.677  41.044  1.00  0.00           O  
ATOM   1071  N   SER    70      34.383  50.860  41.886  1.00  0.00           N  
ATOM   1072  H   SER    70      33.851  50.029  41.670  1.00  0.00           H  
ATOM   1073  CA  SER    70      34.939  50.903  43.269  1.00  0.00           C  
ATOM   1074  HA  SER    70      35.959  51.232  43.073  1.00  0.00           H  
ATOM   1075  CB  SER    70      34.092  51.866  44.059  1.00  0.00           C  
ATOM   1076  HB2 SER    70      34.384  51.784  45.106  1.00  0.00           H  
ATOM   1077  HB3 SER    70      34.217  52.896  43.727  1.00  0.00           H  
ATOM   1078  OG  SER    70      32.708  51.462  43.930  1.00  0.00           O  
ATOM   1079  HG  SER    70      32.325  51.927  43.182  1.00  0.00           H  
ATOM   1080  C   SER    70      35.064  49.571  43.927  1.00  0.00           C  
ATOM   1081  O   SER    70      34.480  48.575  43.597  1.00  0.00           O  
ATOM   1082  N   ALA    71      35.957  49.615  44.965  1.00  0.00           N  
ATOM   1083  H   ALA    71      36.478  50.436  45.239  1.00  0.00           H  
ATOM   1084  CA  ALA    71      36.122  48.387  45.877  1.00  0.00           C  
ATOM   1085  HA  ALA    71      36.227  47.636  45.094  1.00  0.00           H  
ATOM   1086  CB  ALA    71      37.446  48.556  46.628  1.00  0.00           C  
ATOM   1087  HB1 ALA    71      38.203  48.937  45.943  1.00  0.00           H  
ATOM   1088  HB2 ALA    71      37.367  49.300  47.421  1.00  0.00           H  
ATOM   1089  HB3 ALA    71      37.749  47.597  47.048  1.00  0.00           H  
ATOM   1090  C   ALA    71      34.901  48.036  46.710  1.00  0.00           C  
ATOM   1091  O   ALA    71      34.281  48.912  47.295  1.00  0.00           O  
ATOM   1092  N   GLY    72      34.757  46.694  46.855  1.00  0.00           N  
ATOM   1093  H   GLY    72      35.279  46.101  46.226  1.00  0.00           H  
ATOM   1094  CA  GLY    72      34.038  46.061  47.986  1.00  0.00           C  
ATOM   1095  HA2 GLY    72      34.250  46.582  48.920  1.00  0.00           H  
ATOM   1096  HA3 GLY    72      32.976  46.009  47.750  1.00  0.00           H  
ATOM   1097  C   GLY    72      34.551  44.619  48.002  1.00  0.00           C  
ATOM   1098  O   GLY    72      35.461  44.221  47.275  1.00  0.00           O  
ATOM   1099  N   VAL    73      33.874  43.833  48.884  1.00  0.00           N  
ATOM   1100  H   VAL    73      33.013  44.208  49.256  1.00  0.00           H  
ATOM   1101  CA  VAL    73      34.319  42.498  49.457  1.00  0.00           C  
ATOM   1102  HA  VAL    73      35.265  42.125  49.066  1.00  0.00           H  
ATOM   1103  CB  VAL    73      34.881  42.618  50.900  1.00  0.00           C  
ATOM   1104  HB  VAL    73      34.021  42.965  51.473  1.00  0.00           H  
ATOM   1105  CG1 VAL    73      35.423  41.360  51.522  1.00  0.00           C  
ATOM   1106 HG11 VAL    73      36.284  40.970  50.980  1.00  0.00           H  
ATOM   1107 HG12 VAL    73      35.737  41.655  52.523  1.00  0.00           H  
ATOM   1108 HG13 VAL    73      34.613  40.645  51.670  1.00  0.00           H  
ATOM   1109  CG2 VAL    73      35.990  43.653  51.146  1.00  0.00           C  
ATOM   1110 HG21 VAL    73      37.008  43.310  50.961  1.00  0.00           H  
ATOM   1111 HG22 VAL    73      35.863  44.551  50.541  1.00  0.00           H  
ATOM   1112 HG23 VAL    73      36.055  43.899  52.206  1.00  0.00           H  
ATOM   1113  C   VAL    73      33.259  41.339  49.246  1.00  0.00           C  
ATOM   1114  O   VAL    73      32.078  41.621  49.541  1.00  0.00           O  
ATOM   1115  N   VAL    74      33.643  40.139  48.849  1.00  0.00           N  
ATOM   1116  H   VAL    74      34.617  39.984  48.633  1.00  0.00           H  
ATOM   1117  CA  VAL    74      32.634  39.108  48.490  1.00  0.00           C  
ATOM   1118  HA  VAL    74      31.785  39.527  47.950  1.00  0.00           H  
ATOM   1119  CB  VAL    74      33.244  38.054  47.557  1.00  0.00           C  
ATOM   1120  HB  VAL    74      34.119  37.628  48.048  1.00  0.00           H  
ATOM   1121  CG1 VAL    74      32.175  37.022  47.209  1.00  0.00           C  
ATOM   1122 HG11 VAL    74      32.525  36.344  46.430  1.00  0.00           H  
ATOM   1123 HG12 VAL    74      32.040  36.403  48.096  1.00  0.00           H  
ATOM   1124 HG13 VAL    74      31.185  37.331  46.874  1.00  0.00           H  
ATOM   1125  CG2 VAL    74      33.785  38.649  46.240  1.00  0.00           C  
ATOM   1126 HG21 VAL    74      34.647  39.255  46.517  1.00  0.00           H  
ATOM   1127 HG22 VAL    74      34.005  37.858  45.523  1.00  0.00           H  
ATOM   1128 HG23 VAL    74      33.042  39.257  45.723  1.00  0.00           H  
ATOM   1129  C   VAL    74      32.175  38.418  49.716  1.00  0.00           C  
ATOM   1130  O   VAL    74      32.942  38.045  50.588  1.00  0.00           O  
ATOM   1131  N   LYS    75      30.875  38.476  49.876  1.00  0.00           N  
ATOM   1132  H   LYS    75      30.395  39.014  49.168  1.00  0.00           H  
ATOM   1133  CA  LYS    75      30.103  38.068  51.069  1.00  0.00           C  
ATOM   1134  HA  LYS    75      30.658  37.493  51.811  1.00  0.00           H  
ATOM   1135  CB  LYS    75      29.554  39.304  51.866  1.00  0.00           C  
ATOM   1136  HB2 LYS    75      29.068  40.023  51.206  1.00  0.00           H  
ATOM   1137  HB3 LYS    75      28.771  39.052  52.581  1.00  0.00           H  
ATOM   1138  CG  LYS    75      30.525  40.268  52.634  1.00  0.00           C  
ATOM   1139  HG2 LYS    75      31.211  40.701  51.906  1.00  0.00           H  
ATOM   1140  HG3 LYS    75      30.072  41.116  53.149  1.00  0.00           H  
ATOM   1141  CD  LYS    75      31.424  39.539  53.647  1.00  0.00           C  
ATOM   1142  HD2 LYS    75      30.774  39.097  54.402  1.00  0.00           H  
ATOM   1143  HD3 LYS    75      31.938  38.769  53.071  1.00  0.00           H  
ATOM   1144  CE  LYS    75      32.389  40.421  54.442  1.00  0.00           C  
ATOM   1145  HE2 LYS    75      32.912  41.000  53.681  1.00  0.00           H  
ATOM   1146  HE3 LYS    75      31.861  41.184  55.013  1.00  0.00           H  
ATOM   1147  NZ  LYS    75      33.307  39.626  55.222  1.00  0.00           N  
ATOM   1148  HZ1 LYS    75      33.781  38.869  54.750  1.00  0.00           H  
ATOM   1149  HZ2 LYS    75      34.103  40.130  55.584  1.00  0.00           H  
ATOM   1150  HZ3 LYS    75      32.874  39.257  56.056  1.00  0.00           H  
ATOM   1151  C   LYS    75      28.939  37.156  50.710  1.00  0.00           C  
ATOM   1152  O   LYS    75      28.145  36.846  51.544  1.00  0.00           O  
ATOM   1153  N   GLY    76      28.989  36.655  49.472  1.00  0.00           N  
ATOM   1154  H   GLY    76      29.642  37.039  48.804  1.00  0.00           H  
ATOM   1155  CA  GLY    76      28.110  35.589  49.029  1.00  0.00           C  
ATOM   1156  HA2 GLY    76      28.484  34.710  49.554  1.00  0.00           H  
ATOM   1157  HA3 GLY    76      27.093  35.733  49.395  1.00  0.00           H  
ATOM   1158  C   GLY    76      27.945  35.320  47.527  1.00  0.00           C  
ATOM   1159  O   GLY    76      28.473  36.025  46.657  1.00  0.00           O  
ATOM   1160  N   HIE    77      27.168  34.307  47.111  1.00  0.00           N  
ATOM   1161  H   HIE    77      26.639  33.816  47.818  1.00  0.00           H  
ATOM   1162  CA  HIE    77      26.972  33.937  45.673  1.00  0.00           C  
ATOM   1163  HA  HIE    77      27.198  34.794  45.039  1.00  0.00           H  
ATOM   1164  CB  HIE    77      27.911  32.802  45.358  1.00  0.00           C  
ATOM   1165  HB2 HIE    77      27.509  31.921  45.859  1.00  0.00           H  
ATOM   1166  HB3 HIE    77      27.873  32.524  44.305  1.00  0.00           H  
ATOM   1167  CG  HIE    77      29.320  33.067  45.744  1.00  0.00           C  
ATOM   1168  ND1 HIE    77      30.059  32.300  46.634  1.00  0.00           N  
ATOM   1169  CE1 HIE    77      31.300  32.829  46.687  1.00  0.00           C  
ATOM   1170  HE1 HIE    77      32.084  32.406  47.297  1.00  0.00           H  
ATOM   1171  NE2 HIE    77      31.442  33.744  45.724  1.00  0.00           N  
ATOM   1172  HE2 HIE    77      32.291  34.271  45.576  1.00  0.00           H  
ATOM   1173  CD2 HIE    77      30.243  33.961  45.096  1.00  0.00           C  
ATOM   1174  HD2 HIE    77      30.019  34.734  44.375  1.00  0.00           H  
ATOM   1175  C   HIE    77      25.558  33.387  45.434  1.00  0.00           C  
ATOM   1176  O   HIE    77      24.933  32.934  46.403  1.00  0.00           O  
ATOM   1177  N   ARG    78      25.022  33.305  44.207  1.00  0.00           N  
ATOM   1178  H   ARG    78      25.575  33.679  43.450  1.00  0.00           H  
ATOM   1179  CA  ARG    78      23.818  32.458  43.811  1.00  0.00           C  
ATOM   1180  HA  ARG    78      23.886  31.499  44.324  1.00  0.00           H  
ATOM   1181  CB  ARG    78      22.444  33.120  44.194  1.00  0.00           C  
ATOM   1182  HB2 ARG    78      22.566  33.702  45.107  1.00  0.00           H  
ATOM   1183  HB3 ARG    78      22.194  33.909  43.484  1.00  0.00           H  
ATOM   1184  CG  ARG    78      21.416  31.942  44.294  1.00  0.00           C  
ATOM   1185  HG2 ARG    78      21.131  31.537  43.323  1.00  0.00           H  
ATOM   1186  HG3 ARG    78      21.848  31.126  44.875  1.00  0.00           H  
ATOM   1187  CD  ARG    78      20.105  32.464  45.006  1.00  0.00           C  
ATOM   1188  HD2 ARG    78      20.381  32.471  46.060  1.00  0.00           H  
ATOM   1189  HD3 ARG    78      19.890  33.468  44.640  1.00  0.00           H  
ATOM   1190  NE  ARG    78      19.099  31.492  44.653  1.00  0.00           N  
ATOM   1191  HE  ARG    78      18.979  30.650  45.198  1.00  0.00           H  
ATOM   1192  CZ  ARG    78      18.301  31.497  43.621  1.00  0.00           C  
ATOM   1193  NH1 ARG    78      18.245  32.435  42.718  1.00  0.00           N  
ATOM   1194 HH11 ARG    78      18.823  33.260  42.784  1.00  0.00           H  
ATOM   1195 HH12 ARG    78      17.683  32.259  41.897  1.00  0.00           H  
ATOM   1196  NH2 ARG    78      17.700  30.360  43.333  1.00  0.00           N  
ATOM   1197 HH21 ARG    78      17.850  29.558  43.927  1.00  0.00           H  
ATOM   1198 HH22 ARG    78      17.097  30.310  42.524  1.00  0.00           H  
ATOM   1199  C   ARG    78      23.855  32.089  42.371  1.00  0.00           C  
ATOM   1200  O   ARG    78      24.273  32.844  41.510  1.00  0.00           O  
ATOM   1201  N   LYS    79      23.433  30.925  42.006  1.00  0.00           N  
ATOM   1202  H   LYS    79      23.233  30.243  42.725  1.00  0.00           H  
ATOM   1203  CA  LYS    79      23.090  30.439  40.580  1.00  0.00           C  
ATOM   1204  HA  LYS    79      23.575  31.130  39.891  1.00  0.00           H  
ATOM   1205  CB  LYS    79      23.637  29.041  40.298  1.00  0.00           C  
ATOM   1206  HB2 LYS    79      23.295  28.392  41.104  1.00  0.00           H  
ATOM   1207  HB3 LYS    79      23.307  28.578  39.369  1.00  0.00           H  
ATOM   1208  CG  LYS    79      25.184  28.995  40.409  1.00  0.00           C  
ATOM   1209  HG2 LYS    79      25.588  29.631  39.620  1.00  0.00           H  
ATOM   1210  HG3 LYS    79      25.390  29.450  41.378  1.00  0.00           H  
ATOM   1211  CD  LYS    79      25.718  27.588  40.257  1.00  0.00           C  
ATOM   1212  HD2 LYS    79      25.481  26.965  41.120  1.00  0.00           H  
ATOM   1213  HD3 LYS    79      25.216  27.150  39.395  1.00  0.00           H  
ATOM   1214  CE  LYS    79      27.228  27.568  39.961  1.00  0.00           C  
ATOM   1215  HE2 LYS    79      27.520  28.250  39.162  1.00  0.00           H  
ATOM   1216  HE3 LYS    79      27.748  27.983  40.825  1.00  0.00           H  
ATOM   1217  NZ  LYS    79      27.663  26.150  39.776  1.00  0.00           N  
ATOM   1218  HZ1 LYS    79      28.666  26.169  39.658  1.00  0.00           H  
ATOM   1219  HZ2 LYS    79      27.402  25.546  40.542  1.00  0.00           H  
ATOM   1220  HZ3 LYS    79      27.241  25.838  38.913  1.00  0.00           H  
ATOM   1221  C   LYS    79      21.702  30.562  40.211  1.00  0.00           C  
ATOM   1222  O   LYS    79      20.872  30.031  40.910  1.00  0.00           O  
ATOM   1223  N   GLU    80      21.312  31.248  39.112  1.00  0.00           N  
ATOM   1224  H   GLU    80      22.152  31.535  38.630  1.00  0.00           H  
ATOM   1225  CA  GLU    80      20.010  31.668  38.643  1.00  0.00           C  
ATOM   1226  HA  GLU    80      19.313  30.918  39.017  1.00  0.00           H  
ATOM   1227  CB  GLU    80      19.571  32.950  39.421  1.00  0.00           C  
ATOM   1228  HB2 GLU    80      19.571  32.764  40.495  1.00  0.00           H  
ATOM   1229  HB3 GLU    80      20.312  33.720  39.206  1.00  0.00           H  
ATOM   1230  CG  GLU    80      18.090  33.384  39.038  1.00  0.00           C  
ATOM   1231  HG2 GLU    80      17.816  34.353  39.455  1.00  0.00           H  
ATOM   1232  HG3 GLU    80      18.125  33.601  37.970  1.00  0.00           H  
ATOM   1233  CD  GLU    80      17.114  32.222  39.424  1.00  0.00           C  
ATOM   1234  OE1 GLU    80      16.554  31.585  38.520  1.00  0.00           O  
ATOM   1235  OE2 GLU    80      16.705  32.024  40.610  1.00  0.00           O  
ATOM   1236  C   GLU    80      19.787  31.916  37.092  1.00  0.00           C  
ATOM   1237  O   GLU    80      20.473  32.713  36.464  1.00  0.00           O  
ATOM   1238  N   SER    81      18.808  31.168  36.572  1.00  0.00           N  
ATOM   1239  H   SER    81      18.389  30.588  37.285  1.00  0.00           H  
ATOM   1240  CA  SER    81      18.343  31.212  35.145  1.00  0.00           C  
ATOM   1241  HA  SER    81      17.962  30.205  34.973  1.00  0.00           H  
ATOM   1242  CB  SER    81      17.273  32.305  34.932  1.00  0.00           C  
ATOM   1243  HB2 SER    81      17.623  33.279  35.274  1.00  0.00           H  
ATOM   1244  HB3 SER    81      16.947  32.307  33.892  1.00  0.00           H  
ATOM   1245  OG  SER    81      16.170  31.966  35.759  1.00  0.00           O  
ATOM   1246  HG  SER    81      16.413  32.312  36.621  1.00  0.00           H  
ATOM   1247  C   SER    81      19.361  31.261  34.053  1.00  0.00           C  
ATOM   1248  O   SER    81      19.127  31.861  33.020  1.00  0.00           O  
ATOM   1249  N   GLY    82      20.508  30.592  34.266  1.00  0.00           N  
ATOM   1250  H   GLY    82      20.595  30.018  35.093  1.00  0.00           H  
ATOM   1251  CA  GLY    82      21.673  30.592  33.332  1.00  0.00           C  
ATOM   1252  HA2 GLY    82      21.859  29.569  33.005  1.00  0.00           H  
ATOM   1253  HA3 GLY    82      21.330  31.245  32.530  1.00  0.00           H  
ATOM   1254  C   GLY    82      22.934  31.285  33.835  1.00  0.00           C  
ATOM   1255  O   GLY    82      23.961  31.242  33.215  1.00  0.00           O  
ATOM   1256  N   GLU    83      22.966  31.869  35.016  1.00  0.00           N  
ATOM   1257  H   GLU    83      22.136  31.807  35.589  1.00  0.00           H  
ATOM   1258  CA  GLU    83      24.051  32.749  35.439  1.00  0.00           C  
ATOM   1259  HA  GLU    83      24.938  32.582  34.828  1.00  0.00           H  
ATOM   1260  CB  GLU    83      23.572  34.190  35.230  1.00  0.00           C  
ATOM   1261  HB2 GLU    83      22.548  34.231  35.602  1.00  0.00           H  
ATOM   1262  HB3 GLU    83      24.181  35.002  35.629  1.00  0.00           H  
ATOM   1263  CG  GLU    83      23.330  34.708  33.762  1.00  0.00           C  
ATOM   1264  HG2 GLU    83      22.484  34.087  33.466  1.00  0.00           H  
ATOM   1265  HG3 GLU    83      23.076  35.768  33.794  1.00  0.00           H  
ATOM   1266  CD  GLU    83      24.496  34.512  32.816  1.00  0.00           C  
ATOM   1267  OE1 GLU    83      24.396  34.450  31.583  1.00  0.00           O  
ATOM   1268  OE2 GLU    83      25.626  34.490  33.410  1.00  0.00           O  
ATOM   1269  C   GLU    83      24.410  32.443  36.939  1.00  0.00           C  
ATOM   1270  O   GLU    83      23.550  32.135  37.746  1.00  0.00           O  
ATOM   1271  N   LEU    84      25.690  32.505  37.287  1.00  0.00           N  
ATOM   1272  H   LEU    84      26.377  32.599  36.553  1.00  0.00           H  
ATOM   1273  CA  LEU    84      26.131  32.881  38.646  1.00  0.00           C  
ATOM   1274  HA  LEU    84      25.420  32.421  39.333  1.00  0.00           H  
ATOM   1275  CB  LEU    84      27.540  32.284  38.880  1.00  0.00           C  
ATOM   1276  HB2 LEU    84      27.498  31.195  38.861  1.00  0.00           H  
ATOM   1277  HB3 LEU    84      28.078  32.597  37.985  1.00  0.00           H  
ATOM   1278  CG  LEU    84      28.335  32.724  40.081  1.00  0.00           C  
ATOM   1279  HG  LEU    84      28.319  33.808  40.193  1.00  0.00           H  
ATOM   1280  CD1 LEU    84      27.982  32.067  41.337  1.00  0.00           C  
ATOM   1281 HD11 LEU    84      26.894  32.104  41.392  1.00  0.00           H  
ATOM   1282 HD12 LEU    84      28.217  31.003  41.327  1.00  0.00           H  
ATOM   1283 HD13 LEU    84      28.440  32.676  42.116  1.00  0.00           H  
ATOM   1284  CD2 LEU    84      29.805  32.355  39.819  1.00  0.00           C  
ATOM   1285 HD21 LEU    84      29.832  31.293  39.575  1.00  0.00           H  
ATOM   1286 HD22 LEU    84      30.304  33.032  39.126  1.00  0.00           H  
ATOM   1287 HD23 LEU    84      30.341  32.465  40.761  1.00  0.00           H  
ATOM   1288  C   LEU    84      25.980  34.385  38.908  1.00  0.00           C  
ATOM   1289  O   LEU    84      26.246  35.220  38.038  1.00  0.00           O  
ATOM   1290  N   TYR    85      25.653  34.704  40.068  1.00  0.00           N  
ATOM   1291  H   TYR    85      25.327  34.008  40.723  1.00  0.00           H  
ATOM   1292  CA  TYR    85      25.647  36.029  40.679  1.00  0.00           C  
ATOM   1293  HA  TYR    85      25.898  36.776  39.926  1.00  0.00           H  
ATOM   1294  CB  TYR    85      24.268  36.529  41.050  1.00  0.00           C  
ATOM   1295  HB2 TYR    85      23.834  35.733  41.656  1.00  0.00           H  
ATOM   1296  HB3 TYR    85      24.464  37.379  41.703  1.00  0.00           H  
ATOM   1297  CG  TYR    85      23.410  37.031  39.871  1.00  0.00           C  
ATOM   1298  CD1 TYR    85      22.698  36.051  39.159  1.00  0.00           C  
ATOM   1299  HD1 TYR    85      22.898  35.001  39.311  1.00  0.00           H  
ATOM   1300  CE1 TYR    85      21.656  36.403  38.271  1.00  0.00           C  
ATOM   1301  HE1 TYR    85      21.157  35.627  37.709  1.00  0.00           H  
ATOM   1302  CZ  TYR    85      21.143  37.793  38.320  1.00  0.00           C  
ATOM   1303  OH  TYR    85      20.259  38.162  37.461  1.00  0.00           O  
ATOM   1304  HH  TYR    85      19.530  37.552  37.329  1.00  0.00           H  
ATOM   1305  CE2 TYR    85      21.922  38.784  39.082  1.00  0.00           C  
ATOM   1306  HE2 TYR    85      21.507  39.781  39.050  1.00  0.00           H  
ATOM   1307  CD2 TYR    85      22.976  38.370  39.864  1.00  0.00           C  
ATOM   1308  HD2 TYR    85      23.460  39.152  40.432  1.00  0.00           H  
ATOM   1309  C   TYR    85      26.545  36.151  41.910  1.00  0.00           C  
ATOM   1310  O   TYR    85      26.489  35.198  42.739  1.00  0.00           O  
ATOM   1311  N   TYR    86      27.379  37.170  42.042  1.00  0.00           N  
ATOM   1312  H   TYR    86      27.337  37.887  41.332  1.00  0.00           H  
ATOM   1313  CA  TYR    86      28.135  37.546  43.255  1.00  0.00           C  
ATOM   1314  HA  TYR    86      28.322  36.620  43.798  1.00  0.00           H  
ATOM   1315  CB  TYR    86      29.450  38.227  42.887  1.00  0.00           C  
ATOM   1316  HB2 TYR    86      29.249  39.043  42.194  1.00  0.00           H  
ATOM   1317  HB3 TYR    86      29.903  38.754  43.727  1.00  0.00           H  
ATOM   1318  CG  TYR    86      30.493  37.336  42.321  1.00  0.00           C  
ATOM   1319  CD1 TYR    86      30.528  37.173  40.938  1.00  0.00           C  
ATOM   1320  HD1 TYR    86      29.852  37.691  40.274  1.00  0.00           H  
ATOM   1321  CE1 TYR    86      31.467  36.364  40.392  1.00  0.00           C  
ATOM   1322  HE1 TYR    86      31.538  36.255  39.320  1.00  0.00           H  
ATOM   1323  CZ  TYR    86      32.320  35.552  41.247  1.00  0.00           C  
ATOM   1324  OH  TYR    86      33.184  34.663  40.733  1.00  0.00           O  
ATOM   1325  HH  TYR    86      33.267  34.820  39.790  1.00  0.00           H  
ATOM   1326  CE2 TYR    86      32.214  35.687  42.581  1.00  0.00           C  
ATOM   1327  HE2 TYR    86      32.860  35.077  43.194  1.00  0.00           H  
ATOM   1328  CD2 TYR    86      31.369  36.626  43.156  1.00  0.00           C  
ATOM   1329  HD2 TYR    86      31.410  36.845  44.213  1.00  0.00           H  
ATOM   1330  C   TYR    86      27.503  38.549  44.116  1.00  0.00           C  
ATOM   1331  O   TYR    86      27.148  39.627  43.667  1.00  0.00           O  
ATOM   1332  N   SER    87      27.530  38.377  45.478  1.00  0.00           N  
ATOM   1333  H   SER    87      27.941  37.538  45.862  1.00  0.00           H  
ATOM   1334  CA  SER    87      27.142  39.413  46.457  1.00  0.00           C  
ATOM   1335  HA  SER    87      26.487  40.165  46.015  1.00  0.00           H  
ATOM   1336  CB  SER    87      26.271  38.774  47.484  1.00  0.00           C  
ATOM   1337  HB2 SER    87      25.290  38.572  47.053  1.00  0.00           H  
ATOM   1338  HB3 SER    87      26.726  37.824  47.766  1.00  0.00           H  
ATOM   1339  OG  SER    87      26.169  39.513  48.739  1.00  0.00           O  
ATOM   1340  HG  SER    87      25.360  40.028  48.706  1.00  0.00           H  
ATOM   1341  C   SER    87      28.356  40.086  47.121  1.00  0.00           C  
ATOM   1342  O   SER    87      29.230  39.486  47.735  1.00  0.00           O  
ATOM   1343  N   ILE    88      28.378  41.402  46.993  1.00  0.00           N  
ATOM   1344  H   ILE    88      27.556  41.896  46.675  1.00  0.00           H  
ATOM   1345  CA  ILE    88      29.330  42.285  47.492  1.00  0.00           C  
ATOM   1346  HA  ILE    88      30.258  41.771  47.743  1.00  0.00           H  
ATOM   1347  CB  ILE    88      29.806  43.264  46.397  1.00  0.00           C  
ATOM   1348  HB  ILE    88      28.881  43.813  46.224  1.00  0.00           H  
ATOM   1349  CG2 ILE    88      31.086  44.064  46.788  1.00  0.00           C  
ATOM   1350 HG21 ILE    88      31.425  44.630  45.921  1.00  0.00           H  
ATOM   1351 HG22 ILE    88      30.826  44.759  47.586  1.00  0.00           H  
ATOM   1352 HG23 ILE    88      31.830  43.309  47.044  1.00  0.00           H  
ATOM   1353  CG1 ILE    88      30.239  42.533  45.118  1.00  0.00           C  
ATOM   1354 HG12 ILE    88      29.318  42.059  44.778  1.00  0.00           H  
ATOM   1355 HG13 ILE    88      30.565  43.199  44.319  1.00  0.00           H  
ATOM   1356  CD1 ILE    88      31.321  41.455  45.257  1.00  0.00           C  
ATOM   1357 HD11 ILE    88      30.992  40.713  45.985  1.00  0.00           H  
ATOM   1358 HD12 ILE    88      31.582  41.080  44.267  1.00  0.00           H  
ATOM   1359 HD13 ILE    88      32.183  42.016  45.618  1.00  0.00           H  
ATOM   1360  C   ILE    88      28.790  43.070  48.774  1.00  0.00           C  
ATOM   1361  O   ILE    88      27.626  43.349  48.916  1.00  0.00           O  
ATOM   1362  N   GLU    89      29.698  43.260  49.701  1.00  0.00           N  
ATOM   1363  H   GLU    89      30.668  43.083  49.480  1.00  0.00           H  
ATOM   1364  CA  GLU    89      29.547  44.354  50.651  1.00  0.00           C  
ATOM   1365  HA  GLU    89      28.494  44.633  50.597  1.00  0.00           H  
ATOM   1366  CB  GLU    89      29.717  43.810  52.019  1.00  0.00           C  
ATOM   1367  HB2 GLU    89      29.184  42.862  52.086  1.00  0.00           H  
ATOM   1368  HB3 GLU    89      30.791  43.668  52.143  1.00  0.00           H  
ATOM   1369  CG  GLU    89      29.201  44.683  53.198  1.00  0.00           C  
ATOM   1370  HG2 GLU    89      29.656  45.673  53.194  1.00  0.00           H  
ATOM   1371  HG3 GLU    89      28.122  44.769  53.067  1.00  0.00           H  
ATOM   1372  CD  GLU    89      29.305  44.030  54.537  1.00  0.00           C  
ATOM   1373  OE1 GLU    89      28.318  43.989  55.256  1.00  0.00           O  
ATOM   1374  OE2 GLU    89      30.353  43.579  54.887  1.00  0.00           O  
ATOM   1375  C   GLU    89      30.419  45.560  50.403  1.00  0.00           C  
ATOM   1376  O   GLU    89      31.585  45.446  50.414  1.00  0.00           O  
ATOM   1377  N   LYS    90      29.877  46.762  50.170  1.00  0.00           N  
ATOM   1378  H   LYS    90      28.872  46.741  50.272  1.00  0.00           H  
ATOM   1379  CA  LYS    90      30.541  47.957  49.866  1.00  0.00           C  
ATOM   1380  HA  LYS    90      31.535  48.086  50.294  1.00  0.00           H  
ATOM   1381  CB  LYS    90      30.686  48.041  48.288  1.00  0.00           C  
ATOM   1382  HB2 LYS    90      31.165  49.009  48.139  1.00  0.00           H  
ATOM   1383  HB3 LYS    90      31.299  47.220  47.915  1.00  0.00           H  
ATOM   1384  CG  LYS    90      29.378  48.135  47.473  1.00  0.00           C  
ATOM   1385  HG2 LYS    90      28.629  47.389  47.738  1.00  0.00           H  
ATOM   1386  HG3 LYS    90      28.921  49.118  47.587  1.00  0.00           H  
ATOM   1387  CD  LYS    90      29.815  47.975  45.962  1.00  0.00           C  
ATOM   1388  HD2 LYS    90      30.051  46.927  45.777  1.00  0.00           H  
ATOM   1389  HD3 LYS    90      28.925  48.144  45.355  1.00  0.00           H  
ATOM   1390  CE  LYS    90      31.030  48.837  45.497  1.00  0.00           C  
ATOM   1391  HE2 LYS    90      31.965  48.732  46.047  1.00  0.00           H  
ATOM   1392  HE3 LYS    90      31.143  48.628  44.433  1.00  0.00           H  
ATOM   1393  NZ  LYS    90      30.663  50.252  45.658  1.00  0.00           N  
ATOM   1394  HZ1 LYS    90      29.748  50.499  45.309  1.00  0.00           H  
ATOM   1395  HZ2 LYS    90      30.750  50.440  46.647  1.00  0.00           H  
ATOM   1396  HZ3 LYS    90      31.368  50.799  45.183  1.00  0.00           H  
ATOM   1397  C   LYS    90      29.813  49.206  50.571  1.00  0.00           C  
ATOM   1398  O   LYS    90      28.617  49.226  50.714  1.00  0.00           O  
ATOM   1399  N   GLU    91      30.559  50.200  51.056  1.00  0.00           N  
ATOM   1400  H   GLU    91      31.561  50.198  50.933  1.00  0.00           H  
ATOM   1401  CA  GLU    91      30.043  51.282  51.948  1.00  0.00           C  
ATOM   1402  HA  GLU    91      30.937  51.606  52.480  1.00  0.00           H  
ATOM   1403  CB  GLU    91      29.394  52.434  51.091  1.00  0.00           C  
ATOM   1404  HB2 GLU    91      28.537  51.961  50.611  1.00  0.00           H  
ATOM   1405  HB3 GLU    91      29.253  53.261  51.787  1.00  0.00           H  
ATOM   1406  CG  GLU    91      30.413  52.874  50.057  1.00  0.00           C  
ATOM   1407  HG2 GLU    91      30.151  53.887  49.753  1.00  0.00           H  
ATOM   1408  HG3 GLU    91      31.427  52.989  50.440  1.00  0.00           H  
ATOM   1409  CD  GLU    91      30.483  51.990  48.747  1.00  0.00           C  
ATOM   1410  OE1 GLU    91      29.350  51.690  48.252  1.00  0.00           O  
ATOM   1411  OE2 GLU    91      31.530  51.879  48.112  1.00  0.00           O  
ATOM   1412  C   GLU    91      29.139  50.772  53.089  1.00  0.00           C  
ATOM   1413  O   GLU    91      28.156  51.442  53.521  1.00  0.00           O  
ATOM   1414  N   GLY    92      29.466  49.635  53.672  1.00  0.00           N  
ATOM   1415  H   GLY    92      30.256  49.089  53.359  1.00  0.00           H  
ATOM   1416  CA  GLY    92      28.728  48.925  54.797  1.00  0.00           C  
ATOM   1417  HA2 GLY    92      29.434  48.160  55.121  1.00  0.00           H  
ATOM   1418  HA3 GLY    92      28.352  49.658  55.510  1.00  0.00           H  
ATOM   1419  C   GLY    92      27.445  48.188  54.273  1.00  0.00           C  
ATOM   1420  O   GLY    92      26.554  47.895  55.137  1.00  0.00           O  
ATOM   1421  N   GLN    93      27.084  48.228  52.985  1.00  0.00           N  
ATOM   1422  H   GLN    93      27.649  48.682  52.281  1.00  0.00           H  
ATOM   1423  CA  GLN    93      25.713  47.792  52.524  1.00  0.00           C  
ATOM   1424  HA  GLN    93      25.148  47.413  53.376  1.00  0.00           H  
ATOM   1425  CB  GLN    93      24.846  48.764  51.794  1.00  0.00           C  
ATOM   1426  HB2 GLN    93      25.411  49.229  50.986  1.00  0.00           H  
ATOM   1427  HB3 GLN    93      23.929  48.303  51.429  1.00  0.00           H  
ATOM   1428  CG  GLN    93      24.546  49.812  52.867  1.00  0.00           C  
ATOM   1429  HG2 GLN    93      24.469  49.366  53.859  1.00  0.00           H  
ATOM   1430  HG3 GLN    93      25.331  50.562  52.956  1.00  0.00           H  
ATOM   1431  CD  GLN    93      23.281  50.601  52.600  1.00  0.00           C  
ATOM   1432  OE1 GLN    93      22.452  50.216  51.718  1.00  0.00           O  
ATOM   1433  NE2 GLN    93      23.106  51.714  53.271  1.00  0.00           N  
ATOM   1434 HE21 GLN    93      22.374  52.349  52.986  1.00  0.00           H  
ATOM   1435 HE22 GLN    93      23.683  51.921  54.074  1.00  0.00           H  
ATOM   1436  C   GLN    93      25.841  46.650  51.485  1.00  0.00           C  
ATOM   1437  O   GLN    93      26.993  46.388  51.081  1.00  0.00           O  
ATOM   1438  N   ARG    94      24.785  45.950  51.156  1.00  0.00           N  
ATOM   1439  H   ARG    94      23.936  46.071  51.689  1.00  0.00           H  
ATOM   1440  CA  ARG    94      24.760  44.649  50.352  1.00  0.00           C  
ATOM   1441  HA  ARG    94      25.801  44.400  50.143  1.00  0.00           H  
ATOM   1442  CB  ARG    94      24.017  43.447  51.063  1.00  0.00           C  
ATOM   1443  HB2 ARG    94      22.952  43.679  51.056  1.00  0.00           H  
ATOM   1444  HB3 ARG    94      24.105  42.605  50.376  1.00  0.00           H  
ATOM   1445  CG  ARG    94      24.620  43.052  52.392  1.00  0.00           C  
ATOM   1446  HG2 ARG    94      24.578  43.965  52.985  1.00  0.00           H  
ATOM   1447  HG3 ARG    94      24.046  42.336  52.980  1.00  0.00           H  
ATOM   1448  CD  ARG    94      26.125  42.768  52.326  1.00  0.00           C  
ATOM   1449  HD2 ARG    94      26.340  42.032  51.551  1.00  0.00           H  
ATOM   1450  HD3 ARG    94      26.573  43.648  51.863  1.00  0.00           H  
ATOM   1451  NE  ARG    94      26.605  42.538  53.718  1.00  0.00           N  
ATOM   1452  HE  ARG    94      26.930  43.286  54.314  1.00  0.00           H  
ATOM   1453  CZ  ARG    94      26.602  41.417  54.399  1.00  0.00           C  
ATOM   1454  NH1 ARG    94      26.221  40.302  53.979  1.00  0.00           N  
ATOM   1455 HH11 ARG    94      25.678  40.346  53.129  1.00  0.00           H  
ATOM   1456 HH12 ARG    94      26.467  39.401  54.365  1.00  0.00           H  
ATOM   1457  NH2 ARG    94      27.233  41.533  55.558  1.00  0.00           N  
ATOM   1458 HH21 ARG    94      27.578  42.440  55.836  1.00  0.00           H  
ATOM   1459 HH22 ARG    94      27.402  40.692  56.091  1.00  0.00           H  
ATOM   1460  C   ARG    94      24.139  44.777  48.965  1.00  0.00           C  
ATOM   1461  O   ARG    94      23.132  45.481  48.783  1.00  0.00           O  
ATOM   1462  N   LYS    95      24.838  44.242  47.951  1.00  0.00           N  
ATOM   1463  H   LYS    95      25.524  43.561  48.246  1.00  0.00           H  
ATOM   1464  CA  LYS    95      24.624  44.418  46.489  1.00  0.00           C  
ATOM   1465  HA  LYS    95      23.576  44.633  46.280  1.00  0.00           H  
ATOM   1466  CB  LYS    95      25.422  45.687  46.045  1.00  0.00           C  
ATOM   1467  HB2 LYS    95      26.483  45.549  46.256  1.00  0.00           H  
ATOM   1468  HB3 LYS    95      25.285  45.748  44.965  1.00  0.00           H  
ATOM   1469  CG  LYS    95      25.014  47.054  46.580  1.00  0.00           C  
ATOM   1470  HG2 LYS    95      23.931  47.133  46.486  1.00  0.00           H  
ATOM   1471  HG3 LYS    95      25.172  46.996  47.657  1.00  0.00           H  
ATOM   1472  CD  LYS    95      25.668  48.335  45.942  1.00  0.00           C  
ATOM   1473  HD2 LYS    95      26.754  48.284  46.016  1.00  0.00           H  
ATOM   1474  HD3 LYS    95      25.442  48.472  44.885  1.00  0.00           H  
ATOM   1475  CE  LYS    95      24.924  49.441  46.683  1.00  0.00           C  
ATOM   1476  HE2 LYS    95      23.853  49.309  46.530  1.00  0.00           H  
ATOM   1477  HE3 LYS    95      24.972  49.280  47.760  1.00  0.00           H  
ATOM   1478  NZ  LYS    95      25.337  50.777  46.194  1.00  0.00           N  
ATOM   1479  HZ1 LYS    95      25.388  50.966  45.203  1.00  0.00           H  
ATOM   1480  HZ2 LYS    95      24.734  51.468  46.617  1.00  0.00           H  
ATOM   1481  HZ3 LYS    95      26.232  51.025  46.592  1.00  0.00           H  
ATOM   1482  C   LYS    95      25.097  43.262  45.682  1.00  0.00           C  
ATOM   1483  O   LYS    95      26.092  42.603  46.087  1.00  0.00           O  
ATOM   1484  N   TRP    96      24.475  43.073  44.539  1.00  0.00           N  
ATOM   1485  H   TRP    96      23.846  43.764  44.155  1.00  0.00           H  
ATOM   1486  CA  TRP    96      24.530  41.809  43.758  1.00  0.00           C  
ATOM   1487  HA  TRP    96      25.228  41.111  44.221  1.00  0.00           H  
ATOM   1488  CB  TRP    96      23.140  41.145  43.889  1.00  0.00           C  
ATOM   1489  HB2 TRP    96      22.275  41.806  43.845  1.00  0.00           H  
ATOM   1490  HB3 TRP    96      22.931  40.423  43.100  1.00  0.00           H  
ATOM   1491  CG  TRP    96      22.808  40.355  45.168  1.00  0.00           C  
ATOM   1492  CD1 TRP    96      21.889  40.722  45.997  1.00  0.00           C  
ATOM   1493  HD1 TRP    96      21.248  41.591  45.963  1.00  0.00           H  
ATOM   1494  NE1 TRP    96      21.555  39.740  46.906  1.00  0.00           N  
ATOM   1495  HE1 TRP    96      20.805  39.782  47.581  1.00  0.00           H  
ATOM   1496  CE2 TRP    96      22.351  38.589  46.618  1.00  0.00           C  
ATOM   1497  CZ2 TRP    96      22.532  37.379  47.227  1.00  0.00           C  
ATOM   1498  HZ2 TRP    96      21.987  37.321  48.158  1.00  0.00           H  
ATOM   1499  CH2 TRP    96      23.452  36.466  46.746  1.00  0.00           C  
ATOM   1500  HH2 TRP    96      23.504  35.494  47.213  1.00  0.00           H  
ATOM   1501  CZ3 TRP    96      24.161  36.825  45.615  1.00  0.00           C  
ATOM   1502  HZ3 TRP    96      24.870  36.083  45.278  1.00  0.00           H  
ATOM   1503  CE3 TRP    96      23.987  38.042  44.940  1.00  0.00           C  
ATOM   1504  HE3 TRP    96      24.654  38.295  44.130  1.00  0.00           H  
ATOM   1505  CD2 TRP    96      23.190  39.026  45.525  1.00  0.00           C  
ATOM   1506  C   TRP    96      24.894  42.059  42.280  1.00  0.00           C  
ATOM   1507  O   TRP    96      24.400  43.035  41.769  1.00  0.00           O  
ATOM   1508  N   TYR    97      25.774  41.218  41.653  1.00  0.00           N  
ATOM   1509  H   TYR    97      26.041  40.359  42.112  1.00  0.00           H  
ATOM   1510  CA  TYR    97      26.244  41.494  40.334  1.00  0.00           C  
ATOM   1511  HA  TYR    97      25.529  42.058  39.735  1.00  0.00           H  
ATOM   1512  CB  TYR    97      27.578  42.291  40.436  1.00  0.00           C  
ATOM   1513  HB2 TYR    97      28.313  41.709  40.992  1.00  0.00           H  
ATOM   1514  HB3 TYR    97      28.056  42.615  39.511  1.00  0.00           H  
ATOM   1515  CG  TYR    97      27.430  43.592  41.186  1.00  0.00           C  
ATOM   1516  CD1 TYR    97      27.770  43.688  42.485  1.00  0.00           C  
ATOM   1517  HD1 TYR    97      27.952  42.773  43.029  1.00  0.00           H  
ATOM   1518  CE1 TYR    97      27.832  44.910  43.170  1.00  0.00           C  
ATOM   1519  HE1 TYR    97      28.119  44.980  44.208  1.00  0.00           H  
ATOM   1520  CZ  TYR    97      27.625  46.132  42.451  1.00  0.00           C  
ATOM   1521  OH  TYR    97      28.044  47.319  43.024  1.00  0.00           O  
ATOM   1522  HH  TYR    97      28.470  47.910  42.399  1.00  0.00           H  
ATOM   1523  CE2 TYR    97      27.164  46.016  41.112  1.00  0.00           C  
ATOM   1524  HE2 TYR    97      26.955  46.954  40.620  1.00  0.00           H  
ATOM   1525  CD2 TYR    97      26.980  44.797  40.516  1.00  0.00           C  
ATOM   1526  HD2 TYR    97      26.653  44.678  39.494  1.00  0.00           H  
ATOM   1527  C   TYR    97      26.530  40.326  39.462  1.00  0.00           C  
ATOM   1528  O   TYR    97      27.103  39.280  39.862  1.00  0.00           O  
ATOM   1529  N   LYS    98      26.169  40.400  38.141  1.00  0.00           N  
ATOM   1530  H   LYS    98      25.842  41.303  37.829  1.00  0.00           H  
ATOM   1531  CA  LYS    98      26.461  39.415  37.072  1.00  0.00           C  
ATOM   1532  HA  LYS    98      26.465  38.395  37.455  1.00  0.00           H  
ATOM   1533  CB  LYS    98      25.613  39.673  35.870  1.00  0.00           C  
ATOM   1534  HB2 LYS    98      26.085  40.516  35.367  1.00  0.00           H  
ATOM   1535  HB3 LYS    98      25.533  38.715  35.355  1.00  0.00           H  
ATOM   1536  CG  LYS    98      24.094  40.031  36.135  1.00  0.00           C  
ATOM   1537  HG2 LYS    98      23.695  39.424  36.947  1.00  0.00           H  
ATOM   1538  HG3 LYS    98      24.105  41.066  36.478  1.00  0.00           H  
ATOM   1539  CD  LYS    98      23.193  39.860  34.868  1.00  0.00           C  
ATOM   1540  HD2 LYS    98      22.193  40.269  35.010  1.00  0.00           H  
ATOM   1541  HD3 LYS    98      23.656  40.562  34.175  1.00  0.00           H  
ATOM   1542  CE  LYS    98      23.153  38.518  34.095  1.00  0.00           C  
ATOM   1543  HE2 LYS    98      24.172  38.274  33.792  1.00  0.00           H  
ATOM   1544  HE3 LYS    98      22.911  37.716  34.793  1.00  0.00           H  
ATOM   1545  NZ  LYS    98      22.063  38.553  33.035  1.00  0.00           N  
ATOM   1546  HZ1 LYS    98      21.114  38.702  33.348  1.00  0.00           H  
ATOM   1547  HZ2 LYS    98      22.211  39.263  32.332  1.00  0.00           H  
ATOM   1548  HZ3 LYS    98      21.983  37.653  32.583  1.00  0.00           H  
ATOM   1549  C   LYS    98      27.967  39.657  36.581  1.00  0.00           C  
ATOM   1550  O   LYS    98      28.540  40.781  36.777  1.00  0.00           O  
ATOM   1551  N   ARG    99      28.477  38.573  36.036  1.00  0.00           N  
ATOM   1552  H   ARG    99      27.889  37.755  35.970  1.00  0.00           H  
ATOM   1553  CA  ARG    99      29.923  38.287  35.851  1.00  0.00           C  
ATOM   1554  HA  ARG    99      30.353  38.003  36.811  1.00  0.00           H  
ATOM   1555  CB  ARG    99      30.133  37.203  34.807  1.00  0.00           C  
ATOM   1556  HB2 ARG    99      29.394  37.183  34.006  1.00  0.00           H  
ATOM   1557  HB3 ARG    99      31.112  37.404  34.371  1.00  0.00           H  
ATOM   1558  CG  ARG    99      30.125  35.797  35.393  1.00  0.00           C  
ATOM   1559  HG2 ARG    99      31.020  35.749  36.014  1.00  0.00           H  
ATOM   1560  HG3 ARG    99      29.273  35.569  36.033  1.00  0.00           H  
ATOM   1561  CD  ARG    99      30.120  34.727  34.313  1.00  0.00           C  
ATOM   1562  HD2 ARG    99      29.102  34.695  33.926  1.00  0.00           H  
ATOM   1563  HD3 ARG    99      30.832  35.039  33.549  1.00  0.00           H  
ATOM   1564  NE  ARG    99      30.431  33.401  34.848  1.00  0.00           N  
ATOM   1565  HE  ARG    99      29.676  32.735  34.930  1.00  0.00           H  
ATOM   1566  CZ  ARG    99      31.547  33.125  35.477  1.00  0.00           C  
ATOM   1567  NH1 ARG    99      32.620  33.810  35.217  1.00  0.00           N  
ATOM   1568 HH11 ARG    99      32.689  34.540  34.522  1.00  0.00           H  
ATOM   1569 HH12 ARG    99      33.548  33.503  35.470  1.00  0.00           H  
ATOM   1570  NH2 ARG    99      31.612  32.165  36.341  1.00  0.00           N  
ATOM   1571 HH21 ARG    99      30.788  31.620  36.549  1.00  0.00           H  
ATOM   1572 HH22 ARG    99      32.531  32.007  36.730  1.00  0.00           H  
ATOM   1573  C   ARG    99      30.663  39.521  35.326  1.00  0.00           C  
ATOM   1574  O   ARG    99      31.615  39.882  35.971  1.00  0.00           O  
ATOM   1575  N   MET   100      30.284  40.225  34.224  1.00  0.00           N  
ATOM   1576  H   MET   100      29.409  39.949  33.803  1.00  0.00           H  
ATOM   1577  CA  MET   100      31.082  41.329  33.691  1.00  0.00           C  
ATOM   1578  HA  MET   100      32.030  40.880  33.397  1.00  0.00           H  
ATOM   1579  CB  MET   100      30.334  41.776  32.420  1.00  0.00           C  
ATOM   1580  HB2 MET   100      30.809  42.623  31.927  1.00  0.00           H  
ATOM   1581  HB3 MET   100      30.316  41.060  31.599  1.00  0.00           H  
ATOM   1582  CG  MET   100      28.850  42.353  32.649  1.00  0.00           C  
ATOM   1583  HG2 MET   100      28.244  41.564  33.093  1.00  0.00           H  
ATOM   1584  HG3 MET   100      28.975  43.160  33.371  1.00  0.00           H  
ATOM   1585  SD  MET   100      28.115  42.902  31.109  1.00  0.00           S  
ATOM   1586  CE  MET   100      26.391  43.402  31.430  1.00  0.00           C  
ATOM   1587  HE1 MET   100      26.295  44.380  31.900  1.00  0.00           H  
ATOM   1588  HE2 MET   100      25.877  43.459  30.471  1.00  0.00           H  
ATOM   1589  HE3 MET   100      25.895  42.753  32.152  1.00  0.00           H  
ATOM   1590  C   MET   100      31.138  42.547  34.573  1.00  0.00           C  
ATOM   1591  O   MET   100      31.708  43.491  33.999  1.00  0.00           O  
ATOM   1592  N   ALA   101      30.400  42.624  35.683  1.00  0.00           N  
ATOM   1593  H   ALA   101      29.853  41.876  36.083  1.00  0.00           H  
ATOM   1594  CA  ALA   101      30.388  43.784  36.607  1.00  0.00           C  
ATOM   1595  HA  ALA   101      30.849  44.618  36.077  1.00  0.00           H  
ATOM   1596  CB  ALA   101      28.842  44.027  37.063  1.00  0.00           C  
ATOM   1597  HB1 ALA   101      28.811  44.944  37.651  1.00  0.00           H  
ATOM   1598  HB2 ALA   101      28.147  44.384  36.303  1.00  0.00           H  
ATOM   1599  HB3 ALA   101      28.443  43.140  37.554  1.00  0.00           H  
ATOM   1600  C   ALA   101      31.327  43.656  37.856  1.00  0.00           C  
ATOM   1601  O   ALA   101      31.289  44.498  38.739  1.00  0.00           O  
ATOM   1602  N   VAL   102      32.081  42.599  37.864  1.00  0.00           N  
ATOM   1603  H   VAL   102      31.977  41.933  37.112  1.00  0.00           H  
ATOM   1604  CA  VAL   102      32.987  42.271  38.994  1.00  0.00           C  
ATOM   1605  HA  VAL   102      33.228  43.175  39.554  1.00  0.00           H  
ATOM   1606  CB  VAL   102      32.553  41.103  39.881  1.00  0.00           C  
ATOM   1607  HB  VAL   102      32.746  40.215  39.279  1.00  0.00           H  
ATOM   1608  CG1 VAL   102      33.383  41.083  41.095  1.00  0.00           C  
ATOM   1609 HG11 VAL   102      33.122  41.902  41.765  1.00  0.00           H  
ATOM   1610 HG12 VAL   102      33.070  40.157  41.577  1.00  0.00           H  
ATOM   1611 HG13 VAL   102      34.452  40.999  40.897  1.00  0.00           H  
ATOM   1612  CG2 VAL   102      31.099  41.273  40.309  1.00  0.00           C  
ATOM   1613 HG21 VAL   102      30.915  40.541  41.096  1.00  0.00           H  
ATOM   1614 HG22 VAL   102      30.928  42.314  40.581  1.00  0.00           H  
ATOM   1615 HG23 VAL   102      30.522  41.074  39.406  1.00  0.00           H  
ATOM   1616  C   VAL   102      34.334  41.875  38.340  1.00  0.00           C  
ATOM   1617  O   VAL   102      34.445  41.024  37.440  1.00  0.00           O  
ATOM   1618  N   ILE   103      35.399  42.446  38.841  1.00  0.00           N  
ATOM   1619  H   ILE   103      35.345  42.951  39.713  1.00  0.00           H  
ATOM   1620  CA  ILE   103      36.832  42.343  38.449  1.00  0.00           C  
ATOM   1621  HA  ILE   103      37.069  41.392  37.972  1.00  0.00           H  
ATOM   1622  CB  ILE   103      37.104  43.483  37.407  1.00  0.00           C  
ATOM   1623  HB  ILE   103      38.144  43.367  37.101  1.00  0.00           H  
ATOM   1624  CG2 ILE   103      36.425  43.441  36.067  1.00  0.00           C  
ATOM   1625 HG21 ILE   103      36.750  42.570  35.499  1.00  0.00           H  
ATOM   1626 HG22 ILE   103      35.340  43.344  36.111  1.00  0.00           H  
ATOM   1627 HG23 ILE   103      36.677  44.236  35.365  1.00  0.00           H  
ATOM   1628  CG1 ILE   103      36.956  44.902  37.983  1.00  0.00           C  
ATOM   1629 HG12 ILE   103      35.885  44.932  38.185  1.00  0.00           H  
ATOM   1630 HG13 ILE   103      37.588  45.027  38.863  1.00  0.00           H  
ATOM   1631  CD1 ILE   103      37.284  46.112  37.086  1.00  0.00           C  
ATOM   1632 HD11 ILE   103      38.330  46.042  36.788  1.00  0.00           H  
ATOM   1633 HD12 ILE   103      36.536  46.226  36.302  1.00  0.00           H  
ATOM   1634 HD13 ILE   103      37.169  46.989  37.724  1.00  0.00           H  
ATOM   1635  C   ILE   103      37.688  42.582  39.738  1.00  0.00           C  
ATOM   1636  O   ILE   103      37.184  42.703  40.812  1.00  0.00           O  
ATOM   1637  N   LEU   104      39.070  42.572  39.549  1.00  0.00           N  
ATOM   1638  H   LEU   104      39.340  42.177  38.660  1.00  0.00           H  
ATOM   1639  CA  LEU   104      40.011  42.891  40.532  1.00  0.00           C  
ATOM   1640  HA  LEU   104      39.475  43.501  41.260  1.00  0.00           H  
ATOM   1641  CB  LEU   104      40.604  41.631  41.293  1.00  0.00           C  
ATOM   1642  HB2 LEU   104      41.260  41.007  40.686  1.00  0.00           H  
ATOM   1643  HB3 LEU   104      41.232  42.078  42.064  1.00  0.00           H  
ATOM   1644  CG  LEU   104      39.631  40.652  42.016  1.00  0.00           C  
ATOM   1645  HG  LEU   104      38.708  41.197  42.215  1.00  0.00           H  
ATOM   1646  CD1 LEU   104      39.347  39.516  41.027  1.00  0.00           C  
ATOM   1647 HD11 LEU   104      40.289  38.998  40.845  1.00  0.00           H  
ATOM   1648 HD12 LEU   104      38.719  38.771  41.515  1.00  0.00           H  
ATOM   1649 HD13 LEU   104      38.971  39.801  40.044  1.00  0.00           H  
ATOM   1650  CD2 LEU   104      40.259  40.174  43.386  1.00  0.00           C  
ATOM   1651 HD21 LEU   104      41.278  39.835  43.196  1.00  0.00           H  
ATOM   1652 HD22 LEU   104      40.305  40.974  44.125  1.00  0.00           H  
ATOM   1653 HD23 LEU   104      39.775  39.302  43.824  1.00  0.00           H  
ATOM   1654  C   LEU   104      41.047  43.848  39.927  1.00  0.00           C  
ATOM   1655  O   LEU   104      41.341  43.706  38.709  1.00  0.00           O  
ATOM   1656  N   SER   105      41.621  44.710  40.759  1.00  0.00           N  
ATOM   1657  H   SER   105      41.362  44.707  41.736  1.00  0.00           H  
ATOM   1658  CA  SER   105      42.908  45.378  40.383  1.00  0.00           C  
ATOM   1659  HA  SER   105      42.733  45.783  39.387  1.00  0.00           H  
ATOM   1660  CB  SER   105      43.128  46.528  41.338  1.00  0.00           C  
ATOM   1661  HB2 SER   105      43.833  47.200  40.850  1.00  0.00           H  
ATOM   1662  HB3 SER   105      42.203  47.104  41.376  1.00  0.00           H  
ATOM   1663  OG  SER   105      43.663  46.088  42.529  1.00  0.00           O  
ATOM   1664  HG  SER   105      43.189  46.364  43.317  1.00  0.00           H  
ATOM   1665  C   SER   105      44.031  44.390  40.349  1.00  0.00           C  
ATOM   1666  O   SER   105      43.950  43.268  40.873  1.00  0.00           O  
ATOM   1667  N   LEU   106      45.135  44.792  39.739  1.00  0.00           N  
ATOM   1668  H   LEU   106      45.040  45.693  39.292  1.00  0.00           H  
ATOM   1669  CA  LEU   106      46.331  44.091  39.564  1.00  0.00           C  
ATOM   1670  HA  LEU   106      46.186  43.123  39.084  1.00  0.00           H  
ATOM   1671  CB  LEU   106      47.290  44.962  38.724  1.00  0.00           C  
ATOM   1672  HB2 LEU   106      46.733  45.448  37.923  1.00  0.00           H  
ATOM   1673  HB3 LEU   106      47.697  45.702  39.413  1.00  0.00           H  
ATOM   1674  CG  LEU   106      48.526  44.267  38.168  1.00  0.00           C  
ATOM   1675  HG  LEU   106      48.198  43.772  37.254  1.00  0.00           H  
ATOM   1676  CD1 LEU   106      49.468  45.334  37.633  1.00  0.00           C  
ATOM   1677 HD11 LEU   106      48.954  46.045  36.987  1.00  0.00           H  
ATOM   1678 HD12 LEU   106      49.869  45.861  38.499  1.00  0.00           H  
ATOM   1679 HD13 LEU   106      50.313  44.942  37.066  1.00  0.00           H  
ATOM   1680  CD2 LEU   106      49.328  43.423  39.176  1.00  0.00           C  
ATOM   1681 HD21 LEU   106      48.721  42.532  39.338  1.00  0.00           H  
ATOM   1682 HD22 LEU   106      50.221  43.222  38.584  1.00  0.00           H  
ATOM   1683 HD23 LEU   106      49.606  43.982  40.069  1.00  0.00           H  
ATOM   1684  C   LEU   106      46.865  43.730  41.024  1.00  0.00           C  
ATOM   1685  O   LEU   106      47.048  42.585  41.338  1.00  0.00           O  
ATOM   1686  N   GLU   107      46.966  44.768  41.903  1.00  0.00           N  
ATOM   1687  H   GLU   107      46.752  45.646  41.451  1.00  0.00           H  
ATOM   1688  CA  GLU   107      47.395  44.554  43.330  1.00  0.00           C  
ATOM   1689  HA  GLU   107      48.419  44.182  43.377  1.00  0.00           H  
ATOM   1690  CB  GLU   107      47.270  45.943  43.940  1.00  0.00           C  
ATOM   1691  HB2 GLU   107      47.683  46.719  43.295  1.00  0.00           H  
ATOM   1692  HB3 GLU   107      46.244  46.302  43.863  1.00  0.00           H  
ATOM   1693  CG  GLU   107      48.019  46.039  45.311  1.00  0.00           C  
ATOM   1694  HG2 GLU   107      48.978  45.535  45.193  1.00  0.00           H  
ATOM   1695  HG3 GLU   107      48.227  47.093  45.497  1.00  0.00           H  
ATOM   1696  CD  GLU   107      47.142  45.315  46.441  1.00  0.00           C  
ATOM   1697  OE1 GLU   107      45.834  45.472  46.314  1.00  0.00           O  
ATOM   1698  OE2 GLU   107      47.735  44.735  47.366  1.00  0.00           O  
ATOM   1699  C   GLU   107      46.596  43.508  44.107  1.00  0.00           C  
ATOM   1700  O   GLU   107      47.108  42.537  44.748  1.00  0.00           O  
ATOM   1701  N   GLN   108      45.259  43.476  43.887  1.00  0.00           N  
ATOM   1702  H   GLN   108      44.932  44.241  43.316  1.00  0.00           H  
ATOM   1703  CA  GLN   108      44.234  42.494  44.363  1.00  0.00           C  
ATOM   1704  HA  GLN   108      44.426  42.295  45.417  1.00  0.00           H  
ATOM   1705  CB  GLN   108      42.758  42.957  44.148  1.00  0.00           C  
ATOM   1706  HB2 GLN   108      42.787  43.352  43.132  1.00  0.00           H  
ATOM   1707  HB3 GLN   108      42.034  42.155  44.291  1.00  0.00           H  
ATOM   1708  CG  GLN   108      42.350  44.210  44.992  1.00  0.00           C  
ATOM   1709  HG2 GLN   108      42.459  44.012  46.059  1.00  0.00           H  
ATOM   1710  HG3 GLN   108      42.999  45.069  44.823  1.00  0.00           H  
ATOM   1711  CD  GLN   108      40.928  44.741  44.540  1.00  0.00           C  
ATOM   1712  OE1 GLN   108      40.458  44.817  43.444  1.00  0.00           O  
ATOM   1713  NE2 GLN   108      40.217  45.357  45.450  1.00  0.00           N  
ATOM   1714 HE21 GLN   108      39.325  45.745  45.179  1.00  0.00           H  
ATOM   1715 HE22 GLN   108      40.747  45.785  46.196  1.00  0.00           H  
ATOM   1716  C   GLN   108      44.272  41.094  43.640  1.00  0.00           C  
ATOM   1717  O   GLN   108      44.168  40.084  44.299  1.00  0.00           O  
ATOM   1718  N   GLY   109      44.634  41.042  42.365  1.00  0.00           N  
ATOM   1719  H   GLY   109      44.602  41.900  41.834  1.00  0.00           H  
ATOM   1720  CA  GLY   109      44.894  39.825  41.628  1.00  0.00           C  
ATOM   1721  HA2 GLY   109      44.006  39.198  41.707  1.00  0.00           H  
ATOM   1722  HA3 GLY   109      44.931  40.106  40.575  1.00  0.00           H  
ATOM   1723  C   GLY   109      46.182  39.055  41.978  1.00  0.00           C  
ATOM   1724  O   GLY   109      46.168  37.837  42.069  1.00  0.00           O  
ATOM   1725  N   ASN   110      47.332  39.764  42.239  1.00  0.00           N  
ATOM   1726  H   ASN   110      47.237  40.759  42.097  1.00  0.00           H  
ATOM   1727  CA  ASN   110      48.554  39.250  42.741  1.00  0.00           C  
ATOM   1728  HA  ASN   110      48.882  38.423  42.111  1.00  0.00           H  
ATOM   1729  CB  ASN   110      49.693  40.249  42.755  1.00  0.00           C  
ATOM   1730  HB2 ASN   110      49.340  41.215  43.115  1.00  0.00           H  
ATOM   1731  HB3 ASN   110      50.550  39.894  43.327  1.00  0.00           H  
ATOM   1732  CG  ASN   110      50.162  40.668  41.374  1.00  0.00           C  
ATOM   1733  OD1 ASN   110      49.847  40.167  40.322  1.00  0.00           O  
ATOM   1734  ND2 ASN   110      50.899  41.745  41.461  1.00  0.00           N  
ATOM   1735 HD21 ASN   110      51.237  42.251  40.655  1.00  0.00           H  
ATOM   1736 HD22 ASN   110      51.260  42.064  42.349  1.00  0.00           H  
ATOM   1737  C   ASN   110      48.388  38.569  44.114  1.00  0.00           C  
ATOM   1738  O   ASN   110      49.126  37.599  44.428  1.00  0.00           O  
ATOM   1739  N   ARG   111      47.321  38.872  44.963  1.00  0.00           N  
ATOM   1740  H   ARG   111      46.715  39.620  44.657  1.00  0.00           H  
ATOM   1741  CA  ARG   111      47.006  38.092  46.143  1.00  0.00           C  
ATOM   1742  HA  ARG   111      47.906  37.994  46.750  1.00  0.00           H  
ATOM   1743  CB  ARG   111      46.025  38.885  47.043  1.00  0.00           C  
ATOM   1744  HB2 ARG   111      45.123  38.674  46.470  1.00  0.00           H  
ATOM   1745  HB3 ARG   111      46.044  38.282  47.951  1.00  0.00           H  
ATOM   1746  CG  ARG   111      46.268  40.413  47.202  1.00  0.00           C  
ATOM   1747  HG2 ARG   111      47.302  40.647  47.454  1.00  0.00           H  
ATOM   1748  HG3 ARG   111      46.087  40.871  46.229  1.00  0.00           H  
ATOM   1749  CD  ARG   111      45.491  40.990  48.377  1.00  0.00           C  
ATOM   1750  HD2 ARG   111      44.494  40.580  48.539  1.00  0.00           H  
ATOM   1751  HD3 ARG   111      46.033  40.796  49.302  1.00  0.00           H  
ATOM   1752  NE  ARG   111      45.370  42.461  48.246  1.00  0.00           N  
ATOM   1753  HE  ARG   111      46.083  42.904  47.683  1.00  0.00           H  
ATOM   1754  CZ  ARG   111      44.398  43.252  48.736  1.00  0.00           C  
ATOM   1755  NH1 ARG   111      43.319  42.809  49.371  1.00  0.00           N  
ATOM   1756 HH11 ARG   111      43.164  41.855  49.662  1.00  0.00           H  
ATOM   1757 HH12 ARG   111      42.685  43.503  49.741  1.00  0.00           H  
ATOM   1758  NH2 ARG   111      44.444  44.479  48.355  1.00  0.00           N  
ATOM   1759 HH21 ARG   111      45.225  44.818  47.812  1.00  0.00           H  
ATOM   1760 HH22 ARG   111      43.571  44.984  48.320  1.00  0.00           H  
ATOM   1761  C   ARG   111      46.519  36.685  45.782  1.00  0.00           C  
ATOM   1762  O   ARG   111      46.567  35.794  46.650  1.00  0.00           O  
ATOM   1763  N   LEU   112      45.921  36.473  44.639  1.00  0.00           N  
ATOM   1764  H   LEU   112      45.895  37.282  44.035  1.00  0.00           H  
ATOM   1765  CA  LEU   112      45.345  35.241  44.136  1.00  0.00           C  
ATOM   1766  HA  LEU   112      45.091  34.591  44.973  1.00  0.00           H  
ATOM   1767  CB  LEU   112      44.068  35.560  43.385  1.00  0.00           C  
ATOM   1768  HB2 LEU   112      44.357  36.122  42.498  1.00  0.00           H  
ATOM   1769  HB3 LEU   112      43.700  34.571  43.114  1.00  0.00           H  
ATOM   1770  CG  LEU   112      42.977  36.264  44.262  1.00  0.00           C  
ATOM   1771  HG  LEU   112      43.357  37.082  44.873  1.00  0.00           H  
ATOM   1772  CD1 LEU   112      41.787  36.808  43.420  1.00  0.00           C  
ATOM   1773 HD11 LEU   112      41.006  37.149  44.099  1.00  0.00           H  
ATOM   1774 HD12 LEU   112      42.152  37.720  42.948  1.00  0.00           H  
ATOM   1775 HD13 LEU   112      41.375  36.131  42.673  1.00  0.00           H  
ATOM   1776  CD2 LEU   112      42.450  35.188  45.373  1.00  0.00           C  
ATOM   1777 HD21 LEU   112      42.079  34.246  44.970  1.00  0.00           H  
ATOM   1778 HD22 LEU   112      43.180  34.926  46.139  1.00  0.00           H  
ATOM   1779 HD23 LEU   112      41.603  35.641  45.889  1.00  0.00           H  
ATOM   1780  C   LEU   112      46.375  34.428  43.264  1.00  0.00           C  
ATOM   1781  O   LEU   112      46.455  33.208  43.332  1.00  0.00           O  
ATOM   1782  N   ARG   113      47.284  35.063  42.625  1.00  0.00           N  
ATOM   1783  H   ARG   113      47.320  36.073  42.627  1.00  0.00           H  
ATOM   1784  CA  ARG   113      48.481  34.474  42.002  1.00  0.00           C  
ATOM   1785  HA  ARG   113      48.079  33.763  41.281  1.00  0.00           H  
ATOM   1786  CB  ARG   113      49.271  35.701  41.422  1.00  0.00           C  
ATOM   1787  HB2 ARG   113      48.509  36.309  40.933  1.00  0.00           H  
ATOM   1788  HB3 ARG   113      49.706  36.206  42.285  1.00  0.00           H  
ATOM   1789  CG  ARG   113      50.304  35.249  40.458  1.00  0.00           C  
ATOM   1790  HG2 ARG   113      50.956  34.495  40.897  1.00  0.00           H  
ATOM   1791  HG3 ARG   113      49.810  34.760  39.618  1.00  0.00           H  
ATOM   1792  CD  ARG   113      51.265  36.388  39.942  1.00  0.00           C  
ATOM   1793  HD2 ARG   113      51.869  36.027  39.109  1.00  0.00           H  
ATOM   1794  HD3 ARG   113      50.627  37.203  39.601  1.00  0.00           H  
ATOM   1795  NE  ARG   113      52.141  36.693  41.094  1.00  0.00           N  
ATOM   1796  HE  ARG   113      52.241  36.033  41.852  1.00  0.00           H  
ATOM   1797  CZ  ARG   113      52.895  37.786  41.179  1.00  0.00           C  
ATOM   1798  NH1 ARG   113      53.130  38.656  40.264  1.00  0.00           N  
ATOM   1799 HH11 ARG   113      52.741  38.654  39.331  1.00  0.00           H  
ATOM   1800 HH12 ARG   113      53.543  39.515  40.596  1.00  0.00           H  
ATOM   1801  NH2 ARG   113      53.526  38.008  42.240  1.00  0.00           N  
ATOM   1802 HH21 ARG   113      53.410  37.399  43.037  1.00  0.00           H  
ATOM   1803 HH22 ARG   113      54.241  38.720  42.287  1.00  0.00           H  
ATOM   1804  C   ARG   113      49.218  33.625  43.024  1.00  0.00           C  
ATOM   1805  O   ARG   113      49.449  32.454  42.773  1.00  0.00           O  
ATOM   1806  N   GLU   114      49.457  34.068  44.237  1.00  0.00           N  
ATOM   1807  H   GLU   114      49.186  35.021  44.433  1.00  0.00           H  
ATOM   1808  CA  GLU   114      50.069  33.292  45.349  1.00  0.00           C  
ATOM   1809  HA  GLU   114      50.950  32.749  45.007  1.00  0.00           H  
ATOM   1810  CB  GLU   114      50.504  34.286  46.416  1.00  0.00           C  
ATOM   1811  HB2 GLU   114      49.646  34.726  46.924  1.00  0.00           H  
ATOM   1812  HB3 GLU   114      50.989  33.674  47.177  1.00  0.00           H  
ATOM   1813  CG  GLU   114      51.430  35.436  45.850  1.00  0.00           C  
ATOM   1814  HG2 GLU   114      50.867  36.191  45.301  1.00  0.00           H  
ATOM   1815  HG3 GLU   114      51.974  35.880  46.683  1.00  0.00           H  
ATOM   1816  CD  GLU   114      52.505  34.916  44.780  1.00  0.00           C  
ATOM   1817  OE1 GLU   114      53.210  33.907  45.152  1.00  0.00           O  
ATOM   1818  OE2 GLU   114      52.662  35.558  43.678  1.00  0.00           O  
ATOM   1819  C   GLU   114      49.099  32.237  45.941  1.00  0.00           C  
ATOM   1820  O   GLU   114      49.590  31.629  46.900  1.00  0.00           O  
ATOM   1821  N   GLN   115      47.946  31.971  45.437  1.00  0.00           N  
ATOM   1822  H   GLN   115      47.561  32.486  44.658  1.00  0.00           H  
ATOM   1823  CA  GLN   115      47.112  30.840  45.907  1.00  0.00           C  
ATOM   1824  HA  GLN   115      47.750  30.137  46.443  1.00  0.00           H  
ATOM   1825  CB  GLN   115      45.972  31.406  46.838  1.00  0.00           C  
ATOM   1826  HB2 GLN   115      45.437  32.177  46.285  1.00  0.00           H  
ATOM   1827  HB3 GLN   115      45.387  30.507  47.033  1.00  0.00           H  
ATOM   1828  CG  GLN   115      46.399  31.983  48.161  1.00  0.00           C  
ATOM   1829  HG2 GLN   115      47.297  32.586  48.021  1.00  0.00           H  
ATOM   1830  HG3 GLN   115      45.679  32.636  48.654  1.00  0.00           H  
ATOM   1831  CD  GLN   115      46.890  30.972  49.219  1.00  0.00           C  
ATOM   1832  OE1 GLN   115      46.066  30.345  49.856  1.00  0.00           O  
ATOM   1833  NE2 GLN   115      48.142  30.545  49.310  1.00  0.00           N  
ATOM   1834 HE21 GLN   115      48.445  29.978  50.089  1.00  0.00           H  
ATOM   1835 HE22 GLN   115      48.802  31.031  48.719  1.00  0.00           H  
ATOM   1836  C   GLN   115      46.565  29.943  44.823  1.00  0.00           C  
ATOM   1837  O   GLN   115      46.356  28.786  45.098  1.00  0.00           O  
ATOM   1838  N   TYR   116      46.371  30.468  43.546  1.00  0.00           N  
ATOM   1839  H   TYR   116      46.732  31.383  43.319  1.00  0.00           H  
ATOM   1840  CA  TYR   116      45.631  29.879  42.446  1.00  0.00           C  
ATOM   1841  HA  TYR   116      45.549  28.793  42.470  1.00  0.00           H  
ATOM   1842  CB  TYR   116      44.184  30.317  42.530  1.00  0.00           C  
ATOM   1843  HB2 TYR   116      44.134  31.347  42.176  1.00  0.00           H  
ATOM   1844  HB3 TYR   116      43.789  29.621  41.790  1.00  0.00           H  
ATOM   1845  CG  TYR   116      43.414  30.155  43.857  1.00  0.00           C  
ATOM   1846  CD1 TYR   116      42.931  31.255  44.526  1.00  0.00           C  
ATOM   1847  HD1 TYR   116      43.025  32.279  44.196  1.00  0.00           H  
ATOM   1848  CE1 TYR   116      42.237  31.058  45.793  1.00  0.00           C  
ATOM   1849  HE1 TYR   116      41.618  31.872  46.140  1.00  0.00           H  
ATOM   1850  CZ  TYR   116      42.176  29.771  46.290  1.00  0.00           C  
ATOM   1851  OH  TYR   116      41.626  29.627  47.549  1.00  0.00           O  
ATOM   1852  HH  TYR   116      41.252  30.469  47.819  1.00  0.00           H  
ATOM   1853  CE2 TYR   116      42.668  28.647  45.597  1.00  0.00           C  
ATOM   1854  HE2 TYR   116      42.543  27.617  45.898  1.00  0.00           H  
ATOM   1855  CD2 TYR   116      43.154  28.834  44.285  1.00  0.00           C  
ATOM   1856  HD2 TYR   116      43.426  27.997  43.659  1.00  0.00           H  
ATOM   1857  C   TYR   116      46.282  30.218  41.126  1.00  0.00           C  
ATOM   1858  O   TYR   116      45.666  30.108  40.071  1.00  0.00           O  
ATOM   1859  N   GLY   117      47.543  30.624  41.156  1.00  0.00           N  
ATOM   1860  H   GLY   117      48.109  30.724  41.987  1.00  0.00           H  
ATOM   1861  CA  GLY   117      48.268  31.011  39.919  1.00  0.00           C  
ATOM   1862  HA2 GLY   117      47.603  31.746  39.465  1.00  0.00           H  
ATOM   1863  HA3 GLY   117      49.210  31.496  40.176  1.00  0.00           H  
ATOM   1864  C   GLY   117      48.564  29.819  39.062  1.00  0.00           C  
ATOM   1865  O   GLY   117      48.938  28.775  39.582  1.00  0.00           O  
ATOM   1866  N   LEU   118      48.311  29.828  37.763  1.00  0.00           N  
ATOM   1867  H   LEU   118      47.834  30.605  37.328  1.00  0.00           H  
ATOM   1868  CA  LEU   118      48.517  28.733  36.871  1.00  0.00           C  
ATOM   1869  HA  LEU   118      48.381  27.789  37.399  1.00  0.00           H  
ATOM   1870  CB  LEU   118      47.376  28.796  35.786  1.00  0.00           C  
ATOM   1871  HB2 LEU   118      46.398  28.944  36.243  1.00  0.00           H  
ATOM   1872  HB3 LEU   118      47.574  29.682  35.183  1.00  0.00           H  
ATOM   1873  CG  LEU   118      47.318  27.557  34.845  1.00  0.00           C  
ATOM   1874  HG  LEU   118      48.221  27.337  34.276  1.00  0.00           H  
ATOM   1875  CD1 LEU   118      46.714  26.266  35.405  1.00  0.00           C  
ATOM   1876 HD11 LEU   118      46.656  25.562  34.575  1.00  0.00           H  
ATOM   1877 HD12 LEU   118      47.398  25.874  36.157  1.00  0.00           H  
ATOM   1878 HD13 LEU   118      45.664  26.286  35.697  1.00  0.00           H  
ATOM   1879  CD2 LEU   118      46.164  27.968  33.883  1.00  0.00           C  
ATOM   1880 HD21 LEU   118      46.367  28.948  33.451  1.00  0.00           H  
ATOM   1881 HD22 LEU   118      46.089  27.270  33.049  1.00  0.00           H  
ATOM   1882 HD23 LEU   118      45.196  27.953  34.384  1.00  0.00           H  
ATOM   1883  C   LEU   118      49.935  28.683  36.281  1.00  0.00           C  
ATOM   1884  O   LEU   118      50.111  27.888  35.356  1.00  0.00           O  
ATOM   1885  N   GLY   119      50.926  29.418  36.803  1.00  0.00           N  
ATOM   1886  H   GLY   119      50.699  29.982  37.610  1.00  0.00           H  
ATOM   1887  CA  GLY   119      52.314  29.679  36.237  1.00  0.00           C  
ATOM   1888  HA2 GLY   119      52.316  29.536  35.156  1.00  0.00           H  
ATOM   1889  HA3 GLY   119      52.499  30.725  36.481  1.00  0.00           H  
ATOM   1890  C   GLY   119      53.464  28.856  36.737  1.00  0.00           C  
ATOM   1891  O   GLY   119      53.258  27.739  37.163  1.00  0.00           O  
ATOM   1892  OXT GLY   119      54.646  29.293  36.524  1.00  0.00           O  
TER    1893      GLY   119 
ATOM   1893  N1  MOL   120      32.881  47.942  26.655  1.00  0.00           N  
ATOM   1894  C1  MOL   120      34.146  47.688  25.777  1.00  0.00           C  
ATOM   1895  C2  MOL   120      35.498  47.958  26.488  1.00  0.00           C  
ATOM   1896  O1  MOL   120      35.550  48.777  27.360  1.00  0.00           O  
ATOM   1897  C3  MOL   120      34.085  48.473  24.499  1.00  0.00           C  
ATOM   1898  C4  MOL   120      33.068  47.709  23.559  1.00  0.00           C  
ATOM   1899  C5  MOL   120      31.998  48.699  22.841  1.00  0.00           C  
ATOM   1900  N2  MOL   120      32.704  49.567  21.913  1.00  0.00           N  
ATOM   1901  C6  MOL   120      33.299  50.707  22.261  1.00  0.00           C  
ATOM   1902  N3  MOL   120      32.773  51.372  23.290  1.00  0.00           N  
ATOM   1903  N4  MOL   120      34.065  51.337  21.392  1.00  0.00           N  
ATOM   1904  N5  MOL   120      36.606  47.452  25.886  1.00  0.00           N  
ATOM   1905  C7  MOL   120      38.031  47.940  26.035  1.00  0.00           C  
ATOM   1906  C8  MOL   120      38.720  47.354  27.358  1.00  0.00           C  
ATOM   1907  C9  MOL   120      38.709  45.748  27.426  1.00  0.00           C  
ATOM   1908  C10 MOL   120      38.637  45.347  28.904  1.00  0.00           C  
ATOM   1909  C11 MOL   120      39.281  44.020  29.302  1.00  0.00           C  
ATOM   1910  N6  MOL   120      38.412  42.773  28.964  1.00  0.00           N  
ATOM   1911  C12 MOL   120      38.551  42.401  27.516  1.00  0.00           C  
ATOM   1912  C13 MOL   120      38.773  41.598  29.794  1.00  0.00           C  
ATOM   1913  C14 MOL   120      38.771  47.770  24.741  1.00  0.00           C  
ATOM   1914  H1  MOL   120      32.834  48.866  27.109  1.00  0.00           H  
ATOM   1915  H2  MOL   120      32.886  47.230  27.400  1.00  0.00           H  
ATOM   1916  H3  MOL   120      32.095  47.610  26.079  1.00  0.00           H  
ATOM   1917  H4  MOL   120      34.090  46.623  25.547  1.00  0.00           H  
ATOM   1918  H5  MOL   120      35.082  48.508  24.042  1.00  0.00           H  
ATOM   1919  H6  MOL   120      33.934  49.553  24.620  1.00  0.00           H  
ATOM   1920  H7  MOL   120      32.544  46.932  24.129  1.00  0.00           H  
ATOM   1921  H8  MOL   120      33.663  47.111  22.857  1.00  0.00           H  
ATOM   1922  H9  MOL   120      31.284  49.189  23.515  1.00  0.00           H  
ATOM   1923  H10 MOL   120      31.354  48.057  22.226  1.00  0.00           H  
ATOM   1924  H11 MOL   120      32.845  49.112  21.020  1.00  0.00           H  
ATOM   1925  H12 MOL   120      31.875  51.156  23.703  1.00  0.00           H  
ATOM   1926  H13 MOL   120      33.178  52.141  23.808  1.00  0.00           H  
ATOM   1927  H14 MOL   120      34.591  50.971  20.609  1.00  0.00           H  
ATOM   1928  H15 MOL   120      34.309  52.292  21.618  1.00  0.00           H  
ATOM   1929  H16 MOL   120      36.445  46.792  25.135  1.00  0.00           H  
ATOM   1930  H17 MOL   120      37.978  49.032  26.124  1.00  0.00           H  
ATOM   1931  H18 MOL   120      38.188  47.865  28.170  1.00  0.00           H  
ATOM   1932  H19 MOL   120      39.745  47.745  27.369  1.00  0.00           H  
ATOM   1933  H20 MOL   120      39.653  45.509  26.921  1.00  0.00           H  
ATOM   1934  H21 MOL   120      37.917  45.283  26.826  1.00  0.00           H  
ATOM   1935  H22 MOL   120      37.609  45.361  29.285  1.00  0.00           H  
ATOM   1936  H23 MOL   120      39.197  46.056  29.527  1.00  0.00           H  
ATOM   1937  H24 MOL   120      39.365  43.974  30.389  1.00  0.00           H  
ATOM   1938  H25 MOL   120      40.249  43.813  28.843  1.00  0.00           H  
ATOM   1939  H26 MOL   120      37.418  42.930  29.183  1.00  0.00           H  
ATOM   1940  H27 MOL   120      39.574  42.412  27.138  1.00  0.00           H  
ATOM   1941  H28 MOL   120      38.101  43.194  26.918  1.00  0.00           H  
ATOM   1942  H29 MOL   120      37.924  41.530  27.320  1.00  0.00           H  
ATOM   1943  H30 MOL   120      38.628  41.838  30.848  1.00  0.00           H  
ATOM   1944  H31 MOL   120      39.769  41.255  29.509  1.00  0.00           H  
ATOM   1945  H32 MOL   120      38.126  40.756  29.543  1.00  0.00           H  
ATOM   1946  H33 MOL   120      39.723  48.315  24.730  1.00  0.00           H  
ATOM   1947  H34 MOL   120      38.142  48.024  23.879  1.00  0.00           H  
ATOM   1948  H35 MOL   120      38.960  46.697  24.610  1.00  0.00           H  
TER    1949      MOL   120 
ENDMDL
MODEL     3
ATOM      1  N   SER     1      43.063  17.782  32.670  1.00  0.00           N  
ATOM      2  H1  SER     1      43.820  17.394  33.216  1.00  0.00           H  
ATOM      3  H2  SER     1      42.700  17.100  32.019  1.00  0.00           H  
ATOM      4  H3  SER     1      42.314  18.175  33.221  1.00  0.00           H  
ATOM      5  CA  SER     1      43.686  18.961  31.984  1.00  0.00           C  
ATOM      6  HA  SER     1      44.764  19.060  32.113  1.00  0.00           H  
ATOM      7  CB  SER     1      43.357  18.694  30.463  1.00  0.00           C  
ATOM      8  HB2 SER     1      43.991  17.879  30.114  1.00  0.00           H  
ATOM      9  HB3 SER     1      42.292  18.590  30.252  1.00  0.00           H  
ATOM     10  OG  SER     1      43.649  19.798  29.568  1.00  0.00           O  
ATOM     11  HG  SER     1      43.313  19.527  28.711  1.00  0.00           H  
ATOM     12  C   SER     1      43.131  20.294  32.440  1.00  0.00           C  
ATOM     13  O   SER     1      42.028  20.241  32.998  1.00  0.00           O  
ATOM     14  N   PHE     2      43.867  21.404  32.110  1.00  0.00           N  
ATOM     15  H   PHE     2      44.644  21.186  31.503  1.00  0.00           H  
ATOM     16  CA  PHE     2      43.271  22.709  32.359  1.00  0.00           C  
ATOM     17  HA  PHE     2      42.488  22.683  33.117  1.00  0.00           H  
ATOM     18  CB  PHE     2      44.302  23.802  32.772  1.00  0.00           C  
ATOM     19  HB2 PHE     2      44.929  24.207  31.977  1.00  0.00           H  
ATOM     20  HB3 PHE     2      43.769  24.685  33.123  1.00  0.00           H  
ATOM     21  CG  PHE     2      45.223  23.370  33.948  1.00  0.00           C  
ATOM     22  CD1 PHE     2      46.534  23.192  33.652  1.00  0.00           C  
ATOM     23  HD1 PHE     2      46.900  23.434  32.665  1.00  0.00           H  
ATOM     24  CE1 PHE     2      47.446  22.857  34.722  1.00  0.00           C  
ATOM     25  HE1 PHE     2      48.483  22.679  34.477  1.00  0.00           H  
ATOM     26  CZ  PHE     2      46.992  22.419  35.979  1.00  0.00           C  
ATOM     27  HZ  PHE     2      47.673  22.175  36.781  1.00  0.00           H  
ATOM     28  CE2 PHE     2      45.686  22.527  36.215  1.00  0.00           C  
ATOM     29  HE2 PHE     2      45.179  22.212  37.115  1.00  0.00           H  
ATOM     30  CD2 PHE     2      44.770  23.066  35.254  1.00  0.00           C  
ATOM     31  HD2 PHE     2      43.733  23.273  35.473  1.00  0.00           H  
ATOM     32  C   PHE     2      42.457  23.244  31.137  1.00  0.00           C  
ATOM     33  O   PHE     2      41.672  24.210  31.345  1.00  0.00           O  
ATOM     34  N   VAL     3      42.549  22.629  29.967  1.00  0.00           N  
ATOM     35  H   VAL     3      43.235  21.922  29.743  1.00  0.00           H  
ATOM     36  CA  VAL     3      41.746  23.031  28.769  1.00  0.00           C  
ATOM     37  HA  VAL     3      41.889  24.112  28.768  1.00  0.00           H  
ATOM     38  CB  VAL     3      42.215  22.325  27.367  1.00  0.00           C  
ATOM     39  HB  VAL     3      42.286  21.238  27.370  1.00  0.00           H  
ATOM     40  CG1 VAL     3      41.273  22.842  26.166  1.00  0.00           C  
ATOM     41 HG11 VAL     3      41.787  22.583  25.240  1.00  0.00           H  
ATOM     42 HG12 VAL     3      40.274  22.411  26.229  1.00  0.00           H  
ATOM     43 HG13 VAL     3      41.170  23.926  26.214  1.00  0.00           H  
ATOM     44  CG2 VAL     3      43.607  22.861  27.056  1.00  0.00           C  
ATOM     45 HG21 VAL     3      43.840  22.553  26.036  1.00  0.00           H  
ATOM     46 HG22 VAL     3      43.632  23.949  27.120  1.00  0.00           H  
ATOM     47 HG23 VAL     3      44.258  22.413  27.807  1.00  0.00           H  
ATOM     48  C   VAL     3      40.262  22.697  29.029  1.00  0.00           C  
ATOM     49  O   VAL     3      39.950  21.458  29.355  1.00  0.00           O  
ATOM     50  N   GLY     4      39.377  23.658  29.032  1.00  0.00           N  
ATOM     51  H   GLY     4      39.783  24.521  28.701  1.00  0.00           H  
ATOM     52  CA  GLY     4      38.002  23.435  29.465  1.00  0.00           C  
ATOM     53  HA2 GLY     4      37.239  23.835  28.798  1.00  0.00           H  
ATOM     54  HA3 GLY     4      37.674  22.419  29.685  1.00  0.00           H  
ATOM     55  C   GLY     4      37.715  24.119  30.777  1.00  0.00           C  
ATOM     56  O   GLY     4      36.574  24.578  30.948  1.00  0.00           O  
ATOM     57  N   LEU     5      38.666  24.305  31.733  1.00  0.00           N  
ATOM     58  H   LEU     5      39.602  24.290  31.352  1.00  0.00           H  
ATOM     59  CA  LEU     5      38.299  24.948  32.986  1.00  0.00           C  
ATOM     60  HA  LEU     5      37.371  24.498  33.340  1.00  0.00           H  
ATOM     61  CB  LEU     5      39.336  24.753  34.046  1.00  0.00           C  
ATOM     62  HB2 LEU     5      40.244  25.262  33.721  1.00  0.00           H  
ATOM     63  HB3 LEU     5      38.937  25.387  34.839  1.00  0.00           H  
ATOM     64  CG  LEU     5      39.673  23.285  34.487  1.00  0.00           C  
ATOM     65  HG  LEU     5      40.071  22.806  33.593  1.00  0.00           H  
ATOM     66  CD1 LEU     5      40.734  23.399  35.682  1.00  0.00           C  
ATOM     67 HD11 LEU     5      40.898  22.371  36.007  1.00  0.00           H  
ATOM     68 HD12 LEU     5      41.667  23.758  35.247  1.00  0.00           H  
ATOM     69 HD13 LEU     5      40.412  24.003  36.530  1.00  0.00           H  
ATOM     70  CD2 LEU     5      38.407  22.601  35.029  1.00  0.00           C  
ATOM     71 HD21 LEU     5      37.630  22.725  34.275  1.00  0.00           H  
ATOM     72 HD22 LEU     5      38.692  21.549  35.014  1.00  0.00           H  
ATOM     73 HD23 LEU     5      38.040  22.966  35.988  1.00  0.00           H  
ATOM     74  C   LEU     5      38.121  26.537  32.888  1.00  0.00           C  
ATOM     75  O   LEU     5      38.862  27.179  32.162  1.00  0.00           O  
ATOM     76  N   ARG     6      37.184  27.113  33.670  1.00  0.00           N  
ATOM     77  H   ARG     6      36.596  26.592  34.305  1.00  0.00           H  
ATOM     78  CA  ARG     6      37.032  28.504  33.876  1.00  0.00           C  
ATOM     79  HA  ARG     6      37.038  29.046  32.930  1.00  0.00           H  
ATOM     80  CB  ARG     6      35.617  28.812  34.444  1.00  0.00           C  
ATOM     81  HB2 ARG     6      35.479  28.344  35.419  1.00  0.00           H  
ATOM     82  HB3 ARG     6      35.618  29.879  34.667  1.00  0.00           H  
ATOM     83  CG  ARG     6      34.485  28.448  33.392  1.00  0.00           C  
ATOM     84  HG2 ARG     6      34.744  29.052  32.522  1.00  0.00           H  
ATOM     85  HG3 ARG     6      34.529  27.413  33.053  1.00  0.00           H  
ATOM     86  CD  ARG     6      33.116  28.952  33.851  1.00  0.00           C  
ATOM     87  HD2 ARG     6      32.527  28.072  34.110  1.00  0.00           H  
ATOM     88  HD3 ARG     6      33.341  29.608  34.692  1.00  0.00           H  
ATOM     89  NE  ARG     6      32.436  29.805  32.831  1.00  0.00           N  
ATOM     90  HE  ARG     6      31.685  29.408  32.285  1.00  0.00           H  
ATOM     91  CZ  ARG     6      32.832  31.044  32.626  1.00  0.00           C  
ATOM     92  NH1 ARG     6      33.872  31.697  33.125  1.00  0.00           N  
ATOM     93 HH11 ARG     6      34.540  31.200  33.697  1.00  0.00           H  
ATOM     94 HH12 ARG     6      34.022  32.633  32.777  1.00  0.00           H  
ATOM     95  NH2 ARG     6      32.051  31.641  31.742  1.00  0.00           N  
ATOM     96 HH21 ARG     6      31.199  31.327  31.300  1.00  0.00           H  
ATOM     97 HH22 ARG     6      32.225  32.621  31.572  1.00  0.00           H  
ATOM     98  C   ARG     6      38.128  29.064  34.833  1.00  0.00           C  
ATOM     99  O   ARG     6      38.582  28.324  35.661  1.00  0.00           O  
ATOM    100  N   VAL     7      38.424  30.309  34.694  1.00  0.00           N  
ATOM    101  H   VAL     7      37.817  30.879  34.122  1.00  0.00           H  
ATOM    102  CA  VAL     7      39.540  31.047  35.361  1.00  0.00           C  
ATOM    103  HA  VAL     7      39.667  30.692  36.384  1.00  0.00           H  
ATOM    104  CB  VAL     7      40.871  30.866  34.575  1.00  0.00           C  
ATOM    105  HB  VAL     7      41.538  31.589  35.045  1.00  0.00           H  
ATOM    106  CG1 VAL     7      41.554  29.481  34.738  1.00  0.00           C  
ATOM    107 HG11 VAL     7      41.790  29.271  35.781  1.00  0.00           H  
ATOM    108 HG12 VAL     7      40.889  28.752  34.274  1.00  0.00           H  
ATOM    109 HG13 VAL     7      42.473  29.433  34.153  1.00  0.00           H  
ATOM    110  CG2 VAL     7      40.746  31.350  33.147  1.00  0.00           C  
ATOM    111 HG21 VAL     7      40.420  32.382  33.016  1.00  0.00           H  
ATOM    112 HG22 VAL     7      41.670  31.069  32.642  1.00  0.00           H  
ATOM    113 HG23 VAL     7      40.116  30.674  32.568  1.00  0.00           H  
ATOM    114  C   VAL     7      39.181  32.542  35.471  1.00  0.00           C  
ATOM    115  O   VAL     7      38.495  33.113  34.650  1.00  0.00           O  
ATOM    116  N   VAL     8      39.783  33.225  36.447  1.00  0.00           N  
ATOM    117  H   VAL     8      40.399  32.684  37.036  1.00  0.00           H  
ATOM    118  CA  VAL     8      40.009  34.696  36.429  1.00  0.00           C  
ATOM    119  HA  VAL     8      39.262  35.190  35.807  1.00  0.00           H  
ATOM    120  CB  VAL     8      39.797  35.326  37.813  1.00  0.00           C  
ATOM    121  HB  VAL     8      40.208  34.647  38.559  1.00  0.00           H  
ATOM    122  CG1 VAL     8      40.395  36.726  38.066  1.00  0.00           C  
ATOM    123 HG11 VAL     8      41.454  36.668  37.815  1.00  0.00           H  
ATOM    124 HG12 VAL     8      39.947  37.386  37.324  1.00  0.00           H  
ATOM    125 HG13 VAL     8      40.266  37.026  39.106  1.00  0.00           H  
ATOM    126  CG2 VAL     8      38.289  35.395  38.101  1.00  0.00           C  
ATOM    127 HG21 VAL     8      38.029  34.346  38.246  1.00  0.00           H  
ATOM    128 HG22 VAL     8      38.108  35.775  39.107  1.00  0.00           H  
ATOM    129 HG23 VAL     8      37.704  35.963  37.378  1.00  0.00           H  
ATOM    130  C   VAL     8      41.451  35.105  35.963  1.00  0.00           C  
ATOM    131  O   VAL     8      42.393  34.761  36.626  1.00  0.00           O  
ATOM    132  N   ALA     9      41.550  35.688  34.808  1.00  0.00           N  
ATOM    133  H   ALA     9      40.757  35.859  34.206  1.00  0.00           H  
ATOM    134  CA  ALA     9      42.740  36.022  34.251  1.00  0.00           C  
ATOM    135  HA  ALA     9      43.522  35.731  34.952  1.00  0.00           H  
ATOM    136  CB  ALA     9      42.886  35.054  33.033  1.00  0.00           C  
ATOM    137  HB1 ALA     9      42.694  34.002  33.245  1.00  0.00           H  
ATOM    138  HB2 ALA     9      42.129  35.384  32.321  1.00  0.00           H  
ATOM    139  HB3 ALA     9      43.871  35.192  32.587  1.00  0.00           H  
ATOM    140  C   ALA     9      42.979  37.468  33.899  1.00  0.00           C  
ATOM    141  O   ALA     9      42.069  38.255  33.829  1.00  0.00           O  
ATOM    142  N   LYS    10      44.277  37.836  33.786  1.00  0.00           N  
ATOM    143  H   LYS    10      44.996  37.131  33.874  1.00  0.00           H  
ATOM    144  CA  LYS    10      44.648  39.195  33.631  1.00  0.00           C  
ATOM    145  HA  LYS    10      43.948  39.830  34.174  1.00  0.00           H  
ATOM    146  CB  LYS    10      45.996  39.393  34.327  1.00  0.00           C  
ATOM    147  HB2 LYS    10      45.900  39.069  35.363  1.00  0.00           H  
ATOM    148  HB3 LYS    10      46.787  38.820  33.843  1.00  0.00           H  
ATOM    149  CG  LYS    10      46.596  40.794  34.360  1.00  0.00           C  
ATOM    150  HG2 LYS    10      46.689  41.137  33.330  1.00  0.00           H  
ATOM    151  HG3 LYS    10      45.918  41.453  34.902  1.00  0.00           H  
ATOM    152  CD  LYS    10      48.012  40.836  34.998  1.00  0.00           C  
ATOM    153  HD2 LYS    10      48.031  40.402  35.997  1.00  0.00           H  
ATOM    154  HD3 LYS    10      48.681  40.205  34.413  1.00  0.00           H  
ATOM    155  CE  LYS    10      48.529  42.269  35.080  1.00  0.00           C  
ATOM    156  HE2 LYS    10      48.321  42.805  34.154  1.00  0.00           H  
ATOM    157  HE3 LYS    10      47.990  42.801  35.864  1.00  0.00           H  
ATOM    158  NZ  LYS    10      49.973  42.192  35.143  1.00  0.00           N  
ATOM    159  HZ1 LYS    10      50.366  43.118  35.055  1.00  0.00           H  
ATOM    160  HZ2 LYS    10      50.175  41.836  36.067  1.00  0.00           H  
ATOM    161  HZ3 LYS    10      50.276  41.549  34.426  1.00  0.00           H  
ATOM    162  C   LYS    10      44.729  39.624  32.136  1.00  0.00           C  
ATOM    163  O   LYS    10      45.502  39.046  31.314  1.00  0.00           O  
ATOM    164  N   TRP    11      44.122  40.722  31.767  1.00  0.00           N  
ATOM    165  H   TRP    11      43.809  41.317  32.521  1.00  0.00           H  
ATOM    166  CA  TRP    11      44.255  41.404  30.412  1.00  0.00           C  
ATOM    167  HA  TRP    11      44.419  40.639  29.654  1.00  0.00           H  
ATOM    168  CB  TRP    11      42.994  42.212  30.060  1.00  0.00           C  
ATOM    169  HB2 TRP    11      42.101  41.588  30.098  1.00  0.00           H  
ATOM    170  HB3 TRP    11      42.951  43.062  30.741  1.00  0.00           H  
ATOM    171  CG  TRP    11      42.808  42.707  28.622  1.00  0.00           C  
ATOM    172  CD1 TRP    11      42.683  43.951  28.290  1.00  0.00           C  
ATOM    173  HD1 TRP    11      42.784  44.792  28.960  1.00  0.00           H  
ATOM    174  NE1 TRP    11      42.210  44.103  26.995  1.00  0.00           N  
ATOM    175  HE1 TRP    11      42.269  44.936  26.427  1.00  0.00           H  
ATOM    176  CE2 TRP    11      42.109  42.879  26.412  1.00  0.00           C  
ATOM    177  CZ2 TRP    11      41.705  42.521  25.099  1.00  0.00           C  
ATOM    178  HZ2 TRP    11      41.421  43.273  24.378  1.00  0.00           H  
ATOM    179  CH2 TRP    11      41.723  41.125  24.830  1.00  0.00           C  
ATOM    180  HH2 TRP    11      41.399  40.728  23.879  1.00  0.00           H  
ATOM    181  CZ3 TRP    11      42.173  40.216  25.770  1.00  0.00           C  
ATOM    182  HZ3 TRP    11      42.071  39.169  25.526  1.00  0.00           H  
ATOM    183  CE3 TRP    11      42.557  40.589  27.088  1.00  0.00           C  
ATOM    184  HE3 TRP    11      42.860  39.868  27.832  1.00  0.00           H  
ATOM    185  CD2 TRP    11      42.446  41.933  27.426  1.00  0.00           C  
ATOM    186  C   TRP    11      45.422  42.378  30.332  1.00  0.00           C  
ATOM    187  O   TRP    11      45.755  43.003  31.367  1.00  0.00           O  
ATOM    188  N   SER    12      46.011  42.527  29.165  1.00  0.00           N  
ATOM    189  H   SER    12      45.759  41.899  28.415  1.00  0.00           H  
ATOM    190  CA  SER    12      47.433  42.944  29.178  1.00  0.00           C  
ATOM    191  HA  SER    12      47.906  42.806  30.150  1.00  0.00           H  
ATOM    192  CB  SER    12      48.258  42.146  28.189  1.00  0.00           C  
ATOM    193  HB2 SER    12      49.264  42.066  28.600  1.00  0.00           H  
ATOM    194  HB3 SER    12      47.978  41.099  28.074  1.00  0.00           H  
ATOM    195  OG  SER    12      48.318  42.712  26.881  1.00  0.00           O  
ATOM    196  HG  SER    12      49.139  42.398  26.494  1.00  0.00           H  
ATOM    197  C   SER    12      47.595  44.510  29.120  1.00  0.00           C  
ATOM    198  O   SER    12      48.508  45.078  29.841  1.00  0.00           O  
ATOM    199  N   SER    13      46.830  45.229  28.326  1.00  0.00           N  
ATOM    200  H   SER    13      46.281  44.703  27.660  1.00  0.00           H  
ATOM    201  CA  SER    13      46.979  46.665  28.095  1.00  0.00           C  
ATOM    202  HA  SER    13      47.865  46.823  27.479  1.00  0.00           H  
ATOM    203  CB  SER    13      45.875  46.979  27.078  1.00  0.00           C  
ATOM    204  HB2 SER    13      45.929  48.033  26.803  1.00  0.00           H  
ATOM    205  HB3 SER    13      46.180  46.520  26.138  1.00  0.00           H  
ATOM    206  OG  SER    13      44.615  46.550  27.467  1.00  0.00           O  
ATOM    207  HG  SER    13      44.153  46.274  26.672  1.00  0.00           H  
ATOM    208  C   SER    13      46.903  47.571  29.357  1.00  0.00           C  
ATOM    209  O   SER    13      47.705  48.542  29.519  1.00  0.00           O  
ATOM    210  N   ASN    14      45.912  47.213  30.203  1.00  0.00           N  
ATOM    211  H   ASN    14      45.370  46.390  29.982  1.00  0.00           H  
ATOM    212  CA  ASN    14      45.617  47.963  31.348  1.00  0.00           C  
ATOM    213  HA  ASN    14      46.081  48.949  31.307  1.00  0.00           H  
ATOM    214  CB  ASN    14      44.049  48.232  31.321  1.00  0.00           C  
ATOM    215  HB2 ASN    14      43.822  48.913  32.141  1.00  0.00           H  
ATOM    216  HB3 ASN    14      43.855  48.840  30.437  1.00  0.00           H  
ATOM    217  CG  ASN    14      43.168  47.007  31.325  1.00  0.00           C  
ATOM    218  OD1 ASN    14      43.580  45.883  31.451  1.00  0.00           O  
ATOM    219  ND2 ASN    14      41.847  47.201  31.147  1.00  0.00           N  
ATOM    220 HD21 ASN    14      41.256  46.391  31.272  1.00  0.00           H  
ATOM    221 HD22 ASN    14      41.431  48.120  31.103  1.00  0.00           H  
ATOM    222  C   ASN    14      45.999  47.285  32.677  1.00  0.00           C  
ATOM    223  O   ASN    14      45.978  48.017  33.650  1.00  0.00           O  
ATOM    224  N   GLY    15      46.290  46.017  32.667  1.00  0.00           N  
ATOM    225  H   GLY    15      46.213  45.432  31.847  1.00  0.00           H  
ATOM    226  CA  GLY    15      46.706  45.386  33.885  1.00  0.00           C  
ATOM    227  HA2 GLY    15      47.400  44.558  33.741  1.00  0.00           H  
ATOM    228  HA3 GLY    15      47.194  46.160  34.477  1.00  0.00           H  
ATOM    229  C   GLY    15      45.507  44.750  34.718  1.00  0.00           C  
ATOM    230  O   GLY    15      45.768  44.130  35.752  1.00  0.00           O  
ATOM    231  N   TYR    16      44.265  44.999  34.292  1.00  0.00           N  
ATOM    232  H   TYR    16      44.134  45.440  33.393  1.00  0.00           H  
ATOM    233  CA  TYR    16      43.088  44.460  35.090  1.00  0.00           C  
ATOM    234  HA  TYR    16      43.391  44.669  36.116  1.00  0.00           H  
ATOM    235  CB  TYR    16      41.886  45.314  34.706  1.00  0.00           C  
ATOM    236  HB2 TYR    16      41.718  45.303  33.629  1.00  0.00           H  
ATOM    237  HB3 TYR    16      40.991  44.806  35.066  1.00  0.00           H  
ATOM    238  CG  TYR    16      41.721  46.713  35.235  1.00  0.00           C  
ATOM    239  CD1 TYR    16      40.817  46.950  36.236  1.00  0.00           C  
ATOM    240  HD1 TYR    16      40.282  46.166  36.751  1.00  0.00           H  
ATOM    241  CE1 TYR    16      40.713  48.209  36.843  1.00  0.00           C  
ATOM    242  HE1 TYR    16      40.017  48.365  37.655  1.00  0.00           H  
ATOM    243  CZ  TYR    16      41.447  49.354  36.401  1.00  0.00           C  
ATOM    244  OH  TYR    16      41.457  50.551  36.998  1.00  0.00           O  
ATOM    245  HH  TYR    16      41.296  50.433  37.937  1.00  0.00           H  
ATOM    246  CE2 TYR    16      42.384  49.081  35.383  1.00  0.00           C  
ATOM    247  HE2 TYR    16      43.091  49.862  35.145  1.00  0.00           H  
ATOM    248  CD2 TYR    16      42.582  47.771  34.891  1.00  0.00           C  
ATOM    249  HD2 TYR    16      43.433  47.540  34.266  1.00  0.00           H  
ATOM    250  C   TYR    16      42.804  42.941  34.958  1.00  0.00           C  
ATOM    251  O   TYR    16      43.336  42.333  34.053  1.00  0.00           O  
ATOM    252  N   PHE    17      42.080  42.379  35.906  1.00  0.00           N  
ATOM    253  H   PHE    17      41.653  42.957  36.616  1.00  0.00           H  
ATOM    254  CA  PHE    17      41.669  40.966  36.071  1.00  0.00           C  
ATOM    255  HA  PHE    17      42.260  40.394  35.356  1.00  0.00           H  
ATOM    256  CB  PHE    17      42.075  40.359  37.416  1.00  0.00           C  
ATOM    257  HB2 PHE    17      41.651  41.088  38.107  1.00  0.00           H  
ATOM    258  HB3 PHE    17      41.446  39.479  37.549  1.00  0.00           H  
ATOM    259  CG  PHE    17      43.599  40.128  37.615  1.00  0.00           C  
ATOM    260  CD1 PHE    17      44.489  41.248  37.701  1.00  0.00           C  
ATOM    261  HD1 PHE    17      44.085  42.237  37.544  1.00  0.00           H  
ATOM    262  CE1 PHE    17      45.836  40.987  37.941  1.00  0.00           C  
ATOM    263  HE1 PHE    17      46.609  41.742  37.946  1.00  0.00           H  
ATOM    264  CZ  PHE    17      46.264  39.682  38.291  1.00  0.00           C  
ATOM    265  HZ  PHE    17      47.312  39.527  38.504  1.00  0.00           H  
ATOM    266  CE2 PHE    17      45.366  38.622  38.038  1.00  0.00           C  
ATOM    267  HE2 PHE    17      45.724  37.614  38.183  1.00  0.00           H  
ATOM    268  CD2 PHE    17      44.064  38.826  37.763  1.00  0.00           C  
ATOM    269  HD2 PHE    17      43.389  37.996  37.613  1.00  0.00           H  
ATOM    270  C   PHE    17      40.106  40.755  35.853  1.00  0.00           C  
ATOM    271  O   PHE    17      39.333  41.553  36.287  1.00  0.00           O  
ATOM    272  N   TYR    18      39.755  39.671  35.026  1.00  0.00           N  
ATOM    273  H   TYR    18      40.491  39.036  34.752  1.00  0.00           H  
ATOM    274  CA  TYR    18      38.426  39.350  34.343  1.00  0.00           C  
ATOM    275  HA  TYR    18      37.652  39.792  34.971  1.00  0.00           H  
ATOM    276  CB  TYR    18      38.435  39.826  32.871  1.00  0.00           C  
ATOM    277  HB2 TYR    18      39.121  39.233  32.266  1.00  0.00           H  
ATOM    278  HB3 TYR    18      37.450  39.616  32.455  1.00  0.00           H  
ATOM    279  CG  TYR    18      38.668  41.254  32.647  1.00  0.00           C  
ATOM    280  CD1 TYR    18      39.946  41.679  32.522  1.00  0.00           C  
ATOM    281  HD1 TYR    18      40.808  41.079  32.774  1.00  0.00           H  
ATOM    282  CE1 TYR    18      40.233  43.060  32.213  1.00  0.00           C  
ATOM    283  HE1 TYR    18      41.237  43.445  32.112  1.00  0.00           H  
ATOM    284  CZ  TYR    18      39.158  43.936  31.850  1.00  0.00           C  
ATOM    285  OH  TYR    18      39.453  45.219  31.507  1.00  0.00           O  
ATOM    286  HH  TYR    18      38.770  45.877  31.653  1.00  0.00           H  
ATOM    287  CE2 TYR    18      37.870  43.478  31.898  1.00  0.00           C  
ATOM    288  HE2 TYR    18      37.012  44.062  31.600  1.00  0.00           H  
ATOM    289  CD2 TYR    18      37.608  42.094  32.271  1.00  0.00           C  
ATOM    290  HD2 TYR    18      36.596  41.731  32.376  1.00  0.00           H  
ATOM    291  C   TYR    18      38.183  37.851  34.278  1.00  0.00           C  
ATOM    292  O   TYR    18      39.126  37.094  34.200  1.00  0.00           O  
ATOM    293  N   SER    19      36.895  37.351  34.172  1.00  0.00           N  
ATOM    294  H   SER    19      36.160  38.043  34.210  1.00  0.00           H  
ATOM    295  CA  SER    19      36.550  35.900  34.114  1.00  0.00           C  
ATOM    296  HA  SER    19      37.220  35.368  34.789  1.00  0.00           H  
ATOM    297  CB  SER    19      35.121  35.706  34.614  1.00  0.00           C  
ATOM    298  HB2 SER    19      34.894  34.693  34.280  1.00  0.00           H  
ATOM    299  HB3 SER    19      35.216  35.731  35.699  1.00  0.00           H  
ATOM    300  OG  SER    19      34.145  36.556  34.044  1.00  0.00           O  
ATOM    301  HG  SER    19      33.637  35.930  33.524  1.00  0.00           H  
ATOM    302  C   SER    19      36.811  35.411  32.660  1.00  0.00           C  
ATOM    303  O   SER    19      36.603  36.114  31.662  1.00  0.00           O  
ATOM    304  N   GLY    20      37.141  34.129  32.457  1.00  0.00           N  
ATOM    305  H   GLY    20      37.512  33.577  33.217  1.00  0.00           H  
ATOM    306  CA  GLY    20      37.334  33.494  31.152  1.00  0.00           C  
ATOM    307  HA2 GLY    20      36.574  33.849  30.456  1.00  0.00           H  
ATOM    308  HA3 GLY    20      38.296  33.763  30.715  1.00  0.00           H  
ATOM    309  C   GLY    20      37.361  32.001  31.249  1.00  0.00           C  
ATOM    310  O   GLY    20      37.033  31.391  32.252  1.00  0.00           O  
ATOM    311  N   LYS    21      37.750  31.368  30.158  1.00  0.00           N  
ATOM    312  H   LYS    21      37.692  31.777  29.236  1.00  0.00           H  
ATOM    313  CA  LYS    21      38.133  29.909  30.226  1.00  0.00           C  
ATOM    314  HA  LYS    21      38.491  29.734  31.241  1.00  0.00           H  
ATOM    315  CB  LYS    21      36.967  28.888  30.090  1.00  0.00           C  
ATOM    316  HB2 LYS    21      37.394  27.887  30.145  1.00  0.00           H  
ATOM    317  HB3 LYS    21      36.330  29.054  30.959  1.00  0.00           H  
ATOM    318  CG  LYS    21      36.071  29.028  28.885  1.00  0.00           C  
ATOM    319  HG2 LYS    21      35.587  30.004  28.844  1.00  0.00           H  
ATOM    320  HG3 LYS    21      36.608  28.949  27.940  1.00  0.00           H  
ATOM    321  CD  LYS    21      34.976  27.964  28.814  1.00  0.00           C  
ATOM    322  HD2 LYS    21      35.379  26.966  28.643  1.00  0.00           H  
ATOM    323  HD3 LYS    21      34.707  27.827  29.861  1.00  0.00           H  
ATOM    324  CE  LYS    21      33.674  28.203  28.069  1.00  0.00           C  
ATOM    325  HE2 LYS    21      33.242  29.110  28.494  1.00  0.00           H  
ATOM    326  HE3 LYS    21      34.064  28.340  27.061  1.00  0.00           H  
ATOM    327  NZ  LYS    21      32.710  27.017  28.076  1.00  0.00           N  
ATOM    328  HZ1 LYS    21      32.378  26.853  29.016  1.00  0.00           H  
ATOM    329  HZ2 LYS    21      31.894  27.199  27.509  1.00  0.00           H  
ATOM    330  HZ3 LYS    21      33.058  26.177  27.635  1.00  0.00           H  
ATOM    331  C   LYS    21      39.330  29.608  29.280  1.00  0.00           C  
ATOM    332  O   LYS    21      39.473  30.316  28.281  1.00  0.00           O  
ATOM    333  N   ILE    22      40.129  28.524  29.652  1.00  0.00           N  
ATOM    334  H   ILE    22      39.801  27.981  30.439  1.00  0.00           H  
ATOM    335  CA  ILE    22      41.300  28.027  28.943  1.00  0.00           C  
ATOM    336  HA  ILE    22      41.789  28.921  28.557  1.00  0.00           H  
ATOM    337  CB  ILE    22      42.260  27.160  29.809  1.00  0.00           C  
ATOM    338  HB  ILE    22      41.623  26.434  30.315  1.00  0.00           H  
ATOM    339  CG2 ILE    22      43.392  26.522  28.991  1.00  0.00           C  
ATOM    340 HG21 ILE    22      42.950  25.860  28.246  1.00  0.00           H  
ATOM    341 HG22 ILE    22      43.968  27.299  28.489  1.00  0.00           H  
ATOM    342 HG23 ILE    22      43.992  25.883  29.639  1.00  0.00           H  
ATOM    343  CG1 ILE    22      42.942  28.051  30.884  1.00  0.00           C  
ATOM    344 HG12 ILE    22      43.356  28.943  30.413  1.00  0.00           H  
ATOM    345 HG13 ILE    22      42.218  28.549  31.529  1.00  0.00           H  
ATOM    346  CD1 ILE    22      44.070  27.513  31.723  1.00  0.00           C  
ATOM    347 HD11 ILE    22      44.879  27.259  31.037  1.00  0.00           H  
ATOM    348 HD12 ILE    22      44.549  28.237  32.383  1.00  0.00           H  
ATOM    349 HD13 ILE    22      43.602  26.769  32.368  1.00  0.00           H  
ATOM    350  C   ILE    22      40.746  27.247  27.745  1.00  0.00           C  
ATOM    351  O   ILE    22      40.125  26.146  27.826  1.00  0.00           O  
ATOM    352  N   THR    23      41.108  27.798  26.531  1.00  0.00           N  
ATOM    353  H   THR    23      41.607  28.667  26.410  1.00  0.00           H  
ATOM    354  CA  THR    23      40.704  27.129  25.260  1.00  0.00           C  
ATOM    355  HA  THR    23      39.841  26.515  25.518  1.00  0.00           H  
ATOM    356  CB  THR    23      39.952  28.023  24.246  1.00  0.00           C  
ATOM    357  HB  THR    23      39.707  27.368  23.411  1.00  0.00           H  
ATOM    358  CG2 THR    23      38.620  28.536  24.816  1.00  0.00           C  
ATOM    359 HG21 THR    23      37.971  27.758  25.218  1.00  0.00           H  
ATOM    360 HG22 THR    23      38.909  29.192  25.637  1.00  0.00           H  
ATOM    361 HG23 THR    23      38.143  29.160  24.060  1.00  0.00           H  
ATOM    362  OG1 THR    23      40.798  29.045  23.880  1.00  0.00           O  
ATOM    363  HG1 THR    23      40.321  29.634  23.291  1.00  0.00           H  
ATOM    364  C   THR    23      41.828  26.300  24.619  1.00  0.00           C  
ATOM    365  O   THR    23      41.427  25.425  23.803  1.00  0.00           O  
ATOM    366  N   ARG    24      43.140  26.483  24.933  1.00  0.00           N  
ATOM    367  H   ARG    24      43.434  27.288  25.468  1.00  0.00           H  
ATOM    368  CA  ARG    24      44.233  25.662  24.469  1.00  0.00           C  
ATOM    369  HA  ARG    24      43.914  24.625  24.575  1.00  0.00           H  
ATOM    370  CB  ARG    24      44.514  26.027  22.972  1.00  0.00           C  
ATOM    371  HB2 ARG    24      43.540  26.057  22.484  1.00  0.00           H  
ATOM    372  HB3 ARG    24      45.072  26.962  23.001  1.00  0.00           H  
ATOM    373  CG  ARG    24      45.412  24.938  22.262  1.00  0.00           C  
ATOM    374  HG2 ARG    24      46.323  24.715  22.818  1.00  0.00           H  
ATOM    375  HG3 ARG    24      44.888  23.982  22.286  1.00  0.00           H  
ATOM    376  CD  ARG    24      45.673  25.249  20.803  1.00  0.00           C  
ATOM    377  HD2 ARG    24      44.772  25.221  20.190  1.00  0.00           H  
ATOM    378  HD3 ARG    24      46.186  26.211  20.806  1.00  0.00           H  
ATOM    379  NE  ARG    24      46.661  24.344  20.230  1.00  0.00           N  
ATOM    380  HE  ARG    24      47.572  24.776  20.273  1.00  0.00           H  
ATOM    381  CZ  ARG    24      46.449  23.256  19.457  1.00  0.00           C  
ATOM    382  NH1 ARG    24      45.250  22.731  19.194  1.00  0.00           N  
ATOM    383 HH11 ARG    24      44.416  23.150  19.580  1.00  0.00           H  
ATOM    384 HH12 ARG    24      45.268  21.947  18.558  1.00  0.00           H  
ATOM    385  NH2 ARG    24      47.389  22.751  18.810  1.00  0.00           N  
ATOM    386 HH21 ARG    24      48.234  23.302  18.863  1.00  0.00           H  
ATOM    387 HH22 ARG    24      47.237  22.135  18.024  1.00  0.00           H  
ATOM    388  C   ARG    24      45.552  25.741  25.252  1.00  0.00           C  
ATOM    389  O   ARG    24      46.050  26.764  25.700  1.00  0.00           O  
ATOM    390  N   ASP    25      46.206  24.592  25.496  1.00  0.00           N  
ATOM    391  H   ASP    25      45.742  23.705  25.363  1.00  0.00           H  
ATOM    392  CA  ASP    25      47.648  24.457  25.972  1.00  0.00           C  
ATOM    393  HA  ASP    25      47.904  25.194  26.733  1.00  0.00           H  
ATOM    394  CB  ASP    25      47.933  23.093  26.656  1.00  0.00           C  
ATOM    395  HB2 ASP    25      47.187  23.000  27.446  1.00  0.00           H  
ATOM    396  HB3 ASP    25      47.741  22.360  25.872  1.00  0.00           H  
ATOM    397  CG  ASP    25      49.357  22.784  27.213  1.00  0.00           C  
ATOM    398  OD1 ASP    25      50.048  23.861  27.433  1.00  0.00           O  
ATOM    399  OD2 ASP    25      49.859  21.714  27.356  1.00  0.00           O  
ATOM    400  C   ASP    25      48.583  24.809  24.814  1.00  0.00           C  
ATOM    401  O   ASP    25      48.705  24.065  23.870  1.00  0.00           O  
ATOM    402  N   VAL    26      49.235  25.959  24.871  1.00  0.00           N  
ATOM    403  H   VAL    26      49.075  26.580  25.652  1.00  0.00           H  
ATOM    404  CA  VAL    26      50.279  26.403  23.915  1.00  0.00           C  
ATOM    405  HA  VAL    26      50.115  25.945  22.940  1.00  0.00           H  
ATOM    406  CB  VAL    26      50.259  27.909  23.617  1.00  0.00           C  
ATOM    407  HB  VAL    26      50.605  28.434  24.508  1.00  0.00           H  
ATOM    408  CG1 VAL    26      51.201  28.300  22.430  1.00  0.00           C  
ATOM    409 HG11 VAL    26      51.036  29.326  22.103  1.00  0.00           H  
ATOM    410 HG12 VAL    26      52.193  28.262  22.880  1.00  0.00           H  
ATOM    411 HG13 VAL    26      51.088  27.568  21.630  1.00  0.00           H  
ATOM    412  CG2 VAL    26      48.795  28.325  23.447  1.00  0.00           C  
ATOM    413 HG21 VAL    26      48.649  29.234  22.864  1.00  0.00           H  
ATOM    414 HG22 VAL    26      48.427  27.492  22.849  1.00  0.00           H  
ATOM    415 HG23 VAL    26      48.235  28.246  24.379  1.00  0.00           H  
ATOM    416  C   VAL    26      51.687  25.865  24.327  1.00  0.00           C  
ATOM    417  O   VAL    26      52.573  26.037  23.539  1.00  0.00           O  
ATOM    418  N   GLY    27      51.875  25.196  25.504  1.00  0.00           N  
ATOM    419  H   GLY    27      51.074  24.947  26.067  1.00  0.00           H  
ATOM    420  CA  GLY    27      53.151  24.794  25.998  1.00  0.00           C  
ATOM    421  HA2 GLY    27      53.105  24.070  26.811  1.00  0.00           H  
ATOM    422  HA3 GLY    27      53.746  24.255  25.261  1.00  0.00           H  
ATOM    423  C   GLY    27      53.926  25.903  26.581  1.00  0.00           C  
ATOM    424  O   GLY    27      53.539  27.071  26.623  1.00  0.00           O  
ATOM    425  N   ALA    28      54.909  25.456  27.395  1.00  0.00           N  
ATOM    426  H   ALA    28      55.032  24.464  27.541  1.00  0.00           H  
ATOM    427  CA  ALA    28      55.874  26.364  28.048  1.00  0.00           C  
ATOM    428  HA  ALA    28      56.377  25.758  28.801  1.00  0.00           H  
ATOM    429  CB  ALA    28      56.940  26.782  27.038  1.00  0.00           C  
ATOM    430  HB1 ALA    28      57.045  25.925  26.373  1.00  0.00           H  
ATOM    431  HB2 ALA    28      56.508  27.610  26.477  1.00  0.00           H  
ATOM    432  HB3 ALA    28      57.822  27.065  27.611  1.00  0.00           H  
ATOM    433  C   ALA    28      55.225  27.491  28.892  1.00  0.00           C  
ATOM    434  O   ALA    28      55.581  28.682  28.739  1.00  0.00           O  
ATOM    435  N   GLY    29      54.220  27.183  29.593  1.00  0.00           N  
ATOM    436  H   GLY    29      53.867  26.239  29.526  1.00  0.00           H  
ATOM    437  CA  GLY    29      53.597  28.153  30.516  1.00  0.00           C  
ATOM    438  HA2 GLY    29      53.131  27.493  31.248  1.00  0.00           H  
ATOM    439  HA3 GLY    29      54.316  28.818  30.996  1.00  0.00           H  
ATOM    440  C   GLY    29      52.573  29.134  29.917  1.00  0.00           C  
ATOM    441  O   GLY    29      52.228  30.093  30.602  1.00  0.00           O  
ATOM    442  N   LYS    30      52.042  28.938  28.681  1.00  0.00           N  
ATOM    443  H   LYS    30      52.313  28.114  28.164  1.00  0.00           H  
ATOM    444  CA  LYS    30      51.068  29.813  27.989  1.00  0.00           C  
ATOM    445  HA  LYS    30      50.808  30.582  28.718  1.00  0.00           H  
ATOM    446  CB  LYS    30      51.889  30.369  26.733  1.00  0.00           C  
ATOM    447  HB2 LYS    30      52.868  30.813  26.915  1.00  0.00           H  
ATOM    448  HB3 LYS    30      52.056  29.508  26.087  1.00  0.00           H  
ATOM    449  CG  LYS    30      51.269  31.485  26.037  1.00  0.00           C  
ATOM    450  HG2 LYS    30      50.473  31.087  25.408  1.00  0.00           H  
ATOM    451  HG3 LYS    30      50.874  32.127  26.825  1.00  0.00           H  
ATOM    452  CD  LYS    30      52.201  32.318  25.148  1.00  0.00           C  
ATOM    453  HD2 LYS    30      51.677  33.121  24.631  1.00  0.00           H  
ATOM    454  HD3 LYS    30      52.989  32.769  25.751  1.00  0.00           H  
ATOM    455  CE  LYS    30      52.855  31.475  24.019  1.00  0.00           C  
ATOM    456  HE2 LYS    30      53.229  30.603  24.555  1.00  0.00           H  
ATOM    457  HE3 LYS    30      52.076  31.139  23.335  1.00  0.00           H  
ATOM    458  NZ  LYS    30      54.039  32.170  23.342  1.00  0.00           N  
ATOM    459  HZ1 LYS    30      54.605  32.838  23.847  1.00  0.00           H  
ATOM    460  HZ2 LYS    30      54.607  31.464  22.897  1.00  0.00           H  
ATOM    461  HZ3 LYS    30      53.706  32.826  22.650  1.00  0.00           H  
ATOM    462  C   LYS    30      49.777  29.085  27.481  1.00  0.00           C  
ATOM    463  O   LYS    30      49.828  27.896  27.248  1.00  0.00           O  
ATOM    464  N   TYR    31      48.699  29.816  27.233  1.00  0.00           N  
ATOM    465  H   TYR    31      48.593  30.748  27.607  1.00  0.00           H  
ATOM    466  CA  TYR    31      47.417  29.284  26.993  1.00  0.00           C  
ATOM    467  HA  TYR    31      47.549  28.295  26.555  1.00  0.00           H  
ATOM    468  CB  TYR    31      46.736  29.257  28.401  1.00  0.00           C  
ATOM    469  HB2 TYR    31      47.023  30.167  28.928  1.00  0.00           H  
ATOM    470  HB3 TYR    31      45.656  29.140  28.315  1.00  0.00           H  
ATOM    471  CG  TYR    31      47.281  28.141  29.241  1.00  0.00           C  
ATOM    472  CD1 TYR    31      48.099  28.344  30.329  1.00  0.00           C  
ATOM    473  HD1 TYR    31      48.390  29.328  30.666  1.00  0.00           H  
ATOM    474  CE1 TYR    31      48.517  27.215  31.161  1.00  0.00           C  
ATOM    475  HE1 TYR    31      49.033  27.427  32.085  1.00  0.00           H  
ATOM    476  CZ  TYR    31      48.244  25.931  30.741  1.00  0.00           C  
ATOM    477  OH  TYR    31      48.782  24.929  31.453  1.00  0.00           O  
ATOM    478  HH  TYR    31      49.612  25.220  31.837  1.00  0.00           H  
ATOM    479  CE2 TYR    31      47.431  25.666  29.593  1.00  0.00           C  
ATOM    480  HE2 TYR    31      47.201  24.648  29.316  1.00  0.00           H  
ATOM    481  CD2 TYR    31      47.012  26.795  28.864  1.00  0.00           C  
ATOM    482  HD2 TYR    31      46.454  26.527  27.978  1.00  0.00           H  
ATOM    483  C   TYR    31      46.626  30.182  26.092  1.00  0.00           C  
ATOM    484  O   TYR    31      46.658  31.413  26.371  1.00  0.00           O  
ATOM    485  N   LYS    32      45.999  29.627  24.994  1.00  0.00           N  
ATOM    486  H   LYS    32      45.917  28.623  24.921  1.00  0.00           H  
ATOM    487  CA  LYS    32      44.903  30.437  24.493  1.00  0.00           C  
ATOM    488  HA  LYS    32      45.366  31.401  24.280  1.00  0.00           H  
ATOM    489  CB  LYS    32      44.373  29.944  23.146  1.00  0.00           C  
ATOM    490  HB2 LYS    32      45.260  29.782  22.533  1.00  0.00           H  
ATOM    491  HB3 LYS    32      43.713  29.077  23.169  1.00  0.00           H  
ATOM    492  CG  LYS    32      43.547  31.069  22.467  1.00  0.00           C  
ATOM    493  HG2 LYS    32      42.668  31.242  23.089  1.00  0.00           H  
ATOM    494  HG3 LYS    32      44.142  31.982  22.448  1.00  0.00           H  
ATOM    495  CD  LYS    32      43.091  30.606  21.137  1.00  0.00           C  
ATOM    496  HD2 LYS    32      43.859  30.193  20.482  1.00  0.00           H  
ATOM    497  HD3 LYS    32      42.358  29.809  21.266  1.00  0.00           H  
ATOM    498  CE  LYS    32      42.286  31.765  20.394  1.00  0.00           C  
ATOM    499  HE2 LYS    32      41.331  31.966  20.881  1.00  0.00           H  
ATOM    500  HE3 LYS    32      42.865  32.686  20.338  1.00  0.00           H  
ATOM    501  NZ  LYS    32      41.859  31.412  19.016  1.00  0.00           N  
ATOM    502  HZ1 LYS    32      41.124  30.724  19.088  1.00  0.00           H  
ATOM    503  HZ2 LYS    32      41.627  32.251  18.504  1.00  0.00           H  
ATOM    504  HZ3 LYS    32      42.601  31.062  18.426  1.00  0.00           H  
ATOM    505  C   LYS    32      43.869  30.482  25.551  1.00  0.00           C  
ATOM    506  O   LYS    32      43.553  29.476  26.195  1.00  0.00           O  
ATOM    507  N   LEU    33      43.173  31.663  25.670  1.00  0.00           N  
ATOM    508  H   LEU    33      43.621  32.391  25.132  1.00  0.00           H  
ATOM    509  CA  LEU    33      42.097  31.971  26.567  1.00  0.00           C  
ATOM    510  HA  LEU    33      41.631  31.044  26.901  1.00  0.00           H  
ATOM    511  CB  LEU    33      42.759  32.671  27.745  1.00  0.00           C  
ATOM    512  HB2 LEU    33      43.703  32.159  27.935  1.00  0.00           H  
ATOM    513  HB3 LEU    33      43.018  33.726  27.654  1.00  0.00           H  
ATOM    514  CG  LEU    33      41.960  32.501  29.100  1.00  0.00           C  
ATOM    515  HG  LEU    33      41.789  31.431  29.216  1.00  0.00           H  
ATOM    516  CD1 LEU    33      42.829  32.947  30.285  1.00  0.00           C  
ATOM    517 HD11 LEU    33      42.909  34.028  30.175  1.00  0.00           H  
ATOM    518 HD12 LEU    33      42.481  32.584  31.253  1.00  0.00           H  
ATOM    519 HD13 LEU    33      43.774  32.502  29.973  1.00  0.00           H  
ATOM    520  CD2 LEU    33      40.664  33.250  29.292  1.00  0.00           C  
ATOM    521 HD21 LEU    33      39.938  32.857  28.579  1.00  0.00           H  
ATOM    522 HD22 LEU    33      40.324  32.981  30.292  1.00  0.00           H  
ATOM    523 HD23 LEU    33      40.843  34.315  29.147  1.00  0.00           H  
ATOM    524  C   LEU    33      41.042  32.792  25.867  1.00  0.00           C  
ATOM    525  O   LEU    33      41.226  33.825  25.211  1.00  0.00           O  
ATOM    526  N   LEU    34      39.732  32.380  26.100  1.00  0.00           N  
ATOM    527  H   LEU    34      39.701  31.509  26.609  1.00  0.00           H  
ATOM    528  CA  LEU    34      38.482  33.018  25.795  1.00  0.00           C  
ATOM    529  HA  LEU    34      38.687  33.860  25.133  1.00  0.00           H  
ATOM    530  CB  LEU    34      37.640  32.037  24.851  1.00  0.00           C  
ATOM    531  HB2 LEU    34      38.153  31.905  23.899  1.00  0.00           H  
ATOM    532  HB3 LEU    34      37.600  31.105  25.416  1.00  0.00           H  
ATOM    533  CG  LEU    34      36.184  32.348  24.525  1.00  0.00           C  
ATOM    534  HG  LEU    34      35.628  32.475  25.454  1.00  0.00           H  
ATOM    535  CD1 LEU    34      35.996  33.571  23.834  1.00  0.00           C  
ATOM    536 HD11 LEU    34      36.342  34.422  24.421  1.00  0.00           H  
ATOM    537 HD12 LEU    34      36.509  33.641  22.875  1.00  0.00           H  
ATOM    538 HD13 LEU    34      34.928  33.725  23.679  1.00  0.00           H  
ATOM    539  CD2 LEU    34      35.533  31.242  23.711  1.00  0.00           C  
ATOM    540 HD21 LEU    34      36.151  31.117  22.822  1.00  0.00           H  
ATOM    541 HD22 LEU    34      35.581  30.330  24.306  1.00  0.00           H  
ATOM    542 HD23 LEU    34      34.534  31.602  23.461  1.00  0.00           H  
ATOM    543  C   LEU    34      37.661  33.518  27.037  1.00  0.00           C  
ATOM    544  O   LEU    34      37.169  32.747  27.863  1.00  0.00           O  
ATOM    545  N   PHE    35      37.596  34.810  27.120  1.00  0.00           N  
ATOM    546  H   PHE    35      38.028  35.305  26.352  1.00  0.00           H  
ATOM    547  CA  PHE    35      37.017  35.517  28.273  1.00  0.00           C  
ATOM    548  HA  PHE    35      37.322  35.015  29.192  1.00  0.00           H  
ATOM    549  CB  PHE    35      37.734  36.849  28.286  1.00  0.00           C  
ATOM    550  HB2 PHE    35      37.589  37.436  27.379  1.00  0.00           H  
ATOM    551  HB3 PHE    35      37.259  37.513  29.007  1.00  0.00           H  
ATOM    552  CG  PHE    35      39.214  36.782  28.546  1.00  0.00           C  
ATOM    553  CD1 PHE    35      40.103  36.820  27.471  1.00  0.00           C  
ATOM    554  HD1 PHE    35      39.665  36.813  26.484  1.00  0.00           H  
ATOM    555  CE1 PHE    35      41.476  36.783  27.647  1.00  0.00           C  
ATOM    556  HE1 PHE    35      42.233  36.701  26.881  1.00  0.00           H  
ATOM    557  CZ  PHE    35      41.974  36.878  28.971  1.00  0.00           C  
ATOM    558  HZ  PHE    35      43.048  36.862  29.086  1.00  0.00           H  
ATOM    559  CE2 PHE    35      41.125  36.787  30.069  1.00  0.00           C  
ATOM    560  HE2 PHE    35      41.436  36.772  31.103  1.00  0.00           H  
ATOM    561  CD2 PHE    35      39.684  36.771  29.875  1.00  0.00           C  
ATOM    562  HD2 PHE    35      38.961  36.890  30.669  1.00  0.00           H  
ATOM    563  C   PHE    35      35.528  35.668  28.199  1.00  0.00           C  
ATOM    564  O   PHE    35      34.921  35.328  27.147  1.00  0.00           O  
ATOM    565  N   ASP    36      34.828  35.985  29.294  1.00  0.00           N  
ATOM    566  H   ASP    36      35.331  36.047  30.168  1.00  0.00           H  
ATOM    567  CA  ASP    36      33.393  35.897  29.292  1.00  0.00           C  
ATOM    568  HA  ASP    36      33.133  34.929  28.863  1.00  0.00           H  
ATOM    569  CB  ASP    36      32.789  35.919  30.732  1.00  0.00           C  
ATOM    570  HB2 ASP    36      32.985  36.927  31.098  1.00  0.00           H  
ATOM    571  HB3 ASP    36      31.739  35.713  30.527  1.00  0.00           H  
ATOM    572  CG  ASP    36      33.203  34.810  31.652  1.00  0.00           C  
ATOM    573  OD1 ASP    36      33.955  33.894  31.281  1.00  0.00           O  
ATOM    574  OD2 ASP    36      32.698  34.815  32.817  1.00  0.00           O  
ATOM    575  C   ASP    36      32.742  36.938  28.368  1.00  0.00           C  
ATOM    576  O   ASP    36      31.536  36.930  28.178  1.00  0.00           O  
ATOM    577  N   ASP    37      33.503  37.985  27.973  1.00  0.00           N  
ATOM    578  H   ASP    37      34.496  37.856  28.100  1.00  0.00           H  
ATOM    579  CA  ASP    37      33.001  39.061  27.072  1.00  0.00           C  
ATOM    580  HA  ASP    37      31.924  39.197  27.163  1.00  0.00           H  
ATOM    581  CB  ASP    37      33.672  40.369  27.407  1.00  0.00           C  
ATOM    582  HB2 ASP    37      33.208  41.124  26.773  1.00  0.00           H  
ATOM    583  HB3 ASP    37      33.514  40.654  28.447  1.00  0.00           H  
ATOM    584  CG  ASP    37      35.194  40.295  27.193  1.00  0.00           C  
ATOM    585  OD1 ASP    37      35.770  39.265  26.859  1.00  0.00           O  
ATOM    586  OD2 ASP    37      35.793  41.412  27.392  1.00  0.00           O  
ATOM    587  C   ASP    37      33.292  38.687  25.601  1.00  0.00           C  
ATOM    588  O   ASP    37      32.923  39.435  24.745  1.00  0.00           O  
ATOM    589  N   GLY    38      33.842  37.486  25.282  1.00  0.00           N  
ATOM    590  H   GLY    38      34.085  36.905  26.072  1.00  0.00           H  
ATOM    591  CA  GLY    38      33.775  36.834  23.999  1.00  0.00           C  
ATOM    592  HA2 GLY    38      33.549  35.771  24.087  1.00  0.00           H  
ATOM    593  HA3 GLY    38      33.197  37.387  23.259  1.00  0.00           H  
ATOM    594  C   GLY    38      35.058  37.036  23.127  1.00  0.00           C  
ATOM    595  O   GLY    38      35.213  36.424  22.003  1.00  0.00           O  
ATOM    596  N   TYR    39      36.044  37.712  23.702  1.00  0.00           N  
ATOM    597  H   TYR    39      35.905  37.890  24.687  1.00  0.00           H  
ATOM    598  CA  TYR    39      37.425  37.933  23.125  1.00  0.00           C  
ATOM    599  HA  TYR    39      37.326  37.880  22.040  1.00  0.00           H  
ATOM    600  CB  TYR    39      38.041  39.348  23.390  1.00  0.00           C  
ATOM    601  HB2 TYR    39      37.928  39.629  24.437  1.00  0.00           H  
ATOM    602  HB3 TYR    39      39.102  39.456  23.167  1.00  0.00           H  
ATOM    603  CG  TYR    39      37.349  40.501  22.635  1.00  0.00           C  
ATOM    604  CD1 TYR    39      38.015  41.214  21.584  1.00  0.00           C  
ATOM    605  HD1 TYR    39      38.905  40.826  21.111  1.00  0.00           H  
ATOM    606  CE1 TYR    39      37.444  42.395  21.067  1.00  0.00           C  
ATOM    607  HE1 TYR    39      37.909  42.729  20.151  1.00  0.00           H  
ATOM    608  CZ  TYR    39      36.205  42.886  21.502  1.00  0.00           C  
ATOM    609  OH  TYR    39      35.584  43.867  20.862  1.00  0.00           O  
ATOM    610  HH  TYR    39      36.136  44.333  20.230  1.00  0.00           H  
ATOM    611  CE2 TYR    39      35.559  42.214  22.597  1.00  0.00           C  
ATOM    612  HE2 TYR    39      34.600  42.561  22.955  1.00  0.00           H  
ATOM    613  CD2 TYR    39      36.153  41.039  23.158  1.00  0.00           C  
ATOM    614  HD2 TYR    39      35.763  40.576  24.052  1.00  0.00           H  
ATOM    615  C   TYR    39      38.372  36.805  23.444  1.00  0.00           C  
ATOM    616  O   TYR    39      38.369  36.197  24.530  1.00  0.00           O  
ATOM    617  N   GLU    40      39.343  36.594  22.508  1.00  0.00           N  
ATOM    618  H   GLU    40      39.230  36.915  21.557  1.00  0.00           H  
ATOM    619  CA  GLU    40      40.413  35.596  22.683  1.00  0.00           C  
ATOM    620  HA  GLU    40      40.530  35.379  23.745  1.00  0.00           H  
ATOM    621  CB  GLU    40      39.961  34.289  21.888  1.00  0.00           C  
ATOM    622  HB2 GLU    40      40.534  33.431  22.239  1.00  0.00           H  
ATOM    623  HB3 GLU    40      38.959  34.112  22.279  1.00  0.00           H  
ATOM    624  CG  GLU    40      39.884  34.313  20.421  1.00  0.00           C  
ATOM    625  HG2 GLU    40      40.732  34.886  20.046  1.00  0.00           H  
ATOM    626  HG3 GLU    40      39.921  33.284  20.063  1.00  0.00           H  
ATOM    627  CD  GLU    40      38.571  34.988  19.830  1.00  0.00           C  
ATOM    628  OE1 GLU    40      37.640  34.259  19.390  1.00  0.00           O  
ATOM    629  OE2 GLU    40      38.608  36.223  19.648  1.00  0.00           O  
ATOM    630  C   GLU    40      41.850  36.098  22.460  1.00  0.00           C  
ATOM    631  O   GLU    40      42.067  36.947  21.629  1.00  0.00           O  
ATOM    632  N   CYS    41      42.840  35.670  23.265  1.00  0.00           N  
ATOM    633  H   CYS    41      42.604  35.112  24.073  1.00  0.00           H  
ATOM    634  CA  CYS    41      44.286  35.911  23.057  1.00  0.00           C  
ATOM    635  HA  CYS    41      44.552  35.777  22.008  1.00  0.00           H  
ATOM    636  CB  CYS    41      44.631  37.340  23.448  1.00  0.00           C  
ATOM    637  HB2 CYS    41      45.719  37.407  23.442  1.00  0.00           H  
ATOM    638  HB3 CYS    41      44.192  38.063  22.762  1.00  0.00           H  
ATOM    639  SG  CYS    41      44.203  37.589  25.097  1.00  0.00           S  
ATOM    640  HG  CYS    41      45.355  38.105  25.534  1.00  0.00           H  
ATOM    641  C   CYS    41      45.030  34.927  23.917  1.00  0.00           C  
ATOM    642  O   CYS    41      44.516  34.080  24.650  1.00  0.00           O  
ATOM    643  N   ASP    42      46.318  34.905  23.624  1.00  0.00           N  
ATOM    644  H   ASP    42      46.607  35.338  22.758  1.00  0.00           H  
ATOM    645  CA  ASP    42      47.335  34.163  24.380  1.00  0.00           C  
ATOM    646  HA  ASP    42      46.964  33.164  24.607  1.00  0.00           H  
ATOM    647  CB  ASP    42      48.658  33.864  23.637  1.00  0.00           C  
ATOM    648  HB2 ASP    42      49.194  34.804  23.501  1.00  0.00           H  
ATOM    649  HB3 ASP    42      49.334  33.246  24.228  1.00  0.00           H  
ATOM    650  CG  ASP    42      48.535  33.164  22.321  1.00  0.00           C  
ATOM    651  OD1 ASP    42      49.528  32.747  21.778  1.00  0.00           O  
ATOM    652  OD2 ASP    42      47.365  33.128  21.699  1.00  0.00           O  
ATOM    653  C   ASP    42      47.540  34.820  25.816  1.00  0.00           C  
ATOM    654  O   ASP    42      47.533  36.076  25.891  1.00  0.00           O  
ATOM    655  N   VAL    43      47.764  34.079  26.838  1.00  0.00           N  
ATOM    656  H   VAL    43      47.605  33.089  26.714  1.00  0.00           H  
ATOM    657  CA  VAL    43      48.038  34.533  28.200  1.00  0.00           C  
ATOM    658  HA  VAL    43      48.583  35.476  28.147  1.00  0.00           H  
ATOM    659  CB  VAL    43      46.808  34.679  29.105  1.00  0.00           C  
ATOM    660  HB  VAL    43      46.482  33.687  29.418  1.00  0.00           H  
ATOM    661  CG1 VAL    43      47.036  35.515  30.396  1.00  0.00           C  
ATOM    662 HG11 VAL    43      47.858  35.049  30.940  1.00  0.00           H  
ATOM    663 HG12 VAL    43      47.471  36.462  30.076  1.00  0.00           H  
ATOM    664 HG13 VAL    43      46.267  35.685  31.150  1.00  0.00           H  
ATOM    665  CG2 VAL    43      45.646  35.410  28.320  1.00  0.00           C  
ATOM    666 HG21 VAL    43      44.912  35.668  29.083  1.00  0.00           H  
ATOM    667 HG22 VAL    43      46.120  36.342  28.012  1.00  0.00           H  
ATOM    668 HG23 VAL    43      45.167  34.803  27.551  1.00  0.00           H  
ATOM    669  C   VAL    43      49.007  33.556  28.901  1.00  0.00           C  
ATOM    670  O   VAL    43      48.933  32.332  28.690  1.00  0.00           O  
ATOM    671  N   LEU    44      49.955  34.084  29.706  1.00  0.00           N  
ATOM    672  H   LEU    44      49.983  35.081  29.868  1.00  0.00           H  
ATOM    673  CA  LEU    44      50.829  33.232  30.584  1.00  0.00           C  
ATOM    674  HA  LEU    44      51.064  32.280  30.108  1.00  0.00           H  
ATOM    675  CB  LEU    44      52.112  33.884  31.014  1.00  0.00           C  
ATOM    676  HB2 LEU    44      51.761  34.857  31.358  1.00  0.00           H  
ATOM    677  HB3 LEU    44      52.452  33.382  31.920  1.00  0.00           H  
ATOM    678  CG  LEU    44      53.256  33.976  29.954  1.00  0.00           C  
ATOM    679  HG  LEU    44      53.759  33.014  29.862  1.00  0.00           H  
ATOM    680  CD1 LEU    44      52.786  34.325  28.525  1.00  0.00           C  
ATOM    681 HD11 LEU    44      53.567  34.217  27.772  1.00  0.00           H  
ATOM    682 HD12 LEU    44      51.949  33.721  28.177  1.00  0.00           H  
ATOM    683 HD13 LEU    44      52.483  35.372  28.497  1.00  0.00           H  
ATOM    684  CD2 LEU    44      54.180  35.011  30.426  1.00  0.00           C  
ATOM    685 HD21 LEU    44      53.643  35.959  30.440  1.00  0.00           H  
ATOM    686 HD22 LEU    44      54.435  34.779  31.460  1.00  0.00           H  
ATOM    687 HD23 LEU    44      55.141  34.934  29.916  1.00  0.00           H  
ATOM    688  C   LEU    44      50.055  32.641  31.821  1.00  0.00           C  
ATOM    689  O   LEU    44      49.354  33.318  32.501  1.00  0.00           O  
ATOM    690  N   GLY    45      50.449  31.433  32.242  1.00  0.00           N  
ATOM    691  H   GLY    45      51.011  30.886  31.605  1.00  0.00           H  
ATOM    692  CA  GLY    45      50.040  30.814  33.494  1.00  0.00           C  
ATOM    693  HA2 GLY    45      48.952  30.755  33.470  1.00  0.00           H  
ATOM    694  HA3 GLY    45      50.625  29.894  33.477  1.00  0.00           H  
ATOM    695  C   GLY    45      50.344  31.659  34.669  1.00  0.00           C  
ATOM    696  O   GLY    45      49.581  31.593  35.688  1.00  0.00           O  
ATOM    697  N   LYS    46      51.441  32.441  34.649  1.00  0.00           N  
ATOM    698  H   LYS    46      52.126  32.245  33.933  1.00  0.00           H  
ATOM    699  CA  LYS    46      51.899  33.372  35.641  1.00  0.00           C  
ATOM    700  HA  LYS    46      52.008  32.868  36.602  1.00  0.00           H  
ATOM    701  CB  LYS    46      53.284  33.882  35.260  1.00  0.00           C  
ATOM    702  HB2 LYS    46      53.430  34.244  34.242  1.00  0.00           H  
ATOM    703  HB3 LYS    46      53.559  34.761  35.843  1.00  0.00           H  
ATOM    704  CG  LYS    46      54.354  32.873  35.551  1.00  0.00           C  
ATOM    705  HG2 LYS    46      54.281  32.635  36.612  1.00  0.00           H  
ATOM    706  HG3 LYS    46      54.326  31.920  35.022  1.00  0.00           H  
ATOM    707  CD  LYS    46      55.768  33.307  35.188  1.00  0.00           C  
ATOM    708  HD2 LYS    46      55.800  33.732  34.185  1.00  0.00           H  
ATOM    709  HD3 LYS    46      56.137  34.081  35.862  1.00  0.00           H  
ATOM    710  CE  LYS    46      56.694  32.158  35.221  1.00  0.00           C  
ATOM    711  HE2 LYS    46      56.338  31.274  34.692  1.00  0.00           H  
ATOM    712  HE3 LYS    46      57.619  32.485  34.746  1.00  0.00           H  
ATOM    713  NZ  LYS    46      57.145  31.796  36.635  1.00  0.00           N  
ATOM    714  HZ1 LYS    46      56.446  31.434  37.268  1.00  0.00           H  
ATOM    715  HZ2 LYS    46      57.802  31.029  36.617  1.00  0.00           H  
ATOM    716  HZ3 LYS    46      57.595  32.508  37.193  1.00  0.00           H  
ATOM    717  C   LYS    46      50.943  34.480  35.917  1.00  0.00           C  
ATOM    718  O   LYS    46      50.982  35.060  37.008  1.00  0.00           O  
ATOM    719  N   ASP    47      50.075  34.746  34.977  1.00  0.00           N  
ATOM    720  H   ASP    47      50.074  34.020  34.275  1.00  0.00           H  
ATOM    721  CA  ASP    47      48.926  35.759  34.933  1.00  0.00           C  
ATOM    722  HA  ASP    47      49.118  36.431  35.769  1.00  0.00           H  
ATOM    723  CB  ASP    47      49.167  36.709  33.811  1.00  0.00           C  
ATOM    724  HB2 ASP    47      49.107  36.177  32.862  1.00  0.00           H  
ATOM    725  HB3 ASP    47      48.373  37.456  33.806  1.00  0.00           H  
ATOM    726  CG  ASP    47      50.555  37.376  33.826  1.00  0.00           C  
ATOM    727  OD1 ASP    47      51.085  37.558  34.970  1.00  0.00           O  
ATOM    728  OD2 ASP    47      51.110  37.747  32.796  1.00  0.00           O  
ATOM    729  C   ASP    47      47.518  35.207  34.965  1.00  0.00           C  
ATOM    730  O   ASP    47      46.546  35.980  34.821  1.00  0.00           O  
ATOM    731  N   ILE    48      47.330  33.859  35.048  1.00  0.00           N  
ATOM    732  H   ILE    48      48.126  33.240  35.121  1.00  0.00           H  
ATOM    733  CA  ILE    48      45.996  33.169  35.093  1.00  0.00           C  
ATOM    734  HA  ILE    48      45.174  33.882  35.036  1.00  0.00           H  
ATOM    735  CB  ILE    48      45.892  32.029  34.054  1.00  0.00           C  
ATOM    736  HB  ILE    48      46.748  31.392  34.278  1.00  0.00           H  
ATOM    737  CG2 ILE    48      44.604  31.190  34.283  1.00  0.00           C  
ATOM    738 HG21 ILE    48      44.778  30.623  35.198  1.00  0.00           H  
ATOM    739 HG22 ILE    48      43.687  31.769  34.392  1.00  0.00           H  
ATOM    740 HG23 ILE    48      44.554  30.372  33.564  1.00  0.00           H  
ATOM    741  CG1 ILE    48      46.003  32.391  32.590  1.00  0.00           C  
ATOM    742 HG12 ILE    48      45.064  32.780  32.196  1.00  0.00           H  
ATOM    743 HG13 ILE    48      46.716  33.192  32.394  1.00  0.00           H  
ATOM    744  CD1 ILE    48      46.414  31.294  31.707  1.00  0.00           C  
ATOM    745 HD11 ILE    48      46.842  31.711  30.795  1.00  0.00           H  
ATOM    746 HD12 ILE    48      47.059  30.552  32.178  1.00  0.00           H  
ATOM    747 HD13 ILE    48      45.547  30.772  31.302  1.00  0.00           H  
ATOM    748  C   ILE    48      45.738  32.574  36.524  1.00  0.00           C  
ATOM    749  O   ILE    48      46.583  31.909  37.172  1.00  0.00           O  
ATOM    750  N   LEU    49      44.587  32.823  37.155  1.00  0.00           N  
ATOM    751  H   LEU    49      43.971  33.538  36.797  1.00  0.00           H  
ATOM    752  CA  LEU    49      44.188  32.373  38.482  1.00  0.00           C  
ATOM    753  HA  LEU    49      45.068  31.975  38.987  1.00  0.00           H  
ATOM    754  CB  LEU    49      43.717  33.600  39.292  1.00  0.00           C  
ATOM    755  HB2 LEU    49      42.640  33.684  39.145  1.00  0.00           H  
ATOM    756  HB3 LEU    49      43.680  33.350  40.352  1.00  0.00           H  
ATOM    757  CG  LEU    49      44.428  34.948  39.194  1.00  0.00           C  
ATOM    758  HG  LEU    49      44.283  35.445  38.235  1.00  0.00           H  
ATOM    759  CD1 LEU    49      43.759  35.824  40.266  1.00  0.00           C  
ATOM    760 HD11 LEU    49      42.694  35.865  40.038  1.00  0.00           H  
ATOM    761 HD12 LEU    49      43.864  35.504  41.303  1.00  0.00           H  
ATOM    762 HD13 LEU    49      44.099  36.848  40.114  1.00  0.00           H  
ATOM    763  CD2 LEU    49      45.850  34.778  39.642  1.00  0.00           C  
ATOM    764 HD21 LEU    49      45.836  34.534  40.705  1.00  0.00           H  
ATOM    765 HD22 LEU    49      46.354  34.012  39.053  1.00  0.00           H  
ATOM    766 HD23 LEU    49      46.509  35.644  39.586  1.00  0.00           H  
ATOM    767  C   LEU    49      43.006  31.345  38.358  1.00  0.00           C  
ATOM    768  O   LEU    49      42.024  31.586  37.697  1.00  0.00           O  
ATOM    769  N   LEU    50      43.064  30.356  39.181  1.00  0.00           N  
ATOM    770  H   LEU    50      43.943  30.149  39.634  1.00  0.00           H  
ATOM    771  CA  LEU    50      41.928  29.450  39.406  1.00  0.00           C  
ATOM    772  HA  LEU    50      41.295  29.419  38.519  1.00  0.00           H  
ATOM    773  CB  LEU    50      42.535  28.026  39.722  1.00  0.00           C  
ATOM    774  HB2 LEU    50      43.357  28.229  40.409  1.00  0.00           H  
ATOM    775  HB3 LEU    50      41.751  27.448  40.212  1.00  0.00           H  
ATOM    776  CG  LEU    50      43.158  27.242  38.497  1.00  0.00           C  
ATOM    777  HG  LEU    50      43.825  27.969  38.034  1.00  0.00           H  
ATOM    778  CD1 LEU    50      44.038  26.019  38.852  1.00  0.00           C  
ATOM    779 HD11 LEU    50      43.616  25.451  39.680  1.00  0.00           H  
ATOM    780 HD12 LEU    50      44.206  25.228  38.121  1.00  0.00           H  
ATOM    781 HD13 LEU    50      44.952  26.455  39.257  1.00  0.00           H  
ATOM    782  CD2 LEU    50      42.145  26.770  37.483  1.00  0.00           C  
ATOM    783 HD21 LEU    50      41.567  26.015  38.016  1.00  0.00           H  
ATOM    784 HD22 LEU    50      41.368  27.467  37.168  1.00  0.00           H  
ATOM    785 HD23 LEU    50      42.567  26.431  36.537  1.00  0.00           H  
ATOM    786  C   LEU    50      40.954  30.032  40.461  1.00  0.00           C  
ATOM    787  O   LEU    50      40.732  29.414  41.508  1.00  0.00           O  
ATOM    788  N   CYS    51      40.361  31.225  40.209  1.00  0.00           N  
ATOM    789  H   CYS    51      40.633  31.670  39.344  1.00  0.00           H  
ATOM    790  CA  CYS    51      39.391  31.854  41.090  1.00  0.00           C  
ATOM    791  HA  CYS    51      39.017  30.955  41.581  1.00  0.00           H  
ATOM    792  CB  CYS    51      39.994  32.793  42.114  1.00  0.00           C  
ATOM    793  HB2 CYS    51      39.112  32.948  42.734  1.00  0.00           H  
ATOM    794  HB3 CYS    51      40.757  32.326  42.737  1.00  0.00           H  
ATOM    795  SG  CYS    51      40.673  34.368  41.370  1.00  0.00           S  
ATOM    796  HG  CYS    51      39.506  34.814  40.894  1.00  0.00           H  
ATOM    797  C   CYS    51      38.146  32.266  40.368  1.00  0.00           C  
ATOM    798  O   CYS    51      37.507  33.242  40.827  1.00  0.00           O  
ATOM    799  N   ASP    52      37.694  31.520  39.398  1.00  0.00           N  
ATOM    800  H   ASP    52      38.267  30.767  39.044  1.00  0.00           H  
ATOM    801  CA  ASP    52      36.227  31.362  39.089  1.00  0.00           C  
ATOM    802  HA  ASP    52      35.790  32.239  39.568  1.00  0.00           H  
ATOM    803  CB  ASP    52      36.053  31.545  37.529  1.00  0.00           C  
ATOM    804  HB2 ASP    52      36.696  32.384  37.261  1.00  0.00           H  
ATOM    805  HB3 ASP    52      36.525  30.679  37.065  1.00  0.00           H  
ATOM    806  CG  ASP    52      34.597  31.573  36.993  1.00  0.00           C  
ATOM    807  OD1 ASP    52      34.446  32.004  35.840  1.00  0.00           O  
ATOM    808  OD2 ASP    52      33.599  31.186  37.642  1.00  0.00           O  
ATOM    809  C   ASP    52      35.599  30.025  39.564  1.00  0.00           C  
ATOM    810  O   ASP    52      36.107  28.953  39.125  1.00  0.00           O  
ATOM    811  N   PRO    53      34.595  29.995  40.457  1.00  0.00           N  
ATOM    812  CD  PRO    53      33.963  28.744  40.910  1.00  0.00           C  
ATOM    813  HD2 PRO    53      34.723  28.041  41.249  1.00  0.00           H  
ATOM    814  HD3 PRO    53      33.613  28.295  39.981  1.00  0.00           H  
ATOM    815  CG  PRO    53      32.953  29.208  41.956  1.00  0.00           C  
ATOM    816  HG2 PRO    53      33.358  29.197  42.968  1.00  0.00           H  
ATOM    817  HG3 PRO    53      32.141  28.481  42.001  1.00  0.00           H  
ATOM    818  CB  PRO    53      32.578  30.639  41.522  1.00  0.00           C  
ATOM    819  HB2 PRO    53      32.188  31.235  42.347  1.00  0.00           H  
ATOM    820  HB3 PRO    53      31.944  30.610  40.636  1.00  0.00           H  
ATOM    821  CA  PRO    53      33.963  31.195  41.036  1.00  0.00           C  
ATOM    822  HA  PRO    53      33.835  31.950  40.261  1.00  0.00           H  
ATOM    823  C   PRO    53      34.739  31.909  42.077  1.00  0.00           C  
ATOM    824  O   PRO    53      35.464  31.290  42.808  1.00  0.00           O  
ATOM    825  N   ILE    54      34.525  33.212  42.147  1.00  0.00           N  
ATOM    826  H   ILE    54      33.923  33.721  41.515  1.00  0.00           H  
ATOM    827  CA  ILE    54      35.334  33.925  43.092  1.00  0.00           C  
ATOM    828  HA  ILE    54      36.383  33.661  42.959  1.00  0.00           H  
ATOM    829  CB  ILE    54      35.263  35.472  42.709  1.00  0.00           C  
ATOM    830  HB  ILE    54      34.197  35.696  42.744  1.00  0.00           H  
ATOM    831  CG2 ILE    54      36.017  36.376  43.642  1.00  0.00           C  
ATOM    832 HG21 ILE    54      35.780  37.413  43.402  1.00  0.00           H  
ATOM    833 HG22 ILE    54      35.668  36.089  44.634  1.00  0.00           H  
ATOM    834 HG23 ILE    54      37.102  36.298  43.573  1.00  0.00           H  
ATOM    835  CG1 ILE    54      35.708  35.768  41.179  1.00  0.00           C  
ATOM    836 HG12 ILE    54      36.797  35.751  41.130  1.00  0.00           H  
ATOM    837 HG13 ILE    54      35.430  35.007  40.450  1.00  0.00           H  
ATOM    838  CD1 ILE    54      35.220  37.105  40.558  1.00  0.00           C  
ATOM    839 HD11 ILE    54      34.142  37.259  40.516  1.00  0.00           H  
ATOM    840 HD12 ILE    54      35.663  37.949  41.086  1.00  0.00           H  
ATOM    841 HD13 ILE    54      35.576  37.207  39.532  1.00  0.00           H  
ATOM    842  C   ILE    54      34.921  33.647  44.527  1.00  0.00           C  
ATOM    843  O   ILE    54      33.747  33.841  44.832  1.00  0.00           O  
ATOM    844  N   PRO    55      35.844  33.269  45.442  1.00  0.00           N  
ATOM    845  CD  PRO    55      37.241  32.829  45.160  1.00  0.00           C  
ATOM    846  HD2 PRO    55      37.773  33.759  44.959  1.00  0.00           H  
ATOM    847  HD3 PRO    55      37.217  32.117  44.335  1.00  0.00           H  
ATOM    848  CG  PRO    55      37.738  32.179  46.472  1.00  0.00           C  
ATOM    849  HG2 PRO    55      38.787  32.323  46.731  1.00  0.00           H  
ATOM    850  HG3 PRO    55      37.586  31.100  46.441  1.00  0.00           H  
ATOM    851  CB  PRO    55      36.837  32.816  47.506  1.00  0.00           C  
ATOM    852  HB2 PRO    55      37.277  33.703  47.960  1.00  0.00           H  
ATOM    853  HB3 PRO    55      36.751  32.146  48.362  1.00  0.00           H  
ATOM    854  CA  PRO    55      35.481  33.083  46.814  1.00  0.00           C  
ATOM    855  HA  PRO    55      34.852  32.195  46.883  1.00  0.00           H  
ATOM    856  C   PRO    55      34.882  34.357  47.497  1.00  0.00           C  
ATOM    857  O   PRO    55      35.210  35.504  47.220  1.00  0.00           O  
ATOM    858  N   LEU    56      34.049  34.109  48.581  1.00  0.00           N  
ATOM    859  H   LEU    56      33.888  33.149  48.852  1.00  0.00           H  
ATOM    860  CA  LEU    56      33.745  35.084  49.589  1.00  0.00           C  
ATOM    861  HA  LEU    56      33.089  35.861  49.197  1.00  0.00           H  
ATOM    862  CB  LEU    56      32.929  34.532  50.730  1.00  0.00           C  
ATOM    863  HB2 LEU    56      33.556  33.872  51.331  1.00  0.00           H  
ATOM    864  HB3 LEU    56      32.678  35.365  51.386  1.00  0.00           H  
ATOM    865  CG  LEU    56      31.634  33.752  50.418  1.00  0.00           C  
ATOM    866  HG  LEU    56      31.089  34.120  49.548  1.00  0.00           H  
ATOM    867  CD1 LEU    56      31.926  32.327  50.278  1.00  0.00           C  
ATOM    868 HD11 LEU    56      31.068  31.710  50.011  1.00  0.00           H  
ATOM    869 HD12 LEU    56      32.645  32.094  49.493  1.00  0.00           H  
ATOM    870 HD13 LEU    56      32.269  31.877  51.209  1.00  0.00           H  
ATOM    871  CD2 LEU    56      30.714  33.752  51.686  1.00  0.00           C  
ATOM    872 HD21 LEU    56      29.806  33.200  51.445  1.00  0.00           H  
ATOM    873 HD22 LEU    56      31.229  33.551  52.626  1.00  0.00           H  
ATOM    874 HD23 LEU    56      30.376  34.779  51.823  1.00  0.00           H  
ATOM    875  C   LEU    56      35.023  35.786  50.214  1.00  0.00           C  
ATOM    876  O   LEU    56      36.101  35.248  50.187  1.00  0.00           O  
ATOM    877  N   ASP    57      34.844  36.979  50.821  1.00  0.00           N  
ATOM    878  H   ASP    57      33.934  37.339  51.069  1.00  0.00           H  
ATOM    879  CA  ASP    57      35.921  37.799  51.446  1.00  0.00           C  
ATOM    880  HA  ASP    57      35.377  38.686  51.772  1.00  0.00           H  
ATOM    881  CB  ASP    57      36.437  37.178  52.728  1.00  0.00           C  
ATOM    882  HB2 ASP    57      37.211  36.459  52.462  1.00  0.00           H  
ATOM    883  HB3 ASP    57      37.023  37.937  53.247  1.00  0.00           H  
ATOM    884  CG  ASP    57      35.369  36.509  53.593  1.00  0.00           C  
ATOM    885  OD1 ASP    57      34.267  37.069  53.721  1.00  0.00           O  
ATOM    886  OD2 ASP    57      35.690  35.391  54.095  1.00  0.00           O  
ATOM    887  C   ASP    57      37.013  38.239  50.422  1.00  0.00           C  
ATOM    888  O   ASP    57      38.046  38.719  50.754  1.00  0.00           O  
ATOM    889  N   THR    58      36.796  38.096  49.141  1.00  0.00           N  
ATOM    890  H   THR    58      35.897  37.797  48.791  1.00  0.00           H  
ATOM    891  CA  THR    58      37.627  38.625  48.024  1.00  0.00           C  
ATOM    892  HA  THR    58      38.669  38.534  48.332  1.00  0.00           H  
ATOM    893  CB  THR    58      37.570  37.796  46.734  1.00  0.00           C  
ATOM    894  HB  THR    58      36.604  38.074  46.312  1.00  0.00           H  
ATOM    895  CG2 THR    58      38.614  38.229  45.823  1.00  0.00           C  
ATOM    896 HG21 THR    58      39.592  38.442  46.255  1.00  0.00           H  
ATOM    897 HG22 THR    58      38.651  37.618  44.921  1.00  0.00           H  
ATOM    898 HG23 THR    58      38.270  39.097  45.260  1.00  0.00           H  
ATOM    899  OG1 THR    58      37.633  36.400  47.096  1.00  0.00           O  
ATOM    900  HG1 THR    58      36.742  36.047  47.153  1.00  0.00           H  
ATOM    901  C   THR    58      37.302  40.024  47.826  1.00  0.00           C  
ATOM    902  O   THR    58      36.105  40.341  47.627  1.00  0.00           O  
ATOM    903  N   GLU    59      38.185  41.015  47.877  1.00  0.00           N  
ATOM    904  H   GLU    59      39.121  40.646  47.962  1.00  0.00           H  
ATOM    905  CA  GLU    59      38.127  42.376  47.298  1.00  0.00           C  
ATOM    906  HA  GLU    59      37.228  42.904  47.615  1.00  0.00           H  
ATOM    907  CB  GLU    59      39.133  43.362  47.941  1.00  0.00           C  
ATOM    908  HB2 GLU    59      38.963  43.109  48.987  1.00  0.00           H  
ATOM    909  HB3 GLU    59      40.157  43.220  47.596  1.00  0.00           H  
ATOM    910  CG  GLU    59      38.783  44.788  47.554  1.00  0.00           C  
ATOM    911  HG2 GLU    59      39.028  45.044  46.523  1.00  0.00           H  
ATOM    912  HG3 GLU    59      37.711  44.916  47.708  1.00  0.00           H  
ATOM    913  CD  GLU    59      39.521  45.824  48.443  1.00  0.00           C  
ATOM    914  OE1 GLU    59      40.723  45.686  48.616  1.00  0.00           O  
ATOM    915  OE2 GLU    59      38.885  46.857  48.884  1.00  0.00           O  
ATOM    916  C   GLU    59      38.219  42.247  45.762  1.00  0.00           C  
ATOM    917  O   GLU    59      39.126  41.517  45.268  1.00  0.00           O  
ATOM    918  N   VAL    60      37.443  43.156  45.191  1.00  0.00           N  
ATOM    919  H   VAL    60      36.850  43.657  45.839  1.00  0.00           H  
ATOM    920  CA  VAL    60      37.025  43.310  43.738  1.00  0.00           C  
ATOM    921  HA  VAL    60      37.837  42.841  43.183  1.00  0.00           H  
ATOM    922  CB  VAL    60      35.770  42.515  43.402  1.00  0.00           C  
ATOM    923  HB  VAL    60      35.622  42.478  42.323  1.00  0.00           H  
ATOM    924  CG1 VAL    60      35.920  41.002  43.679  1.00  0.00           C  
ATOM    925 HG11 VAL    60      35.716  40.824  44.734  1.00  0.00           H  
ATOM    926 HG12 VAL    60      35.328  40.463  42.940  1.00  0.00           H  
ATOM    927 HG13 VAL    60      36.959  40.707  43.528  1.00  0.00           H  
ATOM    928  CG2 VAL    60      34.422  42.976  43.946  1.00  0.00           C  
ATOM    929 HG21 VAL    60      33.653  42.561  43.294  1.00  0.00           H  
ATOM    930 HG22 VAL    60      34.292  42.701  44.993  1.00  0.00           H  
ATOM    931 HG23 VAL    60      34.273  44.055  43.986  1.00  0.00           H  
ATOM    932  C   VAL    60      36.785  44.774  43.374  1.00  0.00           C  
ATOM    933  O   VAL    60      36.679  45.706  44.182  1.00  0.00           O  
ATOM    934  N   THR    61      36.442  45.044  42.141  1.00  0.00           N  
ATOM    935  H   THR    61      36.514  44.268  41.499  1.00  0.00           H  
ATOM    936  CA  THR    61      35.958  46.345  41.600  1.00  0.00           C  
ATOM    937  HA  THR    61      35.809  47.089  42.383  1.00  0.00           H  
ATOM    938  CB  THR    61      37.064  46.874  40.639  1.00  0.00           C  
ATOM    939  HB  THR    61      37.345  46.032  40.006  1.00  0.00           H  
ATOM    940  CG2 THR    61      36.881  48.135  39.984  1.00  0.00           C  
ATOM    941 HG21 THR    61      37.713  48.497  39.381  1.00  0.00           H  
ATOM    942 HG22 THR    61      36.139  47.886  39.225  1.00  0.00           H  
ATOM    943 HG23 THR    61      36.499  48.891  40.670  1.00  0.00           H  
ATOM    944  OG1 THR    61      38.180  47.147  41.521  1.00  0.00           O  
ATOM    945  HG1 THR    61      38.226  46.238  41.825  1.00  0.00           H  
ATOM    946  C   THR    61      34.673  46.050  40.815  1.00  0.00           C  
ATOM    947  O   THR    61      34.669  45.291  39.865  1.00  0.00           O  
ATOM    948  N   ALA    62      33.588  46.604  41.364  1.00  0.00           N  
ATOM    949  H   ALA    62      33.807  47.282  42.080  1.00  0.00           H  
ATOM    950  CA  ALA    62      32.236  46.435  40.912  1.00  0.00           C  
ATOM    951  HA  ALA    62      32.095  45.732  40.091  1.00  0.00           H  
ATOM    952  CB  ALA    62      31.384  46.023  42.172  1.00  0.00           C  
ATOM    953  HB1 ALA    62      30.404  45.644  41.882  1.00  0.00           H  
ATOM    954  HB2 ALA    62      31.935  45.181  42.591  1.00  0.00           H  
ATOM    955  HB3 ALA    62      31.250  46.870  42.845  1.00  0.00           H  
ATOM    956  C   ALA    62      31.619  47.777  40.288  1.00  0.00           C  
ATOM    957  O   ALA    62      31.937  48.855  40.749  1.00  0.00           O  
ATOM    958  N   LEU    63      30.658  47.630  39.372  1.00  0.00           N  
ATOM    959  H   LEU    63      30.490  46.669  39.111  1.00  0.00           H  
ATOM    960  CA  LEU    63      29.968  48.767  38.783  1.00  0.00           C  
ATOM    961  HA  LEU    63      30.787  49.278  38.277  1.00  0.00           H  
ATOM    962  CB  LEU    63      28.986  48.346  37.658  1.00  0.00           C  
ATOM    963  HB2 LEU    63      29.488  47.626  37.011  1.00  0.00           H  
ATOM    964  HB3 LEU    63      28.094  47.893  38.090  1.00  0.00           H  
ATOM    965  CG  LEU    63      28.457  49.452  36.758  1.00  0.00           C  
ATOM    966  HG  LEU    63      28.121  50.359  37.261  1.00  0.00           H  
ATOM    967  CD1 LEU    63      29.473  49.995  35.755  1.00  0.00           C  
ATOM    968 HD11 LEU    63      29.694  49.199  35.044  1.00  0.00           H  
ATOM    969 HD12 LEU    63      29.101  50.866  35.217  1.00  0.00           H  
ATOM    970 HD13 LEU    63      30.394  50.300  36.253  1.00  0.00           H  
ATOM    971  CD2 LEU    63      27.355  48.943  35.842  1.00  0.00           C  
ATOM    972 HD21 LEU    63      27.090  49.659  35.065  1.00  0.00           H  
ATOM    973 HD22 LEU    63      27.722  48.032  35.369  1.00  0.00           H  
ATOM    974 HD23 LEU    63      26.472  48.702  36.433  1.00  0.00           H  
ATOM    975  C   LEU    63      29.354  49.621  39.878  1.00  0.00           C  
ATOM    976  O   LEU    63      28.528  49.057  40.647  1.00  0.00           O  
ATOM    977  N   SER    64      29.622  50.989  39.818  1.00  0.00           N  
ATOM    978  H   SER    64      30.363  51.320  39.217  1.00  0.00           H  
ATOM    979  CA  SER    64      28.955  52.016  40.614  1.00  0.00           C  
ATOM    980  HA  SER    64      28.790  51.642  41.625  1.00  0.00           H  
ATOM    981  CB  SER    64      29.779  53.256  40.813  1.00  0.00           C  
ATOM    982  HB2 SER    64      29.788  53.854  39.902  1.00  0.00           H  
ATOM    983  HB3 SER    64      29.206  53.874  41.504  1.00  0.00           H  
ATOM    984  OG  SER    64      31.066  52.965  41.323  1.00  0.00           O  
ATOM    985  HG  SER    64      31.287  53.792  41.759  1.00  0.00           H  
ATOM    986  C   SER    64      27.543  52.334  40.010  1.00  0.00           C  
ATOM    987  O   SER    64      27.222  53.518  39.807  1.00  0.00           O  
ATOM    988  N   GLU    65      26.731  51.270  39.720  1.00  0.00           N  
ATOM    989  H   GLU    65      27.093  50.458  40.199  1.00  0.00           H  
ATOM    990  CA  GLU    65      25.434  51.213  39.015  1.00  0.00           C  
ATOM    991  HA  GLU    65      25.200  50.150  39.064  1.00  0.00           H  
ATOM    992  CB  GLU    65      24.393  52.083  39.739  1.00  0.00           C  
ATOM    993  HB2 GLU    65      24.506  53.160  39.615  1.00  0.00           H  
ATOM    994  HB3 GLU    65      23.377  51.952  39.366  1.00  0.00           H  
ATOM    995  CG  GLU    65      24.335  51.812  41.273  1.00  0.00           C  
ATOM    996  HG2 GLU    65      25.102  52.390  41.788  1.00  0.00           H  
ATOM    997  HG3 GLU    65      23.377  52.214  41.601  1.00  0.00           H  
ATOM    998  CD  GLU    65      24.451  50.344  41.608  1.00  0.00           C  
ATOM    999  OE1 GLU    65      23.687  49.489  41.076  1.00  0.00           O  
ATOM   1000  OE2 GLU    65      25.314  49.953  42.437  1.00  0.00           O  
ATOM   1001  C   GLU    65      25.366  51.581  37.543  1.00  0.00           C  
ATOM   1002  O   GLU    65      24.846  50.854  36.733  1.00  0.00           O  
ATOM   1003  N   ASP    66      25.951  52.736  37.184  1.00  0.00           N  
ATOM   1004  H   ASP    66      26.332  53.369  37.873  1.00  0.00           H  
ATOM   1005  CA  ASP    66      26.085  53.243  35.773  1.00  0.00           C  
ATOM   1006  HA  ASP    66      26.176  52.421  35.062  1.00  0.00           H  
ATOM   1007  CB  ASP    66      24.904  54.228  35.472  1.00  0.00           C  
ATOM   1008  HB2 ASP    66      25.007  55.052  36.178  1.00  0.00           H  
ATOM   1009  HB3 ASP    66      25.044  54.557  34.443  1.00  0.00           H  
ATOM   1010  CG  ASP    66      23.526  53.606  35.530  1.00  0.00           C  
ATOM   1011  OD1 ASP    66      22.931  53.586  36.596  1.00  0.00           O  
ATOM   1012  OD2 ASP    66      23.066  53.034  34.515  1.00  0.00           O  
ATOM   1013  C   ASP    66      27.486  53.942  35.588  1.00  0.00           C  
ATOM   1014  O   ASP    66      27.862  54.905  36.285  1.00  0.00           O  
ATOM   1015  N   GLU    67      28.085  53.626  34.490  1.00  0.00           N  
ATOM   1016  H   GLU    67      27.595  53.068  33.804  1.00  0.00           H  
ATOM   1017  CA  GLU    67      29.369  54.093  33.994  1.00  0.00           C  
ATOM   1018  HA  GLU    67      29.600  53.379  33.203  1.00  0.00           H  
ATOM   1019  CB  GLU    67      29.276  55.482  33.348  1.00  0.00           C  
ATOM   1020  HB2 GLU    67      28.959  56.315  33.976  1.00  0.00           H  
ATOM   1021  HB3 GLU    67      30.315  55.667  33.074  1.00  0.00           H  
ATOM   1022  CG  GLU    67      28.286  55.440  32.163  1.00  0.00           C  
ATOM   1023  HG2 GLU    67      27.292  55.299  32.588  1.00  0.00           H  
ATOM   1024  HG3 GLU    67      28.232  56.399  31.649  1.00  0.00           H  
ATOM   1025  CD  GLU    67      28.565  54.340  31.040  1.00  0.00           C  
ATOM   1026  OE1 GLU    67      29.741  54.019  30.671  1.00  0.00           O  
ATOM   1027  OE2 GLU    67      27.536  53.785  30.465  1.00  0.00           O  
ATOM   1028  C   GLU    67      30.652  53.935  34.870  1.00  0.00           C  
ATOM   1029  O   GLU    67      31.581  53.304  34.381  1.00  0.00           O  
ATOM   1030  N   TYR    68      30.584  54.559  36.060  1.00  0.00           N  
ATOM   1031  H   TYR    68      29.746  54.940  36.476  1.00  0.00           H  
ATOM   1032  CA  TYR    68      31.660  54.449  37.072  1.00  0.00           C  
ATOM   1033  HA  TYR    68      32.623  54.589  36.580  1.00  0.00           H  
ATOM   1034  CB  TYR    68      31.384  55.514  38.011  1.00  0.00           C  
ATOM   1035  HB2 TYR    68      30.431  55.438  38.535  1.00  0.00           H  
ATOM   1036  HB3 TYR    68      31.944  55.358  38.933  1.00  0.00           H  
ATOM   1037  CG  TYR    68      31.655  56.924  37.426  1.00  0.00           C  
ATOM   1038  CD1 TYR    68      30.528  57.805  37.443  1.00  0.00           C  
ATOM   1039  HD1 TYR    68      29.592  57.525  37.905  1.00  0.00           H
[truncated: 15,386,503 more chars]
