# Supplementary material for: MISATO: machine learning dataset of protein–ligand complexes for structure-based drug discovery
Source: Nat Comput Sci. 2024 May 10;4(5):367–78. doi: 10.1038/s43588-024-00627-2 (PMC11136668; doi:10.1038/s43588-024-00627-2)
Supplement: Supplementary file 8 — Statistical source data for Fig. 5. [file 43588_2024_627_MOESM8_ESM.zip]

Archive with 4 entries (4 files):
- Figure5/5a_electron_affinity_hardness.txt
- Figure5/5b_results_for_hists_tonN_correlation.txt
- Figure5/5c_2ig0_results.txt
- Figure5/5d_2ig0_pdb.txt
