# Supplementary material for: MISATO: machine learning dataset of protein–ligand complexes for structure-based drug discovery
Source: Nat Comput Sci. 2024 May 10;4(5):367–78. doi: 10.1038/s43588-024-00627-2 (PMC11136668; doi:10.1038/s43588-024-00627-2)
Supplement: Supplementary file 8 — Statistical source data for Fig. 5. [file 43588_2024_627_MOESM8_ESM.zip › Figure5/5a_electron_affinity_hardness.txt]

pdb_id	prediction_a	target_a	prediction_h	target_h
1wbv	10.70357485822639	10.61788880340724	10.449103149754281	10.49156925729121
4dxg	10.135027763673065	10.369669809424426	11.059516697208236	10.867622008398337
5m4q	10.083565810567794	9.899626810619578	11.150966203288297	11.441567139570823
2h4g	10.858939469223712	10.686476283316894	10.39404288094415	10.488536893841552
3r42	10.631999459217422	10.531146619693027	10.452594458678695	10.570321891010478
4x5p	10.713207320314734	10.619012521623667	10.463610626546124	10.529671116060252
4ncg	10.779118341927102	10.836407985396514	10.40982500468692	10.514289748475996
2i4x	10.546295342624703	10.564988604160382	10.603864921687613	10.652722138065467
3dln	10.123045106360424	10.027614027128688	11.101917508336868	11.139037449765434
3jvk	10.451860889160757	10.668453636289799	10.721507965903522	10.447490590605877
1g05	10.719023374066877	10.688459174514053	10.443050835241097	10.585351675333238
3udv	10.62773049303058	10.761387085674455	10.513956296979787	10.247312911324967
3w9r	10.508654024672383	10.70068726423999	10.66571106201638	10.427670587524338
6q9l	10.727972904668212	10.6704365337432	10.371687848194817	10.480846238202517
3c8a	10.419131041039957	10.536985199048129	10.74681575766645	10.787375156277358
1lpk	10.694219097253907	10.826317015770426	10.433992521086298	10.394446796505385
4a4x	10.726742451817907	10.744928674574751	10.402842036488488	10.387942693659449
1km3	10.66367594370257	10.838368817080818	10.5672436215957	10.337052285890632
5xo2	10.551517997983556	10.477761672661181	10.556394557979077	10.629694071205567
3fu3	10.67449102340716	10.50364991865061	10.57793231893524	10.628815094087583
4fyh	10.653350640238287	10.508475089866044	10.473057303242033	10.420726996119413
5yso	10.574356322377318	10.420476921573803	10.52063353509479	10.621168338505752
2qwd	10.569151527028199	10.493867513186036	10.637332193172043	10.734638944108227
5djp	10.778327953210146	10.604889684908343	10.388595319905317	10.449336395006194
4xo8	9.374282327299092	9.212188276095088	11.903861155783051	12.102878652335152
1r6n	10.810035118311017	10.92967185199952	10.362741020290462	10.27042895347408
2g00	10.756674720776742	10.836628305250366	10.387716818261804	10.381482484614475
5n7x	10.61353224356201	10.53202786157098	10.45745878771913	10.51494895628951
3f9y	10.581730571654226	10.491003273754794	10.482251471713802	10.608863290734545
3fcb	10.732381641580147	10.719767541660472	10.449838683732523	10.446040368451106
3pd9	10.618026978790366	10.542669652728549	10.634911934282274	10.782057599968281
1yy6	10.57337668543742	10.61006733285498	10.539851437349013	10.548304556964327
2xbv	10.723603807311989	10.742064428887268	10.444794600317913	10.504885145014331
2bdf	10.60666485319695	10.666294456677093	10.512406375336402	10.321143585839277
4i8w	10.617156954356133	10.630844009336448	10.577729866911424	10.499523638598104
5lma	10.664362966772508	10.779740137407414	10.463574790786161	10.355158378687001
4rvk	10.776586815755394	10.780158805189668	10.389698445697874	10.434438416038132
4fil	10.64434659273536	10.404393146818045	10.391832925663174	10.115120948963515
3hiv	10.706061101711189	10.692843724790512	10.470301202971225	10.392425279263879
5fns	10.644848906486661	10.641860342994317	10.47549407861335	10.499655445125846
3gqz	10.615316943236845	10.689803203199967	10.559001371779171	10.522331986203483
1pcg	10.580155118283116	10.55571289963752	10.493716137130157	10.463003808511578
6h7k	10.51589859141605	10.532468585737966	10.688766481170722	10.68809936546604
5d1t	10.651016730014547	10.633840415029406	10.526484067002162	10.67166325787267
4qmv	10.674369064205917	10.595415627764899	10.441035499167686	10.54254751522438
5i3m	10.695661561667345	10.66312175944047	10.45002547012384	10.439975691601733
4yh4	10.7516351418571	10.721970752711483	10.398959036701683	10.491788976545735
6eif	10.731461460845699	10.720758993515293	10.429815928327503	10.43052713803292
3r8v	10.785109695608394	11.005838532578979	10.43791913939937	9.91366882293145
5yhe	10.597085422152484	10.241902937794139	10.50803501322021	10.903131067351625
2f1g	10.62735728311004	10.466106367007812	10.562279098823455	10.561884171919365
1exv	10.695377515722189	10.664553825978025	10.47637161679544	10.413300009842049
4guj	10.394457832518055	10.321528595034133	10.81663377801381	10.860678429505896
3s7l	10.695298874747548	10.793995237356219	10.424906729512198	10.486910908795648
2qlm	10.642009967302153	10.647015925171857	10.532766192089847	10.684056218370658
1tog	10.460498233235876	10.310027643408317	10.742124125958071	10.886826772542237
5nih	10.661428463476017	10.452181784377245	10.538355751076285	10.720180503749098
3n51	10.635474326735203	10.609384235577531	10.468586992386388	10.508225077882864
5w4s	10.613459051775033	10.574374516705037	10.483241709857479	10.408333991827723
1li3	10.489341083830588	10.377623558850775	10.753354107186624	10.931213064952633
3l7d	10.71271190094323	10.857713420768487	10.439564931710645	10.498380985862209
1fwv	10.22542259230644	10.188562009688113	10.981545966394313	11.143080584348331
5hff	10.563736683012188	10.506161681350648	10.538093683312825	10.654831618083698
1ke8	10.889029620731154	10.805341985104317	10.362276431684514	10.310244760065748
4brx	10.693224104365541	10.61769055870685	10.416809224133956	10.378933628649628
2a5s	10.154440034885134	11.501218965226139	11.067742005118692	9.96174664906756
3udm	10.57895722604956	10.68143079850385	10.598551375630304	10.627760404128413
6e7t	10.57443602691327	10.571664506567503	10.660278353298452	10.684100118427862
6nng	10.735105547224425	10.704807388149373	10.408597454733375	10.417606782505402
4obv	10.550193050838823	10.512264690200947	10.615182371449691	10.630704857979412
2hai	10.51172425090474	10.384145241739569	10.637191139917132	9.928434957834313
6ej3	10.636151095822848	10.526101134879985	10.464774813270463	10.61150001250435
1g30	10.6950903666805	10.810541698820051	10.404428294391277	10.308970288289624
5nvx	10.673226398957535	10.627759462563839	10.514505957978189	10.571464487440188
2i0a	10.674965008890112	10.763480186848485	10.434537840252052	10.502951477937177
6eqm	10.793784426991742	10.877212253358847	10.401947719062644	10.339689117144692
5k76	10.587787522043481	10.405582946601267	10.577792501288323	10.73771531397122
4os2	10.692729298105851	10.685639060364764	10.422704181622946	10.42160592318745
5d9k	10.659841467336554	10.580499591910955	10.478336902924767	10.536438944574044
4kqp	10.14551748120366	10.191382248962261	11.075506302994203	11.101506798495723
4zb8	10.621450701521539	10.613636519492385	10.545384001961628	10.473111582406391
6nrg	10.764493272791636	11.050212112303578	10.421918772875426	10.295171018206554
6hot	10.525025692962748	10.767996793902405	10.690372784076114	10.476978910304455
3uib	10.722444963419182	10.748982707532972	10.418213500440059	10.400599373569053
1g37	10.585217679511457	10.629588127986429	10.533511116688846	10.63277033471243
4ayq	10.506147060510733	10.111227713963144	10.663055030352522	11.183028197467742
6s89	10.739339359581791	10.634148866578544	10.367139459426403	10.387766930768317
3sk2	10.852199968978269	10.907969795845663	10.320273367461509	10.095169139354233
4mwr	10.46449355760969	10.356846888625551	10.670739348417387	10.846967047124636
3o23	10.73582465230852	10.839162008594641	10.437035532661561	10.405697210623607
3ekq	10.67372747397272	10.800715168073525	10.427064632851328	10.31380446223875
5awu	10.621170665828153	10.557938163945142	10.457956159038453	10.524485422585103
1qhr	9.906566185316715	10.548794730476066	11.284500054700553	10.773839499249773
4uvv	10.718355857962644	10.706812338859386	10.454924283575748	10.44292014232461
5b4w	10.584262122850905	10.562675194080924	10.498170869940706	10.505060907905463
1tvr	10.718841379957706	10.699982210677696	10.42689561419016	10.428901090424587
2j62	10.582982877561365	10.370925700158809	10.524134728883158	10.810447229550595
6cn6	10.687983149495881	10.685969477583113	10.44969646681641	10.3955015365145
5g17	10.489987109740081	10.446805882345853	10.68240098538868	10.81558896040611
4xtt	10.632062928802762	10.625688424030786	10.527243593672347	10.50202860076199
5etl	10.810641022934083	10.766454529900466	10.352025427362221	10.478780714547678
2uze	10.846305837313357	10.893472329042638	10.417558596921737	10.23658988598003
1o2w	10.78192311576853	10.788597288324459	10.396916573558581	10.309629496103138
3px9	10.721388909599034	11.060391119781308	10.458780606742357	10.20464062929963
4a2a	10.614196181095242	10.58878385063973	10.444502033369778	10.455708641274443
5o48	10.591539925885566	10.590502309213571	10.547105626194432	10.639230487451215
4zlo	10.717645148756668	10.638291050000781	10.41595594766226	10.479395965997803
4rhy	10.653848455750863	10.64919717055366	10.513795411434533	10.36262933384024
2igy	10.570300018402884	10.495365658162267	10.529050534291082	10.614444463227228
6qav	10.598075000262524	10.49034223911832	10.50762098757027	10.566015123821337
4alv	10.85323705386961	10.831957344168895	10.328161388798792	10.339513291691128
2kgi	10.470692068009539	10.519271006698295	10.674650826622374	10.73151878054416
1bn3	10.923174468358578	10.82409174520656	10.346974311930468	10.440283323583037
2clv	10.638990047519842	10.565208914629869	10.447462737811996	10.52083780768532
5a4q	10.71431158474352	10.70377181726884	10.550272905524608	10.608467755410823
1lyb	10.484345017081084	10.448149911031766	10.664842476518038	10.692801670324995
3skh	10.774087196423038	10.582989292556542	10.386669823481535	10.522244129782889
4mw5	10.503594219319089	10.483732524634128	10.711548765267718	10.711610877248324
4wf4	10.83432250432647	10.76621215053376	10.401553826002713	10.487350347304696
3krl	10.695384848038998	10.831670958388852	10.466300360591077	10.163198775099625
5d25	10.677516705189285	10.654771420513452	10.465511748647137	10.508137171412326
6ueg	10.658319348437107	10.588739725357778	10.50138747974702	10.552611326499559
4amz	10.582359580582729	10.517927084368512	10.559652721751466	10.680848148336054
6n3k	10.464953666745641	10.485825625808157	10.746817008915052	10.682957521998153
2gj4	10.810040273455257	10.605352366924235	10.443055014411428	10.586977714730253
3b9g	10.696485571434238	10.546613485094264	10.497804053900524	10.78645227284593
6nco	10.626664491784046	10.652788422960162	10.532982520460658	10.57933096012596
5k0m	10.511238378560071	10.509510560646687	10.649821368431288	10.630441132311553
4n5d	10.61074656377425	10.836870672104586	10.566058076057725	10.41918886123786
3tf6	10.689732657803782	10.328270597776779	10.56253608651759	10.857118727332896
6f4w	10.594925300975206	10.672331387088716	10.56060772473451	10.558632093907365
3dgq	10.66665862007024	10.831670958388852	10.555918739416924	10.379504923736361
6bgw	10.821288597988316	10.653956156974287	10.349614171206143	10.49556839797326
5d3s	10.702725548212761	10.692755586838981	10.467348681694864	10.496403368677907
1q4x	10.571446950409	10.422503944309156	10.5663673471747	10.676761094927224
5hg9	10.637745774628728	10.594864799977174	10.500070740793117	10.499172056509652
5f3z	10.702399084939996	10.568822331341297	10.516665588040391	10.489767402998043
3l59	10.558241651165453	10.674865102945478	10.602508080216014	10.699217923006579
5ehn	10.691025347759552	10.898561832781501	10.411331783278506	10.098772785378138
4ys7	10.69765446285332	10.729748301309689	10.43393176045418	10.421474116659708
2r64	10.727285506223692	10.633664226713748	10.414198093526185	10.337228111344196
4xar	10.320311455468955	10.139781957811547	10.873584258037145	11.008867004645486
3nba	10.587389111976096	10.481022514105577	10.523071780683214	10.638791048942169
2x7x	9.279652197322513	9.33178111598263	11.998110605884936	12.043726225021894
5nw0	10.673140963702986	10.62421223221128	10.512177672116916	10.569486920305831
4pqa	10.400861935575712	10.319038910615678	10.796643104622948	10.828157752613905
5g2n	10.764108163496893	10.813053455263846	10.360478312368423	10.34777531123557
3ivh	10.56347202516412	10.501380529061034	10.622988489181605	10.783771547790911
2gg9	10.50502588545709	10.542889963198038	10.645901769622872	10.766017030826752
4abu	10.673104001819281	10.760197285891234	10.557011911526853	10.50563220924844
1v2q	10.613352558006511	10.838523045983509	10.594658647385618	10.490997955948234
5am5	10.542917803479433	10.503275382406551	10.687128521675696	10.702469893098387
5fl1	10.589283202059967	10.33730391198451	10.585730894766202	10.868896430124517
4jz1	10.805131099664923	10.828674568336503	10.377674021706897	10.457554445674758
1q6m	10.703075472396817	10.701921082949033	10.40115292595061	10.381218821509046
1guw	10.526934841823543	10.585280640777052	10.595106713253777	10.553402394018882
3iad	10.816477572138327	11.07321401555521	10.375639116105349	10.101409566582253
3njq	10.723003508282659	10.693041972619023	10.412154954708836	10.412113413255247
6huu	10.592624267308485	10.707980079129754	10.623650559226297	10.518376801884825
3br9	10.930331785537224	10.937185074330538	10.273110854702784	10.288622958997228
1e2l	10.606351277784785	10.55998724619335	10.605851211588787	10.726289136961864
2qm7	10.636668080464009	10.493338641683156	10.49832597471742	10.631891357594446
5ka3	10.961331294478708	10.58847539596247	10.325196029711773	10.57128877616306
1gjc	10.735406497538193	10.779057155870461	10.419454413728676	10.420155701032678
1zp8	10.584019546412545	10.631989683837718	10.521304504645164	10.559818591958338
6o8u	10.746859663979897	10.742284736228633	10.398644723052843	10.344083802534826
4lv3	10.598284991059167	10.620334484540482	10.586917266128255	10.627804307313738
2j77	9.269372239107568	9.188393131279687	12.019244495073565	9.933884345696104
4lhm	10.665258160072373	10.835218198125776	10.566996180928397	10.50431379362141
5o45	10.622724597723305	10.576401535139224	10.462890207650997	10.489020338763934
5dri	10.631190339308894	10.6776853234509	10.595311351834525	10.43628418290099
4x60	10.573788211718277	10.7061514043228	10.58976303400201	10.51156501700764
1erb	10.448348271472653	10.661755671241702	10.722863280851826	10.286996911388893
4z46	9.98888633134635	10.263759222850688	11.230547015778393	10.820071558523026
3iae	10.631257837914733	10.975235319094743	10.460887058738969	10.01461465525195
4q3r	10.563461919767597	10.52759939246859	10.663571933662523	10.44015150454281
3vp1	10.826738561424465	10.763325957945794	10.470499776124374	10.311738926071424
6hx5	10.523403424125192	10.41715000169073	10.707889263506216	10.746768285294488
5y6f	10.731044044312048	10.513961195618064	10.459140866239865	10.659841548667712
1dx6	10.563900197743568	10.464828529372948	10.593646340344721	10.760435748849815
4b7r	10.161511216110014	10.250341433441417	11.036152432361446	10.915260295925513
2ccc	10.875136306803153	11.012646576222844	10.350692447201464	10.29416023456083
4w7t	10.595760684591893	10.633994637675853	10.55144244133672	10.582846763414802
4y4v	9.938934985653388	9.907073791849601	11.292836573586762	11.411199886547966
2xto	10.634083357457984	10.472672168922315	10.493064974845154	10.627496681588676
4tyt	10.742789089515156	10.682091833140325	10.544316837053893	10.518288889158043
3ql9	10.496927285236323	10.511295204015333	10.642132833658634	10.637033201062335
4l31	10.74407765035054	10.983651642616792	10.438285004490615	10.383416151691629
2hjb	10.346961198845118	10.481242821446944	10.856085070862726	10.859711539661133
5y1y	10.877677968088538	10.948950489860888	10.333010878030807	10.382581180986982
6cjr	10.764426381041371	10.723997762934351	10.404354370623865	10.418002314701003
1q0b	10.725499298794293	10.705666670614358	10.419764448107298	10.455225246402005
6fym	10.784952288534253	10.724416318104229	10.39902127380715	10.487482210138625
4d08	10.698441710936285	10.832111573071586	10.393081571668151	10.470123225370067
3zjv	10.620756002041427	10.566134278661652	10.494122079714128	10.38658032166903
4lxz	10.473536356281821	10.451278482986439	10.724843344227143	10.788517746450825
2ccb	10.86821635148432	11.015224348542883	10.3247811407003	10.247356880200842
5zym	10.669222878905378	10.660125356875634	10.422651829381435	10.427670587524338
1vwl	10.579984660686057	10.413162147271072	10.495730134367564	10.719257632830155
2hah	10.535450745965589	10.567632532340104	10.607967559397782	10.615323440345211
5lh8	10.6314373295267	10.617183856201077	10.456679960539256	10.614444463227228
4nzb	10.763779185214435	10.865843458610382	10.418602188305806	10.487921642391429
4ejn	10.747896098221963	11.433072362761425	10.369910799905185	9.822611057763725
4xii	10.739186331877757	11.172184526732593	10.399112639980073	10.022612936616046
1m2x	10.40153993714323	10.290815196597999	10.791375573232981	10.824422325087228
2r3c	10.611007298957949	10.666801156054746	10.460759056006978	10.382537237136077
3mxy	10.5743287698831	10.52539608131769	10.57482675744236	10.521848597587288
1sqt	10.618987800079411	10.837796045520735	10.514352066912622	10.36812269057791
6skd	10.573730560438936	10.686211844437333	10.62871117476306	10.434702091656046
6hdn	10.62199057149963	10.657018750590172	10.51295064345333	10.528660326158285
3jy0	10.808843554267265	10.807016531108466	10.36550042385758	10.481681208907165
1qvu	10.70047426419046	10.685705151315924	10.454702937698043	10.320616184553504
4c71	10.524502001629081	10.746338781699341	10.664028858370784	10.471485534798056
1o34	10.724130407798656	10.784653465343107	10.432892473365301	10.472232655338352
4uhg	10.744743201994467	10.748497961312045	10.425302774719725	10.493546824425568
4yml	10.584301089860496	10.467538546157742	10.554226632138644	10.605039859765563
5khi	10.643542634227314	10.70941214566731	10.526619214363672	10.547293770190482
2pj0	10.585002205117815	10.538637679283182	10.58649019621164	10.594141026171732
2j34	10.83709554650335	10.784477176927561	10.381073188684253	10.45008345298406
6bs4	10.57887027052796	10.519160903077555	10.5228664633001	10.614092934316842
4jft	10.46838178761565	10.38720772274308	10.713117730914826	10.921676548607095
4wrq	10.550290529361169	10.57386781459028	10.56545863413369	10.48506509813909
2wmu	10.608960587825841	10.514379750787942	10.523393726948527	10.632814234769633
4hgt	10.705069587293936	10.646663454696897	10.4343058837862	10.474298128943248
2wzz	10.459475062228991	10.534737868971408	10.718507646930561	10.692274319089167
1rnm	10.597371654654571	11.838714046467219	10.585187264786061	9.81136068118296
6esn	10.776903832101214	10.761387085674455	10.396122456120791	10.476099983236416
5am4	10.556787631471174	10.439557198994285	10.635444346818698	10.7875069628051
5m23	10.69055856946855	10.942759311777845	10.426079574876862	10.108748690182779
6uyz	10.490284406407932	10.502680532564884	10.650130758416879	10.565004337047492
6gub	10.754041680805948	10.826295068869946	10.4146519714441	10.483043574641343
5d9p	10.14599310582228	10.15811305013154	11.068489050584073	11.191861462048973
4elf	10.580634365266437	10.792276672426247	10.546388723307874	10.31899013694517
4yqh	10.612395390363385	10.775487856620682	10.548724216361096	10.29859886380187
6dn5	10.607658601092957	10.54407976298126	10.496993695255878	10.562367510485615
5kab	10.973149237425371	10.786526246663284	10.271423871287528	10.361266949337335
3dcq	10.53371678754969	10.36424980087981	10.588150593722222	10.854306070625274
5kv9	10.659649926200549	10.603699886689181	10.468002809439055	10.596250509318084
2w0j	10.644822655290989	10.746074442919667	10.494622841917161	10.339689117144692
6dyn	10.195820703028497	10.054251408168664	11.025102505806732	11.269515501841713
6fvo	10.554281227243274	10.440768958190473	10.587799318189678	10.676453469202162
3lxk	10.576541346529897	10.505346417811483	10.59009123338221	10.62648589481483
3ika	10.777109312146646	10.572633890307136	10.388042092848398	10.357311777531164
3drf	10.509611667789978	10.42422249672664	10.63959690934809	10.742637325572211
5a3x	10.786426659787045	10.654969668341964	10.44282238227133	10.619410490625919
1a9m	10.530445013320632	10.437419978794546	10.578224116365485	10.788341933509749
6c9s	10.773731041020945	10.697646742649445	10.343607852591571	10.474869480336169
1k6v	10.580602908876582	10.351404808055594	10.54040923146333	9.77567592190097
5lx6	10.649497989486326	10.682444309871528	10.517913270583945	10.660632619315157
2q7q	10.50383908241427	10.093337211300913	10.731258157972835	10.063571358406154
2w3o	10.616648684661486	10.745435480308535	10.533067017278757	10.156518859312614
2xru	10.853821662241469	10.79117512320693	10.334737125627194	10.232766570751544
4li0	10.642397641656533	10.462316772929153	10.508175365775903	10.612906331473797
4luz	10.857931588474743	10.58199774060183	10.324895955272025	10.513938166387542
4rs0	10.508429594466872	10.254946178446867	10.68311272061851	10.857118727332896
6hm7	10.635688853308029	10.502261871038876	10.502435650700974	10.669641684324978
6ami	10.52398657479243	10.36458030568556	10.680406251123504	10.775157914876802
4awk	10.552670501174072	10.78577707407528	10.60824334084592	10.398841469383033
5u1q	10.638813865460428	10.621898820567763	10.457317471702012	10.399105195050891
4u0b	10.562558289924034	10.542339138538434	10.545400211887268	10.600733091794392
2ovy	10.663741271392084	10.834997878271924	10.485163139723305	10.252806293087607
3sm0	10.762270855074584	10.616743132034092	10.399529305764563	10.495919980061712
5wad	10.685927423117596	10.856721981426151	10.499686407272504	10.128085285879395
6mwe	10.727880862821044	10.806157248643482	10.422601128788079	10.356169187357697
6e83	10.488134923971895	10.577370919269873	10.643118686175962	10.628068032981597
4cq0	10.92667766414471	10.64877850902765	10.374005686130262	10.690955915974623
5tmp	10.588345040883105	10.82801353370003	10.53029308671537	10.249598166746814
4e28	10.782119036274642	10.81197387796998	10.431078338067104	10.394622609446461
5dx4	10.8152128601013	10.887171066107584	10.357853217826252	10.38209779862703
1qft	10.255127184069643	10.058261309588689	10.977279834285554	11.281820530844191
3vzd	10.752685264758872	10.61910066583144	10.428737276957603	10.432856337305674
4g0c	10.850038437018194	10.868861920688072	10.536107751581563	10.580825189671604
4ez5	10.767670968766426	10.956948245700572	10.352379430616718	10.176646469350485
5hm0	10.740861866368304	10.763061519066232	10.411306608156632	10.454873670569794
8hvp	10.48785052767713	10.500807744988466	10.655676673852078	10.650876377458852
5lch	10.73683029332249	10.594556345299914	10.415784626703665	10.534724996751414
1b3g	10.328314466552769	10.337920827595275	10.863949919075898	10.817215008014443
6jid	10.710609853341696	10.721023319782482	10.453528665909971	10.492536090829788
5kdf	10.675344562641063	10.55148267836364	10.422224853308464	10.551205057580056
4jbs	10.592787755450832	10.511493558199977	10.538230232072769	10.535516064270738
4c36	10.62354700589199	10.766961335634248	10.527339627002556	10.516047596355827
5csh	10.585721479120473	10.493382766965109	10.632673212795936	10.81972003274076
1qwf	10.523347630950026	10.489460997240368	10.604746252717026	10.614796095365625
2qmd	10.593811301832297	10.662857326817152	10.505438672370914	10.55867599552863
5flp	10.573731236113181	10.64027394119794	10.66905813951443	10.695877927575616
5fdo	10.793224393142427	10.77987240689714	10.402363333798307	10.313233167152017
6nao	10.781520964467825	10.74838786394755	10.368248315937558	10.386228745836819
4c6u	10.70103412286497	10.797630615044675	10.522273947037075	10.4576862522025
4ca8	10.687082613364485	10.657635659944694	10.429796558999143	10.426703760242004
3ttj	10.667759894014866	10.558378889676188	10.454355716210967	10.475616538314034
5u62	10.507584526186006	10.33161956466022	10.659297017788578	10.64235075111517
2g6q	10.490677786455938	10.598390072480829	10.652805608859712	10.678255223395443
4oba	10.640458700566521	10.57723875457222	10.481145130212337	10.616026601393994
4ase	10.744474308669883	10.736930906222582	10.433792421409855	10.444458277206163
3f17	10.699965819321008	10.672551694430084	10.49550066788643	10.633341579749217
5dex	10.494832119502101	10.482873242169143	10.670235126511967	10.67671708851389
3gtc	10.682968382836018	10.382162338029923	10.480835095833717	10.753887689640491
3o0g	10.847383762959069	11.242997139568768	10.383510095436671	9.891387789024442
1vjb	10.601836991797022	10.519204928259619	10.515628390536676	10.5833302061866
3g2v	10.651509158901892	11.737716762804203	10.473665585237443	9.717841860164796
4z0d	10.596364756135756	10.6313066929164	10.517671429254136	10.420726996119413
5o7e	10.57102170418722	10.77174238156773	10.633829497885351	10.472847906788477
4dew	10.751964695713912	10.713378040674	10.441931743516376	10.511652923478179
4ejf	10.625510352585984	10.547450701790153	10.483780322330727	10.441425963806449
2o4s	10.555755091740382	11.488550223280011	10.558066357492546	9.768556517554966
3hvi	10.66091314925174	10.661998044352165	10.475900796971452	10.50607169780743
4a9i	10.70268304329775	10.647566756087704	10.449970865634846	10.500578328557276
3rxm	10.771711625877092	10.761761621918513	10.454801686237717	10.504138030730276
1lhc	10.547063002410802	10.490584612228785	10.578406154268357	10.732925096385484
1ung	10.626455214199106	10.715118665116826	10.52815382698041	10.37185816815453
3q92	10.70387404427963	10.720516614148586	10.39195619867545	10.244324554288642
5vds	10.722643861896966	10.821403812959593	10.53126080238421	10.461993024865853
2v58	10.76953322708586	10.76557317541014	10.45536952787831	10.36289299694567
5j7s	10.690716401967215	10.602840604224196	10.41261581459395	10.43887704527917
5vom	10.712362577358505	10.734507287730317	10.42766595790451	10.462432513424845
4h2j	10.865967207097126	10.982858451102967	10.318217215658699	10.064670054778661
6oxy	10.552829437899629	10.701194069973772	10.605843927757862	10.48915215154792
2fie	10.901531471138739	10.84321605406535	10.333143260132905	10.39998412211893
1nz7	10.798702059222627	10.563754785451337	10.334614027789723	10.42942849171036
3r02	10.799058840249021	10.610596098001729	10.392857297868716	10.520134649764659
5ale	10.677767693146373	10.694341882279227	10.574928271241445	10.612994241072457
4ajo	10.73211958007293	10.610574035360754	10.454221707485686	10.43769044869237
6f3e	10.753925402273357	10.644063541532843	10.377517840856386	10.589219006750437
5yc2	10.58640087270206	10.600835648822	10.476369840022425	10.477110773138383
6ej2	10.654640089460178	10.629830501096892	10.46795090764704	10.490338754390963
3vtb	10.47627853641193	10.38427739861692	10.679429839276878	10.71912571369004
6djj	10.846050607623507	10.274973788696462	10.36941315331117	10.747910875467953
5kk8	10.584258222083388	10.55007256811093	10.519635213885142	10.542239889499317
5dh4	10.730469358341603	10.694407960717903	10.46524723469266	10.476539421745462
1vsn	10.672142742593225	10.76134295413626	10.518722828429484	10.529055861482007
5zdb	10.598379432175529	10.588012713164549	10.510313812199271	10.620245461330567
1pfy	10.632332328883031	10.683413695957253	10.514536438394137	10.432988143833416
1q1m	10.907218771409728	10.771411864249494	10.32178610199644	10.429384535346967
5lmb	10.678257369286793	10.777603017307564	10.441832594577148	10.262474565910942
5wa7	10.704062144481979	10.800538892170465	10.431952235115762	10.413915261292173
4dff	10.771769083212899	10.671427979341779	10.387639766372889	10.43013160583732
4fl3	10.580563006558663	10.500984033404011	10.51767268050274	10.555423969130633
2aoe	10.55909235632127	10.54361708252943	10.543561721035031	10.638966761783358
4n4v	10.600519539631417	10.735476680072283	10.517440511324624	10.366936156553539
2ze1	10.696181568073879	10.80265405285735	10.43747366987206	10.354411283171677
4qtb	10.706317319887434	10.771654231103714	10.428448538830189	10.302861667589346
2w0d	10.632494221683409	10.621568303249525	10.543764873758063	10.586714094636495
6die	10.889408148458253	10.438411418136882	10.322997736067768	10.605127767800163
1ayv	10.679469654007397	10.689252378540363	10.485337125841422	10.58667008822316
5tt3	10.858778633728402	10.816997290757683	10.467218852139913	10.51806916990352
4h71	10.522551305058453	10.94921480361559	10.668094703115809	10.257948073993065
4dea	10.714391852341342	10.591537880876132	10.435775225019611	10.438349656505885
4ban	10.551884591927111	10.744399909428003	10.573791843467344	10.578188363305234
5fl6	10.845324983534194	10.782406135266388	10.380884425320144	10.500666235027815
5dd0	10.591638533659774	10.558246620186464	10.499271818560695	10.471309771906924
2b8v	10.699317422295415	10.815565111607754	10.403531424418285	10.407499021123074
3ho2	10.750528037093988	10.591956543184173	10.449597943501484	10.440107560691905
4mga	10.452481283242637	10.240713150523403	10.721625470659742	10.919347349334343
5d1n	10.609426990742264	10.574396579346013	10.558167414585892	10.536175218906187
5oh7	10.255944399556626	10.537029324330081	10.975987769954084	11.002055207255816
3qts	10.80845992144587	10.804350545761979	10.426935779270286	10.28370087232132
2e91	10.443924231790314	9.967443083453345	10.728015071746102	10.998407692455922
5ou3	10.643676736796241	10.604030404007418	10.530840614334906	10.526155363994398
4loq	10.677336600465503	10.607445363306192	10.442248809912142	10.49438184518016
4zga	10.685902072820918	10.616368592661912	10.463725240918073	10.494865240052597
6ms1	10.54066098893831	10.547010083979298	10.588126597902157	10.575287917236123
2xv1	10.629094435337995	10.654264614779668	10.489404259372508	10.543865927723287
3pcb	10.581078201914321	10.409372553192412	10.660148924143055	10.784254892613404
3d67	10.544512748175642	10.429796746686433	10.686058228646457	10.628068032981597
5l7f	10.880418828151372	10.88516611539757	10.310273388633764	9.911119929429145
2vjx	10.203423790034117	10.189906050886512	11.01109447740689	11.147826770495758
6i96	10.634233325859183	10.483269844182297	10.401578700824922	9.949353632263385
1k6p	10.576322571968069	10.645782106462814	10.548970361986095	10.502292276379906
4uwf	10.630745908317923	10.790425950618927	10.488546778705508	10.539251535591115
4f8j	10.567568445732798	10.47328908453308	10.660820969767226	10.684056218370658
3mxr	10.59640822138407	10.923921313624183	10.526435362150327	10.295478625162886
1utn	10.293643318738342	10.391349906165317	10.92632508731362	11.008910998546336
2yex	10.774116350515467	10.712430607744999	10.408528535960372	10.40683981330956
4io5	9.935621779454994	9.874730016484971	11.296239168985286	11.46819901511695
6g8q	10.545714541176714	10.490959148472841	10.600393995602928	10.555028433806912
3i02	10.267913818659057	10.220311016542237	10.942819096436052	10.830882471569772
3plu	10.58253864051393	10.650408929749847	10.47924445856082	10.325582215080315
6t1m	10.713859971585574	10.785094080025841	10.437501647790803	10.482560135975204
4x8s	10.544515538460024	10.407213361067223	10.699008576602967	10.89315511249704
6evn	10.54726785057569	10.487698307028445	10.5973611566788	10.704271753647799
3s9e	10.158996381594656	9.826368457215853	11.062176251136908	11.283490597378346
6rj3	10.613600123798673	10.567742739188853	10.562958908445202	10.5679487885524
4o74	10.651488532068687	10.659376178031389	10.416489530116127	10.439272527424826
4xkb	10.678271608495885	11.160264882299554	10.42296263953419	9.857548771580337
4bc5	9.707475515746365	10.47068917762527	11.539362027611647	10.94338628742737
3zrm	10.807750488513468	10.77006783556358	10.368845436795437	10.387371398572716
6fgc	10.2853299229263	10.461369452612526	10.911816584497924	10.763775731768295
4o44	10.680212958239455	10.691389498640213	10.437766862444498	10.525100674035228
6gx3	10.786283466897025	10.76777648656104	10.469006210718026	10.484933291611348
4edu	10.530511914455264	10.526850213624343	10.592827576437593	10.556566512382277
2wf4	10.665475151604944	10.563909012789969	10.449308229400161	10.522815431125863
2w70	10.681007263364537	10.638445278903472	10.574328322561724	10.46937610482977
2vc7	10.479002823687031	10.474016097508342	10.716570426307378	10.728574329821281
2hk5	10.655596581429059	10.665523318419881	10.466436071014458	10.496623137982375
2zit	10.60543550770166	10.899134729466445	10.532909197292577	10.282909857980064
5llh	10.950545431428974	11.006455448189744	10.31403664392935	10.322461951416361
5ove	10.675237768572876	10.700863552655536	10.432913644491649	10.394578665595557
3r91	10.60898947289982	10.63333370939551	10.464087727638093	10.448281654997079
2e7f	10.583954265644852	10.47020443140434	10.539651475309917	10.450786617160965
5wef	10.763466047739282	10.780313034092359	10.4251617339773	10.485768262315995
5gs9	10.040886521550288	10.20471187539503	11.141312770273382	11.0831370676189
4k7o	10.438308815751514	10.173051131617298	10.745117663163608	10.962371332316748
3tcp	10.636233659461855	10.714810207311444	10.50179766406375	10.45377497419729
4lwi	10.782765981851856	10.646971906246037	10.356157025221284	10.524177746810098
5x4m	10.579768979836397	10.512440984872736	10.607585102750072	10.726992288626283
5id1	10.574446567118681	10.623044495069033	10.51245851486565	10.487438253775235
5v7w	10.680495853035898	10.771367845323672	10.470488014387515	10.562675136210677
2gfj	10.894941395001355	10.552253813492733	10.282862085308437	10.561400730125104
3nrz	10.663488781936673	10.633686186126713	10.594147656225262	10.667268584995021
4wtu	10.781801068979885	10.734220901950275	10.371473158959674	10.419320730328032
1q8u	10.700480232646292	10.756165312445866	10.458464216020838	10.502731708632709
2xz5	9.735929909956322	10.660808350925075	11.515607122951288	10.83760635623266
4qvq	10.63420166301331	10.79529515952891	10.498459608068119	10.382976725695068
5jr6	10.487048289635913	10.575277818486859	10.670712972096855	10.63575868549251
4xv3	10.741341257245216	10.78665841605312	10.405209799243158	10.410487428209343
6mnp	10.730447886915591	10.753036740491195	10.432134642136973	10.49152530092782
3avb	10.60816187204944	10.555757023355412	10.475377186968943	10.59374559720414
5dgu	10.560567772366646	10.556241663220208	10.584845079574611	10.70374440241197
3ejt	10.477713693533534	10.329372247095986	10.681924503664769	10.927916975835117
3sc1	10.72971621929553	10.617183856201077	10.440093909569656	10.595195819358914
2pax	10.850032681274623	10.832199711023115	10.323681593478744	10.361706437896327
4cwp	10.728653946769832	10.697051886551534	10.403223792436979	10.472496318443781
5a3h	9.450497981748835	9.476777505688618	11.829704455932985	11.871938100248379
6gbw	10.580956424144125	10.550006486544135	10.524460378844333	10.704227847334352
6o9d	10.765346148863781	10.818605645710784	10.37005576956822	10.291831010263104
2vj6	10.592487937517046	10.591956543184173	10.490104720852433	10.524397516114565
3azb	10.709080577300247	10.737944417590258	10.48885429807444	10.462212794170322
3qzt	10.583613901000117	10.495718241249602	10.50548729589159	10.638571329687645
1ndw	10.488303279471303	10.483776543559948	10.7304826090643	10.795768982349541
5uwl	10.733331151581828	10.827000022332353	10.429886323573855	10.35300500486781
4d9p	10.784318155742724	10.81646853812342	10.401653425391437	10.335294431754557
2g5u	10.685180440214646	10.661535363900335	10.560902950585925	10.571244769749725
1db5	10.59244297077041	10.422878480553214	10.524082989753463	10.584472803007325
1q6n	10.745789583662921	10.885320344300261	10.374491846262112	10.102508212904814
186l	10.367333402959725	10.250605772221089	10.846174731484833	11.061559185376312
5o1g	10.746274142196558	10.600020386846897	10.45367488682161	10.565751398153479
5lc0	10.610621507732716	10.588277043341888	10.505597706068237	10.654699811555956
6ohd	10.698950343493026	10.711703594769737	10.463332974481325	10.545272249820854
4az5	10.44388305319882	10.407764198239311	10.742855080366429	10.930070349654308
4j73	10.508843957953934	10.483005405302736	10.627554464249119	10.652326605869867
2aac	9.278525873380874	9.192116646919672	12.0079877621499	12.1919586439125
3gst	10.696077301527868	11.426043849113876	10.434875777474499	9.813338304623503
4lh6	10.861646996023786	10.658230503530117	10.390406377131953	10.575771359812414
1p03	10.470889302326684	10.458703454753554	10.693459339102729	10.848021749596292
3r92	10.588999813020326	10.654022241669205	10.494320803017107	10.468365321184047
6h7o	10.671406945852778	10.650144597226417	10.482181151542365	10.508884285696379
4k77	10.713625925534556	10.632320198027834	10.467972554247856	10.529451396805728
6o0h	10.835882986508057	10.804086206982307	10.367349944466243	10.563334395638197
4je8	10.352122949678266	10.394081869850591	10.836403230651825	10.70787534962176
2y81	10.74767741750378	10.7642292593366	10.433559764244785	10.52378226466444
5jek	10.548659229636826	10.586139922460006	10.575347958791308	10.437338922910104
1d1p	9.332492425787935	9.904892615286474	11.9285321746199	11.612036848717308
3zh8	10.719783470055177	10.73203965031223	10.412188938620869	10.421474116659708
2ybk	10.141715036801857	10.01732480967409	11.079624662643056	11.069162072182154
4a1w	10.591713045514027	10.601452558176522	10.484456584662688	10.416112603987239
6ugn	10.913120861015749	10.573515235022082	10.373833814622282	10.770279784564284
6fnj	10.688230658981857	10.767093492511599	10.436374773299779	10.350104510508324
3ta0	10.582191822554528	10.558665281712473	10.514382334616306	10.48273594891628
4exh	10.380218811113787	10.502900846162495	10.80828362051784	10.753580070171672
5ul1	10.695689289336366	10.782317984802372	10.45000204675001	10.414618425469078
3ly2	10.740598866424634	10.854827240693007	10.44792592501951	10.40446670772336
2onz	10.738185820983055	10.615729620666414	10.47557916351829	10.712401941639525
2c69	10.697349821356175	10.755063650614174	10.436818215804353	10.442568566492401
5fyq	10.564797902925001	10.602355859567329	10.540191633075187	10.437338922910104
6cis	10.706319059122992	10.68513225463098	10.377984406435125	10.40279671626412
3kfn	10.59952799706107	10.87320235193882	10.49993979762691	10.357970985344679
6bfp	10.837922471679487	10.800649077122364	10.302346478489929	10.180118258796707
1zxc	10.700869320911591	10.590061689056625	10.473809028377184	10.562191797644427
5ime	10.755981754275943	10.828983001116914	10.415025919601314	10.341271195877148
6f9v	10.542647633881273	10.423561462090168	10.592549201776725	10.660764425842899
4xs2	10.810706888660496	10.805165809301144	10.349025258539093	10.357355721382069
2b7a	10.805007451278067	10.655784931881128	10.343837957209491	10.540613848147226
3tt0	10.694958097190776	10.604052360292263	10.494901269756093	10.420067788305898
6cdj	10.722932049474995	10.655895029245624	10.462690658523938	10.578671805881525
5ma7	10.442629514811808	10.44021813353087	10.75266119073577	10.692801670324995
1jlx	10.477600374203888	10.378747280195322	10.676494660306142	10.926247034425822
6j63	10.751479098643935	11.019718983671352	10.436269568317316	10.22156011299671
5fnf	10.714073484647031	10.702229540754416	10.461452247732526	10.485900118893682
3o99	10.521047329263737	10.494396272076541	10.64275060637469	10.717236053026221
2ye9	10.825812837658708	10.695135073793052	10.376926675941851	10.492052645907407
4k9h	10.619741777462046	10.707142856177622	10.47862096138241	10.528352700433222
2pu0	10.16988462180501	10.082563260137873	11.03393071534361	11.068678589722314
6hf5	10.980897118919223	10.811158614430816	10.323023787063663	10.462564382515017
2y5h	10.805687529918263	10.838192641277647	10.407911094825195	10.491920839379665
5e2o	10.689450601343903	10.727104375476056	10.47903249704763	10.393084487077395
5tg6	10.666849598144374	10.323048912135592	10.529794364047556	10.020064043113742
4y3b	10.532389982300783	10.506932819607862	10.59967933245137	10.56346620529406
1bm2	10.616994961455866	10.554324852025784	10.463593734689995	10.517102342621186
5q1b	10.739469764711098	10.771984748421952	10.407476736385473	10.388162412913973
5eje	10.583605567684428	10.624410480039792	10.5247478156732	10.423451727587766
5iua	10.636898360256733	10.702273659780124	10.527833081913755	10.407938509682065
5k7h	10.607495638475024	10.656644214346114	10.504674359674825	10.430175549688224
1tkx	10.734301519897706	10.77998251677412	10.43455230468589	10.527298010474052
2of2	10.721203061644168	10.707605542885696	10.39756847408026	10.374670762299722
4man	10.841999565149445	10.971401493378	10.284299019203054	10.162187991453902
6cqt	9.339709027125346	10.11651544050555	11.90319769372429	11.37854750322812
6mhc	10.750945503677583	10.634942064348612	10.439574090850412	10.61150001250435
5c7b	10.188628476013854	10.212930051188456	11.02028224574206	11.16777858010504
1zsh	9.531538450808162	10.466745342131432	11.604786113318033	10.184556888037745
1ml1	10.174126379591002	9.857610633311223	11.001805407984898	11.260989744116927
5os1	10.698184116386576	10.566817375157072	10.509457995692914	10.670960099952007
3atp	9.819590994087825	9.94666635066569	11.413475257105858	11.410892279591632
6ck3	10.664319573470989	10.740191747666978	10.478317008071993	10.43500972363735
6q8b	10.642733345400226	10.75618737195872	10.536198911298467	10.658435226570145
5qik	10.74786001221228	10.684603489484232	10.397813969055985	10.511125578498595
4fm8	10.63489205819823	10.537381797933163	10.459769168212908	10.72712410766651
3m2u	10.403803708626581	10.265301486852627	10.796857843908036	10.815413159977519
2gd8	10.576975797249204	10.448832905081206	10.58278803312905	10.809744077886176
5jq5	10.5889990528868	10.46117109217164	10.508274952652142	10.58847194408039
6c5j	10.138944572197097	10.24511964770034	11.060134413618107	10.797658743113248
4dy6	10.594934963742535	10.63859950154992	10.537758367456199	10.403851456273236
6cco	10.632669840680952	10.485869644733977	10.5377951541651	10.617740549216624
4qwx	10.537264146155232	10.506558283363804	10.599230803621229	10.670037222776822
6afd	10.528478206924254	10.456610353579524	10.685857052896216	10.8705664716337
4gj6	10.548844392533082	10.468816383792607	10.61767603171058	10.587988501504098
3nga	10.780982427069494	10.743915163207076	10.370002641552576	10.342238035671969
1v16	10.569175577590391	10.918016546346152	10.523161920632507	10.10743027455575
6pgo	10.754379930840544	10.768856076367392	10.388696320692477	10.338985965480273
5vtb	10.589247685368397	10.596076557609303	10.488487457009285	10.466519566833675
6jan	9.48016558660336	9.498457639966967	11.799671886886209	11.86064392996654
3ztd	10.60192256781704	10.714677937821719	10.539213012774779	10.57572735339908
5cs5	9.975202776734	9.370382235456383	11.218327922529905	11.559256780284674
3rme	10.576997698791923	10.579375875258592	10.579262918595532	10.63725292031686
1urc	10.54622891383642	10.486178096283117	10.566919335495502	10.764522802258647
1t31	10.717129709407532	10.82530350440275	10.406617954419927	10.138324903839408
1w31	10.05729189222175	9.751127225127458	11.171086981508802	11.431723016268952
5htc	10.640849865904501	10.64576004694996	10.481630251807847	10.501677018673538
4gj3	10.785781190683181	10.85537806535261	10.43214099847987	10.46898057263417
5wgp	10.657566784965393	10.727941598428188	10.645205474800793	10.829476143215961
2ov4	10.580077881835033	10.547737093826438	10.527181362823123	10.483395156729795
3nii	10.347869505230333	10.348364273952564	10.847211591151424	10.852372416060607
4fzj	10.839708528959054	11.743048583347344	10.40587769072197	9.891915165285242
3iiy	10.48940247634325	10.665699500479295	10.644348444583292	10.590317701558883
5wfw	10.730162814946583	10.798820427340383	10.440334349501029	10.306113737781041
3pb8	10.313038698094283	10.232825479535729	10.90102546620406	11.007636476720267
6cw8	10.623498826564566	10.728316134672244	10.508191006383429	10.48102200109365
3ibc	10.55296961840864	10.460708417976052	10.605035123789605	10.662522273722733
4rn0	10.741907234525389	10.742901751939286	10.462498366638771	10.430351375141788
4hlk	10.732940474230803	10.811202733456524	10.457592571219664	10.465772446293379
4j06	10.946378998808829	10.839272218571512	10.32475541502904	10.432548705324368
3jzs	10.637349673115013	10.60392019559461	10.430446057123506	10.37502233813193
6eb2	10.727519377099904	10.648381913270738	10.380975891592955	10.409037143492142
4ap0	10.689052779363362	10.745743925601431	10.432345677726197	10.51077399641014
6g25	10.673769928837787	10.520438746968662	10.46472821677252	10.678035504140919
6aec	10.587955561602618	10.505148169982972	10.520763677461892	10.596558135043146
2xiy	10.544584732507719	10.424949509701902	10.682318797124253	10.81695139495896
5ml0	10.640229190291686	10.833587771147336	10.583531487510943	10.450654760583278
4dfl	10.670212453887299	10.749335184264176	10.473276046522647	10.430790813650834
3qx8	10.631484051149501	10.724262101714023	10.495707674455156	10.377966788854808
4e5h	10.547171907961005	10.740742472226694	10.603117807403558	10.209738391279268
3hqy	10.669618736425615	10.675283764471489	10.478778080669372	10.435537062360693
4mrh	10.504133832791217	10.168446261486988	10.710057251909078	10.736221085403114
1em6	10.640466839938679	10.679029245780683	10.582424623613187	10.44292014232461
6d2o	10.236812683306113	10.030081689571748	11.000841345961977	11.216427726352856
2f6v	10.74631806102249	10.463550591638196	10.454161972877424	10.774147118718592
1stp	10.483133827203009	10.327301205434813	10.707312563025521	10.783419921908756
4g8o	10.63153209909582	10.751824881195118	10.569705165433096	10.489108245234473
3hu2	10.577742579597222	10.530794039733815	10.521057846008237	10.476275746127548
4jaz	10.58842857423978	10.67460067032216	10.598466847530991	10.394358946341033
1b0h	10.590211763031927	10.616566946846556	10.499536219902799	10.501940694291452
3v2n	10.020741519156847	9.752162708420586	11.213400255285233	11.402146952762156
5ylt	10.674273794137356	10.64877850902765	10.455015599698728	10.47746229892065
6e1a	10.755984456972923	10.727368701743243	10.437076448490847	10.377175724463608
6cfd	10.64440206058589	10.743474536011856	10.435261412293658	10.425956689751652
1pyw	10.575305768252507	10.524162262608646	10.540032292821957	10.57985840919501
5ok3	10.607693961378452	10.467053799936814	10.449600646198464	9.752515960925923
5jan	10.566164191323544	10.552143606643984	10.627548373796548	10.820598884733883
4fhh	10.530457100382128	10.531388992803492	10.607085213292939	10.602754666906145
5trg	10.590774925002746	10.607247115477682	10.521485610367828	10.570981149655967
6h0u	10.633452947131044	10.52925176634751	10.476436994534899	10.688143271779488
5ddf	10.743000813291113	10.679580070440286	10.444357764405959	10.40754296497398
6awn	10.531962590187653	10.502482178380241	10.676268140515466	10.757886830322539
5y7k	10.585169960017895	10.615333128137513	10.639184616677463	10.581088914166417
4y2q	10.566865578727436	10.592727679877324	10.622228493293193	10.732441651463102
1p01	10.479631413447255	10.453415703186177	10.676191695482123	10.816599744051834
2wj1	10.633903878358502	10.582328257920068	10.585145879738548	10.607896404017902
4frs	10.755268067098294	10.80446075573885	10.434001029576791	10.440283323583037
4cfv	10.668176872611507	10.66448774753935	10.46277834602597	10.453467342215983
6aro	10.652072614916133	10.675415933861325	10.513826504962294	10.545184340222194
6etj	10.77477273050714	10.675393868092227	10.431191776265369	10.513103201939138
2kce	10.730505757163439	10.718225165046158	10.438370589894998	10.27763622049692
5v6y	10.612704142212188	10.556417953199814	10.475852023300943	10.471749260465915
5oa2	10.716276820822902	10.341600324309438	10.44891288489185	10.098421184520957
1zpa	10.587947910217416	10.653383372901716	10.494950981863054	10.530462183579575
4qsu	10.574571385422981	10.78932430129972	10.671487244731816	10.704843098784476
4abv	10.675490495765523	10.549896279695385	10.55656273204744	10.374099454700502
1y91	10.644386857915375	10.650276766616255	10.486608707233277	10.412377138923105
1jwu	10.557186629625402	10.68508823570516	10.562939132461047	10.292358411548877
2d1n	10.470188240247431	10.486089952075345	10.68205886273966	10.761095006713274
3uhm	10.593062451440808	10.535751380339086	10.562021823342139	10.555380014331304
1ax1	9.420472019294678	9.44780469415785	11.861398883323087	11.887231661461986
5tts	10.587464815644644	10.438631838090624	10.590500410443816	10.688055359052706
6cv8	9.71957088553308	9.993617752760274	11.4555592020385	11.07228223574622
6pyr	10.731438450383907	10.808889324941129	10.40862818539904	10.303389068875118
5ivc	10.743442941984654	10.707385223031844	10.413280252626622	10.422792519774251
3rqf	10.54973630443349	10.57942000027172	10.566599397484195	10.463706972688483
6dh7	10.547677421780605	10.609208050389995	10.59858060792577	10.528704282521675
6cq5	10.91890233025653	10.72078095292826	10.285957399075265	10.460059407838644
2x4u	10.555202851605797	10.52665196579583	10.570157229040538	10.517937313325834
1g98	9.842765519596599	9.903989213795779	11.371954374044147	11.175513248413653
5yg2	10.66202874999286	10.510259739490934	10.442681066254213	10.499303869293637
4uct	10.60637907427248	10.56875624899247	10.545391002697556	10.671048006422545
6frf	10.69884641478414	10.785380478318368	10.441457920695745	10.433954983628235
4d2t	10.689687487729246	10.646399015817336	10.467993750399176	10.575287917236123
6nd3	9.15930520487753	9.255284080747252	12.12302325432904	12.281038935789512
4ge1	10.53051847412606	10.381479243880596	10.6857461672451	10.777794733618373
3m57	10.546898475732116	10.524602883547622	10.565736605266881	10.595415538613436
1syo	9.368599556548041	9.525293318885398	11.881559901698633	11.643151097155602
3zy5	10.64598240008279	10.465533582935244	10.469336540348973	10.757139772344672
5wqa	10.756730939376432	10.821668126714295	10.363360838797984	10.312134470779512
2nqi	10.57481480801821	10.570408625217482	10.536785590486762	10.567816978896536
3spf	10.673125273045516	10.484107060878186	10.43225671395059	10.68893433617069
4lxb	10.723502593812567	10.829621988753019	10.461896766310897	10.429604254601491
5xiw	10.639198167699824	10.881442599757586	10.479946033652002	10.334767055493757
1gmy	10.600784288195007	10.503738062858382	10.504558206267095	10.695658208321092
2z92	10.400470707675304	10.593697064398988	10.785119430322519	10.556346794691814
3anq	10.67055792362633	10.835019950297266	10.563586478437813	10.579243156687923
4pct	10.439906735291272	9.698579538585198	10.73418431544115	11.805974075745228
6qmj	10.64374026268777	10.652568115618795	10.489153746889887	10.463399340707179
5t70	10.594547877475	10.511934179138953	10.538858039802614	10.543206723037894
4ezj	10.767112086065826	10.819597110078092	10.349741573338807	10.321319336217924
4hai	10.568089501624097	10.610684242209501	10.612223869205012	10.624156692413955
4m0e	10.768039211230017	11.136337355382054	10.386920623751335	10.108616858630064
2q2n	10.814668241634761	10.900016058931799	10.36593180432563	10.092136813442032
5ap4	10.695308234087092	10.615355084422356	10.422186815350962	10.457510489311368
5gjf	10.799218124196065	10.832309920999986	10.363289968077162	10.353927875786752
4ze6	10.143307025423244	9.782788018955134	11.083545024713118	11.40113614409146
6fdp	10.50458943117596	10.553487632201776	10.63938193858201	10.441074387974238
4yvc	10.84099809079332	10.784036549732344	10.359240852525947	10.45909258055631
4hj2	10.519486496732542	10.401528913643045	10.658163918335758	10.537669450602415
1lb6	10.596134257374526	10.500785679219367	10.525265244507615	10.531956362097736
3wkd	10.667662709535945	10.654066366951158	10.5070073877683	10.493458968004974
2vvn	10.553699563997812	10.350964193372862	10.62332590713588	10.864413832007601
3wke	10.609403661212077	10.367400419834851	10.6100987548355	10.716137356653716
6mvx	10.565641957694499	10.658362672919955	10.607180198702443	10.7106000936026
2vww	10.740527069779848	10.580389384475684	10.433865519353187	10.513542634191943
3tfv	10.774290699495678	10.534870141589256	10.443124158409178	10.580341747046436
6i7a	10.535426137033706	10.458306858996641	10.603307362182408	10.631583728741262
6uyy	10.51398745932622	10.55430278938481	10.641759060676224	10.416859661965105
1ze8	10.525278626611414	10.8104095419427	10.695803778583457	10.586362462107083
3qqa	10.401255403211119	10.053282040851668	10.773124560823522	10.978411888945791
6aum	10.600694933404212	10.504883737359654	10.624154408885255	10.635407159710244
6d19	10.761995455257269	10.78348572507274	10.479770270760868	10.370320033272977
1tsl	10.773371256997905	10.862053852019237	10.378203224790656	10.372121843772444
1rm8	10.670521374654664	10.648580261199138	10.499515261488714	10.539295488826385
5y8z	10.76496734586199	10.791880076669337	10.4317478561691	10.556127077001351
6dz2	10.562023734624379	10.591405716178478	10.59923710365794	10.487745879500295
2a14	10.603208053708984	10.573669462360712	10.566977380918152	10.541800454118391
5ugh	10.718513903173571	10.773747332277743	10.402201071879592	10.464981431952122
4q0a	10.380843359341023	9.774107206503581	10.793931248502709	11.338116457698812
4mwy	10.468354260146404	10.378615010705596	10.670855908480913	10.817566633896597
4xnv	10.697950796059748	10.635470829495361	10.452170685802145	10.55023822404148
4u71	9.355392577503247	9.344207516099509	11.91846272646977	11.818982356512013
4ele	10.664986689175668	10.737834207613389	10.478082423984079	10.286865054811207
5igk	10.699793109476465	10.823893497378048	10.415587279774147	10.432680524364597
5tbe	10.770147314874784	10.825964539039223	10.400677801831431	10.309761352680825
4qy3	10.726915461962117	10.56765459419905	10.493801384697417	10.552083981519973
4esg	10.582983277960917	10.574176269267541	10.52996204387272	10.446875339155755
4mqu	10.67924242726126	10.571201824551611	10.456649029673814	10.573705779460372
2v13	10.501922569955452	10.503848272835253	10.666905503931915	10.71635707590824
5mjb	10.732061584700224	10.695399512672614	10.43426309108401	10.505412489993915
3lnj	10.572955512029843	10.545864303121897	10.493173383024038	9.857416940027623
3qcl	10.797628212647357	10.564900459952609	10.402817512015888	10.515080769073494
4jfj	10.820729940512463	10.798335668606969	10.352174701320449	10.346544808335322
4qp2	10.601822261472854	10.46581998122777	10.658089418993992	10.799416597249325
5w6e	10.62011231596682	10.681518942711623	10.51316025261915	10.469024528997561
4bpj	10.574981887244045	10.61178579142882	10.512930373225977	10.396468376309318
2i3v	10.130375721470458	10.018536618920223	11.094249656703605	11.147343338085863
1v2s	10.530626431855447	10.726046745082671	10.639407113703884	10.765445673177588
3zpq	10.561640699274191	10.264618505315674	10.616122866205195	10.708314900743181
2giu	10.595175519414404	10.753895922856293	10.606327363295879	10.490822143007158
4yt6	10.684740000706718	10.638202905793008	10.427950066412096	10.498688611587271
6eab	10.69865164542674	10.652347802021186	10.494476558443093	10.619498397096457
6e4a	10.679431253187799	10.677090373509344	10.419216651469311	10.404862189869016
5tl9	10.613429897682604	10.603788030896954	10.512550694350164	10.41848570957344
3n4b	10.695779854710185	10.612380744498498	10.490726866682353	10.664060408604286
1vij	10.576895324759423	10.710888331230572	10.508583660707245	10.39035975560904
2k2r	10.586202721845314	10.471438350213273	10.49115967357381	10.517761544178457
2e9u	10.727443714096937	10.751780862269296	10.43925607350571	10.415057863978125
5hrw	10.739293238558318	10.723182499395186	10.440557447126778	10.60776459436204
4djh	10.503766797782529	10.532270231553323	10.663491296946363	10.488009548861967
4kz6	10.449785543204392	10.334351640957868	10.720975960022892	10.762325509613522
2veu	10.769989457351146	10.98180092080947	10.379124919535913	10.178140710431078
2emt	10.589138948736755	10.614539927239324	10.491402340727696	10.511037672028056
3w69	10.678149298945034	10.613328064815125	10.426656650732136	10.435624975087475
6iiw	10.570448848167857	10.44636526766312	10.555473563933038	10.645031482426432
3mdz	10.872213890568158	10.847093798608025	10.430285571977805	10.48677904596172
6ar4	10.54494518907688	10.700246649557258	10.586416306853566	10.488185318009343
5n70	10.531707373010288	10.54522543748253	10.596206679643615	10.585923025944126
5fxq	10.729450541679855	10.697029827038682	10.409581987183428	10.428901090424587
5d7c	10.731637711723787	10.673432936308036	10.391653972088106	10.436064463646465
4dai	10.920182182401645	10.746537129627741	10.331250871747134	10.450566897906441
1kyv	10.888877143576506	11.03124213244737	10.301619327877322	10.23861147829645
4kfp	10.659332784729868	10.801882908343893	10.486804527639501	10.37352815961377
5ap0	10.656029062995879	10.586933121794136	10.424544843391507	10.552435560480305
3qk0	10.806106523025154	10.831428591534632	10.384297631306815	10.432900293669064
1mv0	10.525416126320295	10.596539239625194	10.595162534582037	10.620597093468962
4zy2	10.716034003519185	10.66651476401846	10.460636508718892	10.636461849669415
1sqb	10.835526105381774	10.880054539633365	10.326873403537764	10.40002807848232
6nsv	10.65092749722049	10.479700551188762	10.440331071229693	10.509939025705494
5w19	10.707473348470888	10.720075999465854	10.429465879018588	10.360256215741556
5n2f	10.614139605889699	10.670194160632736	10.540485332403307	10.514729186985042
5ab0	10.625530191132569	10.545335541103269	10.450143262667238	10.570365897423812
2y4a	10.61753352387917	10.71201205257512	10.605766045352686	10.5755955433522
1c1v	10.679048020765956	10.791615762914635	10.440913402329096	10.467354537538322
4lph	10.803244992547135	10.698726432555686	10.384351660221451	10.349313446117122
3oct	10.796324361554056	10.737591840759167	10.382422309951977	10.430043743160482
4wcu	10.695549187030393	10.798247530655438	10.466541726446417	10.412377138923105
5bns	10.641133986924572	10.690287949420895	10.533851462564852	10.391941834341498
3lir	10.60862646691163	10.603876176668788	10.561545335361984	10.503874361368606
2ycf	10.643056499120439	10.766454529900466	10.497251565080278	10.311475262965997
2gej	10.684643792201705	10.418141453545552	10.476311857162205	10.758502081772663
2ovx	10.716005512588515	10.94154735238188	10.413214662174902	10.247225048648128
4gkc	10.429579554954087	10.581623203575743	10.74333022951058	10.404246938418892
6cq0	10.913200265252037	10.74316609071896	10.278574081374114	10.448765049869516
5aba	10.577295280118832	10.565495411458224	10.64725147897744	10.78684780504153
1w13	10.588338043275298	10.590987053870437	10.531405584359955	10.660061267922236
6h13	10.666129341911565	10.729616031819964	10.447552952836205	10.306816914470433
5upj	10.566683406315338	10.669995912804223	10.598228159347661	10.56298276193574
5q0s	10.724767143187277	10.746316722186487	10.405584122774952	10.557621305569459
3n3j	10.662091450060311	10.583121457254196	10.537182192499918	10.675970030536023
5mae	10.580498729917974	10.871307611205678	10.516571469120542	10.268275554629916
4a7c	10.692414959432039	10.807457145791199	10.427465432803542	10.437207053819932
6d4w	10.728927069314691	10.860225202237254	10.432438370222638	10.327779557775383
1cbr	10.442821068460297	10.65159872953307	10.736397411356117	10.3294055303088
4b7p	10.778711385831764	10.943860760897275	10.392243535404429	10.376033121777656
1wcc	10.621721046294502	10.613746729469256	10.627388082594381	10.599810213055147
5b4k	10.709229037946882	10.597905327823963	10.450693286527736	10.48708667168678
2xm1	10.493526316460981	10.347042404879392	10.66329431287894	11.024643948219044
2w71	10.632833941935115	10.616610965772376	10.543926847889601	10.496183649423385
5e2p	10.751872829041549	10.750392814657562	10.41782834109537	10.493634730896106
6a3n	10.707089728161979	10.525330002879015	10.457291721005781	10.699701255316587
5ml2	10.673354038827432	10.804064159981937	10.515831368084905	10.413695491987705
4gvm	10.723632348292602	10.754270559200238	10.4297533658974	10.40134649410935
5flo	10.616766327055052	10.613768792110232	10.582409736882944	10.736352891930856
3n7r	10.6169496850252	10.538263143039124	10.563121939881809	10.64577854666054
6cj1	10.687440545539594	10.66964332971689	10.402885604964812	10.402884616478417
6ghh	9.919758749977614	10.363456609365986	11.317866550622572	10.674651614908994
3uik	10.477744843367482	10.398003745931462	10.66783850370829	10.676892907711208
6i0k	10.859570749168428	10.447951563103366	10.378211282831654	10.63553897249423
5e91	10.664822149984497	10.771852478932226	10.456997277184742	10.340524075336853
1pxk	10.660231869412886	10.791263186083544	10.522818202641519	10.380471751018694
2zgm	9.465616768557705	9.58079330147927	11.814428312099919	11.782067019254859
6d1i	10.651336830688171	10.571708526275353	10.53992051252809	10.5293195339718
2jfz	10.749419030433002	10.734264920876095	10.368292735262932	10.432460805110074
5fgk	10.649512804269774	10.564547984785467	10.477274768036414	10.460982291270073
5ayf	10.676317883903641	10.546547400399346	10.433801980949175	10.63347349263309
4d4d	9.569733064636074	9.268062932570363	11.681090856668245	9.824852344309697
4q06	10.729186340537527	10.920748722743689	10.528910844897148	10.215934924706328
4r3s	10.58825364968521	10.582570630248501	10.471308908545389	10.509895075598346
5toz	10.592668990061645	10.505324458398517	10.562086462844922	10.625431204855659
2f4j	10.756150973136887	10.619056540549487	10.360268528027799	10.491657113711806
4a95	10.640239675754973	10.724989214789172	10.524198042062423	10.421781736128526
5ew3	10.680968099283291	10.659023707556427	10.447494819826153	10.434658135292654
4y4j	10.477481931011216	10.31064453399411	10.729944171765856	10.979115065635183
6cyh	10.639354129581829	10.682356165663755	10.488368588392088	10.561049096422646
4mi9	10.475924520644949	10.371784982623796	10.684361479235863	10.861029955288162
4ibf	10.849248298550958	11.028509956049833	10.349736743519204	10.14975100577385
2xgo	10.630025658341358	10.961090303997949	10.57330265531388	10.265067428289123
5z7b	10.640839799609497	10.432572841909902	10.591794658204098	10.708798233053189
1df8	10.465847808996681	10.312252888947212	10.728928308050808	10.789352717155472
6g35	10.649344842913676	10.511383348223106	10.563382981621416	10.747075904763307
4rj8	10.598171765573165	10.519777812432077	10.531074791767026	10.543206723037894
6n7a	10.76623085670036	10.771345785810817	10.383686796764255	10.366584555696358
1n51	10.55261477681758	10.4832477784132	10.572549641392667	10.761666251750064
5chk	10.752768109928816	10.90574455030677	10.441744406575674	10.242962194810708
5ovf	10.616449129278184	10.618637985379609	10.48922910959319	10.464322224138607
2nmb	10.57959476849353	10.551086076350487	10.522009996144469	10.474254222629801
3b92	10.567586648271837	10.557123008326169	10.640263518297084	10.68867061050283
5f6u	10.595595257014212	10.559458481046601	10.582551296893538	10.669114339345393
6imi	10.506944287301298	10.339441144696734	10.67947228162946	10.817654446523491
5tbn	10.515161943826554	10.527092586734806	10.61460981260187	10.722949141530899
4ca6	10.700680545034997	10.68806257875714	10.42966007280163	10.403587730605377
3uil	9.906920338721044	9.778469659729726	11.337364156989302	11.372526795254622
4rak	10.683067531775247	10.649373358869317	10.424670393676239	10.544876714497134
4gw1	10.572845536662085	10.694430020230758	10.511969977361458	10.437558642164628
5amd	10.808443755313931	10.783882320829651	10.412571445318521	10.459004667829529
3s9i	10.515755529907134	10.650629237091215	10.691117226944403	10.508137171412326
5q0q	10.770862453500811	10.823452782595428	10.400802751516833	10.474561854611107
2xd9	10.656460305826581	10.615509310196927	10.54542947859207	10.469595824084294
2hpa	10.213192738319975	10.178250745233145	10.999401959620098	10.986805715017974
6fff	10.67123626303097	10.746493010602032	10.447809158499965	10.33344868991667
6ex1	10.611833054216643	10.65999308738591	10.51489007878654	10.642526463956358
6gjb	10.70502825855261	10.815344816778873	10.423402678642566	10.34742373540336
2v3e	9.24834145280375	9.596105981771515	12.030065393084156	11.734252906274119
5y5u	10.745929210494426	10.63375226456539	10.40160577784467	10.379548880099753
2mps	10.588397624605609	10.58977529702034	10.50126336839818	10.393216293605137
2h96	10.735877930473995	10.874546368112249	10.427567960113997	10.387722974404927
4jlh	10.731579566201248	11.517016329176883	10.438113158007607	9.845419467931533
6m7i	10.693004935660401	10.694231772402246	10.49941990383275	10.529495350040998
6jtc	10.862631603548756	10.949853791251694	10.354110382907852	10.285678495761864
6f6s	10.56303276808612	10.434093058911474	10.58360141353907	10.828860904278324
2uyn	10.42629572807287	10.552496186603197	10.789531758317942	10.671795070656655
6bw5	10.594608015610936	10.661425260279596	10.61701662682541	10.561796263884766
3s0b	10.666314151330091	10.611146925789454	10.46664975925072	10.442832242110315
2aj8	10.664085302195224	10.542184909635743	10.457005785675236	10.678035504140919
2q88	10.370883770818153	10.181864150996146	10.814415639566976	10.907349927288196
4zo5	10.755237724319693	10.926477189093687	10.383200386382688	10.345182423832416
6bjo	10.557889599858775	10.569329033065038	10.559179443223975	10.505016957798315
5mob	10.462451219591445	10.56578180349451	10.733027636208424	10.53868023737626
4aa1	10.563878809212776	10.498868866460885	10.508717544307666	10.71767549153527
5znp	10.489202376666807	10.538108914136433	10.648976231331748	10.679617639179563
3kgu	10.747917582160461	10.736137714708757	10.451533950413523	10.494645520798073
3iop	10.739873892984596	10.781326545460034	10.377763911406468	10.333053145208584
5ywy	10.680445515304637	10.6978671500907	10.486626725213146	10.458433372742796
5u4f	10.663411604922896	10.592264997861433	10.565098211973861	9.855395372736174
1oyn	10.505067720954102	10.363258361537474	10.678980503391388	10.844945479833187
3nwe	10.662157791261192	10.696280754550566	10.493158780952852	10.45733467637029
6bil	10.548988304891049	10.727126334889023	10.56867187182502	10.242215124320357
4lkm	10.598119266309943	10.46956555638061	10.491134811264086	10.54307491338203
3r9d	10.815584330786281	10.739156176786448	10.416491482063947	10.376384710122352
5ukk	10.653150465486927	10.597464603656976	10.473169840541303	10.527429823258037
2y8l	10.588927960069352	10.507946324719295	10.523564697557513	10.574672664612955
1jwt	10.621549312423868	10.618660048020585	10.510193817458333	10.6080722200871
5cfb	10.612416286215039	10.54850823208365	10.487968288939314	10.685242827469946
1vyf	9.666208636150873	10.113739370307052	11.601260395057063	11.027324673274064
2f1b	10.425468064660057	10.446629593930307	10.767220744494429	10.955911060709344
5eq1	10.786344803103498	10.553333406427205	10.39444583304396	10.686605136897935
3upx	10.68853219738247	10.672948296443238	10.432114697234255	10.499787307959776
4q46	10.63139167146521	10.520637094897062	10.507460990411523	10.599634396985948
1mzs	10.662280188399446	10.605484531621888	10.5129995422487	10.431537921678645
4dru	10.686922103193812	10.750370755144708	10.403824942315358	10.385657450750086
4fnn	9.851196432677346	9.657048094985287	11.376100761661688	11.345807132106575
1u0h	10.631206724409337	10.779299522724681	10.503855392439798	9.998002728461257
1dwc	10.655613742303636	10.482080044399074	10.470184111127043	10.565092245082091
3d9v	10.706879505884345	10.774694765206744	10.44300111062165	10.472408418229486
4mpc	10.809289849618652	10.74257123462105	10.404070737590748	10.436240226537599
3l5r	10.747733848815733	10.733581926826655	10.451572213595774	10.474298128943248
5ccm	10.643332605893214	10.64287384810575	10.541466486482134	10.582451229068619
1ec2	10.600810739590456	10.733581926826655	10.502063504341747	10.401170668655787
1ywh	10.594550423765904	10.5886296233011	10.469029458917053	10.470474801202277
3gcp	10.725878952645132	10.696412923940402	10.422190869396433	10.421386203932927
1bnw	10.826623696802795	10.765947824266572	10.504712385119843	10.563773831019123
3ccw	10.585992117936858	10.501314444366116	10.53221454786241	10.61989393242018
5f39	10.873160134810988	10.815455026755744	10.33476673016912	10.463047764874968
5j8u	10.846515997028561	10.580499591910955	10.333004771937627	10.682210464020287
4m5g	10.866082397043433	10.756209331371688	10.363526829437534	10.44845741788821
4o1d	10.532517919342224	10.730255006943583	10.669940545053583	10.45289604712925
4iu0	9.942485828986287	9.942325919414943	11.282978336200658	10.96118472321746
1ctu	10.454707141893346	10.361650006584373	10.733978647708428	10.853559025159894
2qk8	10.626673494517739	11.32945296252791	10.47863912951211	9.80955888319598
2m3z	10.946792186122206	11.023684991290418	10.291972226180333	10.18297480930529
5nkn	10.619107969995154	10.742769482449562	10.500820614080338	10.429823973856015
5duc	10.667629163560923	10.469345249039243	10.47003083317329	10.648810903853956
1gyx	10.533815195124122	12.208861410928257	10.708459557594066	9.932170435410931
5i8b	10.624800093829505	10.498053609177962	10.492227939580314	10.589570638888834
2piz	10.54937171874394	10.473509391874448	10.622845759253567	10.619410490625919
1unl	10.590414965804904	10.44035029040822	10.528652887485345	10.618839139232998
4bo1	10.734919987056736	10.856016927863855	10.412879027249883	10.293676827175906
2vtp	10.7984157485175	10.729726241796834	10.407577386823023	10.601216535152714
2gmk	10.597926176753793	10.537249634799569	10.534503250474156	10.569311103454602
5z7j	10.603189704148233	10.651246146445736	10.572522939747499	10.587680874997005
4g5f	10.491228573578082	10.251861650442988	10.739501859237741	10.921808355134837
5up0	10.817780872682244	10.66422341501592	10.357611977095772	10.568388224715356
5ct1	9.380412944949795	9.575835954617755	11.883996833476026	11.800876188640729
5vsc	10.60096327305129	10.549742050792693	10.509971883493785	10.475308912588972
4jia	10.709279162965881	10.625446050920322	10.397001433238772	10.344435378367036
1ibc	10.586439276649779	11.599153792910618	10.565080925974424	9.755592230689029
4ddl	10.693639869251037	10.697999319480537	10.441642579964439	10.280624627583187
1o2u	10.776441670917553	10.779211372260665	10.399604130430967	10.305059060334358
5t8p	10.760553065918746	10.715427110409722	10.475289712179174	10.537229962043423
4djp	10.560015048937288	10.616368592661912	10.583736517106878	10.65751234939496
5oot	10.70511174185934	10.66761641959391	10.391016135600715	10.412113413255247
4y59	10.767880227582637	10.687511854197426	10.442797782723813	10.550721612657675
3rwh	10.575756034754145	10.468507925987224	10.529319677865388	10.595679157925163
6flg	10.715248807483928	10.674468507188568	10.44387320587232	10.330943715240299
1y2b	10.50472646792286	10.501733105892127	10.708718140630172	10.875927921743738
6qfv	10.712210062666397	10.819266580247369	10.433965293916717	10.244676130120851
5nvv	10.683861061126194	10.61830746806137	10.500504611245885	10.575507635317601
5v7a	10.823108689229858	10.657106894797945	10.478086753304241	10.521057526939844
5sxn	10.710168725647037	10.643028077008443	10.417988125541855	10.494206032239083
1jys	10.523316919053087	10.50406858017662	10.692656287749921	10.746460653313182
6h4x	10.773595480747396	10.799789794657379	10.401369216783964	10.507434063541607
1d04	10.880005415613248	11.025954255755133	10.301082917601615	10.074030745670635
4nka	10.601195032445487	10.57708452703808	10.498375123762507	10.522244129782889
6k9u	10.70441654813603	10.806597863326214	10.409280411245357	10.234568368738524
1zsb	10.840564157778122	11.992677784554635	10.529215204863359	9.87767640664318
6exm	10.817315383177302	10.57490328146077	10.38369835830134	10.499040193675723
3pkb	10.343643713376506	10.386921324450551	10.863732777393494	10.901153393861136
3r21	10.621563833163895	10.736754617807037	10.497484097120488	10.461597542720197
6pi1	10.54935386968263	10.47463300060662	10.614725578122535	10.585219865286358
4r5v	10.61565942874796	10.522355553470902	10.533585522186968	10.705897788743647
6iby	10.746878758033564	10.869963570007279	10.370051740547721	10.183326385137498
6t1n	10.685110420342875	10.673278707405345	10.469501830289307	10.586582180188561
3gl6	10.477287411903538	10.65113604908124	10.667768903004802	10.608907190791749
5q16	10.656296936552852	10.585456930365643	10.466279264539647	10.647580400953709
3pj3	10.709016888746401	10.73721730451511	10.4443950516143	10.400511473354758
5hjq	9.615713647965284	9.484246558943983	11.579384965896903	11.569452454393781
3dcv	10.746985426976892	10.766168131607937	10.419397782216947	10.480230986752394
3kiv	9.979360926088399	9.831766443785073	11.25511072753513	11.344356884926832
3o1g	10.692659065521818	10.827352599163444	10.430668854449591	10.152651500133334
5kqy	10.5611539510555	10.518147397966121	10.57857331169723	10.66181911580207
4x24	10.570416071710726	10.502394034172468	10.583391441511155	10.608248036156299
6ckw	10.633214140079097	10.579441957705171	10.46075467663687	10.601392246429842
6qyn	10.772955892511963	10.635845365739417	10.384783290939222	10.501105723586805
2q1q	10.672141178532474	10.642344982859115	10.553547003947944	10.721498919376128
2dxs	10.659013491111592	10.633157420979964	10.459250300442601	10.409476632051133
2z78	10.62606330436821	10.502350015246648	10.52399995689623	10.346588752186227
4abi	10.616999140626197	10.614848381916584	10.488213971602331	10.49438184518016
3o1d	10.597012971730303	10.524911341353006	10.472725372012876	10.53577973676053
1ppm	10.511703129828337	10.537800459459172	10.671600926923558	10.644767756758574
6fod	10.56900114727902	10.591626025865935	10.561328375110628	10.465289063933426
4b8y	10.503128786120334	10.575211736138032	10.631752131162495	10.561884171919365
2ivu	10.761418617139228	10.74351866755005	10.388622772299646	10.44164568306097
1n7m	10.620544709946238	10.827374646163813	10.49096377809267	10.122855617272126
3fc1	10.861233208111083	10.984599063033308	10.341024049253267	10.298774614180516
4pl3	10.633408771799148	10.731488825652626	10.518601745102261	10.490558467389244
4f08	10.61504630442046	10.42759344804802	10.559973992342533	10.751646403094519
1o8b	9.367943401781115	9.28701094050112	11.866165940297197	11.924718268780902
4g95	10.634951154669706	10.657789888847384	10.510105742069234	10.371682405263398
6q6o	10.697631264704238	10.664619910672943	10.49388429242979	10.692889570539291
6rw1	10.682249277751923	10.450683639401014	10.476274970353415	10.52804507470816
6b0v	10.630754122764996	10.445263618343914	10.581449585011901	10.614312653571364
2p3c	10.542993209976437	10.507439518985512	10.594853326027494	10.70682065966259
5mwd	10.677765340799002	10.646354996891516	10.474511279142611	10.519651261148462
3e8u	10.589301501570771	10.53035342192296	10.47997493749471	10.69249403834369
5yhg	10.530846141725606	10.268408086881847	10.60873739948457	10.898252949551594
1gzc	9.490964062239001	9.675819827012983	11.787791331459497	11.68314280427575
4bo2	10.598007185716414	10.492347196084577	10.531999214234236	10.528704282521675
5nwi	10.526696322558774	11.424699908015365	10.614914344614764	9.818480085528963
4anm	10.783755569346262	10.872409160424997	10.431065500256446	10.52096967051925
4cby	10.656954849324064	10.595217379936388	10.508069960593666	10.630089606529287
3vrw	10.394431531272438	10.371806942036761	10.778827251452316	10.567992690955695
4wwn	10.702282055658245	10.745148981916119	10.423502978730507	10.34091962004494
1rt2	10.63961921285442	10.55758569034206	10.540624208485651	10.696097646830138
4czs	10.630218294319889	10.599579767471981	10.453072961169097	10.45017136571084
5aaa	10.669701343858325	10.669026420362368	10.481705289186511	10.420155701032678
5n20	10.714854739249192	10.591383653537502	10.394818404827713	10.462828045620444
4pri	10.659795746712634	10.583694241717781	10.42531841532725	10.437602586015533
1leg	10.585025106095355	10.553774025802122	10.493247444428794	10.226745862778046
2bdl	10.544503513960958	10.498604433837565	10.61487682279731	10.715258492148108
1nfx	10.781749067087983	10.824223927108884	10.425016388939683	10.35480680285479
5vqt	10.704988043422539	10.811224705381976	10.438103498368399	10.393963414145432
1w1v	10.5154601851871	10.417744957888528	10.646389925496242	10.891485171087746
4ywa	10.600491824474881	10.77753693886889	10.484053957887514	10.504050124259738
2x7o	10.735558374093513	10.680174920281953	10.385258490133317	10.347995080540038
2lha	9.656737785331973	9.672779393009842	11.497865819172368	11.371340211180307
4e34	10.576066702577371	10.583363829582629	10.525284538761058	10.488053505225357
3hdn	10.723603932436848	10.650651302860313	10.431104113788306	10.37981254320518
1tyn	10.574051834158125	10.58182155580531	10.51651069597594	10.607500868694181
6hbn	10.75409037940154	10.805584351958537	10.405460599512956	10.357531496785686
4hlh	10.728343236716967	10.837751901470053	10.470063891161356	10.513806309809857
3kyf	10.73616588031479	10.445065257903027	10.451285152141487	10.616334227119056
3mqf	10.60754232881661	10.64935139945635	10.584930996559871	10.042389020871653
5wuu	10.624987493332636	10.77903508384512	10.539011805743323	10.309190007544148
6e4v	10.680650182038477	10.343891685824465	10.353776049281377	9.875171456991781
2y80	10.744956527368634	10.731599035629497	10.433715519670772	10.522683568291935
5kup	10.797210721038791	10.75823635410704	10.329749548599455	10.292270498822095
4qht	10.582156133816277	10.48282911688719	10.507997363149773	10.586450370532697
1w3k	9.487979684173231	10.003752766337154	11.78377382244797	11.370241514807802
5mwh	10.713325738482434	10.785799133588135	10.43799061071952	10.343820114404426
4qwf	10.540852717761604	10.484635826024935	10.568461480628825	10.721191299907309
6evq	10.613593992680523	10.66490640906536	10.533405811606496	10.593042436155358
5ytu	10.478055465832947	10.310886925873303	10.732303576179865	10.969051198053815
4o77	10.7226615545522	10.666096102492451	10.423413364305627	10.436943390714504
6oio	10.755712610701638	10.712166281477812	10.477574329464236	10.570937143242633
4fm7	10.643624872541686	10.530507647697531	10.44388694458197	10.687923552524964
1wxz	10.704430749807663	10.738407104298332	10.46150269807616	10.474957336756763
4anv	10.644179738734273	10.685991537095965	10.471903677055897	10.365178252367519
3gep	10.647045867550904	10.43374058218027	10.51637272079259	10.662346460781656
3zy2	10.631494154981961	10.482873242169143	10.488123181003765	10.639450200449495
6gfz	10.672181518787404	10.63588949102137	10.514533160122799	10.562279602451015
1oe7	10.475656534475599	10.482080044399074	10.717292284138399	10.645910353188283
3eko	10.727213897266196	10.626812035891081	10.470681057021842	10.61989393242018
5ap6	10.73596397884036	10.618285405420396	10.405568181867762	10.408465848405408
5y6d	10.684328815391105	10.42261414177354	10.526625877262477	10.680408603470875
5e80	10.635949119273501	10.615112711311893	10.504833756234243	10.531780542900416
3b95	10.471967415659686	10.528899292744429	10.690074886808935	10.611719834986884
6ed6	10.674782364131667	10.724129932324187	10.469266045002733	10.463750929051875
6mxe	10.741472901110638	10.673234688479523	10.385150106979406	10.467837982460704
1r2b	10.548273541639603	10.570210377388971	10.552287009118146	10.464717756334208
1au0	10.49774103476468	10.52837052759768	10.681187668387983	10.720312322789328
4etz	10.764919648265279	10.63119648293953	10.437822993456788	10.507214294237139
5oh9	10.681388581376018	10.691697956445596	10.61679996687372	10.81778635315112
5y94	10.812096750582704	10.745171041428973	10.383071032302205	10.460147270515481
4re2	10.481767764029213	10.103384086926264	10.69695351338644	11.201881310704518
1zd2	10.39001651309252	10.102326531607794	10.821524233125057	11.090212578163943
5ti6	10.80260908298259	10.753146850368177	10.3945495365281	10.507477963598811
1err	10.771340030067249	10.770618660223183	10.371704064376699	10.42090280906049
3d1f	10.590631384891239	10.554214749969107	10.536015997521574	10.415629159064858
5tus	10.75379936400167	10.775664145036227	10.40540144047905	10.415585202701466
3er3	10.577698257243615	10.474875373717085	10.519085039874811	10.63575868549251
2weo	10.563623036793844	10.614209409921086	10.687538080368125	10.907701453070462
1lek	10.602567004640806	10.527136712016759	10.47249301514747	10.574189222036663
6mg5	10.686643900579627	10.660742266230157	10.51979467300699	10.461773305611331
1q5k	10.950681517226936	10.997135598052141	10.407107192623336	10.315782060654321
3ii5	10.746621538858436	10.790822546375837	10.377142341150904	10.424242741929023
5n8v	10.627889507959175	10.442068855338192	10.504371082038656	9.81065752951854
4tpm	10.63384009596101	10.713488238138385	10.490896135593243	10.337096254766509
5wcm	10.830302693017517	10.992090238363957	10.472761182747867	10.553402394018882
3wmb	10.758515382545303	11.063673995713586	10.37365418537297	10.26616612466163
6c85	10.524342861575626	11.12869217637346	10.724778241762378	10.355729698798706
3hb4	10.529275790320671	10.525087629768551	10.65508099193009	10.611544018917686
1ke9	10.721195241340405	10.749445394241047	10.462227145991786	10.42200145538305
3ehx	10.709826021167416	10.710778233866078	10.461501872252082	10.461289923251378
5tuz	10.61952043158434	10.55884157169208	10.49492347941878	10.483614875984319
1xfv	10.566557849774364	10.543749245663022	10.520471986387776	10.456192086196824
6gjr	10.582746535469163	10.697448494820934	10.526547592893689	10.412860521283058
4yb7	10.57898042107052	10.53614797922412	10.515953177136316	10.579243156687923
2oaz	10.78148057416295	10.553531654255718	10.410026005262358	10.536394991338776
4y7r	10.485043739325452	10.425412196409976	10.665065086156831	10.617696542803289
6n93	10.596406591632766	10.578670820816512	10.4935142606807	10.515036812710104
4r6v	10.708636146309278	10.63187958021698	10.426411756355739	10.362189895331195
3t84	10.163505506181936	10.441451952239913	11.0477179734401	10.937717105236139
4gih	10.724909047291238	10.705776767978854	10.50440049889329	10.566718284088092
1utl	10.389130854307004	10.299848635930589	10.832662497831077	11.064415735884893
2j4k	10.74344081486203	10.836606233225027	10.482133516508084	10.3688258672673
5ewj	10.42293200896841	10.416819584472382	10.77463003811656	10.853251393178589
4d1j	9.221730498134251	9.61289483511454	12.069128673741568	11.790636570680716
6hro	10.682578493771613	10.545908428403848	10.453199712652488	10.62639798521617
3v51	10.694181872607995	10.651047898617223	10.435506657019662	10.44696323937005
6e7j	10.573041103690466	10.580543611863192	10.541316148962597	10.660764425842899
4ad6	10.655949258360039	10.718313315510173	10.535949168333737	10.64041709029426
6uil	9.221649517324725	9.575659778814584	12.051770151934994	11.876816368198241
5iq6	10.819554592650594	10.727985617354008	10.308184779442216	10.375593633218664
4dgr	10.606140986688478	10.55628578850216	10.537929231709054	10.654611898829174
5nkb	10.764125881177097	10.69183022593532	10.41433155170208	10.288798709375875
5fe9	10.648367523911814	10.637696093802983	10.517708353600383	10.531868452499076
6bqa	10.675020026291143	10.528745063841738	10.4622608796541	10.61215927036781
1gz4	10.571890005026507	10.547318538656558	10.519238568078286	10.587592966962406
3dz6	10.592355198809095	10.554501142005392	10.532122124384417	10.74013231335838
2b4l	9.974966941397481	9.893744090341917	11.261700703572624	11.469649062096916
1rww	10.696015827684048	10.820698759397299	10.452094659937083	10.260628799048085
1e8h	10.584667123870302	10.448921055545222	10.53418505795465	10.687528020329365
6sfj	10.668145266071818	10.638467232060195	10.456721501992845	10.600337558034731
2r9m	10.529452103761189	10.472628049896606	10.592526156905597	10.724575189139234
1tet	10.580020565264693	10.656027198635462	10.500730011169061	10.462828045620444
1xkk	10.746801330770069	10.780290974579504	10.376426702025437	10.358322561176887
2gph	10.582286326233321	10.609406298218508	10.485367143295386	10.425341438301528
4ryd	10.545866364553968	10.718996409659502	10.56963933724414	10.527078241169583
3n1c	9.24591533181428	9.956294608558732	12.001630318152614	11.183072091268704
4km2	10.568134823412525	10.423936110946599	10.567655063417277	10.677596065631871
5u8a	10.530983544462721	10.629610190627405	10.640328933574	10.562147791231093
5u8f	10.512931574424634	10.537536026835854	10.64603749255874	10.659753642197174
2cmo	10.757582651787375	10.85813208855074	10.391866108776101	10.287040855239798
6nzq	10.693433075394573	10.624851097850646	10.439930496502226	10.498688611587271
5wbl	10.554204403707228	10.539496961748167	10.571496790768942	10.49561235433665
1o2g	10.722039796609344	10.694143634450716	10.425956226789669	10.426220365369566
6oco	10.70476334419858	10.818297187905403	10.409622552663107	10.288183470438238
4w9p	10.637918609598133	10.72034032573304	10.523589409717404	10.40683981330956
5epy	10.60170581089358	10.76447162619082	10.511161508102202	10.262914054469933
5yft	9.579187899472869	9.435598613894825	11.611508421407683	11.665388287311593
3d25	10.623500841074815	10.522531848142691	10.473257177693728	10.508093221305177
2ph9	10.55704557480643	10.539629128009883	10.58968204380812	10.720488135730404
4abd	10.54463476055495	10.133789027557016	10.650421692485589	9.973084913350135
5goe	10.643268341765012	10.471416290700418	10.499331565681445	10.644943575955894
2viy	10.635974313164104	10.669687454998842	10.455314648114623	10.603501728012132
3own	10.667103326335903	10.65095975440945	10.43814799276869	10.583945458418755
2r3p	10.87520565100068	10.730563464748965	10.297619786795721	10.431406065100958
6m7h	10.647256846833942	10.661337116071824	10.509513238318695	10.602842574940745
1ulg	10.227889679175142	10.129118066475543	10.981233029118934	11.193751197787707
5kls	10.69155899277585	10.672727982845629	10.45388414563782	10.553753974543273
3c2o	10.939203463450538	10.442751849387632	10.308381350597601	10.61215927036781
6hmp	10.719618705639256	10.8639266458519	10.396017075963524	10.215099916464222
3ump	10.585522871557988	10.573779669600476	10.520527053838753	10.498776524314051
6e5l	10.543822950461928	10.271933254593431	10.598495738861214	10.835365069686688
4ocv	10.581667433649764	10.510325817929608	10.516482642982282	10.389173196559698
1zoh	10.87288521046814	10.697051886551534	10.446100378334062	10.594800285599252
6n82	10.793839932379731	10.771654231103714	10.345310801938988	10.288798709375875
4cmu	10.667573758272823	10.612182390313855	10.433151131476322	10.480978050986502
6dvm	10.65252018028485	10.624146150644483	10.464984372386336	10.42811007608333
5upz	10.623867119078099	10.62791368833841	10.477262756049834	10.576562323908218
4c5d	10.684525336496547	10.736666479855506	10.500457163898893	10.36091542355507
3ith	10.60760696206315	10.720604764612602	10.622235612897738	10.493546824425568
4alg	10.729037517028797	9.093851289404471	10.408188521665245	9.84581501263962
6euw	10.702965337494863	10.846983588631154	10.430597458204357	10.28607404046995
3wth	10.688583461037696	10.912993233658337	10.528844503696266	10.341095395448558
1di8	10.722020815168051	10.786900782907342	10.402166086968677	10.30290561144025
5hmh	10.6404700869288	10.827705075894647	10.49787150871266	10.208288169124497
1w2g	10.633959189802956	10.629764419530096	10.60061323625486	10.696932617534786
1hgj	10.116015391514217	10.223880303279529	11.079788275910262	10.995111628363377
1v3x	10.739192913445404	10.90283617308109	10.42573115219113	10.36394774946727
3tlh	10.529105739379407	10.533658279165056	10.62392150772671	10.682034644822966
1n0s	10.786833640907355	10.88203744334301	10.375668895822079	10.241819604637241
6i61	10.548139701832882	10.370022298668115	10.62247920910371	10.778190265813974
3eor	10.525091708838993	10.4919065751456	10.652897938494059	10.499391775764176
4nrt	10.923495088300372	10.800560939170834	10.283678274771567	10.28668927940759
3f5j	9.531931342869212	9.726208308917567	11.740336977476826	11.598017859379715
3ttz	10.871349127634295	10.62463079050928	10.4377943398638	10.500754141498353
5tef	10.591042598359945	10.675504078069098	10.494725782139653	10.477110773138383
1k2v	10.659922035234041	10.128016517256226	10.391522340735168	9.739815287115471
4x6s	10.62417492623421	10.600284821034275	10.467598731215501	10.405301678428007
6e06	10.597482471487014	10.692072592789541	10.521831105131831	10.439096764533694
5h15	10.525058682132142	10.513917070336111	10.622997535708997	10.641339967469445
5ylu	10.779689962338471	10.784653465343107	10.387498900805268	10.560477851385858
6ey7	10.506483721459606	10.656005239222495	10.700656496036865	10.5413609655594
4op2	10.777251729262533	10.741491644814698	10.409558113360099	10.509763212764417
5aib	10.613185147199797	10.555646816506663	10.634090983818213	10.708139075289619
3bgp	10.756656490084609	10.816644713926593	10.404617282980134	10.309409776848614
3lok	10.728246139825446	10.774320116350314	10.403305123596114	10.389173196559698
3ob1	10.59567713246649	10.560449928209241	10.514064905358445	10.385789307327773
3ao2	10.771931295081671	10.516605121451695	10.469502581038467	10.576386612435584
4al4	10.734907912507728	10.610287643324469	10.451393410170539	10.417694682719697
6hd4	10.711697626313907	10.741315356399152	10.427942033396072	10.400115928646672
4pd8	10.549833335634458	10.254086895981882	10.629962169987289	10.708930152193306
1n4h	10.445092397485206	10.655454414562891	10.732054827957773	10.364519044554005
4v0i	10.6097476169403	10.582130010678078	10.514937951558053	10.549051674376502
3s00	10.82662364675285	10.779255503798861	10.470257609469929	10.34812688706778
3mo2	10.612533778458774	10.59770697520338	10.484215444032097	10.39479838485008
3ti6	10.197099278900037	10.29868089566022	11.015705278455576	10.889815104553591
4erq	10.562068390122926	10.566751188016173	10.544115417310175	10.558104748927779
5lxd	10.859983911456832	10.91045950528909	10.316526928947134	10.297192535448058
5q0n	10.729525066046593	10.703485418976314	10.424954076759299	10.512356081398842
5mra	10.749298360017818	11.084648926279808	10.375173751725267	10.181392730572831
5nzn	10.4532334463148	10.397871476441736	10.71854428348963	10.78702351788272
5t36	10.683880455479526	10.485054487550943	10.503727202020517	10.591767924495684
4b0c	10.481468471619841	10.434577805132403	10.708146595293718	10.764654608786389
2flh	10.592826900763347	10.542273053843516	10.542637955473337	10.613609492522581
5nb7	10.69715246191417	10.734485228217462	10.473865384614221	10.498161272863928
5kbe	10.314639820830465	10.303682261447555	10.909935832724152	11.064371842083933
3be2	10.690077914830551	10.816622767026113	10.43017323487831	10.302685892185727
4ju3	10.84567393174434	10.656203487051007	10.349083416574118	10.441469870119894
5fhm	10.740012068367722	9.935407715844152	10.48941060320292	9.880752676406287
5yv5	10.576524073042947	10.59457840794089	10.510936508578578	10.500138890048229
3wdc	10.57978642224191	10.559216107936138	10.502437527573877	10.550589803001811
5wr7	10.754616454363795	10.42695457302429	10.393908196544624	9.873984872917466
1hvi	10.57867306749203	10.578252263691558	10.4903274431036	10.514377654946534
4cix	10.534295493156268	10.453503741037819	10.634335577894944	10.653161576574513
1j17	10.692671240170716	10.788178633054692	10.480336736027997	10.325406389626753
2psv	10.53613073076214	10.592463244907915	10.618535110847668	10.659314203688128
6dyo	10.452886662764735	10.287091680958014	10.740605535579684	10.988827282309423
5ho7	10.688744396632895	10.580874129132551	10.566898621074895	10.640285171154144
3sl1	10.259002776464722	10.135110996730075	10.953631460931177	11.06221844323977
3pgu	10.358341054631227	10.22546658620729	10.851370466230012	10.886607053287715
2l1r	10.667763460073383	10.587990651305603	10.541043583223365	10.568783759257046
2wkt	10.608744228173816	10.646619329414944	10.525414749946833	10.417211250309801
1u1b	10.628909200494945	10.68709319892766	10.538377654183064	10.384954286573182
5hg8	10.72513200727964	10.611455380466715	10.412740939454157	10.474254222629801
3tzd	10.547390679394711	10.651113983312143	10.590281573319558	10.474737617502239
4qw0	10.622632255576473	10.823739268475357	10.51288652947496	10.355509979544182
1abf	9.262575156401459	9.5417516423977	12.026061797957084	11.822717683938802
5lgs	10.567921041332617	10.500543306108904	10.552523970578406	10.668630900679254
1nhz	10.572207825299554	10.62921359174237	10.524319876138806	10.360388047294268
5ake	10.8081314937128	10.708376674886665	10.379719462821672	10.597525020195727
6mo1	10.708542903263451	10.775531988158876	10.385910540804828	10.318418841858437
4b6s	10.734288281687496	10.771632171590861	10.499187559479832	10.406707994269333
6rpg	10.639600763193783	10.814661810216947	10.505310732201352	10.344083802534826
3g1m	10.762300910066006	10.66102865826644	10.450003022723918	10.565839306188078
3r0t	10.780617537952159	10.775752295500244	10.35501581142128	10.284535905588399
4lkq	10.69449447204625	10.597729037844356	10.535961743382188	10.634572082649465
4qbm	10.579224380138587	10.465621733399258	10.505588346728693	10.60710533649858
5abf	10.14512754208931	10.118762783094756	11.072140844654186	11.25285968125006
6hkn	10.61722220697073	10.741579795278714	10.523193802446887	10.378845715922846
4ibb	10.757030325629449	10.964791772637565	10.400135060237798	10.165527924322435
1unh	10.79132199476784	10.916496329344582	10.380249316554705	10.196334665904283
4mq1	10.826864887483328	10.99834735724833	10.361494476383136	10.237864357756154
4at4	10.786360919185492	10.716418562264545	10.38060477125758	10.45909258055631
1b9t	10.70037883145958	10.615487353912082	10.470070973228443	10.593130344189957
1e1y	10.760706193722667	10.817636153268928	10.399928303918792	10.485328823806947
3pm1	10.637793171925775	10.364910835516284	10.47028140821834	10.264847709034601
5v19	10.636103573400941	10.51440181655704	10.574672015527742	10.746592459840924
4hzm	9.937227081361506	10.139737813760867	11.296091521650242	11.239631631178806
5tcj	10.612928541136483	10.644900764484975	10.559087457682994	10.695174775911196
1uyf	10.645460598134513	10.607401344380373	10.478500954128984	10.616114510992654
3mo5	10.606189772871474	10.59081076389083	10.474017911818814	10.401522257000483
4ddk	10.696211710652703	10.465886059666447	10.551795318467475	10.73525419555835
1zd3	10.167015058310968	10.018118001187913	11.05086676557218	11.107044174159213
4b5s	10.24589807448066	10.792981751013514	10.966498876130341	10.550589803001811
2vhq	10.572199715644551	10.524691027755395	10.519734162624594	10.53419765177183
3qox	10.60825019768826	10.564107365410552	10.546911820298456	10.543118813439234
6f3d	10.58569065148304	10.430171282930491	10.574420927470763	10.69236213171606
1uy6	10.5848615585187	10.52451473933985	10.54275399001245	10.586582180188561
5lz2	10.716536517470262	10.706900489323402	10.491065992590974	10.67988125849129
1dfo	10.720108281679787	10.929649779974179	10.41847866504381	10.126283487892414
1oss	10.527171822052534	10.745567637185886	10.64603491498662	10.768434030213912
3b67	10.901549088719056	11.274063039761076	10.324826986449079	10.218483843233605
3my5	10.713128454115346	10.613614563207541	10.525712290608162	10.694251892479766
1qw7	10.484023220965604	10.375772837043453	10.681675874311296	10.910909629461198
2qt9	10.593065176034639	10.603369369370945	10.540147520305721	10.639889638958543
4p75	10.662109205277973	10.534341270086376	10.546310038539534	10.73600136614859
5t18	10.777295522963605	10.749511472679723	10.358584272334497	10.38829426949166
2xpc	10.700867982075588	11.57857535800142	10.477303872078897	9.809031506935177
2j9n	10.513797907675492	10.732282029678936	10.664365406707283	10.815193440722995
3mks	10.825918718315416	10.603567721991528	10.328945170923127	10.401741976255005
3wyl	10.770839130226868	10.795140930626218	10.3656867597994	10.462520426151626
2o3z	10.62270546613218	10.467802972524819	10.585609451705007	10.702206267530418
5opr	10.61792556509117	10.575916790482356	10.504094230772962	10.564564900102505
1inc	10.682298601971816	10.851103725053024	10.513178783610947	10.47065056409341
4b5w	9.762037762587902	9.889227433238052	11.470017529785254	11.271668850635931
1ntv	10.598714626035417	10.584068883926955	10.477222440819876	10.492931572975444
5q15	10.717816244490516	10.617338081975646	10.424017367030817	10.665203005033995
5iee	9.265512387419902	9.559598051059194	12.023876617398429	11.894614628813528
5d47	10.731918642059924	10.577789581577912	10.393892480862181	10.432636568001206
5xpo	10.495616120594942	10.646332937378661	10.685638572377808	10.423803253370032
2jdu	9.433946865640204	9.468603448920902	11.843515938202412	11.908194179642075
4o3a	10.254759967629907	10.049822838966385	10.949943405676574	11.137147663976755
6qlt	10.641545553871008	10.597376564241273	10.513917207973458	10.56038994335126
2bpx	10.580850080525435	10.600901730388797	10.503930354743549	10.585923025944126
5l7e	10.695687212263687	10.59259540960557	10.45095589858434	10.674256082713393
6bqd	10.708858918610389	10.527334953589028	10.41875901980559	10.61435655675669
6s9x	10.7214259966076	10.630645761507935	10.405875888923983	10.326636892527
2rku	10.63861307134101	10.600615338352512	10.433657962235076	10.481813071741094
2v2c	10.184859039550174	9.91379374759188	10.989898175937991	11.223151636040718
5uoo	10.75110986769395	10.800693096048185	10.379200319776674	10.361662494045422
1j4r	10.57956525779525	10.63016101841513	10.54997428878948	10.531253201048953
4r1y	10.768643088830347	10.732656565922994	10.365550799126298	10.444370364479381
4uuh	10.715969551703692	10.888999740914537	10.43480455640407	10.346149263627236
5etu	10.582557672005166	10.6704365337432	10.480651037164352	10.431010582955302
5iz8	10.53157958299056	10.45304106684223	10.607384696517721	10.66050070017504
6c2r	10.636608933942588	10.616809213600888	10.486155254739886	10.46994741242899
2q15	10.57147602629839	10.441341842362931	10.515270258161792	10.620025742076043
4lj3	10.702499610252687	10.823805359426519	10.481042953251492	10.54434937264567
3ovx	10.641519753124834	10.611168882074299	10.574565890877556	10.751734303308814
3dx0	10.421646088267577	10.30877176518642	10.76587647807128	10.901548913544252
5dp5	10.500706956913568	10.663496301940771	10.682116958212253	10.614488469640563
1o48	10.695201227306644	10.573581317370909	10.444183315325859	10.48106595745704
3snl	10.73793321891527	10.8267797024785	10.413017215145494	10.407147432778379
5zc5	10.690738448967585	10.815939660364297	10.453540452671803	10.362541421113459
2p4y	10.731905053500105	10.72520952213054	10.401895141596386	10.339425454039263
5c8n	10.595584937341366	10.550843706368143	10.527517285535321	10.54092147700041
4caf	10.774880112662169	10.805187756201624	10.366685306233796	10.34298510616232
2ds1	10.701684584450756	10.656467919674325	10.4288445089628	10.312310271208101
2hr6	10.621280375305581	10.665457233724963	10.552359331287345	10.440678855778637
4r6t	10.651573297905234	10.585985695121376	10.481272582394944	10.687000669093536
1ryh	10.636438176045864	10.49399967631963	10.492993053075507	10.574277130071263
2avo	10.585731038659793	10.623573260215782	10.516607880454863	10.586362462107083
3rxp	10.224859930835063	10.22086184120184	10.98896099073504	11.155034112593516
1bq4	11.03021425674574	10.283874971051812	10.2124750471468	10.621080432035214
2q9m	10.529330319734749	10.787649867907943	10.634657242629322	10.168340556005084
2vhj	10.581441896089242	10.537844481513115	10.521708332618996	10.558324466618242
2g79	10.462088707846453	10.793025870039223	10.71018371560529	10.24832369497069
4j3i	10.75640789201235	10.70092963109421	10.38920069900397	10.50325910366224
5ei8	10.734978232679163	10.803733630151216	10.386406610825604	10.286337703575379
5f1v	9.904407030728983	10.126121676423194	11.306972429543789	11.078830269930574
5uzj	10.805552169844491	10.699255197702435	10.363602580027903	10.46445409322878
6mub	9.624221437760143	9.631754655043823	11.619621116943952	11.687888940373234
1enu	10.82765645237397	10.59378520860676	10.441137801253392	10.617740549216624
5zty	10.566806867014904	10.463087904930124	10.57285699809928	10.727563533663073
3uyr	10.629243821908597	10.553685880030288	10.450944937646584	10.476847047470525
1yon	10.61918140577561	11.795420044036486	10.502643795905929	9.756954540117018
4pde	10.62234144037638	10.473597542338464	10.500813607088165	10.611236390064501
6r8w	10.577819496976913	10.562895502986352	10.570500196282364	10.562938860314475
2hzl	10.246313413941632	10.777448788404874	10.966255383152378	10.566542467236863
2rf2	10.770257124452101	10.894926455093048	10.458492644389077	10.402620953372988
2pu1	9.954226845168895	10.094262584717061	11.242677270376134	11.109812836965986
1k21	10.473862644379784	10.473663620777138	10.678443905428392	10.779025236518622
3kb7	10.695661236342708	10.687688042513082	10.404629920591013	10.349357389968027
1ogz	10.617156566469067	10.638511357342148	10.530786554139054	10.433559501482579
1hs6	10.41795301550608	10.414395965980116	10.78683359085741	10.778849423577546
4oee	10.40184481637761	9.984606460527942	10.775909489862121	11.299838760963722
1nhg	10.670796862059381	10.64919717055366	10.574711035715398	10.55867599552863
2bpy	10.603828563531358	10.839800996230748	10.535938920607686	10.31648518729377
3asx	10.6228095011972	10.55773991768069	10.515656618705139	10.609830071095056
1o3b	10.741115531997401	10.76480204340917	10.409155211310233	10.463794885415265
4pd5	10.614269429188406	10.521474317849194	10.580445858408293	10.799987842286114
4i74	10.774197406399908	10.72177250488297	10.418335922603287	10.613609492522581
4x7l	10.75338175978073	10.665589396858557	10.390243564663852	10.377790975913731
3kr1	10.589237928757422	10.426513845729183	10.648314158158936	10.729760926408083
3oe5	10.883247075416575	10.950735020617161	10.350711841554796	10.280536714856405
5vb9	10.603993112106894	10.637872388474772	10.4665293891352	10.40002807848232
4z2b	10.705302644858557	10.639018062976042	10.441006795524755	10.534724996751414
2zx6	10.581060011887768	10.384387608593789	10.579931995632395	10.775685253600145
5exn	10.672112837751637	10.793708851576177	10.462492110395761	10.389656641482079
4bch	10.798730012116398	10.819046260393517	10.340490291624597	10.326724805253782
2gh7	10.469059075971463	10.193717604378138	10.728720901082529	10.891309345634182
3t0d	10.124120479458988	10.485340879587229	11.109929153036035	10.947517259662133
4a6l	10.71936657904594	10.548728542553139	10.466877486496296	9.861196361455148
5tkj	10.56010125683785	10.505082091544296	10.59631124648929	10.664368034329346
4nj9	10.934107628393747	10.936237653914024	10.27529027951787	10.290161093878782
4gxl	10.585539403680142	10.55002854918511	10.504950785515994	10.562850952279875
4x3u	10.96190809505929	10.909071470189842	10.263858822239413	10.117538010913105
4yxo	10.510294173852463	10.46634874637452	10.727439497389149	10.907086189107853
3gvu	10.656780350194019	10.769186593685628	10.464451065207163	10.33854647692128
1ddm	10.612425063723983	10.580940211579133	10.47543449415492	10.41083895399161
6ps5	10.592001846203871	10.58664662418375	10.572748395976863	10.605786922435612
2exg	10.826559107349954	10.873753176598424	10.385597553479506	10.5071263877666
4afe	10.717922350371971	10.703485418976314	10.416932922570757	10.363815867864613
4ool	10.85745356145881	10.792519064305441	10.347142755017279	10.306201650507823
1cw2	10.508381815539002	10.576952362144919	10.687807186404973	10.373703922504902
6c5q	10.623343534100563	10.508563234073817	10.474124192875074	10.518552564775957
4zw6	10.625486028313158	10.49305224964687	10.506828859617759	10.772477177309296
2qtu	10.582145204159737	10.432242324591666	10.564251179232691	10.774806376582049
6e4c	10.76439682654939	10.86736377571184	10.449323519658078	10.350983437576362
4znx	10.58440293211234	10.508717462976508	10.517205489299698	10.59172402287442
6fa4	10.715248569746693	10.569174805726409	10.431732390736379	10.535999456015054
2a25	10.487716956888859	10.596891819584407	10.659490598459804	10.648942716637942
1at6	10.287658021100283	10.333249991638661	10.922201747695329	10.953757686890153
1hnn	10.539137859655616	10.562344676762688	10.696635283329476	10.902427890662233
6i5i	10.75947059824061	10.603699886689181	10.385020027174734	10.59001007505179
2yb0	10.641761700810774	10.602642356395684	10.596290597759234	10.775685253600145
1b38	10.580350413164927	10.452666530598172	10.529711356215294	10.612335086437009
3qs8	10.636318581704478	10.415255248445101	10.55015744030361	10.675882117809241
1juq	10.625078759405671	10.576533699836878	10.477570563205942	10.553402394018882
4fxq	10.715630726094737	10.686255975975527	10.409683713694776	10.318155178753008
3suu	10.515813393898735	10.549147204079148	10.681957849440014	10.752657186740242
16pk	10.593922519064291	10.505390543093435	10.50879051712614	10.576254697596635
3g3m	10.756570003781235	10.83442498158698	10.499526360063815	10.38521801224104
1uvu	10.607904315037189	10.730144796966712	10.52140608100668	10.548348513327717
4ikn	10.539792478514883	10.532270231553323	10.590310761821323	10.553666066508674
6e8k	10.579246064276862	10.427240971316817	10.56742079214151	10.673596924949823
1o5c	10.730391693340874	10.799040722169263	10.408514547001001	10.432548705324368
3ebb	10.576053053019184	10.457623864947202	10.533345595267521	10.692933476852737
2kvm	10.505887964462703	10.535134470984564	10.627742711473179	10.578452087800047
1y3a	10.60365568164013	10.547010083979298	10.468476181810189	10.47834127603863
5etq	10.768495366420387	10.75056900297322	10.407185120386274	10.433163956774493
1ugp	9.91877016348209	9.796866868025852	11.31401040263077	11.367472852001029
5jao	10.574699760401431	11.665427826767418	10.636231094402222	9.903297373418722
3uvq	10.705274103877946	10.731731192506848	10.426424368941648	10.364870620386213
5fcz	10.452318132937412	10.483864687767722	10.72649693181721	10.654919530810478
6sfi	10.772206344549378	10.73126851831126	10.430136648369187	10.537581541003755
5in9	10.653917787435905	10.643733024214606	10.52865025986328	10.50853270986417
3coh	10.6022024252075	10.532248168912346	10.534070368507784	10.479923361027332
3rqg	10.573002302471316	10.597464603656976	10.499540161335895	10.410663191100475
6hk6	10.630353585574987	10.628398434559337	10.545029554513876	10.56737743794151
5t2l	10.66424272178185	11.516333247540041	10.460873295004347	9.835004074567902
4os5	10.64937515441106	10.55132844946095	10.431492776629081	9.752911455584066
5o3q	10.624664621143358	10.569659550383276	10.524890095151742	10.623673356975825
4awg	10.57432623454062	10.731753264532188	10.57215714973117	10.360036446437087
4epy	10.617402599481691	10.60323720467329	10.504506792462037	10.400599373569053
4uma	10.17523088175702	9.705629974108255	11.035635016039517	11.311748295308059
3t0t	10.734678558638967	10.794171538284251	10.476318701492058	10.346544808335322
2a4z	10.887296616392316	10.969044166036673	10.398123302735389	10.419320730328032
1pz5	10.605303469692926	10.583473932030323	10.49165186472392	10.401170668655787
3oeu	10.535557020765605	10.496467313737716	10.635117795958529	10.705765982215905
4x47	10.557004932687775	10.426712206170068	10.64965706697735	10.800163642714704
3q3t	10.566796835129237	10.454120656648582	10.548693335545597	10.762720941709235
3gy3	10.531097830381912	10.712959472991637	10.629999773135902	10.56232360886435
6hrw	10.509977182531614	10.558180537055607	10.704534766103954	10.774279037858708
5ml6	10.652649947277371	10.858528684307652	10.531558505707858	10.21175998359569
5em9	10.59106906852412	10.53802076992866	10.506964670141027	10.494337895073013
2wcg	10.45061793633692	10.295199746874458	10.705120600699443	11.05597801601175
5nee	10.857357165266505	10.917443749761096	10.432765121282582	10.289633692593009
2uzn	10.793253196885248	10.881398455706906	10.427340007643672	10.327076381085991
5fut	10.53397690023721	10.764163180897924	10.608220424227774	10.390535568550117
3dp0	10.76733132984588	11.062726600322042	10.467063046663984	10.135732016436254
4i0t	10.676219836063183	10.661271031376906	10.489189495062448	10.43536129946956
4z2j	10.567933422437536	10.576952362144919	10.541512294693456	10.646042266072156
5lgu	10.712421686342466	10.634942064348612	10.415714306532228	10.48981135310519
1joc	9.497150735827077	9.373136283679482	11.717961849674943	11.715970962999217
4jyc	10.645059441576445	10.471967115360021	10.492426813033127	10.625650924110182
1y8o	10.583292952605564	10.51966760871145	10.519038443376871	10.606973526842717
6cbh	10.78660103379223	10.64408560730194	10.382723535540439	10.485021198081887
5wxo	10.608121043807554	10.617756640273647	10.473194139789156	10.508664566441855
2jb5	10.769947790772697	10.718026917217646	10.445950653926339	10.18306272203207
1hk5	10.654912942986588	10.71848960392572	10.5885571337774	10.569794546030893
6bic	10.593961564276919	10.533768486013805	10.494250282645895	10.679134200513424
5t9z	10.561116055427526	10.65488152413419	10.548143005129193	10.535999456015054
6fsy	10.580619584892325	10.560802401812323	10.579489266339525	10.622926189513707
5em3	10.651456531385689	10.685550922413233	10.569139094309275	10.560082316062136
5e0h	10.665440191719004	10.535619214077371	10.492461522669348	10.603677545645391
1sqp	10.813591617287598	10.77299815968974	10.358850988486514	10.373000770840482
6f3i	10.602054802897428	10.52696041734497	10.50947369886287	10.613653498935916
5ho8	10.666551187865267	10.603060914693684	10.480161748910998	10.475221056168378
5f4n	10.627105494353847	10.82845424848265	10.50381322536191	10.393567869437346
3bg8	10.241384920872882	10.32534027365062	10.948974588908964	11.01260253227205
4u0u	10.577565815707207	10.509268287636111	10.519396075252315	10.612862431416593
2yhy	10.171399233212846	10.206783017156095	11.038295971366624	11.139696607529004
6f08	10.51659376011439	10.542427282746207	10.613111010720123	10.45909258055631
4tln	10.048643962583458	10.116868042361613	11.183919887271522	10.758546088185998
4q7s	10.735877142187377	10.63745382704865	10.462372716254151	10.485900118893682
5cst	10.584260364846621	10.561265083828214	10.54579762095577	10.574584756578355
2pqc	10.485097887108706	10.40296108028049	10.68300593906281	10.572958716790325
5cf5	10.717017122058317	10.63276081896681	10.418941977376186	10.4267916604563
5y0f	10.82872799665181	10.68883371075811	10.357121562718676	10.49987516438037
3pty	9.346946449239496	9.28278071922724	11.934731360693997	12.026147483461354
1il3	10.663527946017917	10.317408583737125	10.560862516487349	10.784650424809005
4zs0	10.781661429635893	10.541193464037164	10.405002192075102	10.644855663229112
4z1n	10.640193510937799	10.638357128439457	10.512403622589478	10.625607020924857
4tk5	10.65080055804981	10.704653159246682	10.514816305168962	10.52096967051925
2i6b	10.718989890654285	10.648051496052389	10.400213988999615	10.396160744328014
6goo	10.344154423005927	10.23747436859186	10.877372062830304	11.393357581981887
3fts	10.593955501977442	10.57327286269365	10.5933750414947	10.595371532200101
3ms2	10.705472389243916	10.960187002607142	10.45369403092522	10.139291718609256
6oxq	10.533160657596014	10.709632553108564	10.62251117224925	10.489943215939121
1yej	10.807053417917256	10.922687482402653	10.445293398060642	10.225075871318808
1swr	10.479684184857046	10.300818003247585	10.714895504928647	10.800031836186962
1w2k	10.62725048278561	10.70542429124765	10.465550962778327	10.42771454388773
2q63	10.599949702249305	10.525726598635927	10.517512132794607	10.583549924268079
4gzp	10.477335140781463	10.448480328250115	10.682107911684861	10.691878786893566
4dn0	10.768411833063713	10.67601077744675	10.42664113524947	10.494425801543551
3nw9	10.665218195192024	10.719679403708941	10.479946909526022	10.457598351988205
4tpk	10.59219154800443	10.630557617300163	10.543090970029716	10.58508805523948
5dqf	10.547839455346452	10.576886174808513	10.620446083403301	10.5755955433522
5emm	10.522348402585141	10.555118051359914	10.64602010020317	10.558851811597828
4eos	10.780190611929132	10.751340134974189	10.412664688364348	10.363771974063651
1gar	10.585069816336029	10.603523596709575	10.490182998964977	10.3650024769639
1nq0	10.680114922911484	10.650210681921337	10.562373136412143	10.569135392177474
1n95	10.665299751575906	10.816931224831494	10.433758212273073	10.350675805595056
1nde	10.619481605340217	10.514115424520755	10.524123993170152	10.513191052103489
3cj4	10.679574608740138	10.631637210234636	10.516133444522417	10.553973693797797
3p9l	10.579599560775675	10.511912113369855	10.49982034092287	10.579946212602497
3d4fC	10.727978697949238	10.684735658874068	10.428976941114843	10.21321020575046
1uef	10.581534250748561	10.656489985443423	10.520691542979982	10.392205509959412
3uwl	10.684092266842883	10.586999204142963	10.449547993657289	10.369924501077376
5i9i	10.70544193385294	10.687599892049068	10.408557039403528	10.496051842895643
1v7a	10.618863275818534	10.61216043402901	10.502621448605895	10.555687640056366
3pn4	10.42900968629076	10.412567303685648	10.728394975846662	10.868061446907383
4ci1	10.769233452945775	10.916099833687557	10.416348589473591	10.557357581465661
5mw2	10.68380623141245	10.667748582727503	10.464700914528024	10.444018788647172
4v05	10.622746550880029	10.581909700795114	10.506594926179115	10.526726659081131
5td2	10.770182099585922	10.76162935242879	10.372493477119745	10.317364164411751
1wdn	10.10473213212019	10.21815181190456	11.119060465034277	11.083181061519749
2r2b	10.408517199648037	10.343803547872934	10.8024011504899	10.72163072590387
5v5d	10.736047512197034	10.675173560750862	10.407399058872256	10.336656766207518
3mtw	10.24018967815824	10.139142970175442	10.96398264021655	10.878476840271015
5t1a	10.654576044300482	10.842070385820323	10.523038159633275	10.48102200109365
1aq7	10.52922800826468	10.470226490917195	10.6156954647077	10.63079266122194
3ud8	10.3840701167735	10.200437635195332	10.798241224362483	11.06063631445737
4jbp	10.700818395093487	10.650519139726718	10.44208096742466	10.429780017492623
4qvy	10.63144763981518	10.80263198083201	10.495769348498753	10.377307581041293
1t4j	10.90579077143013	10.894596050387184	10.337016299980837	10.397567072681825
4d2r	10.716790308224219	10.645010968205602	10.40340669995763	10.438613332123799
6ahi	10.253047408693226	10.259198471746085	10.962563549126997	10.866391505498088
4app	10.700721335739424	10.671560248831504	10.431373682787136	10.50154515583961
4umb	10.189291662797924	9.859879997875826	11.008430719282916	11.206232102293693
3vrt	10.460193616763702	10.349796453102494	10.696286235019443	10.710687993816896
3pcj	10.733115636522609	10.598147700934426	10.544547629858545	10.620421277399764
2fhy	10.911604898259425	10.842070385820323	10.359502163284004	10.50172097503693
5k4l	10.754891929256026	10.832089626171106	10.435188064100604	10.486207750874986
1mqh	10.734052821725559	10.68211379255329	10.545616615332996	10.644416230976308
3wci	10.399218095212257	10.39617497102462	10.76472953355268	10.646481704581204
3vzg	10.028711772552256	9.960811265662597	11.201374805270401	11.330250007887429
6q6y	10.768889134355458	10.703110882732256	10.446027880990057	10.611148483593963
1p6d	10.032777129310327	10.644944889766926	11.193161008847083	10.665950169367992
4odl	10.574647722536133	10.586536522127071	10.494385817894472	10.48546063033469
3k3j	10.767609182110457	10.971688079357818	10.390801696615291	10.301279588856888
1f4f	10.705311841535783	10.739795151910068	10.48765363745335	10.321890656329629
3krj	10.70522170158649	10.705820887004563	10.441411149022999	10.507697739159521
4ajw	10.605753124646808	10.615266940214584	10.52693659982783	10.542327795969856
2ohm	10.581165779932102	10.364095571977119	10.547228498807154	10.638878955412707
2ltz	10.587954075744904	10.581799493359842	10.496946348008775	10.454522082225099
1y6r	10.57871326072525	10.520196373858198	10.545521282702003	10.61167582857355
3obu	10.537115206906005	10.491245646865258	10.592544925634627	10.53213212498887
3lvp	10.726434782299144	10.70068726423999	10.431194779262013	10.389085296345401
4bf1	10.840259553818434	10.79549350745731	10.367125620616864	10.437646542378923
3x00	10.47908194013614	8.766226958035514	10.67924086945675	9.851747832911308
3ha6	10.684351450478317	10.68713721785348	10.424530128707946	10.422221174637574
5i5z	10.754960923103944	10.840351820890351	10.393867530965055	10.304311939794061
1o0n	10.608031410613945	10.637123309730413	10.61097142878865	10.5755955433522
4kmz	10.645940720991856	11.027496544782045	10.492636897673414	10.04537740293295
2wzm	10.622574379072384	10.512242630688093	10.491065129229437	10.610884757926105
5koq	10.585859107082335	10.535597151436395	10.511420979524814	10.636110217531018
4f9u	10.613841602266387	10.501226300158343	10.554666527353431	10.553578158474075
4q1s	10.586224675002038	10.643006017495589	10.554997038415426	10.509763212764417
3rt6	10.712152855580312	10.892084268918417	10.539124843542034	10.496798900873507
5lz4	10.713271146505926	10.686145765998658	10.490221437322033	10.63193536400778
5q1a	10.654990163794066	10.524955460378713	10.43057616195315	10.667751923561271
4iax	10.611285051122637	10.487279751858567	10.528832178897536	10.592471085544467
2zp0	10.583047382554923	10.740808650765258	10.542463994380192	10.506950618619225
1ya4	10.605097507916783	10.569990067701513	10.496160914236285	10.51481709345558
4lmn	10.749100399976484	10.755239951542206	10.414006452290291	10.495656304443798
3wsy	10.619750986651757	10.544101719266104	10.431985943753102	10.569618729961695
5j7b	10.708708418428532	10.792166587574238	10.421801656006272	10.351818395768523
5hkh	10.609788983219085	10.530860124428733	10.477309077273082	10.47631970249094
5k0h	10.594388703012209	10.72761108110995	10.528105247253434	10.510026882126088
3prz	10.703784192117515	10.77987240689714	10.438617561344074	10.380076218823096
6ax4	10.576665448494373	10.523964014780134	10.52149877350312	10.640153364626402
3q7j	10.615994475586136	11.37177764769159	10.575242328384322	9.9066373563372
3lnk	10.598285938879982	10.652788422960162	10.49222250916138	10.587197432420716
1o3d	10.7448763598707	10.75764149800913	10.404778418775107	10.483263293895865
4kzc	10.7238166446992	10.65964061691095	10.430260672130624	10.517629681344529
6i8l	10.542098442101096	10.456301908286628	10.611164349426238	10.488317180843271
6m95	10.605682691862999	10.483798603072803	10.566614005811624	10.651403722438438
6eya	10.725337987824513	10.580036909772872	10.415864156064814	10.593569781134944
3bum	10.581691513929112	10.586382294788441	10.536509852832324	10.480846238202517
3fui	10.50864205022326	10.37453901833441	10.670532748504456	10.66972959705176
2qtn	10.681425630847125	10.873290489890351	10.526818550778467	10.288886622102655
2aie	10.450847815730093	10.513366345776396	10.740184140075478	10.744043653926022
2pv3	10.650428511790471	10.658054215114571	10.419061371517794	10.417387063250878
5vlp	10.610970631117665	10.608150416868488	10.439092985762915	10.38833822585505
5tob	10.704682425951484	10.686145765998658	10.433781435447129	10.454478138374194
1jyi	10.590736392802047	10.544983064372065	10.492423334562012	10.551732402559642
4lkt	9.907936252486037	10.151657458193906	11.302781297276239	10.93973869755256
1w80	10.602322179083082	10.530067029886675	10.478127594058613	10.535955502779785
4bvb	10.617224177687278	10.409614920046634	10.599731368752607	10.695965840302396
2qwf	10.71466073315344	10.515172948558009	10.48278611772898	10.68691276887924
4his	10.790777651575995	10.843392354993382	10.418911446910295	10.391678158723584
5mk3	10.618714927784271	10.58153505858594	10.469688866930344	10.43887704527917
1uj0	10.5452149019693	10.61528900285556	10.574338232450653	10.443755113029258
1f9g	10.45626595991429	10.622912331935439	10.749714049828397	10.758370275244921
4lwc	10.728420676492949	10.787649867907943	10.457736139484265	10.292358411548877
3kmy	10.507885132406411	10.492611628707895	10.678634526896673	10.627276962334152
3q7q	10.628320469258941	10.463484500687034	10.496380758615668	10.58741725568528
4ngh	10.593240410273237	10.700136439580387	10.473742937426023	10.247269017524005
1ydr	10.714106079673115	10.797013724458882	10.466006317169592	10.487526160245773
5acx	10.761249072953648	10.736049564244741	10.41985040888626	10.473287395347468
4fhi	10.536279795136226	10.494836893015517	10.598692663494328	10.599678403399283
2c68	10.70159533288797	10.692711455300786	10.430645180826039	10.458345460016014
2jew	10.510340032113728	9.976630651588739	10.650314110130783	11.104846781414201
1atr	10.583187935310393	10.488425426359838	10.518039796842586	10.65733653019764
3cwk	10.442200824528252	10.738561333201023	10.736192131510462	10.18003042114484
4j08	10.843342980723543	10.652766463547195	10.348898932480228	10.496227605786775
6aaj	10.600040399004225	10.460796555927582	10.543559281100256	10.624684143749672
5y86	10.635290462009372	10.499045161132674	10.549300766691958	10.635978404747034
2vqj	10.653575020393854	10.684537411045557	10.481900046031424	10.528967955011469
5nu3	10.695636686845136	10.618946440056868	10.439957798746724	10.459663875643043
2xib	9.250837643714936	9.428680410324034	12.039696303624234	12.016127684855753
5kzi	10.7182823220823	10.778131782454313	10.409105736940507	10.210353705291823
6bh5	10.812814967280293	10.616346530020936	10.354142389847091	10.509016148530307
4a4g	10.216280719769996	10.135705840315499	10.973693805841965	11.101067359986677
5m04	10.645670000844312	10.469521437354901	10.485532082886111	10.662698092920053
2srt	10.47179191553076	10.497789276654533	10.713661673707117	10.711830596502848
1mue	10.786985792737367	10.784080568658164	10.382070784169711	10.42740692441891
2wi6	10.79512624096763	10.828630424285823	10.387174577167611	10.384558804427526
5fog	10.600881225552332	10.772403316104317	10.53413395696174	10.407455064759684
5jas	10.725690940030185	10.497348655715557	10.448391539649313	10.620772806310152
5zk7	10.5773280471916	10.632232056948183	10.525931296650983	10.60653408833367
6pii	10.66975302042559	10.500234854559764	10.553150921202958	10.768126410745094
3ozs	10.886965485962264	10.95229935664444	10.350218299056195	10.36610112328646
5lne	10.123395556068893	10.060068012470191	11.081919802928862	11.240906153004875
3oy8	9.514524973316094	9.910268529830352	11.757207011829152	11.313769862599507
4qag	10.761556229460483	10.69249114795942	10.439402294417349	10.511389254116509
5x33	10.567644371497972	10.658979582274476	10.586707237794155	10.524309603387783
4awf	10.59558864103723	10.743033921329124	10.632591543799679	10.451313968396793
2p3d	10.517870640544073	10.533239720867057	10.626667992152012	10.685286721270906
1qpf	10.559678466191453	10.800627030121996	10.606644188826287	10.267132964456449
1x70	10.642292361599154	10.677751408145818	10.548710214889239	10.679573632766228
5oax	10.699433600728117	10.87013987093531	10.498052101423397	10.368430322559215
5c7f	10.562843067849622	10.566266548151377	10.553873492245682	10.532307941058068
4l0b	10.736686362195794	10.76121079725891	10.442236847975506	10.316441218417893
7upj	10.711000242905543	10.725231581643394	10.458451828659676	10.501501205732461
4k3n	10.597413020933356	10.561595601146452	10.605588554174423	10.578452087800047
4bb4	10.724796022005012	10.787583776956781	10.400137687859862	10.366540611845453
1o4d	10.482935867161675	10.357397713285154	10.698785228727496	10.7871114306095
4mex	10.628846919595777	10.797013724458882	10.448188111651588	10.357751266090155
830c	10.66650794471358	10.610089292267947	10.521326101196035	10.65562268873114
1g52	10.687584076266738	10.71060194545053	10.49027056134215	10.641164148272125
6om8	10.628429271581135	10.645253341316065	10.561935825025719	10.694251892479766
2qic	10.522048365682851	10.60308297733466	10.607676866194426	10.660412793704502
6gy5	10.583289664949863	10.494925037223291	10.53555994243109	10.60288647656201
4deh	10.712840904674104	10.756583967715633	10.429647285040916	10.417255194160706
4cr5	10.672500099193977	10.692997953693203	10.572801617836152	10.625782733766046
3qcs	10.630583358612029	10.576864217350623	10.507419298808102	10.390052123627736
5xva	10.711631197525623	10.847997099998832	10.409098805023252	10.350675805595056
1izi	10.568445910404032	10.52347927481545	10.515589301530348	10.686868862565793
3tkw	10.5149514712992	10.462426982906024	10.648035655245087	10.730464090584988
4ww6	10.811033489570608	10.82065461534662	10.509645983282889	10.53257161354786
2q95	10.847766720106218	11.222330716857872	10.393196961814235	10.073063880850844
3fqh	10.677261788311585	10.619607368337212	10.461108479691593	10.437031290928799
4ny3	10.588468051133175	10.53458364319684	10.49362085454911	10.559862598371673
3bls	10.621134091831514	10.671692411965099	10.585485665680805	10.479835454556794
6n8y	10.582093824764014	10.514225521885251	10.54450810917145	10.610928764339441
5vrl	10.740252608398984	10.672705923332774	10.43082723749764	10.375198101023065
3ara	10.613736378515195	10.551130098404428	10.489884476073495	10.69209850614809
1tsi	10.15041972307674	10.137578609123189	11.059679259426618	10.990673049172281
4ibj	10.775199981854803	11.119680834091184	10.378106027799246	10.11107786443056
2ogy	10.58768171646169	10.455993450481245	10.536974366363356	10.462080937592635
6n7c	10.813755856179105	10.791351324035073	10.359446858095792	10.349752934676113
4bpi	10.597370475352763	10.602620293754708	10.50397138318521	10.396951758669271
3ehy	10.660436573684184	10.5496098876591	10.551557731382914	10.659094484433604
6a05	10.699908261885312	10.570342542086625	10.477995387131317	10.564652808137105
3g2l	10.71242044760635	10.615839827515163	10.40588111914314	10.562675136210677
4hso	10.397778633795463	10.33732598400985	10.804458203191702	10.892715673987993
1l0a	10.620804988424197	10.628133998807897	10.458404631562408	10.369924501077376
4bo5	10.634393348042902	10.728316134672244	10.537517871218638	10.398797575582073
4qer	10.571144584620248	10.468574117038274	10.625680378502276	10.715214485734773
3gjd	10.018140623762639	9.834212084252735	11.219573765738014	11.47329680212156
5zhj	10.614686044922951	10.562256635782925	10.53359421210851	10.537537587768485
3ps6	10.735319135360797	10.796573084751175	10.410455709057281	10.378494140090638
4lpb	10.877964579093328	11.09863968744894	10.299834822146021	10.17959093258585
4nuf	10.566839216483451	10.591009115729383	10.517741899575405	10.401126724804882
4l5j	9.423303945230773	9.499977856968538	11.81802600218048	11.692810951974227
4f6w	10.611742019624598	10.51574583898671	10.511735330711112	10.624903859876074
4cgi	10.684194356216327	10.44938372974081	10.449609004539127	10.6761458434771
6hgf	10.477426832279024	10.666911366031616	10.677044383866976	10.543162766674504
2r38	10.68469792121623	10.82682382150421	10.458599601119582	10.425561157556052
5wkf	10.50437603698312	10.54522543748253	10.630563976771183	10.618311794253414
3s6t	10.685662120876499	10.613504356358792	10.524076871147798	10.705634063075788
5icy	10.568654563928732	10.5927496369442	10.525781290712324	10.49003112240966
2h2g	10.467217726016171	10.583143519895172	10.68164244720489	10.645558827406017
4jsr	10.725223335915107	10.802147347223455	10.47096521557937	10.335426263307271
5x73	10.733888883133716	10.594975008389984	10.420972753857345	10.599986030688404
4o3b	10.135892726806704	10.01895523665253	11.088070640756975	11.13552174149328
1b2h	10.403263006568169	10.333492358492883	10.768006453541613	10.884453654443552
5hu1	10.748625601181942	10.790712336398968	10.422163341927186	10.560741470697584
4w9e	10.690901661835237	10.64183827722522	10.515932906908962	10.562059883196493
2r3h	10.618791041236735	10.579882682403694	10.495747176373524	10.536043409250324
5b5b	10.476886130220612	10.457337479167158	10.688874714174801	10.616949481697302
4rg0	10.70926372255813	10.68420689372732	10.412194744414382	10.353224724122335
2dbl	10.419249634382462	10.534076940691067	10.747776141018482	10.62534329838512
4y6m	10.63146208548029	10.59488686261815	10.448366239402578	10.448501374251602
4au7	10.600413558874822	10.554655369344022	10.548198041298955	10.531165291450293
5a3t	10.610543886525686	10.36418370992865	10.59982414883645	9.961614817514846
5k8o	10.853824114688729	11.064863682884434	10.421363844120409	10.281679355079817
4gbd	10.601501588352994	10.413316376173764	10.523637520226153	10.646745430249062
4nxv	10.623622756482359	10.52284029969183	10.501174367085115	10.568959576108275
2ya6	10.55919998716196	10.392363417532993	10.642793192620863	10.803547544459116
1c9d	10.562168355501868	10.591670045573787	10.650259730866537	10.446260075193145
4mo4	10.584901923798602	10.505346417811483	10.511522756086105	10.69447161173429
3bbb	10.777946722786067	10.745677847162755	10.331255851716572	10.473682877493124
2f34	10.883663040501848	10.686344113927058	10.321860576313235	10.500710191391205
5mjn	10.767046470589133	10.710866371817607	10.531682729669072	10.435273386742779
5axp	10.78939111797507	10.779960457261268	10.348850759409048	10.44977583351524
3q71	10.595805885947643	10.481198696164991	10.51211495953698	10.69895419733872
1a37	10.451210490137402	10.498318041801282	10.722367811430377	10.628155939452135
5a4e	10.73200169994213	10.672573753942938	10.48869421332829	10.565839306188078
3zxh	10.683152629192673	10.726333243475086	10.44708606193283	10.504929045071535
4mdr	10.573941189372366	10.55060133325768	10.522883843143182	10.535164485310407
5f08	10.489189470037477	10.309983624482497	10.683014159766126	10.692230312675832
5hls	10.719856105036527	10.705159852368089	10.420955711851384	10.531516873538745
6im6	10.506175995634656	10.34781354939285	10.679648407382688	10.815852698586454
4j86	10.566919423082904	10.521474317849194	10.535449801272893	10.638483423217107
2c5n	10.697306803429235	10.468045251791636	10.444600957084257	9.94192662096105
3fnm	10.255476257404649	10.306744742451066	10.948639854882938	10.989398527346212
5x27	10.630872766157445	10.508695403463653	10.461207378381099	10.397479159955044
6cjs	10.745739270956632	10.704168413025753	10.38532165316275	10.524397516114565
3opr	10.521526738909378	10.605308241642282	10.65184169698662	10.351071350303142
6npm	10.770413680677192	10.555140114000888	10.444492248605709	10.59374559720414
1bnv	10.801927728068819	10.830965904826558	10.426644463570753	10.476803147413321
5dl1	10.77745323033741	10.642719625459304	10.43048937535011	10.51525658201457
3u90	9.28924607090397	9.272227087918052	11.984810533944147	12.014897156930532
3e51	10.93336994226791	10.873554928769913	10.263126041008096	10.2766693807021
3arr	10.596897863115155	10.598588320309341	10.542682337261253	10.650480845263251
4ybs	10.80263873757446	10.645627877560123	10.348554063340526	10.5149929126529
3djf	10.656475871359191	10.636880942876193	10.495403558482423	10.591020862607666
5a4c	10.686455425002698	10.773438886984847	10.41332079308133	10.3863166585636
4z89	10.546030052896091	10.559238170577114	10.569892170792917	10.559379155013351
5t6j	10.598783416555436	10.57419822672543	10.477048179427065	10.56192807354063
6oja	10.315167922815453	10.207069402936137	10.89143827429014	10.947121714954047
1ols	10.570461829872103	10.893185943262596	10.525012492289996	10.13630333654796
4j84	10.602846295841275	10.445924540368013	10.572551668415402	10.651667448106297
3c7n	10.58114021379504	10.53343796869557	10.517922867660722	10.570849235208033
2gbi	10.7096428133471	10.732282029678936	10.397248855137347	10.480846238202517
3gba	10.358767480154812	10.099462323457768	10.838489387396113	11.07795139291248
2v0n	10.67754580923177	10.806465706448863	10.48874018420193	10.55630289307055
3l8v	10.750682503733914	10.744510106892388	10.419468252538216	10.37458284957294
3rxo	10.497086731845686	10.450154874254265	10.711362316713524	10.803108105950068
6ocq	10.51228535457161	10.379496352683438	10.671316718316083	10.807151240532965
6c98	10.667367127078677	11.629118193933554	10.458083811420837	9.88725681678968
6bau	10.118886856906137	10.27922608199568	11.100206500948453	10.981400245982115
5vcz	10.768402073324616	10.801133835855778	10.35065733716569	10.398753619218683
4jmx	10.710379460936597	10.619056540549487	10.517053462594546	10.368210553254746
4eh9	10.660934783340071	10.683237507641595	10.44832139465268	10.548919811542572
4o9v	10.686128949217446	10.802279504100806	10.458454606431573	10.47214474261157
3qi1	10.552781008322485	10.511074896673968	10.627780655587037	10.662346460781656
6beh	10.621719813814629	10.903937822400296	10.46896947405907	10.29459972311982
5eud	10.560594336374468	10.678963161085765	10.574516385226616	10.56038994335126
1you	10.722544199945812	10.925595734503473	10.429672510212734	10.361091198958688
3vry	10.666209809709164	10.510171595283161	10.470323800520978	10.5662348415118
6frj	10.593639161305868	10.502680532564884	10.511195842363843	10.652766144478802
5aeh	10.780339735737527	10.784785622220458	10.376424499827896	10.424330654655805
6uwp	10.58472853202357	10.55060133325768	10.529960511093181	10.479791498193402
4e5d	10.800039193528743	10.755967064617355	10.382116329618826	10.486954808852852
6b98	10.659860986814746	10.620642939217744	10.54418907831538	10.645339108151495
1r5y	10.70027868152147	10.55320124016549	10.490915054472104	10.52488090473076
3jdw	9.973231409536465	9.924016849070346	11.261606459527917	11.400696705582412
3u7s	10.546939748167254	10.507946324719295	10.613443445576843	10.703217063688628
4no1	10.48937573090438	10.537778396818197	10.686736105089114	10.683836499116135
5l0h	10.064113699600236	10.400978088983441	11.149189880722854	10.663137531429099
4omd	10.551850830111707	10.71278318457609	10.578314137446162	10.54127305596074
6j7l	10.604223194827965	10.619695512544984	10.53736092710648	10.553226577949683
3dpe	10.833364072922258	11.180843317208751	10.345922512355568	10.110946032877846
1xws	10.717231460943852	10.615729620666414	10.425828774607062	10.424418517332642
5a5v	10.531558608935867	8.768518244475624	10.68014993284737	9.798572169720641
3wnr	10.562601520563236	10.614165390995266	10.643782780115266	10.557972834479845
1rnt	10.758337192231881	10.475800740876988	10.446157635470092	10.644504137446846
4xm7	10.585348597652692	10.724240142301058	10.563259527178092	10.561224912491845
2o4p	10.82291269364883	10.8803849693642	10.351721599176667	10.370012413804158
5csw	10.835991820111465	10.817966683099652	10.354203676003621	10.362101982604413
2j47	10.66899346247419	10.56556149302502	10.49011708318862	10.68691276887924
4uxj	10.596683061267637	10.582923105024628	10.5399465510115	10.547337726553872
6fex	10.671394758691394	10.717916707240775	10.46887520498939	10.509016148530307
2q6c	10.725633182394715	11.416437613196232	10.383521381699062	9.825994984533107
5ek0	10.925714728245529	10.868024710248427	10.300801737015757	10.508444797137388
4us4	10.522062892679122	10.378284593487248	10.67949264570046	10.771949838585954
3eml	10.64906379370892	10.61883623008	10.505845966303374	10.501677018673538
5hx8	10.719863224641072	10.709456264693017	10.429908170374448	10.442700423070086
5cyv	10.60251962924061	10.670877254782065	10.488639859089018	10.393567869437346
2j78	10.347005893445186	10.15817911605773	10.834426783384968	11.080236623309357
2obj	10.808463525041844	10.883800027198802	10.35307254726735	10.404774339704664
2bzz	10.583719462588432	10.608855473558904	10.526036833214324	10.490558467389244
1b56	9.857403126243057	9.657400646791405	11.393552026014648	11.42310952099219
2azm	10.572001413073913	10.52806207292042	10.528030147312338	10.509411630675965
1b9s	10.692376170725375	10.582923105024628	10.485663676701591	10.541624638049194
6eea	10.913344258941162	11.139421933435877	10.356049968390892	10.219890121537471
2bks	10.594661368851328	10.539805416425429	10.50985146332832	10.493195298643302
4hnc	10.671070385003794	10.402211907692486	10.517495728925434	10.739165536125991
1lnm	10.448719617032776	10.577304836921046	10.71454272789778	10.653381395928927
3gds	10.5960859028723	10.502239811526021	10.499071768934197	10.645690633933759
1t79	10.662656689103809	10.502592388357112	10.43563621129992	10.527210104003514
6ezg	10.664834549858142	10.664972487504034	10.51926031477899	10.51613550908261
1tmm	10.580785419125801	10.523941955267281	10.5110547265465	10.617872358872487
2aoc	10.483577676363378	10.517001723464851	10.647563577916255	10.738462371949085
4x11	10.08003939160761	10.228793506090362	11.116866775985129	10.990145697936452
5htl	10.763119827251089	10.667285902275673	10.445736665390411	10.518508608412567
3qx9	10.573401640026727	10.544740691261602	10.520981482306054	10.546370893015295
1o37	10.724391781119142	10.762532753919483	10.411219921653482	10.46889272246982
5ntt	10.75073521883752	10.809153663720803	10.3651984975699	10.35942120749945
4tn4	10.713181782330766	10.70088561216839	10.40723361878209	10.464717756334208
2v16	10.583995212755356	10.623661404423554	10.541899624954471	10.553402394018882
6h4a	10.733534929929162	10.766740915680508	10.431821254412098	10.448237698633688
4w57	10.3624951999901	10.265279414827287	10.853290457159945	11.051099898211719
1mrn	10.581278101390987	10.69392332710935	10.521458258073386	10.493634730896106
2ima	10.608565187011346	10.745765885014396	10.633699411824438	10.544393272702873
6n78	10.794967207270307	10.777162402624832	10.378124546278558	10.442656479219181
3bx5	10.711973151256082	10.706856357785206	10.462402721195629	10.484713516050636
3sax	10.794257724287961	10.867782343394206	10.396629412004405	10.371023197449883
5d6j	10.57410299145722	10.526057115954163	10.51471160068594	10.55195217186411
5umx	10.886194816923277	11.034370604302152	10.305131382503557	10.244192697710956
3d7m	10.65384605960979	10.451675078743351	10.481482441810483	10.697108430475863
2pqj	10.549330246109024	10.492259051876804	10.663844974876223	10.682474183431902
5ljj	10.617239868344749	10.474963517924857	10.495999378041757	10.485328823806947
4k0o	9.98791125833573	10.079588942110863	11.217183981007949	11.189400456248478
1kv2	10.68743517768309	10.598588320309341	10.4147756698809	10.511433204223655
5l97	10.53351532401227	10.46196429619795	10.636100739322858	10.656897097944835
2gz2	10.606681044353861	10.48157333876518	10.527704190795255	10.542020170244793
1ela	10.569376518731518	10.643600861081012	10.547823092142858	10.57919915022571
3ns7	10.543007173910835	10.43114067527246	10.657644249766346	10.690472471052242
5jjm	10.659700852018654	10.533834567580604	10.425212059196074	10.500490472136681
5e1o	10.517417957568572	10.593675001758013	10.608002875889575	10.439624115769522
4ega	10.641350071301908	10.765154620240262	10.552671092389037	10.414662331782525
4mk2	10.711064381908885	10.69264537686211	10.4740914101617	10.533230818233253
4cae	10.790900624288607	10.792188534474718	10.358599487517498	10.385789307327773
2xb9	10.527705000978726	11.46083326494617	10.654526939049093	9.852538822227592
4x3k	10.492813611513485	10.611213007356252	10.645984952629938	10.447886122801478
3b3x	10.314028010313995	10.165912558142711	10.877674489617425	10.978280082418049
4llj	10.51763153319246	10.231151058656438	10.66652112036136	10.338414670393538
4h4e	10.259494392040475	10.257678254744516	10.92271478464715	10.890562175043943
6mja	10.51980614695667	10.354775846964376	10.636603040561672	10.840331075188528
2vb8	10.52036138852384	10.668563739910537	10.687173103663387	10.579155248506693
5d6e	10.607670031248938	10.52466896824254	10.496779106120623	10.71578583087145
3ip8	10.457991006312021	10.322938727183695	10.749003140422644	10.784782331436634
1kf0	10.581179772019594	10.49827402287546	10.513345187162535	10.597964455576653
3di6	10.713721270678034	11.043558272537433	10.47521834095891	10.139291718609256
3i5r	10.537460188658082	10.466613185254081	10.580511861772052	10.668762707206996
4zjw	10.703244040608489	10.721419915539393	10.463895235553151	10.37049579616411
1jr1	10.646213305499817	10.610750326904421	10.519323990820348	10.510642133576212
4eym	10.683396347395385	10.679051305293537	10.471564463559876	10.42920872240589
4o0y	10.697892738124612	10.659288033823616	10.45329107882541	10.457774164929281
6e6v	10.722970725569285	10.604889684908343	10.519620899601135	10.599107053570423
3hkn	10.309548940718138	10.861503027359634	10.885323722671487	10.519739167619003
6fcj	10.758592909908687	10.521320088946503	10.410653206136631	10.679002387729438
1dqx	10.755880240476857	10.6284864755391	10.490114330441696	10.56728952990691
3fgc	10.891371632789593	11.084120248720462	10.295625171399161	10.047486857926208
2epn	10.516886051787832	10.514622123898405	10.677388952707014	10.800515268596858
4okg	10.75780453570198	10.809484168526554	10.360807866225235	10.3986657064919
6ezh	10.692871139647382	10.643072095934263	10.50350777055317	10.539559161316177
4ocp	10.588485399695044	10.521386173641421	10.521717967233231	10.565883312601413
3t3c	10.530507513188306	10.503517755517016	10.62999569719358	10.700272600453264
4zsj	10.619260065518977	10.567147787683238	10.523870690403148	10.550633759365201
6fns	10.48830539408144	10.215529845483893	10.69585630599977	11.021040252145195
3hrf	10.611088411148579	10.469455358916226	10.570961231342283	10.636549756139953
4ag8	10.7534966244024	10.73814266541877	10.413060132972545	10.345138530031456
2e9d	10.607193906130878	10.595437690405875	10.512852595612872	10.378274420836114
5wqc	10.690146883653497	10.771345785810817	10.445296826481812	10.423759359569072
4mx9	10.658162191612687	10.650320785542075	10.450616384788653	10.460279127093168
5zun	10.701102315913783	10.783155207754502	10.504343329344662	10.480758331731979
2ql5	10.507786646628942	10.83715705788463	10.64253334582367	10.263529293407572
3ag9	10.650582190143776	10.528678982274942	10.470211588546345	10.606094652952745
2rt5	10.536700136463484	10.548574313650446	10.594908237072396	10.415057863978125
4qps	10.707534171665435	10.725275600569214	10.41833659827753	10.43048318166953
4hxj	10.432284616794416	10.414263809102765	10.747138129356287	10.794142934741208
4gy5	10.560128997019358	10.553223199578458	10.53438236734671	10.6049080501097
3d7z	10.635150034378762	10.652127494679819	10.520311538779533	10.490514517282097
1o43	10.676652255067573	10.701877064023213	10.440095586242784	10.393611825800736
5oci	10.714065276456202	10.552914744901196	10.42266108862109	10.549579016227966
1hxk	9.264128706665788	9.64255062818226	12.025128967099269	11.804260165460056
1t13	10.908581331087438	10.979531631319784	10.367579123160198	10.282953826855941
4po0	10.610064820973411	10.56144137380782	10.580260739305738	10.52483694836737
4rac	10.630601457923058	10.592419225200064	10.504280316465062	10.411498161805124
6mlw	9.606814367507809	9.74458354528824	11.655930449478152	11.426713116966152
4x69	10.365112161416357	10.487500065456176	10.817210503519476	10.910865610535378
5yf1	10.548425649675913	10.257986712549897	10.62513719897163	10.856547357171246
1xoq	10.727522267484176	10.767908655950876	10.508387377339039	10.508620616334708
3kdm	10.46591988091616	10.578186181244977	10.692975581368197	10.648415371658357
4z0k	10.61788712047787	10.648271809649998	10.524909827342196	10.440766755992934
1jeu	10.439692221230933	10.352528529400141	10.71552085395499	10.750503800408566
2e2r	10.56375792452127	10.364778553514073	10.603879711446089	10.794670285977036
3sdi	10.622571632581703	10.665104656893872	10.48353976978698	10.558060742514444
6bke	10.734822214490972	10.776325079572812	10.412320770173583	10.386975866377115
3hkq	10.068923999726035	10.087432469047856	11.143157861461994	11.310561811333631
6b7a	10.610962973476221	10.354423270133285	10.601173873831627	10.812117170959889
4umc	10.271179001936103	9.99408046449332	10.926554666407126	11.0977273770682
5a0b	10.744508830618813	10.776413217524341	10.365338787563164	10.495041052993674
2nm1	10.601605235530947	10.616192304246367	10.458028631357484	10.350719749445961
5n2t	10.486536178608057	10.407676047775295	10.698832776174376	10.773136335072866
1imx	10.406574573630893	10.387670409451154	10.746169763038173	10.766192743667942
3m6q	10.422170524094163	10.406221921724885	10.736989001695177	10.831805342488714
1s9v	10.58243446155532	10.540885009359902	10.505763083595973	10.54865613905278
5f1c	10.583138908262043	10.508144572547806	10.516035321607042	10.583154389726387
5l8y	10.673178000661606	10.683149363433822	10.462267711471466	10.465772446293379
1oqp	10.659714052691404	10.652810482473017	10.414761856096334	10.35709205827664
4yat	10.777111989818655	10.681562961637445	10.414677096516028	10.492711853720921
3t2p	10.33984452222107	10.12213384702851	10.86730148855643	11.10251760716642
3eht	10.57251202885969	10.585611157704273	10.503401114122331	10.491876883016273
5lay	10.665309986789472	10.245009437723471	10.468274680735313	9.81197594514557
1e4h	10.801905105494093	10.894463768384973	10.59583589088912	10.720180503749098
6n55	10.728865633008331	10.690243817882699	10.455203462163842	10.655842407985665
1add	10.589881251969933	10.439204622163192	10.582453937239812	10.739561068321592
1fh7	9.642747824961948	9.433990308991667	11.621886577612916	11.930782920605305
2l1b	10.530406618757278	10.603788030896954	10.584530171582685	10.554940525772313
1z4n	9.30863642024053	9.600336203045394	11.946800404210125	11.617618118181758
1xbc	10.764817446279462	10.635272581666849	10.362094800437436	10.420287557610365
4ewh	10.726551636406091	10.586866934653237	10.391700543561075	10.350016597781542
3hyg	10.551419446515535	10.433454183887743	10.621807426241746	10.770104084235582
2byi	10.745347079594799	10.622758103032748	10.433390620458757	10.632814234769633
6n3x	10.736268432650215	10.536170041865097	10.462326019656322	10.666609327131562
5v5n	10.692305512716816	10.718864140169776	10.455868150446234	10.512751619850684
3d7k	10.612458472061657	10.988146302770232	10.475400397630512	10.092752027354697
6hjk	10.679244329159136	10.969462708694065	10.481841550159277	10.213869413563975
3wzn	10.535437413911733	11.432631522853944	10.668553467159514	9.870513108496217
5k0c	10.61920036219193	10.557519607211203	10.53753560141133	10.63725292031686
6ft9	10.762331941031338	10.615266940214584	10.442776361347747	10.618883145646333
5m39	10.657721189042888	10.754931493736823	10.465387875035532	10.414134980546695
4qpa	10.730103217975666	10.721464047077589	10.416685400572295	10.362409614585717
5lpr	10.465127102314375	10.487257692345713	10.703240724799693	10.827454575924513
5m0d	10.586521377326804	10.551438553081688	10.63249073069981	10.658347320099606
1gqs	10.450874867724869	10.423715690992859	10.775965470724577	10.927609343853812
2ay9	10.385386693065085	10.273365433743361	10.818752216972031	10.87939973621493
5anv	10.74055696210895	10.710866371817607	10.404584675441564	10.435668931450865
5t19	10.68876217687553	10.637916513756723	10.503453704101076	10.425912745900748
4bdg	10.586964153541498	10.478797143441824	10.619325164855622	10.59699757042407
5zh5	10.606736649841737	10.667021463396113	10.580546906117275	10.609258719702135
5vo2	10.655444529698935	10.532600748871559	10.521889138041995	10.663708876565776
4j8b	10.517719883856252	10.38266904366382	10.633757888927855	10.690076938856642
4erk	10.62673037627919	10.542118828068945	10.467012220945767	10.537625494239023
4hf4	10.76755687991889	10.67590067382601	10.392624615678676	10.355246291413783
4ln2	10.540916669077657	10.488932131993732	10.58332927009624	10.574233123657928
1tfq	10.498361966883456	10.460245731267978	10.669700405421873	10.77449875711323
2ly0	10.692248067893496	10.566685104885316	10.530981542464957	10.712533760679754
3zn1	10.592778039505436	10.37253405511191	10.490430533475925	9.806218900277502
2w1g	10.621690384447508	10.599579767471981	10.496958435070272	10.600689190173128
1m1b	10.424505854485066	10.568271504335602	10.788658461868614	10.685945979134365
4qt1	10.59859833499034	10.654551113172085	10.540370630443956	10.483526969513779
6rn6	10.578274760652654	10.558444971242986	10.574026127255596	10.686780949839012
1w1t	10.590327928952144	10.407235320480188	10.522858530383962	10.854438002277876
2aoh	10.57149046883538	10.731246458798406	10.516192528481406	10.285590583035082
6hs0	10.488899680861238	10.437662345648768	10.733082378334764	10.996913476400302
1w7x	10.711315845340442	10.645627877560123	10.411181983795867	10.457158913479157
4p4b	10.43076906695013	10.257788364621497	10.764146651903891	10.770719335685706
1ct8	10.78651657451159	10.990922397993701	10.45324473257719	10.267045051729667
3le8	10.696267578902786	10.756495829764104	10.48380310756777	10.303257212297432
3kqt	10.52706800595602	10.414792574249514	10.671599050050654	10.680364703413671
6nvj	10.713934195652648	10.670590756389648	10.442526136652305	10.51011479485287
5nk6	10.796529716474629	10.732017590799375	10.388978001777774	10.452632371511337
4ok6	10.741248201886679	10.871373677131867	10.447573298138474	10.174976527941192
3dgo	10.584090063655635	10.53057373239245	10.52767317234241	10.541448872029939
5t97	10.637359870791121	10.518323580025536	10.459926825536769	10.5027756649961
6qw8	10.433148191042106	10.372798493991471	10.73225340111092	10.814358457505861
1fkb	10.465229191687818	10.810695927722742	10.684150080784542	10.326988468359211
6hke	10.148002360827483	10.058702049396283	11.070506713979883	11.008603391590002
3qd4	10.629617738784596	10.56661902331852	10.489585652882349	10.389349009500775
5ajc	10.049628144683902	10.365131155370136	11.14016582575478	10.871357435925013
3rwi	10.630991691080828	11.35946130740175	10.494213083024956	9.790617832207449
5i88	10.703970015047409	10.535641276718346	10.43055789372356	10.608511655468027
5kat	10.616824259865329	10.715316912945339	10.50109829117011	10.71064398740356
3fwv	10.539023129543171	10.450661567375674	10.601507269021647	10.597129484872005
6ht8	10.870009315656171	11.322270445202419	10.340651602594376	10.0125930879605
5c11	10.513234720679701	10.517794814878787	10.62248799599702	10.630572941967417
2lo6	10.613136886541215	10.583187539603022	10.475461833936874	10.455225246402005
4zyw	10.68370225265362	10.651312231140654	10.501144925205509	10.389349009500775
3jzr	10.633657751502232	10.578186181244977	10.432517724408982	10.424110885351336
6gip	10.709494152500689	10.698197567309048	10.429476239357014	10.240633045587899
2x9f	10.686531563480134	10.635140312177123	10.448771794099482	10.485680349589213
4j4n	10.722055900178853	10.645143137595438	10.429873060338673	10.53815283921861
2zq0	10.204814677980178	10.48450366289134	10.979236536849472	10.849691691005587
4d88	10.513950622567377	10.467075859449668	10.676432385663217	10.67346501206595
5wf7	10.661144067181253	10.666779096541891	10.44011675736913	10.387371398572716
3q32	10.626776347152829	10.621898820567763	10.464825989338287	10.450654760583278
4ahr	10.559142034018896	10.297380873387642	10.658101299599467	10.778761623463138
1hvr	10.62321644478005	10.6825324540793	10.469621449655664	10.411498161805124
4aia	10.580466169301227	10.571333989249265	10.609697623302406	10.641383867526649
4d89	10.549181516443939	10.48111065831335	10.64435885497166	10.672234509165701
5u94	10.660671270384475	10.772182996250464	10.469192496609903	10.472672143897343
1css	10.608080716065109	10.560009308834326	10.485446597581618	10.515168675544032
5l3j	10.889631171009086	10.825215466551109	10.37147876455341	10.378186508109332
6ajg	10.069370545327141	10.259286609697616	11.116585545349327	10.914249512279788
6qtq	10.536002865667495	10.494440297258606	10.589349906122942	10.58935092119837
4eo8	10.748428654651976	10.649593772566813	10.401896593044764	10.483483013150389
1ec1	10.624283509587896	10.63187958021698	10.512731299573387	10.538548374542332
1ydd	10.861523222512071	10.782295925289517	10.525683474352856	10.715610017930373
1c87	10.955743218221862	10.608414852619928	10.336878837809413	10.53538420456493
5qa5	10.67637816906129	10.446497437052956	10.521826062599965	10.69398816681191
4jvq	10.682041808221214	10.690398046785392	10.459724848987422	10.419672256110298
5dxe	10.564045711699745	10.52173864411638	10.51853024875714	10.51442156125998
6ezi	10.473096542398194	10.567698614688933	10.670741857170833	10.586977714730253
6fng	10.687908550054226	10.783177267267357	10.438912780939246	10.341139339299463
3k4d	10.318466289205427	10.218658517538454	10.881756387882014	11.010009594818952
3d51	10.347759320278435	10.08414964316552	10.835223953869347	11.126468657557638
3u9c	10.739704061011835	10.443214536095706	10.46787220410997	10.527385870022767
2vfk	10.614424740421137	10.540223974723428	10.53232889321591	10.580253838865206
2ha4	9.783335214993793	10.372996741819984	11.46147450482976	11.232028894522797
6g2o	10.674815484682163	10.764603795580658	10.439656773358037	10.44287618596122
2ymd	10.537627236602702	10.39322269999798	10.68667794705409	10.752832999681319
3srv	10.615895282853208	10.592286954928309	10.496270798888519	10.556478709139748
6qcj	10.71182014857702	10.647478611879931	10.446517945017545	10.50774168926667
2ole	10.626864172292208	10.995461177172851	10.46733954758007	10.27926224308028
5vih	10.777489166197263	11.467310828809255	10.414284729979391	9.881807428927887
3g35	10.693670725041564	10.790315865766916	10.469362090845427	10.536570754229908
2jk7	10.58580013573572	10.655476474075746	10.515255118053707	10.532176078224138
6oy0	10.547554749367658	10.717498152070897	10.58585059546372	10.465640639765637
5bqg	10.82735622778439	10.731863361896684	10.382341979791724	10.509499537146503
5q18	10.688774138812166	10.61689735780866	10.45098595357576	10.640065458155863
4gwk	10.064994878915758	9.841042149871996	11.13277284841442	11.248157388903593
3rcj	10.673579363675692	10.562873545137446	10.475777949383701	10.604248790682181
3s9z	10.691896391961398	10.78870739820144	10.554705710203406	10.404554557887712
4b5b	10.7797867839553	10.617139730919124	10.405582320976965	10.636373943198876
3cib	10.592583633010133	10.662526809498914	10.504175561932096	10.563114676383673
2rib	9.215619199761964	9.414579539277922	12.073750185478287	11.957634415306066
5j3v	10.527963599655436	10.702229540754416	10.588896685110544	10.2469613855427
1hq5	10.424618692084001	10.255761341886144	10.766861485995804	10.774059218504295
1gpn	10.568795122940445	10.587726216336193	10.54669579222731	10.638263703962583
2gvd	10.959178746483595	11.074359808925099	10.22985251285721	9.981786396428596
1yxd	9.905178500567075	9.83048856861275	11.333901001158438	11.496236993792136
4gkh	10.689617918306972	10.661006598753586	10.438010455522349	10.429867930219405
4b3b	10.604814106364657	11.51955015764602	10.487699483202132	9.797912961907127
2xdm	10.448627525135663	10.56150745693868	10.734593135896905	10.663137531429099
6csq	9.995528759725245	10.15650459507855	11.231898614518348	11.136884050921271
3qcj	10.918002031862368	10.854628892764607	10.346520108687917	10.28598612774317
3drs	10.698627133466626	10.878622385508407	10.49371940288901	10.29798359983926
2iiv	10.57628053314316	10.603038852052707	10.648100632584992	10.69724024951609
3fas	10.149106362494061	10.027151365445587	11.073614415107873	11.14501416383808
4uil	10.63780978850721	10.771455883175314	10.530348654665787	10.488932432293396
4x0z	10.432343000054189	10.349554086248272	10.71629918063542	10.918028933707314
3r7n	10.507318348070887	10.396417350391326	10.659271048123841	10.670344848501884
6om2	10.541080313626079	10.559855081495696	10.558575096405418	10.596909767181543
3bzf	10.50391231799495	10.494131839453223	10.632025804256738	10.54848032298358
2cn0	10.580504485661542	10.769583201955026	10.531384450771066	10.64731667528585
1ouy	10.845532140252754	11.038138213942874	10.334891154330109	10.107737881512083
2xj7	10.315932660936067	10.281297123656856	10.87005688812802	11.159868236492697
6f5w	10.411605969384677	10.089062896026299	10.81639634107908	11.203727152642292
5lz9	10.712449889485956	10.663958982392602	10.489656873952779	10.625607020924857
6h4u	10.77319405517088	10.796352789922295	10.390589034402884	10.493239198700506
2j4i	10.746888893147242	10.755041703713694	10.428373263714288	10.438173893614751
5jf3	10.460465788359624	10.555999291673805	10.751608214987183	10.800778906677314
4agn	10.567995331090245	10.557299298305775	10.646735614203779	10.775333727817879
4q9s	10.65333096435402	10.548992978304579	10.530880547934041	10.623761263446363
1qhc	10.627782776453417	10.661623508108109	10.533207113328487	10.442612522855791
4g0z	10.723630008457716	10.469146901110843	10.455344452856323	10.656062127240189
2o4n	10.824386314152461	10.876771638676114	10.35453575738261	10.371550536173226
2qn1	10.527400725471795	10.025476844466409	10.588743854478166	10.929147478735365
6h14	10.697832553066853	10.69264537686211	10.437475696894797	10.362673277691146
2avs	10.596829238385574	10.61784478448142	10.489654308893146	10.583769642349557
5eh0	10.698577371309721	10.710425657034985	10.400886109698703	10.317539914790398
6h4o	10.769556750559579	10.801089716830068	10.39375321689277	10.505500396464454
2i3i	10.620688860041438	10.670150141706916	10.485771046344135	10.498161272863928
5hkb	10.744674821258364	10.662791242122234	10.482171667077962	10.533626353556976
1j81	10.637020938826035	10.610243518042516	10.434932759335837	10.403983262800978
5jmw	10.429817429825826	10.330892464097557	10.731941464834424	10.743911734785906
2oc7	10.546915204925925	10.452622511672352	10.569952524769239	10.812600603369786
2g96	10.560205789274189	11.000660765763724	10.603579468087778	10.176514662822743
6rml	10.562750065669151	10.505500646714175	10.565418706790796	10.51442156125998
3s8n	10.57061787777745	10.395734356341887	10.536892772442016	10.674695514966198
3vtc	10.48037564360328	10.38903649764992	10.673924689521135	10.706556946507217
5jar	10.799037293748093	10.87611070413953	10.392722213069638	10.397303347013967
4yoi	10.719053729357963	10.758721087815482	10.43920016771817	10.454697907678662
4ty1	10.732861570493958	10.696787560284347	10.402867086485502	10.390579524913509
3vha	10.744909117559102	10.640538380077501	10.386757260733848	10.48638351376612
