# Supplementary material for: MISATO: machine learning dataset of protein–ligand complexes for structure-based drug discovery
Source: Nat Comput Sci. 2024 May 10;4(5):367–78. doi: 10.1038/s43588-024-00627-2 (PMC11136668; doi:10.1038/s43588-024-00627-2)
Supplement: Supplementary file 8 — Statistical source data for Fig. 5. [file 43588_2024_627_MOESM8_ESM.zip › Figure5/5b_results_for_hists_tonN_correlation.txt]

total_atoms	correct_topN	pearson	spearman	id
2167	38	0.5768524466076983	0.6091166560519543	3ffu
11190	17	0.5498887589646853	0.47026320471259403	2yb9
2398	40	0.6721504242213245	0.6562459833743061	5f90
2080	56	0.8166318090666755	0.5976603206180331	5umw
3312	51	0.6159789013479735	0.5605404485621586	2py4
2768	10	0.3990461868456001	0.47451811372931235	2auc
2051	51	0.7561720603984351	0.7219192866875422	2pr9
1129	51	0.7077258263415453	0.7039149906798048	3gpe
1328	44	0.5933606124770506	0.6242630905924957	4lhv
1672	48	0.5848806433177451	0.5536321671154633	5lso
743	45	0.48095266345551146	0.4890744768756138	1ff1
2611	49	0.6844693932622936	0.6538056991177337	4b0c
2003	45	0.7260380284432744	0.6126545384641929	3a1s
3503	43	0.7667966382034044	0.7396429829989601	4xaq
2480	45	0.6735073470156221	0.6679864193602331	6fnt
4996	26	0.6150557534328023	0.6163838882302867	3tz4
5723	37	0.7162880123454851	0.6344095769951811	2r7g
1215	46	0.6140992887521213	0.5969044745994585	5mqx
6824	31	0.6772611484245995	0.6898055640069243	2vqt
2207	37	0.663317408955332	0.6767481313925925	4dn0
433	35	0.23245770898967238	0.13776652606459652	6haj
3602	26	0.46028878475300683	0.42677205145201524	6keb
3256	49	0.7061901745792674	0.6334264725739168	1oe7
309	71	0.763091228131922	0.8051289143052375	2jup
3767	37	0.6445904854244664	0.5627615572989488	3bxf
6360	35	0.6858286599321283	0.6181721489813143	6dz0
5634	32	0.6475125387491876	0.6971601112287468	1tfz
6644	33	0.6931790947065055	0.6915269441410451	4yrc
1462	55	0.7966503868566097	0.7754201393146901	3e3u
2402	28	0.5981458181442825	0.6491564587067163	4dfu
1127	58	0.8065877498826706	0.686981924512501	6min
6921	37	0.7033830073282612	0.6278949019190426	5c6v
1129	45	0.7846980839147271	0.6684283784227765	1f47
3567	16	0.5909424766529094	0.7304924345362213	2gzl
3015	33	0.6278901406020818	0.645190176158541	3lkj
1962	47	0.735017529874082	0.7439289705538485	5g2g
6218	18	0.5619003067762763	0.6022468126708257	6dz2
3782	41	0.6173722565605895	0.4977291442134269	4io5
3256	30	0.6790808732490294	0.721983699479317	2v54
11951	17	0.5618766729010554	0.6499411063752294	5wqd
6576	38	0.6725629811562943	0.6306060898141339	4hwt
2009	46	0.7585347745293698	0.7256128950317611	1drj
4562	44	0.6883235643127485	0.6178268939573117	5ixq
2061	51	0.6985173252814162	0.6402974554680853	2b4m
1953	51	0.6164378337397376	0.4796155099302802	4qk4
1021	59	0.8109680742925733	0.7406430539424925	5enb
4628	40	0.626684941000257	0.5592302137401614	1ugy
2546	45	0.7083406663190102	0.6482246472560264	3p8h
3190	33	0.5905414548921881	0.6005894987975908	1z3v
2294	42	0.7067717663844814	0.5877184380163017	3iqi
2251	41	0.6001510580878497	0.5670691556511215	6n0j
480	50	0.48550823006119453	0.42399977864487254	5yvx
1148	37	0.49635340670188177	0.4330273909088724	4aom
3237	70	0.8046434364848233	0.526112326006204	5vwk
2588	28	0.6844498667143001	0.7133515351715957	2i6b
1812	42	0.6006071847354968	0.5300802049057609	5ew0
1988	47	0.7146731629815368	0.6639148621011675	3uzj
6954	46	0.6152461630644589	0.47393124977910706	6ajg
2173	49	0.7388332979056291	0.7037293680189648	6qas
6691	36	0.591773946679867	0.43245178657651473	6s43
5505	40	0.7007284091666776	0.619118575942712	5du6
1055	32	0.5853258627353565	0.5790722055941665	1puq
1858	55	0.6601790256773915	0.6229153884864218	6bbx
1562	44	0.6046962511075831	0.5314521295028248	6n3f
2166	50	0.7064876576435599	0.6713887020744006	3blu
1572	42	0.5405866274064766	0.5378209843404799	4jht
2360	29	0.5873467386542142	0.6664596727912334	2vvo
3409	66	0.7261863732917544	0.4556343230833599	2h2j
1889	36	0.665986047141123	0.7526569847835471	4fmu
505	47	0.43966011743964545	0.475911224662839	5wxh
3740	61	0.8183009219519488	0.7081716878295816	5avf
1111	43	0.6460887002353732	0.656547240374436	4mzl
991	35	0.508939153055282	0.35456778405453576	5l8n
4083	29	0.54654154383288	0.6451071161298078	2dwx
1703	33	0.6218792643004084	0.6036149167006999	4nrm
5310	41	0.7040738507833336	0.6834303329786374	3bar
1864	47	0.6206131632233977	0.5370941055106496	6ios
1021	61	0.7749306550863688	0.7749731521551505	5ene
3793	24	0.5616676909531755	0.5948669116122984	5wl0
3721	38	0.6396101390168284	0.6124295114801649	2ya6
5847	41	0.694165316342892	0.6548198601560882	1yys
2222	46	0.7088703578406574	0.6712533147599531	3tcy
2040	40	0.6637413876691073	0.618791586373128	4y24
8846	25	0.5993022180334657	0.5233079796307935	1gzv
1196	60	0.7259331346164719	0.6982451931735272	4mmm
12530	35	0.6726129561972618	0.6399026720118054	3rqw
1172	56	0.7638806392151889	0.6884224583920513	4mrh
1762	61	0.7281746778326205	0.6329859312398025	2cbz
4506	21	0.33843074671816675	0.284597371330129	4uuq
1297	52	0.7502685344232433	0.7661199361684836	1bzf
891	72	0.8364037867574943	0.787423927727248	5hf1
3468	39	0.6570102943576797	0.6313650561128333	5o9p
2079	56	0.7319344468817031	0.6342124038117709	4kxm
1749	37	0.5921845939616542	0.6260461176058947	6dyo
3946	37	0.6335616931216892	0.5838910118805449	4zed
3383	37	0.7055913470055657	0.7230337897079544	1e03
11164	25	0.5883038486107843	0.543733470582757	4bty
1233	48	0.7029328014948335	0.7328821203245955	2wji
5162	31	0.6179521905331848	0.5546603538491469	4ccd
2432	46	0.7063678863462695	0.704166591567756	6h75
16061	25	0.4847586135974844	0.44380415733408574	4p72
4266	38	0.6808016231235959	0.7085295890258537	6aad
2688	26	0.5170813374379849	0.6147608649573121	5vjn
4280	36	0.6356118666251941	0.5997523982670854	1iup
2485	44	0.6907740452071527	0.6487126833272966	5v2l
4864	15	0.5901248554283858	0.6441106872471901	3tz2
3946	42	0.6607051572894396	0.5508826781087268	4zek
3754	23	0.5737807828480244	0.6226729424849956	4yxd
3271	42	0.6767334683680223	0.6728565712206933	5kbg
1807	54	0.5931754662162234	0.5228249140587885	2v83
1248	55	0.7233080505725118	0.727578515838394	4p1u
7571	44	0.661402152302655	0.563887869437694	6ior
952	33	0.44363114885448485	0.4910494623104373	2puy
952	53	0.6520429983425216	0.6874830858921105	2lnw
2244	45	0.6621382684777053	0.5777258049973931	5oah
2028	51	0.6618561121351105	0.5994709760637333	6np4
4020	39	0.6889686397382357	0.6363621837658686	2cer
1601	38	0.5391481242480534	0.6061973497369387	5dqe
6286	33	0.6421371336744655	0.5141764116252138	4bhi
1430	46	0.6773194598836771	0.682484889049712	2xow
987	46	0.6835546542387905	0.7221998420024992	2m0v
6045	50	0.7537376153318327	0.7250674833898804	3wuv
4206	65	0.8513787837717841	0.6804233458337601	5elz
1161	49	0.6259424130040743	0.6883349183191696	5xg5
2351	30	0.5205718004988146	0.5624436896159254	3qvv
4294	21	0.4880350328070807	0.5734143030783034	5gn7
2376	48	0.7125828719398029	0.6892961204275333	1ule
2223	52	0.6720414013146397	0.6044998599559953	3hf8
3675	25	0.6515780592352589	0.6009206923043048	3tif
2654	32	0.6202619713251063	0.6125642557834036	1d2s
1614	50	0.7215720018810446	0.7268256050067267	4piq
1399	49	0.7103796425721595	0.6846809734026538	5ldm
5428	38	0.6552305554215381	0.6323857467850073	1b55
2164	44	0.7365060485150893	0.5831664820495625	1g7v
399	49	0.5113272019524071	0.6202061057165527	2kgi
1436	63	0.7855344872976476	0.6615463878275455	4y0a
4565	30	0.5687425911857059	0.5718387857266243	5wdj
2121	37	0.6307209749571732	0.6162117365736131	4r6x
6182	6	0.64062940383088	0.6876997698837073	4rqz
4822	34	0.6388078971772115	0.6189421515422387	3mag
4339	22	0.479232335810718	0.4604024949819065	5y53
3838	69	0.7469382672461562	0.5001436393300268	4io7
4065	23	0.6067909705250897	0.6917354400067194	1std
3532	13	0.5637322593231047	0.6233009181987194	5fwg
3799	36	0.6725190374399763	0.5695837364525937	3upf
1649	62	0.7823791996976369	0.5334573709921817	4kmz
2781	38	0.7019777614174674	0.6665330239792214	4p0a
859	69	0.7904178023693474	0.6785751812148109	2gfa
5310	48	0.6959351328815284	0.5954148873790555	5bv3
5750	27	0.617330970006289	0.543413486621887	5e3a
1075	61	0.7501238021839655	0.7371158463225908	1y2g
1099	54	0.7621060816886465	0.7728710063386894	4iut
4892	21	0.6085231954914792	0.6394341069404105	4h81
3472	4	0.3733285143988701	0.4469350184439152	2ccb
2813	44	0.7816578666653363	0.7530559296930445	4yoz
2596	44	0.7024333863675907	0.6869569004808366	4pm0
5896	24	0.5860021804505712	0.5652049633485484	1n4m
761	57	0.6890429178352568	0.6039672862664073	6evp
867	69	0.8325920391054822	0.5367086336969153	4gs9
2916	52	0.6745791853441926	0.5242379593741414	6hrw
3721	40	0.6665031920557409	0.6020252437780369	2ya8
1146	60	0.6643186957630409	0.5299118714277107	4g0z
6696	24	0.675166147647192	0.6668799470860082	5kv8
10864	18	0.6390073365299629	0.5945710246185159	1i33
5362	29	0.593456136775015	0.5647484730728194	6ppy
2007	53	0.7721686926449457	0.6663245959095658	3ocp
2256	49	0.621931174796185	0.5269896999781245	5ad1
5812	51	0.7397366731017967	0.6516061649242104	6isd
3526	35	0.6915082096493699	0.7572185555099814	5zni
2126	46	0.6573922261644205	0.6571547125001923	1nki
2212	61	0.790783942655491	0.5867565025697429	5wew
4424	37	0.7027600909261995	0.6739718544855822	5ypp
1144	54	0.6384290546486473	0.5581585843010042	3wde
7736	21	0.6161511317335369	0.5601936786281786	1rrw
11610	22	0.3222973249281801	0.2867412855754915	4g8o
9337	39	0.6674366647373011	0.6381645288519515	7prc
1170	47	0.6346702938122997	0.6535885502294273	5ggn
2968	39	0.6494473147769333	0.527324393589425	3u2q
977	42	0.5491085421575179	0.5609847548632116	5szc
2838	53	0.7197680085396572	0.6961331024962052	4v27
5281	24	0.611307320889062	0.6638903925887405	4o24
5560	40	0.6622182567512398	0.5366541925054521	5agu
544	57	0.6325423972539993	0.6494285807992414	2o9v
3116	42	0.6907600273837939	0.6328199130794465	1kf0
2038	46	0.6786722422421045	0.5992322277841716	6mmo
496	53	0.7017185680641651	0.7816681122905565	4a4e
2608	55	0.7405998304216543	0.6129962452370984	4cl6
2110	33	0.6104740838651396	0.6121388025189567	3ujb
1244	54	0.6975332118658709	0.7543991426174002	4km2
1569	45	0.6617683758344864	0.6171742040826269	3q71
399	64	0.6738330019495612	0.7225342879812597	5c11
1942	35	0.5845745781241476	0.7444459189600904	6m8e
2810	52	0.7108571213071729	0.6400964929112555	4ad2
3423	52	0.6633604731523575	0.5778757124468116	5o9r
8816	38	0.6881025479061635	0.6305314613047899	1u0g
1146	58	0.7179774628449345	0.6115776963665724	4g0p
1755	53	0.708417950311498	0.6741059360376611	1h6e
4104	29	0.5771388704005452	0.5604831767706152	6std
781	56	0.661039415984837	0.6219960940324039	1rgl
4285	34	0.6197955359231003	0.6015683364721078	5zdp
2678	36	0.6855584668587298	0.6460639228899039	6hgs
584	42	0.40500985406410006	0.4868754748310189	3dgn
677	69	0.7563148753201376	0.631092792992581	6exj
600	60	0.7282426094786567	0.5639941777616048	3pkn
2385	51	0.7335368532961263	0.7355969092247615	4jg8
5238	20	0.6000534580939041	0.6485955146365169	2wqp
1732	55	0.7590344826311801	0.7122404452302873	6au2
2078	52	0.6892815510110654	0.609306585149529	6p14
6072	39	0.6338481007786353	0.583214762913926	1ajq
2576	47	0.6517837675477183	0.7077269343865917	4dpu
18956	8	0.48303826890161256	0.512440222513093	3lpg
5930	39	0.6167670040984593	0.5984316476243534	6qzh
5751	29	0.6839906644993337	0.7083635075363378	5ywg
1859	53	0.7515882805576809	0.6934846614814135	5lsx
3275	43	0.6969754937184593	0.6641822301802366	4azg
11172	20	0.5697127727171997	0.5429145606191504	1q1g
2760	40	0.692954315926929	0.6329253671880369	4p0b
611	64	0.7114320243031607	0.7091190596063491	3ktr
1956	65	0.8371025043575814	0.6581575211564026	5ave
2248	54	0.6636437950102109	0.6206045662516769	5oku
3447	48	0.7303948676310504	0.6655791795577559	6mnv
1021	60	0.724014931556942	0.6717443189960297	5enh
767	42	0.615444876265641	0.6202339550689167	2n1g
2195	36	0.576501716115579	0.6046291722998788	5jz9
2581	26	0.5898024927022871	0.556884438144941	1dgm
3252	31	0.6957324030180365	0.6670372870451933	1zc9
822	59	0.7709172507426023	0.6468037731726463	2ksp
1917	54	0.6875684353922868	0.6597387806990331	5zdf
3111	46	0.7264178689438083	0.6701022272972745	2y4m
3622	48	0.7030384368845813	0.6006687159448102	4l51
3732	46	0.7851417142241253	0.7502112399721379	4f0c
1942	30	0.5091557092496846	0.7032543099933815	1w6y
2364	39	0.7073391489003303	0.6621933223642484	2ra6
1088	59	0.7802848229250253	0.771383169116378	1y2f
6902	64	0.6772096611880442	0.5414735818037772	5wre
3796	56	0.7391610110315687	0.6777809869240565	6exm
5586	30	0.6605827309290975	0.6505619126572592	1utc
1004	55	0.6458237603597103	0.6746492045537881	6d4a
5981	35	0.6771171077292202	0.633782206082271	1ai6
2575	23	0.5000447230470106	0.5022603670596468	3ip6
3801	54	0.6868592933184786	0.5493964710436906	4io6
2208	43	0.7280908616320032	0.7550095223848302	5mf6
3527	35	0.6566076015957347	0.6780768696379572	6q36
495	59	0.6271961778311435	0.7278589407197217	5l8a
2249	40	0.6624063315541323	0.6689000884537057	6oin
1408	52	0.6945227340681469	0.6699879168901604	3fmz
5808	35	0.6524459947568679	0.5405327125011913	2vx9
4119	44	0.7069814297612811	0.6552503867211543	1qsc
994	52	0.5910113640060345	0.6146446151746898	1at6
8024	11	0.39939665640798416	0.40458347267349637	2w4i
543	72	0.8283598361994664	0.7103299297130118	4ln2
12156	32	0.6516416082383323	0.5754138052115333	3c2o
960	52	0.6964430211350985	0.6817001347657711	4x34
1079	54	0.5605507901750565	0.545379395895747	3q72
6607	13	0.5526937961104911	0.581612130284665	4hwo
4586	54	0.7611837207142295	0.6625797185889973	4rlt
1271	35	0.6101249401379731	0.6559075106185188	6cwf
2000	32	0.6331347338373787	0.6495484098871024	3od0
3324	47	0.6894970841533522	0.7097458585916778	2ca8
7530	24	0.42377091205908174	0.31536889370748394	1jyi
3018	66	0.7753086559711688	0.4937448940002534	6hs0
1055	42	0.6305335119851418	0.673735659153656	1pun
2251	49	0.6613991004430466	0.6468479680097046	6n0k
822	55	0.6247754873764626	0.6514236781293727	2kff
770	72	0.8155023006322422	0.6478506763914565	2w9r
957	68	0.7394534307892645	0.7133732804603048	4z2o
2623	52	0.6922564373490101	0.6814132435142284	2qzx
2522	33	0.5350436268730034	0.516145936339779	1dhj
1590	53	0.7219411798470246	0.5415391893350965	6mtu
4616	42	0.6949052653635066	0.5889248699719964	3wmc
8177	31	0.5942211247114484	0.5666215738853077	4qfp
6607	30	0.6421836909230989	0.6216563979381635	4hws
2002	47	0.6801301487466092	0.6906356021775846	2dri
2294	46	0.6712330729115268	0.5716427433635108	5l01
12560	28	0.5986600959866193	0.5129373222166268	2bo4
6019	34	0.7176820433820246	0.6814628611348021	4x13
2926	27	0.5200728892480804	0.4709628929800472	3vw1
2164	41	0.6272783747700618	0.6664116057929541	6c3u
2282	54	0.8030804689442177	0.7519589022848083	5t5g
8772	37	0.6443027979694139	0.6047023501843204	3oyl
2777	26	0.5210315086722215	0.5244980674483865	4ocq
9832	29	0.6267769280195641	0.6287675888637722	2pnc
3842	46	0.6542837396290974	0.5489209731362606	6egs
1068	39	0.5793029305826671	0.6976701979157911	6drg
3974	7	0.529594095568832	0.6416758654822857	4kqr
3600	35	0.6450480333955237	0.7116942534743508	4zb8
822	65	0.7830951900244567	0.587216788730594	2kfh
2368	56	0.7361664775818635	0.6721931448145924	3t4p
9468	35	0.6545141356319624	0.6038671332170349	5a69
6255	30	0.606989441332309	0.6040834519963305	3s5y
781	57	0.6758395661740801	0.6078328429252386	1rnt
2588	34	0.6274810128811068	0.6608438165455292	1tl9
1959	58	0.7873073202710661	0.7067073225040283	4d8i
2692	40	0.5418674987875717	0.6279236403600715	6m9f
6238	30	0.7023334414786074	0.642505362693576	5npe
5213	45	0.65819267309932	0.5472013208178546	5mri
2114	62	0.7848073848181958	0.6882646327551927	5v42
4294	26	0.5203336459774504	0.5440920254450465	3w54
1090	57	0.7060146381724209	0.7246865976811262	4p5e
2838	64	0.8128084269870894	0.7163867945853379	6hmg
480	59	0.6381473448849844	0.5798272778961713	2lto
5072	33	0.8460153120642475	0.5606545169063794	5dk4
4055	44	0.6972448522374297	0.7097933658056946	6oa3
1808	56	0.7379980305090731	0.6250278851043242	3fcf
1242	54	0.6962130399647294	0.6557851248637607	5f6u
3946	43	0.6511049903052699	0.5524262106204687	4zei
3428	29	0.49731860816755424	0.6361769489895607	5o9y
1243	56	0.6889705108020715	0.5582470996128736	4lg6
2700	42	0.7015814679764562	0.66528286268635	1lhv
3528	32	0.6145773149888407	0.5714185668725023	3zm5
2779	50	0.6381181551388322	0.557085677137702	1h62
1975	40	0.6958733960958878	0.7216103923859035	4j09
868	63	0.7920721158125835	0.5968626405530443	2mc1
1291	51	0.704463513984388	0.769414544296349	4ncm
5370	34	0.6509649455465341	0.5341661375945446	3f9w
3070	44	0.6708711819908091	0.6514036102166917	3mlb
4678	44	0.6889871593629389	0.6098634202528632	4yx9
3812	52	0.7280437303753585	0.6991379956355912	4ool
1795	40	0.5846349439553461	0.7048961296854898	6cen
2558	64	0.7860534484675896	0.7560302873414765	3afk
2003	56	0.7262733164079362	0.686590209924149	1lbf
6286	36	0.6243988245878886	0.5529648058236056	4bg1
943	49	0.701918340258767	0.6322815322800469	3s0d
2249	48	0.6943420260013791	0.6429148539458951	5a5d
1052	67	0.7788298239432846	0.5855324276672041	2k0g
3712	32	0.6134696413195414	0.651512284104035	2ya7
1423	56	0.6439366110252708	0.5867499786804319	3q6z
2406	47	0.6575007182537393	0.6713230849130569	3m3e
3773	26	0.6258609630500547	0.6562828331497128	6hck
6714	12	0.5573504147318964	0.5020731158151107	6j10
6566	25	0.5990184244388665	0.6618699686243703	4yrt
3466	51	0.6209718441467171	0.5892552910474067	1p0y
917	63	0.6716929579118609	0.6094315499903529	5ieo
1172	38	0.6271768801542044	0.6806003160280704	4np2
1662	52	0.6562793745205228	0.519469219012976	2r5a
2820	50	0.6383690288703946	0.5319687719835434	1q54
3834	34	0.66692980898967	0.6098519087061367	6inz
6642	29	0.6910384320587454	0.6468599959948068	1qf5
1063	68	0.8062906866090471	0.7174637328368837	1elr
3514	43	0.6602902497355744	0.6746248112469504	6o3y
5226	27	0.5643862573276388	0.5117084890055851	1mau
1942	43	0.6767261712437926	0.6657181338455106	6m8b
4883	28	0.6367731607872041	0.6205096277206013	6cq5
4941	59	0.7008719520228348	0.5358503078433565	6bod
1537	63	0.7676680135597695	0.6880055192549958	6mtv
988	51	0.6548984195357463	0.6881152356215678	2lkk
9216	36	0.6438629710563584	0.6098904557144492	4l5j
781	35	0.3725107877199561	0.47026580278264296	6rnt
716	63	0.6981163034557608	0.5366721355127424	5ema
5306	30	0.6487987331611765	0.5405586707084614	3dwb
3644	40	0.6485201312534161	0.607666773182556	4yha
5892	39	0.6797143669883927	0.6598885526001026	6ueg
1055	46	0.5434119798142376	0.5037104806620845	1ppx
1967	67	0.8168815773390277	0.6969295111770333	5lsy
716	52	0.7070828490456187	0.6660568715312644	5em9
2822	40	0.6902907699841545	0.685890699236396	4kyh
3454	47	0.744596240743453	0.7319391056124016	5g5f
798	21	0.44995342482884126	0.5644760193598194	3gl6
4701	37	0.6849277793796462	0.640855527830768	5i38
4560	46	0.6949008799633376	0.571947884681769	5qj2
1207	61	0.7694924773569999	0.7510902201218949	3v2o
3514	31	0.6199505929635951	0.604145259430516	4d1d
1749	52	0.6892088362758542	0.6124517962069017	6dyn
1099	66	0.7769036246402208	0.7614406177860287	4iuu
6339	22	0.632514763516066	0.5625990766572758	6dyz
2119	40	0.5729296819951256	0.4869492203571599	3ujc
3334	45	0.6879531487546948	0.4416502941124402	1ow8
2881	50	0.6722605733425946	0.6062233303827863	3vfq
3130	39	0.6128036310106665	0.5824121087201708	2y4l
6682	33	0.6417315734348552	0.5925381179451061	6s7z
778	70	0.7956411605101052	0.7738599039060049	6nsx
11976	8	0.5271005415904542	0.6436953557072471	4oma
4795	39	0.6958270739199524	0.6829382777698423	3cpj
5171	32	0.5992235572721683	0.602321462955666	4ufi
2021	39	0.6494607524105755	0.6736267821711673	6bnt
2579	56	0.7479783979856465	0.6800025937024867	4hzm
1014	59	0.687006024154976	0.6613096697202264	3ud7
4851	28	0.6273930887158661	0.6501621560351367	1g3m
2270	27	0.5206164282513717	0.49755558842694814	5wio
676	60	0.5650986236576445	0.6861152724486436	4uu5
5450	30	0.635082497616087	0.6292238743629398	2gz2
1282	54	0.7052419365329051	0.6638503477788905	2w9h
10286	30	0.616794862705562	0.5388797366717083	4uma
2587	46	0.7022527215992911	0.6584192048733745	4mss
2404	33	0.6023670629135718	0.5466949773445376	2cex
1134	54	0.6824356342932484	0.6235438801282862	5d7e
5611	46	0.7078606109431976	0.6441839519499416	5ah2
943	56	0.621814570451195	0.527874327318953	3s0b
6600	31	0.6579015819032918	0.6027366593041114	6bl1
2462	42	0.5837478247636796	0.4415587991642744	3hav
6294	63	0.8313758241752405	0.49304812719540125	3cfv
3478	33	0.6275388486751436	0.6072981571346083	2fkf
2199	45	0.7199408693277579	0.7251830649392357	6hoy
6072	23	0.6126990897118931	0.6095671499066423	1ajp
3442	35	0.6503127082530807	0.5408513522490166	5ne5
309	63	0.5831760933646768	0.6262428770728174	2rly
468	74	0.7761150585548144	0.6473039887978045	4hcz
1035	49	0.5690733085684356	0.46078662609652443	2lya
1361	60	0.7282393638678246	0.6735650165771818	5h5r
1617	42	0.5831598459558627	0.5193696600935793	6bto
13288	17	0.518812979253373	0.5609791172235543	3tsd
2614	18	0.6013578312616379	0.6695650350018945	6apw
6957	23	0.45382507492525254	0.4536828683842756	6ajj
2480	30	0.5125110447832671	0.5476462216596959	6fnq
2407	44	0.6248496463610277	0.6730113080801151	4dfb
10768	31	0.5907170946088802	0.5358226031248167	4uc5
2605	53	0.6935734222725252	0.6146759018065658	4nzm
4380	31	0.6513006383200116	0.7184302647708143	5fol
1032	58	0.7130449034354165	0.662417018660739	3ud8
2124	49	0.6710504373989327	0.5852386079318961	4fgz
734	45	0.5993024639069291	0.6606664517701614	5ovp
495	52	0.6423982781697601	0.6212632726639518	5l87
2166	41	0.6966023615047958	0.6811969544936242	3blt
3238	31	0.6603163122601361	0.690440134556859	6g2m
1146	65	0.7467466368871025	0.5837167100008486	4g0y
12630	9	0.40518910184873785	0.43232258300057286	4f8h
6270	19	0.5991274884358337	0.5802837526189148	4bgm
5237	39	0.6129709581020273	0.6089686189547661	4o1l
1028	60	0.7945533647163776	0.6408990362502812	5enc
2127	9	0.5587465493744368	0.6845595952904392	5v3x
3246	30	0.49868969742178587	0.5203460702360526	4yrr
1662	62	0.7957734848825103	0.7327854984946696	2r58
2242	62	0.7031109039236814	0.6410378146557262	5y21
1373	30	0.5420863308655117	0.7227244990082112	6ccu
4628	39	0.6378017825261344	0.584351185183528	1ugw
716	51	0.6510757876794128	0.6751726429761072	5emb
3554	44	0.7743792163866305	0.7567727335813466	4xar
1196	41	0.6458671485798599	0.6187219142860018	4k7i
599	51	0.6753915092886443	0.7180599773312265	2v85
3057	27	0.6339649380651671	0.5969010506047695	4o3f
6642	30	0.6803065430412492	0.689913697392125	1juy
993	51	0.6396304237151503	0.5527576824361038	4hp0
1945	44	0.7465472297770142	0.6552116873441305	5zdb
1135	67	0.678100395222148	0.6391810891454126	4jjq
1988	36	0.5872223128531731	0.5812074855197491	3clp
1696	68	0.7724518920185662	0.6497840595206317	4nrq
3841	44	0.7586836522076341	0.7588654648363593	6ful
2204	47	0.7341958246962087	0.7524002040592718	4jpx
593	53	0.5302410031798604	0.5012145749919781	5tzd
4078	32	0.639035260467653	0.6275148143716444	5z66
2020	42	0.6771208975692311	0.6958214882785959	3oy8
6824	30	0.6801468386522697	0.658863993851383	2vjx
3321	48	0.7068607173727524	0.6534688738720825	1ch8
3521	36	0.5963890716375425	0.5666884597752498	5j9k
2190	66	0.7581509784258695	0.7004273967210227	3gds
12770	11	0.5462160147718027	0.49384008120999867	2yiu
3485	23	0.6415045219845245	0.6973808874379015	3ern
932	54	0.6521897764625746	0.4690248453475713	5iep
4056	36	0.6876242600251814	0.6392151022302354	1zh7
3416	43	0.6405957473206503	0.6191945532370776	2h2e
1720	47	0.6711833795263493	0.6271857381188664	2peh
4065	20	0.5775532590111054	0.6389290755507935	2std
8062	18	0.6394473754806266	0.5829204813176339	1jcx
982	68	0.7554139046152994	0.7208547094359603	2mwp
2092	41	0.7376090027201141	0.6753324884006917	6qat
9042	33	0.6489764912048865	0.551999231484199	1f7b
2221	44	0.569601428458553	0.3889672183173118	3tk2
2480	39	0.5773525025733687	0.6328620505077225	6fns
6954	35	0.6207404505397396	0.5774432413039088	4rqi
7736	26	0.585060426047931	0.5369077127387094	1rsi
877	44	0.5520013919650816	0.4597681306094786	2qqs
2249	37	0.6719375298886299	0.6416014948627758	6oiq
1137	37	0.5535473105194845	0.5198110016830142	4r1e
3474	42	0.6203033808435681	0.5766449244488092	3bu8
1144	61	0.6926100599510676	0.597214963972176	3wdd
2575	32	0.6458520892877968	0.6362422031192466	3ip5
2391	50	0.7126520131902503	0.6107494287932049	6qts
1347	65	0.7986642057502823	0.8016328129418203	4qqi
3519	17	0.546241055588635	0.5222751545576267	6o3x
13596	20	0.5864331501971648	0.5365649217296287	2x6w
6690	34	0.6609197986991224	0.5903010978513418	4ge9
4822	24	0.5743286212412195	0.5801198804540102	3mct
548	56	0.6303937117664058	0.668660856914079	5tdw
1090	57	0.7024379588870631	0.7015905796192453	4iur
2368	41	0.7332363671304916	0.740043065851452	4mao
10282	18	0.6310970508928652	0.6069454749214613	4umb
1640	34	0.5969729477222707	0.6179884554193086	2yog
1556	59	0.73459485353719	0.6825209986841299	3t4v
5535	45	0.6798802804077719	0.5739934750785535	5duf
2095	59	0.7617426838891318	0.7050593663297143	6npi
5133	28	0.6334142088956357	0.5957718355296514	2r0h
5595	26	0.6593808245398427	0.5951184031008105	1r1h
7022	42	0.6771714780172897	0.6247610407567908	4dt2
2619	58	0.7748959846377297	0.6715308525283574	3b4p
3285	27	0.5381943498178532	0.4459845136394733	1ow6
770	53	0.6115473832726748	0.5717883225900612	6evo
2964	41	0.6893982314870268	0.6511099264596713	5mi3
2926	35	0.5659477753840206	0.5496218778314691	3vvz
4878	21	0.5621879276748017	0.5669017185189746	3tz0
7369	33	0.6775603927132852	0.6824544444368881	5m7t
3611	40	0.7182266889609172	0.708794552207486	6f6d
3436	42	0.6263556297206019	0.501962479403822	2y7p
5228	31	0.6714617824252853	0.6707791739431744	3v7c
1911	48	0.8871892048069587	0.5512821882679774	6oie
644	69	0.7526481579832429	0.6337783155254344	4up5
4027	30	0.5877913708095475	0.4831632992381409	3m8u
2822	46	0.7026867894774387	0.7287009892745019	4pv5
5396	28	0.5240683098054193	0.43434689110498464	3uxl
2574	42	0.668887274357063	0.7183334469669741	4du8
2931	35	0.6481339168296514	0.700633493471906	2ael
3797	43	0.6108316720863236	0.5521153338076574	4nru
2912	56	0.6639390868678011	0.45022579676539193	6hrx
1023	56	0.749157621823034	0.7715288622805607	6d49
3485	45	0.670269423609921	0.6338286867253589	4rpn
1765	33	0.5366780493081496	0.6297455300164818	2gkl
2707	34	0.8533817274797005	0.41040406031751514	4ocp
2195	46	0.6992688933548096	0.6200502023784515	5jzs
5595	30	0.6556249866501654	0.592862637353531	1r1j
3222	63	0.7947351833196952	0.5885457327965975	5ect
1468	20	0.48770594905545733	0.6099097160169772	4i7d
1106	58	0.6691601054823322	0.6071687449055192	5hbn
5306	36	0.6659311495026066	0.6126364149395248	6epz
3190	31	0.6262740308994172	0.5909881343944129	1z3t
1025	64	0.7820118562740579	0.6480152468220008	2w47
5354	52	0.6752076687525909	0.5142577746753518	4hnc
1175	54	0.7270616579186834	0.5017364803038182	6cn8
2596	42	0.6794198820841142	0.6118696712451851	3g3n
2804	33	0.6446675928542129	0.7504194804710161	4g55
2151	50	0.7176946991142905	0.6878642756391042	1pa9
7602	30	0.5421789903981078	0.43820850751744206	1jyc
4887	33	0.6191162331718029	0.612983125098768	6cq0
6263	36	0.6616218485785497	0.5913486914613327	6ibk
2742	73	0.8455695081783832	0.7149932834175706	3meu
2422	53	0.7334978707366724	0.5968033376436709	6qtx
4266	40	0.7645688034047415	0.7359598256847558	6aao
1749	42	0.6108025198581952	0.6059656173022607	6dys
1285	70	0.8104888062737114	0.5779607707493619	2mow
681	78	0.8780126723569623	0.8340497021473205	6bnh
781	55	0.6552719968133205	0.5667712641092563	1b2m
1186	59	0.7052989494783792	0.7600793952041157	5jur
3708	22	0.6470157518807114	0.6943146764438503	5znc
4025	33	0.6534980611363466	0.6129787054447104	1y3n
2756	46	0.6996504036179667	0.6444720451326417	5zvw
6249	27	0.5909221612293771	0.571177579445148	3tv8
2251	39	0.6305349366301272	0.6447553093303181	3acl
1189	44	0.7866870175283519	0.7216036512726762	2xxn
3217	29	0.6169687226141347	0.5381398206144195	4u90
771	42	0.5897217683549638	0.6337912123158389	2lsk
10462	38	0.6440001195089546	0.5997246455607008	2zlg
3325	35	0.6787131189510065	0.693145690873804	2rfy
1941	37	0.5596512758720078	0.5689938636822477	6o3w
2694	45	0.6349543004417924	0.6028286838945474	6pyb
3608	33	0.6185189580233637	0.5663819608390557	5tuo
2936	34	0.5656437650269597	0.6396132797065953	4g8r
1230	61	0.731311696172888	0.7140361392106215	5kqg
2066	28	0.6140211083103255	0.501012812392097	3qlc
2012	51	0.6829866896231367	0.6074003480600411	3chg
1265	44	0.5559155075570676	0.5869321812732778	1lb6
5143	33	0.6836070794474396	0.6019088114922173	4n7e
8538	30	0.7277944150789277	0.6919970788757956	5l6h
1800	55	0.7417470676786045	0.6822256450707883	3fck
894	68	0.6533259660612394	0.7450387436341706	5hed
1467	52	0.6641498762629563	0.6649740127016343	3shv
1882	59	0.7724892202502234	0.6812984984333439	6rpg
8468	10	0.34893473114569074	0.3290823775890341	6h0b
3634	30	0.588603522250101	0.5288485628601806	5tv3
2605	49	0.7093951427237498	0.6313352773220275	3juo
1416	46	0.6787764641061971	0.710910373184319	1rbp
4627	38	0.6322945145623582	0.5841391547051766	1ws5
1132	44	0.45433311446216496	0.5936300140677102	3p9h
2902	44	0.6907651619672495	0.6763174293324813	5agv
8475	26	0.6460695609938736	0.702594704103369	5k5s
4236	21	0.3820517387934227	0.35371879026698316	3kd7
2093	58	0.7187871523662694	0.6684769349455495	2jaj
2764	51	0.7249309522332441	0.6800969341854821	1kdk
6523	35	0.6371646203918565	0.6172341200488054	2x09
2020	58	0.7291339123916595	0.6594812025990497	3t2t
1614	61	0.7441688590683263	0.7344529733915321	4pis
1512	65	0.7471714010548067	0.7323243099831728	6dn6
2436	46	0.6628807522410034	0.6259254434475644	3b50
11544	23	0.47653515180659867	0.39434015978611936	3t6b
898	69	0.753074909095542	0.6942698827488883	5heb
3543	14	0.48458980534790147	0.4941544496987458	6axj
4701	45	0.6940683336593461	0.580957596939497	5oae
1515	48	0.6360601746860076	0.6950328263221265	6j06
1840	51	0.7733769375819937	0.6369629548549492	5cvd
6036	11	0.44527471479891184	0.43100749957301615	3o5n
1708	52	0.6686572046407147	0.6906800881655698	4o61
474	65	0.6047208647872171	0.643425651398011	4bd3
2116	77	0.7889430820119026	0.5968092519071905	4fev
2366	30	0.6488466876660296	0.6657648135096321	6ei4
2041	39	0.6785052085910839	0.7177459787102769	3h85
3909	34	0.6591020497455733	0.6571694658667309	2jf4
1224	55	0.6858430300768438	0.7168451158059298	3gqo
2429	48	0.603445627473931	0.6776792972402312	6h76
2246	40	0.6236818934230728	0.583668684059426	1jqe
1572	62	0.7632665621491121	0.6938461525487565	3t4h
651	63	0.6882250906698496	0.6628529238424351	6ezi
5201	34	0.6558517198425755	0.6876660217757657	2za3
2686	37	0.703340788117133	0.7326829138873269	4o43
1143	40	0.5975584455808953	0.5878255200862313	5w4s
2846	51	0.8018882619407219	0.622543441226179	2za0
4376	47	0.7508289804599424	0.6994665334409973	6e3s
3135	33	0.5783173679459057	0.6136211744936814	3iss
3621	20	0.6323546560659653	0.6130171141821967	3wuu
7236	36	0.6433529876287716	0.5990773595876143	1joj
1760	58	0.826123973983076	0.7725643397731181	3ew2
1271	45	0.6569207157023835	0.6874174834405813	6cwi
2071	44	0.7281774312934723	0.7011642332039955	4kxl
727	73	0.8213409142920411	0.749895065544684	2exg
2249	44	0.6995706624621019	0.6778221338593671	4eu0
4902	26	0.6596969361105296	0.6678682011818656	4h85
1942	33	0.6416982435847574	0.7022703464550932	6m8c
4104	35	0.6358298151984332	0.6062779638807233	5std
2847	60	0.793001866576421	0.7033442462509217	6fam
4560	47	0.6682858984775735	0.5848890076243715	6htn
2283	54	0.701423508811283	0.6603972079290839	5o3q
7078	15	0.5863093180999459	0.5627882408819239	6rr0
1170	59	0.6821384396920767	0.6095389929780927	5ggj
12264	11	0.6284932017558063	0.5812712939441413	3c2f
3441	55	0.7542885991350854	0.6776029064468874	1ugp
2101	56	0.7207903657296264	0.7209847838433926	6npp
2245	60	0.713155189206972	0.6738569325689905	6h1i
642	50	0.5368371093881774	0.5238475767719245	6cw4
2424	33	0.575132975976698	0.4176987379503465	4qpl
486	63	0.7479870867592495	0.6865712809488079	4a4h
13910	23	0.5128802187647048	0.45193853203847684	2jkr
1297	58	0.6834997032030306	0.6650848322224902	1ao8
2510	44	0.6985603397783335	0.639232864796397	5l9i
2368	35	0.5948979819843765	0.6087710942215298	2bet
6303	18	0.4650756784604452	0.4381939247664711	4tk1
3504	54	0.7466083088672508	0.7037722020703142	5kej
2093	60	0.7501220011310218	0.6566441939667247	3p8e
309	80	0.6851020128455907	0.7417675027759585	2rm0
10687	23	0.6465456717385266	0.6302338700345762	3tu9
2414	41	0.6830376958656774	0.6365972143907944	2zgm
2913	52	0.7149866884375761	0.6435598906101592	1a7c
1035	41	0.571129337658824	0.6047802286470187	2lyb
6255	36	0.6647865962237398	0.5207601437949436	4nxs
1420	51	0.7013387962611307	0.621177264065548	3zmj
6334	29	0.5842647677355695	0.5175650862721667	4tk4
2187	28	0.5201810482589058	0.4856950242137074	5jzb
7044	31	0.6792309601204098	0.6630177227477634	5e5g
1946	41	0.7197065582731188	0.7616346317932132	1ogx
7736	34	0.6061682993087381	0.5293959864608953	1rs2
1029	56	0.680224721549764	0.6252230258471974	5lsh
736	50	0.6706021479054958	0.6710570022357358	1rzx
2779	35	0.5509886860368163	0.5872622836821478	1h60
2822	56	0.6920016838688468	0.6041546743828946	5m5d
1147	63	0.7065869346715425	0.6765060680063502	4ysi
5403	9	0.4130367094872385	0.4591609565621134	5kmh
11145	22	0.49046757170132427	0.6103987482347364	4btw
1376	49	0.7764597812910042	0.7983253142459708	3me9
1258	36	0.6018649957899915	0.678447894820658	3v30
2380	43	0.63589077414823	0.5760491512021364	4k7n
1738	39	0.6770170916250091	0.7512942053325999	3t2w
2838	45	0.5393422610571266	0.6144829170929189	5lyr
2101	74	0.8180342837452688	0.7670109077038403	6npm
4054	56	0.7769419422200496	0.6462498579075776	2vvt
3938	36	0.6134110673372669	0.570587552652187	6b2p
2135	56	0.6977173895638995	0.6092850547166145	5wep
2239	40	0.599308846771889	0.6940638530017555	5zun
9166	23	0.41789836615386466	0.3447358767199437	4xwk
534	81	0.7644768782657202	0.8013204330623261	2rr4
2084	53	0.7382525549023948	0.657709250105488	5fpi
642	59	0.6358702307955049	0.6848265343529251	6cus
1280	55	0.7300863209520303	0.7100166305643497	3muf
4978	46	0.7202581393824721	0.6511185866663957	6faa
2025	40	0.6393789398945313	0.6281668249804222	5u94
938	63	0.7819868250140133	0.7524462974370498	6fdt
13008	36	0.5879121193416171	0.5363629278456447	1m0q
2149	44	0.7397541744079954	0.6750934944754945	3kze
1858	40	0.6955279003647008	0.6475398240258428	5umx
2632	44	0.7101772752751825	0.7032603701422042	1gux
2190	50	0.714200561493209	0.76439378456396	5lwe
504	66	0.7538530205261695	0.7510364498534491	5yj8
2190	50	0.836156176364087	0.7572312591819949	6p10
3968	35	0.6315801620510201	0.630248384740562	5ajp
3501	10	0.4946795544274483	0.6263218038187947	2amt
2585	34	0.6354957666730362	0.6324310371076639	1zkl
691	54	0.7939543589488156	0.7666975208847898	3v3l
4900	52	0.7855523241926039	0.6551052445325986	3cph
1021	64	0.755513053270525	0.7648253150964544	5enj
1581	47	0.6701275018337789	0.6234152907306373	4gao
2427	55	0.7320936631879782	0.6255306935723954	6hm2
6281	71	0.8067926722309156	0.5507406330116398	4do4
1430	45	0.6736944279103949	0.6557230400186947	3zeb
1271	49	0.6730613720590742	0.6622675758006831	3uxg
5302	36	0.648249357506371	0.5694546656732767	6c85
3788	5	0.4788512571928372	0.4756012296923934	1vyq
2308	38	0.6892267659339881	0.6898974647985997	1om9
4070	43	0.6198625372614279	0.5457810238698245	4rsc
3786	29	0.5844380254815118	0.5061841091198862	4io2
2035	40	0.5850976583624332	0.6105926920555639	4non
1810	34	0.6111324520898709	0.6579185237319014	3v2q
5517	38	0.6222014712469881	0.5115711803507978	5du4
4040	31	0.6064392533845167	0.4979014372044168	5yhg
893	68	0.7245008037679286	0.6333045640677748	2vnf
4002	64	0.8560580008042535	0.7019405641115289	2jfz
2256	31	0.6544533988742538	0.7261521707381662	6oio
2352	47	0.6649154993119732	0.6825483847969226	2d06
1988	49	0.6572971447473919	0.6094310845454255	3uz5
2300	38	0.6199762387629159	0.5956892533973273	1jqd
4710	44	0.6838928115407723	0.6478085617385071	5i3a
4508	41	0.6994525640320168	0.6512227622858958	5iyv
1141	65	0.7722401933387466	0.7255773522101537	6miq
3654	18	0.6242939196115125	0.6464660631772525	3llm
1326	49	0.7201977098706009	0.6974085730750476	5efc
4223	33	0.5948427671634442	0.628611123191727	2fj0
13228	18	0.6446984519958248	0.6292235756897192	1jr1
10134	22	0.5990549242578803	0.552152966269739	2epn
2779	28	0.5820918080171841	0.664805435746488	1h61
1936	41	0.6814680156615059	0.7247256890486836	6m88
1144	51	0.6882383278970372	0.607063306554418	3d9m
2303	33	0.5513800835757061	0.5654931222229719	2aou
3499	41	0.6962216029264713	0.667270612247408	3t64
3477	39	0.676712606607486	0.7033447694182107	5cnm
5162	20	0.5382285260242352	0.5668997060306498	4ufm
2595	36	0.7365292438685916	0.7211242888662251	2nqi
1692	51	0.733640721937715	0.6542259190554924	4oct
679	64	0.7821723909483802	0.6539940691174745	4xhv
868	66	0.7099463221974674	0.6367517452191516	2lct
9337	29	0.6085948641613115	0.5126743239515045	5prc
11601	43	0.5859885675912454	0.5063639137561283	1o9k
1669	47	0.6955678359774402	0.7002461070075064	2zg1
4544	18	0.5740459342208735	0.5821749043674884	6u9v
746	50	0.6413797664636243	0.6035244997840471	4gnf
1557	41	0.6755962139230478	0.6201860701038309	3t3y
1220	66	0.7425638894626116	0.7284511328648554	3gpo
4222	68	0.7802987741786694	0.6779080509147982	4m7x
2844	42	0.7265834228512956	0.733874727165753	4kyk
2321	50	0.7003323007401245	0.7041837707640373	5y62
1146	36	0.5648081535271157	0.5860533413378037	4oaz
1318	38	0.5611775876901017	0.6812385296614881	5kat
6716	21	0.45858828539540053	0.4388120266667543	6aji
1023	49	0.6253230122653826	0.6268343689562758	3ud9
1256	51	0.7471376974335264	0.6661724696704002	1dg9
806	51	0.6258097241693907	0.6375280251378418	4wn5
5855	37	0.6943800656929712	0.6674819112776815	1yyr
5733	26	0.6388637705469222	0.5962464512155452	3t6j
4631	42	0.6994405109749373	0.5945120217872059	5gr9
2094	55	0.6752693249670582	0.6271481308871525	4irx
3270	60	0.7360840733696346	0.7328537840159459	5kbe
18956	25	0.5629352477648795	0.5447671054717695	3lpf
2124	41	0.6740994546098005	0.6272648002380877	3uj9
3443	26	0.5358932466529129	0.46360413947962986	2am2
3740	28	0.6463710007698634	0.6479636098108552	5f1r
1456	40	0.5861580905286308	0.6280463347194167	6ms1
2271	48	0.7472016466391858	0.6413575690609183	5o3r
5162	35	0.6609429489897215	0.64995709695537	4ufj
5396	27	0.5814573873016965	0.5561271617559945	3uxk
3478	51	0.6455581972337403	0.5986560905319874	2h5a
4365	31	0.6401530778971456	0.6051242660922226	5dl1
1038	48	0.6511680312367222	0.7308306464117822	3a6t
3683	58	0.7393012638050589	0.645049720092729	4zba
883	66	0.7813199421440975	0.6897173539683319	5hfc
4560	46	0.7077692667662808	0.6745264473442083	4rlu
1933	48	0.6961434466784961	0.6685435394335891	2uzj
679	60	0.6185768838331888	0.7260398019256968	2vpe
4958	43	0.7016512904083034	0.6630920018903245	6fa5
6680	55	0.7440263438129965	0.5931225099196124	4ge7
2575	52	0.6876044347953243	0.6898646392984584	3ipa
2800	28	0.6498754061719034	0.6628360280585314	3vw9
2617	45	0.716183862399383	0.6740292094634918	4b0b
6258	31	0.7068035527074843	0.6473426130877538	1k27
1942	37	0.6260777007126054	0.6484012788408375	6m8a
8081	48	0.7348063782823393	0.5685435928295782	2jjb
4263	40	0.7421259171763717	0.7192369978317494	2az5
2197	51	0.517246134612694	0.659978827267683	5ci7
7104	29	0.6300289656484037	0.6290215176528301	2ypp
13596	23	0.6441769624579765	0.6107597935601461	2x85
3472	24	0.621596903910987	0.6521750162051507	3tmk
681	49	0.5614002115429726	0.5006291658208936	2nd0
5517	35	0.688972619010859	0.649852574814205	5duc
12674	18	0.5983393529992651	0.6222172882637442	3lq4
1211	45	0.5403954652095477	0.5166607599878672	2lha
1919	46	0.6864728467267733	0.6712961030303952	5zdg
2253	40	0.6807472436986235	0.6928052299130917	4etz
1303	57	0.6848300285584275	0.6371077422431534	3tay
4568	39	0.6353696886613075	0.5919429505694468	4rlw
5146	44	0.6764522357550434	0.6685328251687332	4msl
2248	51	0.704541712750149	0.7094438989501378	5oei
8321	28	0.5755394339305442	0.5849680734442609	3p4q
5148	55	0.7316774749574504	0.6593357433729437	5yve
989	53	0.627224999196373	0.5248134786442223	2k62
12630	22	0.5682928739612223	0.49726064631340233	3p4w
5595	35	0.5334167256514397	0.4311938114014976	2qpj
5581	30	0.6265798398666014	0.6734613235162846	6fvn
3032	46	0.6730621417260755	0.407894711498051	6hrz
3780	43	0.6984246734291655	0.6694188137150839	6euz
2370	41	0.7173313255357119	0.6965329874199856	2bes
1228	54	0.7448603455920145	0.7216848134904943	6euw
2111	53	0.7459571224922177	0.6710805267004427	3p8p
10803	63	0.6674367809082968	0.48395504264614125	5uwi
10700	24	0.5011887574138469	0.4704814529026866	5c7e
3136	29	0.6265104185721656	0.5953088166628419	3upk
1230	55	0.6375457944590648	0.7144162783971248	5kql
4562	59	0.7059060496787808	0.6430028843464954	5ixt
1698	51	0.7210355530453619	0.6687645931528529	4nrp
1776	52	0.7168976200650888	0.7320278721103025	5tbm
6176	58	0.7285473991285907	0.6451212283406246	5y1u
5952	26	0.6302377164237025	0.5623995614584779	2cc7
1934	40	0.6797089808613106	0.6467396924621251	3td4
6231	40	0.6912764098356999	0.6603952551712053	5i24
3418	47	0.6517920256710998	0.5882038463504652	5o9o
1999	31	0.6375206936200761	0.5920786326316607	2wib
4032	38	0.62889399785728	0.5276529904937658	5yhe
2415	30	0.6178228915660278	0.6781901254664278	4mnp
3259	26	0.5248760914006279	0.4517008171970825	2ggd
2249	44	0.6317684318604786	0.6271981716402756	6oir
5430	36	0.6545871700369269	0.588567497510659	5du8
7736	34	0.6721890404653184	0.6179768361454713	1rry
1394	44	0.7088450757354697	0.7260031687239695	2vnp
1141	47	0.6669610192504656	0.7189212865412702	4mzj
3430	37	0.5701037687358306	0.6064782930522025	5oa6
8179	30	0.6121527984534281	0.5256626993541396	4qfl
4763	26	0.5747704725848236	0.5789748389709267	3bla
1110	55	0.6302764540320382	0.6889013123767747	1p4u
5970	41	0.6861890261620264	0.6408464975338131	2ww0
3834	39	0.7407554697015146	0.6883938798123868	5gx7
2540	59	0.7197037680157347	0.67573734064704	6n5c
5356	46	0.7646827081922837	0.6593377218883767	2q8z
1666	32	0.5765023436845063	0.6421725356106547	2yof
2294	38	0.580879273915196	0.57770939770574	3iqh
673	52	0.6287043625820519	0.7188745388499799	2kaw
12264	35	0.674742900460827	0.575270922707022	3c2r
12766	22	0.6646889284093314	0.6291690452262821	4iie
1291	53	0.7343632356816472	0.7894409693676752	3mea
3779	31	0.6174104797822323	0.5677206541358285	3bxg
12490	35	0.6262527123799888	0.5560699843623194	4twd
5356	42	0.7131970049770542	0.6659550642193058	2qaf
1590	50	0.6373724151651936	0.6172695022310261	5ufi
2121	49	0.6718347209114486	0.6399462751602655	4r6w
1035	47	0.659339857279023	0.6894139787756811	5mte
2144	60	0.7261792963410723	0.6646832776294544	5v41
2111	47	0.7439988522458487	0.6670322571230366	3i4a
2583	22	0.5779394518602984	0.5694738730800254	6aqq
6644	49	0.6762008056397817	0.606215798379432	4ge4
556	53	0.6652691206576226	0.6675702555040736	5tdr
3824	45	0.6827454611165283	0.6482920282175477	4l0l
1172	52	0.7141510924317525	0.7101980135810775	4np3
10367	20	0.4650386010188599	0.46124289969143484	4u3f
1588	61	0.7677965878258831	0.6775254508541592	4wx4
12544	23	0.5541744443215082	0.3669268659258256	1ybg
4763	35	0.5872035778578437	0.5640641746156025	3bl7
3562	34	0.5721238006809013	0.6010518840160133	5tt3
2800	35	0.6555847336199763	0.656241513915645	1qin
4378	31	0.6301832641225464	0.5759571456106267	6qcj
1335	54	0.6874010919450546	0.7533662290331812	4q46
4364	33	0.4388251426972797	0.3891360769149691	5xvw
1704	48	0.6715866851080057	0.6795629115362338	3f8c
2257	40	0.6856107357038255	0.7110156827920462	3uat
1172	49	0.7090320437926492	0.7456971102002111	4mrg
6831	30	0.7414068848400781	0.6999232132615772	2vot
4598	2	0.1302789027125911	0.20970610092071687	2x3t
4349	35	0.6390915404497455	0.5893765187676633	6qav
2806	47	0.7219679861618179	0.6585116127388702	4wq2
3032	49	0.7300109668170955	0.7307091967365177	4je8
3194	14	0.3723621081238506	0.35931367069443865	2pl9
831	47	0.6055757631015721	0.6211779985813847	2koh
1416	49	0.7559414317745748	0.7453499458085788	4psq
1572	62	0.7301825825739918	0.5790617364573849	4rfr
3485	46	0.7178886539300389	0.6866381629765063	5uxn
4326	23	0.48956589635004244	0.41142066932666344	3q2j
4486	10	0.4529302356872406	0.5447113879467524	4g93
2097	36	0.6131520099611594	0.6306581465324336	6mmc
1305	44	0.6982867525809622	0.7232421073729242	2wjg
1055	66	0.8281238080299539	0.5123142220154728	4xek
6816	40	0.7139978120432751	0.6666479625576996	2vmf
5041	46	0.6852042744418032	0.618101465322899	3qt7
8179	37	0.5950080583241224	0.5129228903064861	4qfo
1848	49	0.6753657630090235	0.5930246229267958	5ai1
12819	48	0.6221158777962397	0.45497872359724123	6bef
11032	30	0.6340826463542819	0.6091313045077532	1zaj
1133	53	0.6918386284297108	0.6423132553874603	3obq
3627	24	0.5315331770395955	0.5039472120545917	4l50
3127	43	0.6517785079617533	0.613000508142569	16pk
952	62	0.7353960400909446	0.7590977768328857	3lgl
7551	19	0.5058166700882748	0.4851734797682178	6iot
5787	47	0.7537811925130462	0.7461704477334488	6j63
6433	24	0.5658698587361242	0.5801475266615675	1br8
1170	57	0.7524147855707012	0.6480928839596278	5ggo
5110	37	0.7246388484462198	0.6170655872298679	6fac
412	66	0.7636124684456254	0.5332655666942298	3c6w
2179	29	0.624718114916879	0.6434352659183203	6p11
1439	43	0.6024711312992275	0.6636227364531916	3zmh
2117	56	0.7188009221189124	0.6542097164280034	3ujd
3636	35	0.679383026346822	0.6533472719508804	3gst
5595	40	0.5912706971054551	0.46500220024064837	1r1i
880	40	0.4860191310238863	0.4668948847017904	2kwn
4668	35	0.6453550164387658	0.5968209550286199	3k8c
2755	26	0.6238249692576374	0.6417170252001008	3tsz
2707	40	0.9454782072748263	0.5499799751412968	4ock
2414	45	0.7109265922305108	0.6246939739163225	4m8t
2697	32	0.5627117146907862	0.5990823661321951	6m8y
15781	29	0.5576157454956217	0.44162862122057517	5igq
1401	73	0.8505312840135573	0.7607397551633838	5efa
2893	47	0.7255735140077249	0.6307246256613648	5my8
2502	39	0.6535714677852835	0.6330775889140497	3gs6
6194	21	0.4765654068279589	0.4727607871198052	6hp5
3254	34	0.6737882037568721	0.7431071736522855	6ooy
6931	26	0.6645709282991237	0.6276274681593373	5un9
583	56	0.7124481989091529	0.6928135907386787	2kdh
3785	31	0.6184075644205509	0.5687601592431567	4io3
900	72	0.7720877842376792	0.6263898103577906	2m0u
244	74	0.6566887892603687	0.665777810820746	1ywi
2006	60	0.8186562466140993	0.7086284136158969	5n2f
695	61	0.7923495104914263	0.5417101040423746	1vj6
4232	29	0.5385159083394564	0.5096324247897693	3f69
991	45	0.5326119038886958	0.6666663830782023	5l8o
9834	14	0.5578166064582376	0.5342048535001254	3b1t
1021	64	0.6786025113186075	0.7429643538415728	5eni
3974	39	0.6830355474198244	0.6802035859398607	4kqq
4119	36	0.7210530288613788	0.7322274819864316	4b1j
10688	38	0.6891342692115587	0.6371179262126543	2ot1
3694	44	0.7002362677687679	0.6949996526165325	4xyc
3946	42	0.6717874578118843	0.6238309122470396	4zec
1053	64	0.7478075580380675	0.6250249157479263	4muv
4727	30	0.6590191475776652	0.6722709494306081	3ry8
5846	32	0.6038740247856197	0.5790574488512084	3ogm
6270	32	0.6674137591229272	0.5942527894436385	4bhf
10888	15	0.6414982736695505	0.602713146653422	1me8
3196	57	0.7435397669482516	0.7022271504950878	3rv6
1244	54	0.7074785969296418	0.6465325163884477	4klv
995	41	0.5203770624189297	0.4160799391006084	2w87
1264	66	0.7828490869117807	0.706784314792739	3v31
737	39	0.4331352909938678	0.4538185566431795	4gng
10769	60	0.586856603228936	0.5035113189496272	5uwp
1810	19	0.49695850395817504	0.6356364921338135	3v2n
649	59	0.695203935760234	0.6532450976518773	2n3k
1519	18	0.4392712019930918	0.5201984693432458	6epa
11138	26	0.6417424294259428	0.6027769860384393	4btx
522	50	0.5812162983812919	0.7482264948638998	4bxu
587	60	0.687570179986944	0.6199164550494396	2jqk
954	26	0.3265007893172879	0.32454402317047715	5c13
4020	47	0.6872195552873572	0.6084860512346928	2ceq
3260	32	0.6345960702297633	0.6041747964445384	2pqb
3502	23	0.5718749083413468	0.6174251335512438	6aqs
1043	44	0.731197662303677	0.7288156261580254	2k4i
3514	47	0.7120728530617781	0.686606308505605	4rpo
3130	34	0.6425037454068165	0.6032162106920759	2y4k
1997	35	0.5881589517156878	0.6403794281215448	6q3q
1297	49	0.6990636593371382	0.7057294585096683	1dis
2257	41	0.6725540798137453	0.6427195190556086	4nxq
2135	59	0.8611826806469028	0.707395282585223	4gki
4616	50	0.7191326447398747	0.6581956557178035	3wmb
1740	57	0.6824555774080378	0.6818138084415463	3sm2
7632	20	0.5667847635479569	0.5394798555461248	2a4m
2030	17	0.5671849880611524	0.520435497970882	6iyv
4902	33	0.6764867910865424	0.6886551711418161	4h7q
411	67	0.6998883398742108	0.7263280160262449	2qic
1658	64	0.7276040362450871	0.6847942002783358	2yoh
1936	40	0.6332588000292745	0.7401059357988569	6m89
2734	40	0.6366032249277429	0.6339067557433434	1lhu
1687	31	0.6047766561179179	0.6149936769622808	2zg3
1158	61	0.7426973657974767	0.7078217846683293	4odn
7089	33	0.6913442779604854	0.6956463278021942	5e2l
1809	39	0.5648828621688529	0.505799933498788	1jn2
2001	37	0.6616978791468142	0.5917555637765533	4gkh
2698	46	0.6990756193930977	0.6310636557070983	6hgr
2332	23	0.4552036770896688	0.4172859611480223	2x52
5171	41	0.6432621480776184	0.5314179039120854	4ufh
2810	58	0.6949723397432614	0.6598087734130033	4ad3
3528	19	0.5465695815094136	0.7057969062585221	3eor
2838	48	0.6932734191647678	0.6699293206167453	5m17
1329	62	0.7003146639092572	0.6804427540607618	4or4
2038	46	0.7092084546344609	0.7045735536194453	2bt9
4576	30	0.5950571735817334	0.5503490621759344	4c1m
4577	52	0.7135227567023645	0.6618562832918974	6md6
2390	29	0.5311364565454556	0.5564130985414801	5f8y
5228	37	0.5694957133528189	0.5256477297256277	4dq2
3102	40	0.632211992689542	0.4874705119511409	3hfj
2692	39	0.5532149905342434	0.6199957092916847	6m9d
10765	76	0.6361869428348021	0.41205222606582115	5uwj
3834	35	0.6890237951185691	0.6519375106025321	5xs8
3788	22	0.5350314258797051	0.481867205208055	3bxh
2605	52	0.7292498674642252	0.6644869966712786	4nzo
1405	62	0.765911600779919	0.71147452868749	5ldp
2559	36	0.6552586742095388	0.6676338411055769	1d1p
1716	40	0.6378177794041473	0.6779412284196376	6e5g
1810	24	0.5635297950974949	0.5854123466094636	3v2p
1614	67	0.799153481683551	0.7087656512565925	4wx6
3659	41	0.6452894130713343	0.6088960728685683	5e1d
3790	30	0.6044877502022219	0.5655895760612413	3ur0
4082	16	0.5283190201868354	0.6332920116023294	6n96
5152	38	0.6345751620500946	0.5961767427759315	2a2g
2028	49	0.6423874413114485	0.6277575967457255	6o5u
1120	48	0.6272461284585664	0.5053138423830285	3luo
2968	48	0.6780865525043173	0.6194002379206545	5mi9
6354	17	0.4564267069671726	0.4856279769122	4tk2
12761	44	0.6560408677066143	0.5466495803243672	4iic
4505	35	0.6311440733841371	0.6302042591893378	4twt
3250	44	0.710856203509713	0.7212493650049469	5kbi
2595	37	0.6652123790326592	0.704817203355049	1tlo
576	49	0.5836795179306647	0.6863548338482406	1ih0
1257	45	0.580636921134748	0.6305907700045824	6cwn
2258	53	0.7813230241518828	0.7545248075992428	4euv
3332	55	0.7577671160596863	0.6798149356579994	3t60
4834	16	0.5973042735244369	0.6352126365151487	1d6s
3307	49	0.7500841896589948	0.6564103097980123	4azc
1002	64	0.7151269917111327	0.6304054410029151	4oeg
9337	41	0.654837675735505	0.5703630987915514	2jbl
7122	45	0.7723628907285134	0.6893933724963873	1ik4
2593	61	0.7553662527045826	0.6272855506338706	2oxn
6028	7	0.6016070902692858	0.6265474227443003	4x14
12286	44	0.6957488824139608	0.5659196445787606	6f92
2378	47	0.6866803357137045	0.6357153856229167	6maj
6644	27	0.6293628309892021	0.6239981429197341	4ttv
1624	48	0.6121145861584647	0.6340919815731467	2wa8
3174	53	0.6827957789212642	0.6597051002919672	2y8c
4104	31	0.6488946564825238	0.6212253506564667	7std
3660	36	0.6772654249794638	0.6295354277874149	5e1b
4713	36	0.6047326809946623	0.5060857841723814	5hka
5296	40	0.66497792556354	0.5730248895316405	6eq1
984	45	0.6724701376047215	0.6380320468391025	3upv
9821	31	0.5925788258455283	0.5888429720640923	5a6a
2283	41	0.7543059987939718	0.786922737719642	5wic
1196	64	0.786187297223955	0.735850506326268	2nnd
1670	55	0.5835333804255705	0.485361797303425	4kn1
2530	45	0.6518425355525053	0.6524863879252257	2drc
2596	50	0.6550225987618848	0.6484680407132549	4y2b
6406	9	0.5120315594978451	0.7080350863306283	4yrg
433	35	0.13280349696473662	0.04335841466140207	6hah
2351	29	0.5371958927314044	0.5681096753388633	3qvu
1269	55	0.6613936515153385	0.6479605723155335	3f9y
1146	64	0.7069215478640127	0.5159106687240214	4g0q
11533	28	0.6328245109226602	0.5821010642439876	3hii
1993	38	0.6792629175524404	0.5860528875026049	1e3v
4192	22	0.5176086035095966	0.5349209328061959	3lm1
1126	63	0.7870728376780333	0.718275991159457	3d9n
7736	28	0.6518035097655381	0.6109364825151545	1rs4
1808	47	0.6293256928124407	0.5695578058955354	2hxm
2046	49	0.7254077201192775	0.7590799384504818	3zi8
3268	35	0.6716353582858292	0.6663228291682697	1oe8
2576	51	0.7470895776845738	0.7144409793976005	4dpy
1004	44	0.5785305638173063	0.6844422313721259	1m48
4748	44	0.6932258097232222	0.6289420378053484	5hkb
2313	53	0.7344432711249058	0.6852142102077462	2aov
7848	10	0.30592023948986924	0.34466384064449934	6k2n
6668	19	0.4039616107625988	0.3342411062089995	5f91
2804	46	0.7272071368896389	0.7334943665328122	2xzg
5697	36	0.6347835231379103	0.6296940603278776	2wic
4480	29	0.6014111670674945	0.5838404274819202	5eci
770	60	0.7103133021799479	0.5377939997795994	6evm
6238	28	0.6577705729202385	0.6656618597824553	5npd
1172	64	0.7668254573745283	0.7015897927440056	4mre
2153	41	0.6320636487090256	0.7049443883821239	5v40
6483	71	0.6646070184183468	0.4485911338193391	3f70
3260	45	0.6281598591340526	0.5495816680019706	2pqc
1041	77	0.8554594707426518	0.6592929482250894	5o45
3223	56	0.7319912107750929	0.655061871728334	3rv9
944	57	0.6837992909158136	0.5856921467414485	5o4y
846	63	0.7396196349168566	0.712501672805199	1ka7
6954	18	0.3931621354957695	0.41459924360809175	6ajh
1466	51	0.7175936180122806	0.6560790612097122	3u3z
2515	48	0.7277747509103276	0.6506637082543989	3gsm
1202	47	0.6476940983959842	0.5966644131482401	4v11
1399	59	0.7666049316777145	0.6907131659690355	5ldo
2420	43	0.6439357899663212	0.591674016859363	6qtr
11603	14	0.6740455327745326	0.6914299646859988	5tus
4894	39	0.6572140675876419	0.6011413354639797	6cq4
2935	45	0.7038641633190368	0.7070869761455009	3vw0
1001	59	0.7679207233147345	0.7168460641155252	4tun
1614	32	0.6130690172047024	0.6737486777529222	4wx7
1808	51	0.7187894604483409	0.6565124949391312	3fci
10685	27	0.5757111607909888	0.4845956650029322	4hso
505	68	0.7239039153357323	0.7422453425466772	5n8v
2963	56	0.6376394606079645	0.41575029835167904	6hry
1244	51	0.6590234522601192	0.6181047056091497	4kot
2176	40	0.670975433662371	0.6608975371909173	4wnp
90	90	0.44861353196215803	0.41681689097419433	6bgg
2386	53	0.7068871926802376	0.6251764106881826	6qtw
6369	13	0.5688229550676969	0.6479048955448468	1u2r
1844	47	0.6276563152963488	0.5781828169814084	5unj
1776	55	0.6867023394787692	0.6789582819526611	3iog
486	69	0.7592019931584666	0.7701803725160132	4a4f
6286	29	0.6141518140612544	0.56062801127655	4bgk
3204	55	0.6801263207349075	0.6173689950120219	3rv8
5028	42	0.7590663592427829	0.7114770917427006	5mrh
6238	44	0.7308655189177653	0.6035602071475594	4b9z
3930	34	0.620679038888962	0.5560898824347628	4lq9
2483	52	0.6927688018747892	0.6183088174210046	5l9l
11028	23	0.599457676407603	0.6218830227541926	1ado
4868	43	0.6766500383432492	0.6121413330863509	5osy
1139	56	0.7286836432791245	0.6939512311826903	3obu
1156	52	0.6782818753021292	0.6444424049182806	3e85
13008	32	0.6235966355644569	0.5827616304719967	1m0o
5188	35	0.6196008261557274	0.5357906911021314	3zuk
8106	32	0.6671955312077277	0.5490911502180726	2wyn
1686	49	0.737695031084731	0.7132860179424458	2vyt
5322	30	0.4906950396816685	0.3676944837675197	4odm
4567	43	0.7138207029795913	0.6418282855273654	1iew
3379	35	0.5779397575832426	0.5051733770241488	1ow7
6270	31	0.5907540802022324	0.47608450616105225	4c8r
2851	40	0.6691921683459816	0.6595001084471571	5xv7
6642	38	0.6673056804863844	0.6206511533373553	1qf4
1598	39	0.6633944240805887	0.67941426158286	5aer
3416	51	0.6775008164891025	0.6318710729599518	2h23
3623	26	0.7127997811874993	0.7757066169449143	3wut
2133	47	0.6944081269850653	0.7291975207011985	1rpj
583	59	0.7418999974537344	0.6756546339672057	2l98
3834	34	0.6545927750022752	0.6383277977941837	5gx6
1888	55	0.7146241081794771	0.5762087726347804	1ogz
5454	40	0.6806423848907392	0.659610206309508	1bwn
822	56	0.6011119957103528	0.436388784895409	2kfg
8321	46	0.670466846480386	0.5820646393793741	3p4r
7064	13	0.6306593490825405	0.6733393037944532	2ypo
6607	35	0.632151165262076	0.5924322514261758	4hwp
1329	56	0.7645955548795396	0.7179669219146483	4or6
7056	25	0.6616246303106995	0.6628349949863508	3rzi
3183	35	0.72696666830253	0.6266750272397194	5edd
3528	29	0.5030207986888422	0.47869965040261747	3elc
7736	22	0.649376588188414	0.649421353989972	1rri
5764	35	0.6413913626730785	0.6169788165181843	5yy6
2430	50	0.6894753510323415	0.631273180971676	6hlz
1997	56	0.7522487204074855	0.6569154884608318	6mmq
2526	48	0.62865486050998	0.5436948475106697	3fv3
4908	22	0.6445886329543306	0.6631598277867107	4a22
2321	35	0.6175818099046911	0.5923830060161045	5eb2
3248	11	0.3854428397878502	0.4992672218443218	4u91
3968	33	0.5591723998401414	0.5564870374998562	5ndf
2020	51	0.6685394956217365	0.6628461123192574	3oyw
2610	49	0.7265589483769661	0.6482209776404041	3jup
2822	62	0.7462848160485342	0.6892457416301582	1nfs
6258	9	0.5453941095167552	0.6442331191318791	2r3y
2474	45	0.6865239194582871	0.5476537807057364	6fnr
1918	45	0.6432468742076016	0.7607755025431054	5zdd
3456	42	0.6188003824624811	0.47008100331462976	4ayq
1068	61	0.7336157394567603	0.735856209154061	3fwv
1357	37	0.6929828308231769	0.7649398730037885	3met
4567	40	0.596767662486051	0.49887411680951016	1lq2
1273	54	0.731790451450916	0.7471609450288745	1qy1
4612	14	0.5349360949952195	0.5788313256817703	3vtr
1622	51	0.6993797629690672	0.6398813798977919	4zzd
10336	42	0.6745502754399748	0.5978721991443443	4del
3380	53	0.6925515916940039	0.6651191203158916	2y7k
3442	40	0.5438718906342537	0.46100780443607836	6mlf
1099	53	0.7414258688778816	0.7484228764170291	4iuv
8792	23	0.6097807129980133	0.5950986498807773	3s3n
2575	43	0.6858100290921885	0.6288784348880467	2h6t
2249	29	0.6164380258514506	0.702901156016619	6oip
1858	55	0.6634593848362843	0.589729692277386	5umy
2470	42	0.6761113455756982	0.6220716976925148	4pin
2163	54	0.6922818361306586	0.6493356333380823	3bm8
2470	47	0.6933829645628544	0.5783722950134567	6hly
5595	31	0.6309583080150223	0.5944389422607151	1dmt
5397	20	0.47086207143885656	0.4580956803043772	5kmf
2009	47	0.6750223208138223	0.6232622018186401	4fyh
8321	24	0.5991153586311343	0.5932438144241462	1kf6
3731	28	0.48882211344144244	0.4619175646951318	5wp5
1591	30	0.44391281937281274	0.46963622531380145	1qji
2028	44	0.5861995220294561	0.5646846579404897	6np5
1313	65	0.8115133549795746	0.7431341658928801	4y94
1044	36	0.505084434308676	0.651135908188978	4np9
15768	26	0.6152990457427923	0.5799500562290606	3f6e
7762	38	0.6448359936504423	0.5987088648368079	1np0
3331	37	0.6776685236395936	0.6506390010465554	3veh
4797	34	0.6685741783780237	0.7161787549629025	6gw1
4074	16	0.38184191647671284	0.34633617808958334	4z07
2724	30	0.5687488249375656	0.6384743797362075	1lhw
2046	54	0.6594650125418904	0.6828324506667578	4wz6
12630	34	0.5382780607244668	0.44420506744632354	3p50
2618	27	0.6054312536990952	0.6277973499193247	6ndl
10010	24	0.6249006444868286	0.5826647207493827	4dkt
4104	31	0.6459890307726275	0.6436255167678554	4std
758	58	0.6972032862302902	0.6781509895668006	3e1r
4158	68	0.8060558189522616	0.6503866835638762	5jic
4065	39	0.6764437980043596	0.5878127580428744	5yh8
2028	53	0.6989649223992189	0.6118797642150563	6nti
1830	10	0.41746611003070827	0.6076310962175339	1fbm
1135	65	0.8484045742942641	0.6599772234319606	1yy6
1574	48	0.6587321916100566	0.6595979923968835	6b5q
5987	35	0.6953912336307269	0.6467324074245177	2wvz
6593	46	0.7029030194992738	0.6151164526725079	4gdy
7755	10	0.37813202205607754	0.5162377888387606	6qsz
5742	27	0.6435675983442837	0.6677531329724598	1tg5
5081	38	0.6972072461418946	0.6512117375163032	3qt6
12766	38	0.6576844699775295	0.5018304315138871	4iid
642	58	0.7077441636245193	0.5914311734167597	6cv8
8176	37	0.6086722928783429	0.5141477921506254	4qfn
1356	53	0.6532269179816613	0.6441668306445097	3dnj
781	56	0.5661855872427864	0.5522168620616082	1rgk
4082	40	0.6813551341384453	0.6113755570478676	6n95
3834	45	0.6842069581041883	0.6569280015639177	6un1
1128	48	0.6818662203661567	0.5247726576908356	2lbm
6327	46	0.7071050090554899	0.637251924480016	5ayy
1619	52	0.6666145276129378	0.6929694608475098	2jk9
3514	47	0.6823616060448126	0.6678865654990461	4d1b
8816	46	0.698738264628852	0.6052991667635612	1koj
2199	43	0.6551030444969466	0.6319816781787917	5tpg
3921	34	0.5500635114981692	0.46066393730633026	4nrt
3532	35	0.7188915740450826	0.7351362263665531	6b7h
837	45	0.5368270130258805	0.6428549180513392	1opi
1273	44	0.6449032846975954	0.6345305965623655	1qy2
2526	43	0.6457374360815225	0.5940714706512438	3tne
6500	19	0.5063870055487001	0.5230321890317612	5zw6
1166	66	0.6824004986654153	0.6455388335779555	5lvf
1150	55	0.7742856698153973	0.720130547316597	3d9p
1143	53	0.6925145908379391	0.5580637502152457	3wdc
2833	52	0.8408315097344726	0.6470070743766431	6qtm
2321	48	0.7035462705368949	0.6543831155806057	5eb3
5226	25	0.6620625070129789	0.6216688276865155	2ov4
1280	54	0.7060896970962116	0.7479934661062415	2p3i
536	50	0.5313338724565663	0.5300365244211772	4l58
893	77	0.7845759251240234	0.7578750851273793	5hff
2174	46	0.7200118705505987	0.7768529912468387	4z0e
6238	41	0.734667343672498	0.6688897061914507	5npb
3324	26	0.6343337354965358	0.6655141209457469	2c80
3651	30	0.6868632171380278	0.6521128864144888	4l4z
2411	50	0.7261954565492674	0.667733623300259	4mmp
3624	51	0.7462277293270734	0.6489762852678617	2vo4
1749	37	0.6406053661293455	0.6443534804645292	6dyr
739	62	0.7578258727921525	0.6779002657737959	5yum
2195	48	0.6722227806335073	0.564593393720021	2qpq
2002	38	0.643637303835765	0.665660280343952	1drk
3136	52	0.6897340659791238	0.5854701844925252	3kqa
1524	29	0.5684181648019428	0.5937032656446938	6qi4
2332	36	0.5893873668607582	0.6375505141091066	5ggp
6072	43	0.7158214331072686	0.6341485799870209	1ai4
1740	49	0.6970088119126566	0.6470683341417773	3slz
2171	59	0.7883975928304738	0.7289295776104728	6euv
2040	43	0.6566041536046551	0.732753130255377	5ajc
1766	43	0.6403142873476386	0.6564457555807386	4ydf
1333	57	0.6457960257075908	0.6617964511793291	5h5q
2135	60	0.7210320878650127	0.6178766888649669	5lyn
12678	21	0.6350861962266824	0.6258887002488159	3lpl
2500	42	0.6057350891272197	0.5797155720337969	5l9g
1621	52	0.6840670862998313	0.7033493724770594	4pid
698	63	0.6488105542389366	0.6454318768662572	5wou
1069	47	0.6560041792327527	0.6604655539780748	4oee
3416	46	0.646388838649972	0.577958962433094	2h21
2822	52	0.6947233433641702	0.6506672067164475	1ppw
1983	29	0.6020947724599054	0.6521474922341679	3uxd
12899	50	0.7575441515194327	0.4696564513740121	6bec
4731	40	0.6260382551395929	0.5687340104548955	5hk9
1244	62	0.7674038975873823	0.7676288825137815	4kox
1839	43	0.6489057809249912	0.5232091603746274	3f8f
5171	29	0.6343118755142971	0.5802150158412284	4ufl
2030	36	0.6158304585908245	0.6530132766225742	3a1t
3102	39	0.6773809988376651	0.6481726711826552	2qtn
1572	54	0.7338683408048916	0.6244933843889765	1xk9
3315	34	0.554637936409845	0.42731667702284104	2y7w
7236	17	0.5919127172498608	0.5835364956409903	4pf5
5244	17	0.6151663591931212	0.6805031402260369	3vi2
4295	4	0.3538082457036798	0.3900853928231354	3rl7
1870	44	0.4356527431067816	0.3483837850763815	4btb
593	60	0.7001527737759632	0.6533808643842371	2jq9
4710	26	0.6492629886675847	0.668787409386743	6qxd
4055	37	0.6556289956190925	0.6861831239999115	6oa1
1800	39	0.6511635987736566	0.6392760717930264	3fcl
6921	31	0.6026403118084092	0.5634374494918667	4eo4
1226	41	0.6316870970852229	0.711783522408752	5ngz
3443	29	0.5742919870474061	0.502195022087549	2am1
2414	45	0.665304060846263	0.6796227043921812	3m3c
2179	40	0.7032263246089663	0.674718628371952	6nyw
2485	46	0.6746973387851904	0.6692738827394523	4li0
3802	45	0.6916603041268108	0.656821377219232	6ev0
6361	28	0.6024387182526771	0.5449109678649475	4tk3
2383	37	0.6843571095217419	0.7016544262881127	6gw4
2111	43	0.6934778605111207	0.6405658482240807	6dge
6984	35	0.6440646497904113	0.5949599370629033	4dhl
4041	26	0.6284089984812826	0.6763211083088566	4na4
2401	51	0.7175720702510526	0.5960037961328866	6qtq
1945	55	0.7088856838834767	0.6913438588501624	5zdc
6543	19	0.5359724956102829	0.5738856221073677	3stj
1452	41	0.6023922864710158	0.6176670749448433	5f5b
11533	21	0.639539352748018	0.6080990886482819	3hig
1532	42	0.6756193772976292	0.7734265569462373	1l0a
12052	8	0.5266222762470338	0.5127928417480339	4r0a
4759	41	0.7319065347321096	0.7246296043455412	6h9v
8213	46	0.7375333477086461	0.7060327722551778	3gzn
1145	64	0.807670378453469	0.6650389780319593	5iok
934	39	0.552098630180835	0.6249043946941379	6co4
5726	42	0.6708386116010465	0.6300059655110777	6f90
3045	57	0.7855420315035656	0.6318275582271835	5eyz
3046	40	0.7063877997585373	0.6679594456632199	5np8
877	58	0.6454600133075692	0.6437640756498111	3v43
1165	48	0.6489110991621816	0.6423759084719988	5k8s
6888	47	0.6660220595233644	0.6381878796870761	4cts
2322	48	0.683179595097362	0.6408255683795608	6ntb
1410	48	0.7446146303915229	0.7714693796071824	1erb
3037	46	0.7252095915458338	0.668539461701259	4aqh
5392	21	0.5781779517144223	0.5215691881582329	4ipj
2686	35	0.532929826781641	0.6970522493805793	4o4k
4317	25	0.49730633264653695	0.42350595405063035	3vva
9576	14	0.6125565988609035	0.6905723664684296	2nsl
1510	54	0.6586104789165979	0.6469547306489426	5zxk
2077	47	0.6747824905204189	0.6650390463893857	5izu
10278	43	0.6673078384006303	0.6260770031113533	5vsj
1416	47	0.7295428914854465	0.7893735997520505	4o9s
1176	63	0.8180550724422253	0.7220789329126686	2n7b
5403	14	0.21152384687651343	0.28440466178504864	5kls
408	59	0.6950670184314058	0.7205224195731891	2pnx
2977	47	0.7125798437896884	0.6746449835117756	3c39
1785	70	0.8237507418191079	0.6582250411551139	4ghi
3834	34	0.7109072172846389	0.6498504357223234	5gub
4982	26	0.6466637119519021	0.6272833116097639	4dzy
2697	35	0.619222344359581	0.6164573214551162	6m8w
766	65	0.7041771310991655	0.6682651249571898	5ovv
1556	50	0.6709126675483214	0.6301997443751326	3ess
4627	41	0.6148987554824639	0.524594877347371	1ws4
3838	19	0.4736929714161454	0.43768144186719793	4bt9
690	66	0.7071179800042491	0.6833883197657923	3g19
10864	24	0.6728719333866595	0.6276838231437011	1i32
2283	44	0.6107283973671858	0.6513125971806237	5kbf
16085	32	0.5224195802885968	0.4858058540883341	4p73
2454	39	0.6959687530658364	0.7067965532970445	5c4k
3514	46	0.6875086330258201	0.6384520244588455	4d1c
2695	46	0.7249680335589501	0.6813843613823031	6fcl
3442	49	0.6333944432235926	0.5968204998740312	6mlh
4366	62	0.7042294540930552	0.6454222919337171	6bq0
8818	16	0.6391163739957222	0.6083993277059023	3s3m
3177	44	0.6647519642972879	0.5938332936006565	1k03
3639	26	0.6313472553818803	0.6955210780797076	3esj
993	62	0.7390859202960945	0.6048850725442216	4hpi
2230	60	0.7487330079942085	0.7025175270246427	4p5d
7236	25	0.6362792586034776	0.6319820154346614	4czs
3442	40	0.6655619194628497	0.6592162372915231	4ayr
9148	39	0.6275863544426039	0.4908592389959048	2wpb
6072	40	0.7248978018595722	0.6716734412566959	1ai5
12817	25	0.5747977028272527	0.49346977859932123	6bee
2707	45	0.67681457188795	0.5825608852731848	2i6a
7122	35	0.7248866540413785	0.6896836998661015	1egh
3906	47	0.5638266897776448	0.4303454984387529	1b74
2028	46	0.6000975793886093	0.5435382057131855	6np2
3408	34	0.659868899086389	0.6555775790743283	4az6
1959	50	0.647640164487836	0.6248150998330116	4d8e
1188	59	0.8572785763582955	0.5650187034046238	4odk
606	56	0.6648001321084158	0.7200591468462407	2k3w
4480	38	0.6285118357185964	0.596510353935352	5ech
2980	54	0.7583712424018711	0.7027823795953263	5hgc
2121	41	0.6833596732877717	0.694166460768618	5v3y
5368	47	0.7127150842912569	0.7023418131877261	4r3w
4395	28	0.4925911257427208	0.45926374282884425	3u3f
5297	18	0.6342252267977212	0.6438781680263882	2zlf
1318	59	0.7524325067156772	0.6202195226679799	5kau
3463	51	0.7934273824803999	0.6765591530620463	3t6y
3946	43	0.636700496628513	0.5399646068942606	4zeb
6705	29	0.5126330805634998	0.43431672282013306	6s88
2511	39	0.671227401398214	0.680566425968904	3oq5
417	53	0.5860780988881602	0.7033029446887834	5svy
1371	57	0.7574424801943005	0.7496629854210641	5c0m
6828	36	0.667246554944011	0.6466446457538345	2vl4
1242	67	0.7725723768174738	0.6498280274436666	5f6v
4752	42	0.7115430989329505	0.6464711990476042	1ulg
10854	8	0.5234838735042817	0.608423821318768	6pek
3260	34	0.5856366420043901	0.4517572140580999	2gga
773	53	0.6362354477271981	0.6267294214648179	1det
3528	56	0.757402900647082	0.6407709924314297	2vk6
3528	21	0.6013237603481001	0.6778465457959135	3zm6
1055	62	0.6172160448678597	0.7229621037029285	1pus
1547	54	0.7459664584775378	0.6780733204769109	6j0g
7128	35	0.7419582155987723	0.6528355458980606	1s89
2411	58	0.8642401237345458	0.7205571922506421	4jg6
3322	28	0.5261181662212808	0.4874910265251239	4edu
4588	34	0.6092073328095421	0.5740064428670366	1uh1
1460	36	0.6683543490373405	0.7515625940773113	6cdc
3336	41	0.6770406581166923	0.630800131587492	4m7c
9260	36	0.6780327529534013	0.6683008880066307	3s6t
1495	53	0.7042442986897043	0.7113982551923576	6dn5
4294	25	0.5263696396032964	0.4971889248462737	5gn9
802	43	0.4837227269387797	0.5217320014500528	4qq4
1141	54	0.7009905189027832	0.6929543298901364	4mzk
505	45	0.4227350579611901	0.43018199335461504	5wxg
6543	25	0.6247078189969169	0.6371356464223331	4hwr
2960	30	0.5761956462386715	0.6167511564315327	5ypy
2189	58	0.8670195992810823	0.521477015874311	3d9o
1592	58	0.8159102418445309	0.7226369929667656	5xn3
3375	34	0.682863586572469	0.6863767181010304	5kv9
8332	21	0.6609057072518291	0.6777618971773729	1x6u
2172	48	0.6936043811028164	0.7152492732305284	4wno
2038	39	0.6729164493515802	0.7322979142198673	4csd
4576	44	0.672893949587412	0.6146991492486061	1ugx
2277	14	0.3729685142579544	0.36255637411513736	5wip
4872	55	0.7481434829463243	0.5700368853500917	5w5v
3440	53	0.7078614360731561	0.6923848378199254	5tt8
3443	32	0.6150176127727403	0.6453086130446742	4ask
9016	42	0.6720823022361391	0.5436970247905918	1f73
7736	28	0.6807975932578236	0.6485868228222155	1rsd
433	51	0.3804023667017651	0.2729269176691511	6ha4
1642	40	0.6645725534630005	0.6465224166765908	4jmx
7344	44	0.7107706792543997	0.6581828213821536	5m7u
2221	42	0.7383409508473512	0.7717333226197755	5fog
12838	36	0.5661114423783264	0.43125851480335137	6bed
1271	51	0.695144112338884	0.6828605179529734	6cwh
6801	31	0.6951351765186026	0.7058727234140406	2vo5
4937	57	0.7149191109657291	0.5529594228853929	6bny
4062	40	0.728293599569368	0.6683857692187102	2jg0
1893	52	0.7301163123417114	0.7368754043971871	6c8c
2380	40	0.6640876630526026	0.5984546992354423	6gvz
3192	46	0.6688264268062161	0.668129077279234	3rv7
1244	50	0.6298684068658867	0.613382892908302	4kne
870	46	0.7594503917853239	0.7540323218088907	5var
4924	13	0.3371543024352285	0.28726011790339273	5c4l
1915	59	0.7524758741475893	0.6932044041263402	5zde
801	71	0.7642946462287634	0.8367091867709003	4odp
4822	22	0.5971007778853709	0.5385456597207439	1bky
2373	37	0.5428861520055328	0.5325488994324649	4pio
2362	39	0.6733998819813838	0.6537082663673773	5j6d
617	28	0.2977607927464456	0.5049624220408315	2m0o
3452	53	0.7708567054615754	0.7081690707663042	3t70
1467	27	0.5223393302983192	0.5680106025571406	5elq
11621	21	0.5777740214110945	0.4684213585146759	4psx
3959	63	0.7708058408402474	0.6184814956483208	6b2q
2869	42	0.6653214779352735	0.7173932034490785	5myv
1259	55	0.753681172663343	0.7379250830916485	4bqs
4426	42	0.6045067823040291	0.5694965061698051	4zph
5228	24	0.5626777753865995	0.5816054847421425	3v7s
4567	46	0.7056053271816937	0.6576233806978538	1x38
3340	43	0.6223472291550269	0.5863497633305745	3st6
3190	35	0.5899298446738848	0.6272274092293493	1h46
13620	28	0.6152308988186783	0.5562007959627115	2x6x
3609	49	0.7150950281428333	0.7129122892439924	5oy3
1244	57	0.6934229420438501	0.6689634299343203	4kow
762	33	0.37676809950386303	0.37059351022754966	4gne
5377	63	0.8239111339523185	0.7415906826247726	3s9y
901	63	0.6041017765189182	0.7176791000883471	5hey
6474	24	0.6230960969450445	0.5815181564173489	6im4
2806	58	0.7159005554864583	0.6318517789435675	4wq3
1624	41	0.728020392766364	0.7708155150350319	2w0s
1279	62	0.7169628480592027	0.7024134619090617	5teg
4822	33	0.6899860386101899	0.6930607623370388	1b42
2933	34	0.5428378088428846	0.4646928814124666	5mxx
2313	47	0.672473916168477	0.6859305262683356	2aox
1601	44	0.6693167478443018	0.6898725047781465	5dq8
3195	30	0.5973102263862747	0.5053355261398552	2fts
12640	25	0.5929496084453807	0.5697137833294481	4z90
1695	45	0.6866926688153628	0.6712470476668855	4ydg
2576	50	0.6847025715522934	0.6415882936064305	4b0j
3104	37	0.6872033774263961	0.6949718365602938	6j0k
1418	61	0.7417430836532113	0.6503217000640629	4gvd
4081	34	0.7357816290253505	0.7319403146815363	6o9x
12727	38	0.5725317319816585	0.4519469636917683	6beb
1014	65	0.7303785120489348	0.6806580935724353	3uda
1249	50	0.6763201078943379	0.6169831803904663	5zuj
825	58	0.7023608776662366	0.7006314846910536	1d4t
8826	6	0.5038118303803516	0.5592400715772259	3oyn
1128	57	0.7324867544941389	0.6551703930442061	3obx
5286	30	0.608719560963088	0.5891915527077686	6eq8
6019	28	0.6907879130595974	0.6440659417956589	4x0z
2734	53	0.7345610602402992	0.6599639096244044	5vjp
2498	54	0.671069723367423	0.6379348019179883	6qto
1975	50	0.7318532251381096	0.7305705863032977	6hy2
990	52	0.6345555049800276	0.5374235014663176	1at5
2316	46	0.6634268527672617	0.6290546360634804	5y2f
1482	32	0.6513637890903217	0.7080595954687837	4i7b
966	42	0.5929608388558135	0.6482005629003669	1py2
3514	29	0.5590112492167914	0.5569850608394714	4d1a
982	57	0.713849251760169	0.6897804942845507	2mwo
5992	33	0.7006470060486389	0.699143464461307	5jpt
6760	29	0.6685201441299968	0.6836084596185985	5ix1
714	66	0.785487770702768	0.6379447629344502	4nxr
1196	56	0.676439636915952	0.6310203448336208	4k7o
1244	50	0.6882702216036908	0.6391675560945775	4kov
5654	15	0.4550405128550209	0.4932280571473772	5y24
9160	34	0.6094664745286845	0.49400139995192194	1f74
2734	42	0.5777668933927144	0.572672799840363	6pya
608	75	0.7630686394509928	0.575981793944043	3rul
1890	42	0.7315148691513482	0.7405840170085868	5lt6
10298	22	0.6662043864651532	0.6203233019069296	4umc
6072	35	0.6611802835007929	0.6437241814503742	1ajn
2035	26	0.5929532958622623	0.6701970162807828	4kxn
734	60	0.6754771218092026	0.6859493872452983	5ovc
736	47	0.6256453139617113	0.6456500669998397	1x8s
4683	20	0.46969836561067313	0.46279982684303317	6hks
1942	27	0.5482235474599886	0.5917836492550188	6m8d
1158	61	0.7125765372319879	0.6613158359757226	4odl
9221	32	0.4779169040415415	0.4825549180765403	5vzu
1010	61	0.7362965798355792	0.6809882954575202	4oef
3788	23	0.515271058535377	0.5152757425407509	3bxe
2520	49	0.7275035558160159	0.6927001850953625	4dpt
4425	32	0.5756559915009918	0.6493063508953051	6pm9
1164	50	0.649075628198272	0.6391208540031044	4mrd
2790	52	0.681962385179562	0.6161426220818177	1alw
1333	43	0.7188701570109172	0.7457263288633049	3n2e
9256	50	0.6874713624585718	0.6239439618875097	2fwp
2241	44	0.7208391786305295	0.7565124711885565	5yto
1242	55	0.699531896006246	0.6194833292396696	5f6d
847	58	0.6983632189729763	0.6435067660342285	4jmu
1759	50	0.6565137463423669	0.6464632861573211	5ufp
1145	47	0.5926329122313251	0.578477297868459	5khd
2595	49	0.6940281296226061	0.6174603902072822	2nqg
770	63	0.7344020908170072	0.6287201365826899	6evn
7981	28	0.5797950066705562	0.5711862004286467	3b8h
10820	24	0.6236248843981541	0.5683642794158369	2toh
4266	39	0.7117147189009556	0.6740795404119546	6aaq
943	53	0.6965269080094116	0.6540760957361209	3s0e
1838	34	0.5735655960122802	0.6284906549362843	3d78
1776	47	0.7141075474834462	0.6791127798684854	3iof
2091	52	0.8059672385629676	0.6877129095773701	2b4l
4063	43	0.6338233065210506	0.6130558071153477	5ek0
6280	22	0.5884798747272768	0.4962260663935605	6fgc
3735	55	0.690198993608627	0.5809653756506746	6iou
8547	20	0.6252934840377852	0.6495086696000728	5l6j
2236	47	0.7624478699342739	0.7709968014667857	6a9o
3699	38	0.6896475859237907	0.667478529758919	1lan
5467	50	0.7083730628730085	0.6920998777719755	3pwk
7638	62	0.7565594260018426	0.6406020750516241	3sfg
5952	25	0.6515784696582336	0.585914954896111	2ccc
2638	42	0.6541892873425293	0.5569937453417177	5mra
12280	4	0.3577277508701326	0.34006481298794206	1d2e
1698	52	0.6836862245676711	0.48212231663387156	4lrh
3070	54	0.7459482048348003	0.6869974667695238	3cfs
3483	51	0.7041938514818508	0.5708983347954362	5meh
3986	33	0.5796259159037105	0.48553251212857623	2pmc
3142	13	0.38073069324178543	0.4731373187059672	6g2n
1766	45	0.5927558034600626	0.6289231299943058	2b7f
2803	47	0.7581421851519619	0.6900686485427379	6cfd
2411	51	0.6631252787665434	0.6374552090030817	4euo
5334	20	0.6190682695571055	0.6366921215683565	1b57
5935	17	0.43218322600470427	0.3875222289997675	6hpg
1975	55	0.7146195232742394	0.7211929869215082	2aq9
1230	46	0.6316629015034518	0.5852269408985905	1we2
10048	26	0.6618941525048696	0.6052679576678145	1ihy
1466	53	0.6928016496486605	0.5858460644466051	3szm
4012	38	0.7032585904282185	0.5271337663656039	5n2d
1670	40	0.623665639058741	0.5651025431058169	4kn0
2978	43	0.6756717419964817	0.6783935241838527	6buv
3485	40	0.6808285327495486	0.7035560926311325	4xas
5384	33	0.6177042442980001	0.5610154452286442	4ipi
4299	17	0.4854184740543247	0.442726289372679	4a4c
3452	45	0.6420209433311472	0.5399619247533292	6mlw
2028	47	0.6049640286382115	0.5837978362991791	6np3
1170	57	0.7241400231378193	0.6309920338188312	5ggk
1510	49	0.6768383077658318	0.6768686246396256	4n7u
3946	45	0.6563721751873228	0.5172146171138826	4ra1
1260	55	0.6924076332884811	0.6646468031284977	4km0
3456	41	0.6644394396831874	0.5742086798084458	4ayp
1723	54	0.7963254552517041	0.7310673194061298	6bhh
5137	50	0.7285116055390788	0.6951132236996826	4jbl
2241	39	0.6430160060224587	0.5230926584294785	5a5v
2294	46	0.720953538624884	0.6425785866169974	3iqg
3814	47	0.6803019228100915	0.4998113144303162	4io4
2386	45	0.6720341681414705	0.6761344942474556	3m3o
4121	39	0.6582502725905586	0.5657937716326292	6pu3
6982	32	0.6346043532807197	0.5646856143947067	6of5
5970	30	0.6334682270884583	0.6138474334397144	2wzs
3575	52	0.7655630912004789	0.7037381815355518	4zb6
4763	30	0.642255191683047	0.643551242557854	3bl9
2111	53	0.6977296001430346	0.5584545201460244	6szp
1172	48	0.6938612341460881	0.651927269787894	4mrf
2023	54	0.6897380709614038	0.6089313806941211	6ntj
3984	35	0.6343659186521216	0.6222560947775313	2ohv
5281	54	0.7152729341235492	0.6523720160100424	4o5g
3022	48	0.6979137190640343	0.6986986619752349	4je7
496	76	0.8014868734516161	0.7876086430607102	4a4g
2199	50	0.673761704519553	0.5979128974882402	6hke
3512	45	0.7280844886180826	0.7347475938047106	5cnj
2223	41	0.6520233668421237	0.6509427760997636	3hfb
906	41	0.4163840705543133	0.3869649694865313	2vzr
7775	53	0.5857676247997639	0.4616204055226415	5yc1
5988	25	0.694374901740466	0.6660440856193546	4x11
1348	52	0.7224275198506538	0.6956545437748841	2qk8
2022	32	0.5807928058312168	0.60681893359356	2fum
4874	46	0.644869743161071	0.5820610398603878	6boe
2269	38	0.6199459070544234	0.5734328699764013	3hf6
1233	62	0.667970214606143	0.6350822596013859	4qip
6620	63	0.7580869860266874	0.598014325977599	6bkx
4372	25	0.6043169745559107	0.6409414336544748	2wuf
6072	32	0.6756126448362352	0.6619409649959587	1ai7
1264	70	0.826196951230886	0.7045075509064676	3v2x
1447	66	0.8060880444805247	0.7106747387304673	5o2d
835	77	0.7946986580831468	0.7156443644328156	4odq
1792	48	0.6638414457745497	0.5361765801101942	3cz1
1162	46	0.6940745639528303	0.7839691666744965	2a25
1021	49	0.7406951866043916	0.6430396123672927	5enf
10280	35	0.639842745888758	0.5745447991656766	3zst
3963	39	0.677699742118125	0.7198696724257443	5kzq
2043	39	0.5560107224867563	0.6028806299607908	6iyw
3425	52	0.726662820637321	0.6843234024449696	5ea4
2144	43	0.6832947184829902	0.6896995156312197	4jpy
1688	38	0.6851336967443682	0.7011217093193611	6sen
3834	42	0.6644560938597368	0.6561635242893372	6un3
1753	50	0.6791109045747366	0.5092941751954554	6dub
3423	39	0.7223036734035606	0.7445221010797999	3h6z
3257	42	0.6743589120445226	0.7449103379127535	5kbh
2165	60	0.7488802862093428	0.637385363337953	6ax1
868	37	0.46860816063574073	0.4475934415970671	5d6y
3677	42	0.6898147205884992	0.6522413469859567	4ygf
2926	47	0.6963830697798935	0.7354442004552241	3vvy
990	63	0.689734107784963	0.6502867443786678	5ien
883	78	0.8574121429747805	0.7309167709723351	5hfb
1188	54	0.707266194861141	0.6098192511056004	5ggl
1784	47	0.5461034634656778	0.3961972205666092	3cyz
681	78	0.8442489758000871	0.6878358774362251	2ncz
422	65	0.6773534442230675	0.7303570546062805	2g6q
4218	41	0.6941079150422934	0.6884724122957746	6aan
1959	40	0.6021574766154045	0.6754269906318414	4rkx
3636	34	0.6519633592377516	0.5643743768340523	2gst
6750	30	0.6901023691391006	0.6765065549637245	4wef
1719	44	0.6530857789747049	0.6774472683305339	4nro
9337	50	0.664696224227818	0.563888549258092	6prc
4424	39	0.6820615847004358	0.6628609882797641	6qau
6581	36	0.6801650730759369	0.6635943790957549	6bky
6798	22	0.5710871808992237	0.5959735191865311	4az5
2314	24	0.35559049965936895	0.3330933572127907	4aml
952	62	0.7337525814830402	0.7877308354134668	2ig0
1394	49	0.708916418018018	0.7453620452802973	3zmi
6255	24	0.5681453033451243	0.5973072351127344	3gxt
5750	37	0.6411562979551384	0.5771668481285622	5e2q
2575	43	0.7080968712452187	0.6723696948713551	3ip9
1769	67	0.7934356539404606	0.7118150657389921	2pze
1244	63	0.762473645328321	0.6424535598709689	4c94
1140	56	0.6135436464262054	0.657235549702558	3q7q
1754	62	0.7984992951495862	0.7386818098358049	6bhi
5162	42	0.6667279586575714	0.5566423711636719	4ufk
2605	39	0.6209182173178097	0.6005174059641438	4hn2
2202	48	0.7148407467355069	0.6119643375530238	6nyv
1519	44	0.6172390921523825	0.607247159720032	5aan
9232	26	0.6306010106892758	0.5882150862723349	3nsn
3485	37	0.6537616724449478	0.6399945892116334	5uxm
938	57	0.8251630162925558	0.7557704561106677	6fdp
2097	67	0.7525574405949379	0.6670512535650508	4few
1863	46	0.6562030341229689	0.633668526517602	4xt2
6628	31	0.6963548565607527	0.7216134704031619	4yrs
6339	34	0.6203850732281367	0.615627688501376	6dz3
6238	36	0.6784624840812582	0.6642894931469491	5npc
3148	46	0.7232832059892265	0.5303152908244064	5v1y
6270	31	0.6892815280108953	0.5806655721499565	4c5w
1108	55	0.7111448592347416	0.6878325223665919	2l0i
2600	35	0.5978240076950752	0.600824604229998	3juq
5205	39	0.6764383788193882	0.5823823565412974	5cks
6281	66	0.82980910835395	0.6227196924983898	4do5
1425	45	0.6496735846077577	0.6582226678345622	3zot
10788	51	0.6117901301303155	0.46263191745829707	5dif
985	43	0.583296613656646	0.536112886766448	5szb
12682	24	0.651767436310554	0.6292801854457071	2qta
1914	53	0.7652315270078095	0.7084566652014521	5lss
2236	45	0.6916402848500933	0.7009597746464322	5ytu
4567	45	0.6818755315762177	0.596021193539954	1x39
1229	27	0.5879752170507808	0.5742387741288087	5t3n
3916	31	0.5951459590787563	0.6271525943210977	4kqo
4636	39	0.6436184905905217	0.5777764984139201	6ahi
5848	39	0.6852676472208444	0.6514787434062653	2q9y
4553	52	0.7059643833157091	0.6043790089150227	5qj3
2192	48	0.7178255410204001	0.6907439810625801	6p12
2314	47	0.7150700398471543	0.7012754219061298	2aow
