# Supplementary material for: MISATO: machine learning dataset of protein–ligand complexes for structure-based drug discovery
Source: Nat Comput Sci. 2024 May 10;4(5):367–78. doi: 10.1038/s43588-024-00627-2 (PMC11136668; doi:10.1038/s43588-024-00627-2)
Supplement: Supplementary file 8 — Statistical source data for Fig. 5. [file 43588_2024_627_MOESM8_ESM.zip › Figure5/5c_2ig0_results.txt]

prediction	target
5.193878173828125	2.4492220878601074
5.073323726654053	2.0650761127471924
5.343255043029785	2.1791977882385254
3.6357197761535645	2.153733730316162
3.9249157905578613	1.6178261041641235
3.4983696937561035	1.6528301239013672
3.423074722290039	1.6491080522537231
2.4864091873168945	1.6077176332473755
2.886864185333252	2.217960834503174
3.5910325050354004	2.1360549926757812
3.677711009979248	2.0236198902130127
3.771883726119995	2.204758882522583
4.086734294891357	2.4961776733398438
3.8165769577026367	3.3998312950134277
4.179773807525635	3.173973321914673
2.0442721843719482	1.4035842418670654
1.8378794193267822	1.3080378770828247
2.224759101867676	1.44868803024292
2.00370192527771	1.37510347366333
2.3087027072906494	1.8748611211776733
2.1383025646209717	2.125612735748291
2.097318172454834	2.6146769523620605
2.1173155307769775	1.001275897026062
2.252784490585327	1.1024882793426514
1.9560699462890625	0.8678820133209229
2.1227986812591553	0.8633803129196167
1.6313238143920898	0.811664342880249
1.7690234184265137	1.100193738937378
1.6274785995483398	0.7795488238334656
1.7404825687408447	0.8889236450195312
1.9116878509521484	1.213873267173767
2.4041755199432373	2.359740734100342
2.7304158210754395	1.9573686122894287
2.400758981704712	4.1685991287231445
1.387655258178711	0.7226771712303162
1.2291209697723389	0.6787389516830444
1.4803097248077393	0.7472814321517944
1.3217542171478271	0.6612333655357361
1.5663549900054932	0.8430111408233643
1.8410041332244873	1.4694247245788574
2.701943874359131	1.1594715118408203
2.9460692405700684	1.2196356058120728
2.643763303756714	1.1457796096801758
1.9207913875579834	1.2437692880630493
2.771998882293701	1.6537213325500488
1.2961161136627197	0.6257214546203613
1.3761036396026611	0.6369392275810242
1.1352381706237793	0.6620769500732422
1.0426058769226074	0.5789444446563721
1.093242883682251	0.609471321105957
1.294722080230713	0.686898946762085
1.119497537612915	0.6554611325263977
0.9004166722297668	0.5298842787742615
0.901240348815918	0.5550262331962585
0.8846656084060669	0.5903782248497009
0.9422510266304016	0.5865461230278015
1.036391258239746	0.6543123126029968
0.9481340646743774	1.0171858072280884
1.0950069427490234	0.9867535829544067
0.8530128598213196	0.6454660892486572
0.8390553593635559	0.8157922625541687
0.9108308553695679	0.6338573694229126
0.8607089519500732	0.7133393883705139
0.9944449067115784	0.9533246159553528
0.9513114094734192	0.6937510967254639
0.9251759648323059	0.7134956121444702
1.0148005485534668	0.7082505822181702
1.2616121768951416	0.6537121534347534
1.2272202968597412	0.7408692240715027
1.333312749862671	1.043633222579956
1.9156467914581299	1.1372355222702026
2.012106418609619	1.6363474130630493
2.594627618789673	1.7629265785217285
1.3822605609893799	0.6446613073348999
1.303840160369873	0.7202466130256653
1.414860486984253	0.7625077962875366
1.6238622665405273	0.7564605474472046
1.4738476276397705	0.8316864371299744
1.7072029113769531	0.8840386867523193
1.7732985019683838	1.0738493204116821
1.8311941623687744	1.0740822553634644
1.7807750701904297	0.9974372982978821
1.8583991527557373	1.0968044996261597
1.9983131885528564	1.1211215257644653
1.7660729885101318	1.057748794555664
1.6915943622589111	0.9435049891471863
1.7767822742462158	0.8649764657020569
1.751168966293335	0.7341066002845764
1.6475625038146973	0.6956686973571777
1.9085464477539062	1.0398317575454712
2.5486345291137695	1.1466957330703735
2.9235641956329346	1.3815276622772217
2.629397392272949	1.7455627918243408
2.1738767623901367	1.130648136138916
2.127708673477173	1.2754523754119873
2.278573989868164	1.1238459348678589
2.216487169265747	1.2128159999847412
2.8449783325195312	1.660210371017456
2.7489256858825684	1.8789546489715576
2.0668649673461914	1.0165483951568604
2.3793790340423584	1.1908791065216064
2.232546806335449	0.9088004231452942
2.0369555950164795	0.8453817367553711
2.2310240268707275	0.9504976272583008
1.952497959136963	0.8122551441192627
1.634312629699707	0.7360231280326843
1.937943696975708	0.9874187111854553
2.032649040222168	0.7427879571914673
1.8589224815368652	0.7741279602050781
1.7770488262176514	0.7159850597381592
1.675600290298462	0.7026169896125793
1.6354694366455078	0.7816012501716614
1.6833927631378174	0.8092834949493408
1.7682108879089355	0.8055723905563354
1.4792182445526123	0.7751901149749756
1.6811120510101318	0.7304637432098389
1.7458631992340088	0.7374798059463501
1.6506896018981934	1.275985598564148
1.731379508972168	1.2664638757705688
2.1328325271606445	0.8892845511436462
2.2631916999816895	1.0336227416992188
1.958141565322876	1.363218069076538
2.0504369735717773	1.2734951972961426
1.5532729625701904	0.7550891637802124
1.4873378276824951	0.8569165468215942
1.2933902740478516	0.6707907915115356
1.2495908737182617	0.5860296487808228
1.2547705173492432	0.6719902753829956
1.1962356567382812	0.6013928055763245
1.3271875381469727	0.673859179019928
1.2752277851104736	0.7200432419776917
1.2179450988769531	0.7003005743026733
1.1948986053466797	0.6958619952201843
1.16875422000885	0.6817286014556885
1.1362614631652832	0.6666736006736755
1.094317078590393	0.7870738506317139
1.0118563175201416	0.6672458052635193
1.005765676498413	0.6969102025032043
1.130352258682251	0.7320556640625
1.3447299003601074	0.7611645460128784
1.3820778131484985	0.7751802206039429
1.650076150894165	0.7003174424171448
1.8443658351898193	0.6739553809165955
1.7628731727600098	0.7584326863288879
1.8251383304595947	0.6685567498207092
1.5143790245056152	0.6984056234359741
0.977977991104126	0.7451573610305786
0.9323832988739014	0.8423470258712769
1.1601159572601318	0.7755269408226013
1.0567126274108887	0.7991446852684021
1.4010350704193115	0.893620491027832
1.6453742980957031	1.162386178970337
1.211120843887329	0.7848048210144043
1.2251977920532227	0.9160534143447876
1.1181321144104004	0.6873851418495178
1.2116854190826416	0.7289430499076843
1.265411615371704	0.6801913976669312
1.1405081748962402	0.7106099128723145
1.1800503730773926	0.6992015838623047
1.1511211395263672	0.7167794704437256
1.2802178859710693	0.7608665227890015
1.5362277030944824	0.9611825942993164
2.0563559532165527	1.0567501783370972
2.712373733520508	1.5950489044189453
3.3948137760162354	2.0464529991149902
1.1287951469421387	0.6636689305305481
1.1609275341033936	0.7329679727554321
1.1765944957733154	0.5976465940475464
1.216947078704834	0.5576516389846802
1.2171266078948975	0.5335478186607361
1.3903007507324219	0.5972404479980469
1.4290173053741455	0.6240680813789368
1.5960209369659424	0.6396030783653259
1.193699598312378	0.6296828985214233
1.3746440410614014	0.6577500700950623
1.2729012966156006	0.77579265832901
1.5251972675323486	0.911270022392273
1.5063130855560303	1.0686707496643066
1.4324345588684082	1.149105191230774
1.3162349462509155	1.1763323545455933
1.5000293254852295	1.0638662576675415
1.6900594234466553	1.200937032699585
1.4144835472106934	0.9844057559967041
1.6277697086334229	1.3457740545272827
1.639113187789917	1.7782204151153564
2.0238356590270996	2.881941080093384
3.1137189865112305	3.042104959487915
4.101268291473389	4.641409873962402
4.883945465087891	5.472494602203369
5.11973762512207	4.957935810089111
5.737417221069336	6.995011806488037
1.7461886405944824	1.2344914674758911
1.3857781887054443	1.137305498123169
1.799290418624878	1.3167476654052734
1.7068562507629395	1.3784229755401611
1.9968252182006836	1.6326590776443481
2.5133113861083984	1.8467234373092651
2.080430746078491	1.6981326341629028
2.5059642791748047	2.6898841857910156
1.636305332183838	1.3996059894561768
1.771052360534668	1.7585049867630005
1.8201985359191895	1.2219383716583252
1.689866304397583	1.3360484838485718
1.954371452331543	1.373328685760498
2.241316795349121	2.306297540664673
2.0472140312194824	1.918198823928833
2.138439893722534	1.3064898252487183
1.98697829246521	1.4245688915252686
1.9958584308624268	1.346560001373291
1.9655871391296387	1.385758399963379
2.145777463912964	1.3071457147598267
1.9645016193389893	1.2569708824157715
2.5160837173461914	1.5605127811431885
3.091728925704956	1.7683558464050293
3.4535536766052246	1.8220386505126953
2.9278929233551025	1.7517069578170776
3.075871467590332	1.9437333345413208
2.4787709712982178	1.704246997833252
2.0959291458129883	1.8210750818252563
1.5691616535186768	1.360840916633606
1.4923350811004639	1.053356409072876
1.6229357719421387	1.360512375831604
1.3120381832122803	1.0126410722732544
1.3674027919769287	1.074447751045227
1.442683219909668	1.16610848903656
2.2545182704925537	1.2109785079956055
2.196631908416748	1.8587117195129395
2.50579833984375	1.8323040008544922
1.489356279373169	0.8952306509017944
1.732480764389038	1.084249496459961
1.354189157485962	0.7662307024002075
1.4082250595092773	0.7716019749641418
1.4224090576171875	0.7764154672622681
1.5261244773864746	0.7451798915863037
1.415111780166626	0.7198241353034973
1.635033369064331	0.8489020466804504
1.7653052806854248	1.004137635231018
1.8980083465576172	1.175931453704834
1.604222059249878	1.128523826599121
1.5966641902923584	1.0252339839935303
1.3861923217773438	0.8464788794517517
1.3718626499176025	1.0728776454925537
1.2627863883972168	0.803375780582428
1.251550555229187	0.8000839948654175
1.2782411575317383	0.8817800283432007
1.5967750549316406	1.4262186288833618
2.3960001468658447	1.7241663932800293
2.509988307952881	2.0585055351257324
3.386117696762085	2.098637104034424
1.2122673988342285	0.7407333254814148
1.1591200828552246	0.7347397208213806
1.1805641651153564	0.7648460268974304
1.197676420211792	0.7462037205696106
1.2509045600891113	0.7894975543022156
1.1435048580169678	0.8878677487373352
1.5253663063049316	1.1939207315444946
1.1789836883544922	1.5557254552841187
1.2200279235839844	0.8635811805725098
1.173468828201294	1.2299668788909912
1.0938727855682373	0.8042044043540955
1.1998538970947266	0.8901983499526978
1.2908706665039062	1.0763591527938843
1.3269338607788086	1.3499644994735718
1.2814345359802246	1.5240466594696045
1.7413349151611328	1.5541040897369385
1.150120735168457	0.8990300297737122
1.169100284576416	0.9703498482704163
1.0791171789169312	0.9366400837898254
1.1750247478485107	0.924012303352356
1.1678602695465088	1.0051120519638062
1.288122534751892	0.8491931557655334
1.2542946338653564	0.8611859083175659
1.2503316402435303	0.8058843612670898
1.360807180404663	0.7543273568153381
1.245689868927002	0.8324712514877319
1.216844081878662	0.8395586609840393
1.209721326828003	1.0496546030044556
1.114027976989746	1.1317087411880493
1.2448405027389526	1.0546542406082153
1.491197109222412	1.1692105531692505
1.4984650611877441	1.164564609527588
1.6323025226593018	1.1272969245910645
1.7869529724121094	1.1451305150985718
1.7987604141235352	1.1921528577804565
1.5115909576416016	1.2688674926757812
1.6292388439178467	1.7259033918380737
1.3333122730255127	1.016166090965271
1.4226558208465576	1.0572270154953003
1.713568925857544	1.1484607458114624
1.7097978591918945	1.1228970289230347
1.4634456634521484	1.5094659328460693
1.9869260787963867	1.5651975870132446
1.7330060005187988	1.179113507270813
1.6674633026123047	1.465654969215393
1.652766227722168	1.056445837020874
1.5845756530761719	1.12447988986969
1.5714242458343506	1.0798313617706299
1.6815388202667236	1.269997477531433
1.6081891059875488	1.1634197235107422
1.5646371841430664	1.1173564195632935
1.6715281009674072	1.2145256996154785
2.0333194732666016	2.0154409408569336
2.0952036380767822	2.6343932151794434
2.1981561183929443	3.591986656188965
2.3172194957733154	4.003456115722656
2.3146562576293945	5.010633945465088
2.0737247467041016	3.7502713203430176
1.9476556777954102	2.8502631187438965
1.4287896156311035	1.0438644886016846
1.2195804119110107	0.9538929462432861
1.544215202331543	1.3106169700622559
1.4852490425109863	1.3936256170272827
1.376356601715088	1.56804621219635
1.934554100036621	1.7334420680999756
2.317092180252075	3.0193750858306885
2.7003111839294434	3.4950451850891113
2.0088698863983154	4.479526996612549
1.5742664337158203	1.166163444519043
1.602299451828003	1.2475420236587524
1.5212717056274414	1.1547539234161377
1.476271629333496	1.0371187925338745
1.6677241325378418	1.194745421409607
1.7464768886566162	1.3230515718460083
1.2764562368392944	0.8922392725944519
1.2097997665405273	0.8739439845085144
1.4497573375701904	0.9577130079269409
1.3903594017028809	0.8703750371932983
1.3389790058135986	1.2104010581970215
1.6577060222625732	1.3477783203125
1.8689186573028564	2.2323431968688965
1.9117352962493896	2.1803271770477295
1.291445016860962	0.8054609894752502
1.3991265296936035	0.9456112384796143
1.2582905292510986	0.7509505748748779
1.2721387147903442	0.8696691989898682
1.2017390727996826	1.1321935653686523
1.5543899536132812	1.7107539176940918
1.2452752590179443	2.013906717300415
1.3154642581939697	0.8141821622848511
1.3061931133270264	0.7344273924827576
1.2519614696502686	0.9351379871368408
1.326819658279419	1.0702452659606934
1.306548833847046	1.4756571054458618
1.6473109722137451	1.8467504978179932
1.7699391841888428	2.0873544216156006
2.1211371421813965	2.308382272720337
1.150320291519165	0.9945676922798157
1.1625003814697266	1.006798505783081
1.2901908159255981	0.9896675944328308
1.1822915077209473	1.0153425931930542
1.3008787631988525	0.8882074356079102
1.0799579620361328	0.9292131066322327
1.4042613506317139	0.7665529251098633
1.530106544494629	0.6185131072998047
1.8752717971801758	0.7471528649330139
2.413820743560791	1.6726181507110596
2.921743154525757	2.423647165298462
3.5257506370544434	3.328848123550415
3.6674389839172363	4.4778642654418945
1.3503694534301758	0.622290849685669
1.2743797302246094	0.7849979400634766
1.1584384441375732	0.5824289321899414
1.1462253332138062	0.58113694190979
1.4102450609207153	0.770077109336853
1.8858563899993896	0.9306010603904724
1.966634750366211	1.037662386894226
2.3008763790130615	1.2011809349060059
1.055419921875	0.5925539135932922
0.9534398913383484	0.7386963367462158
1.0773084163665771	0.621046245098114
0.8614938259124756	0.5839986801147461
0.9505214691162109	0.5677309036254883
0.9923576712608337	0.56769859790802
1.1508638858795166	0.6858472228050232
1.3036502599716187	0.8863930106163025
0.8205437064170837	0.6158040761947632
0.9262584447860718	0.7256383299827576
0.823226809501648	0.6104040145874023
0.8383288383483887	0.6629979014396667
0.9205689430236816	0.6173093914985657
0.9528064727783203	0.5822963714599609
1.0218186378479004	0.7932643294334412
0.9427855014801025	0.8339305520057678
0.7822207808494568	0.6355682015419006
0.7813034653663635	0.7022424340248108
0.790138840675354	0.681006133556366
0.8656758069992065	0.7884344458580017
1.0638189315795898	0.7893252968788147
1.201277732849121	0.8720540404319763
1.530761957168579	1.15402352809906
1.3604331016540527	0.9913690090179443
0.8777585029602051	1.1937909126281738
1.095085620880127	2.107410192489624
0.9077821373939514	0.6500617861747742
1.0559649467468262	0.7213571071624756
1.0960967540740967	0.8339818120002747
1.0678074359893799	0.7870972752571106
0.9996710419654846	0.7273133397102356
1.1327581405639648	0.8600348234176636
1.029780626296997	0.791890025138855
1.097947597503662	0.8600336909294128
1.0194520950317383	0.9579220414161682
1.4500935077667236	1.0006334781646729
1.483217477798462	1.3770745992660522
1.6933188438415527	1.3702012300491333
1.3234597444534302	1.0205934047698975
1.3365414142608643	1.165531873703003
1.3403630256652832	0.993118166923523
1.5696947574615479	1.2141321897506714
1.7888593673706055	1.3094011545181274
1.485670804977417	0.8564156889915466
1.2146475315093994	0.7505596280097961
1.2521729469299316	0.5596048831939697
1.1546019315719604	0.681047260761261
1.1682554483413696	0.5634238123893738
1.2717759609222412	0.5735684633255005
1.4321708679199219	0.6218979954719543
1.2970197200775146	0.7242481112480164
1.3935155868530273	0.7849926352500916
1.4736480712890625	0.9815593957901001
1.15995454788208	0.5562737584114075
1.2042531967163086	0.5734966993331909
1.2448749542236328	0.5518054366111755
1.4386699199676514	0.6024227142333984
1.544292688369751	0.7796153426170349
1.496936321258545	0.765573263168335
1.3748736381530762	0.6025373339653015
1.2492809295654297	0.5181567072868347
1.1907804012298584	0.5554700493812561
1.317418098449707	0.5378995537757874
1.3717052936553955	0.5529537796974182
1.6063599586486816	0.708723783493042
2.067528247833252	0.9436197876930237
2.6463263034820557	1.133151888847351
1.6399593353271484	1.1699788570404053
1.3965858221054077	0.5683301687240601
1.4731848239898682	0.6545483469963074
1.2637500762939453	0.5483136773109436
1.2966618537902832	0.5796525478363037
1.7380833625793457	0.6879712343215942
2.4443135261535645	0.8642596006393433
1.914719820022583	1.3784310817718506
2.587552070617676	1.2808160781860352
1.2571226358413696	0.6179901957511902
1.2602765560150146	0.720822274684906
1.0338194370269775	0.5627946257591248
1.110875129699707	0.5577229261398315
1.121457576751709	0.6189597845077515
1.1451611518859863	0.6739045977592468
1.1254374980926514	0.7298338413238525
0.9728067517280579	0.48380327224731445
0.9929613471031189	0.45964515209198
1.1483986377716064	0.4889553189277649
1.0732712745666504	0.49298539757728577
1.3137625455856323	0.5936622023582458
1.422701120376587	0.6661503314971924
1.8433992862701416	0.6090216040611267
2.0627989768981934	1.01409113407135
2.3448405265808105	1.0692787170410156
1.037785530090332	0.47744303941726685
0.983394205570221	0.6710630059242249
1.0053684711456299	0.4235316216945648
1.008664608001709	0.4539433419704437
1.0873334407806396	0.46672990918159485
1.0218725204467773	0.5153250694274902
1.0598504543304443	0.5223447680473328
0.9756253361701965	0.49703601002693176
0.9955301880836487	0.520857572555542
1.0454950332641602	0.578247606754303
1.1278505325317383	0.6541099548339844
1.1276295185089111	0.7355063557624817
1.3396090269088745	0.9882004261016846
1.190443754196167	0.7394818663597107
1.0787973403930664	0.5846564769744873
1.1624596118927002	0.6619470715522766
1.2197349071502686	0.5927271842956543
1.3321621417999268	0.5621321797370911
1.2763128280639648	0.6065599918365479
1.2238311767578125	0.6407862305641174
1.284195899963379	0.7281064987182617
1.4369103908538818	0.7558066248893738
1.5765435695648193	0.821150004863739
1.6507582664489746	0.9191831350326538
1.9788727760314941	1.127502679824829
1.878100872039795	1.3561302423477173
2.302095413208008	1.300524353981018
1.6911025047302246	0.8315032720565796
1.634903907775879	0.8515156507492065
1.7953736782073975	0.9214900732040405
2.129652738571167	0.8825339078903198
3.0649447441101074	1.111366868019104
2.9049594402313232	1.1999845504760742
2.6155996322631836	0.9502962231636047
2.1554341316223145	0.9327546954154968
2.420102834701538	0.9808433651924133
2.496443271636963	1.0178030729293823
2.7730743885040283	1.0919348001480103
3.31379771232605	1.4221216440200806
3.342128038406372	1.4806925058364868
3.5263919830322266	2.578385353088379
3.804297924041748	1.8925501108169556
2.3090615272521973	1.0239681005477905
2.5082173347473145	1.198377013206482
2.1796586513519287	1.0240784883499146
2.1791744232177734	1.0700740814208984
2.410403251647949	1.1241573095321655
2.871568202972412	1.4325246810913086
3.293057441711426	1.8980499505996704
2.8091061115264893	1.650283694267273
2.264270305633545	1.0839773416519165
2.0757715702056885	1.0794841051101685
2.3024659156799316	1.1925687789916992
2.172245979309082	1.3248302936553955
2.4666662216186523	1.5728626251220703
2.736576795578003	1.9249855279922485
3.008244514465332	2.1238067150115967
3.505723476409912	2.766418695449829
3.2845301628112793	2.3880810737609863
2.271714210510254	1.350774884223938
2.5499281883239746	1.8648161888122559
2.477688789367676	1.0407862663269043
2.2332112789154053	1.009200096130371
2.8847768306732178	1.118517279624939
2.9151079654693604	1.2525502443313599
3.0852437019348145	1.8307185173034668
3.2269206047058105	1.9766008853912354
3.1419806480407715	1.657320261001587
2.8934338092803955	1.7997522354125977
2.9016566276550293	1.9628167152404785
3.0878894329071045	1.7449618577957153
2.2055752277374268	0.8895798325538635
2.1496243476867676	0.7922776937484741
2.250479221343994	1.0760618448257446
2.015474557876587	0.9174272418022156
2.056914806365967	1.0962568521499634
1.889573097229004	1.1558822393417358
1.7400448322296143	1.153714656829834
1.8383235931396484	1.3204350471496582
2.3079192638397217	1.4386857748031616
2.3563740253448486	1.4570279121398926
2.207066059112549	1.2968734502792358
2.0584781169891357	0.9487205147743225
2.192864179611206	1.1122146844863892
1.8946704864501953	0.8334911465644836
2.0486106872558594	0.904269814491272
2.30759334564209	0.9653924107551575
2.2820756435394287	0.9466202259063721
1.312974214553833	0.8150022625923157
1.2713775634765625	0.7583183646202087
1.7722275257110596	0.8820942044258118
1.4995696544647217	0.7447730898857117
1.9150619506835938	0.731691300868988
1.416811227798462	0.7238178849220276
1.3695042133331299	0.8710877299308777
1.221473217010498	0.6900352239608765
1.3441557884216309	0.6177830100059509
1.1559836864471436	0.6700505614280701
1.1106164455413818	0.8987156748771667
1.1438043117523193	0.5883305072784424
1.1528222560882568	0.5389158725738525
1.1110689640045166	0.7158147096633911
1.1374437808990479	0.7175251841545105
1.539933681488037	1.1681644916534424
0.9974092841148376	0.4494323134422302
1.0408909320831299	0.4854724705219269
1.0263638496398926	0.5147066116333008
1.035334587097168	0.4423731565475464
1.058342695236206	0.509072482585907
1.0540940761566162	0.650872528553009
1.1257967948913574	0.5267831683158875
0.996895432472229	0.5108771324157715
1.0424363613128662	0.5996376872062683
1.002720594406128	0.6526343822479248
1.1040494441986084	0.7775043249130249
1.439758062362671	0.818610668182373
1.5858368873596191	0.8857088088989258
1.563913345336914	1.056704044342041
2.063953399658203	1.28713059425354
2.646812677383423	1.3949223756790161
1.1826887130737305	0.8801863193511963
1.225637674331665	1.0483670234680176
1.0810520648956299	0.9464136362075806
1.247532844543457	0.9727546572685242
1.332504391670227	0.9615418910980225
1.0671679973602295	1.0008914470672607
1.4429354667663574	0.9633985161781311
1.4925339221954346	0.9466396570205688
1.518094778060913	1.1270636320114136
1.769256353378296	1.0528031587600708
1.9733710289001465	1.3396923542022705
1.7577342987060547	1.5019376277923584
1.6616528034210205	1.3763890266418457
1.8831002712249756	1.4194732904434204
1.295998215675354	0.9228532314300537
1.5943267345428467	1.0419902801513672
1.2990872859954834	0.7787981033325195
1.4945664405822754	0.8888508081436157
1.5903351306915283	1.089605450630188
1.9612643718719482	1.3290433883666992
2.5740561485290527	1.2936841249465942
2.9700140953063965	2.2997219562530518
3.1744983196258545	3.5116312503814697
3.3395605087280273	4.191738605499268
3.083956718444824	4.778277397155762
1.494917869567871	0.8992272615432739
1.2594335079193115	1.0791268348693848
1.6939599514007568	1.0389431715011597
1.6269681453704834	1.130318522453308
1.9634699821472168	1.348692774772644
2.404655933380127	1.4231370687484741
2.121725082397461	2.2581934928894043
3.949284553527832	2.4831156730651855
3.968858003616333	3.3761136531829834
1.8951985836029053	1.3882144689559937
2.1238105297088623	1.7233320474624634
1.9168314933776855	1.4425828456878662
2.286013126373291	1.6683622598648071
2.418931722640991	1.8478745222091675
2.9016714096069336	2.2680721282958984
3.059077024459839	3.137507915496826
3.443073034286499	3.767756462097168
3.399853229522705	4.396239280700684
2.5602080821990967	1.7231265306472778
2.3240702152252197	1.6085964441299438
2.7500295639038086	1.944139003753662
3.484037160873413	2.0932748317718506
3.592243194580078	2.584296464920044
4.130739688873291	3.117640972137451
3.029550075531006	1.870904803276062
3.4331071376800537	2.1687135696411133
3.4799530506134033	1.5941574573516846
2.6328020095825195	1.7638349533081055
2.5117835998535156	1.5327197313308716
2.5440707206726074	1.809264063835144
2.051888942718506	1.3063321113586426
1.7768874168395996	1.2235260009765625
2.321586847305298	1.2796107530593872
2.3051271438598633	2.128824472427368
3.158017635345459	2.5940134525299072
3.744670867919922	3.543687582015991
3.1408097743988037	2.5726864337921143
1.7990925312042236	1.0956530570983887
1.8090777397155762	1.1369678974151611
1.6525516510009766	1.0476435422897339
1.3890101909637451	0.9921315908432007
1.574251413345337	1.1039981842041016
1.7159960269927979	1.2506769895553589
1.421389102935791	1.4010816812515259
1.8050532341003418	1.6030319929122925
1.2603871822357178	0.8187904953956604
1.299511194229126	0.8553389310836792
1.406207799911499	0.751610279083252
1.2504634857177734	0.7304162979125977
1.3461867570877075	0.8908793926239014
1.4454872608184814	1.0169382095336914
1.539855718612671	1.120254397392273
1.792734146118164	1.3901973962783813
1.768540382385254	1.6458752155303955
1.8837199211120605	2.177072286605835
1.927187442779541	1.511920690536499
1.5571589469909668	1.1982816457748413
1.1621685028076172	0.6459965109825134
1.049426794052124	0.6615316271781921
1.090728998184204	0.6835018396377563
1.1071559190750122	0.7221524715423584
1.1303786039352417	0.8245528340339661
1.2394962310791016	0.7885774970054626
1.4495649337768555	0.8587645292282104
1.4708659648895264	0.9160492420196533
1.623061180114746	0.8678194880485535
1.4966282844543457	0.9397629499435425
1.3500908613204956	0.9272406697273254
1.2414815425872803	0.8382943272590637
1.008059024810791	0.698320209980011
0.9926666021347046	0.7937427163124084
0.9761924147605896	0.70900958776474
0.9170159101486206	0.7000020146369934
1.0275059938430786	0.9747880101203918
1.0578906536102295	1.009382724761963
0.921634316444397	0.680151104927063
0.9101412892341614	0.7376410961151123
0.9634851813316345	0.5623037219047546
0.9545229077339172	0.5704864263534546
0.9743947982788086	0.5667575597763062
1.042396068572998	0.5457563400268555
0.9936537146568298	0.4734826982021332
1.1949834823608398	0.5777266025543213
1.030722975730896	0.5915600657463074
0.9588632583618164	0.7061342597007751
0.9642877578735352	0.6254909038543701
1.0028855800628662	0.7080510258674622
1.1797332763671875	0.7682577967643738
1.377741813659668	1.0053304433822632
2.3392086029052734	1.295966386795044
2.3158254623413086	2.4022469520568848
2.462123155593872	1.658695936203003
1.0689783096313477	0.6815148591995239
1.015389323234558	0.7165536880493164
1.0724260807037354	0.7055873274803162
1.1656743288040161	0.8668419122695923
1.340094804763794	0.8767067193984985
1.2941112518310547	0.837590754032135
1.4292018413543701	0.9926735758781433
1.6823110580444336	1.1472959518432617
1.9194066524505615	1.215749740600586
1.2991901636123657	1.03731369972229
1.212129831314087	1.2866672277450562
1.3768861293792725	1.0699262619018555
1.6874756813049316	1.2830005884170532
1.9492456912994385	1.4338629245758057
2.3535091876983643	1.4586646556854248
1.9241456985473633	1.351258397102356
1.899613380432129	1.1580455303192139
1.733928918838501	1.608872890472412
1.5601398944854736	1.3489526510238647
1.855701208114624	1.4796875715255737
1.771366834640503	1.357809066772461
2.0207748413085938	1.3901818990707397
2.0938777923583984	1.2336602210998535
2.4390764236450195	1.3602930307388306
1.6791605949401855	1.1197490692138672
1.7108783721923828	0.9943357110023499
2.062859535217285	1.0112534761428833
2.796633720397949	1.992920160293579
3.8627147674560547	2.4505529403686523
4.38518762588501	2.3325908184051514
3.9100100994110107	3.505002498626709
1.216315507888794	0.8070942759513855
1.0766645669937134	0.9869509339332581
1.3679022789001465	0.8656708598136902
1.3239295482635498	0.8019964098930359
1.2701693773269653	0.9620936512947083
1.4110116958618164	0.9753550887107849
1.7152748107910156	1.2348181009292603
2.3902602195739746	1.4181567430496216
2.5973148345947266	1.7128702402114868
2.547191858291626	1.8881568908691406
2.653306245803833	2.092869520187378
1.3078522682189941	0.861224889755249
1.4276278018951416	1.0259737968444824
1.154953956604004	0.7394472360610962
1.1812989711761475	0.8057787418365479
1.251171350479126	0.9298409819602966
1.7364246845245361	1.1503437757492065
2.272082805633545	1.3669439554214478
3.2466964721679688	2.1551778316497803
3.4899468421936035	1.875558853149414
1.033787488937378	0.6770686507225037
0.9937890768051147	0.5693953633308411
0.9566681981086731	0.8267409801483154
1.0025067329406738	0.8873311877250671
1.2480003833770752	0.9675287008285522
1.5197360515594482	0.9433042407035828
1.7394840717315674	1.0931193828582764
1.912177324295044	1.1376603841781616
1.904773235321045	0.9369063377380371
1.7888922691345215	0.896382212638855
1.6370658874511719	0.8271473050117493
1.1769053936004639	0.7772983908653259
1.2620633840560913	0.8191512823104858
1.4750938415527344	0.8684256672859192
1.0150928497314453	0.8828877210617065
1.141265869140625	1.0348169803619385
1.0261635780334473	0.8294222354888916
1.1245481967926025	0.9119527339935303
1.1558279991149902	0.9059314131736755
1.34248948097229	0.9467718601226807
1.1787842512130737	0.7566945552825928
1.218355417251587	0.9143180847167969
1.5819447040557861	1.1452659368515015
1.704162359237671	1.3975163698196411
1.4469432830810547	1.2695592641830444
1.5137782096862793	1.3476781845092773
1.1683039665222168	1.0546226501464844
1.0817523002624512	1.0001555681228638
1.311763048171997	1.3270511627197266
1.4091212749481201	1.3926080465316772
1.6180014610290527	1.550054907798767
1.7143290042877197	1.152669906616211
2.170032501220703	1.268317699432373
2.720950126647949	1.8686199188232422
3.2279295921325684	1.986444354057312
1.329819917678833	1.40961754322052
1.2813849449157715	1.4020766019821167
1.448279619216919	1.5687283277511597
1.6527166366577148	1.805335283279419
1.8153071403503418	2.2076869010925293
2.0757174491882324	1.3838791847229004
2.508418560028076	1.4777805805206299
2.4952173233032227	0.9795896410942078
2.7881877422332764	1.3523887395858765
2.5732061862945557	2.102550745010376
2.778702735900879	1.949156641960144
1.5915062427520752	1.6998486518859863
1.6456711292266846	1.7239247560501099
1.7224948406219482	1.7830251455307007
2.4918909072875977	1.8492095470428467
3.419778347015381	2.2073919773101807
3.7820239067077637	3.12449049949646
3.5995030403137207	5.123085975646973
3.665452480316162	5.6642632484436035
2.0785303115844727	1.5410434007644653
2.2852227687835693	1.693564534187317
1.9503753185272217	1.180068016052246
2.0099430084228516	1.0366263389587402
1.7089366912841797	0.9064748287200928
1.494568109512329	0.889511227607727
1.4486544132232666	0.9624940156936646
1.303086280822754	0.8666315078735352
1.2999236583709717	0.7714540958404541
1.448490858078003	0.8293856382369995
1.3742485046386719	0.8800999522209167
1.3575801849365234	0.7305749654769897
1.259680986404419	0.9197587966918945
1.3759493827819824	1.1613664627075195
1.1071336269378662	0.8390114307403564
1.1042990684509277	0.9295970797538757
1.2806611061096191	1.0833806991577148
1.4395440816879272	1.2959645986557007
1.2498629093170166	1.2016407251358032
1.55995774269104	1.3607802391052246
0.977020800113678	0.761570394039154
0.9798896312713623	0.8577857613563538
1.0292153358459473	0.6071548461914062
0.9629641175270081	0.542544424533844
0.9062763452529907	0.6230533719062805
1.3305284976959229	0.7185285687446594
1.3975856304168701	1.1655055284500122
1.109428882598877	0.8758838772773743
1.0135810375213623	0.657353937625885
1.1910264492034912	0.7214453816413879
1.198051929473877	0.685671865940094
1.0444846153259277	0.816802978515625
1.1296031475067139	0.8748160600662231
1.1353042125701904	1.005034327507019
1.2137043476104736	0.9146806597709656
1.0957276821136475	0.9864985942840576
1.1905486583709717	0.897556722164154
1.26537024974823	0.9417842030525208
1.5529365539550781	1.0642895698547363
2.044027090072632	1.2448080778121948
2.1413567066192627	1.5099263191223145
2.2696614265441895	1.484350562095642
1.2011277675628662	0.8442962765693665
1.2263672351837158	0.8439117670059204
1.180550456047058	0.888963520526886
1.2807703018188477	0.8843170404434204
1.7330386638641357	0.9149269461631775
2.0395994186401367	1.0637160539627075
2.2453277111053467	1.0243252515792847
2.252044916152954	1.7346247434616089
2.0760624408721924	2.271453619003296
1.149195909500122	0.6948379874229431
1.1376938819885254	0.7216870188713074
1.1853249073028564	0.5881633162498474
1.0928301811218262	0.5169761180877686
0.990163266658783	0.53749680519104
1.1107817888259888	0.6309465765953064
1.0812954902648926	0.5150623321533203
1.0482137203216553	0.6003251075744629
1.0755696296691895	0.5651587843894958
1.0224390029907227	0.527681291103363
1.0311899185180664	0.6518307328224182
1.0429714918136597	0.5611149668693542
1.041922688484192	0.6420490741729736
1.1026558876037598	0.6568418145179749
1.0036954879760742	0.7317236065864563
1.1040171384811401	0.6829738616943359
1.3286113739013672	0.7221653461456299
1.48343825340271	0.8468158841133118
2.1541969776153564	1.1402099132537842
2.227344274520874	1.560899257659912
2.393228530883789	1.90730881690979
1.1778547763824463	0.7005406618118286
1.31336510181427	0.8078511953353882
1.1780004501342773	0.6396254897117615
1.0749998092651367	0.7216533422470093
1.1958286762237549	0.7944656610488892
1.5488996505737305	1.1409366130828857
1.8058969974517822	1.1774423122406006
2.3748133182525635	0.9979028105735779
2.407907247543335	0.9162376523017883
2.4952468872070312	0.951854944229126
2.7138490676879883	1.0538283586502075
1.0799615383148193	0.6937559843063354
1.1112549304962158	0.8419392704963684
1.0294866561889648	0.647649347782135
1.021193265914917	0.7040106058120728
1.0204370021820068	0.7440710663795471
1.1027655601501465	0.8131750822067261
1.2811118364334106	1.4503459930419922
1.3277733325958252	1.2874959707260132
1.0638436079025269	0.6728357076644897
1.0708541870117188	0.7706921100616455
1.065279483795166	0.6984490156173706
1.2354412078857422	0.7059967517852783
1.2611565589904785	0.8037752509117126
1.6038272380828857	1.1391087770462036
2.701093912124634	1.45395028591156
2.9387311935424805	2.2312095165252686
2.918525218963623	3.185304641723633
3.314725875854492	3.5821220874786377
2.5601541996002197	4.194633483886719
1.4024105072021484	0.7116581201553345
1.3318233489990234	0.7566971778869629
1.4196668863296509	0.8595004081726074
1.4967083930969238	1.1028729677200317
2.0539591312408447	1.447680115699768
2.277738332748413	2.4758970737457275
3.046544075012207	2.9486336708068848
2.85136079788208	4.1755170822143555
2.828220844268799	2.927729845046997
1.7625973224639893	1.2430059909820557
1.8609888553619385	1.6732105016708374
1.4838902950286865	1.0481358766555786
1.7488987445831299	1.0551477670669556
2.134650945663452	1.1259784698486328
2.893549680709839	1.712876319885254
2.9621198177337646	2.4490854740142822
4.036543846130371	3.3554747104644775
3.3116071224212646	3.2822113037109375
1.9178531169891357	0.9355186223983765
1.7059664726257324	0.9975085258483887
1.4653499126434326	0.7949808239936829
1.4960081577301025	0.8397666215896606
1.416210412979126	0.8731948733329773
1.593031883239746	0.8448514342308044
1.5907351970672607	0.9866993427276611
1.7048437595367432	1.0472493171691895
1.8538150787353516	1.0195947885513306
2.1330349445343018	1.1796542406082153
1.6908087730407715	1.0267728567123413
1.510267972946167	0.9239842891693115
1.1177406311035156	0.8567782044410706
0.9573941826820374	0.9426451921463013
1.3464820384979248	0.9019647240638733
1.26615309715271	0.8910921216011047
1.2854061126708984	0.9059692621231079
1.4773173332214355	1.2112349271774292
1.2320301532745361	0.7157915234565735
1.2644295692443848	0.8693839907646179
1.3455736637115479	1.0449330806732178
1.8743577003479004	0.821625292301178
2.288128137588501	1.4070438146591187
1.6670470237731934	1.1639645099639893
1.5142731666564941	1.118991494178772
1.800210952758789	1.558643102645874
1.3485674858093262	1.2749168872833252
1.546161413192749	1.6930218935012817
1.77595853805542	1.8194588422775269
2.026376962661743	3.0715172290802
1.652825117111206	2.2533841133117676
