# Supplementary material for: MISATO: machine learning dataset of protein–ligand complexes for structure-based drug discovery
Source: Nat Comput Sci. 2024 May 10;4(5):367–78. doi: 10.1038/s43588-024-00627-2 (PMC11136668; doi:10.1038/s43588-024-00627-2)
Supplement: Supplementary file 9 — Statistical source data for Fig. 6. [file 43588_2024_627_MOESM9_ESM.zip]

Archive with 6 entries (6 files):
- Figure6/6a.txt
- Figure6/6b.txt
- Figure6/6c.xlsx
- Figure6/6d.csv
- Figure6/6d_2vqz.pdb.txt
- Figure6/6e_nmr.csv
