# Supplementary material for: MISATO: machine learning dataset of protein–ligand complexes for structure-based drug discovery
Source: Nat Comput Sci. 2024 May 10;4(5):367–78. doi: 10.1038/s43588-024-00627-2 (PMC11136668; doi:10.1038/s43588-024-00627-2)
Supplement: Supplementary file 9 — Statistical source data for Fig. 6. [file 43588_2024_627_MOESM9_ESM.zip › Figure6/6a.txt]

0.6377576238958742    mean MISATO dynamic and QM features
0.5003421648576861    mean MISATO curation
0.5022585831140584    mean Not curated
0.5109413489152652    mean Vina
0.8938091985413585    MISATO dynamic and QM features
0.8200625649983422    MISATO curation
0.823012430340063    Not curated
0.4985272427507907    Vina
0.7713083389439549    MISATO dynamic and QM features
0.4819562042207889    MISATO curation
0.50839364702341    Not curated
0.7398429162218167    Vina
0.4472279070219707    MISATO dynamic and QM features
0.40966076283212516    MISATO curation
0.16100204652790942    Not curated
0.43252921650223203    Vina
0.4324866310160428    MISATO dynamic and QM features
0.26036096256684493    MISATO curation
0.4100935828877006    Not curated
0.27941176470588236    Vina
0.6439560439560439    MISATO dynamic and QM features
0.5296703296703297    MISATO curation
0.6087912087912088    Not curated
0.6043956043956044    Vina
