# Supplementary material for: MISATO: machine learning dataset of protein–ligand complexes for structure-based drug discovery
Source: Nat Comput Sci. 2024 May 10;4(5):367–78. doi: 10.1038/s43588-024-00627-2 (PMC11136668; doi:10.1038/s43588-024-00627-2)
Supplement: Supplementary file 9 — Statistical source data for Fig. 6. [file 43588_2024_627_MOESM9_ESM.zip › Figure6/6b.txt]

0.7143324942152719
0.7006778716036623
0.76123059072083
0.6425442249571962
0.6936913184596298
0.6764837144912609
0.6837147009162826
0.6481527401259327
0.6293634578050114
0.6874581076320476
0.5685636482323432
0.5209859588550843
0.4953293454283752
0.6284362286577843
0.6032778114764646
0.5798520779262042
0.6249774709548223
0.6140980252499455
0.6063381604473563
0.676598320904756
0.6659400535517572
0.5790023043936502
0.4023062535392621
0.7009654183171181
0.5746948046094758
0.4938733571129207
0.6979243771949006
0.6762717878767337
0.5054220566132693
0.46194879152029633
0.52347658671039
0.5347404904321519
0.4426136905736125
0.6626552822712912
0.6365975990271787
0.6197768854260394
0.7075231061000873
0.6490756239055958
0.46271251190830603
0.7333566894601282
0.7111941294028973
0.691035576396601
0.7393400584814115
0.6732419807687351
0.6868714759278689
0.654843225284184
0.730305176419751
0.7295737205634901
0.7087477798104637
0.7195775875606414
0.5823075835941383
0.6808002951774773
0.6313420319312182
0.7037270381301277
0.7389280834173328
0.6909353383313747
0.6929390894709021
0.6925053202418454
0.7311846351370155
0.7412861603932457
0.6689564996993961
0.7086512525529554
0.6221759108615559
0.8109893572756284
0.6938651805386821
0.5979545955849362
0.5424254016862827
0.5415681279716443
0.6665174892019827
0.7497775764234281
0.6303283982972984
0.7178657531833421
0.822899853166657
0.34504387357224636
0.691402995494987
0.6661446368970938
0.5492436551192393
0.6128553818382163
0.6402235007736828
0.3113342436285831
0.610672398364991
0.6437364815436857
0.682987213645865
0.5943924635514263
0.7702369120654147
0.7876199341850229
0.48470724863770653
0.5702562823747015
0.51339566789296
0.9249889282454731
0.7625148756743045
0.6851689243835202
0.6193642654822602
0.7586553281167895
0.5699025920807758
0.7000366136364469
0.643619372478492
0.6797859165262765
0.6389830537912925
0.5631025294350028
0.5888417848891454
0.6310498326394398
0.6509692526159663
0.6169251347219835
0.6044108758254871
0.508186301174741
0.5421209821654016
0.6245609857915589
0.5894935752772348
0.6505707634534514
0.48764035562969205
0.511618128589226
0.43293905844678915
0.695122519978916
0.6455323799773093
0.6094169752803154
0.6215705640366683
0.6750699445615422
0.6304182721270547
0.5261439003249134
0.4885060313184688
0.5173160093813065
0.5178121409851659
0.5366528066476741
0.5619154403910767
0.35152352784785973
0.5601821932042448
0.4038206773437192
0.39100691236873314
0.5622823485806387
0.6230993774568535
0.6988216626457027
0.43967759178460164
0.6254977364280258
0.603913738241683
0.7175196783623392
0.7293403703730587
0.48088690164092485
0.6318183683742958
1.3468384011807034e-16
0.3214168772323671
0.4509121641898044
0.5573266083680232
0.6728854779848419
0.7162455630523057
0.5092675676104899
0.44229493881496995
0.5861984968823107
0.6307501256345212
0.6342773267375211
0.45083342020529193
0.600946079985683
0.6305918310465826
0.6370816468386137
0.5842135147788267
0.5148112803884217
0.6122507941839659
0.6708122675138481
0.8066247463305831
0.7504062922929664
0.6557289681049734
0.68123398322888
0.6281005840887572
0.40252581310527846
0.6560364071985663
0.6425514065519116
0.6868070297192324
0.6299429776976011
0.7274719291254517
0.6977542877378542
0.6817718022022806
0.6685846829307953
0.6637011362713751
0.7252817541186012
0.34309979308698363
0.7995151777497095
0.5081094150601747
0.3942158510819869
0.6311434159108581
0.7778591845395892
0.5527696910550783
0.50622057018162
0.7409716439149665
0.4719099953992139
0.7036812889096279
0.4473505779794315
0.472984206548284
0.530437289425881
0.5646990670197497
0.4796010148494026
0.6245022590737721
0.5636522663721641
0.948147830442953
0.5745327695593125
0.6156151069957506
0.5264844272879032
0.7168135717674088
0.46758471952975933
0.4352519594464089
0.5063030815726886
0.6736997059169678
0.530143076992531
0.5567257162586087
0.5560246312313181
0.4560063620297457
0.6738107488106917
0.6685328235421565
0.6104596292736187
0.5543108270075136
0.5006252983832113
0.6414335357916305
0.5808080354553271
0.6339436401823875
0.5477395488894229
0.5818741547815481
0.40814829115782286
0.555742249372575
0.43760245415751065
0.6629596381661035
0.5812226055345521
0.5356368961901913
0.5182443215671484
0.5769809992221575
0.7898086916763404
0.680642273520148
0.7172696209741388
0.6830973947418748
0.6939354336026692
0.6671357676552953
0.7179041761798013
0.5838001736564303
0.44260293079094476
0.6490645440265987
0.3740325355835692
0.5416148082964065
0.3086915955134927
0.47586856474352657
0.47288060062740317
0.6493637304357965
0.6515174067391791
0.7372008997840677
0.48839669913314754
0.535469684019609
0.6673906675071638
0.6098475539858603
0.6996807619617534
0.5314921930418849
0.5098511108141839
0.5065870231008704
0.6633676652024457
0.40552358540061245
0.5344310176914365
0.5918361631018044
0.5774617449736498
0.4151327176565373
0.5107123627574988
0.5417547355600609
0.6594512647877682
0.666850555337586
0.690762450241043
0.6955258057342971
0.6359058509682565
0.576458210072658
0.5770681475946406
0.5779415425228822
0.527079028630365
0.7465824446370569
0.7123012031595645
0.5854416831926613
0.6168575913434446
0.6655225597934171
0.6639436083795942
0.549602789678988
0.5699143779589326
0.6215090190864002
0.5421675732866658
0.4302973332587203
0.5750661410383874
0.6520991180331938
0.7708415885681542
0.4520339512350106
0.6515760901872748
0.5213484100346661
0.599865347330221
0.6750889169627354
0.598428924540212
0.45261999519205964
0.6549873017139906
0.48453667142081697
0.5478941776221599
0.31959057810549346
0.3611876501497012
0.5073706070657682
0.6992312036534031
0.6675287328853523
0.5638474706651485
0.2990037737369028
0.4450857336802289
0.4391861094394198
0.27440034644834255
0.6816911868526093
0.7376798610569317
0.5705719700047215
0.6342572536386027
0.6784790123584652
0.5810718878981296
0.6433713528121434
0.32835649782415177
0.5302070709811723
0.7652930211251656
0.6203591040759832
0.5273984490560285
0.6121737922882445
0.7000773185857675
0.6219897261764451
0.5038959543873262
0.7061727323129421
0.7252484295498433
0.391003686574007
0.5395497954593507
0.7174788702501775
0.545477260579299
0.6320986657521055
0.5617484636345341
0.6304082370745467
0.48550587707030685
0.5447296713836438
0.4785102243044142
0.4619606286890383
0.5555625769685981
0.4676515319214953
0.6097440610662873
0.5788905097769911
0.7863761457877518
0.6630866607045494
0.650908208145283
0.6514543993144929
0.49888413542006144
0.664920296778742
0.7444640017055254
0.6063920987116602
0.5283605271204335
0.7574617618021816
0.775216203503216
0.5515809994068333
0.6016002709336603
0.6786139694946207
0.5540252262801942
0.4870669433665825
0.5592094097123155
0.6240332362192043
0.6516550917642838
0.41826639786641595
0.5882585739514707
0.6792364663093667
0.6855237852709621
0.5803506388945943
0.5968013515978798
0.6200440163410086
0.6724819544425956
0.7474185587078328
0.6119867311521768
0.5302380426715942
0.7190857151175328
0.6911662507942389
0.5519775299184982
0.5473147834184087
0.7471278904605237
0.6315920740935764
0.679772322272326
0.6540131381282169
0.6356000783625938
0.7017453677819514
0.48824361479605993
0.46360222941211676
0.45767935536572957
0.45450173167103913
0.6050819942208724
0.415739462004073
0.6890661211848763
0.6359023538562908
0.37432496063068516
0.3514320082504327
0.5858035305930459
0.342119289639892
0.5407624933006755
0.6480194646196189
0.6100036884724382
0.611469587181075
0.5824478894407639
0.7164706570197603
0.5727773622840389
0.6028888375413993
0.5108865928271403
0.6327107147646492
0.5959624221955199
0.590187510923255
0.5182695339490059
0.3572378664829882
0.6375891113411329
0.29538556351232725
0.448164678424872
0.5731682478601139
0.6762906261682298
0.7060222659706963
0.5621219554974494
0.5832154666165025
0.6860694644705739
0.5978515263634449
0.5867971044584186
0.7222192526152118
0.6684912561726273
0.5457237355968847
0.6818024032014782
0.6957422750074381
0.6848358976713391
0.7516209435221515
0.6453292558565864
0.6642954047013377
0.7349109506038292
0.34653743339187626
0.605239764433536
0.6131832692549793
0.5997582551789777
0.6016547342880587
0.6454232196812838
0.6319361547276883
-0.09553973309521778
0.6194787907450158
0.6394768795761822
0.5410023206509688
0.49731136645879087
0.5748877365691564
0.5692504618911199
5.249167954055504e-18
0.7002262178990784
0.45674526379977803
0.6710598405563956
0.6952016138876945
0.7406031487422642
0.66913378812979
0.723591564772165
0.7378907474784718
0.5832867413552778
0.5906822718047703
0.5729054718557487
0.4978800131665806
0.6402300083167197
0.48632465902298777
0.6763726420633336
0.6659148402571076
0.7241832794382576
0.6393151464757088
0.5868392101860164
0.6195718066915394
0.5460690300743352
0.45034852276280213
0.45451692321778664
0.3684860789397175
0.4631142651168247
0.6878937109138963
0.49234839748700526
0.32806460664008114
0.41311476323580726
0.6531397666163494
0.522217301677668
0.7040476568756481
0.5810327529389797
0.6526931207047019
0.5538943753900876
0.5217513223599313
0.3604329130627601
0.49350589627921604
0.6685303769329768
0.5632671396227503
0.5800344386621162
0.3172949885000616
0.7143004600652301
0.7015561688128394
0.6958202472402754
0.5835065950975006
0.6568447287282702
0.7293265486519556
0.6264385549008551
0.6053618467711602
0.605267446487824
0.710210986388276
0.5598509457835155
0.6431104054277963
0.5337567983653835
0.5507020312962905
0.5529546039523572
0.5698781788568441
0.9192334532872991
0.7028080480830121
0.6847840463920759
0.7091412547768521
0.4584153408218978
0.722290656036194
0.6290447559784272
0.6525718718409298
0.6392796487417755
0.7190025382974219
0.694662358818052
0.708464697270287
0.5604097410717318
0.7028682387718226
0.6822359400595923
0.5754438648262264
0.6084014182001051
0.6634919173311253
0.7561636436818274
0.7269765635564737
0.18928075990230886
0.5762496727856508
0.4931061835129511
0.7097618360553605
0.6992568895682729
0.5311646084671044
0.521767279117554
0.5586492748216729
0.7143219716621396
0.7029905280976028
0.40893753108050224
0.6958857375398899
0.6031792741985741
0.4548971710003539
0.6781949025281128
0.674258517010428
0.7037821910119519
0.6313927153944741
0.48644891456182293
0.5033115720258026
0.34997614185113585
0.5502025523090238
0.6434308372167562
0.42596267469039567
0.5813818795162152
0.6853071229205453
0.6348112433633699
0.7326243379413921
0.7277484263016047
0.475385822919009
0.6178224590340561
0.4507645489200155
0.6963649814011823
0.5565398949579407
0.5013940034604752
0.7328519983315668
0.7412261057637094
0.40309035445352903
0.6086508766945826
0.6620292812617807
0.507799003731329
0.5494822058512422
0.7713415298739635
0.6847821510958686
0.5924040872557874
0.6535593736030871
0.5634854308116822
0.49317660834764143
0.5948198312272351
0.6304197393430895
0.6435336283193768
0.6956991537592482
0.5486705087412599
0.5236915161948875
0.5124646025143363
0.6593431233814194
0.6075564192100553
0.5315156590737905
0.7052838464676877
0.8087361121673674
0.5987968391486225
0.6583007634538985
0.6476646268845033
0.6403958222167333
0.5593496966537452
0.5737107377804789
0.604331038843151
0.6490535162725474
0.5814039033904027
0.36117663364865443
0.48613167966542203
0.49793584019744097
0.6582009708212704
0.5484977019299521
0.3371133468011292
0.3559922927851222
0.40992226136380105
0.3572668447030217
0.39194037278156163
0.33298422058572835
0.3792290748546848
0.5474009553139804
0.7337780096704005
0.614389178303533
0.5999274390277357
0.4158612794798119
0.6045024025740835
0.49779090425413924
0.5157039896977239
0.7208854309623333
0.5634214871136007
0.7313966985711867
0.7771272624963017
0.7090763790679316
0.6928554655367168
0.8014409246774651
0.5325438807936846
0.3688622437139986
0.6388325065804731
0.4902032218875407
0.6334502761987625
0.4803801622160429
0.44219856131331514
0.4575224314327259
0.5485887365821144
0.6353277745092678
0.6531193011565056
0.78205982462447
0.6119394071405054
0.5618586322737059
0.7104794185402016
0.6520620986549605
0.49968134786394697
0.6278214222650362
0.4390909460947043
0.6084711401387323
0.6261444154060462
0.4365251217547777
0.6473444012557229
0.5069734899392905
0.6070246851829487
0.6166922303249236
0.5420215412412527
0.6566331857769967
0.5596828233582954
0.35330000680581075
0.5314013540790844
0.5805224434325604
0.6020939775526909
0.5244302660797278
0.48439725196629085
0.6076769256413558
0.7157485537936659
0.39573756576271973
0.3977558152708103
0.44206755567874456
0.4384678235164442
0.5987246731034844
0.5558822494143617
0.5121351865062995
0.4328926349206251
0.5240499988176898
0.4811294063380543
0.6378818865346912
0.5705550452017533
0.5462771165067056
0.6635716129706821
0.7437741230579209
0.7566222332896575
0.7890919234516588
0.48357435225966
0.7086232375778801
0.5851710143605597
0.538669442912694
0.7063475236065467
0.6771944698735273
0.6934793784835944
0.6221871120913708
0.4394970761778329
0.7377348751197467
0.5002407881390017
0.70509011423411
0.6393973822695497
0.7145249363310608
0.6505514573043139
0.5938549965170463
0.5604226204203434
0.6427904934890577
0.26047035446728917
0.5887941564169284
0.6004923348699077
0.6321975831656871
0.6605889117324203
0.6995861990318624
0.6259321448684243
0.659111359347832
0.724556391429149
0.6469463414569262
0.7049913578363111
0.6872656599198763
0.7215201587424172
0.6806482019711946
0.5683094647913509
0.7242989458438377
0.5487610524997709
0.5644201866603363
0.706883597161309
0.6480960348734156
0.46902912137958513
0.6391980473872055
0.4478508672633894
0.6328648775576222
0.5858845087152881
0.6814060582880356
0.6760731849664169
0.6989370524897403
0.5444873157850731
0.605720001689186
0.5748682162235288
0.6236174675650543
0.6514677823618134
0.6658050610602959
0.5348009344228575
0.22047464397517838
0.8821191981206221
0.512741289858648
0.559992563763483
0.6912165266104968
0.69920586244332
0.6892849136681857
0.5961920057965285
0.6534668031090864
0.45725046243229717
0.39824799077740314
0.4746213943120146
0.421192914744704
0.6479310598320612
0.4668958472691919
0.5095521701859381
0.5859335782025885
0.5188094569978952
0.5713275704427783
0.5895428407822595
0.47787329524211875
0.5745794246740276
0.5036343498754882
0.6123501185904785
0.801641690961015
0.8104662134592142
0.5311043304065818
0.5486907468308136
0.41950740441466894
0.5034784209536405
0.0015798621722508046
0.5281720412740792
0.612331178682391
0.529855988040044
0.33372600773440236
0.7093778542262308
0.7016981202530927
0.5508058545962589
0.6081340527524844
0.624263014705878
0.6287786724333868
0.7026637914467032
0.34693165395275427
0.7764956247137641
-0.06679272613996323
0.6275311592497836
0.5462789377081579
0.4327688004645191
0.3586259470311763
0.6639993862390667
0.4495944637443082
0.5461431154534709
0.5585790359708366
0.3680076096006016
0.6118255200980713
0.6305338293558922
0.6165098280164667
0.782261969270973
0.7579212132184932
0.7572008931001557
0.5876833495607785
0.5303241311628109
0.30088655726497865
0.4677186140621099
0.48212721341065023
0.5900064505157467
0.5655151679867317
0.6103178111110055
0.5645086643981639
0.5918090887140484
0.5079703555273374
0.6946712762472234
0.4316653569421113
0.5450126213587438
0.6072659098814482
0.404583801132338
0.38503333894471803
0.5030104212237053
0.4044027616601667
0.7221538559962388
0.6562323317830033
0.7313251404919252
0.7204337173556895
0.606683706250092
0.7469754143819225
0.4185045071918734
0.5133848543564541
0.6632791502931825
0.6825099304681627
0.7349662830823794
0.6378526260291308
0.5302515620469463
0.5363690118525951
0.4856316931611386
0.3709429532251756
0.5634332900820463
0.5690554027049873
0.6827924275756586
0.5314435876892142
0.6377530778865784
0.6272722072620553
0.7098525938834399
0.7332430335038455
0.4676991742154622
0.4463906614232016
0.6825732087941362
0.7058719759763492
0.6117361921912812
0.8579238583073275
0.09070835903018114
0.4882586329540653
0.5128318618051566
0.6371018421329696
0.6529877742399794
0.6442804670887249
0.7000818241745459
0.7514273786599427
0.5219585204642955
0.6544781573641141
0.43141506162309373
0.7721700664763869
0.738348708672681
0.6825779037153256
0.6049786923862914
0.6896152263224048
0.5211891215835229
0.585451049022815
0.6866945857060933
0.7456070316755724
0.6457384856186669
0.6062509523090723
0.4837061187297747
0.6926911642987361
0.6312534560091102
0.5977564600806191
0.6074217905972434
0.5344049600477021
0.6498156553121858
0.6847382295841652
0.676569093137222
0.6667035212236916
0.6027740411017276
0.6220813094181133
0.23545754524553447
0.7060472554740702
0.7971077468529467
0.6681297232640416
0.6594908521424627
0.6705643601929908
0.7564226407777972
0.6705879844801858
0.7315779545931125
0.5255790979926492
0.5306322830552836
0.6790828877623178
0.7759609294333283
0.7247057451194263
0.5318914453186353
0.5849255421666458
0.6269910313973669
0.7063379258391633
0.6567391983081914
0.6088539342173077
0.557262949435367
0.39708109496387606
0.4752091984186042
0.5660065269172586
0.6175846134008657
0.6732006048236064
0.6466444571050278
0.6546307566353486
0.6039256104717192
0.6736554883405201
0.7532663483723354
0.6359419483984807
0.35750855090830397
0.39841974157119986
0.7049188161615918
0.38224725253927194
0.6696711080809313
0.651410510533566
0.6332518261024042
0.47324184413347997
0.6641411536435524
0.5425187521572595
0.614195123442727
0.7240548643552995
0.6685136850766696
0.6320849314016599
0.4956094419758723
0.6427147239078995
0.6829270106288303
0.7239475045287803
0.6715386435156739
0.6003229158089501
0.4880697298109261
0.48776880790538824
0.47235059882138425
0.49191241661318863
0.6222694698795268
0.7066813567434018
0.6536689851796151
0.7238498021089055
0.5921645464418009
0.622008346847893
0.6121507643143944
0.4933233845122626
0.6374334372706134
0.6853857693634808
0.35126404267483374
0.663210528132776
0.7089861487968238
0.6732129350310128
0.6091827712945905
0.6674571803658488
0.6131370086493027
0.5849632229094245
0.5869187531278057
0.4028521767651411
0.6065021160303666
0.6865160437006568
0.5745230455323403
0.7221146947085624
0.631261034198562
0.5303450582043895
0.800357196693221
0.5096353849224321
0.5949822451529584
0.6936341124075099
0.6886779047371523
0.2986207450458623
0.44596888159732917
0.6312194413165735
0.5708146094346878
0.6604374271437603
0.6478695375969519
0.7408289900408128
0.5348054099851954
0.7495145370059981
0.7827430727548504
0.7432473989819126
0.5342725152240976
0.6356567467037363
0.44205632463101424
0.5627765370296812
0.6794234862106697
0.6860468302565609
0.5600967801930083
0.5982886593123835
0.6413545408896663
0.5441156683998519
0.5926129888782208
0.6209424580397082
0.5898990107947867
0.7244557496492118
0.6460597570987937
0.6851232116237492
0.653410337866488
0.5981105989684591
0.5643801340958673
0.5678153160248435
0.5549414921751362
0.600129167011714
0.6147072697241368
0.7691275315629801
0.7296515723008703
0.516435110402367
0.6474610583556617
0.38914461537346223
0.5711775603357552
0.6266614619748876
0.4766770373065734
0.6074812550810221
0.4308806822126753
0.49222728254487197
0.48090499246317225
0.45965643828649516
0.35471661173954616
-0.06238441947253082
0.5611205850407532
0.479334760257001
0.5052646749221745
0.4413101723593411
0.2304030743849909
0.46534871864258454
0.3446151202321351
0.5772606464991462
0.5429887282938956
0.6330951005429036
0.49080721856568416
0.5517836715743534
0.5984062780858518
0.540245905475537
0.7632994343596
0.6415885625014364
0.5845482734984224
0.6400812020615912
0.6964428057332385
0.682058104949997
0.5773543746832341
0.6046845191010433
0.46688425170162384
0.5967232873027515
0.6411455582756717
0.2866610949840726
0.4566724719941272
0.7353048889266511
0.7992749366053672
0.742199407036399
0.7848386500496257
0.7835293755481888
0.7145938850031093
0.6211304292064067
0.5846418720393222
0.6980738074016243
0.6815690737458808
0.6753947691906351
0.5292254989997348
0.6067156325065735
0.5422851998861092
0.6255176387244673
0.6057603599369987
0.781668423943117
0.8711604422961358
0.6000573901358953
0.7670099460942036
0.6485964732229055
0.6310299616521515
0.5241846912166709
0.4769153713974261
0.4928941141684311
0.6443243942583492
0.7543532333241804
0.7603216144928122
0.6312956859651345
0.5010821983147661
0.6466784822294853
0.5417771813449554
0.5287445790847054
0.7139955103348339
0.7303404145338748
0.5889742422157289
0.6962793786745646
0.5767850890151142
0.6034606125239477
0.4694061186016834
0.6351981865174657
0.5290970119422355
0.6528057323287586
0.6603377176224745
0.5560972948572976
0.5700850454281994
0.6219404141691552
0.713697380383183
0.7225107361334986
0.6638402487963481
0.45677846657853105
0.4704460667336408
0.508041884976227
0.5151472675792117
0.6600236132440929
0.3714261731396176
0.36364999519818464
0.505857924307973
0.38225585547122265
0.43179547486473313
0.5053966273246928
0.40695499223991205
0.44606888653369775
0.4507204333142643
0.4661196235821473
0.4011464451384873
0.4339299497630822
0.40073319459823775
0.5459087019286826
0.33570727032719483
0.4139869196743896
0.36569595147570894
0.42515225143213226
0.4294536843583548
0.3988064616819154
0.3175781010010103
0.4611900097198336
0.3470024105701744
0.37597164461596155
0.3476226591028226
0.43072492005664725
0.37365454038434276
0.42107081599213425
0.45994141028123914
0.47746401596165233
0.427126922505927
0.34745370297708095
0.4702081427223371
0.3505317489094103
0.39071104612766316
0.45443000386556937
0.561362027683301
0.6138146227944132
0.556013094479009
0.587105951957841
0.6678486186732376
0.5751393716216343
0.6522001795661938
0.7198429882142618
0.5139323795162118
0.6557131115439615
0.5153753423427482
0.6683763724185997
0.6267658289750645
0.7557947472324273
0.6263940982722271
0.6125046697076927
0.6347534865999119
0.5942340685378826
0.7194285990710697
0.6952465780412934
0.6976616443304231
0.6823999133107067
0.6421156116978397
0.7043613662522248
0.6126582936447214
0.6350059161977304
0.6391025139860242
0.5952157566776444
0.5045843373194575
0.5581618459664757
0.6601313101522238
0.6342785656608425
0.5864049656109511
0.3604004568963735
0.6385605966955445
0.3116384278248963
0.423038081064324
0.43270340090655157
0.5857750591405324
0.47151244721998603
0.6546703327238143
0.549031149485366
0.8302156056814413
0.6176714484572694
0.5924448902409889
0.5907128079990283
0.5417105629674261
0.5392172848934548
0.5462892742060727
0.7344677597944563
0.6033234194059911
0.6261546636106629
0.5608165600790304
0.4203872304857328
0.5669534297401723
0.6182989669106546
0.6974251428185883
0.3858301327702765
0.6272344019903242
0.7893095137461736
0.4400603337075755
0.6996232797129769
0.6740343993030589
0.42797921312604287
0.5139810195299276
0.5724035330606827
0.686216754145491
0.6103606723184254
0.6294182220337418
0.5943470567226703
0.6244496746368702
0.6434235546386065
0.6641122984007155
0.6266290514400974
0.6261358407789354
0.5617582166597811
0.6988253443736173
0.5093133552473509
0.5618202118734487
0.5921936108041184
0.7048939418874923
0.588368089136241
0.39932940480046125
0.6856715166551857
0.7083012856704929
0.6387066412503419
0.5875582143637388
0.3221115783187944
0.5939456465062947
0.6571252748015776
0.5396257583743542
0.731191423504684
0.6638082088000821
0.5199515021304978
0.6861989191940326
0.5983682877195317
0.5429957614849961
0.1746171408210839
0.24922025634178435
0.3105788155887735
0.6317736710503852
0.6248326474959173
0.6282551963233769
0.46806380636671896
0.6141723528222925
0.6344989134652212
0.27649157581960193
0.6621712247131422
0.4284828882955189
0.46145353665769895
0.4239416709721487
0.5128533426740626
0.6375254613632301
0.5954315996496085
0.25386409087800965
0.5380098810824647
0.5106199189488685
0.5247326218655918
0.6964676184994507
0.6637191680855451
0.500231624384438
0.7132079293673569
0.602364112869094
0.5383545901256264
0.6367926112114829
0.6261375049806577
-0.09396345483101183
0.7088238073633406
0.5058925003131879
0.4872290121687739
0.4313248958630464
0.7595315088652392
0.43261266190431186
0.5933285874558013
0.7636720676216494
0.6061071498926869
0.6617495985905004
0.6400951279270797
0.7018791832427667
0.5518583014971399
0.6933594036784908
0.6523524295254736
0.6407236532625702
0.5724308190732642
0.6368187758826718
-0.09944613842952976
0.7067317506979595
0.6155102161884807
0.3786379007534968
0.516391223785433
0.6014431004615565
0.7148462709608769
0.7058006830557083
0.7676278718062333
0.5682788828277109
0.578440071708017
0.38045416827983736
0.8303973366246618
0.671656492638136
0.7242528535472778
0.6182725817079824
0.7505840051079087
0.481244166577022
0.7386999080152377
0.7125793597937286
0.6329990410120008
0.5106194889708332
0.7287802094936637
0.6761381065784612
0.43197121387798126
0.4285697877690768
0.6011370094019971
0.32619439047017285
0.6463489547021457
0.4900156803275315
0.6011650426029028
0.43394044299942425
0.7620541845608231
0.6941365771166216
0.690530975432506
0.6155489036868196
0.6313642483502007
0.6566102751195981
0.6568534451845052
0.6285789329199832
0.7196556169052206
0.5716274612530566
0.6575875822702623
0.7035831316021227
0.4285745671986025
0.6837619341802511
0.6328496059991771
0.4654742810126362
0.5601284840801037
0.565833791771274
0.7023102523636227
0.5157098348312292
0.44568680861050247
0.6705015053620383
0.6119859694526664
0.704351747654043
0.5752771432353004
0.5910651085766894
0.5829176091594062
0.6170066342247044
0.5319947536338878
0.6549446512054836
0.5531740996532918
0.6027961091992361
0.6473220304892798
0.7669338948315956
0.6721861225280494
0.21542031452086438
0.6202112151107073
0.5640138240364105
0.5591780829435902
0.6405673147193581
0.5640457764299516
0.5317490792659464
0.5142010354216556
0.5864602653437622
0.4053361418519871
0.6626101580571384
0.7122702708682573
0.49252068825298007
0.6168385717331586
0.6541529052309691
0.6469605433254514
0.5870738790789226
0.5863753425164661
0.6418106548226221
0.6994387078496223
0.6905198537133541
0.6970215944650312
0.580624921958307
0.7465111838199803
0.5999890511682417
0.6984216687375802
0.8219704405302865
0.6079018734703769
0.3920044755052032
0.6182586745581531
0.6805276387520548
0.5914112078071567
0.6564303843159429
0.7272741861641161
0.5871189940271562
0.6451877954332619
0.636256644434551
0.577766058459217
0.5183251676288092
0.5205702244660868
0.5482922367588383
0.6355459464323197
0.584820573989239
0.5977977801100469
0.5399092912267348
0.710047628132527
0.6043184719405327
0.6748202737768587
0.5039380845353929
0.7860737631134515
0.28409934372285306
0.4078761404442107
0.6903367234928766
0.9556140964962947
0.7657265940429298
0.7160314666338023
0.7501288433784346
0.5882920368179876
0.5921178912863283
0.6876172340162461
0.7686467870340019
0.7392675696943372
0.7545103567027576
0.7392940520874576
0.6048836787876676
0.5884171945644874
0.7209140055426814
0.5459864231441848
0.45162390394704144
0.6222992327381394
0.34479529185812097
0.5827314868808392
0.5674412417940019
0.44815472889074587
0.4160581883665491
0.5484552603004375
0.7087109394318885
0.45756516107598894
0.5692407359401149
0.4246274997573668
0.6285505451028276
0.7927006098843806
0.6393444471828995
0.669736507980814
0.5919832734964484
0.7181315177712185
0.6712797917740694
0.7182958937378647
0.6844108897849633
0.6412347506146735
0.5603229580468391
0.5138184352556049
0.455041913224611
0.6028076762996198
0.55752347600409
0.5768357617682551
0.4913364800315297
0.5534480794349916
0.5646413699900925
0.42823394892566463
0.3756523755823065
0.6189085297966573
0.39882942556339673
0.5560763011085286
0.6636193721995202
0.8901881861127667
0.5337427507468482
0.4838919673743482
0.6096357566008135
0.6059134509651601
0.6215437789462934
0.3436253579286586
0.5098595931189183
0.5129260160446025
0.5396082622080375
0.6716677840513338
0.644900333955102
0.2946448754061513
0.5067644995923898
0.6550763359336835
0.6715774104861908
0.6276648255146579
0.7105997555812439
0.6700974166691197
0.6171767889547549
0.6671298397843382
0.5836502737617445
0.5147926762916536
0.49427176781776616
0.5418689288339683
0.635462074403213
0.5746830942518412
0.519408472286483
0.5985870092970533
0.5478389617669216
0.5597495059036901
0.241634817844804
0.553441669203526
0.6319586656158542
0.497466720215702
0.4217859678053494
0.6902423342856397
0.6740899806041332
0.6718102309544726
0.6417552022568579
0.7453242868829146
0.6420956739683815
0.5737773767629442
0.5232147872143815
0.6889341748518797
0.6433901830716466
0.6767966232032875
0.6368312667587657
0.4998150484550394
0.6592336752089017
0.5970814887286924
0.7657528559767552
0.5543226898593316
0.5046718821153111
0.6838424362464137
0.6450160564160969
0.7239795513848977
0.661126995447211
0.5242404700515766
0.5236765437100752
0.7195784944088969
0.5551151437094026
0.6407013654804572
0.6659454648146802
0.7261229002611129
0.6371573856936341
0.5780720572075079
0.651457409988693
0.6106526175067877
0.3149279145381955
0.6077993765931937
0.6485420540021826
0.34071617707546026
0.5446455484966011
0.484294807882453
0.6010544904685047
0.5651442399098313
0.574713708815471
0.5549469647632197
0.6965206963521884
0.650823443890049
0.682837414988749
0.5962978960151759
0.6294723064826773
0.6678115149018666
0.7028339308125565
0.5119632206477454
0.6757790004877259
0.6236676371224029
0.7393056262351986
0.6918677144850688
0.5954234907464653
0.5643536048082073
0.6186173100659174
0.5388180524236728
0.5409004216538239
0.5750106385907707
0.6534762383571131
0.21501473511112634
0.5991943032597139
0.7103415337660431
0.7462000039555263
0.6475799478348805
0.7375948762223346
0.6925177448463224
0.6245460967631452
0.6957005938206222
0.5065323735705447
0.21301507741114412
0.6263285128378849
0.5313692968289251
0.5850618652941203
0.5714755451445122
0.6791269929534184
0.6175167101916943
0.42897710615039036
0.5719031823848915
0.4280499061193059
0.6566936431016647
0.5678567373952071
0.5955490095968229
0.5891740361773434
0.6878742786972282
0.4224454395084712
0.6938261230134717
0.6343312458537893
0.5994298692607617
0.6229560513548106
0.6044850273890479
0.6233068774638909
0.6538434179640702
0.2953384623757896
0.8809317677598469
0.8699225771550101
0.5424415277137694
0.6294536372267288
0.5592396330073881
0.457168055723879
0.5760123619298151
0.6076640220506734
0.5902243693539517
0.6285596110727975
0.5358396906585627
0.6126530092252548
0.7312894600769344
0.5478649603895117
0.4909944198445857
0.6007874297332028
0.570593884138755
0.5851367071409878
0.5868549802267606
0.5043318416232394
0.565532255055341
0.5541353517348425
0.4856336895512919
0.6754443790494076
0.6514127770031369
0.717653042787428
0.6863053133944598
0.47156216705101217
0.6611705454313912
0.7001033408575534
0.6910526135785484
0.6776719070336674
0.5617872807132147
0.4581142358641446
0.6072484040281956
0.7002362581242649
0.484765200153619
0.7380211728083723
0.7739566070246541
0.7268045075833187
0.6481524520256693
0.6927953411217209
0.5471174603231035
0.6010681211051372
0.27450935825865996
0.5459466663800168
0.6347477159835238
0.37808937130157494
0.5494753288979562
0.6276466679593933
0.6960745217650918
0.6619832205004301
0.5283395267618186
0.49441179911989575
0.6635903141361092
0.5192342994393802
0.675601531449582
0.5234965694279239
0.5883674125578212
0.5393613103872683
0.617986597444834
0.6040620228554566
0.664756733105068
0.34948856763379743
0.703492348887216
0.5078444971446886
0.46231209045526483
0.6524362355298355
0.5147619444255288
0.6917103858200067
0.7341288681770028
0.7318404559521712
0.6487720892479953
0.5050044965319086
0.6653067642078653
0.3861427115018965
0.6885782763246016
0.5507977112523681
0.6945769523427276
0.6750268605872934
0.587969259991676
0.5757589264477426
0.6848745734085132
0.707479102035617
0.5631830019210353
0.6259145208932768
0.6635095762725972
0.5433449301516045
0.6159054149110808
0.5348487365849663
0.44382141472774816
0.4906252538388082
0.5099194940883217
0.6617088231982401
0.5204434216680225
0.4893261220802269
0.6228717490475294
0.61732294797213
0.596910927319816
0.6264559489932537
0.2948758852660318
0.706565196774663
0.5155625623558313
0.6834719381648622
0.728777952955787
0.5270198173047326
0.7742482836129798
0.4156292661794718
0.6082172498074617
0.6124905469489235
0.5726193888832699
0.4678827472390079
0.39595690783368875
0.779102762441266
0.49239279332906954
0.43414760952800463
0.6541511544409832
0.6875817570518408
0.5690204000555698
0.6249716123580816
0.6353485655559342
0.496543644192703
0.6464497705654338
0.5591717764491239
0.6184727441147477
0.5910192727642198
0.4250562020309441
0.5493961553875814
0.4915627318307636
0.6217102509420177
0.5660248169575448
0.6216586592165977
0.7290924764590374
0.684782390374413
0.6013527220483948
0.6419047216580361
0.6442375006742028
0.6082544889024859
0.5922909741105624
0.5036175091962976
0.6167688079765965
0.5581467362800382
0.6346914652620561
0.436821464021091
0.7118259636269495
0.20965212172526754
0.6350878996142032
0.610474022840283
0.6805447152058421
0.55061719499847
0.6879240511597969
0.6361108964105471
0.6812342764627412
0.6525347670512626
0.32815186975889243
0.5953055928120894
0.5651453234206113
0.5595771360144868
0.6289142495646451
0.5275532845082875
0.4549981789346108
0.3233374094571604
0.5838430309657436
0.531337175858127
0.4474917758268035
0.47882341453533916
0.3847503206524754
0.46983185352004336
0.5767825805502886
0.5741186070466922
0.5479694034574274
0.4481148863324893
0.5262500622134173
0.43382728247608965
0.6023085091258055
0.5522199805661375
0.566266397965443
0.5501949815596574
0.7056123880467455
0.7064236706457713
0.63818759145747
0.5364553505498025
0.36389205991061113
0.6357653680533757
0.6924414998780516
0.6731302346858904
0.7374273693268104
0.6798386569897578
0.5801550118411293
0.4155243575935329
0.5282273716200009
0.5981450733476454
0.6531401552070871
0.47720985040735064
0.7692728764013482
0.6465469400660963
0.6515134271698656
0.6574270263607114
0.7230662392085553
0.6551636702518217
0.7166939027772179
0.6484235290587057
0.6758772660528038
0.5270877466468825
0.39074208731046256
0.3372622462058563
0.4876486806742787
0.4713608541455745
0.6485302697068174
0.6842425352132581
0.6927413363043889
0.4840458501818234
0.3887165588974602
0.4670680199899627
0.6745290394310851
0.686719372658813
0.7166373474011176
0.673682197925429
0.6664814402245687
0.5224989673064978
0.4578670537220662
0.5040511380851539
0.6911392840248225
0.5537033394928054
0.6488535703505061
0.7015059732712833
0.6904526944304727
0.6041632692368464
0.6857042512364446
0.6225146737967415
0.6121789683863232
0.6302098815250201
0.6392756589506473
0.5430266176646733
0.5653464722449693
0.5558680877286256
0.6396229529053972
0.6045095518637684
0.6617713590213938
0.6658696767259646
0.7184284764903447
0.6376344861020982
0.6633681378909698
0.6826144199669046
0.6895837115018182
0.7455932980576506
0.2845943519726163
0.6543689900709347
0.680735992591627
0.7131076309689535
0.5833598018962523
0.5155272769913621
0.6115724589488848
0.6855059841587887
0.08376146988852634
0.6881609065460161
0.43574598466872755
0.71315937983477
0.722444129345305
0.7274191961180215
0.4803221673945422
0.5020191845223843
0.562163059288518
0.3315003190720753
0.6490821453919121
0.5406363455591283
0.6369535000890323
-0.039022851308889904
0.6243636681290891
0.7040191335510582
0.5799690826474216
0.5614083527519323
0.52600413499074
0.4753225725363702
0.2643662066852547
0.5716445185248962
0.5306456700188238
0.6748570667591526
0.5159952549703989
0.5138768845910875
0.6698719516850428
0.3766272418815002
0.6319592421821637
0.16554225159583794
0.6726612805744079
0.6540445240293259
0.19429066026283745
0.4423778157734609
0.43294781319420367
0.6112381775853751
0.5525531571196276
0.5845077177438439
0.6644852363843606
0.5404346430064519
0.6576492634699402
0.7243001071869768
0.7252403254945982
0.4905451024839087
0.649334874567567
0.584263720708061
0.549278953433039
0.518324480929069
0.4869055211551587
0.5306482852616576
0.5410797673977038
0.587794632115117
0.5697673483557606
0.7152427260123422
0.6315707556480056
0.6020508626394095
0.7183091300031001
0.732306714152315
0.6735502258833574
0.472040407196075
0.5892012359737707
0.41332904022636785
0.501776124980359
0.4699776834080584
0.469840003108198
0.25512824990978006
0.5769090076824438
0.5795328413731248
0.5250860103777866
0.5504381202425764
0.43797915050906716
0.18591217620132042
0.5401981566873892
0.5325825087319602
0.5112330558475136
0.4364233900515461
0.33169125893587686
0.6206799655192691
0.6995223956088336
0.5976036022315466
0.5751913046886791
0.6511493307061921
0.4860450629283489
0.639700452947443
0.5760677302787663
0.6328699120861664
0.5442903793976082
0.6169903344655808
0.6085674258092606
0.48532835474933356
0.31821283624407637
0.2527246241579616
0.5379634554342383
0.6172154844222285
0.39304846815924477
0.43321053917760427
0.3846744280300469
0.5834930667332483
0.6784786009307621
0.5785205913030795
0.6539580543042339
0.5143810690515508
0.24066459794430606
0.5721371454788048
0.5489439317974018
0.6045216110760523
0.419676828577738
0.6007061677749755
0.42512945062100077
0.5259394567425419
0.5719083085767814
0.5473283753078949
0.21823234974917433
0.23110946469650062
0.4744810147615558
0.2477537414786953
0.6916780396029578
0.6129043886557517
0.5428846550619394
0.589354709440989
0.5938754276250378
0.5616938331870657
0.5589841147731284
0.5741001810375183
0.6385328131098691
0.6272333696459717
0.6158230381280686
0.4926139836098365
0.6483434038640653
0.4495449564166354
0.6277375740679162
0.7182268307852726
0.6414163709775731
0.7610352304047451
0.5861026588662313
0.6776995990211532
0.4927839146441719
0.6814462143761431
0.44900548545197105
0.5666373009461948
0.6332371059831816
0.7875594965800142
0.573197341781596
0.642109399420722
0.5092185914985383
0.45650724668597287
0.5555147734130716
0.5766879018826733
0.6090697980087012
0.6059425490151065
0.7374023799287952
0.6050034763346941
0.5751720229089107
0.6866648607984508
0.3167625398670303
0.6606555913834875
0.5941061304930622
0.4341837548386333
0.6247205365275945
0.654594381050322
0.696164386964796
0.8589960790577731
0.8461831784573205
0.6159288857142762
0.4275180038333854
0.4227002731025704
0.555283184754659
0.631491439179567
0.6695092591449822
0.5711272727089748
0.5407074454763083
0.47306163084790326
0.6606710075187961
0.5245036173459948
0.6904069931374728
0.5808652099537054
0.3608639561874441
0.2995532915979957
0.29227279619658264
0.5839437916017652
0.6253874494202497
0.6388809680970303
0.6742027152853816
0.6573903869478381
0.4745016519224827
0.42858501489429474
0.5415471924462237
0.33000118858636196
0.6223379406282015
0.7308501087653764
0.6153802683790623
0.6009255957851639
0.5815059185179362
0.6586738238595942
0.6010107955788621
0.5763978408501184
0.5227388602249585
0.29683015324780865
0.5431037146672486
0.6389787146457019
0.6513965169094909
0.6212122441202714
0.5677220775604784
0.6013867130981291
0.6782919516343227
0.6617499161699993
0.627440357549857
0.5985413316875298
0.5258546148809211
0.5588987581621184
0.524397903238789
0.7020112813122925
0.6989382272217388
0.5910220723672163
0.43786787176466957
0.4746517204012644
0.5603442575814837
0.6542343383613187
0.5853636107352466
0.7027433614262206
0.6620459197263219
0.4254016230853245
0.6484514394042253
0.4782951311990732
0.6630901669958479
0.6355245950394154
0.5029241169126084
0.27707772064890934
0.6338165440074093
0.5420053901305433
0.5295324493135756
0.49897689610037843
0.5757374910744647
0.6439883096061253
0.23495935631804965
0.4031670764365023
0.679049514923067
0.648169486935573
0.07255439965072195
0.7211100184501037
0.15245667901671095
0.5747947623366726
0.5515499971311679
0.7047362271400571
0.6690192336880495
0.6427219992856537
0.6926023654038677
0.5624471430889475
0.6555491222473575
0.5661482919118797
0.5574639099843051
0.5578425838943769
0.6433348399152636
0.6916762093122365
0.7165635770599389
0.5674245539823234
0.6515194456046601
0.684727713817562
0.578539763965757
0.4165368162127039
0.5183737344243813
0.5917318001150977
0.6947529479043074
0.36906373525073266
0.5145888045347088
0.6084911341825706
0.46310337583398714
0.586664336063292
0.5940225953243153
0.41717497708217377
0.598964281482715
0.08697772980505733
0.5248696019544397
0.31526374080470226
0.7128228035779336
0.6734530499737096
0.6882490253765149
0.6415220374619571
0.7109747318124239
0.6047792343420368
0.7160906728015293
0.5310260486747783
0.42976354596981975
0.43311115129583205
0.5979949792462497
0.5377843236679474
0.6389232662520508
0.524436695997779
0.1712036295842608
0.577767467290438
-0.038991102817222734
0.46145832603340164
0.5423221627987939
0.6586089974162979
0.7486238097239069
0.6849154881557453
0.6282486572282933
0.7602028757844462
0.7010087376224305
0.6852281877659038
0.6602095746497544
0.6514066335603739
0.5576085345374151
0.41770912331121046
0.4342004256672613
0.5227035326080236
0.4421019423057993
0.6238237708120459
0.47033073704828554
0.4702918276923209
0.6558082427347255
0.4873348518599666
0.32022703029478694
0.6408929035744194
0.6402554944502462
0.6325799221405334
0.5729842616796538
0.6822648505811014
0.6908074591109507
0.5592725305082991
0.6962291848911748
0.6658273159391487
0.5300705787859082
0.6300388051980158
0.7393442119254721
0.4454895161180713
0.5440074680844662
0.5725569986553862
0.5469549008458139
0.36445174155341276
0.4554819900836568
0.4860035156284237
0.556776320065693
0.5894793634351659
0.36401801120662863
0.7306887778896038
0.6388782407433407
0.4793335135121801
0.5236577340942513
0.294336971660089
0.5411381373451281
0.5088361125072116
0.6172226814379461
0.6921140226502043
0.707827304053046
0.7276944589385655
0.37485314946811693
0.5997653667123577
0.5574378946562671
0.36837494364756235
0.5097635787422001
0.6401766469622466
0.5610234465328783
0.7174750374240768
0.6904397625394162
0.5326477248314675
0.7627769793703828
0.6508057491192482
0.7047760245976796
0.25677537157150143
0.5816301548700189
0.5162036638599932
0.5630589535966305
0.46532174272043825
0.57628553633306
0.5426112324000552
0.4564723135157088
0.6169989514717137
0.5695279230187735
0.6552248545103293
0.5579293111507062
0.5195475129609602
0.5313114286278937
0.7801469445258815
0.6449060762841821
0.5475708587675088
0.6063172729629814
0.6535579260023339
0.45429527122194374
0.3914287290902241
0.4801409455488906
0.504415964072595
0.700557380416683
0.6692219006282035
0.5434005364064615
0.441944116277277
0.6842424241359488
0.509278862272319
0.48843441373367696
0.5624658225441166
0.41816204940533175
0.6810240716127146
0.48143338900048727
0.6585626126033938
0.47528473834017204
0.6279185191728628
0.6972628065520262
0.6141077061254712
0.6795241750914169
0.6819067338527955
0.4995559355614179
0.4509239834715439
0.6082267507806831
0.5172552978373488
0.5903265893404329
0.38551361436917087
0.47172152190101374
0.5660952452586571
0.5858990925975285
0.6916765573449971
0.643763301744138
0.7912164294153065
0.4007226092830549
0.5451365842803195
0.6663919197686993
0.7262157251984755
0.5793906225753406
0.5115475674482596
0.6499774415716709
0.5697803959137961
0.5739588787712977
0.6225039497575445
0.6055120957695239
0.6046064089148189
0.6438839270441231
0.37620093402616916
0.590586814878484
0.6102302861571512
0.42600546159415964
0.6053289554445378
0.7723639661351963
0.35234961703009393
0.5701041490207502
0.5719462429641817
0.4459293103428002
0.5986991541217932
0.6112612158882438
0.5698042823060111
0.8022265816277966
0.5835432375023765
0.6494099378545817
0.6498703406008922
0.5996383926592006
0.691348518816986
0.6283596671693698
0.641428337041922
0.3658851757140609
0.4451144738009793
0.6010858126659809
0.5419888193083137
0.5707604188919464
0.43404935120616067
0.5839603521923559
0.7011644010478055
0.6172472157894142
0.6121916880920433
0.5480590759059792
0.6522043623664197
0.6640883257983099
0.586000765950526
0.5022968668435128
0.3015481477446084
0.28140199945120653
0.6186856584694013
0.3332576286786494
0.6386428691811583
0.7471680302706258
0.6539940573188973
0.5600552339844735
0.6337929560911564
0.6733468950356256
0.5160528982271329
0.6910016823973614
0.597785306666279
0.508635884631634
0.6409077535836779
0.46804437916294417
0.6608256474182412
0.6547739465018771
0.5061301660458809
0.4552853621029139
0.341493357027069
0.4902384883892648
0.4769140296566708
0.30746147974071103
0.6214193456557138
0.5575254253652222
0.5341254453668072
0.5292560635874117
0.5379408992150371
0.4945423053535405
0.4404300742247974
0.559018055566818
0.7738518603753868
0.4381091952922141
0.5632113077042671
0.4471391421538256
0.7024960524263267
0.5196660727829476
0.7199702745029931
0.5400016245296015
0.6155900568173452
0.5547027579825851
0.6881424860616129
0.6590912751994199
0.5142862448594261
0.6235027121763478
0.653531763802906
0.6513229443631047
0.663831962736678
0.7009232637739885
0.6471292585839199
0.31685995188164434
0.7359885645482496
0.6559189884106738
0.7103020711609959
0.5550321335487832
0.5577557584988314
0.7540225780292111
0.41695522454066886
0.7265480567745592
0.5376913192835598
0.6488070982741643
0.6174066446665277
0.6572707122882315
0.55979299593298
0.466522877701471
0.5783973975920178
0.553816138660419
0.5984410175264203
0.7489916107242771
0.6969297183078471
0.786056087192609
0.6904245414547188
0.37889966100655587
0.6366368805924265
0.3671859138542251
0.5328462031982252
0.513267626581507
0.6000131663653301
0.7423338047652238
0.6069506173815292
0.7507780362713672
0.6836595513151033
0.6613690335017981
0.5640288762684829
0.4640202632163398
0.44687598020542396
0.45093547833000336
0.6681445305255683
0.5408551880791888
0.33677914061693304
0.4265836413185712
0.4913718434574051
0.36719141583356396
0.6561830111334052
0.427820253589211
0.22219616527141614
0.48322086123433494
0.3874392604027424
0.5868245131833074
0.4023642617991689
0.36172466146112725
0.6253941656262276
0.3830130438131635
0.3833765396652799
0.6754540460850265
0.35755689235658983
0.5917894643451969
0.4255159051511432
0.4476305645541293
0.763681398915031
0.7204564726945563
0.6069178275495205
0.5330818005182959
0.5435275388985239
0.6970524977255865
0.5938127578137561
0.06706681708604925
0.6068021768353594
0.7177890919305393
0.6450579729211643
0.5937693789117685
0.7028967466799296
0.7331059597217281
0.7190337313345239
0.7215221630341202
0.5952579700739059
0.3752902320858156
0.1468116977827578
0.6780662737677962
0.6642066169554107
0.6790289929852066
0.5695082749898976
0.5817637936979058
0.5286006117022161
0.22337316925809356
0.7097527826117259
0.6521884730024206
0.6360706894438929
0.6985259233062988
0.6390578264132872
0.7193469239980809
0.6590106222023647
0.6661177739249805
0.7048329437951517
0.6945052904943388
0.7028582460350107
0.6742119984211806
0.6297736130083212
0.5670005993268826
0.5512291790936441
0.6833509469515155
0.6595662087427256
0.5280797665238449
0.5190997834891596
0.4925960296240412
0.7207779725782493
0.6781953337078117
0.5078874245773872
0.4314825599364613
0.541821870986773
0.6535021760144869
0.6531525593902915
0.5762827196688299
0.5142712376117484
0.4268724529927753
0.5924372634836204
0.5556300609957384
0.5390120019553769
0.5694544735696143
0.5134780024343236
0.6771686425255784
0.6837294287622329
0.514505865917176
0.7113214841378576
0.6009657671363685
0.6909889006137824
0.48605998009765566
0.47296045433859035
0.6396332638304351
0.7997946578824002
0.5999029146842672
0.6430461675281024
0.6675022753440665
0.5183294274077234
0.5578559465869922
0.6728577777386843
0.7166042417674265
0.5651682894209283
0.5961927272103094
0.6000957306601182
0.6057707722958623
0.61172281843927
0.6479861744684934
0.48705888462834385
0.3786939492367552
0.5537486790623009
0.4205159858958642
0.552308972882676
0.39208740468444203
0.7304539455215071
0.5122316441009803
0.41837601105847405
0.5436232748386096
0.561165158100245
0.4915042340872876
0.7545548303558381
0.6529207032733594
0.545805647339538
0.6043704300453104
0.5667965621581331
0.4528697459901512
0.7420796891574668
0.5131163711009834
0.6374901298001109
0.6440938078114317
0.3690849959962455
0.46132272662240426
0.5483829149295071
0.7491192300237101
0.6495688286651857
0.5117200910724613
0.5398190631254559
0.49847822216316817
0.47923995094161265
0.7466380673743342
0.5439705175151115
0.6923696678753452
0.20096575693574287
0.41069448677803344
0.3487770827732749
0.5898727869690334
0.69657978854559
0.3381826351793021
0.21067137348934478
0.6140826894898233
0.35741612273338513
0.4425884385469634
0.4212279691692157
0.6121970270783502
0.469083696940667
0.5743416252081864
0.4388862239940808
0.38761348948164004
0.6528111515482788
0.5889736092495277
0.5376176763932073
0.5727323531518985
0.5358598983691625
0.614314654521805
0.5770364286037323
0.558074863375719
0.20919213898022818
0.48015080519203074
0.42246741728415116
0.6131485886549202
0.6225112226263416
0.34535199233735325
0.6110024902307819
0.48985124874494707
0.6456656993016685
0.3158080982710292
0.7757908669311654
0.617687699496069
0.599315893901057
0.6345778731556591
0.7036969896407312
0.6481629810445874
0.42719236131670096
0.6780981649479864
0.6828777189391542
0.578264339942109
0.7243172441408359
0.3357454158188242
0.6011562151495075
0.5655349436402044
0.555628413693023
0.47299932812483153
0.4795396692691044
0.5832018067258938
0.5694287318216595
0.7192758110113895
0.7000303638228633
0.47227373761816516
0.533077947376154
-0.008617272425317485
0.6583829862425458
0.7313674778967536
0.5917451794299604
0.48171441312787905
0.5354950085315257
0.6016771803135931
0.6601156833109411
0.48711093758948326
0.5537826865421276
0.5914261805486984
0.6671362179719071
0.5493247556468545
0.6281826257760427
0.541687976265157
0.7356251935913904
0.5798202806197875
0.6503907410428288
0.19312165628374642
0.33858562493650474
0.7682995259167646
0.1941116724067085
0.7414628214933549
0.7344983642502456
0.21285604606475275
0.5823327579918378
0.6793629314482739
0.5976941388319197
0.535995120491814
0.7069163484497181
0.6269969252781961
0.535762312252412
0.6342678216812894
0.6736476414287754
0.5417303199950875
0.6629534870588729
0.7284897126747766
0.5823968832592862
0.4244180653239424
0.45992166564371834
0.6061673007437965
0.5702844496584752
0.6553504433075368
0.5906227594021994
0.5963373464739693
0.4313533697282419
0.5747085788062081
0.6217503427899822
0.7212383777286765
0.7188175473533086
0.7265196520253288
0.5958701814773344
0.547507085600177
0.7100237425464828
0.7391395112552591
0.641979660250555
0.3355699267564302
0.6739046915576996
0.5996332002546351
0.7127227877244063
0.6901382004972065
0.5742497099856576
0.7223405721273395
0.7209290563636812
0.5542248995206092
0.6597580346641784
0.6604064562503384
0.4933038955647694
0.6677712456678084
0.6404544332478184
0.7737558101523428
0.5515544203289634
0.6857011872056984
0.5893049811776276
0.6147056048582688
0.4177965667551857
0.6315468865112892
0.6578733867274225
0.6643136672927288
0.7104388531542043
0.524459667372651
0.4806325417212789
0.5702825381557577
0.4546268575777422
0.5910087170551509
0.5833380525329697
0.6563270215982658
0.6449190120592369
0.5098698153727796
0.6101612388495083
0.6798560244321027
0.6551086719779112
0.6665334831650579
0.5416354663029493
0.4972182277702553
0.4869467665185146
0.7463640437741557
0.6222865636268183
0.5614280778919336
0.7300245222087101
0.42363485140597146
0.37968537399265806
0.637787586789769
0.6556303624800301
0.6506707420751056
0.6351595075060911
0.5289661595024037
0.35130787095599464
0.6649731806851308
0.6774904766295596
0.6350660317992632
0.6445574389396085
0.29719747400954616
0.35752375090093286
0.3605141889880238
0.5509333107556504
0.694010632022346
0.545141474762409
0.5954658774589484
0.3511675732358506
0.6017378832105615
0.5518211647340592
0.653949954651969
0.6251494374545438
0.4996602306519251
0.6790293810459703
0.631553917641704
0.4466709432189693
0.6579035349879698
0.7477127567253068
0.6076265527739702
0.7406805668759975
0.6431459641604735
0.6838385922646205
0.6752486532882036
0.6651702684029391
0.6599535567805411
0.5101097121557301
0.5829217868919215
0.5399083830516098
0.5524287324675574
0.5962251803784848
0.5130641570883355
0.6338678705146444
0.6279131771808216
0.5283700232123324
0.6386500600010266
0.6288387275107787
0.7065173384727769
0.5878246700373788
0.6495372886097797
0.5206254019283145
0.6027285658996634
0.5678392555024325
0.540788863124249
0.5564049524610922
0.5572090549647407
0.542457840440689
0.6147933838362364
0.6963695816142438
0.5639068307367607
0.4210311571691725
0.3578185438994651
0.457969052963209
0.488968441471498
0.506131663680621
0.6874551679011055
0.739289604894638
0.6805006325337262
0.5269437743579718
0.7008373263366742
0.6550707945449349
0.4579045541543424
0.6736717991141726
0.4584223992608941
0.6082887806868643
0.6927124461903992
0.6671330076672766
0.6018163514324265
0.5339162225681829
0.5580252802305341
0.5182417772959275
0.7642815405210382
0.5434541132275436
0.5444803278898848
0.5190209129208017
0.41680247825363836
0.45704614546978317
0.5366491780796048
0.5849088814350896
0.4686804630532094
0.4902243826288601
0.515905106232782
0.004640920536224143
0.7222355258747483
0.6623382136534761
0.42979351822359574
0.5377179596683187
0.4103523593389305
0.6573093014020867
0.5413241356946351
0.5581817482255638
0.48197765793010733
0.6165423891504519
0.600906621081425
0.6516877857962053
0.7637026602619197
0.6380712243317629
0.6890897165246319
0.7096977450325832
0.6699359212434256
0.6240695938563169
0.585880736299338
0.6640673548473719
0.5590235551787108
0.691864055329198
0.7076577644812273
0.5110849798146502
0.6958428429723432
0.7242174276923135
0.5469449854132279
0.6371096135864496
0.5661781904616764
0.6402493565217602
0.47420596487612365
0.6541750482578665
0.5966886137787994
0.5533556408142654
0.7057221498915571
0.6569066507189
0.722753318933475
0.5815528092436693
0.6295160325841654
0.499965889549398
0.5866541729344683
0.5953474500957007
0.015866116055488433
-0.05205467890797421
0.048529787664997805
0.3855850990558857
0.7670004758790485
0.8329066774162734
0.28686130164395873
-0.00017313554914472003
0.818521161768857
0.007519727786653642
0.5717988611634234
0.8500797849626044
0.72320124670353
0.9001854551890188
0.9163793430601731
0.9098744631050044
0.041088630235066086
-0.06387575837350877
0.029619174875701024
-0.03438612252709052
0.035107853368145106
0.9201524347561342
0.8186007531770152
0.7265029173345271
-0.002006356707846862
0.6932899062043485
0.6849624171003287
-0.0250454303111816
-0.05134787410428291
0.5004078537525144
0.8069558714451357
0.5134271114338471
0.7830891643378022
-0.012010929016680178
-0.04991533000166334
0.04008792108236527
-0.030616075207579727
0.008558564464908417
0.7702860531394364
0.4561552497676521
0.08085449323210572
-0.0059371197725276185
0.005865333360722866
0.48343625366729137
-0.026060257122274742
0.023632353204046712
0.011812908039460519
0.7980474321733527
0.7224638547448696
0.5083976137097977
0.6989321522479949
0.7133624007439375
0.6893833782205846
0.6040232220095817
0.6064540680250199
0.7443625850709928
0.6936303357626041
0.6548719693463306
0.6678812355308111
0.7274015214177257
0.6916130183295578
0.7042932539606777
0.7012049242366597
0.4583904606622182
0.5931111465790031
0.621026246764586
0.6283369404692168
0.662010036965194
0.7121031056781307
0.6567063617595364
0.5899016684881327
0.4939662558237413
0.2447194859997534
0.560098169592709
0.4069338624303747
0.622443585580051
0.2537288805904857
0.4788990648209793
0.48997928814380437
0.2789098901656219
0.608480015280704
0.5330353368685231
0.7719473503974765
0.625146465493378
0.573896416473427
0.5699227013746028
0.6985781374084533
0.5038573188088445
0.645732987287075
0.6346161469458278
0.6982245305227648
0.5918308233319164
0.6415582819043354
0.7111872517071872
0.6245818831149443
0.5325854474843301
0.5608013069837169
0.5816999476044701
0.5607173618087921
0.48124039681226927
0.7285537233030352
0.4178272190060231
0.5391220380551709
0.6891317223050563
0.42142670216886724
0.6319651655027473
0.45884029903068674
0.7988238222106702
0.3574955960411795
0.7176386084271003
0.3902266992780055
0.37810391874322646
0.2650147988817017
0.5138183849731464
0.6008031357629844
0.6608299682107596
0.6792411002748965
0.358421091382891
0.6048874607175723
0.5426280031221068
0.5149264453386384
0.8054080405541247
0.6556501662484671
0.5469626657597201
0.667943201934008
0.36647876034514854
0.6635174854727413
0.6366277197359465
0.5290556662227606
0.6015072855300833
0.5412484528598378
0.41699295980419115
0.5339876667434806
0.49961177800920736
0.6120517255898292
0.6612514229278522
0.669510375799809
0.5338348912243096
0.4673861604421717
0.6410973608679514
0.43996361618469676
0.6396190196797258
0.5810698100159598
0.38614388685553025
0.6651694877302559
0.7245252782030195
0.5639395583021954
0.5430051796425979
0.5163634310292349
0.5377842858963796
0.6986085249175787
0.7019801205558287
0.658909989738371
0.5648153303953243
0.4858829331260804
0.25625201275550896
0.2151337533499379
0.5801260789065825
0.5599026995818501
0.5968875472105348
0.7622629664183742
0.5708992254018354
0.36248030858632035
0.4605999455431258
0.6517250613725347
0.8149267898445243
0.4418912207286678
0.4426579921084418
0.2694973608391899
0.5202391295795815
0.7316659531855091
0.7090652498873251
0.7299331684914176
0.3887315145103671
0.465621777751707
0.47317291188592747
0.645977737000988
0.5120486629369445
0.5195824566728489
0.4522925834513353
0.21678607401223188
0.5428372995327648
0.27827389809026853
0.5688786125475165
0.6656254759264966
0.6522547052944073
0.6441241556952888
0.5908649504259484
0.5539469520659481
0.5757487225667053
0.5962411036922426
0.6805659904212255
0.6148521256813745
0.6464496929215072
0.6752834339902279
0.4431636770486758
0.5255237168663414
0.6394076164485761
0.5667910531186068
0.5276297955497826
0.3831509138914434
0.4931410932742932
0.5240574726175871
0.502884160043811
0.2519271019732352
0.6129863121800528
0.5014398171495188
0.5695131454614879
0.45901923479529927
0.6059001965737216
0.6199595368537442
0.11697794427414299
0.6005019786264146
0.5739886214170273
0.4501508741759132
0.5996060518846581
0.7160708204105883
0.6765456157973749
0.602429370659678
0.6314225891398881
0.6466834183703105
0.556995384413786
0.49621673810647576
0.48580260952157606
0.5757251613680515
0.7017573716544551
0.41415224777363896
0.6048802247316277
0.4978579342442855
0.5409018878373428
0.5902328574942498
0.4396528898083854
0.5458194570756266
0.46298359144458906
0.5646068733815386
0.5752468715816893
0.7208249531438777
0.5876690061464711
0.6424862195977136
0.5983556202607427
0.4335583884765524
0.5422029824071104
0.6630591935391674
0.7023565243837008
0.37616789649855065
0.7348338421811982
0.5971156493824916
0.6169779307294255
0.4055007112415355
0.7100806476131084
0.6871866057229552
0.6505163191013601
0.6911856456083905
0.6910611368031984
0.3595913438673568
0.6314326155199157
0.6369724311320241
0.5691231233430972
0.6495566178873617
0.29751054299948315
0.17462147009651868
0.5628809980499964
0.6766806944500708
0.5353549633880419
0.6227753379231337
0.6485698766018361
0.5287748840288868
0.6649490670112733
0.5995895754507968
0.65263611001564
0.47052894142829843
0.5814500301120265
0.6173017824056011
0.619958706210627
0.45307050440144
0.5285948459387056
0.4797263489355459
0.34884776438390347
0.5217524064171676
0.5396616333409472
0.6220402768633283
0.6658103573826902
0.5881582472994014
0.5811166754086986
0.3742974637185218
0.7431540908179269
0.47999693491789364
0.5081095298152194
0.659512937907074
0.68865835100164
0.6452733809614114
0.6559624665148236
0.7029687736628344
0.6191455076622628
0.6765222054810093
0.5716822452004257
0.5623094615638571
0.4637806086358846
0.5603253870739827
0.48529022901967567
0.35850635267380493
0.3931455767278148
0.41212861198660766
0.6307123348134944
0.5400504171162175
0.5202726290023153
0.5661215416108725
0.5522046435064685
0.6451487448311923
0.5832834854146292
0.4345219701335366
0.33571883142340486
0.6114315350372389
0.6850116180552552
0.6189820687502251
0.5246204133817796
0.23653466507363596
0.46154137134652334
0.5204466204130999
0.43491143838793517
0.27453649239619665
0.2974789182107365
0.5923485994885571
0.6375893929170586
0.6512148939247789
0.6585971877298255
0.4514777508092014
0.487975648875681
0.6985262428205057
0.7139905570846068
0.7003390007890169
0.4348237409053702
0.47434284952634764
0.5084850898082937
0.5978682084138757
0.6044103643302192
0.5644255651952785
0.6358728140772107
0.47374796871002933
0.5470881469630104
0.653406784524687
0.29638110929053285
0.1956831962172166
0.6017000189012414
0.6254595237336962
0.65147805284982
0.6461332890519854
0.5917047843751334
0.6836086539255588
0.6189560021046834
0.8071050538759934
0.5800543571374713
0.5601077266182038
0.5988976700316045
0.569753534445339
0.49653615804715345
0.7417790367767036
0.6473170880169596
0.7605487646497726
0.7176779460861231
0.71824331198725
0.6636155469728726
0.4117122440576994
0.5210202483376103
0.3916118168684067
0.4799958897128275
0.6541278597550371
0.6399225885127372
0.688521142375124
0.7219072494048939
0.5777945607185302
0.5836181741718043
0.5878363323478738
0.42229522514200213
0.6536863784266143
0.633874666106572
0.5129947726989191
0.7202552267177669
0.4424853851265022
0.4075226172864333
0.3917712318013777
0.454336913084381
0.48244534457054944
0.4860458883258894
0.46786174336367514
0.7107725108410164
0.5348520415082126
0.6358106237039882
0.722852928049678
0.35915468916163334
0.5672081623844587
0.5528888091543359
0.6990754822843297
0.5843563995606601
0.5067000451174046
0.44900708519432453
0.5002181044644816
0.5976732983701624
0.5973193954182033
0.7057730254838605
0.6836340110324192
0.6645594034865352
0.5709533470445958
0.634614886488668
0.6022080315114231
0.3710614197627681
0.5651544411385139
0.2639952533572516
0.6819561801882184
0.6872426487122114
0.5630837288677331
0.601469116177979
0.7005643516797752
0.4258938496296495
0.6176994792215603
0.6248610997746487
0.5113152155468412
0.07943489860065919
0.7338786660509872
0.6848201020327657
0.5327529455472312
0.47276757064831476
0.5027881964969916
0.5327045925054337
0.6074959023580274
0.5569118256730313
0.6100786706045775
0.5974157260446457
0.6662543264166428
0.454529194936986
0.14831173393425873
0.41606732225803034
0.5465091479920067
0.5948091884430428
0.5786855752633655
0.543994831809711
0.5566445909335305
0.5198222351605953
0.2942268259807976
0.5920134566048612
0.623707270243427
0.6358497750598295
0.7129726222684054
0.4916235334277937
0.7079008180350758
0.4069603498226443
0.2452935802152228
0.32499050278510383
0.5151110953269742
0.7264401949794406
0.7053453420483006
0.6215132994034087
0.6573652684840258
0.6998555931994981
0.6939628734295993
0.7267144557506318
0.655417673927719
0.6616757172255291
0.6511578192174051
0.54144000564623
0.5420257372568345
0.6135784932970723
0.6809828190843306
0.6003124312092143
0.253026984741042
0.2702022966119594
0.5605634621392677
0.24017386377323396
0.5177507877339492
0.5441100594386546
0.6317604830540813
0.7568114534799473
0.6029794948551903
0.6243909954811991
0.683373287843305
0.5161981464870844
0.6601950625937607
0.75835124215107
0.1981947971978836
0.6768264542791698
0.5172715425212819
0.4743369226717117
0.7019238374896223
0.7307381579478293
0.6492016720113073
0.6256591466271167
0.4295952067053931
0.6096932148030214
0.5323256013932057
0.5621646048506593
0.2734598994555731
0.16568077908003997
0.6753834115211019
0.7230425395487423
0.66400023416885
0.5918070555189195
0.6308629359565259
0.5458546170430609
0.08400746707676938
0.6473423195153675
0.34078712555356266
0.5574113680023184
0.4915078572909031
0.5533753093604822
0.40828317462326713
0.46503178410038204
0.6623146034102287
0.3276458708108799
0.48015271941230603
0.6340224603441728
0.6124465585341508
0.033131937373271275
0.6640369491873003
0.6997709616561544
0.6409256868522528
0.6658339135342232
0.03937292460573806
0.6349593404372955
0.5152135662849622
0.42453146383090423
0.6194587574338991
0.6600467561950178
0.6705110751679468
0.738842770929623
0.584516355685684
0.5729860219927183
0.5222879795408477
0.4712132591603844
0.41027626317335597
0.4882412815207506
0.5794384616488544
0.7522113884882001
0.7183695525255815
0.7062136656935758
0.47578070570752706
0.5837641099469452
0.5815049267818888
0.5303846716623887
0.45123253143906844
0.43494259320293466
0.7023731441730223
0.5710107111981233
0.5965610577141881
0.4396741852957727
0.687809490880591
0.6037584548950313
0.5471347865429387
0.6112849993764798
0.5906551344824714
0.5134411524532116
0.6239022950415481
0.46092403837272194
0.540371949560669
0.6593143568978759
0.16903860944497726
0.7081133892769289
0.46127728135091195
0.40355559936710045
0.4725653672405544
0.5449250122245349
0.5343575419797799
0.7081485037733766
0.5178849907458223
0.6459935961755623
0.4895960317551719
0.5015029910976173
0.5342076903148608
0.5046700005641527
0.5959149686338403
0.4658086191479331
0.39394924590101765
0.3065619056895784
0.05172456062977362
0.7849788251449884
0.5691058269276182
0.5183029314942657
0.4383297017597239
0.3887505679290834
0.32811782093740693
0.6901464822184254
0.6389928235153111
0.5040124112798267
0.5147564448950661
0.4447229733213381
0.4448167654619568
0.5263942216299313
0.4335295828446119
0.643019959147362
0.5975129363346832
0.5642658430852099
0.5213989412044338
0.5811248897043028
0.5925694752816606
0.4925521742969087
0.5766236771170543
0.6119206683132391
0.6013757666225286
0.6462451893100988
0.6011729467634881
0.5879625117029965
0.5700052194644001
0.5796720679102824
0.5414019836805262
0.5107930915284739
0.7520233913143195
0.6086423350567922
0.5889169959212496
0.6063817958333757
0.7522034160829089
0.7787049463948861
0.6931356285847664
0.7238921800923283
0.7629156900051928
0.6959056825820513
0.5948393369316184
0.6097262775395772
0.6247731757622234
0.5902308475924738
0.5832740456002153
0.6179336631657423
0.6210656891044333
0.6384749997409286
0.5260169346518471
0.6785661509697622
0.5882601451423893
0.3649103740673705
0.6775510119472321
0.6925759991315643
0.5268977377192537
0.6246545258798438
0.6630889282404291
0.4714236505350378
0.5743108488002013
0.6614863947901406
0.7039261573726078
0.5335081832025591
0.5531374379968325
0.6058801302869283
0.5283623021821401
0.6051221255041227
0.8547554658283846
0.6355263757830952
0.5594226796554359
0.5296744107598504
0.6663205608151
0.6970567654203033
0.6005751172935437
0.5760379266420184
0.5009845793992047
0.7195948042322893
0.7096916332957818
0.7261279014694038
0.6278373747350685
0.7501243384051683
0.6440399293731728
0.5454482291534845
0.7905512458450212
0.7791973550453491
0.7367181124680935
0.7598863657572366
0.6422735445310613
0.7335045211976601
0.6752097469384946
0.670715013295221
0.7363568557682373
0.6884786362408918
0.7219562257375615
0.5806335511890479
0.45283186646206647
0.7715838691431477
0.6700430882354564
0.5844151257468628
0.554327163525131
0.3440796568722605
0.5773937058406449
0.516340784749844
0.5693284737827208
0.5993389105455217
0.3015208207167428
0.5981821617579117
0.4956511345042409
0.5392177713611318
0.5129907203118872
0.5237703346754977
0.6739600066123649
0.7191775386521833
0.6485501822260451
0.6692050420194658
0.6910302781649822
0.5978991154405637
0.6034373938250422
0.6670971925481615
0.6700696232901585
0.6391643563911614
0.6443760152501288
0.7686465013773699
0.4097299495982288
0.7136890590097537
0.547396564766385
0.29993270555844276
0.7377697594216229
0.598932529367337
0.5611597676264695
0.30923109020394945
0.6176543350459666
0.49874348775712474
0.3593113414886578
0.3482607306848731
0.4054494170952521
0.35923921738731085
0.42954623024697247
0.6607281161979085
0.3245173335056388
0.6356378163147333
0.6190006391518282
0.5188006848925077
0.6371823392903936
0.5774091958142117
0.7154494701057105
0.71280405510985
0.6555724205850202
0.42032409211754995
0.33505018119931396
0.7352721849547283
0.7529747045034957
0.48039267567178917
0.5029747929293502
0.6462048577755128
0.5365575064113149
0.3942418486328857
0.614156387061349
0.5510947813453809
0.6159861102226937
0.5419293936699449
0.5046948446404781
0.5271161774288489
0.2949268466929775
0.49705591957612527
0.4951660836982105
0.44681009534286814
0.5974266739499616
0.42988430816874706
0.5596503456399001
0.7521038072569137
0.6619991460700324
0.7077633361454668
0.7828751325582662
0.5648028691547339
0.6614979915793292
0.5902102393744774
0.430191741937949
0.5976501882794304
0.6043701430611815
0.7010815457261975
0.6386058606480629
0.6535278770356852
0.6283696582910286
0.7054167163780121
0.661083855222056
0.6968164979254832
0.6558065183234274
0.6955308690567287
0.7545376214891732
0.6242669827307431
0.4367885937478163
0.7281202364092191
0.7487981174781941
0.6535538866163647
0.49378984892962396
0.5961904656566059
0.41281165425156796
0.6438306757752382
0.6281640132530112
0.65614611950793
0.5731753283956149
0.6613618994270083
0.6072712009160216
0.6721669928659006
0.683092303221509
0.26961225777757236
0.5371590967413157
0.5262428704691036
0.5860993881734524
0.5935544404718786
0.6656130834422127
0.6256205123192975
0.5384708368988322
0.4787510459301256
0.3625237867780861
0.5311757044824402
0.5552052250484554
0.4940399926965626
0.5209100934762905
0.586889173609487
0.6919830843687357
0.3234427084471795
0.6121699370296109
0.6081938192872786
0.32679860761665863
0.4096546758590757
0.4047370624917134
0.6442722212977738
0.5810188757802707
0.6846622281827873
0.5589879085144919
0.5005679438401432
0.5637824614627199
0.5867419597692082
0.672172473745301
0.6503167744770467
0.5990154551012292
0.563876812997131
0.5401793608775374
0.3614497362739011
0.2075923194878818
0.548559080534656
0.4890474950253145
0.29424469371163575
0.6381199800490637
0.47158807606349556
0.5687939257712581
0.3251755939881868
0.3248025481585359
0.2843120808268913
0.3625307293774088
0.5768137600603307
0.3421618832194568
0.5356779403316964
0.4971081068284428
0.5327127209775656
0.6802139983446754
0.4492737142934816
0.5160768298859976
0.39423596921060267
0.5248985877097477
0.674879518807908
0.5942564154652394
0.49761387159030157
0.4146717895202399
0.49109526896532785
0.4158641445681894
0.4216842863952953
0.5091044703157633
0.5561588143270592
0.588145034317647
0.46998555072220105
0.6923099278398065
0.6129009698651181
0.6091798562019709
0.7768550187490733
0.43692409015981337
0.4884335084206736
0.5544621029204039
0.4208946896176425
0.5382638264820898
0.4835842239636085
0.43593958629740637
0.6149145376627372
0.2646227060715263
0.4323158614709193
0.6697620101364032
0.591045858335789
0.6147859828616192
0.7210915222062717
0.5666394912379588
0.5909372739517618
0.6136700295715979
0.22755421214773106
0.5629684584706283
0.5051568113925444
0.3837550839315625
0.4747729389312285
0.5927236574679394
0.4751119271110515
0.5972076546336703
0.5214185424021097
0.552619860590723
0.6402456664306321
0.34622822001367226
0.6828943013819718
0.5111657677709114
0.6369381382969675
0.5756890933993296
0.6663274000293095
0.6678788366019708
0.4266062437205955
0.6381015066063759
0.575438883902323
0.5013890736128511
0.5088605672146385
0.6804862476303633
0.7132227180945023
0.632700054671759
0.6256052527883135
0.5645982421300603
0.4742188140968564
0.5577052218298623
0.6042151228977206
0.6568390274130961
0.4664943877980014
0.6140829014133591
0.5790196763694471
0.5801311460023907
0.4560791344397422
0.5735792059475794
0.6304459932866412
0.6482278017434149
0.542749827374589
0.6698260983104412
0.6255816753507848
0.007935075617789712
0.39260190170522075
0.6380178884293118
0.640823829987255
0.5682331590419533
0.6702570304249957
0.3797482816699109
0.5464366624197331
0.6725073764130284
0.5797600496696498
0.5924719346216344
0.5400883311861915
0.5335859430030757
0.5658059095227956
0.5875618346043383
0.6188772697278421
0.5893905292014062
0.6378744472477146
0.7656332036858093
0.5827103963476321
0.6000390534322437
0.6878012121261573
0.6272601015572267
0.6463756608653476
0.675498246924058
0.5559467699558506
0.6439386812870336
0.5957307191721184
0.6568553137948224
0.6027791331695459
0.5692275674647761
0.5255576947212514
0.7276040484092763
0.7994455889834513
0.4438636787025968
0.5787862513654974
0.4720358416187942
0.5684640297924796
0.39292480476145897
0.44710947720833155
0.3759975149375723
0.5832739561216763
0.5114696731263696
0.6317398550958053
0.5718663567628217
0.47903519305643416
0.558431897667484
0.6461576687969732
0.6706497211801522
0.6090504437667266
0.615472382239226
0.5330460231798035
0.6194192432745884
0.7023208936412952
0.669403125571781
0.7143373150568932
0.6925855329665008
0.39406568600834857
0.6091575435301566
0.4458899942444419
0.2823650221302428
0.45950820586973745
0.6780387912474847
0.49626872018402496
0.5373049276417133
0.7591269114640411
0.6693317162658248
0.5374190109945379
0.6864154633149805
0.5903421328797732
0.5286631122973624
0.6421684698050202
0.48842266945268065
0.4422124120403027
0.4920610681504423
0.6057387986554906
0.5830464202636815
0.5453113253194329
0.5131091523124357
0.6176604862457193
0.6382126758384444
0.636072908389796
0.3760484989423591
0.7517491956447251
0.7003141645252183
0.6707702836628356
0.7065645636939644
0.6602077932997833
0.5526290500233461
0.5369708644614127
0.6311308244384551
0.6283848225694045
0.34546259308725286
0.5736009074448684
0.6399431649478068
0.5061053720744165
0.634483068823723
0.6941285706726948
0.7117456123989394
0.6526103753686046
0.650262847805608
0.5592578625196513
0.21213178018507062
0.38122729616612766
0.5207015860373394
0.5624429293702461
0.7202249997436432
0.4506471851614951
0.67446820227282
0.4765396454072477
0.6244418747940864
0.6262847968150526
0.24418359087595373
0.4223464801954653
0.3724237435183805
0.5822164026113799
0.5376757069101298
0.6395898086303978
0.6115439640562039
0.6621677673333435
0.6598749167983811
0.6908040835350169
0.7549653211048405
0.528693525068017
0.7981215309216851
0.2424756962561026
0.713363458982392
0.6576471834339092
0.6189488599100645
0.5229937334253282
0.5800556351064219
0.7050160416817426
0.42085649809222764
0.6696440549816146
0.6938728667552738
0.696684495653705
0.6999603782397775
0.7023551635960412
0.33061305685386705
0.5752553154879285
0.47900232226112427
0.6885344186352685
0.5029230169226211
0.7720561792515371
0.6775093122045414
0.42127735070171635
0.39211233356561614
0.5240979880809903
0.5677615585644282
0.6346342063131742
0.4895848711159568
0.46063412736376874
0.538869054151933
0.608611922666626
0.6496856925222001
0.6019513418236946
0.5916024880070324
0.5980342313319575
0.6546129645444322
0.5420736163244726
0.15867791192122885
0.5651959995222556
0.5061560421786869
0.464459996444138
0.5765763410949185
0.5381095286262741
0.40402714004390083
0.5523432553486007
0.654350112102124
0.4471462812994615
0.6350295645840276
0.5045066676503562
0.661124927045362
0.5525433149788531
0.3637310357014079
0.7062471752386409
0.5809769542750709
0.7043088879809274
0.7109564010800151
0.5009665074183877
0.5666313009241828
0.7174497801801504
0.5367017160305488
0.6204644759971074
0.5269960024851144
0.4187561312638808
0.7061318482575994
0.6966080641609107
0.5699905914453858
0.6919360143872976
0.4850157248281299
0.6130456646034094
0.5883235590094028
0.5768832450865828
0.5966262726749864
0.6672726053472688
0.6721233560381638
0.656373482503814
0.6280449578177351
0.6564653484282387
0.7106627126520049
0.5821174390683073
0.5435611380168893
0.7025958104682755
0.5728708438534608
0.6270471927276183
0.5093725676530924
0.5748257369088653
0.6735590300903265
0.677854398255642
0.57354896172424
0.7491500336641387
0.6426102582708887
0.7200969673997064
0.4125164851776329
0.4166743286685119
0.4213116392564146
0.6777172376736308
0.48138824799693664
0.5442903150712658
0.5057088415216671
0.6212253255343526
0.595059788205692
0.5464960470145793
0.6524488663572853
0.6341306865338115
0.706257137568834
0.5566473954130943
0.7487220064636483
0.6940976534519571
0.6540877799072325
0.6021729692449825
0.5758319019056901
0.7005804407813763
0.5987642157352382
0.005619321138560703
0.5606058164796474
0.5540454003593183
0.4839178435523193
0.4029613719869959
0.5555020604887153
0.4370261640408938
0.6349389332022831
0.6827694428744786
0.6356804864939611
0.6657730195966891
0.5252578804942782
0.4101345576459938
0.5828189910351876
0.6292778931305066
0.735314148227537
0.4646362324907608
0.5363306639737233
0.6400181934310316
0.5997813834249537
0.4030238328707645
0.5937355544723656
0.6514992703459196
0.5781245825758738
0.5977923789284592
0.6035396592394368
0.5770419950984417
0.6129716189800389
0.565165270706216
0.6396338208443916
0.5207997424336543
0.6094580327401122
0.5451648418027671
0.6733398999024411
0.6141701892017961
0.48088208807265936
0.3769441773056688
0.6369469714910329
0.7904098348624522
0.6716126877425972
0.57162533612588
0.5302656615181717
0.5626948197530688
0.5710203812426382
0.5265107247934372
0.3292678370214548
0.3127575619784126
0.6268076698262656
0.6672663141575652
0.6374813266084849
0.5719380889361168
0.629157655835555
0.42954330268425966
0.5156257801523554
0.6650988025345841
0.5581412957691647
0.6933797619254183
0.5147620974832325
0.6072770340017529
0.7412113858430037
0.5386950767941506
0.5701826036031744
0.49892895185185204
0.703176055688461
0.7051160289142451
0.6082567479593465
0.6628682620886317
0.6649960855618654
0.5575087429369469
0.5539125624557251
0.48590195420532856
0.6214881464748813
0.5180447120336172
0.7121178062950213
0.6056386311145346
0.570131220826088
0.4829937726833721
0.6675250946987084
0.6346120568255961
0.5798688767670989
0.3263001120015764
0.6549166445171467
0.6461002950972478
0.7073921271840695
0.6941846567662834
0.6919203728208724
0.6437358439836665
0.6673157089010104
0.6868732100741879
0.42926330142629276
0.4315210478406422
0.4095096153677411
0.3871449457303725
0.381226968590994
0.6239939154206592
0.6469660072093494
0.5236137669899615
0.5002146547401931
0.6377664800405398
0.5857534878646871
0.31707505669633523
0.5617478993629749
0.375243961471974
0.7669806816911032
0.5890259621224789
0.46559986974247675
0.4650288381010811
0.5879179034554496
0.5732014902790503
0.5614072635901955
0.6048802783809825
0.7357136964862833
0.5707887559811589
0.7307777912494712
0.22440329591724273
0.6348676912457555
0.631392828986637
0.6532692162403432
0.6000460521926934
1.703039120981285e-16
0.6245461280787603
0.6344770887323189
0.6842885456703403
0.6859175905447861
0.47044768351910027
0.5065951267889646
0.47350789572428126
0.5921634065480114
0.5143260746363029
0.6354478598339408
0.6831548711285487
0.4588793615425291
0.79661689939048
0.604017288372341
0.2916789363378601
0.5479874172580277
0.6347771128147477
0.35177779419528415
0.4411749250272532
0.13463769629201067
0.6441875284901312
0.7005372752169206
0.6661603609968554
0.6644542261448456
0.6613945355239199
0.696025212820825
0.6961516985277216
0.7234083484114462
0.6600124472799638
0.5422649067390032
0.5363095388654947
0.7438545189276335
0.43169578711860435
0.6325262937858193
0.7049177495819599
0.3828744679697912
0.40499575145673605
0.38027047665638586
0.31145819259935664
0.49161879960251686
0.6448200860179217
0.640318669840735
0.5424509530288086
0.44940456802055817
0.7174736693606525
0.7627858870564849
0.73200951644373
0.6512511933913075
0.7337978743424242
0.7155711421800018
0.707657254435622
0.7616503816559663
0.7141236738857362
0.6722596682801503
0.72896834761254
0.7162658641370445
0.3810684247072335
0.6587498232094855
0.635995915015129
0.7398727977497374
0.7515539435139306
0.5897650775198194
0.692732723578158
0.6213699709561507
0.41640161610670806
0.5210523687097119
0.4953635852499565
0.6484059049213265
0.5333158997300992
0.683606020064195
0.6459688266725029
0.6928991337592388
0.5329449386872306
0.5828607278624034
0.6325098211119093
0.6814260894966139
0.3601443962902201
0.19128250289229132
0.38219075991303464
0.45488164699280736
0.7305286354920594
0.699492280545417
0.4995425617392794
0.485303218578684
0.5744687239610295
0.5256134337576103
0.545499853815315
0.4535644648293144
0.6713049482074894
0.595274495354732
0.29834609896627956
0.5397548920850433
0.6133387936073481
0.6577149283608548
0.532577940426433
0.32833258809859417
0.6817484215724998
0.4984273077859215
0.6785870530345838
0.2582372508862176
0.7249824055182628
0.4344428983352719
0.6478265038015657
0.6336592219578571
0.42355240168418334
-0.00019643640725234247
0.6251080693304214
0.6822096978298349
0.6225392319846845
0.7092956117630235
0.6669017328994892
0.6393292742297895
0.5875990530985371
0.6447364291468203
0.685978598741126
0.7243729270127247
0.5128491362204275
0.7186082535337422
0.5236486278837783
0.5705109138409273
0.5639763196955341
0.6098662700812915
0.6792350406872166
0.5571315049818277
0.5749061901914313
0.5938639475598041
0.5531591191834626
0.7901295701502102
0.6358154154815567
0.6124807739916874
0.5013970799807238
0.4383595741128162
0.6771987355477108
0.4952300983561004
0.5832020718189105
0.47904495877028513
0.5059721909288628
0.5624536769685624
0.6289172612624148
0.47715596793747106
0.6079884687567779
0.711578097499279
0.673978612879821
0.707943177785341
0.5338120022917326
0.6399943419998038
0.7011486596796717
0.6114612905301028
0.5933315873659455
0.5496260361073989
0.41508635849187103
0.6273699710311987
0.6081614417130918
0.37946421471672975
0.5417444888579539
0.3640269442294864
0.7282078299121241
0.6623691852182004
0.6535704241435465
0.38905160449901893
0.3560636433386526
0.45830594171658146
0.6206590649635337
0.5718904143777168
0.647068182629207
0.7147070148146678
0.6905687278183296
0.5325789774123009
0.713608680552405
0.351772231432347
0.40987410912368283
0.3401124813872215
0.571658630598733
0.5418518372966536
0.7613342613660573
0.6697223982932782
0.4720938589982785
0.3933850785451762
0.5743736436200363
0.1934483788453941
0.5393491794790253
0.4730809092238868
0.5061167287213251
0.5787915482581988
0.5469448984867428
0.5921474847788943
0.49864694327446824
0.7412583001076357
0.5345036258291286
0.47573187807637735
0.4050381799392655
0.5238876017132209
0.3475779219847136
0.6224489264773321
0.7238988300507995
0.6242281867704346
0.5992816364441603
0.6099091958598977
0.5615246029495362
0.5533772215751595
0.573605107866159
0.6346118925361701
0.699668300622649
0.5857068684740561
0.6322612081564515
0.6613907838910555
0.6466374204145241
0.5913012411494325
0.6666242783588504
0.7139553131670942
0.7322988176773763
0.5700806001301012
0.7291088210240422
0.6561477672718414
0.6966106746426443
0.4751288071841656
0.5990084014738921
0.6550673941254962
0.5175119773409095
0.6372424609398726
0.7145446296656217
0.6453996832905805
0.6003856534168396
0.6401139843767214
0.6515011123806114
0.6103149482078878
0.5886739379295104
0.5381069075026803
0.5645851799993254
0.6479722889871466
0.5707839918319483
0.6630866971261474
0.2203153844383831
0.6319244623094022
0.3963196096083146
0.30130168038112304
0.22715708175374816
0.21433290372666508
0.7157813941333102
0.6739658984775775
0.6991391023421069
0.20780853426505802
0.6630118261507645
0.6296387499069127
0.5880805779937521
0.6569031857773883
0.4929934008877138
0.7421180024563484
0.6410490994323077
0.6866355045669973
0.5770465741141343
0.5204822650667651
0.4917531054490566
0.5896156716686083
0.5601514930607537
0.4401865683303809
0.3820392442324779
0.6625622246626623
0.37853288263623164
0.7662408005083666
0.5980634215115832
0.5089901762714427
0.34777042149201315
0.6847105779955696
0.6262192183706194
0.6790335624033954
0.5522977309940882
0.488515669980532
0.561117918921808
0.335886493948342
0.38698917296637786
0.39521860360095407
0.5010485969007288
0.5057905640826076
0.642897228124954
0.6793054605127298
0.5245923683173472
0.632035095322852
0.6236493153824144
0.5999871129484909
0.6206650386995164
0.38760706624023933
0.6517785584104457
0.4946682135737295
0.6922199437659438
0.5106501814064857
0.6829945678075331
0.5614688785875906
0.7200265876532339
0.7354927543222534
0.6383681736196444
0.4538587383787875
0.4960266937802635
0.5234184461073348
0.6137914596601882
0.6464403184032023
0.5170533880312305
0.5382433786860327
0.5497439614828127
0.7132958116849155
0.643233892825265
0.7346548722158499
0.7339678518748245
0.7232291241888437
0.7293020467453164
0.6688385454965513
0.48230647562385504
0.512689355557284
0.5890216338762508
0.6741177563718618
0.5379999826465989
0.5462244459976868
0.4963554090381002
0.5137706255616257
0.7512230083859727
0.7580270856097795
0.7479360713981863
0.6914904321237767
0.5078702136011701
0.5113385672651354
0.3566352976941559
0.3378135404195786
0.56780252740809
0.2804054022672147
0.30478748552461676
0.33341944605936863
0.5072000623813249
0.4750573598272682
0.5611968551533033
0.7151577809695312
0.15475406585082507
0.32334506883502284
0.44434753675718763
0.5965491646185179
0.5572107456495741
0.6062497420896168
0.3422173570331693
0.5413180315248214
0.3069409000469761
0.7727950224733213
0.6820246434779671
0.6725478939467981
0.3574382130172668
0.767366802075118
0.534146201133084
0.5252579720546166
0.4306116429244887
0.4902557993579937
0.4702790192084862
0.7053646804264886
0.7620933944236278
0.7325690290151222
0.5208872983127718
0.47662552023047244
0.7297873030657481
0.46494114615083165
0.679201113833467
0.7642542328246439
0.7428795572659832
0.5488938799528295
0.7042589587581712
0.646857004250148
0.71779003405655
0.7161930565446106
0.43169951044875093
0.42615064589270757
0.3476022505574764
0.46466159678624847
0.2782322936710556
0.5859964605931517
0.5835973322835135
0.675665219878548
0.5260885994198647
0.7572116059969487
0.64939600798862
0.6901060187093518
0.7609280734097946
0.38736053921108754
0.43313338779693256
0.5482742389985134
0.46167077867539624
0.49491697893328
0.6248380814130127
0.3659217361150966
0.5640086741316357
0.7016618981335875
0.6788188825654734
0.4889757370816104
0.5406163866863728
0.4856060537095415
0.376518233976035
0.6956721270230893
0.4959463721907658
0.34455293786812563
0.6547965915315317
0.6842297147199414
0.6829440011327751
0.7113957279066245
0.6600527940135953
0.672664722258442
0.7074445109736927
0.44423837639863734
0.5366246531098205
0.5961425264472447
0.47747007967260957
0.34274275066959825
0.3792153421194949
0.6266633261313511
0.38301016740987415
0.4841434062193719
0.5304747264123671
0.5722539115791905
0.6893069585049779
0.7285395059008586
0.49911848728437996
0.6912955741379828
0.6374243996756663
0.6031790082225712
0.6672905498424803
0.7898893628972782
0.5041770107732939
0.6369860623123549
0.6660183699191279
0.6328431687030207
0.5009618045929709
0.6155395835064388
0.6403272820688439
0.5118133519818915
0.29517272913484244
0.7082810410342735
0.7759155006062275
0.7408449505683229
0.670137017739901
0.7296668797535384
0.40136121856008067
0.6100853413721099
0.47739101961396946
0.5358691973794529
0.7409672011719537
0.6244446927320143
0.6253548621352332
0.6897156847720357
0.7227804129677594
0.6866232525330812
0.6654677446322609
0.5123190000973527
0.7360194759285438
0.52140680024829
0.6244415450125652
0.7265061368508979
0.431406610828138
0.537249204569178
0.5049445051589431
0.5020489536952802
0.6675339181143904
0.41410785369697417
0.5587279823914164
0.5637008915751113
0.22963345271788374
0.5532393501519237
0.5658441821515393
0.4302473757568901
0.6659185814467039
0.42230589537821794
0.6163065800161266
0.6287637500781108
0.6111854128819294
0.6259710390181832
0.6373533760785516
0.6104245836627155
0.6527008331871443
0.4576293699543504
0.38956826962464636
0.659927488247109
0.6354825556942769
0.5548351999807211
0.5461774155717656
0.6810350860705291
0.49108820685789223
0.27390617104798004
0.4681078180583067
0.6073957211248927
0.6688854683685325
0.3330280459646707
0.4949457506358733
0.6829588455077829
0.6506097422818942
-0.11028169212821698
0.5320390228598703
0.6296527516415408
0.5111056360284586
0.3781948371174133
0.39582761053489174
0.4057968068887876
0.750898886439018
0.7031464550676694
0.7570472748221312
0.7648890501658089
0.6515060214925836
0.4311359606109581
0.5828848439291933
0.31557380486554215
0.4893631553218872
0.6163773829049491
0.48480089075372196
0.4751826744983848
0.4786745223717044
0.32822695556510445
0.4581062023431528
0.587014997200969
0.4378162019652364
0.6627783610214764
0.6804253147982122
0.522940831835919
0.6123867631210009
0.3348332204269183
0.7221845467760546
0.5327293830708358
0.5943166665027046
0.616784587269794
0.6142295904061649
0.749870029058346
0.32103169069533627
0.3420965007084307
0.6398843297778644
0.5394343848253932
0.5706905889688995
0.4833902671463609
0.5404308122769654
0.6008537846992704
0.611526079138866
0.5350599436200986
0.6762865395232286
0.6426964616497847
0.49818639440198254
0.48460686102878575
0.6211540837242393
0.7014567689572377
0.695075486986843
0.6484936419720023
0.7085612362157867
0.7298875826839079
0.6381652372925865
0.44090695816883047
0.6272950438657939
0.5517840000253478
0.6764364878940554
0.7360444017541014
0.7584261867924794
0.5537793319069535
0.44486996790998584
0.5487916306679913
0.6527847919322368
0.5852123927080961
0.6763778886929788
0.6519383683353706
0.5830914961170793
0.664591295566536
0.6244913210376504
0.5086199753059332
0.653524470116617
0.570224363084535
0.5857935891027547
0.6492369606502062
0.5471437660707175
0.6453835708007827
0.4897350534428347
0.5892779669745574
0.5583287431002226
0.6903437223448665
0.5766224783006321
0.49349299383187484
0.5517022964865829
0.6030339140350579
0.5917054834869243
0.6438212623236585
0.5145380271642065
0.6894040977863295
0.5105802746850603
0.47527317078418807
0.5274127539751214
0.2991012663025067
0.6322942812497925
0.6450038874534068
0.6561606483572147
0.7394027560633168
0.34174848305325833
0.45984670716826376
0.5399889023071482
0.323700631702687
0.40435218182543625
0.528401470771308
0.25029400099778226
0.7309022657484603
0.628721935281821
0.5121584251533955
0.7218798226853722
0.5879252937082196
0.6472594100111334
0.6826758024431134
0.40797026210486637
0.7099252307030445
0.605757683171898
0.5200756564945268
0.5571186106032583
0.5482796253485853
0.6168304707325695
0.26504226501491807
0.6490424748814793
0.5828944212929185
0.6189541812651489
0.163840174728731
0.38135089647017856
0.6691949259966061
0.6990520606474375
0.49631578822354855
0.45186675993108005
0.6879536290641017
0.7306197639941404
0.6401978410987252
0.7007059258602564
0.6214830641559409
0.607585881940625
0.5551780039902482
0.2637024138110352
0.5545720589479572
0.7914283667304544
0.5978011378904138
0.7038271938272878
0.6424169663347571
0.430336842708705
0.540815612897406
0.683343424740254
0.720784704785465
0.6259695707133758
0.44823589207541104
0.5449978777787124
0.6561653590768863
0.5783422337551698
0.5815658452636202
0.622122795458844
0.5425704915500495
0.46547849577072553
0.720095753047277
0.6580559384948982
0.5212878032458687
0.3150403788770056
0.7582082276112632
0.6763416862237829
0.794432696936953
0.5245792214865462
0.3273221348311755
0.43985901988552234
0.385834034302576
0.5006893469954651
0.5647062392549047
0.5289692447109149
0.44605478682526817
0.5938054019201264
0.4735201758980269
0.5829233785657835
0.3278733867977431
0.5636584595084853
0.564571722405138
0.5242564741316177
0.5872141955125322
0.5204788287488172
0.6795505637825039
0.6623166104245676
0.6055602082277933
0.45788166208412695
0.6298983186223273
0.5203787861584935
0.5956319047964386
0.4672795458064907
0.5371576487989136
0.6654499299943368
0.6610320900157954
0.5494718971442064
0.4693337959762736
0.4905170689794429
0.6430977445154148
0.6068239730119318
0.46733597795419063
0.5635755506851042
0.6133745391446618
0.5948623811248214
0.47867492379634935
0.5938846343925236
0.6716937166732349
0.5231115589664783
0.5670285618594145
0.5142645593450615
0.4975504998883385
0.5648868871193257
0.5964258471153091
0.5605214836589822
0.5565690879946741
0.46314724994334805
0.6514349655075701
0.6065697390152454
0.49998961503420575
0.6971982358308298
0.720763228336111
0.7156817748442547
0.6420295042024222
0.6961964502115952
0.7139476444014345
0.7114711154901402
0.6708626590643315
0.5359979374178033
0.6381904423683893
0.6789419363393648
0.40123001426194144
0.5799421854031417
0.3535549764115869
0.09544454671201154
0.6640665537247511
0.1780968049884253
0.4997030971364118
0.6494159515820191
0.7297264693408768
0.6043339509713797
0.6290149361463772
0.5879531735952269
0.7236694994871243
0.5251600905112183
0.5990773889748494
0.6778707451813014
0.5646874467280817
0.6671690314432354
0.7239944239378208
0.6985670508206006
0.5134229425165823
0.5461005587084613
0.515730955608288
0.5318280595044811
0.45830694245835685
0.5848317502041898
0.6946827088825906
0.7092251023562917
0.6680003071665859
0.6217029330568082
0.6995032356281031
0.7546531046926845
0.6373908511828569
0.7706366759412451
0.7320857008086603
0.7004539968161282
0.7173382644476274
0.6201657546212159
0.6671604577512483
0.4847407179339107
0.589252783477116
0.40162180580586193
0.40681558654779937
0.5890732620082813
0.5056649622606201
0.37323135341625785
0.3269615630268952
0.4651567692775283
0.2667733247590497
0.46949528684105324
0.7149378348751054
0.5631132330114139
0.4624146756000529
0.6114469162293233
0.44053849085657976
0.5957427043587812
0.5418862523952951
0.3993368083763021
0.7436275722823165
0.6607468225288159
0.35278199203235555
0.5316455816652148
0.5800354975550052
0.5345369891562483
0.664052091232544
0.6443837058816142
0.5176144982391545
0.5904309673161942
0.4819709078494369
0.7334499756262134
0.5326350483309369
0.6077137565644157
0.6307206144377931
0.7185870652078095
0.6089264445334032
0.546042550034544
0.7298279869255129
0.6309140939309352
0.444678878243894
0.654937386113845
0.09339717072983789
0.6393202798911565
0.6417764157963959
0.4738357349631863
0.6953508871328162
0.6312575505947158
0.32343419713664806
0.40603588391211526
0.33425688993180624
0.4217044410458072
0.36736325173994483
0.5484491035432548
0.35137978753657284
0.5147656695769472
0.4018145920117769
0.7002207677265114
0.3388753757165727
0.5915892050869784
0.4264575941615201
0.5986563921221775
0.5954259673078107
0.528005452311384
0.5870741735011239
0.5245043487416126
0.5372947224878442
0.7352124649864193
0.5995537092424513
0.6429199548386064
0.5296056158124794
0.2511370472342279
0.41636662643098515
0.5615504414737602
0.6241289444241416
0.5740177224145891
0.30918901031773083
0.5736160149901783
0.6876800403971272
0.5628590946445642
0.623418384667589
0.6719586412362828
0.7240753674990207
0.5238091053447022
0.73587516503252
0.5973882203923214
0.6795912900157292
0.6785851137379223
0.6483791930536688
0.6211092340818072
0.4701776738101092
0.29909274714189554
0.6156749579683267
0.4302783114484022
0.5291052283848037
0.629432350919301
0.6191580081189779
0.49157591149532764
0.5530619506157093
0.4878454334236066
0.39213741835452215
0.483534401761064
0.7017447530038449
0.49883682672674107
0.675848098722616
0.5958492241176133
0.47919511272531107
0.4799624746805452
0.6353370187644469
0.6996609178741477
0.4268421768433112
0.5092087489657653
0.6507582857938945
0.6487975809336027
0.572862884254595
0.26428367118169865
0.4065100714167106
0.5701507995129665
0.7079179008776635
0.591868476755659
0.5813729082029115
0.4539571663140854
0.4787284954312497
0.4051835984545643
0.6559004646777787
0.7317306574173563
0.6836852981279493
0.5888818072526526
0.5333313540324771
0.6974746672619497
0.3822997732341855
0.6541957456169423
0.7019397825829699
0.5786168490222603
0.6745992150150679
0.5876123273864912
0.6317332685593526
0.5217636552129501
0.5645380474356433
0.651483919642181
0.43411955265822527
0.6222400871732268
0.5860483554047424
0.618694172228903
0.5035093875357657
0.2251335106130015
0.3027127505125844
0.08965442687868808
0.6527522535313484
0.5284236767584308
0.34847362725874803
0.6909147790711657
0.6249787023781155
0.7090468990948585
0.5190031487188248
0.4303981416193719
0.2275183003648315
0.5967687159827796
0.6091975993735385
0.4537023456550843
0.664222768018713
0.6149086289054355
0.5914387956247664
0.6146335116996254
0.5976835181225731
0.4437350022054873
0.5930533962266381
0.6603440169239823
0.65321053490063
0.5886158468168864
0.6978026236633789
0.6082980349859805
0.6702309226659495
0.5663326895004194
0.6168664801298083
0.7408763125730805
0.6774184574055233
0.5685341087398229
0.5728279185180382
0.7054778137122056
0.5045994440362845
0.4471913879942373
0.5209247766427175
0.432688659843261
0.5214262259334421
0.47227507572306976
0.7352641696509126
0.3661999224977179
0.6677710992392378
0.6513013793667937
0.5185205457446901
0.46738175971826024
0.6821705161495637
0.7269772192945605
0.5955638273621667
0.5742442283842291
0.6305845087785075
0.4215719219440735
0.4764747620714095
0.4840150938108447
0.5652623491435294
0.6046652510108217
0.6221350419151424
0.7391019314180273
0.41571961238092475
0.26344620286634557
0.4751966091788097
0.5524437334964627
0.6438457448114555
0.4811121953191735
0.7138704984530381
0.6100996939580177
0.629576010604377
0.659846678091011
0.4286743160968943
0.6486124501789294
0.5877593186384147
0.6107432225793888
0.5026722787289152
0.28341733394015756
0.3981950249032087
0.40162869745910246
0.5595500402653009
0.6216897783698758
0.6903180489798744
0.691804842205911
0.5878531954056028
0.4485267774948214
0.594438988177768
0.48535884824907005
0.6649027711877507
0.5935863190031822
0.6176840337109594
0.7045470599263586
0.7081469215848534
0.7212830561268463
0.655419566044819
0.46824207367434284
0.6241295656953458
0.654046175702232
0.6254751134143803
0.5565815213416034
0.6881536510566713
0.35919980031638343
0.42819004307347375
0.5807664750020436
0.6180106392716193
0.5329135068625206
0.4738190636195194
0.6672524749496004
0.6250219933844808
0.5135993108280784
0.4991933845454622
0.6083029883620317
0.6857147470420684
0.17111542794759896
0.2896834274632428
0.5705439794051831
0.5270416797935749
0.6889394699478597
0.6578129746192667
0.37192556269790683
0.6666532733073248
0.5812372296703491
0.3414390201575351
0.44992674554032247
0.4485280511592264
0.6680603542712784
0.6884705983201775
0.5515556906201952
0.6975782781773487
0.5337053582430515
0.6375026621228668
0.6172314278912716
0.4759670851746106
0.5751941002541889
0.5858774219016313
0.6981126172527993
0.3050268551893559
0.675261601652303
0.6333118511888336
0.7031494711194028
0.4702273372824443
0.6913143191029544
0.5681661940543367
0.6566711331452018
0.6740421382752383
0.4693950616635723
0.5347112160343852
0.5591653293122691
0.7149759442495264
0.705837689602424
0.5325531730912924
0.8015962052505594
0.808446103407974
0.5626169580065131
0.7019204590083862
0.6065611182254781
0.6373542592743815
0.5783305344173735
0.6115858770258067
0.5997771555815433
0.657440838069245
0.6808813880730014
0.6867080500849447
0.7033312274773386
0.42859480719151155
0.6846518131546987
0.6010432353009673
0.6757304876888313
0.604505518868919
0.667425918010037
0.7776147158932297
0.6473392418211295
0.5584677054776647
0.6973172992131725
0.5605359569996669
0.7081398351192268
0.6954608538712177
0.7997104748829554
0.7164397909440994
0.7043852713793428
0.5068470837726677
0.5291890513854736
0.5239956558654468
0.16476453739626684
0.5176126739934687
0.6788451602167014
0.6911088657598119
0.3439408943459248
0.6367064804955677
0.71651935908688
0.5082761403743893
0.5887226249472935
0.4766709226135273
0.4463258201907986
0.5144055709483927
0.5165456684471801
0.2738893597474417
0.3746053404526685
0.42269270190380503
0.5036434820801277
0.531747162809574
0.5855708275159772
0.330540106846526
0.466805004578738
0.5085386597952223
0.6494183640440622
0.6047394946101045
0.6234544792311377
0.5579951330030729
0.5597970231139244
0.5692483365828787
0.6907674743282322
0.5380182367178754
0.7216501048641601
0.44342686866037295
0.6375600564614979
0.576968248675988
0.5716403413478737
0.662814519883603
0.5408004525382715
0.7412841929762786
0.38119759182080165
0.6014153828730492
0.5500053785404818
0.6140062942578934
0.4286817896693273
0.6033833853270003
0.5587426723167036
0.6667325650796561
0.7301251929000022
0.5135136723309793
0.6285305680058038
0.6466117491775255
0.7285487359970095
0.7158853018537819
0.5918112575288611
0.6352850015635669
0.5486178652242075
0.6190916907028784
0.4129326671778657
0.6132251167464117
0.7438645862034416
0.6596752009134915
0.3322020268772331
0.5653691045110757
0.49533876391576903
0.5209840810349597
0.6106589199839935
0.5742783446862104
0.5601596143068704
0.4513030352095965
0.5271382532189236
0.6046854771897446
0.7225569782640687
0.45443896871797357
0.690453959990637
0.5553946913229615
0.6505083379590706
0.5600284910249045
0.6296141146261506
0.2560983104300781
0.6176456994246695
0.5696622119076504
0.3410328887195258
0.6570308646818492
0.5253446238672511
0.513024731738657
0.5641850328979766
0.7555082543744125
0.3000146722949883
0.3200926717964276
0.3456687246094823
0.4709544297110173
0.4825760110067638
0.3406061135482826
0.5717764252639476
0.6643597186931075
0.5044802751337536
0.500295896557065
0.5248809232307454
0.5179609867263024
0.6691647398634324
0.5893351989472069
0.5716182816517436
0.7207396568100928
0.6679465699660617
0.5801696823343374
0.6443911850801668
0.5965990333199529
0.6540809413966496
0.505817110593861
0.6654897560830063
0.4280353326917826
0.6347624838531424
0.5569620886362363
0.47827514855518527
0.693272345266398
0.5775177930669487
0.66667557152641
0.516222217899831
0.7198744090111705
0.47208543939605746
0.4644304012995461
0.6874566529146484
0.5701627125542487
0.656506910168236
0.5976985837384876
0.5759783972211261
0.6943248439077558
0.5857903039261753
0.6729153479058467
0.5528851059638872
0.37919536481267674
0.42421393975239047
0.5715321985677294
0.5745793152642198
0.14667324659020733
0.6523044378935656
0.2706100346545412
0.5806538996278129
0.3357786019057152
0.5289454596464854
0.5883973448157735
0.580832542897786
0.5074102507287879
0.5725177170464643
0.6507053965380383
0.49260096397458475
0.8390286884773926
0.5460665370050453
0.7219615400667089
0.4897676311929704
0.6054352515220214
0.412725798980361
0.6837696345826266
0.5656219434555696
0.623210683407496
0.4846611732768143
0.6280876821385782
0.6436463155794074
0.49685658232865604
0.7192236395117872
0.5978937251165748
0.6029827603107737
0.543391379640597
0.711074335155651
0.7523205041983978
0.6374272474156114
0.6625067605322346
0.5653776142054756
0.5114169998544955
0.4767534890416965
0.6878725360280051
0.6809390892676507
0.4215092416954243
0.6830087060175678
0.47729838858129203
0.545225370586806
0.5404413037292745
0.5390369643408595
0.6438775000424591
0.631395227488935
0.7040013258902645
0.45773664455616
0.565415630051463
0.5179616842549867
0.5598954686088351
0.531008419292657
0.48995051322638744
0.5366851399390173
0.44765214625314625
0.5138626729996036
0.5406250802639686
0.7549521008275114
0.5953176433750187
0.5818956455437215
0.6511278637168184
0.582637956835882
0.7318990185941769
0.663557083385204
0.6896751048097116
0.5750698544239797
0.5352020193636707
0.21428641783157232
0.5751401358466172
0.6792955561814887
0.4734500061795666
0.665780275247561
0.6733779492224615
0.6236498530115165
0.6377041056037185
0.6211142374809644
0.5458183603222906
0.479708065280519
0.6209640553172756
0.2991261899980882
0.5681434268983799
0.5089256373798395
0.6621377711223325
0.3771327813412826
0.4106937417932916
0.44454475716979525
0.36349247855230193
0.7034318936056909
0.714848782377661
0.6219978037062328
0.5950884062535858
0.731152064327871
0.753268626520889
0.6491629035470703
0.5921799121724639
0.5407544604600432
0.6400158508865449
0.7153560922910956
0.665120827827081
0.6957513642057875
0.6928815849605247
0.6032057543695459
0.656542857056536
0.5533414253434416
0.7005302427355904
0.6622334158673896
0.6259741355217284
0.6872289441191485
0.6801621883694254
0.6431371805464993
0.5380652366826844
0.42505744598341133
0.638299068886532
0.5670749027796116
0.5986841469835237
0.6510362922467443
0.6115704612488666
0.6815847904517417
0.6496248606059429
0.43992990884774075
0.1769222866329339
0.37615680264672285
0.7202055996788698
0.6635327677456987
0.6270878726261818
0.5708872905549407
0.5673437925985862
0.7063712896855286
0.4869287005907464
0.586921276146079
0.4659685635603612
0.3744504632518552
0.6268350119342877
0.45179407196125665
0.6266672238831934
0.6477517428596292
0.6441054720055495
0.7886723869080272
0.6824167840791369
0.7169238547586623
0.6839404688193592
0.5048610393322539
0.541343586294758
0.6398381687420552
0.7619802819488238
0.5483699616165792
0.6084194004317053
0.5289542470615815
0.5574893081353463
0.6473136814654099
0.5564173983390377
0.555446507564183
0.570590179858405
0.40411034796269096
0.5444148797493965
0.7109576988858661
0.8026901233509892
0.6432912391097627
0.7291692962853054
0.6434676334399037
0.5621454661020715
0.6615405618709989
0.5149637064354496
0.6329830175227701
0.7417551951102376
0.5782575978990327
0.7159378527730347
0.4191165614814246
0.44468148541126634
0.6405814459138912
0.6190202159362655
0.2940012250499637
0.630481260589545
0.39525022836490975
0.46555399960216454
0.6191811539661902
0.5681799666360675
0.5877727572410572
0.42900283091889624
0.642437109114992
0.5816966686362667
0.46686131368130673
0.5805569808970243
0.7011731338497368
0.7030283619277655
0.5388493568698296
0.5215668189939381
0.6142955050117477
0.5183257726363837
0.5474353992467411
0.532687097292041
0.6536564097110616
0.7704621881729161
0.6852516075301122
0.5067209725014505
0.7008447462647951
0.53808070793988
0.5686698676243022
0.6985666528564181
0.5414307444210286
0.37756951370496644
0.6456425722716878
0.3556101200881881
0.751203659369049
0.4159668563461411
0.5681680390543695
0.6695745795949933
0.6931647780642239
0.7690833476869623
0.6511276003172572
0.588580964416152
0.43051466001757016
0.6972123647175938
0.6307206624854799
0.7199392514635236
0.5892226228251165
0.6752122536469524
0.6554152957572777
0.6161943868122054
0.6588846295061911
0.7089013648711506
0.6675088114073982
0.5545525773190106
0.49079818209983606
0.09025605881145903
0.3637834926751083
0.3967812308565824
0.5745455747290423
0.5389869170823544
0.5425809731670683
0.5548487958227574
0.351343266578538
0.6939078413681764
0.6111910433135654
0.5636695880406613
0.586624501276697
0.5739246931898656
0.5346305576164422
0.5531820264873345
0.7848591603574819
0.5563409035956516
0.561805069075493
0.5688714405723666
0.4129380786379688
0.6977769679245381
0.5164192895524659
0.6596736800943623
0.35904833282629767
0.6092464293235629
0.6203289345914436
0.2622877794258855
0.5016721812376186
0.7093903469526683
0.7102208794296816
0.7337325654740902
0.6699886254098073
0.7097169962239629
0.6896266674520253
0.517303473802621
0.5539365693106508
0.7257611261036293
0.5336652720572552
0.4409675693679552
0.5783389371376668
0.6350697152346659
0.7738034108509747
0.5497439155289601
0.4453874250355121
0.6935594620087323
0.5613261924971481
0.6973248140901739
0.3876313625138145
0.14978283628012082
0.7683239623540834
0.5842298329201169
0.6015568836555438
0.5436065821108022
0.5195773832825898
0.5286186765459369
0.5855337801821906
0.5593428258357627
0.7148618181264067
0.28470854922333144
0.44821504047858135
0.5506708351386347
0.21175564201473893
0.6418513285542395
0.39179102330776405
0.49663913669884785
0.37721303443460047
0.500233711301031
0.6030796462991326
0.5919564812580673
0.5388935686384977
0.4944738860053789
0.7197887173810341
0.610256399036454
0.4590980263967437
0.7129759939021836
0.555619423975085
0.8052831707832777
0.6470082215646258
0.4990092938484598
0.6909713975787811
0.6675148960678638
0.7025137322803099
0.1258606895346261
0.6907045179484312
0.5985958949159857
0.656662518134857
0.5587407366363829
0.5537237110593659
0.7413340228453946
0.5875851252410037
0.664312601420245
0.3049656954487336
0.6510967716250904
0.7089129801488001
0.6357363463585654
0.6104163072361364
0.5608168367973396
0.6147091412173646
0.6957681977562293
0.6214840911787024
0.5134487632391105
0.6416069050455907
0.5391315276531881
0.5042341742163448
0.6039566803834192
0.6156602995003879
0.6879264878962271
0.6441268290102082
0.7129791619921421
0.4077554345448519
0.6823369725266363
0.6098813812436965
0.6898669545349991
0.6565964714892333
0.6797330276117214
0.7066839042325527
0.2878416993140114
0.5176362282388818
0.8103062822997632
0.3293025930399973
0.39524451116681925
0.6679260740986633
0.7298330941071298
0.7086031243595384
0.6936109578487581
0.691846748337974
0.6639329989545824
0.6554733290231957
0.6444454986891676
0.6925416992885379
0.6929916552429388
0.7459805761996434
0.6977788944609952
0.6871409673235979
0.6653480039217694
0.7419112476051266
0.6863270556216629
0.3872665056873549
0.4811256634400286
0.6146101934064994
0.4715192323514865
0.3441958493618234
0.4100693569134002
0.6464074115884295
0.5935342144497097
0.5059733469329785
0.49799505869085325
0.47344432029795613
0.5380475114029145
0.7182363251051884
0.7683169477634777
0.5677166948481408
0.6394276641015546
0.7617120779332712
0.5446666246465169
0.7212195013103424
0.701471716891224
0.515407463877993
0.5580380263421454
0.5969540308993789
0.4187078270626276
0.7336815967345658
0.498398414802032
0.5898937084708729
0.5369132191202439
0.7202308092231116
0.6978990528360567
0.7189412309186498
0.7338306283740776
0.6157134236838795
0.6504774071094819
0.730447483767722
0.5162066310074673
0.5862439819940837
0.5513411132036864
0.5316219099100274
0.5307215191861372
0.6821841649712971
0.5365874313949437
0.6700645435926028
0.5856237341466193
0.6314358403725225
0.6464299640269235
0.5473280346091521
0.6081169104090068
0.5457532294900277
0.5441981253315552
0.704688753026159
0.5462877722661237
0.6944852402793946
0.3377359426975245
0.5875524005952469
0.4211313623515839
0.42182874303083107
0.4458028996019142
0.3688022795709115
0.6864162079501129
0.5037085974113261
0.4474738648838338
0.7104707219840981
0.4207275299978678
0.5057538771806799
0.2103390010545361
0.42653865239943317
0.44111252269475304
0.3712719881449809
0.36854563878264757
0.6416311435915326
0.7078086441826009
0.6370191520104115
0.5479305143915003
0.6009073711311954
0.6089789085532544
0.7208661188049652
0.6909158366063691
0.409288207330487
0.5329278908999715
0.5598000298842332
0.5781122071913628
0.593347165502825
0.5379363204501264
0.6373906667691439
0.5543393299002769
0.5585658693764755
0.6702198604283813
0.5407467273598655
0.49249574912377564
0.5985673111021688
0.52335941271419
0.5454550711495846
0.6116771983440388
0.5715757980611333
0.5932321314786919
-0.08767863243591062
-0.2219880168687775
0.6611970565532108
0.709722381175175
0.7751340769610278
0.3190878533141644
0.7164085272501323
0.5671668897379287
0.6314288084610962
0.6936310207172514
0.46396553166123594
0.5353399024392845
0.5679074404671115
0.3482508233834568
0.2974905817191011
0.49977498225348316
0.7726731727924618
0.4022427842689524
0.25699352379829515
0.17934680647829424
0.604525046429357
0.37241550205128626
0.6408085097981813
0.7306534558462398
0.6981686901534356
0.6256867667973123
0.5291799060182542
0.4986618743314143
0.595302947366703
0.7201074316354629
0.722381135630869
0.6753001512692356
0.4851202866258528
0.6828012187602849
0.48189168474517236
0.6906823655644831
0.48115449189889553
0.6981816184102947
0.7427898398782453
0.6505400106176631
0.6519225426467224
0.6899162012483546
0.6419377751391162
0.7149192151021595
0.6561340562771324
0.7543450377225511
0.563128877587952
0.6968735970523269
0.6943399300662806
0.6679994230287474
0.589334379400992
0.4585110205139636
0.637717807393517
0.4838827530421871
0.6067361574131972
0.16226400772957708
0.5366590725166624
0.5053884411392552
0.6215605219007143
0.7063017921279645
0.39673555846346803
0.5194138254293919
0.6544847287790481
0.7046645682208846
0.5556672967565888
0.6810160540831988
0.8081824106329509
0.37576566102651043
0.689916798025964
0.5480116416835882
0.5255641312724428
0.3734570057982605
0.5716559683419796
0.6816050783705867
0.669759043796327
0.5948157535890829
0.6068486186271954
0.5342478798068697
0.5455136862377641
0.7004041397542506
0.5005956925477697
0.532807258540938
0.6543793389329705
0.7415645454959197
0.6513583789694701
0.39591498589829366
0.6882264235208141
0.6046181428640012
0.6849557544461876
0.7838221634463347
0.5425020007600981
0.3504520340001406
0.7232587334223098
0.6851081931357232
0.5713634722188433
0.5455498390323317
0.597158334327281
0.729020970330283
0.38738492505926747
0.4705689479984676
0.7083897001046173
0.6856839878279164
0.6819565527393676
0.7125639941513253
0.6861322092801393
0.581702584505921
0.49039066740873977
0.7366091451299245
0.5839577978556257
0.5759053122708091
0.6798141594929655
0.578021861226618
0.7110714321764755
0.49981261331928223
0.5358324823965253
0.5073602880727273
0.4204981363601924
0.47800142171164367
0.546544039565027
0.6961073282133116
0.4714451515431106
0.5983180521858456
0.6586892590350694
0.6030674060040351
0.5858351996370942
0.4915825884654203
0.4463291743780652
0.3395280363477124
0.4538763688425418
0.716083424863691
0.7045452171239416
0.5707848947460923
0.7114300577606087
0.41694910949195824
0.5087917009100843
0.657593366829474
0.5770239738859941
0.5200930609110463
0.6684787516590279
0.576982286727546
0.7184063123852269
0.5016120468464547
0.5398376937543188
0.5466243798838404
0.5764921992022453
0.5340717768221325
0.5301522626106986
0.7884679523157787
0.6963632247221277
0.5113639238577969
0.7028111099909056
0.6297456514409708
0.5186049970632676
0.6204318647345345
0.6082969442197772
0.6563921824517782
0.5561416202841952
0.6215523733591417
0.5421374048593162
0.5098321074277166
0.604479484660081
0.7227777552739753
0.18928404733676782
0.6168657984039946
0.6823742283197667
0.5896273756366323
0.7277473530565917
0.45890177178226366
0.5902820137057558
0.47795418386546834
0.40620988190929286
0.6047638191337532
0.634035078903918
0.736398835280354
0.6184740459031282
0.5924342067347379
0.47632738834756216
0.5429223642462534
0.6120639621604692
0.5184713128427763
0.4433033819527303
0.29649273008795024
0.2970058022209342
0.7295123682555253
0.614828666737427
0.6703104565297814
0.6651787368376315
0.7190535945615233
0.5531160657476597
0.7206323944713163
0.6956356566779783
0.6558389814597692
0.7350524146952008
0.6844447871369117
0.5039456025204865
0.5056653591896005
0.694157838591395
0.5212988763077333
0.4632571865897611
0.5492327025132578
0.6618693782036746
0.695607361221006
0.5968842940648571
0.5929996238555688
0.6375535037745281
0.43824591055992584
0.6389181622338106
0.6544503057933333
0.648694784718012
0.6208592578607601
0.6580214251662586
0.6004093904875544
0.5585541368530456
0.6688582258413832
0.6351318578722862
0.6177917740336977
0.5711653176001183
0.5645302166285638
0.6324653829991221
0.5523451301043232
0.4790422478467768
0.4286677412989615
0.6597438153360948
0.6788801391231297
0.6601082023702697
0.5679445543993206
0.5874855945187438
0.75714247955224
0.5939910441621427
0.5419925361769349
0.48623257793646607
0.3475175987291806
0.4739008194230616
0.3764589907122818
0.32914640187801447
0.7419309452817944
0.5747795487425383
0.5697714800177364
0.5863048996077692
0.6189184993222429
0.42217276483618354
0.4955982194094086
0.7164673368733259
0.6886087206601252
0.500575393685056
0.6184082897690246
0.6029451960238418
0.664268263892172
0.6831773033234445
0.529252733793153
0.5009627005480113
0.5846217603622748
0.6706395953473272
0.6533780099807448
0.6853109674479426
0.6448114213938405
0.6461867223769726
0.7214434671024729
0.5415339721139468
0.5190962456048402
0.6604196312127016
0.6306894100321357
0.6816763839983007
0.6443370558708114
0.6910144830400972
0.6103675335267201
0.6466923556668315
0.5736871187500727
0.6422545945600361
0.666741897001247
0.4941648124671017
0.5464412336888919
0.48215096430007837
0.5923431628205837
0.33773318470176006
0.5916317669755637
0.3539428358701565
0.432109199648662
0.6638092663666774
0.6246496185733512
0.6956944021866628
0.47425916114773603
0.3676981073682324
0.5371155730365164
0.391387551390922
0.3700495207842321
0.49365982586907936
0.6321594385343915
0.49323488165924706
0.5817962529203583
0.6730415235945123
0.5745138080332562
0.551249977767683
0.6596556375253866
0.5747158286323266
0.7304548418163072
0.6206825092004763
0.7474233301327556
0.703618181380199
0.7125520122303268
0.573946852589293
0.6708643930989547
0.6507350728898872
0.6803049742903794
0.6584195290119513
0.4488378064526647
0.5658768105006307
0.45876270300849076
0.5979968202207248
0.6032826022361855
0.5033598720638198
0.6575964051304116
0.5942149666587079
0.7287232325245213
0.7003402694968397
0.7019847531064062
0.7095719613427909
0.5855226219815306
0.5333876856232446
0.7560812139692669
0.7585942249696155
0.7630294285815171
0.7528429893956178
0.7957488821974457
0.5598827484143104
0.7114239482246322
0.8565888358431945
0.6449535167957577
0.6042749758267909
0.6316621273069084
0.628473881026927
0.7830004225044586
0.6248263537706494
0.6584186942671504
0.6910316869890014
0.7514481184591691
0.7418269362736978
0.34980597281136266
0.6989858946022504
0.38605406068238995
0.5106112258579392
0.17503525824888955
0.5705323329204619
0.5209597164070447
0.6516621797636808
0.5099929834440149
0.6546609566374546
0.30148415016513336
0.40588636124337363
0.46333042711023276
0.6336054387380866
0.6064739747900886
0.5059081099592869
0.6756641943542633
0.7129732109584882
0.3814721089156661
0.6544102328903065
0.6403077872442765
0.6074443635200881
0.7437361785452256
0.6176723249974541
0.4457062962780462
0.47544706196504877
0.7292469983568551
0.6442236150938017
0.6582231851257999
0.43804098316936874
0.6136773226563402
0.5254431279787055
0.7217364549241215
0.710930250082976
0.6829161534589457
0.7643819285058417
0.4507009234165126
0.5611299828185479
0.6558523507715762
0.5748319930291904
0.16471873068670956
0.25180377720997354
0.2751180448977598
0.699430844697177
0.35811243757940897
0.6554227100429574
0.5530212903864938
0.5763961638841016
0.5019523486130089
0.6065235134443075
0.6533324625545969
0.5277754401351512
0.7227861329723402
0.5167812352497532
0.5356552896969288
0.4973793322498735
0.4631807435742135
0.5360074994218386
0.80804440635506
0.7736054593561733
0.056256624843289485
0.34189798005304417
0.7010260424384264
0.6443077550022147
0.7388281549438971
0.6325791882012327
0.5709010945228368
0.5758187452517824
0.4588303135050889
0.631489601475768
0.7215918018940688
0.4230951254476169
0.603269795462582
0.7203872063805901
0.6552357992134309
0.6597566173115772
0.36680214705378167
0.6946755611665691
0.6757836635799713
0.453819975340551
0.6241137840628186
0.2519983287935128
0.6517822892399814
0.3933668038009682
0.5729875440277581
0.6726167261732604
0.7641299157153185
0.6096814499863022
0.7491675363866216
0.4434445877589692
0.5851836035849267
0.346636546124685
-0.338636651108177
0.629219114122013
0.4044372279286275
0.3887230584810864
0.7111922681061366
0.6638552882659317
0.6166569791455282
0.714232524515226
0.6507096032441722
0.5044756197563318
0.644852828741945
0.6036636024562244
0.35180832087983244
0.5631710569721609
0.582879149782236
0.601866111634207
0.599828904541955
0.6686470223756408
0.6635376684104994
0.6067617083067625
0.7214819454129496
0.5920966299343257
0.7395327907425652
0.7174665135981344
0.6880428651417495
0.34777639734756305
0.4103182375448011
0.26588381912748393
0.36392135930605624
0.2619349376757558
0.39021661667589075
0.3329974298386092
0.3078732823666558
0.3584800282748147
0.2397619079218466
0.33968277023056287
0.24903176835899582
0.3037011465891363
0.3888445190744489
0.7113861126738716
0.6956638162951537
0.7432368487502375
0.7332684400612745
0.7381907647960458
0.6769658914746616
0.68089046722842
0.6831170195815585
0.4192007596118796
0.7746409581018676
0.6158659346470582
0.6538681727357349
0.6454288656238493
0.74342622468799
0.5727680159317401
0.5526224408606893
0.704954872827092
0.685463416607641
0.7279570129263385
0.5408480639693948
0.6958459221659338
0.5785983975219298
0.48185423619924966
0.5680473972519394
0.7184389586570212
0.5362343823899391
0.3974512789784099
0.5864831289097641
0.712649360471906
0.6634802220186397
0.4554711079025238
0.6706959553263452
0.6459962917090893
0.585891539300573
0.5655347753764741
0.6391088488133929
0.6368826631304093
0.643392960772137
0.6338499255341772
0.626505545607845
0.6044161125554647
0.6651943911348738
0.6658910522821206
0.7368144686161024
0.6973894961663386
0.658479814055767
0.6503357512885403
0.6318742988459952
0.6330658634419674
0.6982840501327778
0.5535720570207617
0.5381016329233606
0.6715994848477662
0.7402749920972969
0.6807444433382226
0.764127643310064
0.7027671745654112
0.7525344277429067
0.7114852828036087
0.6343407217912115
0.6957027187145236
0.7092463411692098
0.6120999356453358
0.7385894197095314
0.6996550620199752
0.6476073993565181
0.6571686153846786
0.6141130846691248
0.538462847899155
0.6344332776970761
0.6882026683697539
0.7521845959240522
0.508460066770976
0.7204299157611589
0.7269565431298143
0.3693395643688638
0.6901271720633135
0.6613069432147574
0.7547906497530971
0.6509236546775529
0.6234926332214555
0.6364759762759347
0.6868076379009093
0.6609270019928958
0.5937984005775243
0.6869511220107125
0.6706105275350919
0.325675858915637
0.47145922455701733
0.7338668773420484
0.6617462010725678
0.7506962765869565
0.5603198762712778
0.49162582062754834
0.707638759728916
0.5305887860989545
0.2795881765897379
0.48612953583912194
0.6753927847325146
0.6126700071040134
0.6360605579350624
0.5973619623664456
0.67181591090939
0.6504776290712259
0.627479647121534
0.5498150046190086
0.6104710326325343
0.5343346773647846
0.591674294072495
0.4785080254961945
0.6690039858579142
0.587526621557305
0.7286248615684937
0.6162883549382094
0.7791985120118177
0.573034270748694
0.6311547369766481
0.7250116952424048
0.675949999365907
0.7616618785983679
0.5431793184721433
0.6015687504619156
0.6981002761385159
0.5561995564151045
0.672571739884652
0.5517247182300732
0.6957600133037972
0.6972816584727389
0.6566856506547685
0.7748721756722841
0.6659142958435118
0.6181845452994451
0.6413208899621285
0.6179137049105718
0.7245020031272809
0.6121233368782283
0.5005028064274357
0.6286009313405441
0.7741556198858711
0.5057347472929045
0.649103112316836
0.5892320210531821
0.6765863160377568
0.7158134562333875
0.4638115638463538
0.8117979612075338
0.6762534758971361
0.7167857738958225
0.5218772706977397
0.7422868945403497
0.43323650685749465
0.5971381634695883
0.6261353941218929
0.5558780680295993
0.5746169948991697
0.6098243586365701
0.5367879711662557
0.6415850952123046
0.6223529572982791
0.47773455983817664
0.5921743100860917
0.6231909664387945
0.644944522036103
0.6900354664467857
0.5618571762814755
0.6875406586871103
0.4924121508761304
0.6706045111231205
0.6939507994705119
0.6152281528065011
0.8179761044241515
0.5280083338529994
0.6066542525422608
0.7903995968180035
0.5253075120384335
0.7047847238090424
0.004083583318316481
0.42195813203493915
0.5966783839739283
0.34243939264073425
0.5560192692673795
0.4508954840463451
0.2401823654110834
0.3494658412560682
0.5869650108589944
0.7173334875208243
0.7343548447726422
0.6266211057745306
0.22526974817065518
0.6651962868254268
0.7029342152225381
0.7000078462819553
0.6007068366019542
0.6924677882373806
0.39732976446577123
0.58213146541269
0.6219870530685913
0.7179926775472845
0.692990510092457
0.6516101173443501
0.6486863461082785
0.4881733504229319
0.45323922562691
0.4245499958759155
0.6866468336187938
0.6072796840557693
0.5924343823886278
0.6369656810741123
0.6279551099502405
0.4751384853395455
0.3718693960620064
0.6505824522905337
0.5439331549851932
0.6618226509157976
0.6528748830246226
0.3938176448805841
0.3445188022333423
0.6016097054712525
0.6763722186444756
0.6242124523856495
0.6407823063681467
0.7250205241472509
0.5813702687498693
0.5512819925247116
0.5496645021729755
0.6186367605621972
0.5624799599617231
0.6622212325738308
0.6624889826439347
0.510253783320046
0.47751369720644615
0.585789876907893
0.4736667409693552
0.5911098099055061
0.7111475700610813
0.30856072840838517
0.40522559541074704
0.6573270798228248
0.5693671899872363
0.5502589999493775
0.3322990229630476
0.5599323862736209
0.6295974529496552
0.4054671222396095
0.5351813278218005
0.47782387697188217
0.4708275398653809
0.5568899574028024
0.7031353272036841
0.261970075941538
0.718409281674207
0.6486514822392888
0.6606967125263212
0.612590996257002
0.6013317621109975
0.7390871023807081
0.3252696481790575
0.7750068364440866
0.3779684824423804
0.358555479454557
0.5307734832222692
0.7050151919589435
0.6110113035563041
0.7243632668427452
0.20232460017634593
0.7625717811046524
0.3066597303954359
0.6975689003918247
0.6542743851118885
0.6552857609002904
0.6791924620457849
0.6788509187926705
0.6358231879763501
0.6933652223030208
0.35742057252720205
0.529408618846245
0.6716014321612236
0.703758598187636
0.46075995791058927
0.4601251215458441
0.5477400092317841
0.6824798643297678
0.7547625371099002
0.47458506075743934
0.6106187608757905
0.5220690700150289
0.5218217023084168
0.37579189133030527
0.018416174946460282
0.7151152658097425
0.6400317206721322
0.6492196779619664
0.7169170750130541
0.261539944532408
0.3081734560527545
0.49761347516667925
0.7457268900583673
0.7562978358987581
0.6984143817583564
0.7245216601335084
0.6691263677020227
0.590919139105847
0.6037821097459927
0.5724352379549145
0.5547316352147342
0.42087189496916333
0.634584977730741
0.6603086565389709
0.6023687755825701
0.5652980296148341
0.47746412258241194
0.6595731774957547
0.7270744239130357
0.7158620354074978
0.6547843052102108
0.7070173662860268
0.5824817651634727
0.802536982638938
0.4906844259178526
0.5585967272079401
0.5959804082243014
0.588821309519617
0.7009464973723553
0.5602724331599112
0.34177882640047336
0.7182319229459165
0.5499982131662965
0.5665466064541798
0.6832936350325469
0.6676559630632792
0.7614376919486672
0.707956968387693
0.5358651305996084
0.5173616396088874
0.6283294446368625
0.6869551670537806
0.6903237833250381
0.5145761687599016
0.647745860260697
0.6047247960871163
0.5391235627592902
0.7046653666714211
0.673661435196247
0.5719755139232084
0.3448675447284804
0.5005550920930666
0.4877705295743559
0.38633969422814957
0.7032436130518969
0.3957234466923144
0.665188171298152
0.7033694845151317
0.6482748937934917
0.45540940068602265
0.43970772937943997
0.2793337156819566
0.5768562209205319
0.6883947776416968
0.6427225226615704
0.6072666754284014
0.5561326515550011
0.5090949597729235
0.6399534405118763
0.6109891955264407
0.6718034239033436
0.6812438922855972
0.6674481528149963
0.2763596155690886
0.49038130123306856
0.6038012674987462
0.20789324845472307
0.2771635404436198
0.39233172597802657
0.2841888306081795
0.5803912159582585
0.6204110254519981
0.7435762753635505
0.5839015537943842
0.7438920989934625
0.701528355407527
0.6380918718882185
0.6823268091287866
0.5276493867092918
0.537631650203574
0.6526968544140023
0.5740996750901911
0.463955919482379
0.5476559214943364
0.4132922124139248
0.5820180603546771
0.5798392478305417
0.5280655676694077
0.5931852966693355
0.5008221602062738
0.5808500752335269
0.5455080637651905
0.5427557735282518
0.4266700018548907
0.589055114009148
0.7002894219908267
0.7513003929603321
0.5179557488915103
0.7282778891096946
0.596310211228101
0.7231887958915412
0.5886089940071862
0.5219451322818411
0.5155337782261157
0.65298265641659
0.6362257985744705
0.587771913201767
0.6617710753784708
0.2734872633721277
0.5852813275590808
0.6079959091741786
0.5370187711810336
0.6550830456640107
0.6068810221560368
0.6964916010851305
0.7599663912331112
0.802914079483569
0.5766098214078871
0.49180657256634064
0.5432181625892123
0.522807693638528
0.6514295427127298
0.5569692903155706
0.7004475576292551
0.6839052733525538
0.6467028193198778
0.5679463169940072
0.5655361427036147
0.6173049445991862
0.5782488564438141
0.545516296601068
0.7722747874151636
0.27330129914164747
0.1815498091357612
0.5854975911314763
0.6348117586734302
0.6704927526869253
0.5973398245001703
0.42417656529760633
0.5475033842590651
0.5786900648695787
0.60568534765453
0.5255025361659557
0.5600190588747759
0.7187504103035863
0.6869308744333542
0.6788002265703145
0.6020818015264913
0.6580278990085818
0.4886305648972036
0.5522026917563865
0.640789887899411
0.6016601976572876
0.7038102307575431
0.5925021982176372
0.7523261631591904
0.46432439473073606
0.5006238524700748
0.5493562528087598
0.5577281067050822
0.48309288829756764
0.5762977675061797
0.7132615237493911
0.5838410138057414
0.6544760298332308
0.47416619703806356
0.6554504369136184
0.6089397816492379
0.6028096759479693
0.726548332402809
0.626770709274126
0.6023648936046393
0.5363970576910552
0.5239482734463043
0.6830068800230829
0.6234548318729605
0.5391496403721584
0.5650764103427978
0.567908301268934
0.3908345949556445
0.6330637116245198
0.678032836849246
0.6433975664348203
0.5532948530218932
0.6525084607966111
0.660947081509259
0.34228223106924005
0.7373958623791734
0.6734811591260758
0.5936834701455741
0.665681748490653
0.6532146895643973
0.682429408849672
0.6338640158745941
0.5532393194695071
0.6517372594091773
0.7023733295209686
0.7196435547984902
0.7334031956867793
0.6798637555447249
0.6223425491417651
0.7392423719346609
0.72493507138441
0.6730334366908142
0.5225195972406121
0.6044079785021664
0.5218402457002633
0.5670678739203521
0.5762611659428587
0.6253118065651131
0.7044951182991954
0.6414466440771462
0.6214285408421779
0.6217769808481679
0.6109972630709648
0.6041563677116676
0.7006710957574601
0.4318608456212252
0.6566864476237907
0.7635690506268449
0.648838068195486
0.7151963966923569
0.5583981555759202
0.523209372562531
0.6245160001405822
0.6817741094935977
0.578059085774481
0.40546678379237644
0.5496726670482781
0.5256052622572798
0.5295045932400392
0.6586953188017493
0.7144825238525161
0.5880507753256089
0.41672980805857623
0.6298564436339557
0.4188462354755625
0.6333436150582543
0.4085388503986577
0.5457183075471633
0.3989260233202999
0.304644099027595
0.5626011854023831
0.7763337175497359
0.6919096154974032
0.6648520590545152
0.41073026868728774
0.38761526464424034
0.4899190082342691
0.31626907984219643
0.5644383915635655
0.6097285156915279
0.6462613975215088
0.2791423581315937
0.6800205751033654
0.7479489273689854
0.5646171094860563
0.6136231785378445
0.7199524474368073
0.7327896054287706
0.7366764774545426
0.6769192716302216
0.6019679734490321
0.7458196252042036
0.45869573256379137
0.2687641833075504
0.5924412301580524
0.4819776234029448
0.5589777691585717
0.753000760193871
0.41567641737426214
0.6041225753463526
0.5377534896938755
0.5658369238389812
0.7716031712470353
0.42082635268250446
0.5466203151929634
0.4504116351159067
0.6421595326438714
0.6310121314592704
0.653182686560957
0.69018906946569
0.7146557030747409
0.6126014045570275
0.6236324801134474
0.6145618719944228
0.5304971187854912
0.5144326794230392
0.7460308291871313
0.71876174891761
0.6699985731625174
0.58790171027123
0.44161757718178246
0.5609764785288154
0.6227599624553154
0.583705155199413
0.5257527608983615
0.6667572141289326
0.6340219780186768
0.6242543054473669
0.6430815287357062
0.4777379395338251
0.6204118999736378
0.7162841288393623
0.15282400652513586
0.6546325000055352
0.6190876318113858
0.48632347053827807
0.3872446787454566
0.7199485661730529
0.7252258565519101
0.6380944681687156
0.5665383775473525
0.456379198227841
0.522948126821914
0.5738929869610887
0.47311571550400794
0.5549692052084796
0.5317976920585505
0.46982163499180307
0.5605392579306098
0.7921864913198879
0.6835671876157595
0.6657430093289779
0.7233228910015201
0.7148403660045088
0.6321173764661603
0.5824557063316784
0.5420110257638705
0.5223352447352748
0.43894375175761574
0.5891609197866576
0.3498955069366463
0.5737325387972331
0.45802346356650336
0.6104130829241906
0.6994260151349061
0.6450826085043933
0.7930509984655182
0.6069137557021407
0.6354443134876205
0.5512755707341255
0.6389866876473328
0.5651550645115714
0.3286751653556309
0.6715826811376374
0.6862797649777015
0.4249433378831317
0.7060663616985987
0.7234981689507917
0.5631954978854833
0.6238846418819801
0.3488183029396578
0.3101700506040698
0.653410144811543
0.6565415306557383
0.47048660370777995
0.5187730330687798
0.509105274078001
0.677757895619888
0.5208548038181853
0.4647575570922709
0.3995694622679764
0.3456570306896616
0.5840669576761487
0.6574162081578235
0.6627278715613079
0.6206643636339269
0.4173341044214641
0.7054072711788714
0.4511067693081206
0.5508612218851537
0.5915528241871626
0.5997722940504555
0.6003389506683042
0.47788684052331765
0.5645621932367528
0.5665581596191482
0.6688800081823075
0.44365771306007873
0.6762964050904173
0.6401155954261167
0.6766000017826003
0.6660756863335264
0.6528842582115492
0.6679230242250104
0.48128887336633075
0.44931381223496314
0.5325740722868383
0.6285044662843372
0.6183317151365766
0.6514786454901383
0.5887844772098855
0.5601696483722292
0.30116614672705533
0.6208230701285368
0.6214356020411688
0.5649940623493158
0.6530011765610924
0.6170000953412266
0.5997684175155732
0.6453428175005692
0.459541369134173
0.4679952548245412
0.5723659170273112
0.7109914628326375
0.7047935612080117
0.6971310706778144
0.6736787589346356
0.7442769210374739
0.7135325367206424
0.6884827270039509
0.6738393314674436
0.7236805128599318
0.6338666077805655
0.615677583699617
0.6525847535130711
0.6136146522329258
0.6576102637996072
0.33200608639439516
0.6395845060479317
0.4983284835177198
0.5357927347625611
0.7190803423528238
0.4552561845213105
0.5619344314770741
0.5751381794127773
0.5679292415976451
0.48389353639737376
0.4495647973156151
0.562088436201104
0.5270429534556895
0.34967101627772323
0.6627524904364632
0.6418965571539552
0.4367961139511172
0.35326802632083787
0.32746729843204053
0.557360642434113
0.69922410471247
0.7251149536011966
0.6663484306936053
0.10547353660942477
0.48758976097414053
0.5398560100070103
0.5588789928572571
0.5942778795666837
0.5443787298822986
0.45199102543724856
0.6957733338660878
0.6055515114887666
0.48701436032842016
0.6501772839674765
0.5882174881894217
0.6041309078354028
0.6805400640980807
0.5724482710758821
0.6380607928227812
0.35961887499712797
0.4638974935801683
0.45815152964210115
0.4504845557798169
0.5735611181679223
0.6814462382508192
0.511305161711961
0.45069798314483617
0.5664114405300205
0.6684453824622754
0.6716940774733847
0.6234212076133226
0.5281509011376034
0.3755409566527438
0.4833003054315932
0.517697788582989
0.5434667722876969
0.4670713410248106
0.46389732915931164
0.5780461362748232
0.4471281056432011
0.4853729425287367
0.5101457255125796
0.5839282491509906
0.5834328762997655
0.536058846231014
0.6308328176973775
0.6616095747092207
0.7517708405571085
0.646952358082368
0.6440296792789155
0.6289444871768366
0.4811792967029221
0.6549279789593186
0.7086133301161565
0.4378226837023209
0.7115456956596932
0.7053930428580313
0.5677498943959145
0.6123023465774117
0.7042805740196729
0.709112424975909
0.6753193406846811
0.6763157592258489
0.7256138550040119
0.7449252953662269
0.6908075876486172
0.6842667855257307
0.6770938085097281
0.7405603964726535
0.670587563597183
0.5195729623580431
0.7279922500938563
0.7061426352299988
0.6344237139968464
0.43216002764207795
0.6566348781965381
0.647929058635586
0.443889412498219
0.6483978271856954
0.6461010185539068
0.5804149320373125
0.5809944245133281
0.5380598305912011
0.5901218619584966
0.6073884703076047
0.6059204476544612
0.6212302586003737
0.5487502875932364
0.5557727083268686
0.5467848128153336
0.5653576889007426
0.670505458281458
0.610051341647786
0.534994742527527
0.4429106866581759
0.5477909010304874
0.5993640603526933
0.6236695498989889
0.6108193183185002
0.6223071947125777
0.28666384837474307
0.6070460903942946
0.7246968388351323
0.6123076165950481
0.5175933446538663
0.6254254603652971
0.6201151418316121
0.3640659830360324
0.5831741770079557
0.6778938372085842
0.7234115754645479
0.519718842152065
0.6446523533625274
0.6058965554985523
0.6303479788886566
0.5338499560731458
0.5611739786812872
0.460098089369505
0.6786910305318223
0.6355282632160597
0.5556360261163994
0.4757084574188709
0.5636360828431716
0.3392155612689456
0.4631489236900568
0.4573948058314993
0.5383209434621342
0.5701648960526612
0.6894011579902383
0.5627791309437128
0.646925591297518
0.6693105828060938
0.6235329948744678
0.6949412482230685
0.647783103496016
0.6473642502816701
0.6522034876250091
0.5511090226898594
0.6501417127798597
0.5134027986998755
0.5534702200738355
0.6260082303746473
0.6215908495013338
0.5861248646478564
0.5971221371338686
0.5871135729399978
0.6214827677743213
0.6442282877353817
0.6474046381390728
0.7082328364127184
0.6497478903761655
0.5953408957532165
0.7759280313828044
0.6279672914949526
0.6364287122405065
0.4226672814343562
0.683704999386193
0.6793601910506061
0.8164172995350936
0.30633196308761396
0.629212659752862
0.7753005977945123
0.5574733867364489
0.6161424145900226
0.6652877077963915
0.6937964384875817
0.5724994699368193
0.7031542380220211
0.5585038156063906
0.6706616999511764
0.7585737095995836
0.7133440426450466
0.631836195392992
0.6679749156189524
0.6723224927324898
0.5977053522829157
0.6424745440939874
0.6475213081244784
0.6567817216211312
0.6890243410928922
0.7471751952368674
0.662110718326208
0.6156452235581228
0.6859069587203274
0.446206899983726
0.5465641518877543
0.6284882242090267
0.6296136517019362
0.6943444527601363
0.6135880234016378
0.6359507991433373
0.6789292969788374
0.6580344845086354
0.651863718441669
0.649492925876299
0.6735229941316105
0.6787958173150968
0.796978889121565
0.37380224222802144
0.6615604946280067
0.7154864078950415
0.5556150876511992
0.6977019654172197
0.6068028765650714
0.49710827398502705
0.702351417804228
0.6766819060889867
0.6946714659966887
0.7105981809124522
0.6465159488449979
0.7269902709337223
0.3779473265930882
0.6914824118346772
0.7061678458686493
0.5132046185394898
0.7061232530440607
0.7125035006233915
0.6020671070846956
0.6301107327091
0.5513899348145246
0.5393151379401309
0.5712700828277757
0.5881149205433109
0.6296766571262434
0.6162027421644486
0.4676870203824368
0.5567044010361046
0.6488534880269595
0.9223787655770438
0.33611918608055774
0.4858197995256004
0.2921252209440279
0.4646242529835115
0.35694332633973336
0.5071082704730208
0.5569256497097981
0.5913151946620486
0.6440473033426726
0.5805008003680915
0.4955436668191977
0.6465672939318025
0.7102338373077441
0.6469589694975945
0.4712173429551002
0.6921999991704497
0.7325704796610663
0.508778403782609
0.4555418658122238
0.5144661259245867
0.5292827188100637
0.5731036281570585
0.654655991451472
0.676259231030806
0.472286456650475
0.5927364618061569
0.649966333391169
0.5826473168706866
0.7249452226778265
0.6689157012600865
0.6258560476469474
0.6537020166794378
0.5723895605952818
0.5831540110288179
0.6301602077777709
0.662297173315289
0.759697055403442
0.5004335922366705
0.6382997361571456
0.5097499733811707
0.4661603092532161
0.6243955784278931
0.13670459625331816
0.566692902653818
0.6087237872725011
0.7884062162338735
0.672569919445235
0.52117534432929
0.6122014180011839
0.7100581277867934
0.6786172780527128
0.6357772222712043
0.6059869844104736
0.35332259321131354
0.6371373707895394
0.6527016659830547
0.7043327084714903
0.6033952050934851
0.4766406781665646
0.5985905807733307
0.6076518821195954
0.5660169507695136
0.6233991643873187
0.6388797435368567
0.6451816264772681
0.49068572874115796
0.595505065012408
0.5748117010582979
0.6734480345572136
0.6153468868411314
0.2901967086928485
0.5935390990000433
0.7891325931028979
0.8073084892970085
0.678233838601884
0.6492136173073121
0.5705869165616886
0.4162764472348985
0.5873306532172334
0.7323304985143942
0.5704090898745987
0.7378409927808808
0.7130507300566611
0.8250834318831021
0.5867180985261132
0.27766864182615414
0.7152803385532799
0.5564200551717258
0.7277506777703149
0.49101001444905407
0.5698872491583141
0.38798463312037007
0.5364617323725412
0.5765375947216035
0.6017521426845974
0.4523981113507137
0.5001837182731705
0.5438182668145769
0.45169266468831665
0.5306142789034113
0.6494876687278208
0.5886867955168226
0.5193034897978114
0.4153571459434089
0.5069546222935323
0.38166341931547726
0.598414178632811
0.6713331410097765
0.4740600611671654
0.7252798597063698
0.7934233784045125
0.4906822189798584
0.6640889568049657
0.6274445487175918
0.5234091360785882
0.6343573281213367
0.5833376363794449
0.5448534243397914
0.5086026246701666
0.2913509957302351
0.6707438401302981
0.5609464589046452
0.5653366846479211
0.6349222075873681
0.6516583361250841
0.6625128976804192
0.7040709418895158
0.5479693955593969
0.7319661895975738
0.7108469446954363
0.23216282011679995
0.6634378123782539
0.6673687359705514
0.6190953263584312
0.641361437500618
0.658140500114476
0.6656120822862029
0.6176665924889276
0.667634194133255
0.6223932100384093
0.6224406147624891
0.6739210661202457
0.3366453165788686
0.5207327063921713
0.5471325590644859
0.5764440670459843
0.6546856857179935
0.6661197640039545
0.7116713363317922
0.3625161627220202
0.3874000838725138
0.5685974990907081
0.5208294186927891
0.4380626206421814
0.656061283582801
0.5734902327541556
0.7372900336966405
0.738368082261264
0.5712977017869175
0.6714392983051707
0.5625993868315576
0.6187906692490823
0.6816094603770768
0.5888876973276168
0.6923978596405306
0.5937862982575101
0.608214131079393
0.7848394367454072
0.6416917405394209
0.4333945090352287
0.5229399794200301
0.39474916402352517
0.6506295673060654
0.6407284683666209
0.7596704085917646
0.7573121637462421
0.7430163229207027
0.5329981567924651
0.38302942635280857
0.7665732724584091
0.49970553012619484
0.5800823636661818
0.7383781412854298
0.755434188846382
0.7458314533576793
0.7163062626099049
0.7044748717621897
0.5797108605768725
0.5681292470401571
0.6839197695804206
0.7233256415941443
0.5064972260222383
0.7512450420770801
0.7774792609377033
0.6947948503397636
0.6478127243359211
0.6808906003392198
0.6928760893084964
0.6713721545346806
0.7571514528586878
0.6987613055580171
0.6516109893988163
0.6627890024053038
0.6557621738185496
0.69513798475833
0.6583175155552837
0.4377264108949432
0.5905474773715207
0.6762080904944825
0.49654863313777475
0.6730420019904344
0.5400985324703979
0.6069715786472636
0.6062062074613435
0.5140009691984536
0.5940764477628823
0.6035555282245858
0.5491220270400103
0.6583886569523161
0.60794216488197
0.5899687885607343
0.55237677102603
0.6113773434812407
0.5771830234193002
0.6747274880995502
0.6499440658098719
0.4767007281035662
0.6757256556019111
0.6336027886289314
-0.055774823313042746
0.7194987956621837
0.6331025550232144
0.6304216660905579
0.6304351985110119
0.6829545828391449
0.5698635255821873
0.6952267583306528
0.6032809779977061
0.5838077544401882
0.7084376467001018
0.6459060091868499
0.7283943499969179
0.40114774776393863
0.11361218437195977
0.09505122119376694
0.7073855785527748
0.48235907702471287
0.6321361274535682
0.6142351674491806
0.6813496218019023
0.5746125216021868
0.4398249122756434
0.3475298922673938
0.3964989565947733
0.344692097427531
0.6985645536134762
0.4201336277612449
0.6240361781852217
0.4958192234809841
0.6031468343160304
0.631343102228756
0.251322916178761
0.6016815314247896
0.4838774203292299
0.597833137399206
0.7193542920787651
0.6519182853202427
0.681021604213154
0.5480255022212625
0.5614131156370058
0.55979112017301
0.546707915464498
0.6945906801755076
0.6553622977653353
0.68943917897313
0.6614541604232133
0.546337435547502
0.5309431855773031
0.6851578505817868
0.5679019744399665
0.672244536640118
0.7223300435473948
0.677539639635045
0.5648537389769415
0.6707544120499368
0.42695263085709295
0.3935488383916679
0.6713947663618303
0.5676772281194081
0.570977789860554
0.5494731185283808
0.6249029626953754
0.6293160535974773
0.6602210173538382
0.7783867650521061
0.8089671547437686
0.7053887672643803
0.7484316203674495
0.7558399674312596
0.7417529326386165
0.6746992134794905
0.41600537837892615
0.6022110703749938
0.4183594120107664
0.4443245400170239
0.6242849528527512
0.661516503443082
0.6447804303087058
0.5030083605784936
0.6255401038292097
0.7461655597156416
0.6973874460526304
0.6530319267512562
0.660611253568694
0.5628956725097123
0.6187969893010785
0.7201696963575193
0.7061712508418065
0.7252373864763216
0.28124000603111926
0.6451847104207374
0.6708222754275286
0.5996647428500542
0.6133945532031333
0.6926961469591341
0.7090800712987719
0.3497556254608808
0.5392338651993702
0.5811198820202119
0.6430451520477055
0.647445659159732
0.6401462772623162
0.4886727689752039
0.6704845291980193
0.6949298223136682
0.5632113226572453
0.5769091841384032
0.6603947457904923
0.6270801572647274
0.592898308864253
0.5538541629420652
0.6894901627618116
0.6927149627569286
0.6908150551366496
0.7182490954257909
0.7017450677606721
0.5785135853637112
0.33937245864002397
0.545549781047368
0.7009484937975436
0.683025655839097
0.6558634822418482
0.6400924509200385
0.6662142638452565
0.6394213261582852
0.6156376811238443
0.578498868499737
0.6997241314231797
0.5753163369792927
0.7070998131116657
0.562589707041903
0.6836588791761081
0.6898735750850249
0.5658718951550218
0.40423911455482836
0.5846544909428928
0.5509522469705324
0.6626674885737664
0.5057585564578823
0.7280611896175375
0.6196838062452464
0.7076180286754268
0.5429977646959573
0.37402050027245753
0.7350069236560238
0.7832639855880331
0.7782892676360251
0.5680037242282445
0.7456351749136025
0.7179699709678538
0.5157766618348854
0.533075644793476
0.6355621494049482
0.5945007570669195
0.48704914682692185
0.8163094691863341
0.6794897616136771
0.47587028437698187
0.6267677213186306
0.6531991334740701
0.5931818692985402
0.5529169677322233
0.5309377582180298
0.5633131196045139
0.6100518958979133
0.5633428832440186
0.4742019741831107
0.6803915584584056
0.6476996787550104
0.6398379183278665
0.4862085103634074
0.501388065184364
0.6921798964755452
0.5796942406025902
0.6922271179207169
0.6971829129389445
0.6993274242048695
0.6738901447713601
0.7558131486421957
0.6819844963615739
0.7126952501323237
0.6710471212880238
0.7225138876241598
0.4979898166806171
0.6127834625313896
0.591676657567985
0.5559682101355764
0.6642103501902223
0.3007795107103332
0.6487208222366031
0.43649445546674803
0.5585918254632936
0.6202757050881199
0.5393160427431857
0.4331725786337786
0.6980444396826571
0.558248276308162
0.1998706365970875
0.5454277149880122
0.5558400813595785
0.5713091287416289
0.48055535732835525
0.41198071679353465
0.4123784342914976
0.5577265086440754
0.25103892495528696
0.5940800927557252
0.5380255893744073
0.6476957938304071
0.7008786860533801
0.5476706673514848
0.5523655311780812
0.6074612793148486
0.6126305336025882
0.45928299926323135
0.6380030766157837
0.3629828713328085
0.674329170760436
0.6032129961731766
0.6248043135779473
0.5551200310302989
0.8037989655614391
0.6407330740859517
0.6449046673361299
0.511234426665413
0.6639618416704687
0.6170433347995653
0.7460386358679133
0.6285781216471445
0.61297961565101
0.6304118720616124
0.6449635607217267
0.6343997256692997
0.7223811938835268
0.66305964322654
0.5288482311275979
0.607615868311614
0.5274109314836932
0.5389627851341573
0.5454437287691892
0.623217008811842
0.6008041380555436
0.5242803803155702
0.592837361875805
0.474012702894478
0.5276599611209998
0.5959497450877895
0.7135170822308543
0.7610712557817361
0.5501808464019378
0.7013886855718479
0.5407915745501777
0.37585264476570457
0.7385918961985164
0.6190220544709355
0.5534895740357737
0.622750063583614
0.373766749779266
0.47910643915002815
0.5405081868614101
0.5694678370349132
0.6257182683799974
0.7211414937449032
0.7298521167072471
0.7438694593786429
0.7160515640321283
0.6967247537040121
0.7502289845051773
0.541560506882379
0.6302699964210202
0.4314991961966697
0.6981367112131582
0.6963287233250777
0.6968794898069418
0.6132084303487834
0.525665559952868
0.554053385326435
0.4516201648648408
0.6225189516202173
0.500399231319446
0.7191680737212903
0.37997107732387186
0.5357115141715711
0.4298105272763478
0.5813606201574849
0.5642205321970691
0.48319091515360485
0.5078650524500289
0.36113906429940934
0.33949753608613387
0.5330170759614492
0.6971637245866731
0.5344627560614884
0.749644029971138
0.6604681997222088
0.6215374462654403
0.7346293116494779
0.7110480994636775
0.6538013812856517
0.6542714378172747
0.687591186844424
0.5984627201137577
0.6218876489251043
0.7036837753879538
0.37495063846960663
0.4971719945460005
0.34593622970579635
0.6384767556534051
0.5889153017959832
0.7981407804061703
0.6670925617266685
0.8002248560979414
0.5267835535679999
0.6607101295666687
0.6592454022344354
0.638866639708065
0.5341228276914222
0.6150667740029612
0.596780204719407
0.6240452153404898
0.47903557206360964
0.42543083647590996
0.490356464726157
0.5182519783520245
0.3215307142896913
0.5293086515061857
0.5926396054502411
0.5958674914623636
0.5775105502113721
0.6128607938195725
0.7430716875649857
0.6314315707187308
0.5543012371737828
0.6636047097569993
0.6585338498973574
0.5613775343949671
0.6998632095395677
0.6140034176667578
0.46855118761724557
0.606858932213365
0.5309484458593711
0.5119188752627244
0.6820029309446803
0.7136302788017315
0.6069224171417229
0.6359250921485671
0.5436802359266175
0.5111698581075547
0.5708871434109479
0.6003944842731106
0.620981726185306
0.4426020435359557
0.5764777693261285
0.6520603150332867
0.46724286713445673
0.6962517708690256
0.6078656087178888
0.46202168094188345
0.6613351460830798
0.6220251852704634
0.4872337211951155
0.5957039750374491
0.5008346507586522
0.5694157977957096
0.5890684878052723
0.5783384762518605
0.5334826266301266
0.5421840271699263
0.5376885979290059
0.5611248168762696
0.697850253934808
0.5763427313070039
0.5630731676804726
0.5909117609253363
0.7390682027572689
0.6947363405944668
0.6278414126397266
0.7846445528326876
0.6082283652289148
0.5153328413535241
0.4866412587647327
0.5540808083299082
0.777064266027386
0.42856865724632465
0.4879531573803782
0.7275998329189043
0.5599809291811201
0.7442509954713791
0.6244166956561585
0.5554937514910467
0.6067462522071094
0.607777927586297
0.561939532267989
0.45592930334110443
0.743565200215805
0.33564225070261483
0.47072456086788095
0.2871365567769584
0.6311335076398193
0.47150384913621374
0.7530719767602488
0.3647941642644902
0.46757818709507853
0.6888410291956145
0.6819350746767223
0.7410478721971354
0.6034419990348935
0.7389045117092407
0.6463500076965397
0.552749361236025
0.6071720218086334
0.6651355020005316
0.5139793242719269
0.6199173825496601
0.619700417130348
0.41985819141504355
0.595738157459165
0.5971413129183893
0.6001384155183731
0.7042056866076134
0.6807700511867393
0.368128847657442
0.6217974635422281
0.33962608228150076
0.6497743325368823
0.6777626697219764
0.7003096267329824
0.3074770464433978
0.7157611398261673
0.7471631684341291
0.7256183935460343
0.6877881435684611
0.5651399517663201
0.6456720541316053
0.5639679776920523
0.5925738573460131
0.33618506701865053
0.708412967880845
0.7349125446908588
0.7639078062619432
0.4550372620536392
0.6027895059106931
0.6035404523490489
0.5912952983611005
0.5687110926030005
0.6317805631011856
0.6175092545486811
0.6700088633095149
0.6626354611242284
0.6682437255699697
0.5467897709576585
0.5923630034486785
0.4240600311085064
0.6181647796342208
0.6821500448229365
0.6531328250556137
0.5665308482236207
0.5048657337631125
0.6706868644654915
0.6870271063313765
0.635384301020513
0.564619423073764
0.5635628599061815
0.5687281650080499
0.6130608088185419
0.6331334968793509
0.4118881804278863
0.6335439170883694
0.6698243418587305
0.3631100118674298
0.37746358632710014
0.632483678648678
0.6826386732050407
0.5928965400209765
0.691435201918393
0.7051390651960482
0.565198059991167
0.5004091242588826
0.5422865202941373
0.633881935786073
0.7731790225711652
0.6133863536027979
0.6596475358325798
0.7064404212923339
0.6848646598630157
0.6578929539764727
0.6750477227245298
0.6378739914158192
0.5301457709840643
0.5351156763237616
0.5760929429483929
0.5027922749894398
0.7120143166142234
0.7533018012647319
0.606555314668125
0.7008922719972039
0.6980901102770064
0.6569621156390476
0.5470479144749488
0.6055721757997743
0.6940428010168234
0.5822768143078364
0.6738770674687325
0.6237094954733562
0.6076690869515556
0.6434315999985374
0.6623718025146578
0.5856779448627167
0.3260784017251091
0.7249668697822309
0.5424215110376983
0.6915924705410538
0.5605727033118941
0.46338207988274877
0.5256963285477156
0.48771326370906604
0.4946899886226436
0.38376899879013865
0.4586320538892526
0.5535173167323403
0.5989980057997385
0.5002913543569542
0.5324279868466651
0.5711345120072625
0.5979128696490069
0.612019078161783
0.6635680937843121
0.5276547096927175
0.5413612760952586
0.34062486740351927
0.6064492029889595
0.7295518369849591
0.535530406210724
0.7373858857784719
0.5753748517851573
0.3598715826567508
0.5299014050090672
0.3920011857400615
0.517940996262632
0.5891657624039703
0.5893655398492109
0.7019856188772362
0.7423897658697685
0.751951202412438
0.5978024568586554
0.6467983388931011
0.5728615599451248
0.6779869026280564
0.5667726780082284
0.6608355648221131
0.5827953149658247
0.4975558898539899
0.5265449022838331
0.7270200945941501
0.561298936143969
0.7063608835145021
0.356622502466912
0.6509860757393962
0.6305178067250057
0.6479027833257229
0.667161937791672
0.6291136191279431
0.7020837357431041
0.7334817594960289
0.545238003416706
0.526094754297224
0.6580481930117205
0.5567696720682533
0.5598258246976646
0.6781178792307474
0.7186478287947329
0.6996936022404237
0.4967234250045353
0.6926660358415367
0.6501783338384817
0.59020102667228
0.2996935749227793
0.3924801631854841
0.629946458075504
0.49463911764704616
0.7062215748259014
0.7153319028761409
0.6931578316481094
0.7233647136150781
0.566405023883129
0.5424118215321698
0.5819721710493682
0.4353987794759442
0.6031184232102709
0.37107996636920976
0.3920601836407538
0.7178534030684409
0.7624850259289646
0.6619878516442619
0.7435005504274748
0.7711241642896193
0.7048532804679076
0.7099072666087466
0.5874028625700174
0.6985586704743763
0.6187127539187195
0.6135857806734375
0.5818064590708675
0.5996699044539644
0.6382337138775632
0.30862732430567485
0.5647022327838508
0.5510203232132522
0.49894355509753685
0.5313095931550487
0.6437468709242055
0.6032210580155435
0.6117898814526306
0.6773498898704401
0.6036678740024873
0.779628972035872
0.7260111418622656
0.6751571947153345
0.660456550637035
0.6454444454623602
0.6234124844010865
0.609932622644017
0.647241602403758
0.5165800638453726
0.7504742354070847
0.656728923488393
0.7025405633423918
0.6632181545212851
0.6545520565118905
0.6824295568636168
0.6804822769789877
0.4657094987114312
0.36583780512984115
0.6222374756464232
0.6370953866726612
0.5647318914430828
0.6121744971332347
0.6859430680027995
0.4950643490185075
0.13723804643305232
0.565180074126967
0.5720773743059524
0.6206365871472129
0.6173723150520608
0.0406422323678001
0.14738044274385445
0.5041290990387127
0.6528300010745709
0.567560505729873
0.5234272604632627
0.6810809037780396
0.6436700605756698
0.6317688280230033
0.7898612498736316
0.5956823450529689
0.6661406607071441
0.5553461707004798
0.5822415396742876
0.5548784507282452
0.6078329588132124
0.6153481953309169
0.6823792717554739
0.46778437247740445
0.42651447576371865
0.651121305182442
0.6236035926539087
0.6102853985245251
0.6040180901406882
0.7387455677655531
0.6539174121083628
0.5776356176033275
0.5435592438493418
0.7040080027503427
0.5882017866717197
0.7168405476533861
0.5980115692685678
0.38051751359326536
0.5349644807864709
0.5247522831128804
0.5829066681245406
0.6628204591099774
0.561257670619657
0.4828720408513246
0.5708089128304076
0.4616387970761662
0.6034219764198538
0.6272024264277777
0.5193347208612878
0.6521495834947351
0.35960670694731106
0.6286967991037102
0.6768592580780233
0.6205282131910044
0.3791399413318871
0.58262576566119
0.5907504736082325
0.6728699287636382
0.3463999983001445
0.34086295545958356
0.4419250276600272
0.5132949120041123
0.5204914983228843
0.5948464915551274
0.566913826668744
0.6339822670101429
0.5687934669674425
0.6749927613324407
0.6114662095285701
0.737839810924898
0.7159072176343376
0.5201407090549047
0.43016567250741305
0.655337717993737
0.5332011969843364
0.4834408405096074
0.66112013884045
0.6544184699720456
0.6234776948444939
0.5668115568562995
0.6342147236765879
0.5723277085989769
0.5282966759509887
0.6379508096855835
0.7517313206843075
0.610514058554362
0.4915567898057565
0.658433996582368
0.6476193164162404
0.5448973369803375
0.4645511003028677
0.6206096243020102
0.5518432925950902
0.6771984910788285
0.6522600772566904
0.6885836187356937
0.6055083149325966
0.31073834724413896
0.33338977573558864
0.6345401376488485
0.667254279052105
0.6876429900251354
0.701116890940039
0.7422505421672182
0.734439418917256
0.7115048255452705
0.6477784525620198
0.6559807216449269
0.5669998459797524
0.6963615730199515
0.702446986767513
0.7452060819798316
0.5667822362629625
0.6131042209514013
0.4901688916801593
0.6943367094019441
0.6283339429829794
0.5046625913589557
0.500426732286157
0.594985858312659
0.5982378244932229
0.4679259991510107
0.5962733388744936
0.46161913233745916
0.7082687781816694
0.7038005061694759
0.5216318524811546
0.6986834430435788
0.5239977079503002
0.7821308998150078
0.7701559706466271
0.6633277223042284
0.6565725814743553
0.5795374993335485
0.6745210302884077
0.7402881876320029
0.7236669679977717
0.6814159849619787
0.7406191660209749
0.5841412304208375
0.6423683686220262
0.5743672774575296
0.7658222487407341
0.42190532866004016
0.6724816620596744
0.6713825624516951
0.20251318620377295
0.7708979477035899
0.6893033272670345
0.7641824407305244
0.7170516033289368
0.7680036160679738
0.7441603485583486
0.6189368121591355
0.5839386885151263
0.6525673696200782
0.7152009933169785
0.6006642133059934
0.6698165641873303
0.6066773337108881
0.5844693740455813
0.4976408674789979
0.43393485067713594
0.6867296438900469
0.6388816902839601
0.7133895919836747
0.6872237057237441
0.6136137577959058
0.5870908325270385
0.4163345625514673
0.545696191966437
0.6817136621945993
0.6390308270192783
0.6060922002590678
0.6988555446841243
0.5080821531614057
0.4815960596223355
0.5558944999178614
0.5706828412888361
0.5841038761068733
0.6614097408218145
0.5325226037317806
0.5647593537226392
0.6726852257758926
0.6912211956109117
0.7055132659594083
0.6133260524466724
0.715173822935634
0.6066722922940017
0.2827682916877731
0.6930435376249312
0.6682807042693015
0.6389058385221451
0.6991866873528749
0.5403477287033693
0.5328491758205227
0.5501110263706286
0.5334595086314127
0.5448468039791641
0.5314030188745795
0.6163039572540518
0.6714518024601882
0.5214978568033574
0.5601318029062052
0.5737784905414459
0.6109240508425658
0.44585715203211695
0.4390290667987262
0.46825950236973723
0.5226869554820621
0.6807667028586077
0.6310664544181934
0.5307852919168498
0.5494174729386636
0.5955344185660136
0.5261044100675557
0.46821160455660976
0.7535692717324158
0.5811224072858203
0.6221627975546021
0.5982841169026886
0.6331564229698715
0.6669797700117144
0.6486304758726463
0.5512569962559625
0.5662211358088355
0.7045484539789334
0.5261598428045849
0.5862193572031982
0.6893501254965739
0.5266545181972254
0.5533794725688618
0.39326746266601403
0.6294119242142404
0.483656762552995
0.6153061325711655
0.6076553890739685
0.4327861411670544
0.5944009536852723
0.7216580341778794
0.5036036416645299
0.7009183146982112
0.6588354568059627
0.7039710590112682
0.6751474872087194
0.657769376163721
0.5516829968944397
0.6634957869885737
0.46237827351943306
0.6679069708650397
0.367160683858163
0.555268534736123
0.3837638286018192
0.6766238204098696
0.47618779333038136
0.740767258733009
0.29261176183715676
0.5402228606762033
0.19791352955314795
0.748197371559402
0.6134288009710821
0.5690932593257828
0.5667365868010367
0.5767593573213681
0.48038344905971764
0.6108155896646997
0.5862757887110819
0.5936296108934612
0.5687218955416449
0.707713363704893
0.5901384096792551
0.5446074366634164
0.6031986424455426
0.6093449879597632
0.6895685970486366
0.5799258713364306
0.5397811164408906
0.47129372296962596
0.6155175844938391
0.44953845477713683
0.6631615764385997
0.7902031539134508
0.6003970447823511
0.6161485139518199
0.5285857438404153
0.6764804594749357
0.6271065281908044
0.43902310007990253
0.7529903174423376
0.602171250780726
0.6671560630073454
0.6758983479604367
0.7207150043915693
0.5959947181880073
0.6137364884047768
0.7436721967994022
0.5282506129635304
0.5250538398122441
0.46670064689899604
0.4795628864053865
0.446656546651086
0.5661897669974084
0.5845290829589705
0.3758350982205658
0.6995343211606292
0.4430860214270466
0.6903620518715021
0.5643928243851243
0.5416006934380518
0.7029552268408512
0.4048903490996661
0.621221219912246
0.5622943021102986
0.6031338013703879
0.6415040308052221
0.5762534782263554
0.7295970163889761
0.42176492580362895
0.48725629527605735
0.4970679193736355
0.5878554240407872
0.6590075988617177
0.5663750550614544
0.7507918692195343
0.6186660654126458
0.47922073155636036
0.5600679962554916
0.6551192656191112
0.4242121685217564
0.7240230754096856
0.6845754030865078
0.45379111089099694
0.6640358416058818
0.5994755427295628
0.59749558180233
0.6901140194482266
0.6000931850346444
0.37484672590848767
0.6661880882034493
0.6357791723060705
0.6658571406658125
0.6303615130263929
0.5622544936553394
0.5017363315505141
0.6296497043932053
0.5253260492018598
0.6530836013157882
0.5712112082798655
0.5938618457149372
0.6267452044729981
0.6215748132904786
0.5012518309001367
0.6173300862228791
0.5302163237117494
0.6541963950225432
0.6617663670584407
0.5830227251467075
0.5906023208678478
0.7063877548491804
0.5994538849122453
0.5670077986891653
0.5912779571009189
0.6021346808091946
0.7336783812761418
0.7272651708944278
0.6256967664343983
0.6047418526469948
0.42616562361621735
0.42155194604802726
0.5565276481304217
0.6725254754459711
0.5288912526780182
0.5607955821119582
0.5842683363221268
0.685849926476291
0.7098325775237528
0.6847371082302747
0.598765932182876
0.5980631488988017
0.5312792563173195
0.5699917363283394
0.4427163349092527
0.5288561575612729
0.4771993963923072
0.5570774579871043
0.5780705846052141
0.7200344252886783
0.5739230332843455
0.5584429186238677
0.8111287222551055
0.6435215712841608
0.5794073571029353
0.5904522059866132
0.5281486506723957
0.6065770894331721
0.7648372910745341
0.5920519828617703
0.6199162444875296
0.3999422676174285
0.39349238124984054
0.31260571698763073
0.19564261618333623
0.671111126812838
0.6004654413734494
0.6099466731151866
0.59777869494589
0.4443803549817065
0.40560494561958765
0.6854991310043488
0.6600984415135344
0.6941827300461971
0.722732894539276
0.7542561267548294
0.6984985744409291
0.3185832242491357
0.6129280236487711
0.5026504911941777
0.7413536229677997
0.5861156561051042
0.5233880184838318
0.5975868516864499
0.7706243913703781
0.7239620054170706
0.7262525743887308
0.450514897720634
0.6860022921970081
0.664991141167304
0.6132811648147917
0.6905366071714003
0.7764712430083255
0.5794950387476325
0.7130320390461939
0.5302246368494704
0.7108987342737286
0.4345735842970392
0.37128755000893804
0.6160874911354971
0.5166420759537738
0.44607678274372026
0.7169328809982862
0.5818510974742357
0.4535826782570417
0.7529659040084047
0.6293231295179261
0.6991671665463305
0.6909802835212852
0.7425258562672185
0.4787987652538825
0.5808566971460961
0.5599095595640454
0.7280379747723058
0.534613808054086
0.5568788060931977
0.6316420948881237
0.6760782262787421
0.6308328127289757
0.6716641179995383
0.6696997896904331
0.47921571006738406
0.6119778927051233
0.662656049925582
0.6325712917879339
0.7313603990237703
0.7103448849210883
0.7361592482164057
0.7627645205156742
0.4128739722137907
0.5874899366412416
0.6147720771868386
0.6726586063223764
0.5907942764421482
0.5904809060798429
0.5978302051615391
0.7246796350615681
0.7349270460529178
0.6310876042390803
0.6369904463608941
0.6480959663216328
0.5214734639415914
0.46544474266846225
0.49391992980050464
0.40515532381206454
0.5664149527809995
0.7007226768036956
0.49962783209720757
0.63409822132499
0.5849639151382348
0.22268297580401072
0.5032050510053574
0.5121330434596284
0.6191408091483158
0.6708069050255361
0.7461081390356923
0.7485229273901601
0.4897717614180683
0.6308297245769354
0.7326319339110964
0.6313965865308907
0.7741484708078941
0.7093994503577083
0.4895840360691307
0.6257313283231082
0.6718211448274898
0.7019323379503194
0.6448691692256279
0.6216990825948486
0.6682555937014072
0.7265338689589109
0.6023942365383914
0.7412284721972339
0.6452692928859024
0.6555238795462518
0.7303449030848832
0.4476391989985257
0.5595589836001575
0.7341728642891321
0.6118280182107373
0.6229639276110548
0.7173686272297446
0.6550987554135435
0.6798062156577337
0.6396731818498882
0.6495099632956975
0.7521540896254302
0.6232278351822633
0.5016082092502707
0.7209468164291468
0.6291441630780915
0.4535830009272749
0.6031292775893926
0.6789230542016876
0.5555508879515092
0.5974380871159051
0.42619139523453153
0.6696074967666964
0.6246930916839791
0.5854340586676103
0.5368832979574727
0.6129987209971726
0.6578120981148473
0.6775790545182743
0.5905418424650882
0.6347894481023884
0.6071252625349404
0.5874920607624895
0.5106571973057841
0.551226238635649
0.7559870158123937
0.5566880278199281
0.5581189473539507
0.654670094070772
0.5792758964186444
0.7497804772540811
0.6033039631648871
0.5939792668650056
0.6019968518097539
0.7679015553741364
0.6572911692158622
0.6386810472618312
0.6672370549741325
0.529806964641623
0.6152015505340872
0.5874327954184348
0.7030115238881863
0.4310133738832389
0.6692829911081011
0.6656979871694827
0.6071741361059347
0.6415145827078838
0.5019398187274591
0.4705197850723369
0.4600519635644803
0.4475168376371184
0.43038195244690164
0.5599117515242834
0.5852471498532155
0.6182951586437337
0.6066126547640496
0.6516866409840655
0.755306133969882
0.6625043510724026
0.5919210301699653
0.5100898354036317
0.5142406380378536
0.6916990522123926
0.6812001545229777
0.5773903584669319
0.6403900414295827
0.6128758979856069
0.5142175696727197
0.4899528069264557
0.6347352953043819
0.6831246796100892
0.6961985542508777
0.6358783360128623
0.3059466302243983
0.6037614504684681
0.6768285846910082
0.5716945713629834
0.6777594280027658
0.4222694910313455
0.5551938543730484
0.5508535673831954
0.37940416015089096
0.57441625168369
0.6914576866992099
0.6782877501509056
0.5910677246229304
0.6798828401464683
0.5276461180743041
0.5775866314442966
0.5792347888076196
0.6177567726831117
0.568315200098233
0.5755806792659172
0.5605949646119114
0.5857719780055176
0.6823501408799094
0.7528107667721371
0.6759036398721305
0.6187846251256817
0.6325695854185581
0.7091392826474144
0.6440328509453288
0.5648730649532556
0.6456799667980276
0.669974471879574
0.688423638634563
0.7126437965160738
0.344215523249134
0.7592963980654966
0.6435671804791078
0.6415757711384692
0.7011996365384426
0.6184199061551816
0.625363579996913
0.6091049899976267
0.5830483589659123
0.6049962356842663
0.7227470660605037
0.5489540226878044
0.5016603248554246
0.3905493588634641
0.28178026111936666
0.4999832955652286
0.7336694272814945
0.7102857393329476
0.6188764234797126
0.606398193856857
0.697024566252814
0.42315298525032996
0.7351900160435721
0.7932888449350876
0.7193540792919667
0.7865007273484524
0.7702075483871513
0.6210407248287818
0.5255364355243837
0.4314705721843703
0.6687504760935991
0.5355115061861846
0.49800732935993675
0.5773748641034552
0.6115285403392496
0.5326821382284337
0.5583645348680452
0.7497498822120794
0.5686512719771447
0.4638845403848056
0.696003651039382
0.6230502842062157
0.6674864728884075
0.6979394984399299
0.5164683140975846
0.6831608658191025
0.5820352372186613
0.5530514559612867
0.6516100923654382
0.5536815828918157
0.4442266849769713
0.49579261098569716
0.5689780921870436
0.5837845326661223
0.5414394914926426
0.6611760273267326
0.5920950422731357
0.6362268407373606
0.6339825673693984
0.5748789232516605
0.6896343037035881
0.6438377900483792
0.6667150079800643
0.664304554987267
0.7607027812691498
0.7583968773898658
0.5271785356604002
0.5834115692463937
0.688055087894911
0.5050962340477059
0.6741673663633905
0.7694755892032956
0.6158780918148957
0.5610796279730323
0.42813507021904573
0.5569699663819033
0.5148277965901578
0.5527842272333391
0.6903859904216243
0.6165845151424857
0.5251494523621419
0.58667424674365
0.6124493738712272
0.559427365798707
0.6824359757392647
0.7212947404850772
0.5885914047608373
0.6869944740266565
0.5277182095743375
0.6669811100312513
0.5483469365309735
0.6000262712626084
0.6204655798379545
0.5930281728256166
0.5817919982894737
0.7695587245269832
0.5880070730596103
0.6849853424588643
0.7385720522287136
0.7117210227615455
0.7338838274674983
0.48103829767139344
0.43942906073058696
0.5225601090409675
0.4989346735341944
0.6182587828049364
0.31071567780489157
0.37970851994587235
0.5573632308320313
0.5159348484461809
0.46262052558012584
0.7463339197489969
0.4874378935864875
0.3707749308826799
0.707451388843402
0.592885895210629
0.6482151141896898
0.7223505776052269
0.7067396069571942
0.7497094701197784
0.5352686360836884
0.5788378263852985
0.5451829550401706
0.5527195867463253
0.441118965243537
0.6979207893112128
0.5466457824495222
0.6579620438504155
0.6464079646130042
0.6751444537433625
0.6471942924096662
0.5182410746789209
0.653628248936791
0.5846349183615086
0.5045850622666437
0.6832511103294162
0.6189450578067787
0.5632064322848319
0.550966459749836
0.646254469664141
0.24499296675800855
0.4611771564620545
0.5636874454012444
0.6141511367112286
0.4189765504412455
0.5357538359309614
0.5774162073203872
0.584919257185881
0.5532481703844949
0.6131572823868333
0.6512222045155279
0.6779431381550427
0.6251808250422717
0.6438901303083907
0.6372181161577937
0.5855693860515184
0.5235621875547121
0.5000674967961998
0.6699246081233825
0.6855606274798882
0.7030064969585504
0.6506151182615892
0.6426212881139886
0.718326665009847
0.8149170636163012
0.6858667151826568
0.5469112264986046
0.6198846104856877
0.7358951204811284
0.6149038415738644
0.6579277836087039
0.5064456907584223
0.7153064755586485
0.7796269264720972
0.6788621438408359
0.649874359585415
0.7206488244395066
0.7098735917115043
0.6616919724135021
0.6389911580517256
0.5220675375869137
0.6478915714084649
0.6200724234377377
0.4131199507159611
0.2778515971202182
0.5859981486609648
0.6079268490275936
0.644199827429927
0.47080909535206145
0.5240925673860404
0.545959580247414
0.6464694795504407
0.4521887046575182
0.6613614133316014
0.6426679532879924
0.6856973238896578
0.591794825351601
0.5972178668107625
0.44246391157758186
0.5349469263559097
0.6818184608278998
0.6769255547884635
0.49930418772698604
0.6482387440992674
0.5565493483944897
0.666296952758271
0.6390343382465314
0.4585571278360811
0.7458163919626575
0.7544736211674148
0.7522612155075145
0.5517255277722666
0.596546448766672
0.6061472303139246
0.6751324298402948
0.5310796904631722
0.6701326896406402
0.606559521437547
0.677945708218431
0.4357157534242101
0.5136838977753979
0.655423224756811
0.6769185123110288
0.6345887628252314
0.7242385662053694
0.6079229922593774
0.41040642761017443
0.6917267015031073
0.7048706359841486
0.7347418124769558
0.7136343284904203
0.6625279804875771
0.686226258874937
0.733421219316666
0.6417766241700601
0.6019574106539898
0.6942897907151272
0.5079045491324095
0.4080204329232776
0.6882522990598235
0.41847147698212595
0.5843561291339495
0.7542620185630398
0.595104499791646
0.7576742647385298
0.6232783505522775
0.3822747653424779
0.5461175860834806
0.5962103357472492
0.5177813374126307
0.5925304738382302
0.5949373089402891
0.4694625274247483
0.5783404566984112
0.6067993440979258
0.07466657811538442
0.7941172735684706
0.2553660991669931
0.2896798391652672
0.4209265101932838
0.3318744938079375
0.5401452120515347
0.5207491922766828
0.5895694421128201
0.5444822004960256
0.3621563401768464
0.5983412270481566
0.5535506724246373
0.4775104598199994
0.3493663713824739
0.6394783826426373
0.5861656958605821
0.678919858285679
0.5558621608319444
0.5810141719250516
0.6506603516747941
0.6876203488186071
0.7323558121382312
0.5611706086944442
0.6161270068053062
0.5178663214773018
0.1918498166763274
0.5931696364890239
0.4922322550975018
0.28916670913841896
0.4646131690163645
0.6922701924376627
0.3726154502892605
0.6652580777812434
0.5791383524090473
0.4975069164603026
0.5384054268551466
0.44833115648752786
0.5757785547788609
0.47210638029115726
0.6086743464758454
0.7316865024176448
0.5553917331548557
0.5047278669466215
0.6526526878737129
0.21433383400827088
0.5347848895504068
0.6102410774901066
0.7198190014044475
0.7033129112792784
0.6894443088970972
0.614367965922907
0.6573752070795288
0.6848834102026063
0.6678190093646482
0.765572712217137
0.5396808371675643
0.4488289227384784
0.5370136874754611
0.45487281504152
0.5684332578978659
0.6570782326104259
0.7364223376260843
0.6333836000987734
0.7362091175505013
0.7556042132879468
0.7288226307943162
0.7420221471344898
0.5326354511206776
0.6671318646216495
0.715538611193218
0.6744045071414383
0.70964081774386
0.7662540509944793
0.4975652052055936
0.4151654641564197
0.6684471474031672
0.7869446987095237
0.48319022109496557
0.5910453709454313
0.5675387356530114
0.5732028635534829
0.5673379921576751
0.6254700949738569
0.4791851449829994
0.6330015451936385
0.5841604255597698
0.41226685533782553
0.5464163037266215
0.7099156473164048
0.7264750510178202
0.6493367998934138
0.6802082375892748
0.7680995469882803
0.6184825988138709
0.5790482872368775
0.6676772153603036
0.6916447941204549
0.6886278942150897
0.7016112043697713
0.6936514497188123
0.6426584827096614
0.5499077181345016
0.5203424334498733
0.6588774104654352
0.6855765944561799
0.5354688057814834
0.5128823757694833
0.6135384862361077
0.6720696412217531
0.5907912083776191
0.36297394814922906
0.7227236191631754
0.5412922491653926
0.48744274138333293
0.6496559926015464
0.6617593853352836
0.6425288420047609
0.7646865159335992
0.5245467519739468
0.5354923198399381
0.6420062001651109
0.5851730403434184
0.3770738257482321
0.5483121487563829
0.6067873420609862
0.5010728730117294
0.6259752087325321
0.56598823909272
0.5932174924908737
0.6472131199991454
0.3658395000433929
0.39717813326697887
0.661075236145084
0.5223601181400738
0.4326502244678175
0.7025394639991379
0.7241718176519132
0.7284956585349629
0.6770136177524972
0.5598238177254165
0.6350859278935191
0.6515590206316442
0.38460355449305306
0.653204896157417
0.665407980946415
0.4985513167847566
0.6784240694665051
0.600651497748109
0.45578118255156985
0.5662078387765113
0.6297813641679023
0.5507927593085129
0.6336277382934573
0.4103415582237379
0.65782734208365
0.6520970887731395
0.5735041524003301
0.5993792752160849
0.6567926388908026
0.6592276719967523
0.6508917526937655
0.6774578336545504
0.6179989179607314
0.581295092638932
0.509974151283844
0.515479084124069
0.4594838074184604
0.6092061469673927
0.5787274183962173
0.6887883249080087
0.41828335082937734
0.563779937886265
0.6455678432495545
0.45920786960825033
0.5387920100197807
0.6095855776127184
0.5297223523798772
0.4805085901925931
0.4237684135399849
0.37444732396186325
0.6419892192858846
0.5040634513757576
0.6079377762460981
0.7303174962237251
0.7092791819300438
0.7245929101421186
0.5882966106228521
0.6021480240949626
0.672578361639548
0.6361962143288021
0.593963259273377
0.5623782922580455
0.6449020024400588
0.4682414444484204
0.3778597928518333
0.5157783073168462
0.7274871579655456
0.5846485287609214
0.42569929507586673
0.6164524121599154
0.6597893050138968
0.5846249550153544
0.5282497712238534
0.4096759147391685
0.5842358135558172
0.5656528218404703
0.5208929693022577
0.6189274650264509
0.491160661713228
0.5938786722407023
0.5614915257548402
0.35604369315087786
0.6588178425666293
0.7052581140577946
0.6355248952914406
0.5417335667142461
0.6516649098361155
0.5736812444324199
0.5233509505123178
0.6311947331250924
0.7181218240106546
0.639439111696736
0.7051408889264953
0.5016964137309111
0.4722918193162369
0.5857440428813298
0.5832480381870497
0.5240328998165231
0.5094568043563226
0.3655711981464588
0.5004462699321047
0.5329382795579197
0.5605505088898024
0.4868618316961552
0.7490144672423538
0.6022584618052054
0.6358875411498409
0.3637114670234045
0.5370113076848921
0.6286351524080737
0.6850742391351569
0.7529728575505493
0.4962895369663345
0.46563742586774376
0.696562185981703
0.6245592448230316
0.6050624358557425
0.3674438659077669
0.4974268291561561
0.44487187283184493
0.0670807926069486
0.5576779193292704
0.3821945461553553
0.7183022085623564
0.46039095827325344
0.6670537346241443
0.5472365709117266
0.6859000889015582
0.6810990596873951
0.6737192143748345
0.7118079400369633
0.696309844566363
0.4736663889318904
0.6005700121034613
0.6293542237853453
0.5478198845153783
0.4611633055777843
0.6695377569415617
0.541128327518023
0.4475730537382916
0.6295893015694357
0.5624574163787762
0.6619902211342646
0.7325275305288935
0.704861083362726
0.6858702948036689
0.6495816820355675
0.5991534606054195
0.7048712592492515
0.591834451369737
0.4311649956403097
0.6601882213570337
0.7753841927542444
0.570969454152575
0.7774131793181929
0.47162852214915885
0.5935875240484496
0.42582828068963785
0.6785878399015058
0.5549934365166194
0.6581573769436748
0.6491793473165125
0.6886830109019433
0.7131706312539327
0.6614955535739353
0.749647380340014
0.7185561431174756
0.7302444755655603
0.7055282509598104
0.8184736090452158
0.5520539711070797
0.5805034938353268
0.7499945455098778
0.5581837336006463
0.6299112323096525
0.6421558640260554
0.7244080287423379
0.6713631252133248
0.6475357249507762
0.6790837330575042
0.6159255241534279
0.6349950943810594
0.4490914211217455
0.7304324933043778
0.7697197313542211
0.75168005458016
0.6351886310029785
0.7149468567170867
0.5223962107394843
0.6967082779993657
0.641016296791856
0.7114104630945294
0.6608205400485858
0.6587500872105287
0.6666518144969745
0.6678628227753304
0.6380013846179581
0.7743760015453008
0.7641123362518043
0.5491897948620037
0.7104058149041936
0.5702839376616853
0.6465839532518907
0.6694728594053234
0.7213653774205392
0.6447428486313602
0.6142066058476099
0.6130521448748063
0.46737464816766694
0.7289264170750238
0.6461965419626616
0.36655067645422224
0.720417943249893
0.7041510897653919
0.41929227711149547
0.48276963913139925
0.68868342286886
0.5347617517180759
0.7303120847072526
0.7926316754967868
0.5233639717918978
0.6734572123622758
0.7864434361958926
0.5617478320045034
0.7173796117250413
0.4891349054924654
0.6594217597492421
0.6886450689985548
0.6378153586060251
0.6793820605837135
0.5805279770555682
0.5021402842030549
0.6433579295308847
0.6297248581354108
0.62294411051333
0.6840394808293322
0.7027567865078317
0.4438914191968787
0.7114215464416719
0.5579340312880032
0.5849282984756015
0.556955310243923
0.29789348562730195
0.4141232607493703
0.5039526934821703
0.3881811402672481
0.533736576333227
0.5794349423419718
0.607547244794359
0.44493295353510026
0.6227080266507531
0.6756896900892468
0.5956438442205308
0.4721047114579436
0.6758649134712773
0.6174974097959925
0.7442423008686707
0.6547300066180005
0.6278909229251859
0.7414776960125348
0.6804753346006627
0.660446845062326
0.6545340525660223
0.6245764774823533
0.567627197265736
0.7181271497494063
0.4378752983277471
0.5973617205637973
0.7658801589537197
0.6783985351438176
0.7563464290964705
0.7135066006278398
0.7336613554293778
0.7112441899105787
0.7112412477816443
0.730975797191944
0.7732663743938283
0.524260755602635
0.7062745210394837
0.6564738021932929
0.6529008854450841
0.7923929241486122
0.7248697956242169
0.31993656267164244
0.5539656992886307
0.59192940499715
0.5730953297740871
0.630853145184478
0.6033101686030078
0.6389459108376482
0.745758221550765
0.6867099718383982
0.4552557019777378
0.49089433114790304
0.5949528519662761
0.7054352245220354
0.5155689453631097
0.6704925340369403
0.5763778290664164
0.6260121763196099
0.5431046864164653
0.34913956895442266
0.6863399753658992
0.6642319969902016
0.6021465553579277
0.6722481177888278
0.16650211791586103
0.7560873000039506
0.7359749554880806
0.6590526013177977
0.6607130718688408
0.6649777689095457
0.6433659895734839
0.6199149404316133
0.4400851787467095
0.5520267204682782
0.5554005557259001
0.520983413500062
0.6119869670571307
0.6121554593592061
0.623768834038401
0.7050798983739263
0.6147927134713815
0.6912000220738597
0.6640918998347695
0.5579993811118827
0.5795387738363632
0.4347078795469282
0.4728294398020968
0.6109048842036792
0.31378139141431205
0.6752606637953502
0.6507948864494685
0.5195969636305134
0.46204168985520067
0.4878152875791491
0.6558789880243723
0.73947935582508
0.6530608504654142
0.6235844869650901
0.6554360807718776
0.7214600490066337
0.6461349232834296
0.5950773368388217
0.7552155651954695
0.7098159111201071
0.6383745214987626
0.6160625399119904
0.6273091894137107
0.6388511936874758
0.573030318164254
0.7437712752916544
0.6508044419131628
0.5763912593677437
0.6410136559780304
0.6501104200348831
0.48297712163007606
0.5431160416390808
0.6336705129485214
0.5717174946969167
0.49202536280541376
0.6658412868893888
0.571009649506439
0.6184105553404291
0.6758424815643139
0.47490059583112987
0.6745852906498848
0.5928282987108864
0.6581860943387966
0.666009219254152
0.6521276131672483
0.47254456170085374
0.6207929974901635
0.5666343130051438
0.7170255566451367
0.7342158179199099
0.7625812030723678
0.7160399354412978
0.6853407002632198
0.4463073538570997
0.4478920614608137
0.7110066374262721
0.29861856190551683
0.22761183538482693
0.18329367058726218
0.2717084525390944
0.351898046346125
0.18563117142112662
0.2102619696420276
0.2424668396490443
0.2510278016290045
0.20741190989702835
0.23303956273158025
0.24820802511728782
0.23437072658089247
0.26659496698711754
0.5572336534237308
0.6422332437454501
0.6532897730589893
0.6807714271289417
0.6790418349037183
0.7409997120870409
0.6570141134850684
0.5560837970696528
0.5771912791635093
0.6922567392787295
0.7005461891033433
0.23007596350207324
0.22238750127171156
0.3755514028267553
0.28690560206555143
0.2348955446931028
0.2703924331273286
0.2759722887659599
0.2331234921889418
0.2591814470475277
0.310354981728605
0.3761322529031059
0.6154021771513754
0.552354961384246
0.2856871743922016
0.40207256096062743
0.5549053884796845
0.6653192617592796
0.5864505915202303
0.708587133129061
0.7352382440035389
0.6893236752345591
0.5961638823600787
0.6672445916979326
0.5013747873684855
0.8115047068209218
0.7565258858276145
0.6530074885475828
0.6770831200647859
0.7357947611979225
0.7195154473662907
0.4934791813108179
0.5821412968261919
0.5874481146053142
0.5330417265412696
0.5840432038201789
0.7364796431848267
0.6416443697854766
0.702810972192387
0.5294117620726742
0.6547972305115386
0.6886385848048919
0.77427466045858
0.6078299026912205
0.6185574727532344
0.6159849123388118
0.6717901974381074
0.6162811834518523
0.7029372995553606
0.4986176750444396
0.6414066551680533
0.6274793422612984
0.6488352974446725
0.5379358971534468
0.5663839887019115
0.5832659193243038
0.5090723265884809
0.6341480838309508
0.8010632603833885
0.701279884889844
0.6260225263526706
0.5444348705063476
0.7034137408326725
0.39637668684276106
0.4069324565204184
0.5336179551059675
0.5660149851457602
0.19695356153468604
0.7560653268681745
0.6728794303359912
0.7282189603405549
0.8059157216759326
0.6583984395936681
0.7573291558859129
0.5254631155622654
0.6126138308454417
0.6584834028718308
0.6637326626964553
0.6041015010602988
0.7089421162311242
0.615694300149179
0.6435201747484827
0.6789641908575699
0.7017578562902353
0.6610449825598423
0.5883594706183609
0.6483096481101606
0.667148463673937
0.7715330958353621
0.5506599117013067
0.46889499502641685
0.3839468168000346
0.36282188659471365
0.6292098768314154
0.38248257461948726
0.41871576987147185
0.672891041616321
0.6611463193596244
0.6600055219494605
0.7294276482763425
0.6035923897838886
0.730100752700305
0.5764755465633576
0.6297414268808612
0.6703857814621731
0.5271152892362697
0.6518952236941468
0.5195835404770279
0.5993954036878772
0.6462098257572348
0.49874559863558965
0.685795512048474
0.48925506684186715
0.5949404268565354
0.60525364530007
0.7446202301125919
0.5756902140566703
0.2671911348484199
0.5209859688413861
0.6543408677287499
0.7152369005944827
0.696713226512706
0.7322857181145754
0.5889444162502282
0.5643260225454436
0.5802429864547806
0.3731027072881901
0.6497296660005717
0.5009934553185603
0.4938353243109654
0.6188051125246494
0.6926410807857656
0.6915759724380475
0.6848753436214912
0.7352285501899095
0.2454045771394137
0.6156620052631294
0.5834894052321976
0.7108997026917965
0.6008234534013844
0.5537987719358588
0.5482885123450899
0.6449426646200339
0.5869395485161913
0.6307297886398493
0.7369631664791609
0.7107314892159141
0.6489210023421272
0.48674864977340354
0.6178026763414627
0.6841668668109954
0.6128860384692862
0.7876714272558498
0.552219777950514
0.6754313662957337
0.7109823280622288
0.5108740350247707
0.6276021915961209
0.5003724432211186
0.7408088310233029
0.5710894362547347
0.6430129326681321
0.6545227862689833
0.6155278648787387
0.6835507824017935
0.5825320062342875
0.47095581879588183
0.7330696789382705
0.7008438416984308
0.6778179929061484
0.6642742419367843
0.487465361488723
0.6377816419490638
0.5079614896842171
0.7130533655924487
0.49634919378302267
0.40971491836033913
0.5826144609108251
0.6624180710059504
0.6813264625920055
0.561836217606558
0.6700319648432788
0.5084325458898271
0.747168971475033
0.7045991355859554
0.7011026834808092
0.6494776562278929
0.761859706336313
0.6722782247788527
0.5260192155310648
0.6961749979580992
0.5825693371901884
0.572028700005979
0.554456709957069
0.6472454494514871
0.7296833630144147
0.706259434933578
0.7419684337467229
0.630137080391854
0.5687036464463937
0.48771218144276834
0.5978616741387066
0.6327888534471767
0.7401234979001022
0.6779871841716861
0.5008482061689223
0.5456389952457081
0.5215231227115341
0.6350653775196321
0.6435457021479145
0.5924407616248426
0.5321215880895044
0.575702177837965
0.5468861664916997
0.5267788549907548
0.650727909931945
0.7017919110516838
0.6926453730072999
0.7082322097756669
0.5833921662530592
0.38981738966903834
0.6331707782808659
0.49195496876212624
0.5887211023312026
0.5003993670755822
0.6063983043790737
0.6686928702462022
0.33259492054781364
0.6644127594478829
0.5314823075191182
0.7013208627061192
0.5224457711145859
0.6814766412938658
0.715648304699542
0.5513111485107928
0.6322420223646894
0.6360250684109305
0.7126674011858612
0.7582434929712983
0.7180228482446644
0.6405996924229999
0.7016262642608431
0.5707377377742157
0.7111359594734096
0.7177275288102039
0.5226807813783467
0.5048469471118315
0.692754501775035
0.634775983182873
0.6277141708545102
0.6562338220359939
0.588308723016551
0.5825071673281497
0.6758468957275576
0.6993083426372102
0.7059665224695495
0.7240016664375147
0.37612001681322527
0.5976136306152846
0.5534147522286732
0.5782245065797468
0.7288646147658043
0.5099899089408353
0.4906248211380781
0.6691006092528723
0.7416398172636666
0.5825956228783687
0.6012394304029514
0.5618793831794597
0.5929884999746629
0.7260915388309681
0.7378489949497851
0.7523062635537706
0.5637223389594083
0.5486996170025997
0.5037701270441992
0.5769664802371635
0.5362191035141689
0.535024295736927
0.7590613271738502
0.6614923989175603
0.6727915539455874
0.7003324536915252
0.5723465563041648
0.6652279166316772
0.6635017395348881
0.6464968877593382
0.27606995573648047
0.37509663925054415
0.34727892797245874
0.42022540815441156
0.33211336180224893
0.23588457775862387
0.7742664963067024
0.7722056229740013
0.4996178446688485
0.7074805817254519
0.6566018156371151
0.5863880967740819
0.6391981280400311
0.6319983274574678
0.7189016501695806
0.62420561831559
0.6831622832060189
0.7116502813106061
0.26054605687990734
0.6676609696720498
0.5340025168021889
0.6142145400799331
0.35595778740421435
0.6927450974356734
0.5632536194894043
0.6252321637612912
0.6240658960433619
0.6294952100900271
0.6026705123091648
0.6621139014762997
0.576354473233756
0.5438176967465771
0.7307108504761908
0.4886027882883357
0.5056364746741386
0.7124723010531339
0.6123431972893201
0.45307347619938926
0.6409972383796476
0.4106309081391399
0.7468591570442145
0.7447575783904995
0.5531208149353689
0.5379001901747353
0.45633053251391625
0.3590341617302015
0.5836702907503544
0.30718162296343265
0.36714482055121833
0.7187370710832043
0.6134076269146643
0.6661092886941247
0.586264094297174
0.62394885371492
0.5240910866872808
0.6994694607066277
0.14118633490696939
0.5727117413087454
0.6338551967422636
0.61769865023398
0.6278864917297962
0.4439839898354673
0.634621193290807
0.6005331048361222
0.5184650835026865
0.6223405178849849
0.7107192264705602
0.4544302398492344
0.6609218521210471
0.6424888118859076
0.6761466518130066
0.650880209295378
0.7583706440414147
0.6655718714159432
0.7136468272475927
0.7050958680155816
0.7137076612989367
0.29699889140075086
0.5740226252264545
0.688719958062872
0.6566437134560708
0.6630251958393752
0.6563932554973799
0.7615566237622373
0.7130196465534178
0.6550787622355969
0.6091061799319161
0.6939872535034822
0.6761669389697672
0.5537736843970189
0.508546051181344
0.4520067918802529
0.8034329062204174
0.620738376791877
0.6664470383061482
0.6199710340368089
0.6953024405016355
0.4679767622347219
0.6262666958132581
0.7095157146755696
0.6358042492923226
0.5805206043342698
0.6569893487056347
0.675301348455784
0.5947618625832214
0.5743487417491724
0.6268327092632212
0.6360952200229021
0.7364224086852111
0.6667801855440773
0.7739218893466825
0.6505892234217947
0.5932776184860823
0.6495574723916453
0.6977145689438286
0.7191734608089353
0.688910592648989
0.6204495125432868
0.6454301110356678
0.6653127487523868
0.6816802361948863
0.6716501688074377
0.6822616531993156
0.6491655492485591
0.6271088770204458
0.6396987753612667
0.6583010177362929
0.7270548813173169
0.6915105303010822
0.7174717940555145
0.636829888954652
0.7556445196048689
0.7924276438210488
0.708137132504445
0.6215643993635905
0.3049797500482738
0.46395294526716785
0.6321396672371692
0.48962394909449475
0.5303245020982682
0.2836211270028273
0.605039499858943
0.6355415693411335
0.6749637352711658
0.6767127733972013
0.6292819183027822
0.6870639678124977
0.684453763417128
0.5181475883704956
0.5019869909472143
0.5351696684841194
0.5760014004887916
0.24090108194797338
0.6237679041430262
0.686745580984638
0.7206177361314458
0.707447453811863
0.5601750348752071
0.6451694925185617
0.7096011769203656
0.6265493446502162
0.6683034459930733
0.602107326497592
0.6133440542623428
0.6519298656031508
0.6987414736120574
0.5489178721651119
0.703596405619465
0.45341255682209497
0.5174194858219188
0.6377773252266706
0.44710836103856394
0.6122873318063247
0.6462585217145045
0.6024463632329418
0.49762300232930184
0.6425659897283728
0.5764083044706454
0.619829795821784
0.615977412549295
0.5257469218202311
0.19070397001203615
0.6971088516532921
0.2902526979867202
0.6620767628955382
0.5595164478931413
0.6317201070718365
0.6117124659182734
0.5196063814750249
0.6172324989320135
0.6791128292256731
0.5895309413795365
0.6514227102884984
0.6524044789752548
0.5304764385512579
0.6745805140287106
0.6626717486374417
0.5205782195092932
0.4494477073207973
0.6387252103348325
0.6995391233121757
0.6319160393779315
0.6043204013769018
0.5610865996574004
0.6368141057871854
0.3316316306042497
0.4575119467732991
0.5646691000365346
0.6808583554355727
0.553041481353535
0.6342089394955926
0.6633687726522367
0.4149266148070602
0.3978666081388788
0.4611974320819464
0.5870975984293804
0.5604034161252479
0.5972719747811995
0.6393729472905215
0.5615693224736661
0.5134868474629339
0.6152970346573903
0.535928674063875
0.718131623108486
0.5025806560622607
0.63460388670999
0.5581105322817392
0.6723800244902457
0.6983729219605512
0.7212659354058923
0.5015815921686866
0.4881443132864359
0.7376093732476304
0.5931796040725645
0.44263031704138944
0.4027725684670085
0.5511797342948227
0.5517190927856277
0.7431476386159201
0.5989657167858236
0.3795570760843727
0.4410298041012602
0.7812598322429403
0.5582113488325102
0.5936382779078914
0.5518143754696909
0.38785259859151916
0.6543697677053317
0.4131168984074649
0.3828355493968247
0.6571397689245507
0.7387669462036525
0.7178267321430926
0.7126361524023752
0.686452421959742
0.6245837982627624
0.538105377471061
0.6104064776941054
0.6364139661563308
0.6448200668436674
0.39665792020050594
0.5591490286525949
0.529492155976212
0.5423985210497972
0.672443551060764
0.4831003903031293
0.5420754215023313
0.5934058748739914
0.48019132478096926
0.6143169930547344
0.6133273632946532
0.6779946612310678
0.6004676195023149
0.6380535147566698
0.6925499668088977
0.5814798685916724
0.7181382444508182
0.6619487713886034
0.7510520649949324
0.660101995435539
0.6154299409911055
0.7215588466561881
0.7484827929958214
0.680462484888312
0.5237523877960257
0.4950875005997035
0.39266080836215755
0.571242596572546
0.7340084370881484
0.6727796911342959
0.6455040007100977
0.6991416860958549
0.5406254168875868
0.7256785039462562
0.638046975654759
0.608378422356391
0.643365307889819
0.5646740489321247
0.5512917987084912
0.6198176542165584
0.642015932873807
0.6234217986036269
0.513435966646993
0.38328292350465043
0.6939411823441676
0.7544718726638887
0.7414822126533802
0.7748412726771583
0.608958444077584
0.5130139555317117
0.5246232067323625
0.5725565594607129
0.665399639796209
0.5281439811940083
0.7547122961335381
0.5758999749493245
0.7234589829161482
0.5573164815388315
0.6878279263544389
0.7395037954342288
0.5321141044612203
0.4715334732834464
0.6134736276577036
0.5657448050164525
0.3532892562563879
0.5405774890494299
0.5819240894220147
0.6846445291637598
0.6405543499547764
0.5237925409774571
0.6051528837022079
0.5167138063744028
0.3711066511048936
0.5776393719666065
0.651968388641599
0.6373686650924509
0.681839019173105
0.6646465468727389
0.6832324523727628
0.7373691400531361
0.6173399443814818
0.5142788294902583
0.5334112977917256
0.660472818326759
0.5209487349647589
0.5005081606295583
0.41487058613564837
0.560495111882147
0.6062094453138733
0.562994112136643
0.6647888805676856
0.5743591235426707
0.5824551322802578
0.7353152548835397
0.6093637163936434
0.6101622239699012
0.5560125831247791
0.6125097093025347
0.6454998702710834
0.5742974409845734
0.07130797573768458
0.6439253210999709
0.2809490258252324
0.6256250972075853
0.6928653938293104
0.5777987242058947
0.5250347811565896
0.6234719882922595
0.5148474829681623
0.6003738150898252
0.4630688577770059
0.4766063132607817
0.5648548040440825
0.605654016983216
0.5172197960417566
0.6103195271201078
0.6994076500925555
0.6264782027882554
0.6464031215444022
0.6493885726000468
0.7133525330258955
0.6237284942590093
0.6703717903178323
0.6438644935616763
0.6989860720342058
0.7057970201993855
0.6252179297950969
0.5592805929796162
0.519166509359741
0.5082865651276678
0.5964171915305169
0.6238229157000695
0.6769031761466514
0.548318957274437
0.5426742842454202
0.7020969169674809
0.6345223269165992
0.6828002389812015
0.578426914369832
0.6115573625227237
0.551563508440088
0.6217249325785468
0.4616232221255214
0.6556863779029775
0.4943694632768064
0.5929892774864045
0.4137418931641296
0.6456679231559669
0.6390160046252852
0.5374337795430475
0.6603766020390291
0.5762758686306971
0.6737500125818305
0.6488940803114677
0.6972152325102529
0.6153517303645765
0.6290394757843433
0.44356623570532633
0.6973665384102742
0.6662018322188579
0.5362276547018978
0.5331141052714427
0.48410258575647114
0.6503280597821404
0.4018124628446435
0.37324224234258485
0.5995656791244005
0.7011193726812415
0.7398559374666842
0.706474613619365
0.7765925285051952
0.628836585160682
0.6598119770529013
0.7203198166916452
0.6841222507330886
0.5791537484993682
0.6440575077808703
0.5530105872477087
0.4920108548241352
0.5557442629437723
0.6572176131781636
0.5902309702749622
0.4101572975607655
0.6186665159982011
0.7711630375399154
0.47356724836625924
0.6346563610182685
0.6699892336356756
0.5712367663909108
0.6926935748776613
0.6455925554129096
0.7304470797015922
0.641056700816561
0.6735335392570542
0.5546012559405987
0.6413406455759562
0.6384286440894134
0.6257774475467572
0.5863843073060319
0.5537029543796173
0.5763081536031016
0.6799542181186353
0.6156102738881808
0.7190473424693521
0.4868770439714187
0.6479147940090554
0.672865760952393
0.7217423636179726
0.5618467679920365
0.21036650699664095
0.5880061983685859
0.6104551909366879
0.6397804237177017
0.7468631153661534
0.5910321536532559
0.652810328324805
0.3639967790214743
0.6568675209694478
0.7954772566405297
0.8145881197260143
0.6636633540801138
0.6889306012714951
0.572576724648682
0.40913469530092805
0.7012116718718521
0.6428738594392077
0.4860344753473126
0.7113728195973397
0.4848722771926918
0.6198512509942529
0.6708632940276575
0.6853917477247863
0.6543020160742129
0.49774721985222226
0.5011876606201842
0.4528684236996413
0.5469842357331275
0.5977783369468932
0.6993341956841035
0.6908768791135517
0.6165553916418351
0.5459851824471772
0.5939752697845991
0.5696608229023948
0.6723277432282388
0.5372647023339768
0.4866484970116154
0.7191971857250127
0.5588504588505904
0.5336268110755039
0.6703215134689737
0.5731945137776892
0.6644370040316337
0.48586710889254553
0.6326033465725136
0.6933416851692723
0.6810932713799701
0.5548960930028128
0.5813506941475762
0.5313383532962312
0.6557185424502783
0.8246050694442378
0.6854559989895901
0.7181279577386108
0.6174547395156491
0.5411871480653566
0.4910141366093013
0.6267381617503338
0.3436844250598028
0.5502245109693692
0.5251920448447982
0.6726174634661334
0.5963821363624526
0.7199303212764664
0.63912324470134
0.7473243059645014
0.7595705061891624
0.673872521828097
0.7072285461080686
0.7000967592393635
0.5645629284202229
0.4899582667749574
0.21752875379547604
0.5979216851285757
0.4266188364038181
0.47718017411722785
0.5783062369700691
0.5632746375896471
0.8130871270966173
0.6486487896519008
0.4175148280228197
0.6166929447271837
0.7451474090107157
0.7006254818092024
0.203022994330104
0.6146009609735098
0.5080376085600953
0.5831526823105704
0.548568165461618
0.4696497870743604
0.2685122302271965
0.5544133404149044
0.6913193477047171
0.48701583097609175
0.6826638105965047
0.47693349434079285
0.5895232562721823
0.7351921707584856
0.6118549101919453
0.765686827372072
0.5996557098485595
0.5237499174615939
0.6250780393203771
0.6733112402332644
0.714320991639206
0.6662890779271395
0.6136658344678023
0.6843596178799427
0.754056713275711
0.7486677485919917
0.7284819725721233
0.7430517504528508
0.6732071366017847
0.35710739050069207
0.6149607490294418
0.6789935863989626
0.6495330158196436
0.6035378568234687
0.7781141990326061
0.4526700910281825
0.4715387490122459
0.6878370628395857
0.6786713640831654
0.5552822484026578
0.5990234215866381
0.6450906659741712
0.5102839636705929
0.6572689566919634
0.33541910100026384
0.6485986082104169
0.5631818712011897
0.6013492052565754
0.7634107251038803
0.7088435125146142
0.6312920735221463
0.5805867824796446
0.6941711853942493
0.6932987751778331
0.6831789736079246
0.6824448645043041
0.5139141685272527
0.6331386714714654
0.4654270237892135
0.47689465243675505
0.6573798022344037
0.5370351080554947
0.43897172650487687
0.5654438502001652
0.6964729094246263
0.6504635281689397
0.6150114464386363
0.6307015700840332
0.5809109337414418
0.6874320405368092
0.5765594052843973
0.6820657375184507
0.510292423823486
0.485701930267925
0.4143891432434587
0.6502659976265743
0.6303091662145961
0.6618328317669643
0.67816502653041
0.6536429678311545
0.621396089609722
0.6522312403977607
0.5268628254458083
0.6395137045090851
0.6259315036730305
0.623359296970652
0.5348976406176984
0.647640057873033
0.6073406496115735
0.6442261015552594
0.7117860913609567
0.5645487359057751
0.5818780297502096
0.6224435791204092
0.7094061806919937
0.6290258901794332
0.44530669426621516
0.4363696259495717
0.4458906543425427
0.6493568765117556
0.6238590228178096
0.5394416389114377
0.6933444006244277
0.3904532394752277
0.3764227439149536
0.5580658536988552
0.32908286613755033
0.48990146240242854
0.41964201352681185
0.39780718927301806
0.5056108517178334
0.43563942119319954
0.5560606368622479
0.5947187429574083
0.6155589102003955
0.3793246515190113
0.6285807745853428
0.5602468369607179
0.6493430415187286
0.5425642246038417
0.6180314739908962
0.62580721752072
0.6938840242908624
0.678346386662331
0.6085619294650924
0.5627310460503033
0.6078403207059497
0.6583487224497624
0.6401121461338686
0.5503901766593373
0.5730578297197854
0.611992695694185
0.5412670349318167
0.6579374414781057
0.6459309260324634
0.6339985158581594
0.669006918469759
0.5837908484331187
0.6770343817553232
0.6283002664386651
0.51821058920782
0.25163905417369414
0.6100399532229619
0.45720200649911585
0.5735048891114051
0.6194595061829277
0.5990972062150351
0.6689656456084888
0.6179047020599976
0.6416712418923749
0.4437542384552839
0.47887772011641017
0.6941265054738044
0.682541297056756
0.6878282766565358
0.6763409392967326
0.6372879039556205
0.6951313700093593
0.6252157377211583
0.46060903077448495
0.5796153241979237
0.6182403575700597
0.7151184011809806
0.6205391447755005
0.5978390073242357
0.5721523703366106
0.5792506889386042
0.6726420427824371
0.5900603610340609
0.6729768686252906
0.6281085002938872
0.5689942236463114
0.6523241802072198
0.6815965633513281
0.6380073739029947
0.5404902716082943
0.24075222402278967
0.3915320946531007
0.5924225578391962
0.5945744105766985
0.7609739861887669
0.5978221214902913
0.6905819098455044
0.7413013651991011
0.6902766722562653
0.6160348499693493
0.6038835079963999
0.6338702673374176
0.6323021447314372
0.5129520329565164
0.6445620172700196
0.5232283825977434
0.6840642731254916
0.6816897436763286
0.5919463817357448
0.5842106603259418
0.7503867539352043
0.704827896411861
0.618077349504002
0.6679537160653162
0.5086994318843944
0.615237289273617
0.6121005710423633
0.39936886721374437
0.6534606195345941
0.6253784112995407
0.568358675746591
0.7294300050048595
0.562172352475861
0.5282108367833834
0.5486367010901113
0.57433226726952
0.4696253149650023
0.28744300073661694
0.5189527382503605
0.4208069132103024
0.7252102221259294
0.5859423682805079
0.677642826788581
0.6580030857194774
0.6409305718300844
0.49429467009289363
0.5700208882400347
0.7247047231561672
0.6941699759744351
0.5489661176447137
0.5159212788814985
0.5967693357792112
0.4515850355477083
0.741589336631507
0.5006897959138393
0.43055372436701317
0.3943606610747795
0.4762881239779157
0.6167337617157034
0.5552484623564226
0.6154621494031478
0.6036345646202695
0.6600666402485503
0.623655828697516
0.6073641464891989
0.510423941659436
0.6433387445114518
0.6877700353093199
0.6218296478665216
0.6264010887394962
0.6478103540869563
0.5642280987002618
0.6854921866044911
0.6073538068688288
0.7034438814538052
0.8209282587029743
0.6726401475195953
0.7299679231263282
0.694223254980961
0.5400943348241809
0.6576306630430219
0.6063673211029709
0.6394539028512143
0.4871705330702037
0.678305117033558
0.6348616173556693
0.5116463273330099
0.6511010974541671
0.6342207988335484
0.6064492865781282
0.6284447438544565
0.622128000100991
0.6272675789958697
0.6299889030288927
0.6528449305098216
0.5636555489062655
0.6443840985369614
0.5473669206629235
0.6987014759725935
0.6759414661879724
0.6424434250297972
0.5550506212188452
0.604766840581195
0.6181142254890404
0.6005891680989262
0.5502313003569326
0.508957755272368
0.5190288965399434
0.489551364998733
0.7852857139183723
0.7117769894873115
0.5813283345479584
0.5393918077360919
0.7462826600462443
0.3204274661410178
0.685638734122022
0.5054883261098285
0.6205029549435203
0.6258949729039764
0.4923358852190094
0.5666321817559945
0.6304395744206653
0.7032754129161254
0.6706781806568307
0.7464983967874714
0.7303330138218509
0.6793390362344192
0.6694956980053783
0.5956191905387698
0.6574745894933222
0.5832196850470578
0.650009233578788
0.5664449944366586
0.7025155830230552
0.5508549320902615
0.7081096755021596
0.5632792611831758
0.6393492777797207
0.664018286648745
0.4105842770987667
0.6046100580908331
0.47680495898929287
0.5300808177666334
0.32693533979146855
0.6550036466568867
0.34534799210352457
0.681157940225498
0.4539660263877269
0.3378427316537644
0.3861554352147879
0.5966419112469368
0.6203942886566278
0.6261877317870501
0.571987811132327
0.5375727629593707
0.6200576712942284
0.6845077181996043
0.698510774627065
0.7576244543189325
0.6898729566528995
0.7319872253373031
0.7651656831504758
0.6963788984451457
0.6651667115724064
0.7892224395951379
0.5628300856820877
0.5341981617165411
0.6192801955553137
0.5253348649344293
0.66562890267052
0.6287164283628839
0.42785091457350444
0.6296124532058649
0.371821305818294
0.6004359792615142
0.6149795384403691
0.6995167254018477
0.7283741750268542
0.518934077215313
0.5624775554713386
0.5773077933390799
0.6493148604707281
0.6080142436352924
0.514033374777481
0.48394926038701336
0.43125721466530725
0.41211549573149714
0.3850673284532284
0.46853245108321
0.6510175050116567
0.7552329017467188
0.635636028844812
0.6469459605560669
0.5917294492987527
0.6918721128044926
0.5738930193553199
0.475302859453404
0.45852745841042025
0.6008761705277146
0.7014165441203549
0.6846648364120261
0.6269979720761559
0.4001449792896483
0.5345371953491395
0.35059434072927903
0.6393095299495954
0.6188232547868212
0.7178022558880509
0.7259091455225359
0.6398190887608289
0.6875131701942401
0.5490828291219831
0.7233335748944316
0.707020098457962
0.5721421971569988
0.3534884245825583
0.5733995382181581
0.5835884287239151
0.6501714794586506
0.597088678381887
0.6989042285886121
0.6996736700262853
0.6533613004447898
0.6243277140098112
0.5677578935055713
0.6297484161422702
0.6256793288153429
0.6340102249318004
0.5597904292285898
0.6623924520669421
0.5023980376259465
0.5104928360211987
0.7297364602339458
0.5165321329115635
0.7095951722817775
0.7562039672410612
0.6697671200668402
0.6890313893000491
0.25854257604327047
0.5357278616882569
0.6451614652143193
0.5863492534751535
0.7288222039783501
0.5975990557086556
0.6825044759341986
0.6939124743894066
0.637853499351716
0.3982874175581338
0.8084436976666438
0.7482070649175288
0.6890509201525874
0.32916735677389614
0.5898312217214978
0.6375929661800146
0.5777254451651948
0.6560718546822636
0.6265266847838042
0.5572907090224174
0.5148635783621597
0.5126973191755
0.5948875710209065
0.7557161946966495
0.790512241064622
0.7105787944181543
0.3201293716741386
0.38084548915680283
0.6960450984627655
0.7914932418607016
0.6988104999689285
0.5954950400256779
0.768085335083294
0.5203480456256362
0.48424208785099
0.6419227937488674
0.42581110254464777
0.7349119886820188
0.677963784157219
0.638090944973688
0.7295666227689959
0.5449673358906978
0.6843832054589929
0.7233105658514226
0.7082172916693482
0.4063636678652927
0.6059484837528523
0.7297996962938855
0.5834456785606817
0.5549327226727349
0.49566942453536766
0.6185773882736533
0.432313661067312
0.5768678781823086
0.7351855201337415
0.79693919349984
0.7573186332833555
0.7147499284831905
0.6766012543169995
0.553055972242995
0.5461198920278382
0.4784560931888366
0.5576683021607942
0.5104895482099828
0.5506253601237999
0.7552834522350943
0.5935429358996702
0.6571365264903815
0.7565817130364467
0.6515292150862089
0.5901877264946238
0.6440722171884504
0.49911779588315847
0.6435453111922723
0.5701628457397306
0.7037627126314431
0.4715482889220526
0.6631017266150327
0.6708588291543451
0.29505187002719674
0.6123578197364594
0.5948990247382229
0.6093025000367895
0.41271059065752896
0.7782150412862133
0.6004727028243798
0.6261324001767927
0.6897444331619317
0.5963465039430565
0.5405428827734066
0.5882988657847457
0.6656216790284772
0.7769842820774511
0.2549518986549821
0.5768615929920721
0.47678057174172794
0.6123870232587213
0.6426564972377895
0.6536744519180047
0.7685523048853518
0.6746039201601556
0.7391644160061327
0.6839678762245578
0.5012113024706183
0.5283076028298769
0.5999058686230891
0.7132208324240267
0.7620693237722175
0.42791653802638774
0.6894354480797561
0.719044868071135
0.5022835549913763
0.5176063394898847
0.560829073617553
0.48790665602189637
0.4464870347004822
0.5359605129155367
0.5134956183342928
0.6370134332595337
0.7260376133247316
0.4526016240607442
0.5724507282830011
0.6902026530921069
0.5112144304725738
0.5196221739033278
0.33630158165129703
0.6072738453995042
0.4874720285057918
0.3176864577762709
0.6392739450266539
0.36873991484005336
0.2956046683573202
0.25135641364824735
0.5631787307593749
0.5294404300193046
0.44047003209213204
0.6371052050622452
0.7247335595192304
0.6890010008160757
0.8591721767053041
0.7726854271220971
0.6953433296342293
0.5610246231507942
0.7887095246319688
0.7897260957007253
0.7876894941964173
0.5761165602978507
0.6866120279976998
0.686980524418383
0.6693025958380133
0.6857471856180598
0.7087066603031497
0.7377947653399916
0.4574166951037036
0.5921068772704644
0.6151647921757671
0.6331138289089695
0.618185495916905
0.6195857730772639
0.6205410385630431
0.6216048055282324
0.5551050066537905
0.6088985787277733
0.5286277680481714
0.5898084380333963
0.4568699853596666
0.5840382119563214
0.6813035274102903
0.5484748264798415
0.5885772771175857
0.6825908584998684
0.7042783683272609
0.6417780538608364
0.583120183629521
0.5988507803679671
0.44356808640593226
0.6276766229522227
0.5867390106251185
0.6573587737679821
0.40060374438752233
0.432574264319476
0.6119698100391694
0.6989429938909686
0.6301689002681147
0.6825405937469115
0.5961602600238123
0.619550987640159
0.581823717084658
0.5762644366350119
0.6824082553733197
0.7063018634176882
0.7299039323251347
0.7679694893777486
0.6607573216578547
0.6168317510687735
0.6402779114150495
0.6893067219374517
0.5936379383807865
0.5077238881303215
0.6026460364773886
0.5874172229600806
0.6480915573771003
0.5378589376390894
0.6755782383573288
0.6586195131697993
0.5469346897662724
0.3540324425368114
0.37026416050727035
0.43345402022584106
0.5742671734867971
0.5928204148637545
0.285550240949423
0.5927736035706375
0.7289865494820078
0.6562629118682838
0.64145004761247
0.6305463143804646
0.5791360814971881
0.6019100345962742
0.5475491624848265
0.6634815212376642
0.5621917546650187
0.5922666076982748
0.5369454588887178
0.7543169382056244
0.5518224835085727
0.5691639042508579
0.4024648133184164
0.49660989446439086
0.5580708627815099
0.6462437375532238
0.4806750640589355
0.6264159843314012
0.4892862150572568
0.6843138214396017
0.6761259466302737
0.6572371640089738
0.654603223329085
0.6488987026309101
0.47250966881339096
0.7440478052558195
0.382783029605496
0.6631785262027489
0.6071173195992252
0.21031917597883118
0.41598051980598294
0.4658056016386135
0.45841892279198765
0.6039090783857459
0.4536239710005415
0.31932460746853253
0.6830924694729148
0.6601167168194263
0.46061499697220376
0.5446910689386472
0.6372615397658428
0.5052611307106739
0.6168251283023813
0.5632553698653943
0.5853644874216705
0.6224931993493837
0.6258840029238165
0.6532415308623455
0.6475661010177184
0.4686394192585395
0.5199935241352359
0.6345207390767683
0.6991842204129067
0.6375773034881611
0.6379929092388795
0.5547198670637955
0.7136051296614252
0.6535978382409402
0.6146635456946514
0.651443502217092
0.573736109437102
0.6933361685445231
0.6412710165384052
0.4274662687038305
0.6731345186783723
0.5736754614082715
0.5998451621068215
0.5407311084340541
0.47766980856375196
0.3119274867685409
0.6338199643698594
0.6535270799696941
0.5561869657899543
0.6059857768146624
0.6060032579010316
0.6595794908038268
0.6387047043631554
0.5595638250710253
0.4375453623372437
0.4693679564138399
0.6012515192951214
0.6923277126493088
0.5867717818582874
0.7123596399471464
0.5672417582568002
0.48968054958446133
0.6982264169002114
-0.09071911538468758
0.0012240386766688442
0.5279962583640071
0.698901701429114
0.7051710431432223
0.6782493974830538
0.505289071023526
0.521619740595137
0.7827249600657832
0.5106040736837396
0.6043110552664993
0.5385767049468736
0.5085177000893252
0.34211698554517256
0.49703091187952314
0.6803878078589306
0.699539146353078
0.4704493323797639
0.666220984581985
0.39988892559398764
0.6286026645494975
0.646804277836819
0.6564774976812809
0.609834241690692
0.6966810458224219
0.5342568905261436
0.4035787185132107
0.6544015490636266
0.5205235922976159
0.7066562990768794
0.5098260427614981
0.6326633430789267
0.6877336411975078
0.5666059494060172
0.627382392054879
0.6269319827558713
0.6896706495689015
0.725840009343257
0.7049162527896572
0.7135669996300446
0.6007241707030205
0.620775680654464
0.40500848600419187
0.4745524928928503
0.6838752487977366
0.6300849668551766
0.6708109060152381
0.6725015602347435
0.6735187499376922
0.4811303812525147
0.574780118777921
0.5014177533716462
0.6349715693205771
0.45573246250636396
0.40803330338084265
0.7331675120458911
0.600907416500093
0.7183406103938476
0.6740965049722001
0.6382428667787925
0.6802097883541539
0.6262361398982215
0.42076766356866474
0.6755549191910235
0.6938950754626343
0.6895287180487563
0.7091085552872698
0.714909009564485
0.5209696994224671
0.444708895062261
0.6888947855731702
0.715430321046705
0.6915817936887596
0.7800840949724251
0.6477857281058854
0.5927330558265476
0.6909816409465093
0.5974816059081762
0.47656043658657593
0.5429120473898811
0.5497786995652626
0.5325478960572563
0.47987222939235435
0.7082791038498563
0.6904689552008608
0.7235072015307425
0.5204296725458976
0.49527311308205535
0.6491127823830691
0.6980949433750865
0.6311729400404631
0.6928365160062114
0.3264639066083114
0.7194690321095152
0.5524387977575557
0.5411311270567292
0.6668288900257406
0.7190546149914439
0.739868506067216
0.5966279449137247
0.614620626986489
0.7016181850017286
0.7429844453369556
0.4929571660915896
0.6609335244744159
0.7226643142763074
0.5755990108458976
0.6325411216497435
0.5731786269396902
0.6974585732686471
0.3428376219955871
0.551235603009048
0.7022040511112748
0.7690962890304248
0.5959633836812481
0.7683015857111638
0.5891565917240963
0.361648077284767
0.6048352232292047
0.5667934329991627
0.5578440866312533
0.5803267973845633
0.6330280533185518
0.48193240346318134
0.5725342002484137
0.6183096317484216
0.6817641627233233
0.7037466139818828
0.5829540506914336
0.6767784433428007
0.3990025057971881
0.5428923661898751
0.6832983155905591
0.6391960624130961
0.5381517925600074
0.6463589245620849
0.7097449266564043
0.48540091612178826
0.5663838622175937
0.4980332790021583
0.5180907558514055
0.5895736573368674
0.8010589004936629
0.6082829794304476
0.6650028585141723
0.7501777068232081
0.7456048586198685
0.6039140511361278
0.5603233153572152
0.49611304018895347
0.5844841346572821
0.6350650934131059
0.7069393853555511
0.6732526392815659
0.6854875353559963
0.7062674023540139
0.6964615405953759
0.4388031139198833
0.6412306591698317
0.6822646129109142
0.6863989462547997
0.6667301434560056
0.10662545509849677
0.7464245685752673
0.6326864832471956
0.7308514102237783
0.760736681703894
0.45397209914083175
0.5233417705725385
0.3776665725675354
0.6862396559894801
0.6440436188306039
0.7062394329242266
0.7408251639029527
0.7525192588963858
0.7378547543787115
0.7089305563706665
0.7063436589423623
0.6624919661534793
0.586859074708813
0.46263112913979093
0.5612993454338874
0.38878319914573983
0.6205190127677744
0.5859709409122045
0.6346825333488447
0.6782174721232125
0.5295562733720544
0.6313029664740132
0.6164814367123606
0.6138471323462501
0.6399642930549112
0.5379588746306694
0.597134098186166
0.40911394916717503
0.6312688000550501
0.4932948106811071
0.5999778857575653
0.5701966759547953
0.6367846693521453
0.5810413241199528
0.3968150483023534
0.6520581912360743
0.4152767258788539
0.3854512534452766
0.5762776729032516
0.3525003441775551
0.5489879029421519
0.680348610753022
0.6179889501811553
0.6718315491813294
0.6661927416486971
0.6767897641260959
0.7179203116984337
0.7688003756108187
0.731565637709228
0.6712223247300466
0.6619988438686029
0.7371673390630046
0.6757703844959753
0.543150904564997
0.6593674327269905
0.6172907027325685
0.7333980872927937
0.6656484418475895
0.722600556944547
0.5609292609529236
0.42326895034607687
0.827059037611535
0.8172622245301217
0.6383025978504528
0.6884389361130272
0.5378588288869214
0.625399156893012
0.5253650528786836
0.6778000088133996
0.5476023610582434
0.6175733007346637
0.6865088128905653
0.7041732862850439
0.5258109894790648
0.5301567952379532
0.7354271014038273
0.7288051000024043
0.5194427748217383
0.4984470339612284
0.5470647678882977
0.60807977444575
0.6728031947701935
0.7601625028118821
0.46421602980024584
0.6918407258723718
0.7571843936485299
0.6643236455376335
0.7057062552183656
0.6327857465704403
0.5420166620828417
0.6293350743784598
0.6806705075144808
0.7242055681051858
0.649604598860399
0.5260054435147306
0.6244318813105486
0.7171764369342848
0.6553946606076775
0.7215326277922345
0.6665601914869492
0.6736092607572397
0.635426738295387
0.5887854237143344
0.6511299013411401
0.7406366575209351
0.7437564076079867
0.6783978151387642
0.6633827159331985
0.7010241048490582
0.6852320639057983
0.7282653485553667
0.6059663011758997
0.5758242673543886
0.6667569653449203
0.6278999828143116
0.4779374994591437
0.6957124757324938
0.6943525355696296
0.6476878956463556
0.7198259052489187
0.45072166083256404
0.7031696073771975
0.6666547244339167
0.5924108455041376
0.5623134980164008
0.6541725266900374
0.5624539286939741
0.5520803938823159
0.31780510775242166
0.6561901422946493
0.5171648470670882
0.5150473656363208
0.4908799813145684
0.4864368137099254
0.4882138073125321
0.6322890187486333
0.7521382670704757
0.6111361242128751
0.6257110355917929
0.6148702968304023
0.6486670560051687
0.5439892391660441
0.6149732419109185
0.6066188223706511
0.6572683395968564
0.4868896188999258
0.6737105369866634
0.36036364670987125
0.40468454674093296
0.3618955993868335
0.5383910406109045
0.5822757303309106
0.5166036490597313
0.43567191867234006
0.5345010526661521
0.5608518028905117
0.49956836111593117
0.5879591747264309
0.5444293792747305
0.47996448199139674
0.7559160617238091
0.5554761499433132
0.6483928720693556
0.6572534398955651
0.46850538717450596
0.5337937085024215
0.5666831032979069
0.754101398037191
0.7172904998486113
0.7456673788748733
0.7371480581645727
0.7434039076336155
0.4492502271234564
0.7067715231420502
0.7748567004110962
0.46480063035326763
0.6103077570590202
0.5731171792075581
0.644803540307894
0.6712452537025577
0.7332556092625289
0.7848387644769841
0.7528620254725463
0.5758725214995044
0.5350729033907285
0.4932044155205091
0.5465812820097793
0.4559481691067521
0.5869353020847281
0.5858403082704187
0.5203777559946654
0.5385231642759483
0.6063900329619537
0.6158869713997709
0.7342420957497019
0.3290258665379966
0.35704025742350126
0.5386420652984929
0.6675943512060236
0.5583151681220423
0.5298819166042428
0.45230149493498334
0.4277417361612042
0.5834468723992656
0.5449839060967311
0.37468194862545373
0.7088535486271257
0.45192135749909995
0.7500723163936972
0.6257294250604082
0.6714558100766403
0.49546012117907556
0.5670843117652804
0.6076143497698815
0.575570949935236
0.45589642866351815
0.48048600858075274
0.6462356235611667
0.6630434304486978
0.5839500030156423
0.5086161430413594
0.5440887927241451
0.5541148366025007
0.5982441596054855
0.5937839461915961
0.5681064660872346
0.7331921958834878
0.5951449606994136
0.6043344131013603
0.43590005243536817
0.532193015526609
0.3874095099401261
0.5873343959831181
0.5348618350482819
0.3601852876265605
0.4881776365142922
0.6697816376730276
0.5816056690948691
0.6500028089258487
0.6619000357236441
0.579383724650499
0.4743161421463176
0.6520958060400328
0.649728752749703
0.6367555569706382
0.6496423778472955
0.6561395154116608
0.7786098469992294
0.6532172291374897
0.393369485010868
0.3370572795465942
0.7264747132436188
0.7809937107368883
0.5262669942937209
0.5421138943508221
0.6553699015199865
0.8150494368582303
0.5275421349556868
0.6983889901969339
0.6655711551858077
0.7344367267447722
0.6913929347405282
0.572567797826919
0.6521482431428767
0.7290863249640042
0.4975012728729119
0.478940945723499
0.5324012985732861
0.691168009911921
0.5887960011541004
0.5757278813648774
0.6009830770308504
0.6165273398037817
0.6601456489103725
0.7277600761936502
0.5457654983655953
0.6978812540908941
0.7622628579651229
0.6618688709188207
0.44584717176708544
0.6184033978177723
0.6585919824215736
0.6531857226204596
0.5778910485558433
0.48514460308720964
0.5543653491107936
0.45605350425761615
0.31755103003407187
0.6024903396176599
0.6395239320212951
0.647857625932479
0.6284869258178457
0.7004593592422095
0.5414469070645097
0.7169952167567286
0.5832013499896465
0.7204418301042427
0.7217955216865302
0.4114003913930014
0.4694545577265857
0.5328583640120109
0.6889286575317122
0.496209016131341
0.23998507645061656
0.4045365373809536
0.48159196846993874
0.5114246988285641
0.5675634142884465
0.6524118160567453
0.5049390761224182
0.4384444283165183
0.6118240313070309
0.6469219407186338
0.4531006644667916
0.631624199260488
0.6111466818171513
0.69968911308969
0.6337752247954465
0.5197918949371633
0.49707484044448946
0.5704530035705053
0.4432703074273548
0.6551452430531324
0.5665254721137356
0.6440674003402531
0.663679705415164
0.6043724160851649
0.6851390764646118
0.6426384236516502
0.7091615957628757
0.5685442115688416
0.5558705003140337
0.4317004595875959
0.5985959114298395
0.6560173974745726
0.6178881041802717
0.6065952181436736
0.6589125764638349
0.7264422899494902
0.6407064332560521
0.6623879175358045
0.6286252824333086
0.5451679095901868
0.525565276106614
0.705853377616877
0.4451904479892822
0.6435830186081501
0.6667623402903198
0.6830294677315863
0.6068142566302589
0.6461636198485924
0.6132117818145966
0.6228819342721478
0.5760664885957393
0.6826283521704738
0.7447171201481235
0.6447942166282943
0.4468409085701602
0.6248055738217512
0.6026858640796307
0.556445264346422
0.6626855655049968
0.6101147959647547
0.5236888615548126
0.5174026258603989
0.5842328320193958
0.6085397592819668
0.7612630459409778
0.6071268832615716
0.5869510811946987
0.5638632287552092
0.4885851632017767
0.26935234468683034
0.41207389134428174
0.4319128127768089
0.6116182436833595
0.5609907624722027
0.572957493909757
0.599464943723691
0.5692338317696045
0.6304049417265484
0.6706918868178151
0.40005923557227163
0.44780830076294464
0.6574656069958325
0.6094700854221673
0.4093136741060223
0.5809467852174727
0.662595006131838
0.6334007450804268
0.3666498827909707
0.5962069672677466
0.5638462005113881
0.3612674564095724
0.685151114621834
0.5527506546641853
0.4347896540387816
0.5572867967044813
0.6080699087137427
0.637482672848666
0.5750175751928648
0.541003006397193
0.6823317061844344
0.7503806271957078
0.5989934003556366
0.731577856348591
0.6269131495869881
0.41452742247435614
0.7238754120818215
0.40502893423291897
0.5357857950486076
0.4782610775789236
0.6709162400709655
0.6954152799607016
0.49955490170135025
0.558343263439479
0.6182513223835469
0.6220899739246698
0.5475774086123482
0.6018317914739428
0.6166400524295546
0.5517404185688685
0.5280979086388655
0.6110510791958516
0.5045893210711557
0.44681105142735456
0.6405936343104283
0.620211848185577
0.48224924737631586
0.6570103082491806
0.7137536891143883
0.34203497104621755
0.494091157620156
0.507821936328812
0.5939536056981144
0.547341971636675
0.6531293517790122
0.5937321612220584
0.6873501729012823
0.41984820163635195
0.6366876047668233
0.6882814283238718
0.6550426799176967
0.6532496413801944
0.6556183612888575
0.6826479712652656
0.7334760015251692
0.7510884569246512
0.5095577339596479
0.6379219558124997
0.6681523510669679
0.5563332858465412
0.5151288301088186
0.6622053828415925
0.7508752533440314
0.5642185521142188
0.6331290150289546
0.49712932550744743
0.6891367778463073
0.5364454839440713
0.5433337097208696
0.7392813662713733
0.7347082848045737
0.7631880823354478
0.6997526642642407
0.5926401719127348
0.5608794781504819
0.5339473932373359
0.5885146622760437
0.6510161990110674
0.49814579162757383
0.6076574046084743
0.5122449094206469
0.6666706259624611
0.6235831576329789
0.4097281239381892
0.688620328948452
0.3886593122051914
0.708226520317723
0.5828928815128236
0.3586697085462657
0.6006393969237812
0.6567423953769252
0.6080231895421389
0.7032413641518327
0.596463178448157
0.5810275440767159
0.613052529213159
0.5650863207278027
0.5533967297253836
0.7140891809936123
0.6696573954733349
0.5923076323477986
0.6342224087542171
0.5470998110976436
0.6181594947692853
0.594306177487545
0.63065849821986
0.6624081830085466
0.3440756104003382
0.5748594152817583
0.5812453192593399
0.5640459649184439
0.3082723922882818
0.7461602634614548
0.7386429093044361
0.6492237755866108
0.5613033279646773
0.7288927421703914
0.7007727058345884
0.57172794185257
0.44449137791651655
0.40306521397101874
0.8049437919976674
0.7417754774464677
0.33206719675080726
0.7333252916374744
0.6782160424910305
0.6393607800891487
0.7490660507848175
0.6367450130722089
0.6841358744265714
0.5873547927022507
0.6519008063674362
0.7326755608877085
0.2091321189443314
0.6901945600435603
0.5272666519138132
0.6200358274873495
0.4565602429471815
0.521855767525352
0.2005796697983599
0.4402959086692519
0.43066864159606316
0.6686155359284218
0.6875880429872234
0.6296554797256718
0.695604332163724
0.6730727832424448
0.5593933995868764
0.5903893026294766
0.4251467375872721
0.48833677060314157
0.5522955335562453
0.5543025959825695
0.31685389678443227
0.5033574674234685
0.6722533703411929
0.6510891219058434
0.7023216810913477
0.5326965210359812
0.6536578478095205
0.6253037134322338
0.5715938442411845
0.6892915527958217
0.6554166433272974
0.6886791151654117
0.5047027838600002
0.05558400092705715
0.622493444808066
0.65338815150705
0.42268006949520864
0.731455040183462
0.7763114925389754
0.7630367098060556
0.6923837932686888
0.7393085469889902
0.6691028381738108
0.7656442115657258
0.7697046817599046
0.7111308827567319
0.7593492376156081
0.6126941783879104
0.6630376312739469
0.662075288221628
0.6191824316113033
0.7141910934181791
0.6491986190337191
0.7103451001151017
0.39287734965309035
0.6248455887636961
0.5460863145313654
0.7029389525751633
0.6546438671894033
0.6141487473874265
0.5086633234814102
0.5849119898959821
0.6172468393433237
0.6649624869881762
0.7139716897834857
0.537840674558121
0.6866919337662877
0.6303416984036366
0.6051325543979071
0.5853944353714944
0.6108847932841182
0.789360195569058
0.6696913837837576
0.5598195629108328
0.6225925582879964
0.5415252787014784
0.6148619559899483
0.5474414906341852
0.28082237171894514
0.6980892736819206
0.7404317025082968
0.7176691323925174
0.639741163999889
0.7114104132833591
0.6185383972685139
0.5507965507227994
0.7111135751027003
0.7418638959461915
0.7105063288941624
0.32128628050684577
0.649364309879809
0.5842090115859383
0.5710070324167347
0.7257534849766208
0.6948745550693838
0.7094666582865066
0.7080288967841005
0.6149140827077301
0.5862427558263035
0.4051204106162243
0.43730729106943494
0.4843510532787316
0.6118711518132794
0.7620564964043927
0.8098562544727067
0.37852758221884564
0.6386120703595525
0.6753040815172026
0.5724934064441033
0.6586214744660162
0.6291504128837159
0.7326676236827624
0.79320233584258
0.5756503465887057
0.735198009218515
0.5468002357576696
0.6177321344630682
0.616672086381906
0.5010984707442644
0.6140467372209844
0.5627821696995324
0.5503109730107594
0.4668311851467555
0.746192332434447
0.6008070062649431
0.5459102691870797
0.5140948251989729
0.17365643028659644
0.2989710334438889
0.546699761270115
0.2828310213433931
0.4769270643731938
0.7040291365884795
0.6788785596216206
0.5611847720943197
0.6724371938053931
0.34366192744747326
0.6810335970977086
0.7291225029405709
0.6822709701266999
0.5848672240409949
0.6146185625462421
0.6270506456380625
0.5686571240000772
0.5474540247723322
0.6041343637559079
0.5448550944669863
0.5432611160496958
0.6549372495278297
0.6269542277515877
0.6415191092526841
0.5723330211357701
0.6734288433991211
0.7780123936195998
0.5426323907795364
0.2666897517928114
0.4006396392927266
0.5796155658736443
0.6216945957609711
0.662056569877106
0.6990944543103145
0.6865424631403626
0.538757520854571
0.6597263906261921
0.55318746306477
0.5256476192629742
0.6049444006492909
0.23237952617358867
0.6722978098371923
0.6912321698035648
0.5864983971142406
0.6525555299704626
0.6622217253349845
0.4118844810213785
0.6196150711295882
0.45265235950062843
0.6374997924594787
0.662419986587693
0.7014152544844501
0.6039229159100428
0.7159420048581931
0.6284123352224699
0.6575071136835476
0.5820442816824071
0.6479721877896093
0.5727567440079887
0.4709118815063698
0.4541890800567929
0.5870808154042121
0.5276447245998096
0.5444365384782274
0.6878626289956742
0.6790005605183819
0.6188585540098076
0.6914045603674204
0.6015844790895394
0.49666989747657336
0.502713155424438
0.5146268946657206
0.49176325000970805
0.5200652429893597
0.5790172780853894
0.5999059011548351
0.512033031321688
0.5231653608043036
0.5027845968978746
0.7402201279178569
0.7081458079947698
0.7583196023973906
0.4871179559723705
0.7241516951817797
0.6121682051545317
0.6121324801967425
0.5195926689516901
0.5441166511606771
0.5229346441980582
0.5257000916514913
0.7298370497504195
0.29583528294966077
0.746668762147981
0.6800959202586564
0.5979482589456385
0.5412263090045201
0.5545331475554603
0.601452209880265
0.579163812839642
0.6416728501681999
0.6914351113786995
0.6847029608611576
0.4541258188282113
0.36159172715064913
0.6479535734603116
0.6482607668471586
0.6998506412875719
0.7430420999055942
0.7394210183570966
0.6545321454274993
0.7022547801519377
0.622769279696876
0.3975362851180825
0.56768137247385
0.7749345902805623
0.6389318614872774
0.6792140280863733
0.6048150874392034
0.5925868533483829
0.6006959776856035
0.6058418847150058
0.5237415383401883
0.6822983998532817
0.6993866094644351
0.7247524488457175
0.5795743827047163
0.5270158116203609
0.6419486143829222
0.6472628558032908
0.6078493571668036
0.7001203654876543
0.6274985408239462
0.8074031999997242
0.6651520832198311
0.700865407401479
0.6916708935750547
0.6637763670048117
0.6646894435673713
0.7065855919197533
0.643444100728737
0.63543775726099
0.6996587238959686
0.6539834325669031
0.6577200325055279
0.5280924364273115
0.5939058431034622
0.5933013623921368
0.6286905399758705
0.6683329279313761
0.6880090513390178
0.4180399062283973
0.5878274499539209
0.43370760766824484
0.45017662643441925
0.481835963089655
0.4473665120243496
0.6269553933519498
0.21661070494947393
0.15489993201865568
0.2071440588284646
0.7705610779933911
0.7193002668970742
0.5503765639047569
0.6699745583829548
0.6804058452974574
0.6944863375741521
0.6873623986791747
0.6679727036446753
0.601555944597668
0.5796441984469117
0.48280632628338255
0.6365721061886157
0.6997049206533703
0.7500258058615027
0.7333359588786139
0.46844201310969424
0.4301919898225734
0.6989722107920542
0.7026679806065037
0.7293741030989809
0.7093222930988284
0.617360128195338
0.42683662438433956
0.6126242867580275
0.45483712015896455
0.7259439317158507
0.31361233596796056
0.48125834360070757
0.5179889515300687
0.5505765172140628
0.4477933084767446
0.4109455637764934
0.49589932538472964
0.6916102774562295
0.48546067935737197
0.6836241027160933
0.6779347110607079
0.7207159858608756
0.5862476509644793
0.5626074070771463
0.4967207300985209
0.5140770661810555
0.5145790756435302
0.6247770256597301
0.7073108298355426
0.6231376141050577
0.7014736756804139
0.659574840000452
0.4166278241145692
0.6061580847286108
0.5743803643532425
0.5503184206467103
0.7108705520475135
0.5522109604545856
0.6433177710678396
0.5939936351683878
0.5751685081924702
0.5775340390720034
0.41668305234500447
0.5176362349331269
0.48733804970547917
0.6497031708087885
0.6052454918489943
0.5305218920294471
0.44350114643388194
0.32013160511301786
0.5785303545640893
0.5235613312070955
0.05546630480626042
0.46260519930430294
0.5532252239181615
0.636238987171077
0.655586836418802
0.5580581594201859
0.49892052978536056
0.6025997887296382
0.66131613658542
0.5401998500170794
0.6226153211034505
0.6230029874052152
0.5748681852886927
0.6815954249064414
0.6603759248810438
0.6835689184203647
0.6954304911501921
0.6599633519877575
0.6717323914400986
0.41875054756493657
0.6028752413971113
0.5689574625628616
0.3546952423422297
0.6245539879302812
0.5831130838250692
0.7261979735987857
0.5398525614340457
0.7310422913179675
0.7445431917161556
0.6331999549416242
0.5958039558459302
0.5781844660190005
0.7770304876865844
0.7404477783823303
0.4355755382807669
0.7030027615804767
0.7486235683489812
0.647477126599131
0.6936652744036058
0.6753404701054335
0.6930350325701655
0.6006646123211293
0.5964568451893073
0.5654262224696774
0.4723691695521804
0.5988813405257172
0.6311754665569485
0.6497019642474919
0.5852287963974123
0.5205482998616697
0.7017581277955584
0.5988531537513201
0.7371464869317991
0.7168214217595178
0.4297766422107559
0.42072405620690134
0.7202800839977195
0.45461381123586014
0.7024479607620533
0.565220562253794
0.5171009830019192
0.6493613545563273
0.6126358761333924
0.6271516614991114
0.682412141344781
0.6553479481755654
0.451543388715507
0.6349100444804268
0.7957842719236076
0.7744795628437866
0.6424574926514851
0.5931198470591778
0.6077150640120371
0.6972103658863905
0.702349908175782
0.6648914875921821
0.41409595297573754
0.7389251364297451
0.6235234333787065
0.6292333898292418
0.6627354453858035
0.5573442257433066
0.6730179607296275
0.7366616310109348
0.7137143860802813
0.7218599254664596
0.676386254211802
0.599474635242101
0.673913334883525
0.5802131971738761
0.5704097116250744
0.5569638803041165
0.5913400520689763
0.4904264270660787
0.6554565553391847
0.5652710830990164
0.7146097649124213
0.5871670187224461
0.6789570829312138
0.664812665033151
0.6583172120470799
0.5604589867199342
0.6949182351851455
0.7873531580331476
0.5270049994289937
0.6760000616559453
0.7125036128946952
0.6723016860923297
0.5659975636177698
0.6525137937426012
0.5976213127616496
0.6618499163577456
0.46477781092175013
0.6410383763508457
0.5496510955306249
0.6685096696240781
0.45975073004020106
0.6271768100209285
0.4589187035525513
0.7022797683227945
0.7272612360537262
0.6312551489761227
0.4795469015328216
0.584039539047816
0.6383080346474147
0.5975810191071197
0.6111995295939946
0.7103619631618415
0.6582676862540373
0.48797649563013334
0.621456851300306
0.632545002191562
0.5967398635727337
0.7185232943690103
0.5864924256619793
0.5048588583835842
0.6176176073773568
0.6826373333488137
0.6772396529214942
0.6764994971694922
0.4376839164462726
0.4147374041776923
0.48396528125662985
0.4587553211757168
0.5602633239151082
0.5358266479077352
0.35660087100050464
0.30792860815622275
0.7874148273843088
0.7045863681003758
0.7715690957412485
0.8460523786501399
0.7988260092344359
0.5737175979728356
0.6218922692216187
0.6115667831697845
0.3898863592720487
0.5305481445447943
0.6176024084603119
0.3494015226883544
0.7090312199988181
0.6247021630206815
0.6247397735923395
0.7020869182175693
0.5284102033637029
0.6244210792063061
0.533645173048449
0.6245226180051452
0.6598249889587936
0.6542542041896897
0.5467701590101715
0.610215833515386
0.6526398799822887
0.47271834397516743
0.5151297212291466
0.4286150830743373
0.8012077631385633
0.6296045007008912
0.647320146924531
0.7193291022449422
0.5484203252009441
0.6636068169778654
0.7412495293440106
0.6228314580774983
0.6173516527947681
0.6268585317664424
0.4396162686367715
0.44824293909053137
0.563759530319705
0.6510687336003071
0.603973023648731
0.5492305727582111
0.5255820723660666
0.6098543263951384
0.483176786201007
0.5643100396416258
0.708975510164897
0.7083467382629957
0.659994191248145
0.6479444369028451
0.6060828660165422
0.6442088274002901
0.48432469887516455
0.5738682995214911
0.7177205506198353
0.6752753734938048
0.7239276664904231
0.6016901885444
0.6887914854994759
0.5598160140388412
0.5940622724111899
0.6720815809920762
0.32223797882958954
0.7422736766167443
0.5430706177739711
0.4070243254831177
0.41662096168001794
0.45214512049834865
0.6660348942798857
0.682723257820591
0.7759813433780767
0.6074285093211681
0.5894128685714076
0.4691304742121534
0.6597546456926051
0.5244403361155054
0.4840893726644948
0.7855267968872706
0.6264640225412292
0.6621462998084308
0.6960976150606648
0.3652944635352483
0.8059456740455329
0.6657956323037272
0.7973556141128505
0.7426395003016294
0.6060274532195112
0.738866921966155
0.6523780623966636
0.4820104927387768
0.7065033242475981
0.7461274989632511
0.5752305121247768
0.6088737692778061
0.8052709081597441
0.7292823819791682
0.7910962478604823
0.4213184400730352
0.6130331220208566
0.5712110963758702
0.7475977739919905
0.7337093526967479
0.7067755588466259
0.7510796209604367
0.7110089310732144
0.5885365094031159
0.6894321576393948
0.5831702564834955
0.46070844688112017
0.693281089029234
0.7032674221125819
0.6428639329349009
0.6753654364665629
0.28344417057193205
0.6962280928164919
0.6404016360668776
0.6595793832667417
0.7325105595462068
0.5621012907435808
0.6189251403095205
0.6993199409391198
0.7006772926906104
0.5158773910657151
0.6960623925344392
0.6299113338217622
0.3569857429151548
0.4118324711302563
0.5215106173957313
0.634554776073648
0.5197435859151981
0.5073647418290044
0.5764577080808638
0.524314213517399
0.5160520145589105
0.5374827252252709
0.5663782980646247
0.556238387039592
0.6635690813084911
0.6616142993456795
0.5260406599147595
0.5634008700493706
0.45253198479982637
0.7046161549927844
0.5894588499770205
0.5146348016900277
0.5859910961308824
0.7651388209726387
0.6875009387693384
0.6916322481862904
0.77809526556214
0.7623695406490805
0.756704839775682
0.4245181583738298
0.7972285149646886
0.7796200855780338
0.5831946130774104
0.6940954403627818
0.6548680941437021
0.662565458230636
0.6653585117880625
0.7904531675472463
0.7130598219433656
0.7408787114555875
0.6304113288594003
0.5887507360319489
0.6321286797172888
0.7485055304757545
0.772793239698396
0.5632187007738497
0.6923687656956954
0.6936440369882637
0.7631194205644267
0.6205478871700121
0.6092671089447028
0.7417188174997038
0.7186382366289072
0.5041721674771229
0.6129927055077936
0.5638592649995281
0.5926886433777055
0.5914010962449687
0.7281516667585849
0.5039136466175499
0.5518056688104138
0.5949865433302809
0.6679487385504188
0.7022271917507673
0.6495399253021291
0.6560672784476014
0.684699730776894
0.5953541072711866
0.7997910128105635
0.7189660951190145
0.40006754771273484
0.6298664261221066
0.5983428849299907
0.609812005430402
0.5556212666199007
0.6714655035568614
0.6084995637940516
0.6566754469718699
0.607685915654179
0.651757872779395
0.6156381665963206
0.555711058371701
0.6155769431353396
0.5720695017666031
0.657381615347651
0.7284919214010609
0.6639206774714428
0.7156292746586462
0.6631507539590663
0.5597020516555767
0.6701143179099658
0.6245899671580962
0.6314175623162533
0.6661891462508233
0.5109118477737467
0.7353315946865125
0.5678511745960095
0.635580610059765
0.6939101762545615
0.6122581818878932
0.6111473448484156
0.6153022189442945
0.6370384848447098
0.6115271786328487
0.6067971616392609
0.5991298463357978
0.6907644933443748
0.5716489782728696
0.7495634521781199
0.6722768989585943
0.5557625785177251
0.6466133695769224
0.5764924274845669
0.5814477155848358
0.5586718366425338
0.6253516895701242
0.6123746335421016
0.6028563797110424
0.6623954388948498
0.6357713891647734
0.6403208014104248
0.5183019372848251
0.5127164922482091
0.74003402640332
0.714785580843977
0.568628583207916
0.3909043797098626
0.6984409711498477
0.5966875108720457
0.7354537895539297
0.5571773962545933
0.7600747374955008
0.7216005673306646
0.6923249282009153
0.5290443866293705
0.3842941277789328
0.6681002445531838
0.5175434949182165
0.6886103871003503
0.7302261867225346
0.6245260642411903
0.6938774573941237
0.5055418269662847
0.7407179187159768
0.6155782109393867
0.6762144778768776
0.7234604045418078
0.694350931913332
0.648344696864814
0.6617131884211873
0.6355035262654373
0.6277550834003096
0.6271026955097682
0.6718760194518634
0.6498860357250726
0.6678101549457097
0.5983597474933174
0.5831508682463111
0.6200483652224553
0.6618382214620304
0.40990095191187037
0.7371797732778411
0.6381221701572651
0.4949462784395008
0.6192675204570313
0.5964368396172284
0.7072918268933062
0.678932730043872
0.66357990096683
0.6872680051351406
0.6551638093348428
0.6627445683747073
0.5763203256318201
0.5611446128432486
0.5934040924844647
0.5006938651581888
0.5238456183667292
0.6992343254613692
0.4884492710890782
0.7080159300489525
0.7478778034802784
0.6924399798600557
0.6069851566256277
0.6667035498105479
0.6182563175848241
0.4752180886228296
0.7319351787594777
0.6363184603449943
0.6674930810317865
0.6865040227447796
0.6870328334940067
0.621975652180062
0.6582649759487695
0.675724661737256
0.7072155749624702
0.6404082408398981
0.6599937064625553
0.7052388099854483
0.6678075356521025
0.7551684153309789
0.5834600610121912
0.7585580213783089
0.7084566582996795
0.6072889944498794
0.7191313617781424
0.693411017205472
0.7851151470783277
0.6678248250927564
0.5094459504450909
0.7013453278349472
0.7374663751054644
0.6837008826913266
0.7145271333471789
0.4785321314147854
0.7347631366208971
0.7352486017668088
0.5454306595846831
0.6333980858180843
0.6989311513578993
0.3403285919065919
0.778630828180059
0.8036295680464773
0.7337924018504357
0.7231045263931821
0.6945150190197489
0.5666025092386114
0.6981383054306564
0.6107137493081723
0.6024973459431314
0.5897539598867195
0.664430999819919
0.5200834949466058
0.41920439389601455
0.6653785728340524
0.7419429016714602
0.6769741116841396
0.4421435463924824
0.6931113176273478
0.6922861135216994
0.6669733345558946
0.5642001394784792
0.6012546374753537
0.5745784585098865
0.6986649925177167
0.6863759806435485
0.6397667261616802
0.7390134150140257
0.44879613165093274
0.6263517608894056
0.5624613449375317
0.5475504188028775
0.4921867689126469
0.6272445543026107
0.5803177285537596
0.6520077555746878
0.7189842085337
0.479950116369599
0.6233684515727661
0.6351101324990902
0.5663130363098963
0.3313222667770596
0.6775549071057191
0.5349845971275785
0.6423515383650563
0.7198066753779313
0.35305452588641156
0.6154990895580444
0.5857570526559197
0.6448866066703226
0.658125325407375
0.46608276382515457
0.5194522650475338
0.4460757020268035
0.7342746321464331
0.647406110785753
0.479522560596159
0.42000906462978965
0.5897991995930874
0.547410958206488
0.5947055292225092
0.5183974342186264
0.6967741984320596
0.6070258441901563
0.5805083458652774
0.6003107586864505
0.5312500162824169
0.5519689532015182
0.5751366986948737
0.5314067878170361
0.7489827795308553
0.4839836241933528
0.49528289993668995
0.3747166901002156
0.7707967158622226
0.6296558012836342
0.5856495924378219
0.6332510349462802
0.6555589126995023
0.5940479782038917
0.6284561901319029
0.5913434578234958
0.6278670203760367
0.6741001288362768
0.6646779421318326
0.561393335859627
0.5939024712624752
0.6464426157478422
0.6047063882819794
0.6288755947260114
0.7673844647852675
0.7443521213666083
0.6728621004541432
0.6423380191808722
0.503255176044438
0.6690169524930045
0.25680200714594287
0.5230714560041719
0.5112453697546127
0.729798298979451
0.5694333117539063
0.6830864178815338
0.6177708490347621
0.5719594660780808
0.6531213269144643
0.31313547802900343
0.5012557480361896
0.24078531695586672
0.6251762948114535
0.6576369451949076
0.5552770912566753
0.5681558203540806
0.7100551032574873
0.583046020900635
0.6573731677864166
0.5609282618357239
0.6174641329930312
0.5292161687801852
0.5136766903469434
0.7525135919339417
0.6085786737891358
0.599397875410959
0.5778128562634278
0.6695031520086806
0.61213808712581
0.479562054042064
0.6217156725367367
0.7380749584644719
0.7114113747429941
0.7334348927019194
0.6852033045155257
0.7028694351327265
0.6491086815426439
0.5928433344837384
0.568467580776252
0.6649978305475022
0.4579937961877167
0.5072232147518577
0.7054893632271911
0.4554578586714135
0.7390249708219881
0.5044073287186063
0.6087410323808344
0.6161518144991495
0.65688533327291
0.6156091090228681
0.5012051316617636
0.640219487335503
0.6225077106974066
0.6953804416372729
0.563118566008023
0.6639004265313496
0.6962686146368934
0.7128713764620097
0.7481468841630652
0.6440227742984467
0.6586105950887177
0.7408581382186865
0.7396403241248762
0.7489454564330918
0.65383153645406
0.5766917018199994
0.7680277792701342
0.7189353412115673
0.7596300014055981
0.6547483110860731
0.6024766639524634
0.6916086180309438
0.6891523985356525
0.6953243848468911
0.7591471725886355
0.7167142001786809
0.6597767933559087
0.7518310306271123
0.6491651440220759
0.7516862731520322
0.7337197208476169
0.7657055837444127
0.7324250342608979
0.7267168627359445
0.6878705868846943
0.5975300074991385
0.5702375515556787
0.585594248391178
0.5342119422089604
0.6147735569251869
0.5610187769946808
0.5731568756410321
0.6265833135688867
0.4640658060176338
0.6138999877793596
0.6083022443788179
0.5981557144854898
0.6358990619664078
0.5583951293650908
0.5405092761605251
0.5647794355443225
0.587327299228493
0.6447816042926241
0.7615882018756428
0.5745035806361409
0.6102280012191814
0.6773942737054048
0.6353852016298139
0.5300018262568985
0.5677457318414749
0.5497107987676495
0.5795349104072394
0.6910696702255065
0.6986597471644543
0.547667759346379
0.5639386005177504
0.6252529892096164
0.5756346479367022
0.6588403001602097
0.6289369655694648
0.5990556146912074
0.5639127752255373
0.798245684934994
0.7485187863519428
0.7033930535024165
0.5921645530218259
0.6298689882102851
0.5831326672801298
0.6235964056370982
0.4967229069018521
0.5175154597843031
0.48479218529415385
0.3591171547787273
0.4152716184675474
0.7702311123876308
0.633386163130412
0.6084939206755161
0.4937390091499209
0.6357223349757192
0.5499305584566226
0.5374778656685787
0.6976902186831442
0.8106144851889251
0.5036808103163353
0.5611097395320604
0.5920551686553801
0.5064475814688661
0.5555672856476725
0.6333098321491487
0.5251288830686455
0.43126144994508614
0.7194820244128478
0.7326480994192626
0.7445973830441126
0.7116519713806378
0.5499748593534557
0.7773508725074865
0.5939346058658946
0.5769682791980563
0.30646017425282085
0.26542749669745036
0.3388875751384167
0.5384372424968801
0.6885335489147156
0.6740129040397063
0.6839556757477346
0.5762399074322443
0.6149230234301073
0.5239056500155245
0.46767718176650164
0.7111300368322478
0.6775183205950567
0.6658573845009852
0.6497675367203419
0.6880618360221266
0.717747470109302
0.6463747842245718
0.6626593100659305
0.6527435415162381
0.7217544041234242
0.588904418517387
0.7062865307124362
0.6593946503494846
0.4921061079140964
0.49705926808036865
0.6263543379646471
0.6021533371079211
0.6057786968652529
0.5150761752918375
0.7552936830153121
0.7259127288675449
0.5949332148532008
0.7530849106595212
0.5745032184683189
0.5842027689229546
0.5936929775293531
0.5726238465949859
0.4687840737042127
0.2726833968867715
0.699139349537255
0.7547186647943411
0.7463638828477076
0.7132151366701968
0.6205484883162161
0.6085886733220273
0.6141165725192881
0.713261703787716
0.5693287783824944
0.2653299211224719
0.6165706905174698
0.4523253140386282
0.6650849298726729
0.7121407656662543
0.6977451618908055
0.6558122686831415
0.7426213142123349
0.6713667289825209
0.5475631228905989
0.5474223445468507
0.5315229348842616
0.6917579016518156
0.6579987222584066
0.546994927735639
0.5398901353251601
0.6481480802648759
0.5781597434199778
0.5782743258653602
0.435062856085838
0.3831260481520572
0.7192801695255261
0.6193148592080606
0.6413912741938138
0.6747775784980851
0.4728421099664359
0.6115340005477514
0.707864182229434
0.6080316977231602
0.6204950354457767
0.7189853408538306
0.7217004891744542
0.35465582222437986
0.7350987637872043
0.6230990917197956
0.7078808576331904
0.3714120348689937
0.5260734229956631
0.43590300783995634
0.527515293608898
0.674938788872194
0.7003811802994492
0.42114468962784857
0.5494527180056109
0.3814298517425908
0.575595025919424
0.607069168794811
0.5927005799140876
0.6320725219141579
0.5731350659181722
0.5611025264490034
0.6650860447681337
0.5520984642601606
0.7422688835932628
0.6680951815499889
0.5800816020809254
0.49489525881380997
0.6761298796965586
0.6225367660189892
0.48692793064931617
0.4973404356826131
0.5942038509394891
0.7224701559455031
0.7405585358252502
0.7000944694577279
0.706267464679436
0.6605208398861652
0.3612791318000354
0.7335043676400334
0.7382111536398165
0.6843520318713273
0.7547108387721663
0.7513674569006354
0.6529943534167038
0.7653444297065067
0.7292605250297114
0.4372865947558822
0.556994702838694
0.7409384122436862
0.5116717463261281
0.6170705532533669
0.443090949011355
0.3624728822536011
0.4587049165147479
0.40043693294038946
0.4842738510411452
0.8058620583754411
0.39662750891469817
0.4065391542213857
0.6722105354918678
0.7364956129547976
0.6404316249557818
0.5423993717722934
0.4966025167667747
0.5709399417938846
0.5039432787192533
0.6385392515142513
0.6227975804345721
0.39414760990692804
0.5327533765482247
0.5339300275140575
0.716275532022013
0.5551425325337982
0.2834544891300945
0.6244155138452347
0.5876253813718133
0.629624802148632
0.22352148532706687
0.5779898195368012
0.6090632576402959
0.6955527300417474
0.72694587314899
0.7569537163480803
0.7041445224432435
0.7546018394983554
0.5931014203771736
0.582249968428003
0.6197944795983374
0.5239923869672313
0.566612131841242
0.5689742623031935
0.5564321768690088
0.49856505595326367
0.4764263107016669
0.6385663565907117
0.522907406086069
0.4473419172784079
0.6864956293071355
0.7211330915429598
0.7078716462526586
0.7319005034789772
0.5684164967629426
0.6267631211853687
0.5929212833089514
0.5933655547295822
0.6404633607795985
0.6092923895117
0.7839514045935554
0.4605204316792966
0.480393582262865
0.3970587488910924
0.6953467346738416
0.6879128924442245
0.7423347364135753
0.6275167351360235
0.6325181701533098
0.5998036311928248
0.5872405928946557
0.6320004048183816
0.5896498633901378
0.6690416720834073
0.6684273580194922
0.6089309186169306
0.7518063885866303
0.7246279549956804
0.6597536450851588
0.7386636925373887
0.7851622135008988
0.5793425454617008
0.6180812346715618
0.6621533683924378
0.37953871070723244
0.619734637554377
0.2301016052771333
0.2140943930319273
0.6005884849456297
0.6482211094515321
0.6760143568179068
0.6947608245766436
0.6055820486073181
0.5369420655376838
0.6152582339535713
0.5608515512615189
0.4845573977539426
0.453311627450449
0.6415272455626851
0.5160077280203912
0.5127144703442271
0.589483252822517
0.723800321701695
0.6590078135816909
0.5891150773826833
0.739700136151662
0.7992019173467003
0.6043508064287026
0.26110262033036963
0.703090182882324
0.5958385240941901
0.48967194215132004
0.6038447085954007
0.5393442611559989
0.6879877728593016
0.7104783570490233
0.673921759083503
0.537630015789727
0.6081625779076797
0.6658368814313597
0.6076329110779949
0.6464233769504778
0.3432834511834982
0.2999437474243569
0.3285180902158881
0.6676274003735547
0.5760106380888175
0.5382471560208743
0.6602476565194071
0.5208350865561082
0.5090414036316279
0.5948238831200865
0.4028208347711729
0.3004607152576805
0.5637235137113258
0.7246763094606601
0.6769208455098444
0.6483487614773903
0.7393271470135915
0.7524177261275767
0.7717077857831744
0.5104052127085575
0.5426295649200483
0.644495800035278
0.3888423549887498
0.7232385525475471
0.5670563192192224
0.7287182613302233
0.52496283680514
0.32530222410489634
0.26934900723084815
0.44260420973959635
0.728489681611423
0.4025305292028924
0.6878659309356845
0.5481678871934228
0.6363503174101154
0.7714185626265899
0.69899819956411
0.6917098107666317
0.7419529953329858
0.4895305605113147
0.6755407678235017
0.4413138745108369
0.46546253434270046
0.6133929838407765
0.5629505142572491
0.5418651177770951
0.59282441080374
0.7634584354541863
0.667833506185826
0.6563668364904544
0.5852130674801581
0.4787131673855921
0.5866197843308525
0.6100542062533999
0.5571461285694717
0.4867860286408735
0.6168579235458497
0.5127068021359527
0.5268027821556539
0.3599405488081051
0.48137324198401626
0.4691005330281589
0.6206715689603332
0.6892029788930333
0.670338566576402
0.31809580058524206
0.7672764353615819
0.39661392181811905
0.6672447277304706
0.46426913108333057
0.6598410069532288
0.7865908590943214
0.45165561456089326
0.5800018960304724
0.5880545461953847
0.514327856083099
0.6276273687954149
0.7753370719308871
0.7057365417136208
0.681902912967821
0.7812825525337077
0.7698683485176596
0.6801615511881668
0.683890749043695
0.4693005314511849
0.5723672312815583
0.7142777127155419
0.6620268523198278
0.6318926515446824
0.5625571375144475
0.6431993514299289
0.6099024485263342
0.5047024735942746
0.6226782797589995
0.5556754422300653
0.5859728267679257
0.3905535653475395
0.6387038000328588
0.7173116495565333
0.5940943483165158
0.5762563517414808
0.6810897524193514
0.5362259910865901
0.48655861501909015
0.41745192230189127
0.45632306483802293
0.5012041048797803
0.6550517879221395
0.6897045030019645
0.7279771994338263
0.4561467376393061
0.6531579666242546
0.5506595128979372
0.5843582404637502
0.5638886276032574
0.697262718701714
0.7043869321233567
0.5292293502258636
0.4845548347275757
0.49752583339773954
0.42819528676037494
0.6025657052316402
0.49114515429251054
0.3894149031349935
0.47005119650217125
0.5415243810678139
0.5917852697869869
0.46419990740742634
0.4400963659346864
0.5991440122484959
0.6545597312795781
0.7517978487624686
0.7662670469843471
0.5712217665350258
0.6391915188256831
0.5664716481344176
0.5149718830894455
0.5725450606931412
0.7159711982156755
0.7283366615953918
0.4548507494928382
0.6933954854797952
0.6601725282187266
0.5407725739545138
0.5771485495493569
0.6463928091463466
0.6742384008851544
0.7519930718646035
0.5944955651144371
0.6292781504385766
0.48753782543174123
0.4113655258390314
0.5933983145566226
0.6209252771437576
0.562986308841427
0.6614261834718275
0.6403952590991207
0.5738024966484628
0.6535575340769126
0.7091023960353942
0.6594555595760321
0.7068262723851307
0.7143483905200839
0.6324784856165054
0.6143892256165019
0.5514389621838658
0.7276135114477882
0.382981519934378
0.5128818731979315
0.46725844244799186
0.6305129887330736
0.6214962882327553
0.612459688319171
0.6777597269528896
0.6124760919961798
0.6391241956298446
0.609897722731997
0.606452275020606
0.5822339189417876
0.24262214732817072
0.5948485890415721
0.73644828526823
0.5324883860221038
0.6190380776529144
0.6064145437734632
0.49623335990539197
0.6884362060714639
0.5876771794913543
0.3883351047320074
0.655056412496562
0.31199740536332504
0.6144226118375959
0.6299758888774136
0.6250122058852411
0.7304221054048706
0.7330104633634832
0.6255918657411343
0.5801773962252402
0.3927165813259472
0.6419662909071882
0.6713934880953099
0.7072665555167438
0.5511635809802912
0.4443599074716858
0.5394183410924631
0.3335221540308795
0.7135348434261486
0.5336895214298685
0.6957765439917913
0.6029353508527714
0.6576116288903501
0.5879360307995144
0.5490962833277012
0.5690545751448048
0.43142715706049695
0.07240656573580641
0.5029581588092529
0.43626792112776624
0.31451028268301656
0.5409083304782353
0.32101817126402904
0.36986434574654786
0.4800041134172895
0.4024805781204557
0.5338220593989148
0.5830980653437158
0.5523802612125026
0.6097668531252776
0.7290122083622673
0.4984095445317969
0.5160791028474401
0.5739668135687722
0.45955035545877376
0.5586314052080485
0.6116808876330053
0.67837822285023
0.5591076663916578
0.7111551238241302
0.5275878969666816
0.5154001583739921
0.6571654082410189
0.6285985129484769
0.7280024369748286
0.5882871406512863
0.4978811895185565
0.608205440137759
0.5147183149435438
0.6186608006882399
0.535028924585876
0.5767164061636302
0.5254081325719254
0.40232274832636
0.45858185753482783
0.48002287143984806
0.5559311705134801
0.6284374425575484
0.6074000200478351
0.46000240862985553
0.583770427500476
0.5194734267490293
0.4890296569992552
0.4372963719890429
0.5313453301169246
0.37545129107576725
0.3460555559536705
0.5375555907643187
0.5158298768041722
0.7219290793899906
0.6693006773952678
0.5205292016798102
0.46139611201992564
0.6535076045724395
0.6558099561728751
0.5903345762503335
0.510295689639319
0.5439721050089522
0.36910148585500957
0.5335946770080695
0.4366314745034334
0.6709117319754536
0.6493669049570628
0.5885896829439442
0.5622308228369738
0.7101607319889347
0.4167115032785792
0.5530164900993755
0.5824307935175196
0.6977486328050861
0.5546726222126114
0.6077044787320601
0.3379411485429486
0.5276688257304671
0.5598083750015509
0.5628698790059607
0.3266321169492042
0.24589639682716066
0.5803712597318754
0.7683059359014821
0.6052042993838523
0.6807001240869195
0.7259491192516235
0.7094799725586006
0.7302348272536703
0.691474702030894
0.673893334640618
0.7239110508208266
0.7485011585819125
0.5157922428326484
0.40641860884039543
0.5491137130712475
0.6831639291876441
0.6575586399803396
0.6730961589603258
0.7000069288157835
0.49071269464387174
0.5888529671676955
0.6332336376500668
0.6580356683028088
0.5079439227940599
0.8157900451756782
0.6393075648651697
0.557888247390747
0.525903471012879
0.6439674551417752
0.37069283163698274
0.6614995863626453
0.6997967617119534
0.7077191672183909
0.6045256964597292
0.4969007234569426
0.4103298479222287
0.5079686787774673
0.4621423949420329
0.5361934608097804
0.5171940078408677
0.39916050701942485
0.5794862221776199
0.5128748651968217
0.4934372339162442
0.3351344687060759
0.3446288674437269
0.7097474381573515
0.44762504645242085
0.5738787157148697
0.6334137016283984
0.6120422108872344
0.6489264065455723
0.7125991192396977
0.5324973778089057
0.6354007436833216
0.6697263332787666
0.6611898880098015
0.8512486659793872
0.5525718688139206
0.5996453663727663
0.24864274234098863
0.6071046881146209
0.5892817110393819
0.5794839251869535
0.6815034821633246
0.448115201897952
0.551681833504072
0.7094002246473903
0.54470334307253
0.7508638991189293
0.7001703406140579
0.6477337375006147
0.6689050048120408
0.6054165245518297
0.08804399942611386
0.6330581236225706
0.6191484559981671
0.5871316254777581
0.5735170984085712
0.5799597076732815
0.5605792532838556
0.715499641061283
0.5852899922257258
0.5949607266486342
0.6304729593674995
0.5906446078109983
0.5729251203221517
0.6111238015779284
0.6078202853073645
0.5605060914038558
0.7005316950152779
0.7119529334614232
0.5469782584633226
0.6468996456234661
0.5052229824199628
0.49249261391086524
0.7813860579413234
0.6633222577138573
0.4128655623257226
0.5971431454488201
0.445636080634627
0.3211710452859779
0.5475132410728525
0.3425372050651399
0.524032388446336
0.275214633587203
0.6159542108208712
0.5643545191076443
0.6679710451552962
0.3910535367748837
0.6320758054002871
0.6911605229498544
0.7629954615654148
0.40630850050462325
0.7273672780231916
0.6670715974116791
0.6803964437362968
0.6707341833625354
0.7485389281679425
0.6010408803102566
0.7000836918758818
0.5903305347728482
0.6400030500553016
0.6459000608534602
0.7300753568951502
0.5240223643767872
0.406724600027216
0.3623114474797194
0.6726598815302257
0.5683014894623476
0.43755835548577926
0.3873361724583676
0.6029993013460428
0.45329444543766745
0.6657090110179635
0.3870248372640836
0.1276796826646664
0.49718382471303263
0.41156068358292397
0.5613366463480951
0.5948073821167654
0.5501344711536253
0.5585240784365686
0.549335916868128
0.6156835931752745
0.5405333172830017
0.3385507232332588
0.6143457270733736
0.34249365514847935
0.2507587640026134
0.6173661621542622
0.5626425782929301
0.5918286590269005
0.6264967278294621
0.6713042288472049
0.5308817753929257
0.4498441874222357
0.536297459924779
0.4472608666434008
0.4791325649778149
0.6783632379355609
0.5282682917798154
0.4406643636919082
0.5645644317204421
0.5133227850382289
0.682635303199698
0.7682622727971758
0.5896897092540623
0.46543732899224105
0.5850611154048254
0.6254551280819785
0.5811524820217873
0.5735659422455989
0.6689829754586196
0.7511263415857679
0.5885911971546439
0.7395879804363947
0.34585392946439286
0.5202614452606871
0.4439712142676688
0.4892687198032371
0.27590393395146434
0.4165175516559161
0.31657144053193875
0.6780470735633205
0.47486030979318816
0.6083258194359294
0.6628064088345331
0.37128964777500617
0.7050897750184383
0.5040450456570942
0.6747497396722977
0.5310095310678284
0.5665390248929221
0.5313274153040431
0.7521858320912846
0.5404071235925831
0.6595949694332527
0.5996327116711297
0.5992242677900593
0.5970115124952441
0.5760217358661153
0.4826082342826645
0.636468657461345
0.4922449127294503
0.5223157166817632
0.5432344533389943
0.6903233958524684
0.5255129122985978
0.6098200081506409
0.6867611089222706
0.7019306269029776
0.5944312752573996
0.7058619846807764
0.7037893807802625
0.6255960773196338
-0.05762796725448704
0.6871734548921772
0.5006339804188429
0.6279594949374516
0.6330475802370783
0.5056786179984334
0.5067963092295549
0.7069223397534347
0.5146449488944942
0.6073329341019348
0.6040925824280153
0.3251800989288426
0.5443790331563534
0.5704552496464225
0.7908684239108015
0.5779404984401105
0.6347818500774645
0.6680329899339219
0.6087730625830672
0.5326862073891638
0.37793239116177074
0.5564506796818163
0.6231279377282304
0.6632282281305355
0.5521440460189933
0.714634469292211
0.6683767732440402
0.6561810799146979
0.7320501265356292
0.5960326747241673
0.7895755473973907
0.7287706372406815
0.527779422735203
0.6421034431112171
0.5411712207547013
0.6786987951851259
0.6650703232983823
0.6525215403526755
0.6823836296010455
0.6293746500633267
0.63107238318194
0.5958396152596298
0.6707389401145228
0.6270856588635393
0.6362345466121946
0.660875411266087
0.6448992189861862
0.5288476038027615
0.4247422175997159
0.3356658452859997
0.39218755846436143
0.5261856808505274
0.6928256893769512
0.6437627905243141
0.6334222053488164
0.7026068719411542
0.6475542254152107
0.5929026139122366
0.727939956408941
0.273305984898814
0.15073293204475507
0.044628583698312144
0.7210752378075769
0.6957273784236085
0.5525682829553958
0.5550032398755848
0.5300843139123006
0.6830256657653152
0.6365409366198881
0.5533047206013552
0.6520970998594752
0.2706893139903832
0.672412375329318
0.7082034847426801
0.45774902086779606
0.7202079001091601
0.48307009436080683
0.582854352647142
0.42592315629708266
0.33582361957151685
0.4714120516532861
0.5514582825087565
0.4052340599165046
0.5358709019533388
0.4050806916300528
0.5425058131905446
0.6202313993070883
0.5954042208199989
0.5161809494376062
0.5542742854193026
0.4866806516911106
0.7071208427476791
0.640642208719142
0.6753431314021596
0.6565614205095232
0.6691299615220332
0.6522291166144307
0.5858261745317696
0.6181075661912586
0.4114199816112102
0.5861960451917344
0.6048199128479477
0.7842290097811381
0.5627950674147755
0.5915680595515403
0.5316253467361176
0.560387358680394
0.5693916381319198
0.6650960244657194
0.5555299457717429
0.6233038604155967
0.7286173962408843
0.7306203764596042
0.7227875640909743
0.6383377983878983
0.6835703731963624
0.7929640038894117
0.7005865863748068
0.536876739668658
0.7432354263219799
0.46103620948159796
0.6896456684212794
0.6759249927401885
0.6953415092816776
0.6413669034770253
0.6007056538195241
0.7209143152097082
0.2921845579628149
0.31590150058258276
0.6371394164018911
0.48360160142166314
0.6838123483491304
0.4832226802051972
0.6944700132286968
0.44828480751633293
0.2620261647027159
0.15672523500633467
0.4902208941409968
0.3473235297652058
0.17282667949303757
0.507540398472526
0.7301702359020079
0.5671638417627741
0.7426244535230454
0.706085759903126
0.6193274594315719
0.6457587592760574
0.7140320198173141
0.7154666383740674
0.7535396926646815
0.21421305142514563
0.4771858460909831
0.7226922053188415
0.701468538322557
0.6573105090014456
0.7501568449289515
0.7760603505746287
0.6719969071901554
0.6598092327744037
0.6663795053201219
0.6926351738773021
0.7386500469254658
0.4711982659270464
0.6888223213024628
0.7672509859454878
0.47116694950702975
0.5987931785108631
0.5732106352074671
0.5724427462552173
0.6493264993755534
0.5776498857181771
0.4268200813815092
0.2711837863766937
0.330815013622752
0.3800455412138024
0.6430423255687991
0.6282242693896549
0.7234298542771784
0.7963163795279958
0.6544311179728338
0.5160178632702654
0.36117575597763685
0.33709003299476237
0.48673653494437186
0.5974471013161159
0.5825242393648472
0.38755252804085594
0.5463659826147975
0.5323816243623412
0.5536221991452253
0.5713075346328996
0.7063540187116205
0.6116957383317964
0.5727361249540965
0.6370589592595388
0.6070724966746747
0.6983074361068302
0.5178427069977823
0.710684268091209
0.7084366951749473
0.4796467996389557
0.6524314792071328
0.6208694674058589
0.4954535577723693
0.6087510715009282
0.7519837961716024
0.5283941128768997
0.6436154529446894
0.7190835942368136
0.6881152806947164
0.7581597300083982
0.6019463757928015
0.5988889604310238
0.7215641109122768
0.6691897205683093
0.5994908955075814
0.6776268664893943
0.49013201968504627
0.6605191823883831
0.6485809521375053
0.3945210573070971
0.7290375380366647
0.6804761105383975
0.6633800656325615
0.6168723015606133
0.3822932054928887
0.31558836044356475
0.44501418925264424
0.6801592288318805
0.6950098570911094
0.7121858451055438
0.6654284625278983
0.6973614832305032
0.44282109331554786
0.5644929854755542
0.7458931122405453
0.6621454451696891
0.6657132920506711
0.1941063591969113
0.5635213920025355
0.46705695044846945
0.4891992403073082
0.46889903359868573
0.6057887339343428
0.6106661239402409
0.5790135289872895
0.5009415448237043
0.5194208094443625
0.7105119664594622
0.514978168960369
0.6021486311388388
0.5090864596131865
0.5496031566119456
0.6799434961425372
0.6307527889957023
0.6103365517811263
0.6779848886960208
0.496380547407892
0.5835131994180865
0.4995650296582804
0.6499377754395474
0.410345017610792
0.5850505536631674
0.644029760787044
0.46101539006414605
0.5862957800695404
0.5536496440928874
0.6598075776814987
0.7002495953270081
0.5137205618513525
0.691222624929621
0.6433936436097372
0.6211836781028653
0.5108491053064437
0.5184857802561509
0.688623005637546
0.3865352335709643
0.49753800963655326
0.5113087484085944
0.5707250773748419
0.6483481219948648
0.8283341739693071
0.5299486181382563
0.47337022760553554
0.6113458057424643
0.5209760060564878
0.5275433681960394
0.7475848403443477
0.5626865521045824
0.7020791763160655
0.5594266859770326
0.6443700064846158
0.5840101885131769
0.504298594235781
0.4350685322866128
0.6733883283920895
0.6871219003785867
0.6600171427786109
0.6475038924943208
0.6960903446407553
0.7043381911865239
0.4967872754240682
0.7794023839992101
0.6083240247094538
0.6635036032481567
0.66367051345368
0.6272631531838693
0.5155426562902596
0.7233784878231846
0.6340993075119049
0.7291190052067189
0.5568383469350194
0.7044422160238885
0.7150872938163221
0.6335644086245938
0.7251084792679618
0.6219375392205995
0.6695957316269613
0.6730648169866236
0.684211139502147
0.6137998704534432
0.7326770542930647
0.5915992185438084
0.645515209099766
0.6518490968354936
0.6466535408671824
0.5850436565301056
-0.023701241340835098
0.6705409314205871
0.7354430029167778
0.5342180168004959
0.38166763211715454
0.6596068784991479
0.679885127179404
0.6179580273653
0.7010396472234973
0.7172390222709762
0.7588345704354122
0.6935680032034965
0.7436697077280661
0.43622417661134244
0.6744506090087609
0.6308121845115137
0.6070071052314612
0.753386534220004
0.5863202445367848
0.750398408828762
0.5962133863484932
0.6928414207416057
0.6548890609158945
0.3740529394563351
0.6805270703551135
0.6445043015635622
0.6783512096456145
0.7010178997798854
0.7313793732319784
0.5217779942239094
0.5169840679704396
0.4887540196086797
0.6139039643371044
0.45199452036862847
0.7508008393297164
0.6668242352774112
0.7430749190425919
0.6965501343155204
0.6718915317880952
0.67715230489211
0.6701790944727685
0.5794897959918525
0.6935767529447244
0.5559546812526188
0.7287039197211658
0.5421503417681781
0.45158663838388274
0.617906641274621
0.20850556861126313
0.6049744072075108
0.704271972263064
0.7432476365251722
0.7654155410585457
0.6144798583398803
0.17753000694807933
0.5067734833099077
0.38742481813398627
0.46818081933449285
0.6787874976836338
0.7470853442265669
0.42564482801569803
0.5998038657454107
0.6062322941072514
0.6366982228469251
0.6413461438211097
0.37193712932894996
0.5529787845252674
0.6618541678928205
0.540553429451751
0.3459846452812764
0.6272814213639231
0.5848835479493832
0.6091554178735296
0.6405795865083864
0.5769864282344878
0.4242705200432402
0.610218827627613
0.514554699629153
0.6138031667942699
0.6415373286874145
0.6740008197831092
0.6551989822230883
0.36356879074511295
0.539891118207589
0.6565903707478421
0.5431626528011376
0.6950397053005911
0.5209074259297302
0.6508266895297445
0.623268126783608
0.5296965786384897
0.48692215379435266
0.460972949169317
0.6875086263257147
0.515382925765083
0.6366400254914341
0.5231398713851444
0.5435065978467
0.7151013087656027
0.5070559637863472
0.6798127181526408
0.6714306424690362
0.631490176709993
0.5759554767850534
0.39460534467229214
0.3137180813765206
0.6244546886276269
0.6907249858338225
0.46314264725549725
0.5470256185380794
0.5411414741589997
0.03412143259652145
0.5722566477802402
0.638047402498232
0.6684927299779206
0.5472437102647577
0.6330680350941376
0.6232396492205334
0.6388826392709147
0.04463507398023754
0.689746209086891
0.602263342424344
0.6384437239045421
0.6180080373770716
0.7180054963758931
0.5699162596221252
0.35492689464586624
0.45350335678572
0.6249455470645919
0.681890305975509
0.5865731491362899
0.5347496183849395
0.6930164063117106
0.5893091230456786
0.587135386417832
0.7005761801643043
0.15380142986016213
0.3439254660230086
0.5706755323909107
0.1975347925805392
0.7120396061282335
0.25661290050007934
0.5641448241827103
0.4137731394870126
0.6589810176236734
0.5579706289544449
0.6000276972688819
0.6018815721104878
0.5230073177234283
0.5511659116743731
0.643610018984504
0.4638542598011835
0.7226836142839432
0.6301332310708067
0.29464627923587466
0.4455003170768073
0.3487266207746554
0.48751147331003525
0.489407946623903
0.5170627473471361
0.6517380691228885
0.47270686854141836
0.4143550050160444
0.4305512533695097
0.5826994700276014
0.643346197097177
0.6356311745557193
0.5661345514672523
0.5603582815866724
0.6330752511109716
0.46866868552931995
0.5982944916657512
0.60760099179215
0.6278469459259949
0.6256799432189203
0.40484395924113326
0.6647164254540262
0.5806000616410055
0.5461953154990677
0.6581428146432207
0.49907907428366427
0.6856807319850416
0.5105715217590009
0.5421206586443922
0.572661568091144
0.5111753317629036
0.30622688442468277
0.5388491546129056
0.5398172336777574
0.45761066455606286
0.6799859882437171
0.6062047035206894
0.6842343381692954
0.3476911510982029
0.5807568495539672
0.4905054935129965
0.5833767443809462
0.49767372592055636
0.46774847821457444
0.4952231049937635
0.5069355249407237
0.6990599288137996
0.6832303045568494
0.6009864088564276
0.747886161609837
0.7277229752219391
0.6376080783154887
0.49024418560942845
0.5762091947208984
0.6306294527889567
0.64785439413403
0.5213634247692887
0.5786248954927763
0.7226775919944229
0.47627886461602015
0.46820247765201023
0.4179764391043062
0.4007236506714167
0.48164448582994607
0.6382555320653018
0.5389953966776263
0.2426077477793675
0.6700718506693606
0.6300547653934407
0.6060364628506439
0.6625310258789232
0.6360475374475011
0.7640735409150141
0.4002784556904828
0.5706584393241869
0.5986517232302957
0.5216997561008538
0.6192094093286896
0.6011784288924372
0.5990219351053996
0.6438332897347913
0.4454390805008173
0.2898990932906124
0.36241401693371
0.4343218348631898
0.31768321987728093
0.37732651622178565
0.52860691583541
0.5324752497355749
0.5954448139925503
0.5474469218831993
0.5713814871372737
0.6174151159813805
0.5551149748810207
0.5934828530373949
0.592903766887317
0.5164190624799295
0.639489716342564
0.663524896541161
0.2136431408849739
0.6702383757551782
0.705007574504319
0.6501518496196202
0.6778444347408137
0.3379822893393391
0.7026487591291503
0.6744417455256778
0.6142938273681664
0.658520463871426
0.5607851201413275
0.5705964698925658
0.37184823048204424
0.6180810990105576
0.5141808341461324
0.5838384024634821
0.5848882143250619
0.530308333315448
0.6142439676285313
0.6896201507751978
0.5214420877103743
0.5936608152051306
0.6335165025742235
0.6507079200847976
0.6093049758091249
0.5344807559289161
0.5483169108773104
0.5881794180135064
0.6045180079056315
0.5888009445464765
0.6000317260142463
0.7721237439293693
0.5321016242089129
0.6385350569391401
0.7204576542919845
0.7365368307850139
0.7813219189825726
0.7078188476535179
0.7142038450809726
0.7791645903731399
0.755807212921539
0.692338471689938
0.6845968126019397
0.7181528145956446
0.7539041441651204
0.6965784252051039
0.7802653542358222
0.7620588138554044
0.7110797184123764
0.7290080437375553
0.6811413596323356
0.42557645778479436
0.7299177706856712
0.5924959234212317
0.5328895459626181
0.6379554369740914
0.6784700588310545
0.6459240314841044
0.5988364088681816
0.6529749585649753
0.5405477837966701
0.6499447104151878
0.6689377929780154
0.5702959912454546
0.6571651805573322
0.7138978109632772
0.6953827449762364
0.6835263501039855
0.5732781811279556
0.7427135955360411
0.559670367243125
0.5832347799539681
0.5202145052724982
0.6728737195026925
0.42469578088716803
0.012208025384223001
0.6591606677512355
0.5137542139083298
0.5117210116280829
0.6532321753888303
0.5465223320626291
0.7487315133448215
0.6119017912111057
0.6082182480493337
0.49696302585926044
0.6926134283573813
0.614524568082401
0.5558014424873537
0.6584177378109837
0.7148496370629447
0.4428277101488472
0.5839992208821676
0.2439987714842604
0.5231869566587263
0.42987706708571594
0.5883476345399722
0.5643856269859655
0.4980863589331675
0.3806121142591902
0.4860293540474581
0.5473672032393289
0.6853344482766134
0.6671450223680185
0.6419099187732961
0.5474055084385104
0.7043282446905463
0.707671792822272
0.6987360070842137
0.5899666707951134
0.5609530847776872
-0.1476015318740946
0.7159476792709032
0.1773946851517573
0.4939920480272361
0.5277808269262368
0.625135009437753
0.6848866277427176
0.5007943970531363
0.5343196572061536
0.7512216011419159
0.7443296292032812
0.6779414734632921
0.6113359405865031
0.6661868005613389
0.42585013907050234
0.6538864882587619
0.43407024731536875
0.5689776847129093
0.6317323485800965
0.7135464181850616
0.6643687850769704
0.37926391411223526
0.7689212791406417
0.677991692885848
0.5799473457389319
0.32311393007727734
0.6155017539129408
0.3565882525320133
0.5407078199860359
0.7001370510886751
0.6473908003511168
0.5637589251752197
0.8350330138916475
0.6543811955405185
0.508747155006366
0.6098717316340561
0.632373572331759
0.7336431348009838
0.302327893794468
0.6419774000756251
0.577658705910668
0.6474593084408562
0.6722784731496718
0.6870212848880558
0.5338192495445554
0.7112909027141683
0.6846919362964478
0.7209915462518238
0.6357552843420434
0.45626272017853964
0.6518831235874986
0.66069737896765
0.6295303119032017
0.7077551768639437
0.6716567123548826
0.5554748213310367
0.35631474140742614
0.7328880497971587
0.6089026628361167
0.625917096679554
0.7511935785008788
0.5703286061212481
0.5419278301175271
0.6848861479586567
0.6283150765394827
0.7381831445809971
0.45538570278433027
0.6551643047642606
0.5345496684537742
0.7109868247055251
0.765100505271158
0.5815841524897408
0.6747729264787998
0.5684684557861899
0.5903444414715775
0.5802555159220252
0.5229679051175284
0.41543292083007805
0.55234956906859
0.6291221955181072
0.5217259280597802
0.5662645147579501
0.5470717169589818
0.509771685360754
0.5748909899293803
0.3747978522084622
0.22332108817179022
0.5395621226426704
0.5088232361335967
0.6545400320872319
0.4254325000506537
0.6973722321365197
0.6298480703898691
0.7224158489171564
0.5461688422171579
0.6932198204104046
0.6208316429445823
0.641569460842573
0.6795249594127918
0.5532416233894373
0.6218064723356791
0.4809424143349474
0.6922130278890019
0.6325808105156981
0.410790023223288
0.5703117077036163
0.613333264619493
0.5657986785806183
0.68310886783274
0.6559001278803168
0.5488605609493794
0.6025340852658075
0.6024979724257624
0.49588011729785775
0.589781679331059
0.453604092009079
0.5902334311146975
0.508324084602533
0.4677400691437146
0.7969341637862829
0.5298996689643517
0.5597741183048173
0.6202876658803713
0.6146321447386538
0.4999584993833087
0.5005184702103648
0.5260970883452871
0.6562884541876012
0.6538054467643862
0.6232815921530575
0.7186881225732301
0.693418691145912
0.5602641314203732
0.5559245709071713
0.5468179941286797
0.4882389686757973
0.7651498123898434
0.37196355574891704
0.47054806940078014
0.33902663810380734
0.4846606121484943
0.36807696216919644
0.6750281112968732
0.7348899285885372
0.4838855159121995
0.5079775610510339
0.7159622945822878
0.6120011192643903
0.683791474204105
0.605715134929691
0.6275492340986167
0.6690788099437132
0.6815753570327814
0.6062589319320999
0.7394956295684282
0.6156894944961735
0.5114996203027272
0.6569517016059245
0.7911217769808544
0.8008394638569925
0.6211059380039
0.7248116436761813
0.7160400720233601
0.646039693579643
0.6876226073292911
0.7628830116964308
0.6397004657254539
0.605818429095505
0.7164249194976374
0.6798562511954247
0.38332639395256324
0.6560166779698655
0.6039189295275577
0.6393858147700678
0.6289638471668981
0.6848748689610947
0.6121649964668873
0.7030670848422935
0.6409500539616291
0.6290098243234516
0.7473856048522812
0.7070942848980715
0.5471913698222757
0.6030011121642509
0.47048037559497274
0.5558279306494023
0.7720651936682641
0.5582479124226134
0.5776654285940179
0.6301127455999311
0.6181775742637267
0.7428928710310728
0.5494899206652136
0.5621095691139728
0.6551256325101945
0.6760756815127413
0.7024572542805324
0.7262863516744109
0.41997425049877474
0.6868932551142887
0.6308845038173966
0.6550545289145987
0.5555513336122073
0.47669890415561866
0.5503408058040208
0.513402223423828
0.5888013948424143
0.6162959383165059
0.15802928450100234
0.3720880199975787
-0.03107639645333443
0.6636691024968555
0.5123241669088618
0.6584742502353846
0.5174161418312446
0.6869978791959522
0.6189433464556859
0.5567705045048732
0.6531920638949452
0.6138587597239452
0.5258833439122972
0.5549776769174554
0.4675993021107571
0.5446994148175579
0.5170168156123528
0.6303946161250409
0.4999367903348569
0.5146101445196601
0.5672944546393927
0.5772277081743388
0.5497589882844004
0.5287554811543657
0.651757734538019
0.5636080791849676
0.7140420416134513
0.6392257677039018
0.6678080241370775
0.5460722891547957
0.5483727234327848
0.5836443531323517
0.626797439643702
0.6603155028213333
0.4795278397279297
0.6523110755097538
0.6485162397485263
0.7811968480542206
0.6991252583473608
0.5652930617863332
0.697313397905952
0.7296264878988192
0.6121388398133237
0.7006210912494725
0.6126569631359381
0.48926075612687414
0.6350117906944442
0.5997752619871614
0.5693118020934841
0.5913675508718714
0.48758473331989444
0.7351877126254012
0.7540519237051222
0.693047758380257
0.6464063130612472
0.635686990205469
0.4420745906979892
0.7340724071278043
0.742218827974378
0.3578173896547997
0.7014066475414216
0.38168522226527263
0.6916308142637004
0.5727318597311147
0.6688888366715198
0.608478639575706
0.6368845148103635
0.34439504686138556
0.4306807434054798
0.7170415693415891
0.6709148379526716
0.1886384268622598
0.6753401356958717
0.5332070549242559
0.6891974698601431
0.6740542096858732
0.5037199424145354
0.403312232990768
0.6475632863394608
0.6006854875335114
0.5715245443443044
0.6422526450671155
0.3455677842522213
0.5788796673085798
0.5812548618866256
0.6505179770147536
0.6444550785289594
0.6059481920882617
0.645332757588732
0.7466094648221563
0.6263693989391176
0.5582286056551374
0.4562166752966069
0.6653469335305245
0.5531349551420811
0.5314941571519016
0.5924937593373326
0.4390884732950145
0.5257238595911091
0.6276643408533844
0.584687319799903
0.6020811328548125
0.5792990528680741
0.6236686472103038
0.6529745746631866
0.7106069787346972
0.784241255033888
0.7681555774215607
0.5335908552964701
0.647685898850419
0.6061398781067012
0.646259835277704
0.6756527968006322
0.5820665093557533
0.5786046585136752
0.5859949907678951
0.7492136039033501
0.7135481091623372
0.4475921448804931
0.73807220332311
0.682165433936389
0.598667670235958
0.5677856099460254
0.5699969856281601
0.5700365158267112
0.7621325472703281
0.7717725892099339
0.39721120624516565
0.48995266634752455
0.6381788013876577
0.6269291880570064
0.6726083839665629
0.7042502129384594
0.7772270589410072
0.7808904171548471
0.5753821822456113
0.6798702099518072
0.527858034626128
0.6125706794292367
0.688999830612051
0.6212153592792748
0.3971011835659552
0.577302496923974
0.5829898883138359
0.6711654213923594
0.7034132392890581
0.6693878932296071
0.4443454250091836
0.5309805449023615
0.5348278466175485
0.37405843593203847
0.6736694637726643
0.5556450275673067
0.6685674777968428
0.6254767869096515
0.40939635943429703
0.6928129336047593
0.6173517373176782
0.5116480771447364
0.5911653839084866
0.5981606386926379
0.6864122566332125
0.6379017821367319
0.6681424378812887
0.5958411283707623
0.6426856650234998
0.5532064635164025
0.545659634126584
0.7383253993554602
0.7188988586738959
0.7273045684367625
0.3905291340736435
0.7812210579119131
0.5043114724007149
0.7049552847591282
0.7218596185905678
0.7357940279702744
0.8067482179043709
0.7239132570798101
0.39822690861347226
0.8224770754564367
0.5249736336816708
0.36518973401392635
0.6558681549355019
0.6760323327851199
0.6892315102733357
0.7217705141951264
0.6484682725229212
0.7119809889664437
0.6723988348492687
0.5404383181509943
0.5545702931134784
0.5460970944278658
0.6694585346593245
0.6130855533560556
0.5917451732879158
0.5525139841960537
0.6276582436883905
0.6800664761999374
0.6915138072383793
0.3741858790864202
0.3802973802432008
0.5954957514515752
0.42083793353528015
0.6475890496756357
0.46196898182415214
0.7207514855611894
0.6266230544224468
0.643831348037981
0.621531028028801
0.65709381806181
0.49571482774066733
0.439423805822509
0.7313965647048268
0.6049811288734334
0.676071849109964
0.6489734928788876
0.650249376718854
0.7163018598306811
0.6545508341104569
0.5472417393486622
0.5818709998847539
0.596903572369093
0.6712732149278842
0.6319082150556153
0.6064712252471475
0.7130436415740654
0.5800360064278398
0.6079157109935479
0.41513500511880463
0.5497662887429168
0.5491951268449068
0.6718623186335094
0.6356155071099459
0.6168654299835334
0.5943636409292712
0.2100395435572069
0.7163603133578893
0.6614122381198316
0.4651215973489562
0.7625618309169788
0.5880297340647738
0.6650487646347328
0.6801656084214864
0.6973400682327571
0.7006532674173808
0.6704941642311574
0.655309886566635
0.6055764751611619
0.4730667426485884
0.5787972483637348
0.6805537694276005
0.6403443363363633
0.6838650808648477
0.6791897697116267
0.6637225416368834
0.7140366791773871
0.5250334941133411
0.5697283173066935
0.6783176719868012
0.7410329527269279
0.5702122971501216
0.5856865408103997
0.6230339677415869
0.6972775271780867
0.6735860434020579
0.4925706726012207
0.5989536823796932
0.6253225548026375
0.7001119883674326
0.5491412472026748
0.6743617118910402
0.6136697561365256
0.5446561984980909
0.6996588962865233
0.7421751585968571
0.7302923980405156
0.7250308882164492
0.7498099333115755
0.6870690205082127
0.690469410439304
0.5083476216135397
0.7107942190828483
0.362354611264224
0.6413150392399961
0.6698095013908546
0.6861404193081976
0.6584434306782467
0.7310921149341056
0.4783682178779307
0.5737299680344378
0.5907948204687588
0.6877110810060255
0.6906411093352961
0.7296019749177729
0.6230534189288781
0.6802548538553455
0.3119648278658526
0.6815135393933172
0.7434964751711445
0.7101996770137274
0.7890641506326658
0.6201578702505165
0.5319999916713958
0.6428311457105991
0.7525079700115803
0.5824474252056275
0.6618640264989514
0.6488408693573577
0.6719851751881594
0.5813133531288326
0.6392653523954082
0.7594571661406053
0.6172546157723713
0.5924164921868097
0.5809203402137263
0.6666031162033333
0.42462096261653676
0.37520680211027724
0.7004954616810086
0.46479068645920696
0.587742723297813
0.5854704943586028
0.6061377701741714
0.6594702393063763
0.6577073228151382
0.6731070555463458
0.5810995744720893
0.6322777120958957
0.4828990978985319
0.5291012327886397
0.6205834371054938
0.5273063051513504
0.5507692651020625
0.4944334412444224
0.5881217694492447
0.5000224073423359
0.580333022951689
0.6590191728202419
0.46683279071404427
0.680211846461141
0.6964125106749808
0.5918608294565996
0.5020078532156415
0.5831395726914388
0.6990869348318746
0.6190077576816169
0.6166386102115171
0.6560218141104034
0.6800730507802802
0.7465115326167325
0.6902151153289795
0.6541470986450236
0.6370483324336129
0.6400114608374381
0.6184228663726012
0.5910533541880973
0.606493980046992
0.6104698682009602
0.655965832944037
0.6967600977716846
0.6835128070283656
0.6316072792619877
0.6155833917991755
0.63338620943973
0.6215330895562422
0.6220407074622359
0.544566457925065
0.5025747431236356
0.7507994698634536
0.5749009649947625
0.6666433043117437
0.722624754716255
0.7719027621068798
0.6995052956912979
0.6957117065803204
0.6940329759538706
0.7948250676586398
0.7814856878879505
0.7794983465335763
0.7743979253422335
0.7776632835073604
0.7719513826782192
0.6289307512879679
0.5564316408077072
0.4688526992752016
-0.017177847473716968
0.6088358527021897
0.38194160727699866
0.6037735715159216
0.5734010647044953
0.664388091763864
0.5778736201783506
0.7447821656502319
0.5135136374940009
0.5954827681105828
0.7395374238064474
0.753683649832812
0.3573412737208305
0.47355946784022707
0.5445310005026883
0.5157823654897956
0.6930117891100235
0.6963584734418349
0.5674800366124848
0.5626101280225214
0.5881578686996889
0.6130695291240477
0.6794072747074439
0.6106923356713794
0.6220370767888506
0.7079716981403419
0.6845341825041608
0.7495931062866822
0.6794616579181783
0.6703742825729194
0.6162123762914171
0.5317229790871651
0.5878370432469
0.6785905934413922
0.7131036160794857
0.44749600312664695
0.6928048005246571
0.5935517731914217
0.6438110443997779
0.7086641291762366
0.760847269909339
0.5282845597803735
0.5031141449727845
0.5805686769020749
0.5982172715938248
0.6853638078091324
0.6172547405087538
0.4106259433382114
0.4198880612680203
0.6079478350483494
0.4580503891937811
0.4333641961595115
0.5508141689778324
0.5776167322014175
0.5671847205037839
0.5884744683282779
0.43742219676785526
0.6825616968794135
0.6115289415426732
0.5657119748143401
0.6687494126762882
0.5382655788614655
0.7271255196561482
0.6868438909070494
0.7060017228491322
0.6030340591545404
0.667074817522175
0.5258572369703568
0.575229159141953
0.6397439119961943
0.7138457125304134
0.5206236715579846
0.34058122797997786
0.6479443934298895
0.6687248744705742
0.6753478467360227
0.6467777693255999
0.6546767522835731
0.643113164002635
0.6620215313532024
0.40712220857910586
0.41250268303401405
0.5766770467946257
0.42226697276828346
0.7073686575032545
0.6473516079007395
0.49480088862889404
0.510408776516312
0.4120629476483249
0.6278460113997106
0.5947633558702723
0.5363128052642411
0.7561228208567001
0.49051189901653924
0.5482891239797131
0.5000450807272444
0.5442599363484809
0.6274085719665937
0.5984908951800141
0.6122494145139047
0.6420060909331324
0.5780671975671741
0.7346987767203228
0.3700358552640248
0.2749825047674255
0.5585902690453537
0.615058194714357
0.6195632269192372
0.7352615901782885
0.2527461082075151
0.5701920655053325
0.5995981124301031
0.6436571755001494
0.45919410938988003
0.6819950170740657
0.6873226584142218
0.27094516948473363
0.24135016854305388
0.22932754674058398
0.6066447157012697
0.3609141857862773
0.4194493487128432
0.41784995976542955
0.7409265826197058
0.590614185815602
0.35930868719339637
0.3200046003543411
0.4052244932376104
0.2984421257093125
0.6827267037074556
0.7430429445811437
0.6551617290132979
0.6091812844451826
0.5696275008444948
0.7007288617168529
0.555178422688154
0.5539098719306252
0.5588598030604995
0.5543020781849359
0.6617284007152494
0.7115414609094941
0.5920872652188579
0.6639453495102509
0.6465707805708064
0.5378568652615802
0.6576892222111452
0.6350024038387626
0.6805460693999152
0.7293010759765791
0.7055314574909809
0.5363653246928157
0.5064583048730961
0.6310298116650036
0.580449100879457
0.5835182776930888
0.5636240640145312
0.594902690872925
0.563043594987312
0.7485540274391569
0.45314763185833207
0.6794937760126698
0.6266416545462432
0.31276383481912934
0.5993977070922778
0.5343690850804684
0.595275508522428
0.5738665160701343
0.6196178235740814
0.6592171614572504
0.6404729439679211
0.650818911383691
0.6770554095212623
0.61132938407139
0.5508210736168939
0.688187704460792
0.6332882917928145
0.6110152110893021
0.6133707169166096
0.5580717174018716
0.6267226775531922
0.7722007108437628
0.6537172034083707
0.4536069660625835
0.28706252880638033
0.5237675227369736
0.40266455775769344
0.6169428105840168
0.7558103928266668
0.7140755824688807
0.6988354729823414
0.7068264452966507
0.7043235349606561
0.6568223543221458
0.708986295506012
0.6485058703429679
0.6612495490441549
0.37461528990486576
0.5104636901375589
0.514932202110532
0.6556515864411037
0.6331364822015949
0.5126659206106627
0.7378422343125871
0.7282470011441444
0.7936085918344485
0.6233977995582004
0.4122408081297894
0.46252382081601845
0.540960560055429
0.3547776238716511
0.5480319402545213
0.42105383817191455
0.31508232290292926
0.5511950494828921
0.6473034535301427
0.6456282114879611
0.5622685053300949
0.6303610695266091
0.5893071377725807
0.6440090875134087
0.5298003057896109
0.5142170228619087
0.5820528503674648
0.6597225704366185
0.5744453090999909
0.42785163438433604
0.5980996900011815
0.656397894128836
0.40388522818296724
0.36746565187655644
0.356095572407976
0.3483456591268911
0.3237725298241164
0.35458328033368464
0.2915640113924677
0.4687259454095129
0.5640226528446244
0.3140947695572538
0.6787983980096931
0.6018534007192337
0.6547726690761857
0.7051273237665097
0.5476218459952488
0.6368443298268288
0.651933218687399
0.6122899745320365
0.30943097552137233
0.5782978871608389
0.6074602097169927
0.5631958514466218
0.6390481266421613
0.33107967712364356
0.5407926667319127
0.7067791539667633
0.7163650078793502
0.552127361943861
0.44050033879047495
0.6775578210569863
0.6374594160955279
0.48925062127734803
0.6467025337908429
0.7525453455668909
0.6922904038717433
0.6632833122801629
0.7623941055272228
0.7126833942710765
0.6976170189085124
0.700668594415545
0.6879809852926592
0.661091136632023
0.7149921987118985
0.7071271169119466
0.6670683948097845
0.7157996791349049
0.7304806536903738
0.6969951187698163
0.7497038315342943
0.6127866852530792
0.6646803654791255
0.5562081063338792
0.44417953296387735
0.43738480486421405
0.5024659003828695
0.6588253413815374
0.6781999230709714
0.5647957580434304
0.5777444829439149
0.6920122467771274
0.5790928483047418
0.6788838747228235
0.6738526497519203
0.6047776858733628
0.613478318079712
0.583098853347434
0.49931077131824714
0.576278848457631
0.688154169643603
0.7291059051293605
0.6270713103305171
0.7043717621094028
0.6961135581477119
0.6905860910061681
0.5756336430025013
0.7528162990496017
0.5833713174705729
0.7237490297021592
0.538129423410609
0.556576084475612
0.4112436143950921
0.41094658509231474
0.4715784219267439
0.2434624091057523
0.636090133306493
0.6110268992099795
0.510908445481174
0.5691039863931286
0.6547982735642874
0.5843395542833486
0.5910368877081933
0.6223202283214686
0.7519061294379354
0.6773710007085274
0.4669005255239525
0.6243369937355862
0.6384137461841284
0.605449633518091
0.6119721119096247
0.6139325687868906
0.5911160955185182
0.5319679042523533
0.6633249529280225
0.5035499078930492
0.6413116843196334
0.5822689978616166
0.5760285763560495
0.6144151548632328
0.5373707185949492
0.7751507991574226
0.3458325577914682
0.5040844771400832
0.5671026140364408
0.5540798056242596
0.5503800603080401
0.5879588097092512
0.7183389442163747
0.5216050672172197
0.5742068762744267
0.4918111581453221
0.6672818626230592
0.7619630742702851
0.7327509182311138
0.6949018767169446
0.7527840732296317
0.7172030746097579
0.511264533116013
0.5355219855020982
0.568852942299987
0.5605809868832848
0.6680811847215538
0.5927360633717575
0.730336969959868
0.6604720643979234
0.5149170374373054
0.6321253452814458
0.7381678521606566
0.5919479099761327
0.6282820006323626
0.4216472603157752
0.568457593102199
0.5252188077188955
0.6700808217052412
0.5057050454542992
0.6123002725934095
0.7167615003181207
0.7164105644350456
0.5318353078216143
0.45659378987390414
0.6615676786271578
0.6943122486376324
0.5959581055082179
0.4364308893528294
0.4570579958803924
0.7148567917095655
0.6638820143220531
0.5632015228806251
0.737835281536974
0.661846051512572
0.7138246899359375
0.5740914383630202
0.6456653737476518
0.6276688937566569
0.6703689830417864
0.6761351716000636
0.5317727085980088
0.6800226555682831
0.6947127854119645
0.7486521820723697
0.559051247325208
0.558686670977125
0.7740970480408413
0.5487469050878881
0.5094750769186247
0.6130233237496967
0.5116085647171391
0.6069023124612267
0.5844024800859444
0.6340505065019751
0.6485835591143697
0.6092882108855473
0.6198224862740898
0.6024557388396112
0.6006833508900781
0.44758678538904845
0.535166698946311
0.7180154939263097
0.6147366972867078
0.6301678036222439
0.25937058489230136
0.6507979129057014
0.5143173564210468
0.40645973093614546
0.6029162042119928
0.4356007446833645
0.541728128745204
0.4892310916485834
0.6607413697401697
0.5478255838981845
0.4898951720400656
0.7084307232121427
0.5715080062625758
0.7285390231533395
0.6408162974526223
0.30086978656142815
0.34593338712169047
0.5848213944770969
0.5178976830714456
0.6377599966933927
0.5610332468387538
0.6032669712393244
0.6489017992093061
0.6284794976434324
0.6681581984815603
0.3004249978835799
0.5756040742446589
0.5367694022343303
0.6122653844239588
0.5842437155478851
0.6523789394995857
0.6847439538532727
0.6106543626033891
0.684322181233767
0.43177005626919485
0.7816651631512562
0.46244966471882193
0.5663465831362867
0.6417605594596335
0.47600469655083966
0.5461745457000995
0.6405487287735812
0.6274763496641761
0.49312857782276304
0.5306483312630094
0.38919568505128904
-0.12337950472127648
0.7460720843320806
0.638440742854674
0.7823354293873906
0.5621335754333031
0.2455348770241641
0.5921474355475577
0.6171468757027085
0.6630000279709964
0.627817196846604
0.6520119731684656
0.7075055552855776
0.5469062987440065
0.6705883000470718
0.6942113451611058
0.6270353873850609
0.670215767440309
0.6340818134345184
0.6305788375636145
0.6937220748335384
0.7088264265500671
0.4037964662260578
0.49626738585546015
0.4933757278217758
0.6162236830189642
0.8271428043288102
0.33933862119438263
0.29810082082615275
0.621578864491802
0.7410241416963553
0.560130696514149
0.7071676584751359
0.585073276546962
0.5446773909759052
0.2678871358147593
0.5407356031356462
0.5089167513829354
0.6847484903048839
0.7012853448039362
0.6388373566260978
0.5723038506840821
0.6047090989630117
0.7089837930414439
0.561138639068331
0.6074949741856605
0.6106303174205748
0.6578299288511671
0.5956260220116634
0.5273538706882064
0.20137076061311307
0.41451422087364004
0.6822720122020475
0.557818692338516
0.6670946722159499
0.6341382267709434
0.5157589892188306
0.5796253221585929
0.4903232541023213
0.5333836517122978
0.643435530213851
0.6464249472519336
0.5924464807706609
0.6899121277050311
0.6215446146716365
0.6789191221492821
0.5999095843770123
0.6107959238875986
0.5030752487220694
0.5343074282043978
0.715874408751238
0.7596145260235032
0.6555525090751095
0.759479240978563
0.706714717425259
0.7326610035298081
0.6396872790039472
0.6334523201290736
0.47499071663026216
0.5689917796757535
0.8146304958415239
0.3970920587326867
0.3636390052091594
0.7062186276085654
0.5842268435337313
0.6414315240387636
0.6505191999907599
0.6224799151314708
0.6414799619723119
0.7209231768467623
0.6919246469616881
0.6633922480847264
0.6892005816253786
0.6146118387441738
0.5740831829833573
0.5084049365558957
0.6982404892288898
0.5881179346093374
0.6909561963211855
0.5865917240421132
0.5005926923990964
0.5628705787015404
0.5230730876235673
0.6573980260206006
0.5379014394837079
0.5315847874248878
0.5797016213975784
0.6107404340841571
0.6553382102314039
0.6429561445223823
-0.12341043105534565
0.6458723890169559
0.541839855171537
0.5882513658246933
0.6244256106149535
0.3154703787755351
0.20191856800129837
0.7084422256356983
0.6107164154026434
0.676993660658392
0.7031890534301463
0.496486345257957
0.7033795677644027
0.5544317665646699
0.5584174495954073
0.6688084357650439
0.4301040308762669
0.5653247107413681
0.5154062650984573
0.6787655727376734
0.6767602481305457
0.607046882143385
0.6858221205652949
0.7269438539533519
0.6579832373673182
0.7008295880227631
0.5735935479136606
0.6369422517777975
0.5620215827141118
0.40947463485346247
0.31468122830815526
0.41063933606473146
0.4789104865478098
0.4083125145064523
0.6694195981825863
0.5947388967898197
0.6945870253847659
0.5350671414231356
0.4450072851181449
0.6349729699406413
0.6977289069200763
0.2676634052573511
0.312008872866845
0.5932827144920614
0.5413640670007991
0.5292045344727835
0.7155813329025439
0.6824147277450285
0.5877832666054407
0.7306318170552605
0.7133651095181358
0.5269978953383534
0.4935571901250905
0.6379875420938634
0.4865910446041948
0.5673060039696884
0.5978574340746269
0.5219319751157357
0.5432113464019613
0.5599633603638873
0.4700645551137829
0.6409249063450054
0.5892057457797476
0.6261738415169315
0.6874003869986256
0.5738323319308472
0.6654442372444048
0.6308364590917109
0.48130217604554304
0.7078598662617502
0.5003744865973335
0.614542831771534
0.7560326617592767
0.562985624702888
0.6165515966289051
0.6113130753460886
0.5962157549428682
0.6411364260054365
0.42085955934698543
0.5943738691194996
0.6600976244629863
0.5590551021517133
0.6263480419471913
0.5935283335455015
0.6006025721367769
0.5487386931488779
0.5286207370468795
0.6159551686355753
0.6374209357540735
0.46810160465958717
0.5079336973362949
0.5924046048466991
0.5194582165445422
0.5904733342247757
0.20508487812491036
0.5998300215360267
0.38527156995460443
0.45718735397472243
0.7028636367406749
0.711970291432949
0.6657258661065651
0.6302702215819748
0.4403051507412399
0.6388126881186621
0.6316740440989278
0.6043754354558747
0.722033966465946
0.6313972457934662
0.8193845156796095
0.7385800915643518
0.7250885648367639
0.7621346216285861
0.7716442291731179
0.7561629558172459
0.5213907648670133
0.4839650127846698
0.5546641131950516
0.6170143898337528
0.28841093669608603
0.5787413072071579
0.5474418980266529
0.6424288332672089
0.3884760797992049
0.4881362092457853
0.3274274137779197
0.47277040594978614
0.609081053121819
0.5936591641778455
0.6225749380487223
0.5713942694137113
0.5357198859041865
0.6208197724038191
0.5244215488587934
0.49743912329377604
0.5738090721094388
0.4480068079669941
0.6519716130878277
0.5216078034089171
0.5191055779103125
0.6662945191915247
0.59281228235544
0.46716680313094344
0.5495032522872244
0.679636603329473
0.7886596788296054
0.6618794664696149
0.550752616076083
0.31608049242189656
0.5657090115902241
0.7719299705870167
0.502188904664866
0.5094051450584239
0.592047225881731
0.5840982751212411
0.7086665131792694
0.5091654457604978
0.48139789009840384
0.5188862637503155
0.687159149438755
0.7264652502629785
0.7085954806474998
0.5663175570116707
0.5339837377743175
0.585500488716711
0.6279660275059253
0.6542114982165914
0.6242746788292546
0.5764628745260463
0.7388794150997218
0.6704837345525823
0.7574072934380512
0.6144631961902596
0.7882769231636025
0.6114072949433832
0.6243950867871255
0.5443666594894522
0.7425003127176751
0.5208788304175075
0.5046543608969483
0.5219994101574115
0.5041700024825829
0.4567106212104199
0.5885153682736816
0.6349834968238128
0.667009654844612
0.5761063997545587
0.6993601327053562
0.4900317907979364
0.6570045711264553
0.6808862033434679
0.6067869336611693
0.42957110234607376
0.6097476442805798
0.6399747320856812
0.6507538651948916
0.5853980915121878
0.7204043854906111
0.7113985353359484
0.6659968257792874
0.721933093999071
0.6402610267239638
0.6897016545880398
0.6289016198976085
0.5844365096256242
0.6300879167418505
0.5792223262560676
0.7208025508418245
0.752034435795047
0.7226398569477799
0.43749836291714345
0.5149489642868591
0.5462523043102409
0.45495409020594274
0.5558887471724251
0.7302129211938568
0.6555891844607336
0.666208049103963
0.5759910520376771
0.6414785009438196
0.6837574079375369
0.5618887624694469
0.6194805470108726
0.6445274135411516
0.39975593924392216
0.24852704712471704
0.4689677591867503
0.4981974572104983
0.6599724818133579
0.645055942590422
0.5461066488951154
0.5678922043887069
0.6307930653420011
0.5830082440711746
0.7039182872299917
0.44631242725193243
0.5898079145038675
0.5276478067419652
0.5859601940259015
0.5079616088760587
0.5972396228007364
0.6612908356889265
0.6805253075785573
0.688313190616174
0.5964439048898394
0.5967723081365748
0.512303532786233
0.6167822046998621
0.466812474030131
0.38323713148822136
0.4128342572359009
0.6057206022073763
0.6769885155798668
0.5284733232632806
0.5690886425852203
0.7369540076700394
0.7435425926211394
0.7428364612681143
0.7431956687934218
0.620096803942189
0.4896255114238243
0.4192870852209587
0.5975113564005391
0.5254433735902642
0.667683913072698
0.7079677526347805
0.7233986823959503
0.5788374306309931
0.6759294693947586
0.5796869962457317
0.5819702759514194
0.6540875846037947
0.5592525192274854
0.637260337902045
0.6699423349608732
0.6164897756162074
0.6706001064397419
0.7574580022904712
0.7263591575615724
0.7588261029867325
0.8063677126988907
0.6703326541606641
0.44307653929882895
0.6638751926536556
0.6154739975441222
0.6630742535323509
0.6890663331317134
0.6534572285104009
0.5263662414595172
0.5959858788806752
0.5991226520644832
0.5801069569474971
0.5467313942981101
0.622446462126408
0.6051629311583535
0.5192210078394317
0.49998032733497444
0.489635232659234
0.6974416603809243
0.715430129411972
0.45656825990492067
0.5808334376101957
0.6083692362843192
0.6442918117348789
0.6643410883053485
0.7459815408579445
0.5958642741350509
0.686057304667415
0.6515899277312441
0.7110789636291696
0.567487644069826
0.3436538167369334
0.6247451856286024
0.5744086763814463
0.4352529348688877
0.638392832378365
0.5692410256385411
0.6311702764338125
0.6616535075550996
0.6143287943975144
0.6099994706168417
0.6149241547195052
0.6049967752752007
0.5042291550593506
0.6150935375390028
0.6108965763483277
0.6328349759267362
0.5348787349981723
0.6104750894928545
0.46555996641848163
0.6520915155432302
0.7571013007861441
0.6665215674930824
0.296672226354678
0.3747098324630132
0.6019908566664205
0.7118870497741111
0.7071839210098387
0.6491104415106956
0.49018293735860163
0.5686104266046936
0.26408947584681536
0.7105121215791546
0.6982560456978876
0.6847821756705517
0.6024804024055733
0.4660660711598688
0.7083309849025273
0.6411333819625663
0.6039136509236657
0.6691368608182473
0.8043465960495354
0.7260037102152066
0.5363406856797299
0.6805898140333172
0.5507308915272712
0.6447133574233257
0.6189530017819104
0.7007763472400788
0.6280368451040278
0.5039227780556451
0.3544707539978271
0.6385464279904024
0.7965169581893587
0.647854700531403
0.7906212741724242
0.7806916432758351
0.8260001959753765
0.49891111391398024
0.7314724496981877
0.5361357293004159
0.49664491291855106
0.5923110903029776
0.6362821633876824
0.7292633449183066
0.5822826851473816
0.6520027240501642
0.6916398437930457
0.524282106640789
0.6858040518326439
0.45327075050762655
0.17788814016114904
0.5560794923588144
0.48792616383740633
0.7027635037280231
0.8128176657229085
0.6603071607088375
0.40804097776247916
0.5929946585076841
0.5907396174213689
0.5157687971040775
0.6237131326088787
0.5774448968264886
0.49414669677545553
0.6286651978952955
0.6760755301637951
0.6334592232308158
0.6490822344900422
0.5357052321787295
0.6334863420077319
0.4131988192200894
0.5842729824116517
0.7423892319643152
0.6551741040035982
0.6901805542095463
0.6482284714208937
0.567272942712158
0.5133869287450519
0.5930489628459878
0.6371594678821173
0.7363983330927752
0.6109337043423757
0.5831314808135978
0.39469754926416
0.7016788274631904
0.5764320253816262
0.71264980798417
0.7431679945160872
0.6600680683040206
0.4665676118470592
0.6560240894971131
0.6516818235483108
0.6634344768786249
0.6711318874423452
0.6530745883378606
0.6200119756171222
0.5949395957444392
0.5550770235039685
0.6164146471662271
0.655973776206531
0.7559914223190859
0.7284142370712803
0.726386906541087
0.750875921507268
0.7762359856329407
0.755941545695198
0.4886467715220401
0.6253289989838662
0.5768876003353075
0.5515649280723833
0.6468824208624155
0.5578235394241142
0.547789207856016
0.47141513348056574
0.6022789345701203
0.6580303346101342
0.6418589841389194
0.6751808780360057
0.46587321474352583
0.49660673826224744
0.6078809846402996
0.10709664330300063
0.6909812308638604
0.6685381249692053
0.7513797044015417
0.7267471545673805
0.7381036873559551
0.6151997005835675
0.5851206541266777
0.6387101574730375
0.7086814657211878
0.5341047101725246
0.7263895492872268
0.6781562352727871
0.7499923947376095
0.7179222877390296
0.7685005010171859
0.6562270099199754
0.7503609294348504
0.40183806630087965
0.49941226104073244
0.5159311200882936
0.45016160079166356
0.4304968248567773
0.6928171500476156
0.5716174145173847
0.5231403026623802
0.7263230615027271
0.6698917977997985
0.7455389055225915
0.6900394152029847
0.7556106104106449
0.3111024425606286
0.4529323492088968
0.6424785122363996
0.5553592729167413
0.6112359947992813
0.6407985669616589
0.4593634079696743
0.6338595564472894
0.6316423812187009
0.5959729909902802
0.6323297470476491
0.6464390089855524
0.6307477252369622
0.5021454451722285
0.3687307686489699
0.7350908093028886
-0.3239091392638541
0.6957291009649934
