# Supplementary material for: MISATO: machine learning dataset of protein–ligand complexes for structure-based drug discovery
Source: Nat Comput Sci. 2024 May 10;4(5):367–78. doi: 10.1038/s43588-024-00627-2 (PMC11136668; doi:10.1038/s43588-024-00627-2)
Supplement: Supplementary file 9 — Statistical source data for Fig. 6. [file 43588_2024_627_MOESM9_ESM.zip › Figure6/6c.xlsx]

## Sheet: Sheet1
		Ep (V)	IP (eV)	IPK (eV)
	3PhPyrylium	-0.28	11.6904	11.3127
	MethyleneBlue	-0.32	10.3581	9.91015
	PhAcridinium	-0.59	11.129	10.6238
	Rose Bengal	-0.86	11.1938	10.7082
	EosynY	-1.1	11.4295	10.8759
	Pc-Ru	1.9	10.6046	7.29158
	PC-Ir	0.72	6.92415	7.91554
	Catechin	0.87	10.5318	10.1234
	Epicatechin	0.71	10.5633	10.142
	Epigallocatechin	0.62	10.5118	10.1223
	Epicatechin Gallate	0.48	10.5572	10.2237
	Epigallocatechin Gallate	0.46	10.5291	10.2006
	Vitamin A	0.65	650	9.31391
	Vitamin B1	1.127	1127	9.84229
	Vitamin B3	0.915	915	10.3779
	Vitamin B6	0.816	816	9.99276
	Vitamin C	0.809	809	10.7699
	T1	1.32757	128.09	9.89345
	T2	1.32228	127.58	9.79372
	T3	1.30477	125.89	9.77952
	T4	1.30694	126.1	9.87759
	T5	1.32446	127.79	9.87788
	T6	1.32073	127.43	9.77853
	T7	1.28912	124.38	9.73057
	T8	1.29865	125.3	9.85938
	T9	1.33358	128.67	9.86529
	T10	1.32239	127.59	9.76577
	T11	1.29585	125.03	9.7164
	T12	1.29969	125.4	9.71615
	T13	1.04597	100.92	7.93225
	T14	1.03944	100.29	7.97561
	T15	1.03986	100.33	7.95236
	T16	1.24465	120.09	9.44916
	T17	1.24061	119.7	9.44256
	T18	1.22206	117.91	9.40255
	T19	1.22735	118.42	9.38321
	T20	1.21284	117.02	9.32456
	T21	1.23118	118.79	9.39227
	T22	1.2403	119.67	9.44704
	T23	1.22776	118.46	9.40542
	T24	1.23367	119.03	9.38377
	T25			8.14757
