# Supplementary material for: MISATO: machine learning dataset of protein–ligand complexes for structure-based drug discovery
Source: Nat Comput Sci. 2024 May 10;4(5):367–78. doi: 10.1038/s43588-024-00627-2 (PMC11136668; doi:10.1038/s43588-024-00627-2)
Supplement: Supplementary file 9 — Statistical source data for Fig. 6. [file 43588_2024_627_MOESM9_ESM.zip › Figure6/6d.csv]

	index	element	x	y	z	Adaptability
0	0	N	47.261	28.915	-22.811	2.1841046810150146
1	1	C	46.611	29.195	-24.077	2.2384040355682373
2	2	C	46.73	28.032	-25.092	2.4093809127807617
3	3	C	46.322	26.714	-24.552	2.6614208221435547
4	4	C	45.03	26.271	-24.707	2.476484537124634
5	5	C	44.642	25.07	-24.196	3.088752508163452
6	6	C	45.541	24.275	-23.524	3.0464730262756348
7	7	C	46.84	24.686	-23.357	3.417541027069092
8	8	C	47.234	25.908	-23.874	3.1031463146209717
9	9	C	45.163	29.568	-23.83	1.9969499111175537
10	10	O	44.616	29.366	-22.743	1.633068561553955
11	11	N	44.553	30.095	-24.867	2.135333776473999
12	12	C	43.159	30.471	-24.844	2.3031537532806396
13	13	C	43.035	31.897	-25.367	2.363269090652466
14	14	O	41.869	32.52	-24.855	2.214946746826172
15	15	C	42.357	29.507	-25.724	2.140166997909546
16	16	O	42.76	29.221	-26.855	2.5500152111053467
17	17	N	41.252	28.971	-25.199	2.1174862384796143
18	18	C	40.371	28.148	-25.992	2.0645744800567627
19	19	C	40.776	26.659	-25.905	2.0402913093566895
20	20	C	39.944	25.733	-26.769	2.259786367416382
21	21	C	40.003	25.815	-28.165	2.233412742614746
22	22	C	39.243	24.954	-28.976	2.037208318710327
23	23	C	38.43	23.99	-28.377	1.770946741104126
24	24	C	38.359	23.916	-26.98	1.6520589590072632
25	25	C	39.118	24.773	-26.195	1.9429147243499756
26	26	C	38.945	28.342	-25.493	1.8906888961791992
27	27	O	38.673	28.189	-24.307	1.5605944395065308
28	28	N	38.032	28.646	-26.416	2.0210189819335938
29	29	C	36.612	28.725	-26.111	1.6947859525680542
30	30	C	36.229	29.79	-25.105	1.8127638101577759
31	31	O	35.223	29.646	-24.422	1.7311978340148926
32	32	N	37.027	30.862	-25.017	2.006091833114624
33	33	C	36.814	31.912	-24.021	1.9340144395828247
34	34	C	37.405	31.621	-22.645	1.9149383306503296
35	35	O	37.162	32.382	-21.694	1.9163249731063843
36	36	N	38.164	30.521	-22.524	1.7464402914047241
37	37	C	38.854	30.196	-21.271	1.6474621295928955
38	38	C	38.42	28.823	-20.748	1.3591457605361938
39	39	C	37.002	28.783	-20.278	1.3838011026382446
40	40	C	36.703	28.945	-18.927	1.3751200437545776
41	41	C	35.409	28.928	-18.474	1.3121917247772217
42	42	C	34.35	28.706	-19.37	1.288587212562561
43	43	C	34.621	28.534	-20.739	1.3641995191574097
44	44	C	35.943	28.578	-21.186	1.4286514520645142
45	45	C	40.359	30.228	-21.45	1.4934799671173096
46	46	O	40.866	29.801	-22.489	1.7002756595611572
47	47	N	41.061	30.721	-20.433	1.469787359237671
48	48	C	42.516	30.587	-20.32	1.3711787462234497
49	49	C	43.119	31.743	-19.51	1.5385725498199463
50	50	C	44.634	31.634	-19.423	1.4889572858810425
51	51	O	42.778	32.984	-20.135	1.7975410223007202
52	52	C	42.803	29.25	-19.623	1.2214272022247314
53	53	O	42.381	29.02	-18.481	1.2771234512329102
54	54	N	43.508	28.37	-20.328	1.3330962657928467
55	55	C	44.004	27.109	-19.781	1.457313895225525
56	56	C	44.025	26.057	-20.885	1.5087062120437622
57	57	C	42.68	25.488	-21.239	1.6069477796554565
58	58	C	42.392	24.145	-20.983	2.107517957687378
59	59	C	41.14	23.599	-21.356	2.5718233585357666
60	60	C	40.183	24.409	-21.969	2.2689080238342285
61	61	C	40.483	25.735	-22.229	1.6162914037704468
62	62	C	41.712	26.267	-21.87	1.8470085859298706
63	63	C	45.442	27.334	-19.342	1.2900588512420654
64	64	O	46.22	27.886	-20.103	1.4620082378387451
65	65	N	45.798	26.952	-18.116	1.3330187797546387
66	66	C	47.198	26.814	-17.729	1.4935693740844727
67	67	C	47.576	27.791	-16.597	1.6413027048110962
68	68	C	46.95	29.141	-16.805	1.7446749210357666
69	69	C	47.691	30.31	-16.166	2.2745425701141357
70	70	C	46.932	31.614	-16.487	2.5834708213806152
71	71	N	45.453	31.49	-16.098	2.416632890701294
72	72	C	47.426	25.382	-17.285	1.4687632322311401
73	73	O	46.686	24.886	-16.436	1.4483106136322021
74	74	N	48.43	24.719	-17.857	1.5470176935195923
75	75	C	48.758	23.355	-17.455	1.462935209274292
76	76	C	49.602	22.651	-18.535	1.5055783987045288
77	77	C	49.838	21.151	-18.25	1.4505776166915894
78	78	C	50.442	20.434	-19.426	1.660004734992981
79	79	N	51.692	21.044	-19.875	2.090475559234619
80	80	C	52.274	20.789	-21.043	2.3638272285461426
81	81	N	51.722	19.917	-21.9	2.084740400314331
82	82	N	53.401	21.404	-21.362	2.8124215602874756
83	83	C	49.478	23.325	-16.1	1.4913073778152466
84	84	O	50.525	23.979	-15.94	1.54764986038208
85	85	N	48.919	22.57	-15.143	1.3439027070999146
86	86	C	49.474	22.45	-13.787	1.4722390174865723
87	87	C	48.388	22.724	-12.718	1.9546759128570557
88	88	C	47.898	24.155	-12.811	1.8248685598373413
89	89	O	47.269	21.862	-12.95	1.3032327890396118
90	90	C	50.166	21.106	-13.487	1.7043060064315796
91	91	O	50.964	21.028	-12.549	1.7516262531280518
92	92	N	49.86	20.07	-14.277	1.5449633598327637
93	93	C	50.48	18.728	-14.162	1.6580945253372192
94	94	C	49.626	17.789	-13.327	1.734154224395752
95	95	O	50.099	17.727	-12.01	2.243589162826538
96	96	C	50.552	18.102	-15.525	1.287253737449646
97	97	O	49.729	18.424	-16.392	1.3969464302062988
98	98	N	51.514	17.201	-15.702	1.920501470565796
99	99	C	51.543	16.328	-16.851	1.7722440958023071
100	100	C	52.108	16.996	-18.081	1.777052402496338
101	101	O	52.658	18.07	-18.002	1.7079200744628906
102	102	N	51.966	16.334	-19.225	1.627686619758606
103	103	C	52.594	16.734	-20.488	1.7402867078781128
104	104	C	54.095	16.434	-20.467	2.054316997528076
105	105	O	54.337	15.074	-20.142	2.1564583778381348
106	106	C	51.901	15.92	-21.579	1.7019250392913818
107	107	O	51.086	15.038	-21.269	1.488480806350708
108	108	N	52.166	16.233	-22.844	1.510896921157837
109	109	C	51.555	15.491	-23.941	1.794653058052063
110	110	C	50.107	15.923	-24.208	1.5083283185958862
111	111	O	49.993	17.233	-24.736	1.7218568325042725
112	112	C	52.38	15.6	-25.197	1.7276580333709717
113	113	O	53.165	16.538	-25.354	1.8684931993484497
114	114	N	52.232	14.601	-26.062	1.745875358581543
115	115	C	52.744	14.661	-27.433	2.2451040744781494
116	116	C	53.684	13.47	-27.745	2.21549916267395
117	117	C	54.936	13.557	-26.869	2.553900718688965
118	118	C	52.951	12.126	-27.567	2.3490192890167236
119	119	C	53.801	10.89	-27.901	2.9702703952789307
120	120	C	51.544	14.715	-28.383	2.2914135456085205
121	121	O	50.421	14.456	-27.965	2.0320894718170166
122	122	N	51.768	15.077	-29.643	2.2571463584899902
123	123	C	50.659	15.264	-30.588	2.2979867458343506
124	124	C	50.689	16.636	-31.277	2.4058635234832764
125	125	C	50.626	17.879	-30.433	2.5509912967681885
126	126	C	50.839	19.07	-31.356	2.3399248123168945
127	127	C	51.214	20.33	-30.602	3.211591958999634
128	128	N	51.747	21.354	-31.562	3.4994759559631348
129	129	C	50.829	14.249	-31.693	2.798172950744629
130	130	O	51.942	13.867	-32.033	2.400827646255493
131	131	N	49.708	13.859	-32.287	2.5031843185424805
132	132	C	49.725	12.999	-33.446	2.5496225357055664
133	133	C	49.722	11.545	-32.981	2.337819814682007
134	134	C	49.74	10.518	-34.09	2.4670724868774414
135	135	C	49.106	9.264	-33.574	2.8409206867218018
136	136	N	49.351	8.129	-34.448	3.6298513412475586
137	137	C	48.735	6.956	-34.322	4.227621555328369
138	138	N	47.836	6.774	-33.353	3.737192153930664
139	139	N	49.013	5.967	-35.163	4.918669700622559
140	140	C	48.494	13.28	-34.318	2.159775495529175
141	141	O	47.381	13.418	-33.808	2.1512184143066406
142	142	N	48.689	13.298	-35.631	2.165205478668213
143	143	C	47.613	13.581	-36.585	1.9733465909957886
144	144	C	48.207	14.15	-37.884	2.1536765098571777
145	145	C	47.223	14.984	-38.717	2.1848089694976807
146	146	C	47.713	16.411	-38.966	2.669424533843994
147	147	O	48.843	16.587	-39.478	2.808176040649414
148	148	O	46.961	17.362	-38.638	2.6001436710357666
149	149	C	46.793	12.331	-36.867	2.3173890113830566
150	150	O	47.339	11.31	-37.253	2.19637393951416
151	151	N	45.486	12.415	-36.661	2.0435588359832764
152	152	C	44.583	11.283	-36.867	1.8092025518417358
153	153	C	44.147	10.658	-35.531	2.2092223167419434
154	154	C	45.206	9.806	-34.803	2.1670584678649902
155	155	C	44.743	9.377	-33.407	2.3787856101989746
156	156	O	45.588	9.256	-32.489	2.7716596126556396
157	157	O	43.515	9.182	-33.211	2.7088475227355957
158	158	C	43.348	11.764	-37.613	2.0493316650390625
159	159	O	42.952	12.925	-37.477	1.5756134986877441
160	160	N	42.744	10.866	-38.396	1.9918415546417236
161	161	C	41.458	11.149	-39.027	1.804171085357666
162	162	C	41.4	10.673	-40.48	1.8310414552688599
163	163	C	42.297	11.448	-41.402	2.2043938636779785
164	164	C	42.12	11.051	-42.851	2.9103426933288574
165	165	O	42.201	9.829	-43.156	3.3578011989593506
166	166	O	41.906	11.965	-43.686	3.7555882930755615
167	167	C	40.331	10.521	-38.238	1.9150009155273438
168	168	O	40.314	9.306	-37.987	1.8249390125274658
169	169	N	39.377	11.366	-37.868	1.7495008707046509
170	170	C	38.22	10.946	-37.086	1.7842891216278076
171	171	C	38.219	11.619	-35.676	1.4769797325134277
172	172	C	39.536	11.354	-34.968	1.6591310501098633
173	173	C	38.006	13.082	-35.781	1.7506835460662842
174	174	C	36.924	11.195	-37.88	1.490529179573059
175	175	O	36.926	11.91	-38.891	1.4296129941940308
176	176	N	35.842	10.556	-37.454	1.4898545742034912
177	177	C	34.564	10.639	-38.17	1.370873212814331
178	178	C	34.148	9.271	-38.665	1.540300726890564
179	179	C	34.852	8.751	-39.913	2.0511839389801025
180	180	C	35.036	7.242	-39.784	2.4843666553497314
181	181	C	34.081	9.105	-41.171	1.97999107837677
182	182	C	33.486	11.17	-37.248	1.3813508749008179
183	183	O	33.301	10.63	-36.166	1.407939076423645
184	184	N	32.793	12.229	-37.663	1.3859210014343262
185	185	C	31.706	12.815	-36.857	1.1675872802734375
186	186	C	31.306	14.244	-37.367	1.3196734189987183
187	187	C	32.515	15.135	-37.609	1.2668535709381104
188	188	O	30.535	14.151	-38.575	1.5331143140792847
189	189	C	30.457	11.896	-36.816	1.4250684976577759
190	190	O	30.402	10.882	-37.518	1.5110363960266113
191	191	N	29.45	12.255	-36.016	1.189078450202942
192	192	C	28.142	11.586	-36.109	1.157929539680481
193	193	C	27.442	11.653	-37.467	1.5246490240097046
194	194	O	26.559	10.833	-37.753	1.7681658267974854
195	195	N	27.812	12.63	-38.302	1.5297181606292725
196	196	C	27.34	12.69	-39.715	1.7428210973739624
197	197	C	27.036	14.128	-40.155	1.7681519985198975
198	198	C	25.936	14.197	-41.212	1.897023320198059
199	199	O	25.056	13.33	-41.277	1.8930021524429321
200	200	N	26.001	15.206	-42.07	1.788256049156189
201	201	C	28.3	12.039	-40.715	2.1085376739501953
202	202	O	28.092	12.12	-41.927	1.9937288761138916
203	203	N	29.339	11.376	-40.203	2.002782106399536
204	204	C	30.311	10.65	-41.043	1.9461790323257446
205	205	C	29.602	9.567	-41.884	2.1546902656555176
206	206	C	28.751	8.531	-41.136	2.4683313369750977
207	207	C	28.022	7.598	-42.085	2.738842248916626
208	208	C	29.637	7.731	-40.222	2.5337259769439697
209	209	C	31.195	11.574	-41.914	1.9931327104568481
210	210	O	31.589	11.202	-43.025	1.8379945755004883
211	211	N	31.5	12.768	-41.395	1.8325846195220947
212	212	C	32.43	13.729	-42.02	1.5700324773788452
213	213	C	31.967	15.164	-41.722	1.4346312284469604
214	214	C	32.811	16.292	-42.325	1.3279173374176025
215	215	C	32.356	17.682	-41.883	1.4223716259002686
216	216	O	31.407	17.83	-41.095	1.5389622449874878
217	217	N	33.032	18.708	-42.394	1.7716177701950073
218	218	C	33.826	13.515	-41.457	1.5374985933303833
219	219	O	33.975	13.375	-40.257	1.3107044696807861
220	220	N	34.832	13.499	-42.315	1.4142686128616333
221	221	C	36.226	13.364	-41.88	1.5653859376907349
222	222	C	37.12	12.811	-43.019	1.683624505996704
223	223	C	38.567	12.622	-42.553	1.8657145500183105
224	224	O	36.598	11.543	-43.428	2.070281505584717
225	225	C	36.792	14.669	-41.37	1.716878056526184
226	226	O	36.719	15.702	-42.065	1.7502514123916626
227	227	N	37.338	14.623	-40.153	1.6670893430709839
228	228	C	38.103	15.732	-39.588	1.63690185546875
229	229	C	37.467	16.248	-38.296	1.863701581954956
230	230	C	36.033	16.805	-38.295	1.8416894674301147
231	231	C	35.625	17.143	-36.864	2.1084344387054443
232	232	C	35.847	18.027	-39.226	2.011899471282959
233	233	C	39.55	15.297	-39.35	1.5162569284439087
234	234	O	39.807	14.219	-38.805	1.5232789516448975
235	235	N	40.489	16.127	-39.79	1.7856930494308472
236	236	C	41.898	15.963	-39.47	1.687947154045105
237	237	C	42.735	16.484	-40.626	1.7083163261413574
238	238	C	44.133	15.905	-40.717	1.8062630891799927
239	239	C	44.876	16.499	-41.917	2.41772198677063
240	240	C	45.805	15.477	-42.553	3.09820818901062
241	241	N	46.301	15.93	-43.897	3.6039505004882812
242	242	C	42.176	16.775	-38.212	1.653245449066162
243	243	O	42.115	18.008	-38.238	1.4868154525756836
244	244	N	42.447	16.075	-37.11	1.7539546489715576
245	245	C	42.806	16.72	-35.842	1.9173622131347656
246	246	C	41.737	16.49	-34.731	1.8983826637268066
247	247	C	40.373	17.085	-35.158	1.948759913444519
248	248	C	41.62	15.001	-34.379	1.953396201133728
249	249	C	40.879	14.705	-33.055	2.1831047534942627
250	250	C	44.17	16.257	-35.328	2.0926928520202637
251	251	O	44.603	15.135	-35.611	2.0132250785827637
252	252	N	44.834	17.127	-34.571	1.9124560356140137
253	253	C	46.027	16.753	-33.847	1.8729304075241089
254	254	C	46.987	17.948	-33.72	2.300121545791626
255	255	C	47.656	18.288	-35.032	2.0917787551879883
256	256	C	48.6	19.431	-34.872	3.33249831199646
257	257	N	48.574	20.333	-36.023	4.157181262969971
258	258	C	49.146	21.539	-36.057	5.262393474578857
259	259	N	49.801	22.023	-34.996	4.989109992980957
260	260	N	49.061	22.269	-37.166	5.472777366638184
261	261	C	45.608	16.213	-32.488	1.8323330879211426
262	262	O	45.187	16.959	-31.616	2.0150368213653564
263	263	N	45.705	14.897	-32.339	1.8248766660690308
264	264	C	45.35	14.233	-31.098	1.6548142433166504
265	265	C	45.003	12.746	-31.341	2.0238568782806396
266	266	C	44.842	11.989	-30.014	1.8784092664718628
267	267	C	43.732	12.634	-32.157	2.1883134841918945
268	268	C	46.46	14.367	-30.058	2.083805799484253
269	269	O	47.604	14.038	-30.324	2.338315486907959
270	270	N	46.128	14.879	-28.884	2.089172124862671
271	271	C	47.107	14.993	-27.808	2.0346052646636963
272	272	C	46.849	16.229	-26.954	2.0903027057647705
273	273	C	47.266	17.509	-27.615	1.8938075304031372
274	274	N	48.39	18.216	-27.235	2.3045077323913574
275	275	C	48.507	19.29	-27.995	2.3428609371185303
276	276	N	47.505	19.3	-28.857	2.4772088527679443
277	277	C	46.725	18.191	-28.652	2.2224416732788086
278	278	C	47.122	13.716	-26.984	2.182593584060669
279	279	O	46.079	13.215	-26.573	2.328348159790039
280	280	N	48.322	13.175	-26.778	1.9110196828842163
281	281	C	48.492	11.913	-26.065	2.068618059158325
282	282	C	49.224	10.905	-26.939	1.9196646213531494
283	283	C	48.506	10.641	-28.264	2.1399145126342773
284	284	C	49.34	9.852	-29.243	3.043501138687134
285	285	O	50.595	9.994	-29.261	3.5672836303710938
286	286	O	48.73	9.082	-30.014	3.0816538333892822
287	287	C	49.233	12.107	-24.751	1.7391242980957031
288	288	O	50.317	12.638	-24.734	1.6755942106246948
289	289	N	48.608	11.697	-23.651	1.8783057928085327
290	290	C	49.203	11.836	-22.335	1.9524542093276978
291	291	C	48.271	12.445	-21.311	1.594695806503296
292	292	O	47.324	13.163	-21.653	1.40949547290802
293	293	N	48.535	12.139	-20.049	1.542455792427063
294	294	C	47.836	12.761	-18.939	1.378664493560791
295	295	C	48.072	11.966	-17.646	1.3100173473358154
296	296	C	47.62	12.724	-16.422	1.4252873659133911
297	297	C	46.261	12.802	-16.094	1.4636859893798828
298	298	C	45.826	13.516	-14.98	1.6270389556884766
299	299	C	46.759	14.181	-14.201	1.6750024557113647
300	300	O	46.326	14.889	-13.103	2.0343363285064697
301	301	C	48.122	14.118	-14.506	1.5171655416488647
302	302	C	48.543	13.397	-15.617	1.5432589054107666
303	303	C	48.232	14.229	-18.731	1.2035921812057495
304	304	O	49.413	14.553	-18.673	1.030684232711792
305	305	N	47.237	15.1	-18.598	1.2248986959457397
306	306	C	47.45	16.524	-18.288	1.157030701637268
307	307	C	47.406	17.391	-19.552	1.2993208169937134
308	308	C	48.599	17.217	-20.468	1.483851432800293
309	309	C	48.413	17.894	-21.813	1.8804993629455566
310	310	O	47.351	17.715	-22.44	1.6550602912902832
311	311	O	49.338	18.607	-22.238	1.831650972366333
312	312	C	46.384	17.031	-17.332	1.1176317930221558
313	313	O	45.24	16.587	-17.379	1.0779122114181519
314	314	N	46.774	17.961	-16.476	1.1663928031921387
315	315	C	45.841	18.688	-15.628	1.2781174182891846
316	316	C	46.105	18.43	-14.141	1.400325894355774
317	317	C	45.054	19.016	-13.191	1.4510972499847412
318	318	C	45.445	18.797	-11.736	2.1505448818206787
319	319	O	44.878	17.909	-11.08	2.4650967121124268
320	320	O	46.357	19.496	-11.254	2.0322425365448
321	321	C	45.923	20.184	-15.927	1.2514817714691162
322	322	O	47.018	20.735	-16.087	1.2810114622116089
323	323	N	44.759	20.825	-15.996	1.2250796556472778
324	324	C	44.646	22.26	-16.286	1.3072822093963623
325	325	C	44.028	22.491	-17.691	1.2087329626083374
326	326	C	44.832	21.911	-18.837	1.5361864566802979
327	327	C	45.831	22.663	-19.453	1.3542309999465942
328	328	C	46.57	22.15	-20.514	1.728113055229187
329	329	C	46.313	20.885	-20.998	1.488762617111206
330	330	C	45.316	20.123	-20.407	1.6934387683868408
331	331	C	44.57	20.637	-19.319	1.259937047958374
332	332	C	43.738	22.994	-15.315	1.2495037317276
333	333	O	42.737	22.439	-14.83	0.9555075764656067
334	334	N	44.06	24.266	-15.07	1.3206645250320435
335	335	C	43.032	25.177	-14.615	1.1847261190414429
336	336	C	43.5	26.176	-13.539	1.4718639850616455
337	337	C	44.117	25.466	-12.315	1.4458283185958862
338	338	O	44.45	27.087	-14.102	1.42921781539917
339	339	C	42.48	25.903	-15.855	1.2744140625
340	340	O	43.224	26.192	-16.803	1.319930076599121
341	341	N	41.172	26.145	-15.86	0.9925076365470886
342	342	C	40.493	26.94	-16.879	1.0568128824234009
343	343	C	39.333	26.162	-17.525	1.3342102766036987
344	344	C	39.916	28.149	-16.156	1.1816610097885132
345	345	O	39.223	27.994	-15.148	1.1594250202178955
346	346	N	40.215	29.346	-16.654	1.1828019618988037
347	347	C	39.691	30.586	-16.09	1.1621993780136108
348	348	C	40.833	31.452	-15.443	1.260140061378479
349	349	C	40.312	32.803	-14.943	1.4215959310531616
350	350	C	41.533	30.678	-14.298	1.6070555448532104
351	351	C	38.916	31.393	-17.163	1.1287201642990112
352	352	O	39.498	31.895	-18.14	1.3723589181900024
353	353	N	37.609	31.524	-16.962	1.2183023691177368
354	354	C	36.782	32.41	-17.779	1.3421657085418701
355	355	C	36.277	33.66	-17.044	1.6137412786483765
356	356	O	36.62	33.896	-15.876	1.4610265493392944
357	357	N	35.459	34.461	-17.728	1.6143803596496582
358	358	C	34.815	35.621	-17.111	1.7945785522460938
359	359	C	34.065	36.473	-18.152	1.9274319410324097
360	360	C	34.947	37.212	-19.147	2.6675450801849365
361	361	C	34.052	37.959	-20.123	3.0126631259918213
362	362	C	34.692	38.098	-21.504	4.003663539886475
363	363	N	33.99	39.15	-22.301	4.521132469177246
364	364	C	33.837	35.243	-15.977	1.4891202449798584
365	365	O	33.803	35.912	-14.963	1.534836769104004
366	366	N	33.047	34.184	-16.141	1.5248256921768188
367	367	C	32.032	33.851	-15.117	1.4069315195083618
368	368	C	30.615	34.105	-15.636	1.855498194694519
369	369	C	30.37	35.495	-16.189	1.8537782430648804
370	370	C	28.865	35.741	-16.363	2.868352174758911
371	371	N	28.465	36.887	-15.535	3.4514498710632324
372	372	C	27.527	36.892	-14.591	3.6296889781951904
373	373	N	26.793	35.818	-14.317	3.0336616039276123
374	374	N	27.296	38.024	-13.941	4.974767684936523
375	375	C	32.135	32.449	-14.526	1.4194552898406982
376	376	O	31.3	32.046	-13.716	1.3102799654006958
377	377	N	33.158	31.705	-14.934	1.401369333267212
378	378	C	33.39	30.376	-14.395	1.285565733909607
379	379	C	32.551	29.299	-15.16	1.1836429834365845
380	380	C	34.875	30.034	-14.427	1.1431853771209717
381	381	O	35.619	30.55	-15.262	1.3248696327209473
382	382	N	35.29	29.169	-13.503	0.9954159259796143
383	383	C	36.622	28.573	-13.512	1.0934906005859375
384	384	C	37.577	29.196	-12.446	1.1285390853881836
385	385	C	37.597	30.704	-12.518	1.3146566152572632
386	386	O	37.179	28.782	-11.144	1.142154574394226
387	387	C	36.51	27.054	-13.335	0.9269750118255615
388	388	O	35.451	26.546	-12.967	0.7828894853591919
389	389	N	37.576	26.312	-13.616	0.9789604544639587
390	390	C	37.495	24.865	-13.505	1.0320391654968262
391	391	C	36.796	24.241	-14.737	1.17155122756958
392	392	C	38.835	24.237	-13.308	0.9583605527877808
393	393	O	39.853	24.849	-13.608	1.1302082538604736
394	394	N	38.816	23.01	-12.789	0.9676364064216614
395	395	C	39.963	22.112	-12.831	1.1196935176849365
396	396	C	40.416	21.607	-11.444	1.1910154819488525
397	397	C	41.764	20.932	-11.585	1.1401302814483643
398	398	C	40.502	22.762	-10.432	1.5783319473266602
399	399	C	40.936	22.348	-8.989	1.928367257118225
400	400	C	39.645	20.919	-13.691	0.8714195489883423
401	401	O	38.635	20.253	-13.476	0.9991545677185059
402	402	N	40.53	20.643	-14.656	0.9615687131881714
403	403	C	40.328	19.586	-15.652	0.9526650905609131
404	404	C	40.251	20.197	-17.064	1.0767110586166382
405	405	C	40.219	19.251	-18.265	1.1022757291793823
406	406	C	38.992	18.305	-18.302	1.286245584487915
407	407	C	40.303	20.021	-19.573	1.4632161855697632
408	408	C	41.486	18.592	-15.607	0.8984928131103516
409	409	O	42.663	19.008	-15.663	0.9580279588699341
410	410	N	41.161	17.302	-15.495	0.9186621904373169
411	411	C	42.128	16.231	-15.749	1.1388392448425293
412	412	C	42.224	15.233	-14.612	1.4006489515304565
413	413	C	43.006	15.772	-13.443	1.8186395168304443
414	414	C	42.926	14.833	-12.281	2.467057228088379
415	415	N	43.721	15.319	-11.164	2.9566702842712402
416	416	C	43.603	14.892	-9.911	3.3518786430358887
417	417	N	42.718	13.955	-9.595	3.437720537185669
418	418	N	44.383	15.409	-8.971	3.4029476642608643
419	419	C	41.742	15.522	-17.009	1.0045995712280273
420	420	O	40.566	15.227	-17.252	0.9967143535614014
421	421	N	42.743	15.264	-17.83	1.2402896881103516
422	422	C	42.484	14.748	-19.154	1.36710524559021
423	423	C	42.485	15.948	-20.089	1.1047227382659912
424	424	C	42.472	15.657	-21.514	1.393085241317749
425	425	C	43.216	16.738	-22.249	1.5260608196258545
426	426	C	43.015	16.49	-23.721	1.672306776046753
427	427	N	43.691	15.264	-24.12	1.9528942108154297
428	428	C	43.569	13.729	-19.486	1.3134145736694336
429	429	O	44.65	13.77	-18.915	1.179702877998352
430	430	N	43.257	12.766	-20.348	1.4624093770980835
431	431	C	44.251	11.822	-20.856	1.616312026977539
432	432	C	44.12	10.473	-20.155	1.5965391397476196
433	433	C	44.003	11.728	-22.371	1.439406394958496
434	434	O	43.249	12.533	-22.902	1.556915044784546
435	435	N	44.622	10.78	-23.061	1.7176587581634521
436	436	C	44.428	10.601	-24.505	2.0153517723083496
437	437	C	45.231	9.415	-25.017	2.1301310062408447
438	438	C	45.203	9.355	-26.561	1.9049493074417114
439	439	O	46.575	9.539	-24.551	2.081674575805664
440	440	C	42.959	10.423	-24.902	1.8569679260253906
441	441	O	42.361	9.373	-24.664	1.6902278661727905
442	442	N	42.395	11.464	-25.505	1.4872987270355225
443	443	C	41.001	11.461	-25.957	1.2142541408538818
444	444	C	40.838	10.623	-27.24	1.2287298440933228
445	445	C	41.771	11.029	-28.39	1.4988181591033936
446	446	C	41.33	10.371	-29.694	1.4230072498321533
447	447	N	40.022	10.902	-30.106	1.6188836097717285
448	448	C	39.252	10.392	-31.059	1.703019618988037
449	449	N	39.641	9.323	-31.758	2.0539770126342773
450	450	N	38.099	10.974	-31.317	1.3474383354187012
451	451	C	40.061	10.981	-24.854	1.6408473253250122
452	452	O	39.189	10.137	-25.092	1.3374539613723755
453	453	N	40.242	11.534	-23.654	1.5559637546539307
454	454	C	39.482	11.149	-22.465	1.3528773784637451
455	455	C	40.063	9.888	-21.829	1.344947338104248
456	456	C	39.313	9.349	-20.612	1.6025270223617554
457	457	C	40.092	8.171	-20.021	2.3327219486236572
458	458	N	39.887	8.025	-18.572	3.1001670360565186
459	459	C	40.796	7.522	-17.733	3.4134604930877686
460	460	N	41.968	7.11	-18.193	3.2924816608428955
461	461	N	40.537	7.434	-16.435	3.7606770992279053
462	462	C	39.49	12.279	-21.455	1.3847674131393433
463	463	O	40.551	12.775	-21.067	1.4152354001998901
464	464	N	38.288	12.705	-21.066	1.3345048427581787
465	465	C	38.09	13.567	-19.904	1.3958231210708618
466	466	C	36.745	14.289	-19.985	1.376339077949524
467	467	C	36.469	15.343	-18.928	1.5920988321304321
468	468	C	35.655	16.492	-19.499	1.2680171728134155
469	469	C	35.764	14.667	-17.749	1.2286850214004517
470	470	C	38.123	12.638	-18.694	1.4562407732009888
471	471	O	37.296	11.748	-18.564	1.4870837926864624
472	472	N	39.085	12.854	-17.814	1.3655707836151123
473	473	C	39.212	12.031	-16.604	1.4948413372039795
474	474	C	40.671	11.956	-16.074	1.3555527925491333
475	475	C	40.736	11.203	-14.743	1.9443602561950684
476	476	C	41.561	11.303	-17.093	1.5033539533615112
477	477	C	38.274	12.584	-15.548	1.3079396486282349
478	478	O	37.472	11.84	-14.971	1.5752228498458862
479	479	N	38.362	13.885	-15.307	1.1815898418426514
480	480	C	37.483	14.517	-14.335	1.1641329526901245
481	481	C	37.874	14.122	-12.908	1.4061847925186157
482	482	C	36.899	14.605	-11.894	1.3659509420394897
483	483	C	36.981	13.887	-10.544	2.0757648944854736
484	484	O	38.033	13.32	-10.146	2.4171643257141113
485	485	N	35.848	13.911	-9.823	2.329127788543701
486	486	C	37.476	16.041	-14.523	1.0040358304977417
487	487	O	38.482	16.611	-14.934	0.987076997756958
488	488	N	36.33	16.663	-14.252	0.9231679439544678
489	489	C	36.156	18.111	-14.349	0.9464901685714722
490	490	C	35.379	18.478	-15.633	1.1151847839355469
491	491	C	35.1	19.947	-15.893	1.109028697013855
492	492	C	36.401	20.725	-16.207	1.2178341150283813
493	493	C	34.054	20.107	-16.999	1.1682679653167725
494	494	C	35.367	18.584	-13.15	0.79764324426651
495	495	O	34.264	18.059	-12.911	0.9280322194099426
496	496	N	35.903	19.575	-12.422	1.0805139541625977
497	497	C	35.136	20.337	-11.409	1.113162875175476
498	498	C	35.776	20.285	-9.974	1.3805302381515503
499	499	C	34.78	20.792	-8.871	1.271451711654663
500	500	C	36.149	18.859	-9.636	1.4468326568603516
501	501	C	37.06	18.725	-8.443	2.0983614921569824
502	502	C	35.022	21.812	-11.817	1.0347973108291626
503	503	O	36.038	22.477	-12.052	1.0650781393051147
504	504	N	33.788	22.308	-11.888	0.8959329128265381
505	505	C	33.497	23.673	-12.328	1.1173062324523926
506	506	C	32.501	23.721	-13.521	1.0536761283874512
507	507	C	32.435	25.126	-14.121	0.9187184572219849
508	508	C	32.875	22.722	-14.622	1.2168372869491577
509	509	C	32.924	24.512	-11.181	0.8456857800483704
510	510	O	32.052	24.065	-10.4	1.0974940061569214
511	511	N	33.434	25.741	-11.087	0.7568290829658508
512	512	C	32.894	26.762	-10.198	1.0908044576644897
513	513	C	34.004	27.197	-9.236	1.267471432685852
514	514	O	33.536	28.081	-8.225	1.7732875347137451
515	515	C	32.403	27.938	-11.076	1.0499895811080933
516	516	O	33.153	28.448	-11.92	0.9787636399269104
517	517	N	31.171	28.394	-10.876	1.2086691856384277
518	518	C	30.607	29.375	-11.771	1.2920950651168823
519	519	C	29.641	30.315	-11.094	1.52327561378479
520	520	O	29.139	30.03	-10.008	1.7245508432388306
521	521	N	29.391	31.447	-11.743	1.562900185585022
522	522	C	28.404	32.44	-11.252	1.8433711528778076
523	523	C	28.635	33.761	-11.94	1.7594661712646484
524	524	C	29.884	34.437	-11.447	1.922083854675293
525	525	C	30.035	35.791	-12.096	2.6639699935913086
526	526	C	31.177	36.562	-11.441	3.147665023803711
527	527	N	31.822	37.562	-12.391	3.564823865890503
528	528	C	26.964	32.018	-11.437	1.8440639972686768
529	529	O	26.103	32.459	-10.703	1.9221558570861816
530	530	N	26.725	31.102	-12.371	1.8969923257827759
531	531	C	25.37	30.703	-12.704	1.9836851358413696
532	532	C	24.663	31.853	-13.445	2.1455438137054443
533	533	C	25.432	32.299	-14.704	2.277280330657959
534	534	O	25.404	31.534	-15.677	2.0174903869628906
535	535	O	26.078	33.378	-14.716	2.5541224479675293
536	536	C	25.431	29.453	-13.563	1.8395745754241943
537	537	O	26.473	29.107	-14.095	1.7169570922851562
538	538	N	24.289	28.816	-13.752	2.251432418823242
539	539	C	24.22	27.543	-14.442	1.751966118812561
540	540	C	22.839	26.928	-14.19	2.1999874114990234
541	541	C	22.286	26.0	-15.243	2.635378360748291
542	542	C	20.751	25.986	-15.206	3.224552869796753
543	543	O	20.154	25.746	-14.111	3.1763455867767334
544	544	O	20.138	26.247	-16.27	3.453836441040039
545	545	C	24.611	27.602	-15.922	1.7242447137832642
546	546	O	25.229	26.686	-16.401	1.7988914251327515
547	547	N	24.288	28.689	-16.609	1.7844585180282593
548	548	C	24.666	28.91	-18.002	1.9534432888031006
549	549	C	23.926	30.147	-18.557	2.256437063217163
550	550	C	24.537	30.86	-19.769	2.4502735137939453
551	551	C	24.305	32.416	-19.753	3.319936513900757
552	552	O	25.01	33.19	-19.035	2.8363375663757324
553	553	N	23.321	32.867	-20.548	3.571058988571167
554	554	C	26.188	29.017	-18.189	1.8406896591186523
555	555	O	26.726	28.443	-19.125	1.426920771598816
556	556	N	26.877	29.73	-17.295	1.8093879222869873
557	557	C	28.347	29.794	-17.315	1.637440800666809
558	558	C	28.857	30.874	-16.346	1.8306400775909424
559	559	O	28.14	32.078	-16.569	2.0141119956970215
560	560	C	29.011	28.464	-16.993	1.5190696716308594
561	561	O	30.049	28.132	-17.552	1.3087354898452759
562	562	N	28.422	27.713	-16.073	1.5566856861114502
563	563	C	28.889	26.369	-15.747	1.4376929998397827
564	564	C	28.139	25.782	-14.497	1.6823170185089111
565	565	C	28.435	24.278	-14.274	1.4867000579833984
566	566	C	28.509	26.606	-13.259	1.576022744178772
567	567	C	27.499	26.518	-12.109	1.6797411441802979
568	568	C	28.784	25.474	-16.977	1.279349446296692
569	569	O	29.76	24.825	-17.311	1.1405433416366577
570	570	N	27.63	25.5	-17.663	1.2862637042999268
571	571	C	27.401	24.738	-18.901	1.325650930404663
572	572	C	25.98	24.956	-19.419	1.4785128831863403
573	573	C	28.416	25.074	-19.99	1.034812331199646
574	574	O	28.898	24.171	-20.671	1.0149327516555786
575	575	N	28.719	26.364	-20.157	1.1239733695983887
576	576	C	29.71	26.818	-21.142	0.9338905811309814
577	577	C	29.807	28.341	-21.147	1.2648396492004395
578	578	C	28.607	29.009	-21.787	1.7649413347244263
579	579	C	28.571	30.513	-21.606	2.4765915870666504
580	580	O	29.466	31.075	-20.945	2.9065024852752686
581	581	O	27.632	31.141	-22.145	3.101123332977295
582	582	C	31.09	26.181	-20.894	0.862472653388977
583	583	O	31.755	25.774	-21.82	0.8987558484077454
584	584	N	31.48	26.093	-19.631	1.0272151231765747
585	585	C	32.722	25.456	-19.21	0.8628992438316345
586	586	C	32.994	25.795	-17.741	0.9462363123893738
587	587	C	32.768	23.936	-19.457	0.8764790892601013
588	588	O	33.775	23.398	-19.924	0.8178709745407104
589	589	N	31.668	23.25	-19.152	0.807167112827301
590	590	C	31.536	21.827	-19.422	0.8915815353393555
591	591	C	30.199	21.264	-18.834	0.9241790771484375
592	592	C	30.022	19.747	-19.155	1.0821545124053955
593	593	C	30.119	21.527	-17.326	1.0365710258483887
594	594	C	28.779	21.236	-16.716	1.1902469396591187
595	595	C	31.671	21.562	-20.922	0.841896653175354
596	596	O	32.434	20.686	-21.326	0.8175774216651917
597	597	N	30.963	22.335	-21.741	0.9465009570121765
598	598	C	31.042	22.212	-23.21	1.0547852516174316
599	599	C	30.128	23.237	-23.951	1.0637445449829102
600	600	C	30.379	23.228	-25.492	1.1798471212387085
601	601	C	28.652	22.926	-23.683	1.3853662014007568
602	602	C	27.669	24.079	-24.032	1.3647795915603638
603	603	C	32.467	22.321	-23.722	1.0393742322921753
604	604	O	32.926	21.437	-24.454	1.02576744556427
605	605	N	33.152	23.398	-23.336	0.8210859298706055
606	606	C	34.542	23.641	-23.732	0.813755214214325
607	607	C	35.026	25.034	-23.221	1.1009612083435059
608	608	C	36.523	25.234	-23.427	1.1527620553970337
609	609	C	34.216	26.116	-23.893	0.9696946144104004
610	610	C	35.51	22.529	-23.314	0.8369646668434143
611	611	O	36.327	22.104	-24.112	0.9515161514282227
612	612	N	35.406	22.061	-22.079	0.8954907655715942
613	613	C	36.199	20.909	-21.593	0.8371959924697876
614	614	C	35.953	20.689	-20.091	1.0076402425765991
615	615	C	35.896	19.628	-22.378	0.9380989670753479
616	616	O	36.802	18.869	-22.684	1.0542972087860107
617	617	N	34.624	19.373	-22.681	0.8857870101928711
618	618	C	34.253	18.142	-23.412	0.8746310472488403
619	619	C	32.737	17.935	-23.431	0.9334248304367065
620	620	C	34.797	18.137	-24.843	1.0895897150039673
621	621	O	35.297	17.114	-25.295	1.3090015649795532
622	622	N	34.697	19.277	-25.541	1.1050890684127808
623	623	C	35.335	19.465	-26.866	1.0703827142715454
624	624	C	34.977	20.843	-27.538	1.2826170921325684
625	625	C	35.759	21.042	-28.835	1.2891525030136108
626	626	C	33.475	20.963	-27.819	1.26446533203125
627	627	C	36.88	19.322	-26.774	1.368644118309021
628	628	O	37.496	18.607	-27.563	1.3771957159042358
629	629	N	37.482	20.014	-25.804	1.1692873239517212
630	630	C	38.935	20.002	-25.606	1.0893280506134033
631	631	C	39.279	20.946	-24.451	1.3540080785751343
632	632	C	40.743	21.047	-24.167	1.6993488073349
633	633	C	41.538	21.926	-24.884	1.840409755706787
634	634	C	42.921	22.016	-24.616	2.4659719467163086
635	635	C	43.501	21.222	-23.619	2.1660239696502686
636	636	C	42.718	20.351	-22.893	1.8428806066513062
637	637	C	41.325	20.26	-23.18	1.7774847745895386
638	638	C	39.518	18.593	-25.332	1.3655775785446167
639	639	O	40.673	18.296	-25.683	1.3955142498016357
640	640	N	38.712	17.745	-24.692	1.4779068231582642
641	641	C	39.091	16.363	-24.38	1.627091646194458
642	642	C	38.012	15.723	-23.496	1.5776077508926392
643	643	O	36.849	15.381	-24.246	1.150988221168518
644	644	C	39.34	15.491	-25.619	1.499974250793457
645	645	O	40.066	14.496	-25.533	1.4713736772537231
646	646	N	38.723	15.866	-26.758	1.588404893875122
647	647	C	38.832	15.162	-28.048	1.4972364902496338
648	648	C	40.29	15.095	-28.531	1.6527827978134155
649	649	C	40.906	16.472	-28.726	1.8115875720977783
650	650	C	42.332	16.414	-29.196	2.0479049682617188
651	651	O	43.147	15.693	-28.645	2.1648201942443848
652	652	N	42.64	17.179	-30.233	2.083173990249634
653	653	C	38.164	13.777	-28.045	1.1365128755569458
654	654	O	38.465	12.937	-28.887	1.1324234008789062
655	655	N	37.248	13.554	-27.111	1.189152479171753
656	656	C	36.556	12.268	-26.951	1.1842224597930908
657	657	C	35.638	12.293	-25.718	1.0524721145629883
658	658	C	36.371	12.188	-24.373	1.1520767211914062
659	659	C	35.649	11.292	-23.352	1.1364729404449463
660	660	O	34.688	10.585	-23.711	1.1934095621109009
661	661	O	36.071	11.267	-22.189	0.9702853560447693
662	662	C	35.725	11.866	-28.158	0.9773339629173279
663	663	O	35.066	12.694	-28.765	0.9801228642463684
664	664	N	35.72	10.573	-28.461	1.0991278886795044
665	665	C	34.928	10.035	-29.544	1.0312901735305786
666	666	C	35.16	8.53	-29.658	1.608978271484375
667	667	C	34.396	7.913	-30.801	1.9085851907730103
668	668	O	34.71	8.279	-31.958	2.177184820175171
669	669	O	33.492	7.066	-30.549	2.1015543937683105
670	670	C	33.427	10.347	-29.389	1.0943424701690674
671	671	O	32.784	10.796	-30.342	1.0146390199661255
672	672	N	32.869	10.126	-28.205	1.1495656967163086
673	673	C	31.43	10.317	-28.021	1.0657305717468262
674	674	C	30.961	9.73	-26.681	1.600110411643982
675	675	S	31.124	10.858	-25.325	1.2601797580718994
676	676	C	31.016	11.792	-28.173	1.2297598123550415
677	677	O	29.841	12.089	-28.42	1.0830602645874023
678	678	N	31.991	12.696	-28.033	1.1312463283538818
679	679	C	31.811	14.092	-28.382	1.0466121435165405
680	680	C	32.941	14.929	-27.77	1.05564284324646
681	681	C	31.762	14.285	-29.903	0.9528805017471313
682	682	O	30.839	14.974	-30.405	0.9569171667098999
683	683	N	32.75	13.711	-30.616	1.05942964553833
684	684	C	32.822	13.744	-32.071	1.0778803825378418
685	685	C	34.201	13.201	-32.577	1.2770731449127197
686	686	C	34.171	12.852	-34.05	1.3214137554168701
687	687	C	35.271	14.295	-32.388	1.2812966108322144
688	688	C	36.666	13.79	-32.234	1.3205513954162598
689	689	C	31.61	13.049	-32.705	1.0471382141113281
690	690	O	31.08	13.526	-33.698	0.9647486805915833
691	691	N	31.15	11.948	-32.095	0.9488480687141418
692	692	C	30.008	11.189	-32.619	1.072421669960022
693	693	C	30.065	9.72	-32.145	1.2400093078613281
694	694	C	31.201	8.92	-32.768	1.5580835342407227
695	695	C	31.025	8.761	-34.293	1.5696057081222534
696	696	C	32.028	7.811	-34.909	2.123844623565674
697	697	N	33.428	8.304	-34.688	1.801407814025879
698	698	C	28.666	11.875	-32.299	1.198851466178894
699	699	O	27.63	11.557	-32.849	1.1952424049377441
700	700	N	28.709	12.869	-31.427	1.032873511314392
701	701	C	27.536	13.65	-31.085	1.0103890895843506
702	702	C	27.649	14.219	-29.668	1.105031967163086
703	703	C	27.248	14.752	-32.097	1.0338530540466309
704	704	O	26.187	15.379	-32.051	1.1099121570587158
705	705	N	28.175	14.991	-33.014	1.0593476295471191
706	706	C	27.955	15.974	-34.07	1.104086995124817
707	707	C	29.231	16.231	-34.885	1.1449512243270874
708	708	C	28.916	17.03	-36.162	1.2267146110534668
709	709	C	30.269	16.96	-34.029	1.010974407196045
710	710	C	26.807	15.533	-34.993	1.0927159786224365
711	711	O	26.724	14.372	-35.386	1.030308723449707
712	712	N	25.914	16.474	-35.297	1.100049614906311
713	713	C	24.812	16.243	-36.203	1.4342584609985352
714	714	C	23.449	16.436	-35.494	1.680373191833496
715	715	C	23.141	15.43	-34.381	1.7074588537216187
716	716	C	23.007	14.0	-34.895	1.7080962657928467
717	717	N	22.856	13.082	-33.769	2.1378164291381836
718	718	C	23.825	12.317	-33.266	2.163731813430786
719	719	N	25.038	12.351	-33.797	1.2742187976837158
720	720	N	23.574	11.513	-32.23	2.2476725578308105
721	721	C	24.94	17.199	-37.386	1.5985000133514404
722	722	O	25.119	18.4	-37.205	1.808222770690918
723	723	N	24.846	16.66	-38.592	1.7854716777801514
724	724	C	25.049	17.449	-39.795	1.8103787899017334
725	725	C	26.516	17.725	-40.084	1.581227421760559
726	726	O	27.397	17.335	-39.318	1.5413731336593628
727	727	N	26.766	18.388	-41.211	1.7045118808746338
728	728	C	28.113	18.751	-41.645	1.4499062299728394
729	729	C	28.165	18.916	-43.173	1.5413801670074463
730	730	C	28.224	17.574	-43.905	1.7852307558059692
731	731	O	28.476	16.53	-43.243	1.5498225688934326
732	732	O	28.023	17.556	-45.146	2.4646120071411133
733	733	C	28.588	20.023	-40.949	1.3850120306015015
734	734	O	27.782	20.865	-40.553	1.587794303894043
735	735	N	29.902	20.142	-40.795	1.4092096090316772
736	736	C	30.506	21.331	-40.188	1.5154929161071777
737	737	C	31.439	20.937	-39.032	1.5970017910003662
738	738	C	30.818	20.136	-37.877	1.5002440214157104
739	739	C	31.869	19.758	-36.847	1.3168344497680664
740	740	C	29.674	20.91	-37.221	1.4940505027770996
741	741	C	31.217	22.207	-41.237	1.4441214799880981
742	742	O	32.148	21.768	-41.919	1.5555769205093384
743	743	N	30.74	23.444	-41.374	1.6861119270324707
744	744	C	31.215	24.36	-42.413	1.7271223068237305
745	745	C	30.272	24.322	-43.627	2.0284976959228516
746	746	C	30.365	23.011	-44.413	2.0283353328704834
747	747	O	31.429	22.652	-44.933	2.1883389949798584
748	748	N	29.243	22.307	-44.522	2.0583205223083496
749	749	C	31.355	25.811	-41.928	1.4755903482437134
750	750	O	31.184	26.739	-42.727	1.6752804517745972
751	751	N	31.654	25.99	-40.633	1.4227614402770996
752	752	C	31.813	27.317	-40.017	1.6265604496002197
753	753	C	31.969	27.229	-38.484	1.7437796592712402
754	754	C	30.717	26.787	-37.763	1.8123701810836792
755	755	C	30.638	25.508	-37.189	1.509910225868225
756	756	C	29.48	25.098	-36.517	1.5776612758636475
757	757	C	28.39	25.961	-36.41	1.9803630113601685
758	758	C	28.453	27.236	-36.976	2.2206575870513916
759	759	C	29.615	27.647	-37.648	2.075181484222412
760	760	C	32.985	28.099	-40.621	1.5406705141067505
761	761	O	34.016	27.544	-40.971	1.2596617937088013
762	762	N	32.815	29.402	-40.734	1.7315566539764404
763	763	C	33.827	30.281	-41.275	1.680205225944519
764	764	C	33.415	30.657	-42.715	1.5422178506851196
765	765	C	33.405	32.139	-42.946	1.8642956018447876
766	766	C	34.26	29.882	-43.738	1.6094948053359985
767	767	C	33.969	31.474	-40.304	1.5983538627624512
768	768	O	33.147	31.634	-39.405	1.5757840871810913
769	769	N	35.019	32.281	-40.431	1.7799992561340332
770	770	C	35.104	33.5	-39.619	1.790352463722229
771	771	C	36.417	33.548	-38.825	1.9706660509109497
772	772	C	37.651	33.599	-39.71	1.8690359592437744
773	773	O	38.708	33.12	-39.316	1.9764820337295532
774	774	N	37.536	34.195	-40.891	2.0119469165802
775	775	C	34.855	34.791	-40.412	1.8831368684768677
776	776	O	34.565	34.742	-41.619	1.7866708040237427
777	777	N	34.971	35.936	-39.726	2.1419641971588135
778	778	C	34.778	37.275	-40.329	2.02725887298584
779	779	C	35.154	38.368	-39.309	2.5597076416015625
780	780	C	35.137	39.808	-39.824	3.045396327972412
781	781	C	35.119	40.813	-38.669	3.7915940284729004
782	782	N	35.372	42.173	-39.147	4.376711368560791
783	783	C	35.212	43.291	-38.432	5.538754940032959
784	784	N	34.78	43.251	-37.173	5.242867469787598
785	785	N	35.491	44.463	-38.983	5.692068576812744
786	786	C	35.554	37.441	-41.644	2.5408058166503906
787	787	O	34.991	37.878	-42.656	2.3134946823120117
788	788	N	36.833	37.059	-41.619	2.0090832710266113
789	789	C	37.733	37.087	-42.782	2.5368940830230713
790	790	C	39.184	37.099	-42.313	2.863881826400757
791	791	C	37.525	35.953	-43.803	2.3926706314086914
792	792	O	38.302	35.834	-44.758	2.324144124984741
793	793	N	36.503	35.117	-43.583	2.295330286026001
794	794	C	36.066	34.07	-44.533	2.2806975841522217
795	795	C	35.834	34.65	-45.946	2.4483227729797363
796	796	C	35.025	33.719	-46.851	3.119513988494873
797	797	O	34.099	33.032	-46.41	2.6178297996520996
798	798	N	35.377	33.7	-48.125	3.7654783725738525
799	799	C	36.992	32.848	-44.543	1.992167353630066
800	800	O	37.088	32.101	-45.516	1.9198932647705078
801	801	N	37.662	32.653	-43.424	1.997962236404419
802	802	C	38.574	31.539	-43.259	1.9106496572494507
803	803	C	39.823	31.999	-42.501	2.1532764434814453
804	804	C	40.496	33.214	-43.17	2.47780442237854
805	805	C	41.953	33.34	-42.795	3.7907280921936035
806	806	O	42.294	33.478	-41.614	4.290459632873535
807	807	N	42.825	33.277	-43.793	4.283726215362549
808	808	C	37.859	30.413	-42.543	1.571358561515808
809	809	O	37.235	30.626	-41.508	1.5382243394851685
810	810	N	37.92	29.226	-43.133	1.6408227682113647
811	811	C	37.341	28.025	-42.55	1.4891294240951538
812	812	C	37.621	26.831	-43.471	1.3878036737442017
813	813	C	37.173	25.507	-42.909	1.7073233127593994
814	814	C	37.185	24.344	-43.919	1.949275255203247
815	815	N	36.589	23.168	-43.281	2.3950448036193848
816	816	C	35.305	22.813	-43.382	2.6580467224121094
817	817	N	34.472	23.522	-44.138	2.2914063930511475
818	818	N	34.859	21.734	-42.737	2.3583853244781494
819	819	C	37.941	27.795	-41.156	1.4049655199050903
820	820	O	39.158	27.682	-41.033	1.3678265810012817
821	821	N	37.109	27.762	-40.111	1.2827693223953247
822	822	C	37.62	27.491	-38.771	1.264017105102539
823	823	C	36.507	27.485	-37.706	1.2397252321243286
824	824	C	35.52	28.644	-37.563	1.6610289812088013
825	825	C	34.64	28.465	-36.331	1.6172207593917847
826	826	C	36.231	29.983	-37.52	1.864503026008606
827	827	C	38.327	26.13	-38.791	1.4665725231170654
828	828	O	37.927	25.217	-39.528	1.351691722869873
829	829	N	39.393	26.0	-38.005	1.4594870805740356
830	830	C	40.027	24.699	-37.838	1.5684378147125244
831	831	C	41.422	24.797	-37.154	1.4976210594177246
832	832	C	41.376	25.137	-35.654	1.7955868244171143
833	833	O	40.351	25.025	-34.971	1.4626067876815796
834	834	N	42.531	25.532	-35.132	2.480250120162964
835	835	C	39.062	23.68	-37.199	1.3197141885757446
836	836	O	38.051	24.074	-36.619	1.1756916046142578
837	837	N	39.325	22.378	-37.376	1.3528988361358643
838	838	C	40.439	21.822	-38.174	1.4430426359176636
839	839	C	40.115	20.354	-38.256	1.5743672847747803
840	840	C	39.374	20.073	-36.998	1.5314018726348877
841	841	C	38.489	21.306	-36.827	1.158473014831543
842	842	C	38.03	21.452	-35.362	1.1055513620376587
843	843	O	36.844	21.25	-35.072	1.0630165338516235
844	844	N	38.938	21.798	-34.454	1.1684752702713013
845	845	C	38.573	21.963	-33.044	1.1576186418533325
846	846	C	39.832	22.116	-32.159	1.431430697441101
847	847	C	37.575	23.1	-32.781	1.1742061376571655
848	848	O	36.673	22.96	-31.939	1.120880365371704
849	849	N	37.743	24.212	-33.483	1.0327767133712769
850	850	C	36.804	25.342	-33.406	1.0834170579910278
851	851	C	37.483	26.636	-33.864	1.2959926128387451
852	852	C	38.458	27.164	-32.859	1.6530243158340454
853	853	N	39.711	26.614	-32.671	1.987174391746521
854	854	C	40.338	27.277	-31.714	2.0405631065368652
855	855	N	39.529	28.221	-31.255	2.3399295806884766
856	856	C	38.348	28.17	-31.956	1.9140722751617432
857	857	C	35.51	25.078	-34.165	1.1100308895111084
858	858	O	34.466	25.587	-33.8	1.1904507875442505
859	859	N	35.608	24.283	-35.217	1.3130391836166382
860	860	C	34.467	23.712	-35.94	1.1883838176727295
861	861	C	35.053	22.746	-36.985	1.0902680158615112
862	862	C	34.4	22.595	-38.32	1.1898311376571655
863	863	C	34.134	23.881	-39.054	1.0788477659225464
864	864	O	32.987	24.307	-39.137	1.1173425912857056
865	865	N	35.176	24.486	-39.632	1.2352505922317505
866	866	C	33.551	22.973	-34.938	1.276188611984253
867	867	O	32.367	23.27	-34.843	1.3554515838623047
868	868	N	34.134	22.047	-34.166	1.2161915302276611
869	869	C	33.444	21.324	-33.076	1.0910353660583496
870	870	C	34.364	20.255	-32.466	0.9781286716461182
871	871	C	34.764	19.139	-33.439	1.351121425628662
872	872	C	35.976	18.335	-32.918	1.4523603916168213
873	873	C	33.55	18.247	-33.779	1.6483025550842285
874	874	C	32.955	22.243	-31.952	1.0804097652435303
875	875	O	31.826	22.09	-31.488	1.1627140045166016
876	876	N	33.83	23.153	-31.512	1.3246043920516968
877	877	C	33.499	24.163	-30.507	1.3154855966567993
878	878	C	34.675	25.123	-30.289	1.0730499029159546
879	879	C	34.639	26.078	-29.094	1.451934814453125
880	880	C	34.703	25.341	-27.754	1.1772141456604004
881	881	C	35.784	27.023	-29.203	1.7353402376174927
882	882	C	32.245	24.976	-30.853	1.1934036016464233
883	883	O	31.29	25.013	-30.067	1.339477300643921
884	884	N	32.256	25.645	-32.008	1.1750915050506592
885	885	C	31.117	26.464	-32.4	1.3398070335388184
886	886	C	31.376	27.299	-33.659	1.3629666566848755
887	887	C	32.474	28.404	-33.56	1.8390949964523315
888	888	C	32.607	29.153	-32.189	2.0205929279327393
889	889	N	34.019	29.442	-31.86	2.240344524383545
890	890	C	34.46	30.07	-30.761	2.5287423133850098
891	891	N	33.623	30.495	-29.823	2.4974212646484375
892	892	N	35.766	30.28	-30.592	3.3499507904052734
893	893	C	29.86	25.608	-32.56	1.4264684915542603
894	894	O	28.781	26.041	-32.179	1.8017820119857788
895	895	N	30.0	24.397	-33.106	1.4679663181304932
896	896	C	28.855	23.524	-33.256	1.5667335987091064
897	897	C	29.238	22.173	-33.872	1.3942949771881104
898	898	C	28.094	21.203	-33.939	1.6415295600891113
899	899	N	27.096	21.289	-34.889	1.8984920978546143
900	900	C	26.222	20.315	-34.704	1.727054476737976
901	901	N	26.611	19.602	-33.66	1.1534861326217651
902	902	C	27.787	20.134	-33.169	1.3353198766708374
903	903	C	28.175	23.327	-31.894	1.5910637378692627
904	904	O	26.971	23.545	-31.765	1.5811985731124878
905	905	N	28.958	22.972	-30.878	1.4850162267684937
906	906	C	28.394	22.684	-29.559	1.4709925651550293
907	907	C	29.261	21.668	-28.812	1.317177414894104
908	908	C	29.231	20.302	-29.427	1.3847004175186157
909	909	C	28.021	19.574	-29.486	1.3855597972869873
910	910	C	27.97	18.314	-30.056	1.1405423879623413
911	911	C	29.155	17.745	-30.605	1.0493409633636475
912	912	C	30.357	18.468	-30.569	1.3415231704711914
913	913	C	30.383	19.739	-29.965	1.2111146450042725
914	914	C	28.046	23.929	-28.731	1.6316202878952026
915	915	O	27.189	23.875	-27.871	1.4975230693817139
916	916	N	28.691	25.057	-29.04	1.6299036741256714
917	917	C	28.316	26.353	-28.476	1.5503886938095093
918	918	C	29.395	27.4	-28.724	1.6323676109313965
919	919	C	30.531	27.306	-27.69	1.360616683959961
920	920	C	31.679	28.234	-27.997	1.3639791011810303
921	921	O	31.762	28.782	-29.09	1.5677436590194702
922	922	N	32.57	28.423	-27.029	1.5655401945114136
923	923	C	26.934	26.813	-28.925	1.9075607061386108
924	924	O	26.223	27.399	-28.12	2.0737171173095703
925	925	N	26.528	26.494	-30.162	1.7731837034225464
926	926	C	25.142	26.739	-30.603	1.8858627080917358
927	927	C	24.983	26.655	-32.14	2.1229965686798096
928	928	C	25.813	27.704	-32.903	2.262464761734009
929	929	C	25.401	27.909	-34.364	2.8687682151794434
930	930	C	26.117	29.152	-34.913	3.2017014026641846
931	931	N	25.782	29.513	-36.329	3.00363826751709
932	932	C	24.114	25.822	-29.905	1.7422631978988647
933	933	O	23.029	26.285	-29.495	1.9108953475952148
934	934	N	24.44	24.539	-29.78	1.6097127199172974
935	935	C	23.533	23.58	-29.155	1.6610785722732544
936	936	C	22.4	23.16	-30.119	1.9875808954238892
937	937	C	21.496	22.044	-29.536	2.134866714477539
938	938	O	20.945	22.224	-28.422	2.0733282566070557
939	939	O	21.344	20.987	-30.206	1.999762773513794
940	940	C	24.28	22.357	-28.62	1.6318049430847168
941	941	O	24.976	21.649	-29.36	1.5292774438858032
942	942	N	24.125	22.122	-27.32	1.5724643468856812
943	943	C	24.818	21.037	-26.645	1.556178331375122
944	944	C	25.668	21.599	-25.523	1.5329835414886475
945	945	C	23.96	19.87	-26.145	1.3577461242675781
946	946	O	24.488	19.03	-25.378	1.1095702648162842
947	947	N	22.691	19.779	-26.585	1.4810943603515625
948	948	C	21.742	18.689	-26.217	1.4435876607894897
949	949	C	20.371	18.874	-26.875	1.7018340826034546
950	950	C	19.531	19.967	-26.291	1.9189996719360352
951	951	C	18.276	20.175	-27.156	2.9649081230163574
952	952	C	17.658	21.57	-26.901	3.2368686199188232
953	953	N	16.692	21.975	-27.987	3.3096938133239746
954	954	C	22.191	17.276	-26.526	1.209864616394043
955	955	O	22.087	16.413	-25.659	1.33791184425354
956	956	N	22.654	17.043	-27.761	1.3559566736221313
957	957	C	23.079	15.707	-28.183	1.2238727807998657
958	958	C	23.278	15.593	-29.728	1.3752368688583374
959	959	C	23.64	14.169	-30.129	1.35259211063385
960	960	C	22.026	16.031	-30.447	1.656699538230896
961	961	C	24.327	15.306	-27.408	1.2490421533584595
962	962	O	24.445	14.151	-26.968	1.0781170129776
963	963	N	25.228	16.27	-27.203	1.2412114143371582
964	964	C	26.47	16.029	-26.491	1.2382850646972656
965	965	C	27.355	17.284	-26.54	1.144721269607544
966	966	C	28.698	17.335	-25.788	1.2963565587997437
967	967	C	29.714	16.292	-26.272	1.301643967628479
968	968	C	29.301	18.716	-25.861	1.4121556282043457
969	969	C	26.221	15.634	-25.038	1.1394777297973633
970	970	O	26.803	14.665	-24.554	0.9306604862213135
971	971	N	25.386	16.416	-24.35	0.9965816140174866
972	972	C	25.072	16.215	-22.948	0.9855956435203552
973	973	C	24.302	17.424	-22.372	1.0976762771606445
974	974	C	25.186	18.61	-21.966	1.5582202672958374
975	975	C	26.531	18.664	-22.307	1.391591191291809
976	976	C	27.333	19.74	-21.958	1.5932211875915527
977	977	C	26.8	20.806	-21.285	1.6525760889053345
978	978	C	25.447	20.791	-20.941	1.9434221982955933
979	979	C	24.639	19.701	-21.302	1.5716949701309204
980	980	C	24.27	14.927	-22.727	1.0495959520339966
981	981	O	24.607	14.16	-21.843	1.210183024406433
982	982	N	23.24	14.694	-23.545	1.0554685592651367
983	983	C	22.379	13.508	-23.457	1.336201548576355
984	984	C	21.108	13.676	-24.326	1.7825850248336792
985	985	C	20.183	14.825	-23.916	2.211664915084839
986	986	C	19.493	14.638	-22.559	2.5826361179351807
987	987	O	19.925	13.841	-21.725	2.324036121368408
988	988	N	18.419	15.397	-22.335	3.1685681343078613
989	989	C	23.084	12.169	-23.771	1.389418363571167
990	990	O	22.659	11.125	-23.307	1.542724609375
991	991	N	24.17	12.21	-24.531	1.1962854862213135
992	992	C	24.872	11.006	-24.958	1.6422678232192993
993	993	C	25.032	10.974	-26.496	1.9595556259155273
994	994	C	23.72	10.673	-27.209	2.1772727966308594
995	995	O	23.28	9.533	-27.269	2.5561957359313965
996	996	N	23.088	11.703	-27.735	1.8669413328170776
997	997	C	26.213	10.8	-24.295	1.3602122068405151
998	998	O	26.856	9.772	-24.513	1.3832736015319824
999	999	N	26.606	11.74	-23.448	1.4235090017318726
1000	1000	C	27.908	11.699	-22.745	1.088216781616211
1001	1001	C	28.184	13.06	-22.066	1.1056593656539917
1002	1002	C	29.534	13.158	-21.367	1.2167218923568726
1003	1003	C	29.786	12.971	-20.04	1.1600481271743774
1004	1004	N	31.129	13.124	-19.779	1.056041955947876
1005	1005	C	31.78	13.406	-20.95	1.0959621667861938
1006	1006	C	33.141	13.677	-21.188	1.0272849798202515
1007	1007	C	33.515	13.972	-22.478	1.0982595682144165
1008	1008	C	32.565	13.992	-23.531	1.20458984375
1009	1009	C	31.205	13.729	-23.288	1.2076090574264526
1010	1010	C	30.8	13.453	-21.976	1.2922322750091553
1011	1011	C	28.112	10.54	-21.757	1.3471676111221313
1012	1012	O	29.253	10.071	-21.571	1.2421625852584839
1013	1013	N	27.057	10.056	-21.115	1.3280586004257202
1014	1014	C	27.269	9.021	-20.083	1.52262282371521
1015	1015	C	26.923	9.581	-18.715	1.719577670097351
1016	1016	O	27.192	10.758	-18.436	1.1572996377944946
1017	1017	N	26.284	8.751	-17.889	2.5561506748199463
1018	1018	C	25.818	9.147	-16.578	2.5003371238708496
1019	1019	C	24.237	9.164	-16.503	2.9056994915008545
1020	1020	C	23.649	7.766	-16.361	3.7789905071258545
1021	1021	C	23.72	10.086	-15.389	3.064580202102661
1022	1022	C	23.706	11.556	-15.79	2.592031240463257
1023	1023	C	26.458	8.155	-15.621	2.5752267837524414
1024	1024	O	26.781	7.044	-16.013	2.708444833755493
1025	1025	N	26.683	8.553	-14.378	2.242377758026123
1026	1026	C	27.397	7.691	-13.451	1.7759093046188354
1027	1027	C	28.909	8.005	-13.455	1.6758397817611694
1028	1028	C	29.322	9.401	-12.931	1.5500470399856567
1029	1029	C	30.841	9.593	-12.871	1.5984258651733398
1030	1030	O	31.592	8.596	-12.982	1.862571120262146
1031	1031	O	31.303	10.728	-12.689	1.2655091285705566
1032	1032	C	26.827	7.884	-12.057	2.0806877613067627
1033	1033	O	26.298	8.943	-11.755	1.6751618385314941
1034	1034	N	26.937	6.859	-11.22	2.263594627380371
1035	1035	C	26.636	7.037	-9.814	1.8658478260040283
1036	1036	C	26.42	5.688	-9.121	2.446910858154297
1037	1037	C	25.586	5.793	-7.881	2.4422852993011475
1038	1038	N	26.069	5.479	-6.623	2.657180070877075
1039	1039	C	25.122	5.697	-5.727	3.034187078475952
1040	1040	N	24.054	6.168	-6.351	3.2357749938964844
1041	1041	C	24.32	6.241	-7.697	2.766913652420044
1042	1042	C	27.767	7.838	-9.144	1.8448429107666016
1043	1043	O	28.94	7.782	-9.559	1.7648656368255615
1044	1044	N	27.423	8.618	-8.132	1.7480335235595703
1045	1045	C	28.448	9.403	-7.44	1.7375935316085815
1046	1046	C	28.4	10.945	-7.822	1.4765117168426514
1047	1047	C	28.36	11.131	-9.313	1.5207430124282837
1048	1048	C	27.22	11.666	-7.174	1.7015604972839355
1049	1049	C	27.215	13.162	-7.375	1.3608450889587402
1050	1050	C	28.381	9.208	-5.937	1.6416386365890503
1051	1051	O	27.341	8.876	-5.395	1.7060219049453735
1052	1052	N	29.506	9.41	-5.269	1.7252161502838135
1053	1053	C	29.57	9.458	-3.811	1.8273221254348755
1054	1054	C	30.984	9.101	-3.357	2.0880744457244873
1055	1055	C	31.449	7.732	-3.876	2.5429062843322754
1056	1056	O	30.664	6.746	-3.86	2.8231377601623535
1057	1057	O	32.617	7.641	-4.302	3.1440861225128174
1058	1058	C	29.193	10.845	-3.264	1.9412771463394165
1059	1059	O	29.396	11.863	-3.913	1.6366320848464966
1060	1060	N	28.616	10.872	-2.073	1.712073802947998
1061	1061	C	28.41	12.114	-1.357	2.147460699081421
1062	1062	C	27.498	11.878	-0.155	2.0591208934783936
1063	1063	C	26.107	11.425	-0.555	2.4895167350769043
1064	1064	O	25.486	11.995	-1.468	2.192795515060425
1065	1065	N	25.598	10.397	0.136	3.0284173488616943
1066	1066	C	29.751	12.683	-0.903	2.073049306869507
1067	1067	O	30.413	12.11	-0.036	1.9522348642349243
1068	1068	N	30.161	13.779	-1.535	1.9081367254257202
1069	1069	C	31.32	14.556	-1.101	2.0313878059387207
1070	1070	C	32.418	14.572	-2.196	2.1830973625183105
1071	1071	C	33.621	15.37	-1.74	2.2204902172088623
1072	1072	C	32.816	13.127	-2.554	2.169752597808838
1073	1073	C	30.848	15.978	-0.779	2.0271644592285156
1074	1074	O	30.251	16.622	-1.639	2.1416239738464355
1075	1075	N	31.088	16.452	0.451	2.1804938316345215
1076	1076	C	30.699	17.815	0.846	2.369856595993042
1077	1077	C	30.871	18.047	2.353	2.8602945804595947
1078	1078	C	31.466	18.877	0.071	2.447571277618408
1079	1079	O	32.657	18.724	-0.155	2.275043487548828
1080	1080	N	30.783	19.943	-0.342	2.539426326751709
1081	1081	C	31.402	21.007	-1.139	3.2051150798797607
1082	1082	C	31.266	20.849	-2.641	2.882601737976074
1083	1083	O	31.81	21.635	-3.395	3.116508960723877
1084	1084	N	30.504	19.844	-3.079	2.6469879150390625
1085	1085	C	30.479	19.418	-4.475	2.72953462600708
1086	1086	C	31.612	18.422	-4.661	2.7129483222961426
1087	1087	C	29.152	18.715	-4.753	2.228752851486206
1088	1088	O	28.575	18.079	-3.85	2.070909023284912
1089	1089	N	28.671	18.84	-5.989	1.89044189453125
1090	1090	C	27.446	18.159	-6.436	1.701928734779358
1091	1091	C	26.129	19.057	-6.389	1.6062973737716675
1092	1092	C	25.667	19.32	-4.974	1.63204824924469
1093	1093	C	26.293	20.405	-7.139	1.5906624794006348
1094	1094	C	27.621	17.605	-7.849	1.3681460618972778
1095	1095	O	28.436	18.099	-8.633	1.25173819065094
1096	1096	N	26.837	16.583	-8.174	1.406711459159851
1097	1097	C	26.661	16.169	-9.564	1.4569001197814941
1098	1098	C	25.731	17.096	-10.366	1.2850964069366455
1099	1099	O	25.023	17.917	-9.803	1.1827143430709839
1100	1100	N	25.746	16.937	-11.686	1.4196971654891968
1101	1101	C	24.947	17.731	-12.581	1.4097602367401123
1102	1102	C	25.767	18.971	-13.157	1.5859836339950562
1103	1103	C	26.906	18.526	-14.079	1.6928352117538452
1104	1104	C	24.903	19.884	-13.892	1.9306640625
1105	1105	C	24.402	16.803	-13.675	1.2099424600601196
1106	1106	O	25.117	15.975	-14.245	1.4997707605361938
1107	1107	N	23.113	16.938	-13.952	1.1346008777618408
1108	1108	C	22.451	16.147	-14.993	1.4185256958007812
1109	1109	C	20.978	15.896	-14.611	1.6352139711380005
1110	1110	C	20.64	15.224	-13.271	2.007232666015625
1111	1111	C	19.137	15.006	-13.119	2.286458730697632
1112	1112	C	21.359	13.932	-13.071	2.0349912643432617
1113	1113	C	22.547	16.908	-16.326	1.358445644378662
1114	1114	O	22.865	18.083	-16.323	1.5953971147537231
1115	1115	N	22.308	16.229	-17.47	1.5488494634628296
1116	1116	C	22.139	14.772	-17.616	1.501359224319458
1117	1117	C	22.268	14.552	-19.122	1.8585057258605957
1118	1118	C	21.839	15.803	-19.74	1.4835458993911743
1119	1119	C	22.309	16.897	-18.783	1.3672258853912354
1120	1120	C	21.445	18.147	-18.919	1.7351665496826172
1121	1121	O	21.848	19.088	-19.645	1.9120932817459106
1122	1122	N	20.288	18.182	-18.246	1.8951321840286255
1123	1123	C	19.484	19.423	-18.181	1.984653115272522
1124	1124	C	17.987	19.137	-17.935	2.2789294719696045
1125	1125	C	17.711	18.432	-16.596	2.7381887435913086
1126	1126	O	18.616	18.35	-15.739	2.1541972160339355
1127	1127	O	16.564	17.962	-16.383	3.1566877365112305
1128	1128	C	20.026	20.476	-17.185	2.3043456077575684
1129	1129	O	19.377	21.498	-16.948	2.3458006381988525
1130	1130	N	21.206	20.21	-16.61	2.2248780727386475
1131	1131	C	21.905	21.152	-15.71	2.0051450729370117
1132	1132	C	22.058	22.557	-16.331	2.32509446144104
1133	1133	C	21.32	21.226	-14.313	2.2284979820251465
1134	1134	O	21.736	22.059	-13.507	2.1315345764160156
1135	1135	N	20.388	20.32	-14.021	2.1523637771606445
1136	1136	C	19.83	20.146	-12.684	2.2027759552001953
1137	1137	C	18.559	19.255	-12.705	2.6971282958984375
1138	1138	C	18.066	18.937	-11.284	2.583270311355591
1139	1139	O	17.5	19.937	-13.395	3.0539472103118896
1140	1140	C	20.882	19.52	-11.783	2.030250072479248
1141	1141	O	21.5	18.51	-12.16	1.650150179862976
1142	1142	N	21.109	20.12	-10.592	1.9324287176132202
1143	1143	C	20.505	21.34	-10.031	1.875807762145996
1144	1144	C	20.96	21.302	-8.583	2.1294026374816895
1145	1145	C	22.21	20.588	-8.551	1.9586807489395142
1146	1146	C	22.089	19.534	-9.669	1.6740540266036987
1147	1147	C	21.549	18.221	-9.098	1.8017027378082275
1148	1148	O	20.345	18.033	-8.949	1.7762082815170288
1149	1149	N	22.455	17.313	-8.793	1.6974018812179565
1150	1150	C	22.073	16.051	-8.215	1.6238895654678345
1151	1151	C	21.885	14.999	-9.301	1.389696478843689
1152	1152	O	21.558	13.741	-8.711	1.6445887088775635
1153	1153	C	23.142	15.585	-7.255	1.626785397529602
1154	1154	O	24.333	15.726	-7.51	1.3597493171691895
1155	1155	N	22.695	15.018	-6.149	1.6992748975753784
1156	1156	C	23.597	14.451	-5.161	1.8275870084762573
1157	1157	C	23.171	14.821	-3.704	2.060941219329834
1158	1158	C	23.366	16.34	-3.446	2.173685312271118
1159	1159	O	21.791	14.497	-3.513	2.2566657066345215
1160	1160	C	23.718	12.925	-5.361	1.777576208114624
1161	1161	O	24.416	12.246	-4.615	1.6869419813156128
1162	1162	N	23.057	12.397	-6.388	1.6351828575134277
1163	1163	C	22.982	10.945	-6.598	1.717609167098999
1164	1164	C	21.524	10.456	-6.513	1.9816851615905762
1165	1165	C	20.831	10.674	-5.152	2.705355167388916
1166	1166	C	19.477	11.392	-5.276	3.1731019020080566
1167	1167	O	18.438	10.76	-5.008	3.5864741802215576
1168	1168	O	19.441	12.599	-5.641	2.7399816513061523
1169	1169	C	23.616	10.535	-7.934	1.7511417865753174
1170	1170	O	24.293	9.534	-8.021	1.8112026453018188
1171	1171	N	23.414	11.334	-8.971	1.7605676651000977
1172	1172	C	23.895	10.993	-10.3	1.8246285915374756
1173	1173	C	22.729	10.564	-11.227	2.031548261642456
1174	1174	C	24.575	12.199	-10.916	1.872786283493042
1175	1175	O	24.3	13.376	-10.55	1.4807320833206177
1176	1176	N	25.43	11.929	-11.891	1.9502315521240234
1177	1177	C	26.072	13.028	-12.627	1.7133653163909912
1178	1178	C	27.291	13.535	-11.84	1.4054163694381714
1179	1179	O	27.784	14.746	-12.377	1.2856699228286743
1180	1180	C	26.509	12.576	-14.024	1.4689136743545532
1181	1181	O	26.803	11.396	-14.234	1.4441032409667969
1182	1182	N	26.581	13.518	-14.969	1.6872737407684326
1183	1183	C	27.294	13.281	-16.212	1.5298665761947632
1184	1184	C	27.395	14.576	-17.035	1.7330610752105713
1185	1185	C	28.676	12.781	-15.867	1.2939097881317139
1186	1186	O	29.338	13.335	-14.995	1.1870503425598145
1187	1187	N	29.102	11.717	-16.541	0.9780922532081604
1188	1188	C	30.38	11.052	-16.273	1.145276427268982
1189	1189	C	30.63	10.005	-17.344	1.1450941562652588
1190	1190	C	32.003	9.337	-17.254	1.5034444332122803
1191	1191	C	32.373	8.494	-18.498	1.62858247756958
1192	1192	N	31.927	9.009	-19.813	1.5675451755523682
1193	1193	C	32.68	9.734	-20.648	1.4810434579849243
1194	1194	N	33.921	10.119	-20.292	1.4027338027954102
1195	1195	N	32.181	10.089	-21.83	1.4107139110565186
1196	1196	C	31.621	11.984	-16.096	1.071307897567749
1197	1197	O	32.01	12.709	-17.012	0.9762237071990967
1198	1198	N	32.221	11.942	-14.899	1.2337262630462646
1199	1199	C	33.429	12.703	-14.578	1.0428639650344849
1200	1200	C	33.226	14.205	-14.333	0.9993155598640442
1201	1201	O	34.21	14.931	-14.151	1.092524766921997
1202	1202	N	31.964	14.675	-14.355	1.2002683877944946
1203	1203	C	31.645	16.097	-14.197	1.1132879257202148
1204	1204	C	30.602	16.635	-15.259	1.2147278785705566
1205	1205	C	30.433	18.171	-15.129	1.1817009449005127
1206	1206	C	30.87	16.165	-16.718	1.0307869911193848
1207	1207	C	32.254	16.479	-17.326	1.0814145803451538
1208	1208	C	31.087	16.39	-12.8	1.084802269935608
1209	1209	O	30.163	15.703	-12.334	1.114535927772522
1210	1210	N	31.657	17.401	-12.128	1.011788010597229
1211	1211	C	31.158	17.854	-10.825	1.0123720169067383
1212	1212	C	32.041	17.347	-9.667	1.0390006303787231
1213	1213	C	32.242	15.837	-9.578	1.3117202520370483
1214	1214	C	30.94	15.106	-9.17	1.1438175439834595
1215	1215	N	31.198	13.695	-8.923	1.3461833000183105
1216	1216	C	31.224	12.743	-9.866	1.4037481546401978
1217	1217	N	30.991	13.014	-11.161	1.3001766204833984
1218	1218	N	31.452	11.491	-9.507	1.5063601732254028
1219	1219	C	31.081	19.369	-10.792	0.8752459287643433
1220	1220	O	31.858	20.053	-11.462	0.9122946858406067
1221	1221	N	30.163	19.894	-9.992	1.0975642204284668
1222	1222	C	30.056	21.335	-9.776	1.1732549667358398
1223	1223	C	28.637	21.841	-10.12	1.412402629852295
1224	1224	C	28.491	23.277	-9.739	1.6900039911270142
1225	1225	C	28.341	21.649	-11.59	1.4995611906051636
1226	1226	C	30.431	21.686	-8.33	1.4708192348480225
1227	1227	O	29.897	21.106	-7.379	1.5819013118743896
1228	1228	N	31.353	22.635	-8.168	1.3223167657852173
1229	1229	C	31.759	23.081	-6.858	2.326573371887207
1230	1230	C	33.078	23.835	-6.956	1.9264564514160156
1231	1231	O	33.419	24.393	-5.699	3.8388755321502686
1232	1232	C	30.67	23.933	-6.189	2.92517352104187
1233	1233	O	30.019	24.767	-6.836	3.0072455406188965
1234	1234	N	30.448	23.692	-4.903	3.2330360412597656
1235	1235	C	29.583	24.554	-4.094	4.108000755310059
1236	1236	C	28.838	23.725	-3.047	3.939204454421997
1237	1237	C	27.735	22.854	-3.618	4.42514181137085
1238	1238	C	27.113	22.055	-2.499	3.808526039123535
1239	1239	C	25.586	22.137	-2.501	4.230269432067871
1240	1240	N	25.001	21.133	-1.548	4.202219486236572
1241	1241	C	30.357	25.666	-3.391	4.663090705871582
1242	1242	O	29.775	26.46	-2.686	4.505913734436035
1243	1243	N	31.67	25.718	-3.556	4.351500511169434
1244	1244	C	32.448	26.793	-2.918	4.719284534454346
1245	1245	C	33.9302886	26.4523913	-2.8065076	5.269485950469971
1246	1246	C	32.325	28.052	-3.738	4.618438243865967
1247	1247	O	32.588	27.979	-4.96	4.338470458984375
1248	1248	O	31.982	29.121	-3.192	4.882640838623047
