# Supplementary material for: MISATO: machine learning dataset of protein–ligand complexes for structure-based drug discovery
Source: Nat Comput Sci. 2024 May 10;4(5):367–78. doi: 10.1038/s43588-024-00627-2 (PMC11136668; doi:10.1038/s43588-024-00627-2)
Supplement: Supplementary file 9 — Statistical source data for Fig. 6. [file 43588_2024_627_MOESM9_ESM.zip › Figure6/6d_2vqz.pdb.txt]

ATOM      1  N   PHE A   1      47.261  28.915 -22.811  1.00 32.90           N  
ATOM      2  CA  PHE A   1      46.611  29.195 -24.077  1.00 31.70           C  
ATOM      3  C   PHE A   1      45.163  29.568 -23.830  1.00 29.89           C  
ATOM      4  O   PHE A   1      44.616  29.366 -22.743  1.00 29.10           O  
ATOM      5  CB  PHE A   1      46.730  28.032 -25.092  1.00 30.07           C  
ATOM      6  CG  PHE A   1      46.322  26.714 -24.552  1.00 27.72           C  
ATOM      7  CD1 PHE A   1      45.030  26.271 -24.707  1.00 25.75           C  
ATOM      8  CD2 PHE A   1      47.234  25.908 -23.874  1.00 28.00           C  
ATOM      9  CE1 PHE A   1      44.642  25.070 -24.196  1.00 24.05           C  
ATOM     10  CE2 PHE A   1      46.840  24.686 -23.357  1.00 25.71           C  
ATOM     11  CZ  PHE A   1      45.541  24.275 -23.524  1.00 24.93           C  
ATOM     12  N   SER A   2      44.553  30.095 -24.867  1.00 29.85           N  
ATOM     13  CA  SER A   2      43.159  30.471 -24.844  1.00 30.29           C  
ATOM     14  C   SER A   2      42.357  29.507 -25.724  1.00 28.87           C  
ATOM     15  O   SER A   2      42.760  29.221 -26.855  1.00 29.40           O  
ATOM     16  CB  SER A   2      43.035  31.897 -25.367  1.00 32.34           C  
ATOM     17  OG  SER A   2      41.869  32.520 -24.855  1.00 36.69           O  
ATOM     18  N   PHE A   3      41.252  28.971 -25.199  1.00 26.88           N  
ATOM     19  CA  PHE A   3      40.371  28.148 -25.992  1.00 25.57           C  
ATOM     20  C   PHE A   3      38.945  28.342 -25.493  1.00 25.59           C  
ATOM     21  O   PHE A   3      38.673  28.189 -24.307  1.00 24.95           O  
ATOM     22  CB  PHE A   3      40.776  26.659 -25.905  1.00 24.87           C  
ATOM     23  CG  PHE A   3      39.944  25.733 -26.769  1.00 23.25           C  
ATOM     24  CD1 PHE A   3      40.003  25.815 -28.165  1.00 25.46           C  
ATOM     25  CD2 PHE A   3      39.118  24.773 -26.195  1.00 20.21           C  
ATOM     26  CE1 PHE A   3      39.243  24.954 -28.976  1.00 23.62           C  
ATOM     27  CE2 PHE A   3      38.359  23.916 -26.980  1.00 19.84           C  
ATOM     28  CZ  PHE A   3      38.430  23.990 -28.377  1.00 23.09           C  
ATOM     29  N   GLY A   4      38.032  28.646 -26.416  1.00 25.94           N  
ATOM     30  CA  GLY A   4      36.612  28.725 -26.111  1.00 25.17           C  
ATOM     31  C   GLY A   4      36.229  29.790 -25.105  1.00 26.10           C  
ATOM     32  O   GLY A   4      35.223  29.646 -24.422  1.00 25.44           O  
ATOM     33  N   GLY A   5      37.027  30.862 -25.017  1.00 27.43           N  
ATOM     34  CA  GLY A   5      36.814  31.912 -24.021  1.00 27.22           C  
ATOM     35  C   GLY A   5      37.405  31.621 -22.645  1.00 26.92           C  
ATOM     36  O   GLY A   5      37.162  32.382 -21.694  1.00 27.56           O  
ATOM     37  N   PHE A   6      38.164  30.521 -22.524  1.00 25.21           N  
ATOM     38  CA  PHE A   6      38.854  30.196 -21.271  1.00 24.27           C  
ATOM     39  C   PHE A   6      40.359  30.228 -21.450  1.00 24.86           C  
ATOM     40  O   PHE A   6      40.866  29.801 -22.489  1.00 25.40           O  
ATOM     41  CB  PHE A   6      38.420  28.823 -20.748  1.00 21.36           C  
ATOM     42  CG  PHE A   6      37.002  28.783 -20.278  1.00 21.75           C  
ATOM     43  CD1 PHE A   6      36.703  28.945 -18.927  1.00 20.12           C  
ATOM     44  CD2 PHE A   6      35.943  28.578 -21.186  1.00 20.82           C  
ATOM     45  CE1 PHE A   6      35.409  28.928 -18.474  1.00 18.66           C  
ATOM     46  CE2 PHE A   6      34.621  28.534 -20.739  1.00 19.65           C  
ATOM     47  CZ  PHE A   6      34.350  28.706 -19.370  1.00 19.24           C  
ATOM     48  N   THR A   7      41.061  30.721 -20.433  1.00 25.87           N  
ATOM     49  CA  THR A   7      42.516  30.587 -20.320  1.00 26.02           C  
ATOM     50  C   THR A   7      42.803  29.250 -19.623  1.00 25.30           C  
ATOM     51  O   THR A   7      42.381  29.020 -18.481  1.00 24.62           O  
ATOM     52  CB  THR A   7      43.119  31.743 -19.510  1.00 27.28           C  
ATOM     53  OG1 THR A   7      42.778  32.984 -20.135  1.00 28.71           O  
ATOM     54  CG2 THR A   7      44.634  31.634 -19.423  1.00 28.51           C  
ATOM     55  N   PHE A   8      43.508  28.370 -20.328  1.00 25.13           N  
ATOM     56  CA  PHE A   8      44.004  27.109 -19.781  1.00 23.76           C  
ATOM     57  C   PHE A   8      45.442  27.334 -19.342  1.00 25.60           C  
ATOM     58  O   PHE A   8      46.220  27.886 -20.103  1.00 26.69           O  
ATOM     59  CB  PHE A   8      44.025  26.057 -20.885  1.00 22.27           C  
ATOM     60  CG  PHE A   8      42.680  25.488 -21.239  1.00 20.53           C  
ATOM     61  CD1 PHE A   8      42.392  24.145 -20.983  1.00 19.04           C  
ATOM     62  CD2 PHE A   8      41.712  26.267 -21.870  1.00 18.89           C  
ATOM     63  CE1 PHE A   8      41.140  23.599 -21.356  1.00 18.69           C  
ATOM     64  CE2 PHE A   8      40.483  25.735 -22.229  1.00 17.52           C  
ATOM     65  CZ  PHE A   8      40.183  24.409 -21.969  1.00 16.45           C  
ATOM     66  N   LYS A   9      45.798  26.952 -18.116  1.00 26.58           N  
ATOM     67  CA  LYS A   9      47.198  26.814 -17.729  1.00 28.34           C  
ATOM     68  C   LYS A   9      47.426  25.382 -17.285  1.00 27.41           C  
ATOM     69  O   LYS A   9      46.686  24.886 -16.436  1.00 26.89           O  
ATOM     70  CB  LYS A   9      47.576  27.791 -16.597  1.00 29.96           C  
ATOM     71  CG  LYS A   9      46.950  29.141 -16.805  1.00 33.02           C  
ATOM     72  CD  LYS A   9      47.691  30.310 -16.166  1.00 36.96           C  
ATOM     73  CE  LYS A   9      46.932  31.614 -16.487  1.00 38.10           C  
ATOM     74  NZ  LYS A   9      45.453  31.490 -16.098  1.00 35.18           N  
ATOM     75  N   ARG A  10      48.430  24.719 -17.857  1.00 27.61           N  
ATOM     76  CA  ARG A  10      48.758  23.355 -17.455  1.00 27.40           C  
ATOM     77  C   ARG A  10      49.478  23.325 -16.100  1.00 28.09           C  
ATOM     78  O   ARG A  10      50.525  23.979 -15.940  1.00 29.61           O  
ATOM     79  CB  ARG A  10      49.602  22.651 -18.535  1.00 28.32           C  
ATOM     80  CG  ARG A  10      49.838  21.151 -18.250  1.00 27.07           C  
ATOM     81  CD  ARG A  10      50.442  20.434 -19.426  1.00 28.72           C  
ATOM     82  NE  ARG A  10      51.692  21.044 -19.875  1.00 33.91           N  
ATOM     83  CZ  ARG A  10      52.274  20.789 -21.043  1.00 34.89           C  
ATOM     84  NH1 ARG A  10      51.722  19.917 -21.900  1.00 36.69           N  
ATOM     85  NH2 ARG A  10      53.401  21.404 -21.362  1.00 33.49           N  
ATOM     86  N   THR A  11      48.919  22.570 -15.143  1.00 26.95           N  
ATOM     87  CA  THR A  11      49.474  22.450 -13.787  1.00 27.54           C  
ATOM     88  C   THR A  11      50.166  21.106 -13.487  1.00 28.06           C  
ATOM     89  O   THR A  11      50.964  21.028 -12.549  1.00 29.37           O  
ATOM     90  CB  THR A  11      48.388  22.724 -12.718  1.00 27.54           C  
ATOM     91  OG1 THR A  11      47.269  21.862 -12.950  1.00 25.80           O  
ATOM     92  CG2 THR A  11      47.898  24.155 -12.811  1.00 27.45           C  
ATOM     93  N   SER A  12      49.860  20.070 -14.277  1.00 27.10           N  
ATOM     94  CA  SER A  12      50.480  18.728 -14.162  1.00 27.68           C  
ATOM     95  C   SER A  12      50.552  18.102 -15.525  1.00 26.76           C  
ATOM     96  O   SER A  12      49.729  18.424 -16.392  1.00 25.27           O  
ATOM     97  CB  SER A  12      49.626  17.789 -13.327  1.00 26.96           C  
ATOM     98  OG  SER A  12      50.099  17.727 -12.010  1.00 30.72           O  
ATOM     99  N   GLY A  13      51.514  17.201 -15.702  1.00 27.29           N  
ATOM    100  CA  GLY A  13      51.543  16.328 -16.851  1.00 27.54           C  
ATOM    101  C   GLY A  13      52.108  16.996 -18.081  1.00 28.17           C  
ATOM    102  O   GLY A  13      52.658  18.070 -18.002  1.00 28.84           O  
ATOM    103  N   SER A  14      51.966  16.334 -19.225  1.00 29.01           N  
ATOM    104  CA  SER A  14      52.594  16.734 -20.488  1.00 29.82           C  
ATOM    105  C   SER A  14      51.901  15.920 -21.579  1.00 29.25           C  
ATOM    106  O   SER A  14      51.086  15.038 -21.269  1.00 29.76           O  
ATOM    107  CB  SER A  14      54.095  16.434 -20.467  1.00 31.95           C  
ATOM    108  OG  SER A  14      54.337  15.074 -20.142  1.00 33.68           O  
ATOM    109  N   SER A  15      52.166  16.233 -22.844  1.00 28.72           N  
ATOM    110  CA  SER A  15      51.555  15.491 -23.941  1.00 27.37           C  
ATOM    111  C   SER A  15      52.380  15.600 -25.197  1.00 28.77           C  
ATOM    112  O   SER A  15      53.165  16.538 -25.354  1.00 29.57           O  
ATOM    113  CB  SER A  15      50.107  15.923 -24.208  1.00 25.82           C  
ATOM    114  OG  SER A  15      49.993  17.233 -24.736  1.00 25.02           O  
ATOM    115  N   ILE A  16      52.232  14.601 -26.062  1.00 28.60           N  
ATOM    116  CA  ILE A  16      52.744  14.661 -27.433  1.00 29.37           C  
ATOM    117  C   ILE A  16      51.544  14.715 -28.383  1.00 29.43           C  
ATOM    118  O   ILE A  16      50.421  14.456 -27.965  1.00 27.50           O  
ATOM    119  CB  ILE A  16      53.684  13.470 -27.745  1.00 30.62           C  
ATOM    120  CG1 ILE A  16      52.951  12.126 -27.567  1.00 28.62           C  
ATOM    121  CG2 ILE A  16      54.936  13.557 -26.869  1.00 29.51           C  
ATOM    122  CD1 ILE A  16      53.801  10.890 -27.901  1.00 31.84           C  
ATOM    123  N   LYS A  17      51.768  15.077 -29.643  1.00 32.18           N  
ATOM    124  CA  LYS A  17      50.659  15.264 -30.588  1.00 32.96           C  
ATOM    125  C   LYS A  17      50.829  14.249 -31.693  1.00 34.82           C  
ATOM    126  O   LYS A  17      51.942  13.867 -32.033  1.00 35.45           O  
ATOM    127  CB  LYS A  17      50.689  16.636 -31.277  1.00 33.66           C  
ATOM    128  CG  LYS A  17      50.626  17.879 -30.433  1.00 35.13           C  
ATOM    129  CD  LYS A  17      50.839  19.070 -31.356  1.00 39.41           C  
ATOM    130  CE  LYS A  17      51.214  20.330 -30.602  1.00 43.35           C  
ATOM    131  NZ  LYS A  17      51.747  21.354 -31.562  1.00 47.40           N  
ATOM    132  N   ARG A  18      49.708  13.859 -32.287  1.00 34.88           N  
ATOM    133  CA  ARG A  18      49.725  12.999 -33.446  1.00 37.31           C  
ATOM    134  C   ARG A  18      48.494  13.280 -34.318  1.00 36.74           C  
ATOM    135  O   ARG A  18      47.381  13.418 -33.808  1.00 35.04           O  
ATOM    136  CB  ARG A  18      49.722  11.545 -32.981  1.00 37.81           C  
ATOM    137  CG  ARG A  18      49.740  10.518 -34.090  1.00 41.11           C  
ATOM    138  CD  ARG A  18      49.106   9.264 -33.574  1.00 44.08           C  
ATOM    139  NE  ARG A  18      49.351   8.129 -34.448  1.00 49.69           N  
ATOM    140  CZ  ARG A  18      48.735   6.956 -34.322  1.00 52.03           C  
ATOM    141  NH1 ARG A  18      47.836   6.774 -33.353  1.00 51.49           N  
ATOM    142  NH2 ARG A  18      49.013   5.967 -35.163  1.00 53.54           N  
ATOM    143  N   GLU A  19      48.689  13.298 -35.631  1.00 38.65           N  
ATOM    144  CA  GLU A  19      47.613  13.581 -36.585  1.00 38.96           C  
ATOM    145  C   GLU A  19      46.793  12.331 -36.867  1.00 38.09           C  
ATOM    146  O   GLU A  19      47.339  11.310 -37.253  1.00 39.85           O  
ATOM    147  CB  GLU A  19      48.207  14.150 -37.884  1.00 41.11           C  
ATOM    148  CG  GLU A  19      47.223  14.984 -38.717  1.00 44.93           C  
ATOM    149  CD  GLU A  19      47.713  16.411 -38.966  1.00 50.98           C  
ATOM    150  OE1 GLU A  19      48.843  16.587 -39.478  1.00 53.24           O  
ATOM    151  OE2 GLU A  19      46.961  17.362 -38.638  1.00 52.85           O  
ATOM    152  N   GLU A  20      45.486  12.415 -36.661  1.00 36.22           N  
ATOM    153  CA  GLU A  20      44.583  11.283 -36.867  1.00 35.81           C  
ATOM    154  C   GLU A  20      43.348  11.764 -37.613  1.00 34.67           C  
ATOM    155  O   GLU A  20      42.952  12.925 -37.477  1.00 33.00           O  
ATOM    156  CB  GLU A  20      44.147  10.658 -35.531  1.00 34.01           C  
ATOM    157  CG  GLU A  20      45.206   9.806 -34.803  1.00 36.13           C  
ATOM    158  CD  GLU A  20      44.743   9.377 -33.407  1.00 35.59           C  
ATOM    159  OE1 GLU A  20      45.588   9.256 -32.489  1.00 36.85           O  
ATOM    160  OE2 GLU A  20      43.515   9.182 -33.211  1.00 38.13           O  
ATOM    161  N   GLU A  21      42.744  10.866 -38.396  1.00 34.97           N  
ATOM    162  CA  GLU A  21      41.458  11.149 -39.027  1.00 34.95           C  
ATOM    163  C   GLU A  21      40.331  10.521 -38.238  1.00 33.33           C  
ATOM    164  O   GLU A  21      40.314   9.306 -37.987  1.00 33.83           O  
ATOM    165  CB  GLU A  21      41.400  10.673 -40.480  1.00 36.90           C  
ATOM    166  CG  GLU A  21      42.297  11.448 -41.402  1.00 40.28           C  
ATOM    167  CD  GLU A  21      42.120  11.051 -42.851  1.00 46.55           C  
ATOM    168  OE1 GLU A  21      42.201   9.829 -43.156  1.00 49.23           O  
ATOM    169  OE2 GLU A  21      41.906  11.965 -43.686  1.00 47.82           O  
ATOM    170  N   VAL A  22      39.377  11.366 -37.868  1.00 31.66           N  
ATOM    171  CA  VAL A  22      38.220  10.946 -37.086  1.00 29.70           C  
ATOM    172  C   VAL A  22      36.924  11.195 -37.880  1.00 29.93           C  
ATOM    173  O   VAL A  22      36.926  11.910 -38.891  1.00 30.08           O  
ATOM    174  CB  VAL A  22      38.219  11.619 -35.676  1.00 27.60           C  
ATOM    175  CG1 VAL A  22      39.536  11.354 -34.968  1.00 27.04           C  
ATOM    176  CG2 VAL A  22      38.006  13.082 -35.781  1.00 26.27           C  
ATOM    177  N   LEU A  23      35.842  10.556 -37.454  1.00 29.10           N  
ATOM    178  CA  LEU A  23      34.564  10.639 -38.170  1.00 29.46           C  
ATOM    179  C   LEU A  23      33.486  11.170 -37.248  1.00 27.67           C  
ATOM    180  O   LEU A  23      33.301  10.630 -36.166  1.00 27.33           O  
ATOM    181  CB  LEU A  23      34.148   9.271 -38.665  1.00 30.37           C  
ATOM    182  CG  LEU A  23      34.852   8.751 -39.913  1.00 33.75           C  
ATOM    183  CD1 LEU A  23      35.036   7.242 -39.784  1.00 35.77           C  
ATOM    184  CD2 LEU A  23      34.081   9.105 -41.171  1.00 33.10           C  
ATOM    185  N   THR A  24      32.793  12.229 -37.663  1.00 27.06           N  
ATOM    186  CA  THR A  24      31.706  12.815 -36.857  1.00 25.51           C  
ATOM    187  C   THR A  24      30.457  11.896 -36.816  1.00 26.38           C  
ATOM    188  O   THR A  24      30.402  10.882 -37.518  1.00 27.44           O  
ATOM    189  CB  THR A  24      31.306  14.244 -37.367  1.00 25.70           C  
ATOM    190  OG1 THR A  24      30.535  14.151 -38.575  1.00 27.06           O  
ATOM    191  CG2 THR A  24      32.515  15.135 -37.609  1.00 24.02           C  
ATOM    192  N   GLY A  25      29.450  12.255 -36.016  1.00 25.61           N  
ATOM    193  CA  GLY A  25      28.142  11.586 -36.109  1.00 25.17           C  
ATOM    194  C   GLY A  25      27.442  11.653 -37.467  1.00 26.55           C  
ATOM    195  O   GLY A  25      26.559  10.833 -37.753  1.00 27.47           O  
ATOM    196  N   ASN A  26      27.812  12.630 -38.302  1.00 26.51           N  
ATOM    197  CA  ASN A  26      27.340  12.690 -39.715  1.00 27.47           C  
ATOM    198  C   ASN A  26      28.300  12.039 -40.715  1.00 28.41           C  
ATOM    199  O   ASN A  26      28.092  12.120 -41.927  1.00 29.94           O  
ATOM    200  CB  ASN A  26      27.036  14.128 -40.155  1.00 27.65           C  
ATOM    201  CG  ASN A  26      25.936  14.197 -41.212  1.00 30.51           C  
ATOM    202  OD1 ASN A  26      25.056  13.330 -41.277  1.00 32.90           O  
ATOM    203  ND2 ASN A  26      26.001  15.206 -42.070  1.00 30.49           N  
ATOM    204  N   LEU A  27      29.339  11.376 -40.203  1.00 27.99           N  
ATOM    205  CA  LEU A  27      30.311  10.650 -41.043  1.00 29.00           C  
ATOM    206  C   LEU A  27      31.195  11.574 -41.914  1.00 29.53           C  
ATOM    207  O   LEU A  27      31.589  11.202 -43.025  1.00 31.24           O  
ATOM    208  CB  LEU A  27      29.602   9.567 -41.884  1.00 30.71           C  
ATOM    209  CG  LEU A  27      28.751   8.531 -41.136  1.00 30.08           C  
ATOM    210  CD1 LEU A  27      28.022   7.598 -42.085  1.00 30.19           C  
ATOM    211  CD2 LEU A  27      29.637   7.731 -40.222  1.00 29.27           C  
ATOM    212  N   GLN A  28      31.500  12.768 -41.395  1.00 28.82           N  
ATOM    213  CA  GLN A  28      32.430  13.729 -42.020  1.00 30.27           C  
ATOM    214  C   GLN A  28      33.826  13.515 -41.457  1.00 29.30           C  
ATOM    215  O   GLN A  28      33.975  13.375 -40.257  1.00 27.88           O  
ATOM    216  CB  GLN A  28      31.967  15.164 -41.722  1.00 29.66           C  
ATOM    217  CG  GLN A  28      32.811  16.292 -42.325  1.00 30.58           C  
ATOM    218  CD  GLN A  28      32.356  17.682 -41.883  1.00 30.94           C  
ATOM    219  OE1 GLN A  28      31.407  17.830 -41.095  1.00 28.70           O  
ATOM    220  NE2 GLN A  28      33.032  18.708 -42.394  1.00 31.65           N  
ATOM    221  N   THR A  29      34.832  13.499 -42.315  1.00 30.89           N  
ATOM    222  CA  THR A  29      36.226  13.364 -41.880  1.00 31.43           C  
ATOM    223  C   THR A  29      36.792  14.669 -41.370  1.00 31.33           C  
ATOM    224  O   THR A  29      36.719  15.702 -42.065  1.00 32.56           O  
ATOM    225  CB  THR A  29      37.120  12.811 -43.019  1.00 33.11           C  
ATOM    226  OG1 THR A  29      36.598  11.543 -43.428  1.00 32.96           O  
ATOM    227  CG2 THR A  29      38.567  12.622 -42.553  1.00 34.11           C  
ATOM    228  N   LEU A  30      37.338  14.623 -40.153  1.00 30.61           N  
ATOM    229  CA  LEU A  30      38.103  15.732 -39.588  1.00 30.88           C  
ATOM    230  C   LEU A  30      39.550  15.297 -39.350  1.00 32.06           C  
ATOM    231  O   LEU A  30      39.807  14.219 -38.805  1.00 31.91           O  
ATOM    232  CB  LEU A  30      37.467  16.248 -38.296  1.00 28.81           C  
ATOM    233  CG  LEU A  30      36.033  16.805 -38.295  1.00 28.66           C  
ATOM    234  CD1 LEU A  30      35.625  17.143 -36.864  1.00 26.74           C  
ATOM    235  CD2 LEU A  30      35.847  18.027 -39.226  1.00 29.78           C  
ATOM    236  N   LYS A  31      40.489  16.127 -39.790  1.00 33.85           N  
ATOM    237  CA  LYS A  31      41.898  15.963 -39.470  1.00 34.96           C  
ATOM    238  C   LYS A  31      42.176  16.775 -38.212  1.00 33.47           C  
ATOM    239  O   LYS A  31      42.115  18.008 -38.238  1.00 33.44           O  
ATOM    240  CB  LYS A  31      42.735  16.484 -40.626  1.00 37.50           C  
ATOM    241  CG  LYS A  31      44.133  15.905 -40.717  1.00 41.91           C  
ATOM    242  CD  LYS A  31      44.876  16.499 -41.917  1.00 48.11           C  
ATOM    243  CE  LYS A  31      45.805  15.477 -42.553  1.00 51.72           C  
ATOM    244  NZ  LYS A  31      46.301  15.930 -43.897  1.00 55.83           N  
ATOM    245  N   ILE A  32      42.447  16.075 -37.110  1.00 32.36           N  
ATOM    246  CA  ILE A  32      42.806  16.720 -35.842  1.00 31.37           C  
ATOM    247  C   ILE A  32      44.170  16.257 -35.328  1.00 31.76           C  
ATOM    248  O   ILE A  32      44.603  15.135 -35.611  1.00 32.13           O  
ATOM    249  CB  ILE A  32      41.737  16.490 -34.731  1.00 29.39           C  
ATOM    250  CG1 ILE A  32      41.620  15.001 -34.379  1.00 28.30           C  
ATOM    251  CG2 ILE A  32      40.373  17.085 -35.158  1.00 29.30           C  
ATOM    252  CD1 ILE A  32      40.879  14.705 -33.055  1.00 28.35           C  
ATOM    253  N   ARG A  33      44.834  17.127 -34.571  1.00 31.99           N  
ATOM    254  CA  ARG A  33      46.027  16.753 -33.847  1.00 32.46           C  
ATOM    255  C   ARG A  33      45.608  16.213 -32.488  1.00 29.93           C  
ATOM    256  O   ARG A  33      45.187  16.959 -31.616  1.00 28.02           O  
ATOM    257  CB  ARG A  33      46.987  17.948 -33.720  1.00 34.26           C  
ATOM    258  CG  ARG A  33      47.656  18.288 -35.032  1.00 39.00           C  
ATOM    259  CD  ARG A  33      48.600  19.431 -34.872  1.00 45.77           C  
ATOM    260  NE  ARG A  33      48.574  20.333 -36.023  1.00 52.25           N  
ATOM    261  CZ  ARG A  33      49.146  21.539 -36.057  1.00 56.14           C  
ATOM    262  NH1 ARG A  33      49.801  22.023 -34.996  1.00 55.45           N  
ATOM    263  NH2 ARG A  33      49.061  22.269 -37.166  1.00 58.73           N  
ATOM    264  N   VAL A  34      45.705  14.897 -32.339  1.00 28.99           N  
ATOM    265  CA  VAL A  34      45.350  14.233 -31.098  1.00 27.31           C  
ATOM    266  C   VAL A  34      46.460  14.367 -30.058  1.00 26.67           C  
ATOM    267  O   VAL A  34      47.604  14.038 -30.324  1.00 28.57           O  
ATOM    268  CB  VAL A  34      45.003  12.746 -31.341  1.00 27.54           C  
ATOM    269  CG1 VAL A  34      44.842  11.989 -30.014  1.00 27.23           C  
ATOM    270  CG2 VAL A  34      43.732  12.634 -32.157  1.00 26.35           C  
ATOM    271  N   HIS A  35      46.128  14.879 -28.884  1.00 25.43           N  
ATOM    272  CA  HIS A  35      47.107  14.993 -27.808  1.00 25.05           C  
ATOM    273  C   HIS A  35      47.122  13.716 -26.984  1.00 25.08           C  
ATOM    274  O   HIS A  35      46.079  13.215 -26.573  1.00 24.14           O  
ATOM    275  CB  HIS A  35      46.849  16.229 -26.954  1.00 23.90           C  
ATOM    276  CG  HIS A  35      47.266  17.509 -27.615  1.00 24.64           C  
ATOM    277  ND1 HIS A  35      48.390  18.216 -27.235  1.00 25.54           N  
ATOM    278  CD2 HIS A  35      46.725  18.191 -28.652  1.00 22.30           C  
ATOM    279  CE1 HIS A  35      48.507  19.290 -27.995  1.00 24.49           C  
ATOM    280  NE2 HIS A  35      47.505  19.300 -28.857  1.00 25.00           N  
ATOM    281  N   GLU A  36      48.322  13.175 -26.778  1.00 25.97           N  
ATOM    282  CA  GLU A  36      48.492  11.913 -26.065  1.00 25.43           C  
ATOM    283  C   GLU A  36      49.233  12.107 -24.751  1.00 25.42           C  
ATOM    284  O   GLU A  36      50.317  12.638 -24.734  1.00 25.81           O  
ATOM    285  CB  GLU A  36      49.224  10.905 -26.939  1.00 26.70           C  
ATOM    286  CG  GLU A  36      48.506  10.641 -28.264  1.00 26.20           C  
ATOM    287  CD  GLU A  36      49.340   9.852 -29.243  1.00 28.06           C  
ATOM    288  OE1 GLU A  36      50.595   9.994 -29.261  1.00 27.40           O  
ATOM    289  OE2 GLU A  36      48.730   9.082 -30.014  1.00 28.42           O  
ATOM    290  N   GLY A  37      48.608  11.697 -23.651  1.00 24.36           N  
ATOM    291  CA  GLY A  37      49.203  11.836 -22.335  1.00 23.73           C  
ATOM    292  C   GLY A  37      48.271  12.445 -21.311  1.00 22.21           C  
ATOM    293  O   GLY A  37      47.324  13.163 -21.653  1.00 21.39           O  
ATOM    294  N   TYR A  38      48.535  12.139 -20.049  1.00 22.42           N  
ATOM    295  CA  TYR A  38      47.836  12.761 -18.939  1.00 22.10           C  
ATOM    296  C   TYR A  38      48.232  14.229 -18.731  1.00 21.86           C  
ATOM    297  O   TYR A  38      49.413  14.553 -18.673  1.00 23.34           O  
ATOM    298  CB  TYR A  38      48.072  11.966 -17.646  1.00 23.09           C  
ATOM    299  CG  TYR A  38      47.620  12.724 -16.422  1.00 22.63           C  
ATOM    300  CD1 TYR A  38      46.261  12.802 -16.094  1.00 21.89           C  
ATOM    301  CD2 TYR A  38      48.543  13.397 -15.617  1.00 21.33           C  
ATOM    302  CE1 TYR A  38      45.826  13.516 -14.980  1.00 22.60           C  
ATOM    303  CE2 TYR A  38      48.122  14.118 -14.506  1.00 23.39           C  
ATOM    304  CZ  TYR A  38      46.759  14.181 -14.201  1.00 23.69           C  
ATOM    305  OH  TYR A  38      46.326  14.889 -13.103  1.00 24.72           O  
ATOM    306  N   GLU A  39      47.237  15.100 -18.598  1.00 21.04           N  
ATOM    307  CA  GLU A  39      47.450  16.524 -18.288  1.00 21.68           C  
ATOM    308  C   GLU A  39      46.384  17.031 -17.332  1.00 20.41           C  
ATOM    309  O   GLU A  39      45.240  16.587 -17.379  1.00 19.53           O  
ATOM    310  CB  GLU A  39      47.406  17.391 -19.552  1.00 20.98           C  
ATOM    311  CG  GLU A  39      48.599  17.217 -20.468  1.00 24.43           C  
ATOM    312  CD  GLU A  39      48.413  17.894 -21.813  1.00 22.96           C  
ATOM    313  OE1 GLU A  39      47.351  17.715 -22.440  1.00 20.90           O  
ATOM    314  OE2 GLU A  39      49.338  18.607 -22.238  1.00 26.07           O  
ATOM    315  N   GLU A  40      46.774  17.961 -16.476  1.00 21.16           N  
ATOM    316  CA  GLU A  40      45.841  18.688 -15.628  1.00 22.46           C  
ATOM    317  C   GLU A  40      45.923  20.184 -15.927  1.00 22.18           C  
ATOM    318  O   GLU A  40      47.018  20.735 -16.087  1.00 23.04           O  
ATOM    319  CB  GLU A  40      46.105  18.430 -14.141  1.00 22.93           C  
ATOM    320  CG  GLU A  40      45.054  19.016 -13.191  1.00 23.73           C  
ATOM    321  CD  GLU A  40      45.445  18.797 -11.736  1.00 26.51           C  
ATOM    322  OE1 GLU A  40      44.878  17.909 -11.080  1.00 31.01           O  
ATOM    323  OE2 GLU A  40      46.357  19.496 -11.254  1.00 32.87           O  
ATOM    324  N   PHE A  41      44.759  20.825 -15.996  1.00 21.18           N  
ATOM    325  CA  PHE A  41      44.646  22.260 -16.286  1.00 21.78           C  
ATOM    326  C   PHE A  41      43.738  22.994 -15.315  1.00 21.72           C  
ATOM    327  O   PHE A  41      42.737  22.439 -14.830  1.00 20.51           O  
ATOM    328  CB  PHE A  41      44.028  22.491 -17.691  1.00 20.64           C  
ATOM    329  CG  PHE A  41      44.832  21.911 -18.837  1.00 21.21           C  
ATOM    330  CD1 PHE A  41      45.831  22.663 -19.453  1.00 20.96           C  
ATOM    331  CD2 PHE A  41      44.570  20.637 -19.319  1.00 18.91           C  
ATOM    332  CE1 PHE A  41      46.570  22.150 -20.514  1.00 21.38           C  
ATOM    333  CE2 PHE A  41      45.316  20.123 -20.407  1.00 20.47           C  
ATOM    334  CZ  PHE A  41      46.313  20.885 -20.998  1.00 18.73           C  
ATOM    335  N   THR A  42      44.060  24.266 -15.070  1.00 22.89           N  
ATOM    336  CA  THR A  42      43.032  25.177 -14.615  1.00 23.63           C  
ATOM    337  C   THR A  42      42.480  25.903 -15.855  1.00 23.68           C  
ATOM    338  O   THR A  42      43.224  26.192 -16.803  1.00 23.87           O  
ATOM    339  CB  THR A  42      43.500  26.176 -13.539  1.00 25.43           C  
ATOM    340  OG1 THR A  42      44.450  27.087 -14.102  1.00 29.67           O  
ATOM    341  CG2 THR A  42      44.117  25.466 -12.315  1.00 24.74           C  
HETATM  342  N   MSE A  43      41.172  26.145 -15.860  1.00 22.96           N  
HETATM  343  CA  MSE A  43      40.493  26.940 -16.879  1.00 23.90           C  
HETATM  344  C   MSE A  43      39.916  28.149 -16.156  1.00 23.45           C  
HETATM  345  O   MSE A  43      39.223  27.994 -15.148  1.00 23.44           O  
HETATM  346  CB  MSE A  43      39.333  26.162 -17.525  1.00 22.98           C  
HETATM  347  CG  MSE A  43      39.696  24.837 -18.242  1.00 23.11           C  
HETATM  348  CE  MSE A  43      37.026  25.011 -19.510  1.00 21.85           C  
HETATM  349 SE   MSE A  43      38.160  23.718 -18.667  0.90 26.48          SE  
ATOM    350  N   VAL A  44      40.215  29.346 -16.654  1.00 23.42           N  
ATOM    351  CA  VAL A  44      39.691  30.586 -16.090  1.00 23.54           C  
ATOM    352  C   VAL A  44      38.916  31.393 -17.163  1.00 24.02           C  
ATOM    353  O   VAL A  44      39.498  31.895 -18.140  1.00 24.09           O  
ATOM    354  CB  VAL A  44      40.833  31.452 -15.443  1.00 25.39           C  
ATOM    355  CG1 VAL A  44      40.312  32.803 -14.943  1.00 25.44           C  
ATOM    356  CG2 VAL A  44      41.533  30.678 -14.298  1.00 25.91           C  
ATOM    357  N   GLY A  45      37.609  31.524 -16.962  1.00 23.61           N  
ATOM    358  CA  GLY A  45      36.782  32.410 -17.779  1.00 25.53           C  
ATOM    359  C   GLY A  45      36.277  33.660 -17.044  1.00 27.40           C  
ATOM    360  O   GLY A  45      36.620  33.896 -15.876  1.00 28.05           O  
ATOM    361  N   LYS A  46      35.459  34.461 -17.728  1.00 28.02           N  
ATOM    362  CA  LYS A  46      34.815  35.621 -17.111  1.00 30.01           C  
ATOM    363  C   LYS A  46      33.837  35.243 -15.977  1.00 28.59           C  
ATOM    364  O   LYS A  46      33.803  35.912 -14.963  1.00 28.78           O  
ATOM    365  CB  LYS A  46      34.065  36.473 -18.152  1.00 31.76           C  
ATOM    366  CG  LYS A  46      34.947  37.212 -19.147  1.00 36.76           C  
ATOM    367  CD  LYS A  46      34.052  37.959 -20.123  1.00 43.28           C  
ATOM    368  CE  LYS A  46      34.692  38.098 -21.504  1.00 48.10           C  
ATOM    369  NZ  LYS A  46      33.990  39.150 -22.301  1.00 50.85           N  
ATOM    370  N   ARG A  47      33.047  34.184 -16.141  1.00 26.59           N  
ATOM    371  CA  ARG A  47      32.032  33.851 -15.117  1.00 25.86           C  
ATOM    372  C   ARG A  47      32.135  32.449 -14.526  1.00 23.85           C  
ATOM    373  O   ARG A  47      31.300  32.046 -13.716  1.00 22.65           O  
ATOM    374  CB  ARG A  47      30.615  34.105 -15.636  1.00 26.07           C  
ATOM    375  CG  ARG A  47      30.370  35.495 -16.189  1.00 28.17           C  
ATOM    376  CD  ARG A  47      28.865  35.741 -16.363  1.00 30.60           C  
ATOM    377  NE  ARG A  47      28.465  36.887 -15.535  1.00 37.04           N  
ATOM    378  CZ  ARG A  47      27.527  36.892 -14.591  1.00 37.12           C  
ATOM    379  NH1 ARG A  47      26.793  35.818 -14.317  1.00 34.10           N  
ATOM    380  NH2 ARG A  47      27.296  38.024 -13.941  1.00 43.52           N  
ATOM    381  N   ALA A  48      33.158  31.705 -14.934  1.00 23.31           N  
ATOM    382  CA  ALA A  48      33.390  30.376 -14.395  1.00 22.66           C  
ATOM    383  C   ALA A  48      34.875  30.034 -14.427  1.00 22.52           C  
ATOM    384  O   ALA A  48      35.619  30.550 -15.262  1.00 23.04           O  
ATOM    385  CB  ALA A  48      32.551  29.299 -15.160  1.00 21.26           C  
ATOM    386  N   THR A  49      35.290  29.169 -13.503  1.00 22.37           N  
ATOM    387  CA  THR A  49      36.622  28.573 -13.512  1.00 22.86           C  
ATOM    388  C   THR A  49      36.510  27.054 -13.335  1.00 21.90           C  
ATOM    389  O   THR A  49      35.451  26.546 -12.967  1.00 22.77           O  
ATOM    390  CB  THR A  49      37.577  29.196 -12.446  1.00 24.26           C  
ATOM    391  OG1 THR A  49      37.179  28.782 -11.144  1.00 27.06           O  
ATOM    392  CG2 THR A  49      37.597  30.704 -12.518  1.00 22.87           C  
ATOM    393  N   ALA A  50      37.576  26.312 -13.616  1.00 21.17           N  
ATOM    394  CA  ALA A  50      37.495  24.865 -13.505  1.00 19.77           C  
ATOM    395  C   ALA A  50      38.835  24.237 -13.308  1.00 19.97           C  
ATOM    396  O   ALA A  50      39.853  24.849 -13.608  1.00 20.79           O  
ATOM    397  CB  ALA A  50      36.796  24.241 -14.737  1.00 18.33           C  
ATOM    398  N   ILE A  51      38.816  23.010 -12.789  1.00 19.57           N  
ATOM    399  CA  ILE A  51      39.963  22.112 -12.831  1.00 19.72           C  
ATOM    400  C   ILE A  51      39.645  20.919 -13.691  1.00 18.62           C  
ATOM    401  O   ILE A  51      38.635  20.253 -13.476  1.00 18.19           O  
ATOM    402  CB  ILE A  51      40.416  21.607 -11.444  1.00 20.88           C  
ATOM    403  CG1 ILE A  51      40.502  22.762 -10.432  1.00 22.57           C  
ATOM    404  CG2 ILE A  51      41.764  20.932 -11.585  1.00 18.66           C  
ATOM    405  CD1 ILE A  51      40.936  22.348  -8.989  1.00 22.21           C  
ATOM    406  N   LEU A  52      40.530  20.643 -14.656  1.00 18.68           N  
ATOM    407  CA  LEU A  52      40.328  19.586 -15.652  1.00 16.99           C  
ATOM    408  C   LEU A  52      41.486  18.592 -15.607  1.00 17.53           C  
ATOM    409  O   LEU A  52      42.663  19.008 -15.663  1.00 18.31           O  
ATOM    410  CB  LEU A  52      40.251  20.197 -17.064  1.00 15.29           C  
ATOM    411  CG  LEU A  52      40.219  19.251 -18.265  1.00 15.44           C  
ATOM    412  CD1 LEU A  52      38.992  18.305 -18.302  1.00 14.91           C  
ATOM    413  CD2 LEU A  52      40.303  20.021 -19.573  1.00 16.74           C  
ATOM    414  N   ARG A  53      41.161  17.302 -15.495  1.00 16.74           N  
ATOM    415  CA  ARG A  53      42.128  16.231 -15.749  1.00 17.32           C  
ATOM    416  C   ARG A  53      41.742  15.522 -17.009  1.00 17.19           C  
ATOM    417  O   ARG A  53      40.566  15.227 -17.252  1.00 16.68           O  
ATOM    418  CB  ARG A  53      42.224  15.233 -14.612  1.00 17.75           C  
ATOM    419  CG  ARG A  53      43.006  15.772 -13.443  1.00 18.20           C  
ATOM    420  CD  ARG A  53      42.926  14.833 -12.281  1.00 20.67           C  
ATOM    421  NE  ARG A  53      43.721  15.319 -11.164  1.00 22.34           N  
ATOM    422  CZ  ARG A  53      43.603  14.892  -9.911  1.00 24.36           C  
ATOM    423  NH1 ARG A  53      42.718  13.955  -9.595  1.00 26.04           N  
ATOM    424  NH2 ARG A  53      44.383  15.409  -8.971  1.00 27.64           N  
ATOM    425  N   LYS A  54      42.743  15.264 -17.830  1.00 17.94           N  
ATOM    426  CA  LYS A  54      42.484  14.748 -19.154  1.00 18.80           C  
ATOM    427  C   LYS A  54      43.569  13.729 -19.486  1.00 19.24           C  
ATOM    428  O   LYS A  54      44.650  13.770 -18.915  1.00 20.06           O  
ATOM    429  CB  LYS A  54      42.485  15.948 -20.089  1.00 19.04           C  
ATOM    430  CG  LYS A  54      42.472  15.657 -21.514  1.00 22.12           C  
ATOM    431  CD  LYS A  54      43.216  16.738 -22.249  1.00 25.06           C  
ATOM    432  CE  LYS A  54      43.015  16.490 -23.721  1.00 26.93           C  
ATOM    433  NZ  LYS A  54      43.691  15.264 -24.120  1.00 27.50           N  
ATOM    434  N   ALA A  55      43.257  12.766 -20.348  1.00 19.46           N  
ATOM    435  CA  ALA A  55      44.251  11.822 -20.856  1.00 20.59           C  
ATOM    436  C   ALA A  55      44.003  11.728 -22.371  1.00 20.76           C  
ATOM    437  O   ALA A  55      43.249  12.533 -22.902  1.00 20.64           O  
ATOM    438  CB  ALA A  55      44.120  10.473 -20.155  1.00 20.90           C  
ATOM    439  N   THR A  56      44.622  10.780 -23.061  1.00 22.11           N  
ATOM    440  CA  THR A  56      44.428  10.601 -24.505  1.00 22.78           C  
ATOM    441  C   THR A  56      42.959  10.423 -24.902  1.00 22.92           C  
ATOM    442  O   THR A  56      42.361   9.373 -24.664  1.00 23.13           O  
ATOM    443  CB  THR A  56      45.231   9.415 -25.017  1.00 23.45           C  
ATOM    444  OG1 THR A  56      46.575   9.539 -24.551  1.00 23.66           O  
ATOM    445  CG2 THR A  56      45.203   9.355 -26.561  1.00 23.42           C  
ATOM    446  N   ARG A  57      42.395  11.464 -25.505  1.00 23.07           N  
ATOM    447  CA  ARG A  57      41.001  11.461 -25.957  1.00 23.17           C  
ATOM    448  C   ARG A  57      40.061  10.981 -24.854  1.00 23.18           C  
ATOM    449  O   ARG A  57      39.189  10.137 -25.092  1.00 24.70           O  
ATOM    450  CB  ARG A  57      40.838  10.623 -27.240  1.00 23.76           C  
ATOM    451  CG  ARG A  57      41.771  11.029 -28.390  1.00 23.77           C  
ATOM    452  CD  ARG A  57      41.330  10.371 -29.694  1.00 25.40           C  
ATOM    453  NE  ARG A  57      40.022  10.902 -30.106  1.00 24.50           N  
ATOM    454  CZ  ARG A  57      39.252  10.392 -31.059  1.00 24.10           C  
ATOM    455  NH1 ARG A  57      39.641   9.323 -31.758  1.00 25.54           N  
ATOM    456  NH2 ARG A  57      38.099  10.974 -31.317  1.00 22.39           N  
ATOM    457  N   ARG A  58      40.242  11.534 -23.654  1.00 22.60           N  
ATOM    458  CA  ARG A  58      39.482  11.149 -22.465  1.00 22.87           C  
ATOM    459  C   ARG A  58      39.490  12.279 -21.455  1.00 21.00           C  
ATOM    460  O   ARG A  58      40.551  12.775 -21.067  1.00 20.79           O  
ATOM    461  CB  ARG A  58      40.063   9.888 -21.829  1.00 23.67           C  
ATOM    462  CG  ARG A  58      39.313   9.349 -20.612  1.00 25.57           C  
ATOM    463  CD  ARG A  58      40.092   8.171 -20.021  1.00 30.01           C  
ATOM    464  NE  ARG A  58      39.887   8.025 -18.572  1.00 39.22           N  
ATOM    465  CZ  ARG A  58      40.796   7.522 -17.733  1.00 40.49           C  
ATOM    466  NH1 ARG A  58      41.968   7.110 -18.193  1.00 43.42           N  
ATOM    467  NH2 ARG A  58      40.537   7.434 -16.435  1.00 42.81           N  
ATOM    468  N   LEU A  59      38.288  12.705 -21.066  1.00 19.70           N  
ATOM    469  CA  LEU A  59      38.090  13.567 -19.904  1.00 18.41           C  
ATOM    470  C   LEU A  59      38.123  12.638 -18.694  1.00 18.24           C  
ATOM    471  O   LEU A  59      37.296  11.748 -18.564  1.00 17.60           O  
ATOM    472  CB  LEU A  59      36.745  14.289 -19.985  1.00 16.88           C  
ATOM    473  CG  LEU A  59      36.469  15.343 -18.928  1.00 17.01           C  
ATOM    474  CD1 LEU A  59      35.655  16.492 -19.499  1.00 12.78           C  
ATOM    475  CD2 LEU A  59      35.764  14.667 -17.749  1.00 15.08           C  
ATOM    476  N   VAL A  60      39.085  12.854 -17.814  1.00 18.87           N  
ATOM    477  CA  VAL A  60      39.212  12.031 -16.604  1.00 19.46           C  
ATOM    478  C   VAL A  60      38.274  12.584 -15.548  1.00 19.47           C  
ATOM    479  O   VAL A  60      37.472  11.840 -14.971  1.00 19.89           O  
ATOM    480  CB  VAL A  60      40.671  11.956 -16.074  1.00 19.74           C  
ATOM    481  CG1 VAL A  60      40.736  11.203 -14.743  1.00 20.37           C  
ATOM    482  CG2 VAL A  60      41.561  11.303 -17.093  1.00 19.70           C  
ATOM    483  N   GLN A  61      38.362  13.885 -15.307  1.00 18.92           N  
ATOM    484  CA  GLN A  61      37.483  14.517 -14.335  1.00 20.00           C  
ATOM    485  C   GLN A  61      37.476  16.041 -14.523  1.00 18.54           C  
ATOM    486  O   GLN A  61      38.482  16.611 -14.934  1.00 18.67           O  
ATOM    487  CB  GLN A  61      37.874  14.122 -12.908  1.00 21.18           C  
ATOM    488  CG  GLN A  61      36.899  14.605 -11.894  1.00 28.38           C  
ATOM    489  CD  GLN A  61      36.981  13.887 -10.544  1.00 37.43           C  
ATOM    490  OE1 GLN A  61      38.033  13.320 -10.146  1.00 36.64           O  
ATOM    491  NE2 GLN A  61      35.848  13.911  -9.823  1.00 39.52           N  
ATOM    492  N   LEU A  62      36.330  16.663 -14.252  1.00 16.78           N  
ATOM    493  CA  LEU A  62      36.156  18.111 -14.349  1.00 16.11           C  
ATOM    494  C   LEU A  62      35.367  18.584 -13.150  1.00 16.11           C  
ATOM    495  O   LEU A  62      34.264  18.059 -12.911  1.00 16.54           O  
ATOM    496  CB  LEU A  62      35.379  18.478 -15.633  1.00 14.20           C  
ATOM    497  CG  LEU A  62      35.100  19.947 -15.893  1.00 15.78           C  
ATOM    498  CD1 LEU A  62      36.401  20.725 -16.207  1.00 10.81           C  
ATOM    499  CD2 LEU A  62      34.054  20.107 -16.999  1.00 14.91           C  
ATOM    500  N   ILE A  63      35.903  19.575 -12.422  1.00 16.23           N  
ATOM    501  CA  ILE A  63      35.136  20.337 -11.409  1.00 17.22           C  
ATOM    502  C   ILE A  63      35.022  21.812 -11.817  1.00 17.38           C  
ATOM    503  O   ILE A  63      36.038  22.477 -12.052  1.00 16.35           O  
ATOM    504  CB  ILE A  63      35.776  20.285  -9.974  1.00 19.18           C  
ATOM    505  CG1 ILE A  63      36.149  18.859  -9.636  1.00 21.06           C  
ATOM    506  CG2 ILE A  63      34.780  20.792  -8.871  1.00 18.63           C  
ATOM    507  CD1 ILE A  63      37.060  18.725  -8.443  1.00 25.03           C  
ATOM    508  N   VAL A  64      33.788  22.308 -11.888  1.00 17.59           N  
ATOM    509  CA  VAL A  64      33.497  23.673 -12.328  1.00 17.46           C  
ATOM    510  C   VAL A  64      32.924  24.512 -11.181  1.00 19.48           C  
ATOM    511  O   VAL A  64      32.052  24.065 -10.400  1.00 19.17           O  
ATOM    512  CB  VAL A  64      32.501  23.721 -13.521  1.00 17.32           C  
ATOM    513  CG1 VAL A  64      32.435  25.126 -14.121  1.00 14.48           C  
ATOM    514  CG2 VAL A  64      32.875  22.722 -14.622  1.00 14.00           C  
ATOM    515  N   SER A  65      33.434  25.741 -11.087  1.00 20.06           N  
ATOM    516  CA  SER A  65      32.894  26.762 -10.198  1.00 20.65           C  
ATOM    517  C   SER A  65      32.403  27.938 -11.076  1.00 20.74           C  
ATOM    518  O   SER A  65      33.153  28.448 -11.920  1.00 20.93           O  
ATOM    519  CB  SER A  65      34.004  27.197  -9.236  1.00 21.25           C  
ATOM    520  OG  SER A  65      33.536  28.081  -8.225  1.00 25.92           O  
ATOM    521  N   GLY A  66      31.171  28.394 -10.876  1.00 20.37           N  
ATOM    522  CA  GLY A  66      30.607  29.375 -11.771  1.00 20.03           C  
ATOM    523  C   GLY A  66      29.641  30.315 -11.094  1.00 21.29           C  
ATOM    524  O   GLY A  66      29.139  30.030 -10.008  1.00 20.82           O  
ATOM    525  N   LYS A  67      29.391  31.447 -11.743  1.00 22.34           N  
ATOM    526  CA  LYS A  67      28.404  32.440 -11.252  1.00 23.74           C  
ATOM    527  C   LYS A  67      26.964  32.018 -11.437  1.00 23.29           C  
ATOM    528  O   LYS A  67      26.103  32.459 -10.703  1.00 24.56           O  
ATOM    529  CB  LYS A  67      28.635  33.761 -11.940  1.00 24.80           C  
ATOM    530  CG  LYS A  67      29.884  34.437 -11.447  1.00 28.40           C  
ATOM    531  CD  LYS A  67      30.035  35.791 -12.096  1.00 35.05           C  
ATOM    532  CE  LYS A  67      31.177  36.562 -11.441  1.00 41.60           C  
ATOM    533  NZ  LYS A  67      31.822  37.562 -12.391  1.00 47.46           N  
ATOM    534  N   ASP A  68      26.725  31.102 -12.371  1.00 22.47           N  
ATOM    535  CA  ASP A  68      25.370  30.703 -12.704  1.00 23.07           C  
ATOM    536  C   ASP A  68      25.431  29.453 -13.563  1.00 21.82           C  
ATOM    537  O   ASP A  68      26.473  29.107 -14.095  1.00 21.61           O  
ATOM    538  CB  ASP A  68      24.663  31.853 -13.445  1.00 24.00           C  
ATOM    539  CG  ASP A  68      25.432  32.299 -14.704  1.00 24.13           C  
ATOM    540  OD1 ASP A  68      25.404  31.534 -15.677  1.00 25.37           O  
ATOM    541  OD2 ASP A  68      26.078  33.378 -14.716  1.00 18.12           O  
ATOM    542  N   GLU A  69      24.289  28.816 -13.752  1.00 22.29           N  
ATOM    543  CA  GLU A  69      24.220  27.543 -14.442  1.00 21.52           C  
ATOM    544  C   GLU A  69      24.611  27.602 -15.922  1.00 20.48           C  
ATOM    545  O   GLU A  69      25.229  26.686 -16.401  1.00 19.95           O  
ATOM    546  CB  GLU A  69      22.839  26.928 -14.190  1.00 22.15           C  
ATOM    547  CG  GLU A  69      22.286  26.000 -15.243  1.00 24.99           C  
ATOM    548  CD  GLU A  69      20.751  25.986 -15.206  1.00 33.67           C  
ATOM    549  OE1 GLU A  69      20.154  25.746 -14.111  1.00 34.20           O  
ATOM    550  OE2 GLU A  69      20.138  26.247 -16.270  1.00 38.52           O  
ATOM    551  N   GLN A  70      24.288  28.689 -16.609  1.00 21.46           N  
ATOM    552  CA  GLN A  70      24.666  28.910 -18.002  1.00 23.52           C  
ATOM    553  C   GLN A  70      26.188  29.017 -18.189  1.00 22.62           C  
ATOM    554  O   GLN A  70      26.726  28.443 -19.125  1.00 21.91           O  
ATOM    555  CB  GLN A  70      23.926  30.147 -18.557  1.00 24.65           C  
ATOM    556  CG  GLN A  70      24.537  30.860 -19.769  1.00 28.63           C  
ATOM    557  CD  GLN A  70      24.305  32.416 -19.753  1.00 30.83           C  
ATOM    558  OE1 GLN A  70      25.010  33.190 -19.035  1.00 34.80           O  
ATOM    559  NE2 GLN A  70      23.321  32.867 -20.548  1.00 33.14           N  
ATOM    560  N   SER A  71      26.877  29.730 -17.295  1.00 22.81           N  
ATOM    561  CA  SER A  71      28.347  29.794 -17.315  1.00 21.99           C  
ATOM    562  C   SER A  71      29.011  28.464 -16.993  1.00 20.66           C  
ATOM    563  O   SER A  71      30.049  28.132 -17.552  1.00 19.87           O  
ATOM    564  CB  SER A  71      28.857  30.874 -16.346  1.00 23.44           C  
ATOM    565  OG  SER A  71      28.140  32.078 -16.569  1.00 25.29           O  
ATOM    566  N   ILE A  72      28.422  27.713 -16.073  1.00 20.77           N  
ATOM    567  CA  ILE A  72      28.889  26.369 -15.747  1.00 19.11           C  
ATOM    568  C   ILE A  72      28.784  25.474 -16.977  1.00 18.68           C  
ATOM    569  O   ILE A  72      29.760  24.825 -17.311  1.00 17.57           O  
ATOM    570  CB  ILE A  72      28.139  25.782 -14.497  1.00 19.85           C  
ATOM    571  CG1 ILE A  72      28.509  26.606 -13.259  1.00 20.43           C  
ATOM    572  CG2 ILE A  72      28.435  24.278 -14.274  1.00 15.59           C  
ATOM    573  CD1 ILE A  72      27.499  26.518 -12.109  1.00 22.75           C  
ATOM    574  N   ALA A  73      27.630  25.500 -17.663  1.00 19.22           N  
ATOM    575  CA  ALA A  73      27.401  24.738 -18.901  1.00 19.01           C  
ATOM    576  C   ALA A  73      28.416  25.074 -19.990  1.00 19.20           C  
ATOM    577  O   ALA A  73      28.898  24.171 -20.671  1.00 18.93           O  
ATOM    578  CB  ALA A  73      25.980  24.956 -19.419  1.00 18.56           C  
ATOM    579  N   GLU A  74      28.719  26.364 -20.157  1.00 20.22           N  
ATOM    580  CA  GLU A  74      29.710  26.818 -21.142  1.00 21.09           C  
ATOM    581  C   GLU A  74      31.090  26.181 -20.894  1.00 19.62           C  
ATOM    582  O   GLU A  74      31.755  25.774 -21.820  1.00 19.19           O  
ATOM    583  CB  GLU A  74      29.807  28.341 -21.147  1.00 22.89           C  
ATOM    584  CG  GLU A  74      28.607  29.009 -21.787  1.00 27.44           C  
ATOM    585  CD  GLU A  74      28.571  30.513 -21.606  1.00 31.59           C  
ATOM    586  OE1 GLU A  74      29.466  31.075 -20.945  1.00 37.15           O  
ATOM    587  OE2 GLU A  74      27.632  31.141 -22.145  1.00 34.90           O  
ATOM    588  N   ALA A  75      31.480  26.093 -19.631  1.00 18.63           N  
ATOM    589  CA  ALA A  75      32.722  25.456 -19.210  1.00 18.01           C  
ATOM    590  C   ALA A  75      32.768  23.936 -19.457  1.00 16.96           C  
ATOM    591  O   ALA A  75      33.775  23.398 -19.924  1.00 17.05           O  
ATOM    592  CB  ALA A  75      32.994  25.795 -17.741  1.00 17.36           C  
ATOM    593  N   ILE A  76      31.668  23.250 -19.152  1.00 17.13           N  
ATOM    594  CA  ILE A  76      31.536  21.827 -19.422  1.00 15.91           C  
ATOM    595  C   ILE A  76      31.671  21.562 -20.922  1.00 16.07           C  
ATOM    596  O   ILE A  76      32.434  20.686 -21.326  1.00 16.26           O  
ATOM    597  CB  ILE A  76      30.199  21.264 -18.834  1.00 17.18           C  
ATOM    598  CG1 ILE A  76      30.119  21.527 -17.326  1.00 16.13           C  
ATOM    599  CG2 ILE A  76      30.022  19.747 -19.155  1.00 13.67           C  
ATOM    600  CD1 ILE A  76      28.779  21.236 -16.716  1.00 16.58           C  
ATOM    601  N   ILE A  77      30.963  22.335 -21.741  1.00 16.42           N  
ATOM    602  CA  ILE A  77      31.042  22.212 -23.210  1.00 16.68           C  
ATOM    603  C   ILE A  77      32.467  22.321 -23.722  1.00 17.17           C  
ATOM    604  O   ILE A  77      32.926  21.437 -24.454  1.00 17.83           O  
ATOM    605  CB  ILE A  77      30.128  23.237 -23.951  1.00 17.23           C  
ATOM    606  CG1 ILE A  77      28.652  22.926 -23.683  1.00 16.60           C  
ATOM    607  CG2 ILE A  77      30.379  23.228 -25.492  1.00 18.27           C  
ATOM    608  CD1 ILE A  77      27.669  24.079 -24.032  1.00 17.54           C  
ATOM    609  N   VAL A  78      33.152  23.398 -23.336  1.00 16.69           N  
ATOM    610  CA  VAL A  78      34.542  23.641 -23.732  1.00 16.70           C  
ATOM    611  C   VAL A  78      35.510  22.529 -23.314  1.00 15.98           C  
ATOM    612  O   VAL A  78      36.327  22.104 -24.112  1.00 17.42           O  
ATOM    613  CB  VAL A  78      35.026  25.034 -23.221  1.00 16.70           C  
ATOM    614  CG1 VAL A  78      36.523  25.234 -23.427  1.00 15.47           C  
ATOM    615  CG2 VAL A  78      34.216  26.116 -23.893  1.00 16.90           C  
ATOM    616  N   ALA A  79      35.406  22.061 -22.079  1.00 16.30           N  
ATOM    617  CA  ALA A  79      36.199  20.909 -21.593  1.00 16.28           C  
ATOM    618  C   ALA A  79      35.896  19.628 -22.378  1.00 16.82           C  
ATOM    619  O   ALA A  79      36.802  18.869 -22.684  1.00 18.03           O  
ATOM    620  CB  ALA A  79      35.953  20.689 -20.091  1.00 14.87           C  
HETATM  621  N   MSE A  80      34.624  19.373 -22.681  1.00 17.03           N  
HETATM  622  CA  MSE A  80      34.253  18.142 -23.412  1.00 17.44           C  
HETATM  623  C   MSE A  80      34.797  18.137 -24.843  1.00 17.04           C  
HETATM  624  O   MSE A  80      35.297  17.114 -25.295  1.00 17.79           O  
HETATM  625  CB  MSE A  80      32.737  17.935 -23.431  1.00 16.42           C  
HETATM  626  CG  MSE A  80      32.140  17.462 -22.125  1.00 16.29           C  
HETATM  627  CE  MSE A  80      29.774  16.578 -20.532  1.00 14.21           C  
HETATM  628 SE   MSE A  80      30.183  17.395 -22.251  0.90 20.12          SE  
ATOM    629  N   VAL A  81      34.697  19.277 -25.541  1.00 17.61           N  
ATOM    630  CA  VAL A  81      35.335  19.465 -26.866  1.00 17.49           C  
ATOM    631  C   VAL A  81      36.880  19.322 -26.774  1.00 18.33           C  
ATOM    632  O   VAL A  81      37.496  18.607 -27.563  1.00 18.16           O  
ATOM    633  CB  VAL A  81      34.977  20.843 -27.538  1.00 18.05           C  
ATOM    634  CG1 VAL A  81      35.759  21.042 -28.835  1.00 15.38           C  
ATOM    635  CG2 VAL A  81      33.475  20.963 -27.819  1.00 18.29           C  
ATOM    636  N   PHE A  82      37.482  20.014 -25.804  1.00 18.22           N  
ATOM    637  CA  PHE A  82      38.935  20.002 -25.606  1.00 18.45           C  
ATOM    638  C   PHE A  82      39.518  18.593 -25.332  1.00 18.68           C  
ATOM    639  O   PHE A  82      40.673  18.296 -25.683  1.00 18.92           O  
ATOM    640  CB  PHE A  82      39.279  20.946 -24.451  1.00 18.40           C  
ATOM    641  CG  PHE A  82      40.743  21.047 -24.167  1.00 16.27           C  
ATOM    642  CD1 PHE A  82      41.538  21.926 -24.884  1.00 17.08           C  
ATOM    643  CD2 PHE A  82      41.325  20.260 -23.180  1.00 17.63           C  
ATOM    644  CE1 PHE A  82      42.921  22.016 -24.616  1.00 21.24           C  
ATOM    645  CE2 PHE A  82      42.718  20.351 -22.893  1.00 18.17           C  
ATOM    646  CZ  PHE A  82      43.501  21.222 -23.619  1.00 19.15           C  
ATOM    647  N   SER A  83      38.712  17.745 -24.692  1.00 18.21           N  
ATOM    648  CA  SER A  83      39.091  16.363 -24.380  1.00 18.68           C  
ATOM    649  C   SER A  83      39.340  15.491 -25.619  1.00 20.09           C  
ATOM    650  O   SER A  83      40.066  14.496 -25.533  1.00 21.25           O  
ATOM    651  CB  SER A  83      38.012  15.723 -23.496  1.00 18.57           C  
ATOM    652  OG  SER A  83      36.849  15.381 -24.246  1.00 16.66           O  
ATOM    653  N   GLN A  84      38.723  15.866 -26.758  1.00 20.26           N  
ATOM    654  CA  GLN A  84      38.832  15.162 -28.048  1.00 20.05           C  
ATOM    655  C   GLN A  84      38.164  13.777 -28.045  1.00 20.64           C  
ATOM    656  O   GLN A  84      38.465  12.937 -28.887  1.00 22.16           O  
ATOM    657  CB  GLN A  84      40.290  15.095 -28.531  1.00 19.99           C  
ATOM    658  CG  GLN A  84      40.906  16.472 -28.726  1.00 20.76           C  
ATOM    659  CD  GLN A  84      42.332  16.414 -29.196  1.00 20.39           C  
ATOM    660  OE1 GLN A  84      43.147  15.693 -28.645  1.00 19.25           O  
ATOM    661  NE2 GLN A  84      42.640  17.179 -30.233  1.00 22.01           N  
ATOM    662  N   GLU A  85      37.248  13.554 -27.111  1.00 20.37           N  
ATOM    663  CA  GLU A  85      36.556  12.268 -26.951  1.00 21.29           C  
ATOM    664  C   GLU A  85      35.725  11.866 -28.158  1.00 22.08           C  
ATOM    665  O   GLU A  85      35.066  12.694 -28.765  1.00 20.70           O  
ATOM    666  CB  GLU A  85      35.638  12.293 -25.718  1.00 19.97           C  
ATOM    667  CG  GLU A  85      36.371  12.188 -24.373  1.00 21.49           C  
ATOM    668  CD  GLU A  85      35.649  11.292 -23.352  1.00 21.16           C  
ATOM    669  OE1 GLU A  85      34.688  10.585 -23.711  1.00 21.26           O  
ATOM    670  OE2 GLU A  85      36.071  11.267 -22.189  1.00 20.34           O  
ATOM    671  N   ASP A  86      35.720  10.573 -28.461  1.00 23.34           N  
ATOM    672  CA  ASP A  86      34.928  10.035 -29.544  1.00 24.61           C  
ATOM    673  C   ASP A  86      33.427  10.347 -29.389  1.00 24.65           C  
ATOM    674  O   ASP A  86      32.784  10.796 -30.342  1.00 24.93           O  
ATOM    675  CB  ASP A  86      35.160   8.530 -29.658  1.00 25.59           C  
ATOM    676  CG  ASP A  86      34.396   7.913 -30.801  1.00 27.72           C  
ATOM    677  OD1 ASP A  86      34.710   8.279 -31.958  1.00 31.59           O  
ATOM    678  OD2 ASP A  86      33.492   7.066 -30.549  1.00 28.73           O  
ATOM    679  N   CYS A  87      32.869  10.126 -28.205  0.70 24.72           N  
ATOM    680  CA  CYS A  87      31.430  10.317 -28.021  0.70 25.22           C  
ATOM    681  C   CYS A  87      31.016  11.792 -28.173  0.70 23.86           C  
ATOM    682  O   CYS A  87      29.841  12.089 -28.420  0.70 23.73           O  
ATOM    683  CB  CYS A  87      30.961   9.730 -26.681  0.70 25.40           C  
ATOM    684  SG  CYS A  87      31.124  10.858 -25.325  0.70 28.09           S  
HETATM  685  N   MSE A  88      31.991  12.696 -28.033  1.00 22.71           N  
HETATM  686  CA  MSE A  88      31.811  14.092 -28.382  1.00 21.64           C  
HETATM  687  C   MSE A  88      31.762  14.285 -29.903  1.00 22.99           C  
HETATM  688  O   MSE A  88      30.839  14.974 -30.405  1.00 23.49           O  
HETATM  689  CB  MSE A  88      32.941  14.929 -27.770  1.00 21.38           C  
HETATM  690  CG  MSE A  88      32.895  16.431 -28.071  1.00 19.41           C  
HETATM  691  CE  MSE A  88      35.627  16.334 -29.341  1.00 17.42           C  
HETATM  692 SE   MSE A  88      33.826  17.055 -29.687  0.90 23.28          SE  
ATOM    693  N   ILE A  89      32.750  13.711 -30.616  1.00 22.18           N  
ATOM    694  CA  ILE A  89      32.822  13.744 -32.071  1.00 23.23           C  
ATOM    695  C   ILE A  89      31.610  13.049 -32.705  1.00 23.32           C  
ATOM    696  O   ILE A  89      31.080  13.526 -33.698  1.00 23.80           O  
ATOM    697  CB  ILE A  89      34.201  13.201 -32.577  1.00 24.59           C  
ATOM    698  CG1 ILE A  89      35.271  14.295 -32.388  1.00 26.32           C  
ATOM    699  CG2 ILE A  89      34.171  12.852 -34.050  1.00 25.93           C  
ATOM    700  CD1 ILE A  89      36.666  13.790 -32.234  1.00 28.71           C  
ATOM    701  N   LYS A  90      31.150  11.948 -32.095  1.00 22.39           N  
ATOM    702  CA  LYS A  90      30.008  11.189 -32.619  1.00 22.44           C  
ATOM    703  C   LYS A  90      28.666  11.875 -32.299  1.00 21.94           C  
ATOM    704  O   LYS A  90      27.630  11.557 -32.849  1.00 22.69           O  
ATOM    705  CB  LYS A  90      30.065   9.720 -32.145  1.00 22.70           C  
ATOM    706  CG  LYS A  90      31.201   8.920 -32.768  1.00 22.92           C  
ATOM    707  CD  LYS A  90      31.025   8.761 -34.293  1.00 21.99           C  
ATOM    708  CE  LYS A  90      32.028   7.811 -34.909  1.00 25.65           C  
ATOM    709  NZ  LYS A  90      33.428   8.304 -34.688  1.00 27.17           N  
ATOM    710  N   ALA A  91      28.709  12.869 -31.427  1.00 21.22           N  
ATOM    711  CA  ALA A  91      27.536  13.650 -31.085  1.00 20.92           C  
ATOM    712  C   ALA A  91      27.248  14.752 -32.097  1.00 21.86           C  
ATOM    713  O   ALA A  91      26.187  15.379 -32.051  1.00 22.85           O  
ATOM    714  CB  ALA A  91      27.649  14.219 -29.668  1.00 18.88           C  
ATOM    715  N   VAL A  92      28.175  14.991 -33.014  1.00 22.39           N  
ATOM    716  CA  VAL A  92      27.955  15.974 -34.070  1.00 23.35           C  
ATOM    717  C   VAL A  92      26.807  15.533 -34.993  1.00 25.52           C  
ATOM    718  O   VAL A  92      26.724  14.372 -35.386  1.00 26.20           O  
ATOM    719  CB  VAL A  92      29.231  16.231 -34.885  1.00 23.82           C  
ATOM    720  CG1 VAL A  92      28.916  17.030 -36.162  1.00 23.49           C  
ATOM    721  CG2 VAL A  92      30.269  16.960 -34.029  1.00 21.14           C  
ATOM    722  N   ARG A  93      25.914  16.474 -35.297  1.00 26.58           N  
ATOM    723  CA  ARG A  93      24.812  16.243 -36.203  1.00 29.14           C  
ATOM    724  C   ARG A  93      24.940  17.199 -37.386  1.00 30.32           C  
ATOM    725  O   ARG A  93      25.119  18.400 -37.205  1.00 30.57           O  
ATOM    726  CB  ARG A  93      23.449  16.436 -35.494  1.00 29.44           C  
ATOM    727  CG  ARG A  93      23.141  15.430 -34.381  1.00 29.25           C  
ATOM    728  CD  ARG A  93      23.007  14.000 -34.895  1.00 29.56           C  
ATOM    729  NE  ARG A  93      22.856  13.082 -33.769  1.00 29.80           N  
ATOM    730  CZ  ARG A  93      23.825  12.317 -33.266  1.00 28.42           C  
ATOM    731  NH1 ARG A  93      25.038  12.351 -33.797  1.00 29.21           N  
ATOM    732  NH2 ARG A  93      23.574  11.513 -32.230  1.00 25.27           N  
ATOM    733  N   GLY A  94      24.846  16.660 -38.592  1.00 31.60           N  
ATOM    734  CA  GLY A  94      25.049  17.449 -39.795  1.00 32.75           C  
ATOM    735  C   GLY A  94      26.516  17.725 -40.084  1.00 32.51           C  
ATOM    736  O   GLY A  94      27.397  17.335 -39.318  1.00 30.64           O  
ATOM    737  N   ASP A  95      26.766  18.388 -41.211  1.00 34.28           N  
ATOM    738  CA  ASP A  95      28.113  18.751 -41.645  1.00 35.22           C  
ATOM    739  C   ASP A  95      28.588  20.023 -40.949  1.00 34.37           C  
ATOM    740  O   ASP A  95      27.782  20.865 -40.553  1.00 33.70           O  
ATOM    741  CB  ASP A  95      28.165  18.916 -43.173  1.00 37.33           C  
ATOM    742  CG  ASP A  95      28.224  17.574 -43.905  1.00 40.79           C  
ATOM    743  OD1 ASP A  95      28.476  16.530 -43.243  1.00 40.15           O  
ATOM    744  OD2 ASP A  95      28.023  17.556 -45.146  1.00 44.28           O  
ATOM    745  N   LEU A  96      29.902  20.142 -40.795  1.00 34.15           N  
ATOM    746  CA  LEU A  96      30.506  21.331 -40.188  1.00 34.32           C  
ATOM    747  C   LEU A  96      31.217  22.207 -41.237  1.00 36.42           C  
ATOM    748  O   LEU A  96      32.148  21.768 -41.919  1.00 36.22           O  
ATOM    749  CB  LEU A  96      31.439  20.937 -39.032  1.00 32.56           C  
ATOM    750  CG  LEU A  96      30.818  20.136 -37.877  1.00 32.15           C  
ATOM    751  CD1 LEU A  96      31.869  19.758 -36.847  1.00 32.10           C  
ATOM    752  CD2 LEU A  96      29.674  20.910 -37.221  1.00 32.15           C  
ATOM    753  N   ASN A  97      30.740  23.444 -41.374  1.00 38.22           N  
ATOM    754  CA  ASN A  97      31.215  24.360 -42.413  1.00 40.94           C  
ATOM    755  C   ASN A  97      31.355  25.811 -41.928  1.00 41.80           C  
ATOM    756  O   ASN A  97      31.184  26.739 -42.727  1.00 43.13           O  
ATOM    757  CB  ASN A  97      30.272  24.322 -43.627  1.00 42.84           C  
ATOM    758  CG  ASN A  97      30.365  23.011 -44.413  1.00 43.28           C  
ATOM    759  OD1 ASN A  97      31.429  22.652 -44.933  1.00 42.07           O  
ATOM    760  ND2 ASN A  97      29.243  22.307 -44.522  1.00 41.71           N  
ATOM    761  N   PHE A  98      31.654  25.990 -40.633  1.00 40.43           N  
ATOM    762  CA  PHE A  98      31.813  27.317 -40.017  1.00 41.44           C  
ATOM    763  C   PHE A  98      32.985  28.099 -40.621  1.00 43.58           C  
ATOM    764  O   PHE A  98      34.016  27.544 -40.971  1.00 43.69           O  
ATOM    765  CB  PHE A  98      31.969  27.229 -38.484  1.00 38.75           C  
ATOM    766  CG  PHE A  98      30.717  26.787 -37.763  1.00 38.53           C  
ATOM    767  CD1 PHE A  98      30.638  25.508 -37.189  1.00 35.77           C  
ATOM    768  CD2 PHE A  98      29.615  27.647 -37.648  1.00 38.57           C  
ATOM    769  CE1 PHE A  98      29.480  25.098 -36.517  1.00 35.30           C  
ATOM    770  CE2 PHE A  98      28.453  27.236 -36.976  1.00 37.91           C  
ATOM    771  CZ  PHE A  98      28.390  25.961 -36.410  1.00 36.31           C  
ATOM    772  N   VAL A  99      32.815  29.402 -40.734  1.00 46.01           N  
ATOM    773  CA  VAL A  99      33.827  30.281 -41.275  1.00 48.42           C  
ATOM    774  C   VAL A  99      33.969  31.474 -40.304  1.00 49.05           C  
ATOM    775  O   VAL A  99      33.147  31.634 -39.405  1.00 48.40           O  
ATOM    776  CB  VAL A  99      33.415  30.657 -42.715  1.00 50.72           C  
ATOM    777  CG1 VAL A  99      33.405  32.139 -42.946  1.00 53.63           C  
ATOM    778  CG2 VAL A  99      34.260  29.882 -43.738  1.00 50.83           C  
ATOM    779  N   ASN A 100      35.019  32.281 -40.431  1.00 50.78           N  
ATOM    780  CA  ASN A 100      35.104  33.500 -39.619  1.00 51.41           C  
ATOM    781  C   ASN A 100      34.855  34.791 -40.412  1.00 54.51           C  
ATOM    782  O   ASN A 100      34.565  34.742 -41.619  1.00 55.83           O  
ATOM    783  CB  ASN A 100      36.417  33.548 -38.825  1.00 50.54           C  
ATOM    784  CG  ASN A 100      37.651  33.599 -39.710  1.00 53.01           C  
ATOM    785  OD1 ASN A 100      38.708  33.120 -39.316  1.00 54.15           O  
ATOM    786  ND2 ASN A 100      37.536  34.195 -40.891  1.00 54.93           N  
ATOM    787  N   ARG A 101      34.971  35.936 -39.726  1.00 55.63           N  
ATOM    788  CA  ARG A 101      34.778  37.275 -40.329  1.00 58.60           C  
ATOM    789  C   ARG A 101      35.554  37.441 -41.644  1.00 60.66           C  
ATOM    790  O   ARG A 101      34.991  37.878 -42.656  1.00 63.13           O  
ATOM    791  CB  ARG A 101      35.154  38.368 -39.309  1.00 59.00           C  
ATOM    792  CG  ARG A 101      35.137  39.808 -39.824  1.00 63.01           C  
ATOM    793  CD  ARG A 101      35.119  40.813 -38.669  1.00 63.11           C  
ATOM    794  NE  ARG A 101      35.372  42.173 -39.147  1.00 69.55           N  
ATOM    795  CZ  ARG A 101      35.212  43.291 -38.432  1.00 71.04           C  
ATOM    796  NH1 ARG A 101      34.780  43.251 -37.173  1.00 69.69           N  
ATOM    797  NH2 ARG A 101      35.491  44.463 -38.983  1.00 73.29           N  
ATOM    798  N   ALA A 102      36.833  37.059 -41.619  1.00 60.09           N  
ATOM    799  CA  ALA A 102      37.733  37.087 -42.782  1.00 61.86           C  
ATOM    800  C   ALA A 102      37.525  35.953 -43.803  1.00 61.47           C  
ATOM    801  O   ALA A 102      38.302  35.834 -44.758  1.00 63.06           O  
ATOM    802  CB  ALA A 102      39.184  37.099 -42.313  1.00 61.84           C  
ATOM    803  N   ASN A 103      36.503  35.117 -43.583  1.00 59.19           N  
ATOM    804  CA  ASN A 103      36.066  34.070 -44.533  1.00 58.70           C  
ATOM    805  C   ASN A 103      36.992  32.848 -44.543  1.00 56.85           C  
ATOM    806  O   ASN A 103      37.088  32.101 -45.516  1.00 57.64           O  
ATOM    807  CB  ASN A 103      35.834  34.650 -45.946  1.00 61.60           C  
ATOM    808  CG  ASN A 103      35.025  33.719 -46.851  1.00 61.89           C  
ATOM    809  OD1 ASN A 103      34.099  33.032 -46.410  1.00 60.11           O  
ATOM    810  ND2 ASN A 103      35.377  33.700 -48.125  1.00 65.09           N  
ATOM    811  N   GLN A 104      37.662  32.653 -43.424  1.00 54.65           N  
ATOM    812  CA  GLN A 104      38.574  31.539 -43.259  1.00 52.90           C  
ATOM    813  C   GLN A 104      37.859  30.413 -42.543  1.00 49.11           C  
ATOM    814  O   GLN A 104      37.235  30.626 -41.508  1.00 47.36           O  
ATOM    815  CB  GLN A 104      39.823  31.999 -42.501  1.00 53.02           C  
ATOM    816  CG  GLN A 104      40.496  33.214 -43.170  1.00 57.14           C  
ATOM    817  CD  GLN A 104      41.953  33.340 -42.795  1.00 59.04           C  
ATOM    818  OE1 GLN A 104      42.294  33.478 -41.614  1.00 58.44           O  
ATOM    819  NE2 GLN A 104      42.825  33.277 -43.793  1.00 60.49           N  
ATOM    820  N   ARG A 105      37.920  29.226 -43.133  1.00 48.00           N  
ATOM    821  CA  ARG A 105      37.341  28.025 -42.550  1.00 45.29           C  
ATOM    822  C   ARG A 105      37.941  27.795 -41.156  1.00 42.92           C  
ATOM    823  O   ARG A 105      39.158  27.682 -41.033  1.00 43.19           O  
ATOM    824  CB  ARG A 105      37.621  26.831 -43.471  1.00 45.82           C  
ATOM    825  CG  ARG A 105      37.173  25.507 -42.909  1.00 43.52           C  
ATOM    826  CD  ARG A 105      37.185  24.344 -43.919  1.00 44.50           C  
ATOM    827  NE  ARG A 105      36.589  23.168 -43.281  1.00 42.09           N  
ATOM    828  CZ  ARG A 105      35.305  22.813 -43.382  1.00 41.80           C  
ATOM    829  NH1 ARG A 105      34.472  23.522 -44.138  1.00 40.53           N  
ATOM    830  NH2 ARG A 105      34.859  21.734 -42.737  1.00 38.54           N  
ATOM    831  N   LEU A 106      37.109  27.762 -40.111  1.00 40.68           N  
ATOM    832  CA  LEU A 106      37.620  27.491 -38.771  1.00 38.47           C  
ATOM    833  C   LEU A 106      38.327  26.130 -38.791  1.00 37.36           C  
ATOM    834  O   LEU A 106      37.927  25.217 -39.528  1.00 37.44           O  
ATOM    835  CB  LEU A 106      36.507  27.485 -37.706  1.00 37.16           C  
ATOM    836  CG  LEU A 106      35.520  28.644 -37.563  1.00 38.47           C  
ATOM    837  CD1 LEU A 106      34.640  28.465 -36.331  1.00 36.49           C  
ATOM    838  CD2 LEU A 106      36.231  29.983 -37.520  1.00 40.33           C  
ATOM    839  N   ASN A 107      39.393  26.000 -38.005  1.00 36.22           N  
ATOM    840  CA  ASN A 107      40.027  24.699 -37.838  1.00 35.15           C  
ATOM    841  C   ASN A 107      39.062  23.680 -37.199  1.00 32.57           C  
ATOM    842  O   ASN A 107      38.051  24.074 -36.619  1.00 31.85           O  
ATOM    843  CB  ASN A 107      41.422  24.797 -37.154  1.00 35.29           C  
ATOM    844  CG  ASN A 107      41.376  25.137 -35.654  1.00 34.45           C  
ATOM    845  OD1 ASN A 107      40.351  25.025 -34.971  1.00 33.81           O  
ATOM    846  ND2 ASN A 107      42.531  25.532 -35.132  1.00 32.90           N  
ATOM    847  N   PRO A 108      39.325  22.378 -37.376  1.00 31.96           N  
ATOM    848  CA  PRO A 108      38.489  21.306 -36.827  1.00 30.42           C  
ATOM    849  C   PRO A 108      38.030  21.452 -35.362  1.00 28.84           C  
ATOM    850  O   PRO A 108      36.844  21.250 -35.072  1.00 28.54           O  
ATOM    851  CB  PRO A 108      39.374  20.073 -36.998  1.00 30.52           C  
ATOM    852  CG  PRO A 108      40.115  20.354 -38.256  1.00 32.63           C  
ATOM    853  CD  PRO A 108      40.439  21.822 -38.174  1.00 33.57           C  
HETATM  854  N   MSE A 109      38.938  21.798 -34.454  1.00 27.42           N  
HETATM  855  CA  MSE A 109      38.573  21.963 -33.044  1.00 25.88           C  
HETATM  856  C   MSE A 109      37.575  23.100 -32.781  1.00 25.36           C  
HETATM  857  O   MSE A 109      36.673  22.960 -31.939  1.00 24.38           O  
HETATM  858  CB  MSE A 109      39.832  22.116 -32.159  1.00 25.62           C  
HETATM  859  CG  MSE A 109      40.705  20.833 -32.079  1.00 26.44           C  
HETATM  860  CE  MSE A 109      39.652  20.084 -29.473  1.00 25.02           C  
HETATM  861 SE   MSE A 109      39.842  19.246 -31.234  0.90 30.28          SE  
ATOM    862  N   HIS A 110      37.743  24.212 -33.483  1.00 26.43           N  
ATOM    863  CA  HIS A 110      36.804  25.342 -33.406  1.00 27.85           C  
ATOM    864  C   HIS A 110      35.510  25.078 -34.165  1.00 27.83           C  
ATOM    865  O   HIS A 110      34.466  25.587 -33.800  1.00 28.93           O  
ATOM    866  CB  HIS A 110      37.483  26.636 -33.864  1.00 29.15           C  
ATOM    867  CG  HIS A 110      38.458  27.164 -32.859  1.00 31.05           C  
ATOM    868  ND1 HIS A 110      39.711  26.614 -32.671  1.00 31.07           N  
ATOM    869  CD2 HIS A 110      38.348  28.170 -31.956  1.00 32.70           C  
ATOM    870  CE1 HIS A 110      40.338  27.277 -31.714  1.00 33.02           C  
ATOM    871  NE2 HIS A 110      39.529  28.221 -31.255  1.00 32.01           N  
ATOM    872  N   GLN A 111      35.608  24.283 -35.217  1.00 28.16           N  
ATOM    873  CA  GLN A 111      34.467  23.712 -35.940  1.00 29.30           C  
ATOM    874  C   GLN A 111      33.551  22.973 -34.938  1.00 27.21           C  
ATOM    875  O   GLN A 111      32.367  23.270 -34.843  1.00 26.79           O  
ATOM    876  CB  GLN A 111      35.053  22.746 -36.985  1.00 30.36           C  
ATOM    877  CG  GLN A 111      34.400  22.595 -38.320  1.00 34.65           C  
ATOM    878  CD  GLN A 111      34.134  23.881 -39.054  1.00 37.03           C  
ATOM    879  OE1 GLN A 111      32.987  24.307 -39.137  1.00 38.30           O  
ATOM    880  NE2 GLN A 111      35.176  24.486 -39.632  1.00 38.30           N  
ATOM    881  N   LEU A 112      34.134  22.047 -34.166  1.00 25.47           N  
ATOM    882  CA  LEU A 112      33.444  21.324 -33.076  1.00 23.90           C  
ATOM    883  C   LEU A 112      32.955  22.243 -31.952  1.00 23.68           C  
ATOM    884  O   LEU A 112      31.826  22.090 -31.488  1.00 22.82           O  
ATOM    885  CB  LEU A 112      34.364  20.255 -32.466  1.00 21.96           C  
ATOM    886  CG  LEU A 112      34.764  19.139 -33.439  1.00 23.59           C  
ATOM    887  CD1 LEU A 112      35.976  18.335 -32.918  1.00 20.60           C  
ATOM    888  CD2 LEU A 112      33.550  18.247 -33.779  1.00 19.71           C  
ATOM    889  N   LEU A 113      33.830  23.153 -31.512  1.00 23.88           N  
ATOM    890  CA  LEU A 113      33.499  24.163 -30.507  1.00 25.30           C  
ATOM    891  C   LEU A 113      32.245  24.976 -30.853  1.00 27.05           C  
ATOM    892  O   LEU A 113      31.290  25.013 -30.067  1.00 27.13           O  
ATOM    893  CB  LEU A 113      34.675  25.123 -30.289  1.00 25.47           C  
ATOM    894  CG  LEU A 113      34.639  26.078 -29.094  1.00 25.12           C  
ATOM    895  CD1 LEU A 113      34.703  25.341 -27.754  1.00 24.17           C  
ATOM    896  CD2 LEU A 113      35.784  27.023 -29.203  1.00 25.51           C  
ATOM    897  N   ARG A 114      32.256  25.645 -32.008  1.00 29.13           N  
ATOM    898  CA  ARG A 114      31.117  26.464 -32.400  1.00 30.76           C  
ATOM    899  C   ARG A 114      29.860  25.608 -32.560  1.00 29.85           C  
ATOM    900  O   ARG A 114      28.781  26.041 -32.179  1.00 29.79           O  
ATOM    901  CB  ARG A 114      31.376  27.299 -33.659  1.00 33.08           C  
ATOM    902  CG  ARG A 114      32.474  28.404 -33.560  1.00 40.00           C  
ATOM    903  CD  ARG A 114      32.607  29.153 -32.189  1.00 47.23           C  
ATOM    904  NE  ARG A 114      34.019  29.442 -31.860  1.00 51.94           N  
ATOM    905  CZ  ARG A 114      34.460  30.070 -30.761  1.00 55.22           C  
ATOM    906  NH1 ARG A 114      33.623  30.495 -29.823  1.00 56.84           N  
ATOM    907  NH2 ARG A 114      35.766  30.280 -30.592  1.00 56.92           N  
ATOM    908  N   HIS A 115      30.000  24.397 -33.106  1.00 28.56           N  
ATOM    909  CA  HIS A 115      28.855  23.524 -33.256  1.00 27.62           C  
ATOM    910  C   HIS A 115      28.175  23.327 -31.894  1.00 26.83           C  
ATOM    911  O   HIS A 115      26.971  23.545 -31.765  1.00 27.43           O  
ATOM    912  CB  HIS A 115      29.238  22.173 -33.872  1.00 26.97           C  
ATOM    913  CG  HIS A 115      28.094  21.203 -33.939  1.00 24.96           C  
ATOM    914  ND1 HIS A 115      27.096  21.289 -34.889  1.00 23.43           N  
ATOM    915  CD2 HIS A 115      27.787  20.134 -33.169  1.00 22.63           C  
ATOM    916  CE1 HIS A 115      26.222  20.315 -34.704  1.00 23.02           C  
ATOM    917  NE2 HIS A 115      26.611  19.602 -33.660  1.00 24.74           N  
ATOM    918  N   PHE A 116      28.958  22.972 -30.878  1.00 25.29           N  
ATOM    919  CA  PHE A 116      28.394  22.684 -29.559  1.00 24.57           C  
ATOM    920  C   PHE A 116      28.046  23.929 -28.731  1.00 25.24           C  
ATOM    921  O   PHE A 116      27.189  23.875 -27.871  1.00 24.41           O  
ATOM    922  CB  PHE A 116      29.261  21.668 -28.812  1.00 22.50           C  
ATOM    923  CG  PHE A 116      29.231  20.302 -29.427  1.00 20.80           C  
ATOM    924  CD1 PHE A 116      28.021  19.574 -29.486  1.00 20.00           C  
ATOM    925  CD2 PHE A 116      30.383  19.739 -29.965  1.00 19.46           C  
ATOM    926  CE1 PHE A 116      27.970  18.314 -30.056  1.00 18.22           C  
ATOM    927  CE2 PHE A 116      30.357  18.468 -30.569  1.00 17.04           C  
ATOM    928  CZ  PHE A 116      29.155  17.745 -30.605  1.00 20.73           C  
ATOM    929  N   GLN A 117      28.691  25.057 -29.040  1.00 27.21           N  
ATOM    930  CA  GLN A 117      28.316  26.353 -28.476  1.00 28.57           C  
ATOM    931  C   GLN A 117      26.934  26.813 -28.925  1.00 29.99           C  
ATOM    932  O   GLN A 117      26.223  27.399 -28.120  1.00 30.12           O  
ATOM    933  CB  GLN A 117      29.395  27.400 -28.724  1.00 29.66           C  
ATOM    934  CG  GLN A 117      30.531  27.306 -27.690  1.00 30.49           C  
ATOM    935  CD  GLN A 117      31.679  28.234 -27.997  1.00 34.96           C  
ATOM    936  OE1 GLN A 117      31.762  28.782 -29.090  1.00 38.23           O  
ATOM    937  NE2 GLN A 117      32.570  28.423 -27.029  1.00 35.77           N  
ATOM    938  N   LYS A 118      26.528  26.494 -30.162  1.00 31.18           N  
ATOM    939  CA  LYS A 118      25.142  26.739 -30.603  1.00 33.51           C  
ATOM    940  C   LYS A 118      24.114  25.822 -29.905  1.00 32.70           C  
ATOM    941  O   LYS A 118      23.029  26.285 -29.495  1.00 33.55           O  
ATOM    942  CB  LYS A 118      24.983  26.655 -32.140  1.00 35.28           C  
ATOM    943  CG  LYS A 118      25.813  27.704 -32.903  1.00 37.77           C  
ATOM    944  CD  LYS A 118      25.401  27.909 -34.364  1.00 39.08           C  
ATOM    945  CE  LYS A 118      26.117  29.152 -34.913  1.00 43.76           C  
ATOM    946  NZ  LYS A 118      25.782  29.513 -36.329  1.00 47.40           N  
ATOM    947  N   ASP A 119      24.440  24.539 -29.780  1.00 30.72           N  
ATOM    948  CA  ASP A 119      23.533  23.580 -29.155  1.00 30.83           C  
ATOM    949  C   ASP A 119      24.280  22.357 -28.620  1.00 28.33           C  
ATOM    950  O   ASP A 119      24.976  21.649 -29.360  1.00 27.35           O  
ATOM    951  CB  ASP A 119      22.400  23.160 -30.119  1.00 33.58           C  
ATOM    952  CG  ASP A 119      21.496  22.044 -29.536  1.00 36.33           C  
ATOM    953  OD1 ASP A 119      20.945  22.224 -28.422  1.00 37.04           O  
ATOM    954  OD2 ASP A 119      21.344  20.987 -30.206  1.00 39.15           O  
ATOM    955  N   ALA A 120      24.125  22.122 -27.320  1.00 26.96           N  
ATOM    956  CA  ALA A 120      24.818  21.037 -26.645  1.00 24.82           C  
ATOM    957  C   ALA A 120      23.960  19.870 -26.145  1.00 24.67           C  
ATOM    958  O   ALA A 120      24.488  19.030 -25.378  1.00 25.14           O  
ATOM    959  CB  ALA A 120      25.668  21.599 -25.523  1.00 23.21           C  
ATOM    960  N   LYS A 121      22.691  19.779 -26.585  1.00 24.95           N  
ATOM    961  CA  LYS A 121      21.742  18.689 -26.217  1.00 25.03           C  
ATOM    962  C   LYS A 121      22.191  17.276 -26.526  1.00 23.86           C  
ATOM    963  O   LYS A 121      22.087  16.413 -25.659  1.00 22.54           O  
ATOM    964  CB  LYS A 121      20.371  18.874 -26.875  1.00 27.31           C  
ATOM    965  CG  LYS A 121      19.531  19.967 -26.291  1.00 31.52           C  
ATOM    966  CD  LYS A 121      18.276  20.175 -27.156  1.00 38.16           C  
ATOM    967  CE  LYS A 121      17.658  21.570 -26.901  1.00 44.11           C  
ATOM    968  NZ  LYS A 121      16.692  21.975 -27.987  1.00 44.43           N  
ATOM    969  N   VAL A 122      22.654  17.043 -27.761  1.00 23.85           N  
ATOM    970  CA  VAL A 122      23.079  15.707 -28.183  1.00 23.44           C  
ATOM    971  C   VAL A 122      24.327  15.306 -27.408  1.00 22.67           C  
ATOM    972  O   VAL A 122      24.445  14.151 -26.968  1.00 24.02           O  
ATOM    973  CB  VAL A 122      23.278  15.593 -29.728  1.00 24.08           C  
ATOM    974  CG1 VAL A 122      23.640  14.169 -30.129  1.00 23.87           C  
ATOM    975  CG2 VAL A 122      22.026  16.031 -30.447  1.00 24.33           C  
ATOM    976  N   LEU A 123      25.228  16.270 -27.203  1.00 20.80           N  
ATOM    977  CA  LEU A 123      26.470  16.029 -26.491  1.00 19.22           C  
ATOM    978  C   LEU A 123      26.221  15.634 -25.038  1.00 19.21           C  
ATOM    979  O   LEU A 123      26.803  14.665 -24.554  1.00 20.41           O  
ATOM    980  CB  LEU A 123      27.355  17.284 -26.540  1.00 18.43           C  
ATOM    981  CG  LEU A 123      28.698  17.335 -25.788  1.00 16.91           C  
ATOM    982  CD1 LEU A 123      29.714  16.292 -26.272  1.00 15.64           C  
ATOM    983  CD2 LEU A 123      29.301  18.716 -25.861  1.00 17.13           C  
ATOM    984  N   PHE A 124      25.386  16.416 -24.350  1.00 18.58           N  
ATOM    985  CA  PHE A 124      25.072  16.215 -22.948  1.00 17.93           C  
ATOM    986  C   PHE A 124      24.270  14.927 -22.727  1.00 18.39           C  
ATOM    987  O   PHE A 124      24.607  14.160 -21.843  1.00 18.65           O  
ATOM    988  CB  PHE A 124      24.302  17.424 -22.372  1.00 18.01           C  
ATOM    989  CG  PHE A 124      25.186  18.610 -21.966  1.00 17.40           C  
ATOM    990  CD1 PHE A 124      26.531  18.664 -22.307  1.00 16.25           C  
ATOM    991  CD2 PHE A 124      24.639  19.701 -21.302  1.00 18.75           C  
ATOM    992  CE1 PHE A 124      27.333  19.740 -21.958  1.00 16.45           C  
ATOM    993  CE2 PHE A 124      25.447  20.791 -20.941  1.00 21.09           C  
ATOM    994  CZ  PHE A 124      26.800  20.806 -21.285  1.00 17.43           C  
ATOM    995  N   GLN A 125      23.240  14.694 -23.545  1.00 18.81           N  
ATOM    996  CA  GLN A 125      22.379  13.508 -23.457  1.00 19.67           C  
ATOM    997  C   GLN A 125      23.084  12.169 -23.771  1.00 20.15           C  
ATOM    998  O   GLN A 125      22.659  11.125 -23.307  1.00 21.51           O  
ATOM    999  CB  GLN A 125      21.108  13.676 -24.326  1.00 19.41           C  
ATOM   1000  CG  GLN A 125      20.183  14.825 -23.916  1.00 20.98           C  
ATOM   1001  CD  GLN A 125      19.493  14.638 -22.559  1.00 23.91           C  
ATOM   1002  OE1 GLN A 125      19.925  13.841 -21.725  1.00 20.75           O  
ATOM   1003  NE2 GLN A 125      18.419  15.397 -22.335  1.00 26.39           N  
ATOM   1004  N   ASN A 126      24.170  12.210 -24.531  1.00 20.43           N  
ATOM   1005  CA  ASN A 126      24.872  11.006 -24.958  1.00 22.00           C  
ATOM   1006  C   ASN A 126      26.213  10.800 -24.295  1.00 21.90           C  
ATOM   1007  O   ASN A 126      26.856   9.772 -24.513  1.00 23.82           O  
ATOM   1008  CB  ASN A 126      25.032  10.974 -26.496  1.00 22.08           C  
ATOM   1009  CG  ASN A 126      23.720  10.673 -27.209  1.00 23.31           C  
ATOM   1010  OD1 ASN A 126      23.280   9.533 -27.269  1.00 24.47           O  
ATOM   1011  ND2 ASN A 126      23.088  11.703 -27.735  1.00 23.68           N  
ATOM   1012  N   TRP A 127      26.606  11.740 -23.448  1.00 22.09           N  
ATOM   1013  CA  TRP A 127      27.908  11.699 -22.745  1.00 22.12           C  
ATOM   1014  C   TRP A 127      28.112  10.540 -21.757  1.00 22.76           C  
ATOM   1015  O   TRP A 127      29.253  10.071 -21.571  1.00 24.65           O  
ATOM   1016  CB  TRP A 127      28.184  13.060 -22.066  1.00 21.28           C  
ATOM   1017  CG  TRP A 127      29.534  13.158 -21.367  1.00 21.14           C  
ATOM   1018  CD1 TRP A 127      29.786  12.971 -20.040  1.00 20.23           C  
ATOM   1019  CD2 TRP A 127      30.800  13.453 -21.976  1.00 19.62           C  
ATOM   1020  NE1 TRP A 127      31.129  13.124 -19.779  1.00 19.99           N  
ATOM   1021  CE2 TRP A 127      31.780  13.406 -20.950  1.00 20.43           C  
ATOM   1022  CE3 TRP A 127      31.205  13.729 -23.288  1.00 18.99           C  
ATOM   1023  CZ2 TRP A 127      33.141  13.677 -21.188  1.00 18.76           C  
ATOM   1024  CZ3 TRP A 127      32.565  13.992 -23.531  1.00 20.81           C  
ATOM   1025  CH2 TRP A 127      33.515  13.972 -22.478  1.00 18.26           C  
ATOM   1026  N   GLY A 128      27.057  10.056 -21.115  1.00 22.54           N  
ATOM   1027  CA  GLY A 128      27.269   9.021 -20.083  1.00 21.83           C  
ATOM   1028  C   GLY A 128      26.923   9.581 -18.715  1.00 21.43           C  
ATOM   1029  O   GLY A 128      27.192  10.758 -18.436  1.00 20.21           O  
ATOM   1030  N   ILE A 129      26.284   8.751 -17.889  1.00 21.10           N  
ATOM   1031  CA  ILE A 129      25.818   9.147 -16.578  1.00 20.69           C  
ATOM   1032  C   ILE A 129      26.458   8.155 -15.621  1.00 22.07           C  
ATOM   1033  O   ILE A 129      26.781   7.044 -16.013  1.00 22.36           O  
ATOM   1034  CB  ILE A 129      24.237   9.164 -16.503  1.00 21.84           C  
ATOM   1035  CG1 ILE A 129      23.720  10.086 -15.389  1.00 20.59           C  
ATOM   1036  CG2 ILE A 129      23.649   7.766 -16.361  1.00 22.44           C  
ATOM   1037  CD1 ILE A 129      23.706  11.556 -15.790  1.00 19.64           C  
ATOM   1038  N   GLU A 130      26.683   8.553 -14.378  1.00 22.05           N  
ATOM   1039  CA  GLU A 130      27.397   7.691 -13.451  1.00 23.30           C  
ATOM   1040  C   GLU A 130      26.827   7.884 -12.057  1.00 24.23           C  
ATOM   1041  O   GLU A 130      26.298   8.943 -11.755  1.00 22.41           O  
ATOM   1042  CB  GLU A 130      28.909   8.005 -13.455  1.00 22.10           C  
ATOM   1043  CG  GLU A 130      29.322   9.401 -12.931  1.00 21.20           C  
ATOM   1044  CD  GLU A 130      30.841   9.593 -12.871  1.00 22.68           C  
ATOM   1045  OE1 GLU A 130      31.592   8.596 -12.982  1.00 27.30           O  
ATOM   1046  OE2 GLU A 130      31.303  10.728 -12.689  1.00 23.21           O  
ATOM   1047  N   HIS A 131      26.937   6.859 -11.220  1.00 26.35           N  
ATOM   1048  CA  HIS A 131      26.636   7.037  -9.814  1.00 29.05           C  
ATOM   1049  C   HIS A 131      27.767   7.838  -9.144  1.00 28.67           C  
ATOM   1050  O   HIS A 131      28.940   7.782  -9.559  1.00 28.14           O  
ATOM   1051  CB  HIS A 131      26.420   5.688  -9.121  1.00 31.54           C  
ATOM   1052  CG  HIS A 131      25.586   5.793  -7.881  1.00 37.83           C  
ATOM   1053  ND1 HIS A 131      26.069   5.479  -6.623  1.00 42.46           N  
ATOM   1054  CD2 HIS A 131      24.320   6.241  -7.697  1.00 40.72           C  
ATOM   1055  CE1 HIS A 131      25.122   5.697  -5.727  1.00 45.28           C  
ATOM   1056  NE2 HIS A 131      24.054   6.168  -6.351  1.00 44.67           N  
ATOM   1057  N   ILE A 132      27.423   8.618  -8.132  1.00 29.08           N  
ATOM   1058  CA  ILE A 132      28.448   9.403  -7.440  1.00 28.83           C  
ATOM   1059  C   ILE A 132      28.381   9.208  -5.937  1.00 30.68           C  
ATOM   1060  O   ILE A 132      27.341   8.876  -5.395  1.00 32.05           O  
ATOM   1061  CB  ILE A 132      28.400  10.945  -7.822  1.00 27.51           C  
ATOM   1062  CG1 ILE A 132      27.220  11.666  -7.174  1.00 27.31           C  
ATOM   1063  CG2 ILE A 132      28.360  11.131  -9.313  1.00 26.45           C  
ATOM   1064  CD1 ILE A 132      27.215  13.162  -7.375  1.00 25.56           C  
ATOM   1065  N   ASP A 133      29.506   9.410  -5.269  1.00 32.23           N  
ATOM   1066  CA  ASP A 133      29.570   9.458  -3.811  1.00 34.84           C  
ATOM   1067  C   ASP A 133      29.193  10.845  -3.264  1.00 34.43           C  
ATOM   1068  O   ASP A 133      29.396  11.863  -3.913  1.00 33.12           O  
ATOM   1069  CB  ASP A 133      30.984   9.101  -3.357  1.00 36.54           C  
ATOM   1070  CG  ASP A 133      31.449   7.732  -3.876  1.00 40.61           C  
ATOM   1071  OD1 ASP A 133      30.664   6.746  -3.860  1.00 45.61           O  
ATOM   1072  OD2 ASP A 133      32.617   7.641  -4.302  1.00 44.13           O  
ATOM   1073  N   ASN A 134      28.616  10.872  -2.073  1.00 36.47           N  
ATOM   1074  CA  ASN A 134      28.410  12.114  -1.357  1.00 36.78           C  
ATOM   1075  C   ASN A 134      29.751  12.683  -0.903  1.00 36.67           C  
ATOM   1076  O   ASN A 134      30.413  12.110  -0.036  1.00 37.97           O  
ATOM   1077  CB  ASN A 134      27.498  11.878  -0.155  1.00 38.76           C  
ATOM   1078  CG  ASN A 134      26.107  11.425  -0.555  1.00 39.81           C  
ATOM   1079  OD1 ASN A 134      25.486  11.995  -1.468  1.00 37.31           O  
ATOM   1080  ND2 ASN A 134      25.598  10.397   0.136  1.00 39.68           N  
ATOM   1081  N   VAL A 135      30.161  13.779  -1.535  1.00 35.06           N  
ATOM   1082  CA  VAL A 135      31.320  14.556  -1.101  1.00 34.96           C  
ATOM   1083  C   VAL A 135      30.848  15.978  -0.779  1.00 34.15           C  
ATOM   1084  O   VAL A 135      30.251  16.622  -1.639  1.00 32.78           O  
ATOM   1085  CB  VAL A 135      32.418  14.572  -2.196  1.00 33.72           C  
ATOM   1086  CG1 VAL A 135      33.621  15.370  -1.740  1.00 33.63           C  
ATOM   1087  CG2 VAL A 135      32.816  13.127  -2.554  1.00 35.71           C  
HETATM 1088  N   MSE A 136      31.088  16.452   0.451  1.00 35.25           N  
HETATM 1089  CA  MSE A 136      30.699  17.815   0.846  1.00 34.91           C  
HETATM 1090  C   MSE A 136      31.466  18.877   0.071  1.00 33.44           C  
HETATM 1091  O   MSE A 136      32.657  18.724  -0.155  1.00 34.08           O  
HETATM 1092  CB  MSE A 136      30.871  18.047   2.353  1.00 37.58           C  
HETATM 1093  CG  MSE A 136      30.252  19.378   2.825  1.00 36.62           C  
HETATM 1094  CE  MSE A 136      29.473  21.279   4.926  1.00 43.27           C  
HETATM 1095 SE   MSE A 136      30.457  19.706   4.676  0.90 40.81          SE  
ATOM   1096  N   GLY A 137      30.783  19.943  -0.342  1.00 32.49           N  
ATOM   1097  CA  GLY A 137      31.402  21.007  -1.139  1.00 31.36           C  
ATOM   1098  C   GLY A 137      31.266  20.849  -2.641  1.00 30.19           C  
ATOM   1099  O   GLY A 137      31.810  21.635  -3.395  1.00 28.91           O  
HETATM 1100  N   MSE A 138      30.504  19.844  -3.079  1.00 30.67           N  
HETATM 1101  CA  MSE A 138      30.479  19.418  -4.475  1.00 30.71           C  
HETATM 1102  C   MSE A 138      29.152  18.715  -4.753  1.00 28.46           C  
HETATM 1103  O   MSE A 138      28.575  18.079  -3.850  1.00 28.50           O  
HETATM 1104  CB  MSE A 138      31.612  18.422  -4.661  1.00 30.18           C  
HETATM 1105  CG  MSE A 138      32.091  18.176  -6.021  1.00 31.46           C  
HETATM 1106  CE  MSE A 138      34.825  17.837  -4.917  1.00 35.43           C  
HETATM 1107 SE   MSE A 138      33.476  16.771  -5.852  0.90 37.35          SE  
ATOM   1108  N   VAL A 139      28.671  18.840  -5.989  1.00 25.91           N  
ATOM   1109  CA  VAL A 139      27.446  18.159  -6.436  1.00 25.77           C  
ATOM   1110  C   VAL A 139      27.621  17.605  -7.849  1.00 24.27           C  
ATOM   1111  O   VAL A 139      28.436  18.099  -8.633  1.00 22.83           O  
ATOM   1112  CB  VAL A 139      26.129  19.057  -6.389  1.00 26.21           C  
ATOM   1113  CG1 VAL A 139      25.667  19.320  -4.974  1.00 28.85           C  
ATOM   1114  CG2 VAL A 139      26.293  20.405  -7.139  1.00 25.60           C  
ATOM   1115  N   GLY A 140      26.837  16.583  -8.174  1.00 23.87           N  
ATOM   1116  CA  GLY A 140      26.661  16.169  -9.564  1.00 21.99           C  
ATOM   1117  C   GLY A 140      25.731  17.096 -10.366  1.00 21.21           C  
ATOM   1118  O   GLY A 140      25.023  17.917  -9.803  1.00 21.23           O  
ATOM   1119  N   VAL A 141      25.746  16.937 -11.686  1.00 19.62           N  
ATOM   1120  CA  VAL A 141      24.947  17.731 -12.581  1.00 19.75           C  
ATOM   1121  C   VAL A 141      24.402  16.803 -13.675  1.00 19.21           C  
ATOM   1122  O   VAL A 141      25.117  15.975 -14.245  1.00 17.34           O  
ATOM   1123  CB  VAL A 141      25.767  18.971 -13.157  1.00 19.50           C  
ATOM   1124  CG1 VAL A 141      26.906  18.526 -14.079  1.00 18.45           C  
ATOM   1125  CG2 VAL A 141      24.903  19.884 -13.892  1.00 20.87           C  
ATOM   1126  N   LEU A 142      23.113  16.938 -13.952  1.00 20.10           N  
ATOM   1127  CA  LEU A 142      22.451  16.147 -14.993  1.00 20.06           C  
ATOM   1128  C   LEU A 142      22.547  16.908 -16.326  1.00 19.95           C  
ATOM   1129  O   LEU A 142      22.865  18.083 -16.323  1.00 19.98           O  
ATOM   1130  CB  LEU A 142      20.978  15.896 -14.611  1.00 20.50           C  
ATOM   1131  CG  LEU A 142      20.640  15.224 -13.271  1.00 20.46           C  
ATOM   1132  CD1 LEU A 142      19.137  15.006 -13.119  1.00 21.72           C  
ATOM   1133  CD2 LEU A 142      21.359  13.932 -13.071  1.00 18.35           C  
ATOM   1134  N   PRO A 143      22.308  16.229 -17.470  1.00 20.59           N  
ATOM   1135  CA  PRO A 143      22.309  16.897 -18.783  1.00 21.07           C  
ATOM   1136  C   PRO A 143      21.445  18.147 -18.919  1.00 22.58           C  
ATOM   1137  O   PRO A 143      21.848  19.088 -19.645  1.00 22.93           O  
ATOM   1138  CB  PRO A 143      21.839  15.803 -19.740  1.00 21.49           C  
ATOM   1139  CG  PRO A 143      22.268  14.552 -19.122  1.00 20.52           C  
ATOM   1140  CD  PRO A 143      22.139  14.772 -17.616  1.00 21.10           C  
ATOM   1141  N   ASP A 144      20.288  18.182 -18.246  1.00 23.41           N  
ATOM   1142  CA  ASP A 144      19.484  19.423 -18.181  1.00 24.48           C  
ATOM   1143  C   ASP A 144      20.026  20.476 -17.185  1.00 24.43           C  
ATOM   1144  O   ASP A 144      19.377  21.498 -16.948  1.00 24.93           O  
ATOM   1145  CB  ASP A 144      17.987  19.137 -17.935  1.00 25.77           C  
ATOM   1146  CG  ASP A 144      17.711  18.432 -16.596  1.00 27.78           C  
ATOM   1147  OD1 ASP A 144      18.616  18.350 -15.739  1.00 29.82           O  
ATOM   1148  OD2 ASP A 144      16.564  17.962 -16.383  1.00 29.01           O  
HETATM 1149  N   MSE A 145      21.206  20.210 -16.610  1.00 24.00           N  
HETATM 1150  CA  MSE A 145      21.905  21.152 -15.710  1.00 24.32           C  
HETATM 1151  C   MSE A 145      21.320  21.226 -14.313  1.00 25.38           C  
HETATM 1152  O   MSE A 145      21.736  22.059 -13.507  1.00 26.95           O  
HETATM 1153  CB  MSE A 145      22.058  22.557 -16.331  1.00 24.10           C  
HETATM 1154  CG  MSE A 145      23.071  22.602 -17.472  1.00 23.28           C  
HETATM 1155  CE  MSE A 145      25.294  23.125 -15.564  1.00 22.62           C  
HETATM 1156 SE   MSE A 145      24.823  21.862 -16.977  0.90 26.00          SE  
ATOM   1157  N   THR A 146      20.388  20.320 -14.021  1.00 25.59           N  
ATOM   1158  CA  THR A 146      19.830  20.146 -12.684  1.00 25.97           C  
ATOM   1159  C   THR A 146      20.882  19.520 -11.783  1.00 24.91           C  
ATOM   1160  O   THR A 146      21.500  18.510 -12.160  1.00 23.50           O  
ATOM   1161  CB  THR A 146      18.559  19.255 -12.705  1.00 27.06           C  
ATOM   1162  OG1 THR A 146      17.500  19.937 -13.395  1.00 30.40           O  
ATOM   1163  CG2 THR A 146      18.066  18.937 -11.284  1.00 30.00           C  
ATOM   1164  N   PRO A 147      21.109  20.120 -10.592  1.00 25.19           N  
ATOM   1165  CA  PRO A 147      22.089  19.534  -9.669  1.00 24.77           C  
ATOM   1166  C   PRO A 147      21.549  18.221  -9.098  1.00 25.27           C  
ATOM   1167  O   PRO A 147      20.345  18.033  -8.949  1.00 25.16           O  
ATOM   1168  CB  PRO A 147      22.210  20.588  -8.551  1.00 24.83           C  
ATOM   1169  CG  PRO A 147      20.960  21.302  -8.583  1.00 26.70           C  
ATOM   1170  CD  PRO A 147      20.505  21.340 -10.031  1.00 25.78           C  
ATOM   1171  N   SER A 148      22.455  17.313  -8.793  1.00 24.98           N  
ATOM   1172  CA  SER A 148      22.073  16.051  -8.215  1.00 25.82           C  
ATOM   1173  C   SER A 148      23.142  15.585  -7.255  1.00 25.97           C  
ATOM   1174  O   SER A 148      24.333  15.726  -7.510  1.00 24.16           O  
ATOM   1175  CB  SER A 148      21.885  14.999  -9.301  1.00 25.56           C  
ATOM   1176  OG  SER A 148      21.558  13.741  -8.711  1.00 26.57           O  
ATOM   1177  N   THR A 149      22.695  15.018  -6.149  1.00 27.91           N  
ATOM   1178  CA  THR A 149      23.597  14.451  -5.161  1.00 29.38           C  
ATOM   1179  C   THR A 149      23.718  12.925  -5.361  1.00 29.30           C  
ATOM   1180  O   THR A 149      24.416  12.246  -4.615  1.00 30.80           O  
ATOM   1181  CB  THR A 149      23.171  14.821  -3.704  1.00 30.73           C  
ATOM   1182  OG1 THR A 149      21.791  14.497  -3.513  1.00 33.75           O  
ATOM   1183  CG2 THR A 149      23.366  16.340  -3.446  1.00 32.23           C  
ATOM   1184  N   GLU A 150      23.057  12.397  -6.388  1.00 28.16           N  
ATOM   1185  CA  GLU A 150      22.982  10.945  -6.598  1.00 28.80           C  
ATOM   1186  C   GLU A 150      23.616  10.535  -7.934  1.00 26.87           C  
ATOM   1187  O   GLU A 150      24.293   9.534  -8.021  1.00 26.79           O  
ATOM   1188  CB  GLU A 150      21.524  10.456  -6.513  1.00 30.19           C  
ATOM   1189  CG  GLU A 150      20.831  10.674  -5.152  1.00 34.77           C  
ATOM   1190  CD  GLU A 150      19.477  11.392  -5.276  1.00 40.82           C  
ATOM   1191  OE1 GLU A 150      18.438  10.760  -5.008  1.00 43.43           O  
ATOM   1192  OE2 GLU A 150      19.441  12.599  -5.641  1.00 42.85           O  
HETATM 1193  N   MSE A 151      23.414  11.334  -8.971  1.00 25.30           N  
HETATM 1194  CA  MSE A 151      23.895  10.993 -10.300  1.00 23.42           C  
HETATM 1195  C   MSE A 151      24.575  12.199 -10.916  1.00 22.43           C  
HETATM 1196  O   MSE A 151      24.300  13.376 -10.550  1.00 22.03           O  
HETATM 1197  CB  MSE A 151      22.729  10.564 -11.227  1.00 24.39           C  
HETATM 1198  CG  MSE A 151      21.879   9.393 -10.755  1.00 22.32           C  
HETATM 1199  CE  MSE A 151      23.101   7.399 -12.636  1.00 20.44           C  
HETATM 1200 SE   MSE A 151      22.758   7.582 -10.747  0.90 27.95          SE  
ATOM   1201  N   SER A 152      25.430  11.929 -11.891  1.00 20.89           N  
ATOM   1202  CA  SER A 152      26.072  13.028 -12.627  1.00 19.23           C  
ATOM   1203  C   SER A 152      26.509  12.576 -14.024  1.00 18.90           C  
ATOM   1204  O   SER A 152      26.803  11.396 -14.234  1.00 17.99           O  
ATOM   1205  CB  SER A 152      27.291  13.535 -11.840  1.00 18.96           C  
ATOM   1206  OG  SER A 152      27.784  14.746 -12.377  1.00 16.50           O  
HETATM 1207  N   MSE A 153      26.581  13.518 -14.969  1.00 18.62           N  
HETATM 1208  CA  MSE A 153      27.294  13.281 -16.212  1.00 19.11           C  
HETATM 1209  C   MSE A 153      28.676  12.781 -15.867  1.00 18.97           C  
HETATM 1210  O   MSE A 153      29.338  13.335 -14.995  1.00 18.37           O  
HETATM 1211  CB  MSE A 153      27.395  14.576 -17.035  1.00 19.24           C  
HETATM 1212  CG  MSE A 153      26.060  14.982 -17.637  1.00 19.93           C  
HETATM 1213  CE  MSE A 153      26.632  17.884 -17.856  1.00 18.53           C  
HETATM 1214 SE   MSE A 153      26.115  16.409 -18.957  0.90 21.44          SE  
ATOM   1215  N   ARG A 154      29.102  11.717 -16.541  1.00 19.82           N  
ATOM   1216  CA  ARG A 154      30.380  11.052 -16.273  1.00 20.30           C  
ATOM   1217  C   ARG A 154      31.621  11.984 -16.096  1.00 19.03           C  
ATOM   1218  O   ARG A 154      32.010  12.709 -17.012  1.00 16.62           O  
ATOM   1219  CB  ARG A 154      30.630  10.005 -17.344  1.00 20.86           C  
ATOM   1220  CG  ARG A 154      32.003   9.337 -17.254  1.00 24.78           C  
ATOM   1221  CD  ARG A 154      32.373   8.494 -18.498  1.00 24.21           C  
ATOM   1222  NE  ARG A 154      31.927   9.009 -19.813  1.00 28.63           N  
ATOM   1223  CZ  ARG A 154      32.680   9.734 -20.648  1.00 28.25           C  
ATOM   1224  NH1 ARG A 154      33.921  10.119 -20.292  1.00 26.44           N  
ATOM   1225  NH2 ARG A 154      32.181  10.089 -21.830  1.00 24.34           N  
ATOM   1226  N   GLY A 155      32.221  11.942 -14.899  1.00 18.74           N  
ATOM   1227  CA  GLY A 155      33.429  12.703 -14.578  1.00 17.97           C  
ATOM   1228  C   GLY A 155      33.226  14.205 -14.333  1.00 17.20           C  
ATOM   1229  O   GLY A 155      34.210  14.931 -14.151  1.00 15.87           O  
ATOM   1230  N   ILE A 156      31.964  14.675 -14.355  1.00 16.13           N  
ATOM   1231  CA  ILE A 156      31.645  16.097 -14.197  1.00 15.15           C  
ATOM   1232  C   ILE A 156      31.087  16.390 -12.800  1.00 16.26           C  
ATOM   1233  O   ILE A 156      30.163  15.703 -12.334  1.00 16.78           O  
ATOM   1234  CB  ILE A 156      30.602  16.635 -15.259  1.00 15.06           C  
ATOM   1235  CG1 ILE A 156      30.870  16.165 -16.718  1.00 12.67           C  
ATOM   1236  CG2 ILE A 156      30.433  18.171 -15.129  1.00 15.73           C  
ATOM   1237  CD1 ILE A 156      32.254  16.479 -17.326  1.00  8.92           C  
ATOM   1238  N   ARG A 157      31.657  17.401 -12.128  1.00 16.30           N  
ATOM   1239  CA  ARG A 157      31.158  17.854 -10.825  1.00 16.29           C  
ATOM   1240  C   ARG A 157      31.081  19.369 -10.792  1.00 16.55           C  
ATOM   1241  O   ARG A 157      31.858  20.053 -11.462  1.00 16.48           O  
ATOM   1242  CB  ARG A 157      32.041  17.347  -9.667  1.00 17.20           C  
ATOM   1243  CG  ARG A 157      32.242  15.837  -9.578  1.00 17.87           C  
ATOM   1244  CD  ARG A 157      30.940  15.106  -9.170  1.00 19.88           C  
ATOM   1245  NE  ARG A 157      31.198  13.695  -8.923  1.00 22.90           N  
ATOM   1246  CZ  ARG A 157      31.224  12.743  -9.866  1.00 24.84           C  
ATOM   1247  NH1 ARG A 157      30.991  13.014 -11.161  1.00 21.80           N  
ATOM   1248  NH2 ARG A 157      31.452  11.491  -9.507  1.00 27.04           N  
ATOM   1249  N   VAL A 158      30.163  19.894  -9.992  1.00 17.45           N  
ATOM   1250  CA  VAL A 158      30.056  21.335  -9.776  1.00 17.94           C  
ATOM   1251  C   VAL A 158      30.431  21.686  -8.330  1.00 19.46           C  
ATOM   1252  O   VAL A 158      29.897  21.106  -7.379  1.00 20.11           O  
ATOM   1253  CB  VAL A 158      28.637  21.841 -10.120  1.00 17.22           C  
ATOM   1254  CG1 VAL A 158      28.491  23.277  -9.739  1.00 18.86           C  
ATOM   1255  CG2 VAL A 158      28.341  21.649 -11.590  1.00 16.12           C  
ATOM   1256  N   SER A 159      31.353  22.635  -8.168  1.00 20.47           N  
ATOM   1257  CA  SER A 159      31.759  23.081  -6.858  1.00 22.30           C  
ATOM   1258  C   SER A 159      30.670  23.933  -6.189  1.00 24.56           C  
ATOM   1259  O   SER A 159      30.019  24.767  -6.836  1.00 23.76           O  
ATOM   1260  CB  SER A 159      33.078  23.835  -6.956  1.00 22.36           C  
ATOM   1261  OG  SER A 159      33.419  24.393  -5.699  1.00 24.36           O  
ATOM   1262  N   LYS A 160      30.448  23.692  -4.903  1.00 27.48           N  
ATOM   1263  CA  LYS A 160      29.583  24.554  -4.094  1.00 31.02           C  
ATOM   1264  C   LYS A 160      30.357  25.666  -3.391  1.00 33.07           C  
ATOM   1265  O   LYS A 160      29.775  26.460  -2.686  1.00 34.72           O  
ATOM   1266  CB  LYS A 160      28.838  23.725  -3.047  1.00 32.27           C  
ATOM   1267  CG  LYS A 160      27.735  22.854  -3.618  1.00 32.74           C  
ATOM   1268  CD  LYS A 160      27.113  22.055  -2.499  1.00 40.38           C  
ATOM   1269  CE  LYS A 160      25.586  22.137  -2.501  1.00 43.54           C  
ATOM   1270  NZ  LYS A 160      25.001  21.133  -1.548  1.00 47.71           N  
HETATM 1271  N   MSE A 161      31.670  25.718  -3.556  1.00 34.66           N  
HETATM 1272  CA  MSE A 161      32.448  26.793  -2.918  1.00 37.65           C  
HETATM 1273  C   MSE A 161      32.325  28.052  -3.738  1.00 38.73           C  
HETATM 1274  O   MSE A 161      32.588  27.979  -4.960  1.00 38.53           O  
HETATM 1275  OXT MSE A 161      31.982  29.121  -3.192  1.00 40.68           O  
HETATM 1276  CB  MSE A 161      33.914  26.410  -2.812  1.00 37.80           C  
HETATM 1277  CG  MSE A 161      34.138  25.073  -2.119  1.00 39.83           C  
HETATM 1278 SE   MSE A 161      33.330  25.128  -0.344  0.90 47.98          SE  
HETATM 1279  CE  MSE A 161      34.165  26.683   0.484  1.00 37.03           C  
TER    1280      MSE A 161
END
