# Supplementary material for: MISATO: machine learning dataset of protein–ligand complexes for structure-based drug discovery
Source: Nat Comput Sci. 2024 May 10;4(5):367–78. doi: 10.1038/s43588-024-00627-2 (PMC11136668; doi:10.1038/s43588-024-00627-2)
Supplement: Supplementary file 9 — Statistical source data for Fig. 6. [file 43588_2024_627_MOESM9_ESM.zip › Figure6/6e_nmr.csv]

resdiue	num	resnum	num2					value	std
phe	10	323	10			het_noe_pb2.136	10.HN	0.807279909707	0.14644469526
ser	11	324	11			het_noe_pb2.29	11.HN	0.970021161533	0.0610157535857
phe	12	325	12			het_noe_pb2.5	12.HN	0.787037037037	0.109217171717
gly	13	326	13			het_noe_pb2.37	13.HN
gly	14	327	14			het_noe_pb2.38	14.HN	0.75813892184	0.0684064847766
phe	15	328	15			het_noe_pb2.94	15.HN	0.792287091591	0.0555972147831
thr	16	329	16			het_noe_pb2.23	16.HN	0.824924536438	0.0746011211729
phe	17	330	17			het_noe_pb2.1	17.HN	0.903385468224	0.102751930311
lys	18	331	18			het_noe_pb2.54	18.HN	0.938117048346	0.0528244274809
arg	19	332	19			het_noe_pb2.132	19.HN	0.509841759938	0.100154380548
thr	20	333	20			het_noe_pb2.129	20.HN	0.95220803561	0.0607941899965
ser	21	334	21			het_noe_pb2.115	21.HN	0.869078552868	0.0518688786728
gly	22	335	22			het_noe_pb2.146	22.HN	0.821405837956	0.0471946894608
ser	23	336	23			het_noe_pb2.106	23.HN	0.723862536302	0.125605033882
ser	24	337	24
ile	25	338	25			het_noe_pb2.138	25.HN	0.572258916777	0.137120211361
lys	26	339	26			het_noe_pb2.60	26.HN
arg	27	340	27			het_noe_pb2.36	27.HN	0.737880496054	0.097519729425
glu	28	341	28			het_noe_pb2.35	28.HN	0.909111617312	0.118223234624
glu	29	342	29			het_noe_pb2.18	29.HN	0.752074966533	0.0694779116466
glu	30	343	30			het_noe_pb2.49	30.HN
val	31	344	31			het_noe_pb2.131	31.HN	0.823065195947	0.0465429109497
leu	32	345	32			het_noe_pb2.71	32.HN	0.516069411644	0.0266454461444
thr	33	346	33			het_noe_pb2.25	33.HN	0.553451934062	0.0423535172189
gly	34	347	34			het_noe_pb2.150	34.HN	0.745162122646	0.0446374817236
asn	35	348	35			het_noe_pb2.109	35.HN	0.698551246288	0.0467020606497
leu	36	349	36			het_noe_pb2.90	36.HN	0.787730982084	0.0486821123722
gln	37	350	37			het_noe_pb2.119	37.HN	0.816696113074	0.0573100706714
thr	38	351	38			het_noe_pb2.45	38.HN	0.809671740706	0.053743398571
leu	39	352	39			het_noe_pb2.28	39.HN	0.79699753529	0.0581447456868
lys	40	353	40			het_noe_pb2.58	40.HN	0.70601555937	0.0189561342635
ile	41	354	41			het_noe_pb2.51	41.HN	0.881656804734	0.0903237034459
arg	42	355	42			het_noe_pb2.41	42.HN	0.825361785627	0.127299484915
val	43	356	43			het_noe_pb2.20	43.HN
his	44	357	44			het_noe_pb2.93	44.HN
glu	45	358	45					0.885829145729	0.10432160804
gly	46	359	46			het_noe_pb2.141	46.HN	0.781827471685	0.0441965426211
tyr	47	360	47			het_noe_pb2.82	47.HN	0.741875478718	0.0567895831054
glu	48	361	48			het_noe_pb2.48	48.HN	0.675016195206	0.112070827035
glu	49	362	49			het_noe_pb2.107	49.HN	0.882036747459	0.0507232212666
phe	50	363	50			het_noe_pb2.3	50.HN	0.836656596173	0.104531722054
thr	51	364	51			het_noe_pb2.14	51.HN	0.855380921196	0.0566470203012
met	52	365	52			het_noe_pb2.30	52.HN	0.94347826087	0.0752173913043
val	53	366	53			het_noe_pb2.21	53.HN	0.737550862236	0.0502809533036
gly	54	367	54			het_noe_pb2.46	54.HN	0.854396408705	0.0506489704304
lys	55	368	55			het_noe_pb2.135	55.HN	0.731430373758	0.0409241444567
arg	56	369	56			het_noe_pb2.10	56.HN	0.750561797753	0.0613837965701
ala	57	370	57			het_noe_pb2.122	57.HN	0.834397296282	0.0324821629741
thr	58	371	58			het_noe_pb2.31	58.HN	0.866151244262	0.0417975356366
ala	59	372	59			het_noe_pb2.12	59.HN	0.808888267766	0.0362658095172
ile	60	373	60			het_noe_pb2.74	60.HN	0.837036445013	0.0414801790281
leu	61	374	61			het_noe_pb2.27	61.HN	0.9512312	0.152154793316
arg	62	375	62			het_noe_pb2.2	62.HN	0.923924025056	0.0524348353203
lys	63	376	63			het_noe_pb2.145	63.HN	0.60225281602	0.129912390488
ala	64	377	64			het_noe_pb2.7	64.HN	0.846931137725	0.0971182634731
thr	65	378	65			het_noe_pb2.142	65.HN	0.849501359927	0.067219272115
arg	66	379	66
arg	67	380	67
leu	68	381	68			het_noe_pb2.0	68.HN
val	69	382	69			het_noe_pb2.44	69.HN	0.751721041604	0.0776713558815
gln	70	383	70			het_noe_pb2.68	70.HN	0.856960111641	0.060355855332
leu	71	384	71			het_noe_pb2.11	71.HN	0.827096774194	0.0478341013825
ile	72	385	72			het_noe_pb2.34	72.HN	0.86061667153	0.0504814706741
val	73	386	73			het_noe_pb2.19	73.HN	0.762619372442	0.0416499478373
ser	74	387	74			het_noe_pb2.16	74.HN	0.96484375	0.0471475290698
gly	75	388	75			het_noe_pb2.63	75.HN	0.725776715603	0.0354387162854
lys	76	389	76			het_noe_pb2.80	76.HN	0.770778041626	0.0362480793407
asp	77	390	77			het_noe_pb2.113	77.HN	0.542328462516	0.0206083227446
glu	78	391	78			het_noe_pb2.17	78.HN	0.848103390399	0.0435548841893
gln	79	392	79			het_noe_pb2.61	79.HN	0.676932686302	0.0249363378658
ser	80	393	80			het_noe_pb2.52	80.HN	0.833874107722	0.0374215877136
ile	81	394	81			het_noe_pb2.101	81.HN
ala	82	395	82			het_noe_pb2.72	82.HN	0.834551639285	0.037562423102
glu	83	396	83			het_noe_pb2.96	83.HN	0.728905120597	0.0394887012098
ala	84	397	84			het_noe_pb2.124	84.HN	0.880095191604	0.0316695142787
ile	85	398	85			het_noe_pb2.97	85.HN	0.818667963053	0.0315386485173
ile	86	399	86			het_noe_pb2.65	86.HN	0.84553384686	0.0264755394582
val	87	400	87			het_noe_pb2.116	87.HN	1.02999778614	0.0574496347133
ala	88	401	88			het_noe_pb2.92	88.HN	0.835554416539	0.0443362378268
met	89	402	89			het_noe_pb2.33	89.HN	0.944145959257	0.0580926796508
val	90	403	90			het_noe_pb2.57	90.HN	0.923813975228	0.0606450105165
phe	91	404	91			het_noe_pb2.130	91.HN
ser	92	405	92			het_noe_pb2.76	92.HN
gln	93	406	93			het_noe_pb2.112	93.HN	0.782305906629	0.13386639154
glu	94	407	94			het_noe_pb2.89	94.HN
asp	95	408	95			het_noe_pb2.4	95.HN	0.931559318617	0.0523132748715
cys	96	409	96			het_noe_pb2.13	96.HN	0.872895447932	0.0539388900436
met	97	410	97			het_noe_pb2.126	97.HN	0.783865611876	0.0506885438031
ile	98	411	98			het_noe_pb2.117	98.HN	0.968395061728	0.0640740740741
lys	99	412	99			het_noe_pb2.32	99.HN	0.811519765202	0.0476015775475
ala	100	413	100			het_noe_pb2.114	100.HN	0.853155101238	0.0340082563397
val	101	414	101			het_noe_pb2.123	101.HN	0.914872798434	0.050782778865
arg	102	415	102			het_noe_pb2.104	102.HN	0.661414345141	0.0654229169293
gly	103	416	103			het_noe_pb2.120	103.HN	0.0764654032613	0.114367562803
asp	104	417	104
leu	105	418	105
asn	106	419	106
phe	107	420	107
val	108	421	108
asn	109	422	109			het_noe_pb2.73	108.HN	0.608443271768	0.136939313984
arg	110	423	110			het_noe_pb2.67	109.HN	0.876691183147	0.047126123672
ala	111	424	111			het_noe_pb2.110	111.HN	0.883616941995	0.0644640417339
asn	112	425	112			het_noe_pb2.77	112.HN	0.713654766286	0.0636731689363
gln	113	426	113			het_noe_pb2.95	113.HN	0.768334590562	0.0435001257229
arg	114	427	114			het_noe_pb2.47	114.HN	0.734351897486	0.127895515032
leu	115	428	115			het_noe_pb2.151	115.HN	0.376756066411	0.220945083014
asn	116	429	116
pro	117	430	117
met	118	431	118
his	119	432	119			het_noe_pb2.140	119.HN	0.833600256246	0.0415598975016
gln	120	433	120			het_noe_pb2.59	120.HN	0.355641355641	0.222651222651
leu	121	434	121			het_noe_pb2.149	121.HN	0.805934298834	0.0366654892264
leu	122	435	122			het_noe_pb2.103	122.HN
arg	123	436	123			het_noe_pb2.88	123.HN	0.828277205678	0.0481491789591
his	124	437	124			het_noe_pb2.148	124.HN	0.882036747459	0.0507232212666
phe	125	438	125			het_noe_pb2.105	125.HN	0.890102230483	0.0602927509294
gln	126	439	126			het_noe_pb2.62	126.HN	0.785904255319	0.0460106382979
lys	127	440	127			het_noe_pb2.125	127.HN	0.732097473464	0.0387950366273
asp	128	441	128			het_noe_pb2.127	128.HN	0.901483204886	0.037734477243
ala	129	442	129			het_noe_pb2.43	129.HN	0.679166270106	0.0493956410012
lys	130	443	130			het_noe_pb2.85	130.HN	0.850340987299	0.0324720015016
val	131	444	131			het_noe_pb2.139	131.HN	0.831569664903	0.0326908541194
leu	132	445	132			het_noe_pb2.144	132.HN	0.831730454694	0.0339548577036
phe	133	446	133			het_noe_pb2.55	133.HN	0.767991862338	0.0439942358227
gln	134	447	134			het_noe_pb2.84	134.HN	0.845944659732	0.0352845196818
asn	135	448	135			het_noe_pb2.87	135.HN	0.828510638298	0.0368085106383
trp	136	449	136			het_noe_pb2.108	136.HN	0.894080996885	0.052155562255
gly	137	450	137			het_noe_pb2.86	137.HN	0.7680660702	0.0446490020647
ile	138	451	138			het_noe_pb2.75	138.HN	0.791091339765	0.0299844011786
glu	139	452	139			het_noe_pb2.9	139.HN	0.907233911841	0.0398556289356
his	140	453	140			het_noe_pb2.50	140.HN	0.852029493879	0.037153697473
ile	141	454	141			het_noe_pb2.111	141.HN	0.953103760761	0.0587508579272
asp	142	455	142			het_noe_pb2.83	142.HN	0.593841747225	0.03716433942
asn	143	456	143			het_noe_pb2.53	143.HN	0.502109392347	0.0384131448449
val	144	457	144			het_noe_pb2.70	144.HN	0.480266492867	0.0375841842277
met	145	458	145
gly	146	459	146
met	147	460	147			het_noe_pb2.102	147.HN	0.762831520702	0.0330089677542
val	148	461	148			het_noe_pb2.15	148.HN	0.758707973367	0.0285588510428
gly	149	462	149			het_noe_pb2.66	149.HN	0.876691183147	0.047126123672
val	150	463	150			het_noe_pb2.24	150.HN	0.869060829214	0.0523554927872
leu	151	464	151			het_noe_pb2.69	151.HN	0.844596972897	0.0456705385428
pro	152	465	152
asp	153	466	153			het_noe_pb2.121	153.HN	0.774576903932	0.0322921851667
met	154	467	154			het_noe_pb2.40	154.HN	0.759202089765	0.0410828781762
thr	155	468	155			het_noe_pb2.99	155.HN	0.820537351511	0.0413776608467
pro	156	469	156
ser	157	470	157
thr	158	471	158			het_noe_pb2.39	158.HN	0.787923673434	0.0452208765357
glu	159	472	159			het_noe_pb2.137	159.HN	0.858829490752	0.0262984545224
met	160	473	160			het_noe_pb2.79	160.HN	0.79376227156	0.0391934753058
ser	161	474	161			het_noe_pb2.56	161.HN	0.753316078939	0.0419767065675
met	162	475	162			het_noe_pb2.133	162.HN	0.902879929109	0.0459902525476
arg	163	476	163			het_noe_pb2.134	163.HN	0.767456316044	0.0358450169211
gly	164	477	164			het_noe_pb2.26	164.HN
ile	165	478	165			het_noe_pb2.81	165.HN	0.882057259416	0.0378086981861
arg	166	479	166			het_noe_pb2.8	166.HN	0.95846249225	0.0536267823931
val	167	480	167			het_noe_pb2.22	167.HN	0.909996017523	0.0516726403823
ser	168	481	168			het_noe_pb2.42	168.HN	0.772129186603	0.0388008373206
lys	169	482	169			het_noe_pb2.64	169.HN	0.669593779327	0.0347901863521
met	170	483	170			het_noe_pb2.91	170.HN	0.358228225246	0.0171814480087
